# Supplementary material for: High-throughput allele-specific expression across 250 environmental conditions
Source: Genome Res. 2016 Dec;26(12):1627–38. doi: 10.1101/gr.209759.116 (PMC5131815; doi:10.1101/gr.209759.116)
Supplement: Supplemental Material [file supp_gr.209759.116_Supplemental_Table_S6.tar.gz]

Archive with 90 entries (89 files):
- DEG_results
- DEG_results/DP12_DEG_stats_T30C1.txt
- DEG_results/DP12_DEG_stats_T44C1.txt
- DEG_results/DP12_DEG_stats_T40C1.txt
- DEG_results/DP12_DEG_stats_T33C1.txt
- DEG_results/DP12_DEG_stats_T43C1.txt
- DEG_results/DP12_DEG_stats_T41C1.txt
- DEG_results/DP12_DEG_stats_T42C1.txt
- DEG_results/DP12_DEG_stats_T47C1.txt
- DEG_results/DP12_DEG_stats_CO2.txt
- DEG_results/DP5_DEG_stats_T27C1.txt
- DEG_results/DP5_DEG_stats_T42C1.txt
- DEG_results/DP5_DEG_stats_T47C1.txt
- DEG_results/DP5_DEG_stats_T40C1.txt
- DEG_results/DP5_DEG_stats_T43C1.txt
- DEG_results/DP5_DEG_stats_T37C1.txt
- DEG_results/DP5_DEG_stats_CO2.txt
- DEG_results/DP9_DEG_stats_T12C1.txt
- DEG_results/DP9_DEG_stats_T18C1.txt
- DEG_results/DP9_DEG_stats_T23C1.txt
- DEG_results/DP9_DEG_stats_T9C1.txt
- DEG_results/DP9_DEG_stats_T5C1.txt
- DEG_results/DP9_DEG_stats_T6C1.txt
- DEG_results/DP9_DEG_stats_T13C1.txt
- DEG_results/DP9_DEG_stats_T4C1.txt
- DEG_results/DP9_DEG_stats_T19C1.txt
- DEG_results/DP9_DEG_stats_CO2.txt
- DEG_results/DP7_DEG_stats_T26C1.txt
- DEG_results/DP7_DEG_stats_T24C1.txt
- DEG_results/DP7_DEG_stats_T27C1.txt
- DEG_results/DP7_DEG_stats_T29C1.txt
- DEG_results/DP7_DEG_stats_T44C1.txt
- DEG_results/DP7_DEG_stats_T47C1.txt
- DEG_results/DP7_DEG_stats_CO2.txt
- DEG_results/DP7_DEG_stats_T43C1.txt
- DEG_results/DP7_DEG_stats_T45C1.txt
- DEG_results/DP10_DEG_stats_T24C1.txt
- DEG_results/DP10_DEG_stats_T25C1.txt
- DEG_results/DP10_DEG_stats_T29C1.txt
- DEG_results/DP10_DEG_stats_T26C1.txt
- DEG_results/DP10_DEG_stats_T30C1.txt
- DEG_results/DP10_DEG_stats_T42C1.txt
- DEG_results/DP10_DEG_stats_T43C1.txt
- DEG_results/DP10_DEG_stats_T33C1.txt
- DEG_results/DP10_DEG_stats_CO2.txt
- DEG_results/DP11_DEG_stats_T6C1.txt
- DEG_results/DP11_DEG_stats_CO2.txt
- DEG_results/DP11_DEG_stats_T13C1.txt
- DEG_results/DP11_DEG_stats_T21C1.txt
- DEG_results/DP11_DEG_stats_T23C1.txt
- DEG_results/DP11_DEG_stats_CO3.txt
- DEG_results/DP11_DEG_stats_T7C1.txt
- DEG_results/DP11_DEG_stats_T12C1.txt
- DEG_results/DP11_DEG_stats_T19C1.txt
- DEG_results/DP4_DEG_stats_T18C1.txt
- DEG_results/DP4_DEG_stats_T19C1.txt
- DEG_results/DP4_DEG_stats_T12C1.txt
- DEG_results/DP4_DEG_stats_T6C1.txt
- DEG_results/DP4_DEG_stats_T23C1.txt
- DEG_results/DP4_DEG_stats_CO2.txt
- DEG_results/DP4_DEG_stats_T13C1.txt
- DEG_results/DP8_DEG_stats_T25C1.txt
- DEG_results/DP8_DEG_stats_T24C1.txt
- DEG_results/DP8_DEG_stats_T43C1.txt
- DEG_results/DP8_DEG_stats_T33C1.txt
- DEG_results/DP8_DEG_stats_T47C1.txt
- DEG_results/DP8_DEG_stats_T40C1.txt
- DEG_results/DP8_DEG_stats_CO2.txt
- DEG_results/DP8_DEG_stats_T30C1.txt
- DEG_results/DP1_DEG_stats_T19C1.txt
- DEG_results/DP1_DEG_stats_CO2.txt
- DEG_results/DP1_DEG_stats_T13C1.txt
- DEG_results/DP1_DEG_stats_T6C1.txt
- DEG_results/DP1_DEG_stats_T15C1.txt
- DEG_results/DP1_DEG_stats_T12C1.txt
- DEG_results/DP6_DEG_stats_T2C1.txt
- DEG_results/DP6_DEG_stats_CO2.txt
- DEG_results/DP6_DEG_stats_T14C1.txt
- DEG_results/DP6_DEG_stats_T13C1.txt
- DEG_results/DP6_DEG_stats_T20C1.txt
- DEG_results/DP6_DEG_stats_T18C1.txt
- DEG_results/DP6_DEG_stats_T23C1.txt
- DEG_results/DP6_DEG_stats_T16C1.txt
- DEG_results/DP6_DEG_stats_T12C1.txt
- DEG_results/DP6_DEG_stats_T3C1.txt
- DEG_results/DP6_DEG_stats_T15C1.txt
- DEG_results/DP6_DEG_stats_T4C1.txt
- DEG_results/DP6_DEG_stats_T6C1.txt
- DEG_results/DP6_DEG_stats_T5C1.txt
- DEG_results/DP6_DEG_stats_T7C1.txt
