# Supplementary material for: High-throughput allele-specific expression across 250 environmental conditions
Source: Genome Res. 2016 Dec;26(12):1627–38. doi: 10.1101/gr.209759.116 (PMC5131815; doi:10.1101/gr.209759.116)
Supplement: Supplemental Material [file supp_gr.209759.116_Supplemental_Table_S6.tar.gz › DEG_results/DP12_DEG_stats_T30C1.txt]

t.id padj pval logFC ensg g.id
ENST00000541675 0.999398072948702 0.988558849653793 -0.00191104409039906 ENSG00000227232 WASH7P
ENST00000423562 0.998480807549696 0.964432845509153 -0.00594821552011014 ENSG00000227232 WASH7P
ENST00000438504 0.998480807549696 0.964432845509153 -0.00594821552011014 ENSG00000227232 WASH7P
ENST00000488147 0.998480807549696 0.96963206470986 -0.00507979977179365 ENSG00000227232 WASH7P
ENST00000538476 0.998480807549696 0.969736070466078 -0.00506234691282848 ENSG00000227232 WASH7P
ENST00000442116 0.408734764661718 0.0392709773565051 0.320524079233907 ENSG00000228463 AP006222.2
ENST00000448958 0.647290267421126 0.11693516981021 0.243317967809155 ENSG00000228463 AP006222.2
ENST00000424587 0.960929000465461 0.650446646117216 0.0704770925272186 ENSG00000228463 AP006222.2
ENST00000440200 0.765142189395046 0.198432829598022 0.116816083245524 ENSG00000230021 RP5-857K21.4
ENST00000414273 0.817869896714965 0.257008170633876 0.128696778875883 ENSG00000237973 hsa-mir-6723
ENST00000427426 0.998630917417341 0.973928582683721 0.0049718808740192 ENSG00000229344 RP5-857K21.7
ENST00000467115 0.94280458214494 0.555188020459364 -0.0873790518177646 ENSG00000240409 MTATP8P1
ENST00000514057 0.938314782470233 0.527852311439497 -0.08684370431588 ENSG00000248527 MTATP6P1
ENST00000416718 0.970023486130841 0.696641278595489 0.0570571071516253 ENSG00000198744 RP5-857K21.11
ENST00000506640 0.0603797404329874 0.0014641033769559 -0.484613297197286 ENSG00000224956 RP11-206L10.1
ENST00000417659 0.992836018008917 0.890357847013425 -0.0213558996338046 ENSG00000240618 RP11-206L10.5
ENST00000428504 0.535219711689376 0.0711136532652392 -0.210813807472671 ENSG00000228327 RP11-206L10.2
ENST00000434264 0.543238926299584 0.074103335882979 0.275594978411402 ENSG00000237491 RP11-206L10.9
ENST00000457084 0.520271083784188 0.0663132250808458 0.282629780505243 ENSG00000237491 RP11-206L10.9
ENST00000589899 0.559170991079308 0.079251150937068 0.271193911447635 ENSG00000237491 RP11-206L10.9
ENST00000609830 0.520892010190331 0.0665591972317955 0.282296921547044 ENSG00000237491 RP11-206L10.9
ENST00000429505 0.972686324798409 0.71173877301669 0.0498287060534849 ENSG00000237491 RP11-206L10.9
ENST00000591440 0.989160917100179 0.843577709304152 -0.0277353754918257 ENSG00000237491 RP11-206L10.9
ENST00000587530 0.989160917100179 0.843577709304152 -0.0277353754918257 ENSG00000237491 RP11-206L10.9
ENST00000593022 0.982328922356934 0.778530558699752 -0.0383074706328597 ENSG00000237491 RP11-206L10.9
ENST00000589531 0.978948912496155 0.749835208828922 -0.0433568694723614 ENSG00000237491 RP11-206L10.9
ENST00000588951 0.985817103448962 0.807560356039285 -0.0337876290940298 ENSG00000237491 RP11-206L10.9
ENST00000585768 0.995316180988953 0.927431704215045 0.0130035639961983 ENSG00000237491 RP11-206L10.9
ENST00000585745 0.886197381538243 0.374369572629004 0.12964366746445 ENSG00000237491 RP11-206L10.9
ENST00000586928 0.789834980925909 0.222252368250958 0.188191888041666 ENSG00000237491 RP11-206L10.9
ENST00000590848 0.986993344589677 0.814720174530566 -0.0331051042936411 ENSG00000237491 RP11-206L10.9
ENST00000586288 0.977173252404271 0.74307783633477 -0.0434534482041354 ENSG00000237491 RP11-206L10.9
ENST00000447500 0.796175845064949 0.229122449078022 -0.175951735740119 ENSG00000230092 RP11-206L10.8
ENST00000590817 0.796175845064949 0.229122449078022 -0.175951735740119 ENSG00000230092 RP11-206L10.8
ENST00000412115 0.997824700470356 0.95255905550288 -0.00921381926365343 ENSG00000237491 RP11-206L10.9
ENST00000435300 0.466948989547003 0.0522782716826615 -0.253601268607764 ENSG00000240453 RP11-206L10.10
ENST00000326734 0.20154856832066 0.00999114055234894 -0.398593834346018 ENSG00000177757 FAM87B
ENST00000473798 0.982487861949835 0.78044565716851 -0.0432521703488288 ENSG00000225880 LINC00115
ENST00000536430 0.982487861949835 0.78044565716851 -0.0432521703488288 ENSG00000225880 LINC00115
ENST00000445118 0.89253310881274 0.388855456749049 -0.066484360824234 ENSG00000228794 LINC01128
ENST00000610067 0.878062360913724 0.357497328311841 0.0850466802467799 ENSG00000228794 LINC01128
ENST00000441765 0.64423641998613 0.115117561442876 0.177818985719263 ENSG00000228794 LINC01128
ENST00000609139 0.886123739822364 0.374103099455755 0.082934039472412 ENSG00000228794 LINC01128
ENST00000449005 0.907410625676836 0.425462415215877 0.0738349092649522 ENSG00000228794 LINC01128
ENST00000416570 0.902481409233218 0.414388146516121 0.0751965964424337 ENSG00000228794 LINC01128
ENST00000448975 0.902481409233218 0.414388146516121 0.0751965964424337 ENSG00000228794 LINC01128
ENST00000609009 0.901152315290988 0.412502589899683 0.0835764811473695 ENSG00000228794 LINC01128
ENST00000608189 0.901152315290988 0.412502589899683 0.0835764811473695 ENSG00000228794 LINC01128
ENST00000415295 0.623646819313193 0.105049638069129 0.227714669427451 ENSG00000228794 LINC01128
ENST00000425657 0.97511200417716 0.7279400659849 -0.0540060317799233 ENSG00000228794 LINC01128
ENST00000342066 0.980662120732813 0.767253264507226 -0.0354897925721969 ENSG00000187634 SAMD11
ENST00000341065 0.985453508772756 0.805229114049877 -0.0294911656102055 ENSG00000187634 SAMD11
ENST00000455979 0.955473170822778 0.614405258509043 0.0764528392121189 ENSG00000187634 SAMD11
ENST00000483767 0.944102806542997 0.559725774813691 -0.0687121301208854 ENSG00000188976 NOC2L
ENST00000327044 0.978265522494973 0.746985484026413 -0.0365513250317096 ENSG00000188976 NOC2L
ENST00000477976 0.974190243420308 0.719716476983668 -0.0382994785567123 ENSG00000188976 NOC2L
ENST00000496938 0.81876873642391 0.258364766712372 -0.141258376246016 ENSG00000188976 NOC2L
ENST00000487214 0.984843604249872 0.801123557699908 -0.0279676050281959 ENSG00000188976 NOC2L
ENST00000469563 0.989135716457064 0.842689158043698 -0.0250875993584313 ENSG00000188976 NOC2L
ENST00000338591 0.89953955024597 0.407941514604484 0.114025352152261 ENSG00000187961 KLHL17
ENST00000463212 0.164409876757564 0.00703920514455797 0.343829636430434 ENSG00000187961 KLHL17
ENST00000466300 0.945952331419663 0.569407986594351 0.0775988944573304 ENSG00000187961 KLHL17
ENST00000481067 0.97824432624041 0.746775777764934 -0.041353113699708 ENSG00000187961 KLHL17
ENST00000379410 0.750902875223439 0.185969645824321 0.185798921543864 ENSG00000187583 PLEKHN1
ENST00000379407 0.859784567426304 0.323687036833283 0.143485076488205 ENSG00000187583 PLEKHN1
ENST00000379409 0.859784567426304 0.323687036833283 0.143485076488205 ENSG00000187583 PLEKHN1
ENST00000491024 0.639582215581529 0.112651775840911 0.243317370186486 ENSG00000187583 PLEKHN1
ENST00000433179 0.886057331509422 0.372808330381375 0.137958417263807 ENSG00000187642 C1orf170
ENST00000341290 0.887824528884432 0.377731756614225 0.136489600046627 ENSG00000187642 C1orf170
ENST00000479361 0.854108332043951 0.310054505161596 0.157537594162251 ENSG00000187642 C1orf170
ENST00000428771 0.954421382178301 0.608223372472725 -0.0674821918589505 ENSG00000188290 HES4
ENST00000304952 0.951076962404643 0.593897956770636 -0.0703634108771243 ENSG00000188290 HES4
ENST00000481869 0.950463890756084 0.591178257620075 -0.0707728255265934 ENSG00000188290 HES4
ENST00000484667 0.838164420420637 0.28369035801908 -0.140239380869262 ENSG00000188290 HES4
ENST00000379389 0.997287111211891 0.950150211612583 -0.00773904528145986 ENSG00000187608 ISG15
ENST00000379370 0.784700826743071 0.216989752271204 0.183012690954639 ENSG00000188157 AGRN
ENST00000477585 0.186821990846069 0.00876263851501099 0.353346526102441 ENSG00000188157 AGRN
ENST00000469403 0.250314961397944 0.0148594926957168 0.33107360378513 ENSG00000188157 AGRN
ENST00000479707 0.979197304975103 0.751384438311079 0.0437734758111492 ENSG00000188157 AGRN
ENST00000466223 0.59215611868026 0.0913664826912847 0.203720361718959 ENSG00000188157 AGRN
ENST00000478677 0.65075473058043 0.118795960000713 0.206723791690135 ENSG00000188157 AGRN
ENST00000492947 0.895769690356856 0.397106618720709 0.111990385312568 ENSG00000188157 AGRN
ENST00000419249 0.722510848235684 0.16425733844525 0.191990198842181 ENSG00000188157 AGRN
ENST00000461111 0.756589135764014 0.191901314758826 0.176481390161354 ENSG00000188157 AGRN
ENST00000418300 0.849174398892004 0.300989248682253 0.137244680501054 ENSG00000242590 RP11-54O7.14
ENST00000427998 0.241661793327104 0.0137933727951276 0.306288616094654 ENSG00000217801 RP11-465B22.3
ENST00000394517 0.616127753246496 0.101070071863338 0.221960431062622 ENSG00000217801 RP11-465B22.3
ENST00000442292 0.610066760760368 0.0982339729504825 0.254047462718979 ENSG00000273443 RP11-54O7.18
ENST00000456409 0.838569788222207 0.284261431497376 0.14448092706112 ENSG00000217801 RP11-465B22.3
ENST00000412397 0.856341633345928 0.314632305982153 0.137088056838667 ENSG00000217801 RP11-465B22.3
ENST00000433695 0.932370498526648 0.499396693657757 0.0938620068409853 ENSG00000217801 RP11-465B22.3
ENST00000451054 0.914700643408752 0.444426224854007 0.106726075729725 ENSG00000217801 RP11-465B22.3
ENST00000379339 0.940542642011991 0.539379387043695 -0.0354482064337048 ENSG00000131591 C1orf159
ENST00000294576 0.940577299485166 0.539488013463654 -0.0354449285290843 ENSG00000131591 C1orf159
ENST00000448924 0.940577299485166 0.539488013463654 -0.0354449285290843 ENSG00000131591 C1orf159
ENST00000465822 0.9998653736698 0.997507654779311 -0.000322624950410201 ENSG00000131591 C1orf159
ENST00000379325 0.940542642011991 0.539379387043695 -0.0354482064337048 ENSG00000131591 C1orf159
ENST00000421241 0.940542642011991 0.539379387043695 -0.0354482064337048 ENSG00000131591 C1orf159
ENST00000487177 0.99193231599786 0.879023820328545 0.0176526975658103 ENSG00000131591 C1orf159
ENST00000467751 0.940542642011991 0.539379387043695 -0.0354482064337048 ENSG00000131591 C1orf159
ENST00000477196 0.940542642011991 0.539379387043695 -0.0354482064337048 ENSG00000131591 C1orf159
ENST00000464905 0.86758294042086 0.338102177389684 -0.121568852798146 ENSG00000131591 C1orf159
ENST00000379320 0.987126579132191 0.823894328287285 -0.0229768733736622 ENSG00000131591 C1orf159
ENST00000379319 0.977173252404271 0.743148400570022 -0.0242941623299972 ENSG00000131591 C1orf159
ENST00000434641 0.966175590045308 0.677586604253462 -0.0252927217080762 ENSG00000131591 C1orf159
ENST00000482816 0.956989358487241 0.62610961586279 -0.0311537799080807 ENSG00000131591 C1orf159
ENST00000437760 0.949619368046878 0.588857295224393 -0.0362614373140541 ENSG00000131591 C1orf159
ENST00000462097 0.947760640653345 0.579098359729805 -0.039145760111973 ENSG00000131591 C1orf159
ENST00000473600 0.999554939922519 0.991695592391521 0.00121765058533357 ENSG00000131591 C1orf159
ENST00000475119 0.951521638546488 0.595261226417773 -0.0381417787079752 ENSG00000131591 C1orf159
ENST00000442117 0.987383533567458 0.827194148391865 0.0259721111396193 ENSG00000131591 C1orf159
ENST00000427787 0.998480807549696 0.963031813687821 0.00593237489259637 ENSG00000131591 C1orf159
ENST00000472741 0.945122746231062 0.5640754608427 -0.0432050738412355 ENSG00000131591 C1orf159
ENST00000480643 0.942550325395238 0.552055777323058 -0.0448461869460813 ENSG00000131591 C1orf159
ENST00000360001 0.954486156160195 0.608808532516789 0.0447246251004483 ENSG00000078808 SDF4
ENST00000465727 0.953899087835642 0.60564369279781 0.045095673844292 ENSG00000078808 SDF4
ENST00000263741 0.953899087835642 0.60564369279781 0.045095673844292 ENSG00000078808 SDF4
ENST00000494748 0.886100443217255 0.373734782690408 0.0617105313610658 ENSG00000078808 SDF4
ENST00000478938 0.89611870501345 0.399835724332618 0.0625215114280855 ENSG00000078808 SDF4
ENST00000403997 0.924649634269659 0.474664066258079 0.0458888474642687 ENSG00000078808 SDF4
ENST00000545427 0.959925421910656 0.643536015663152 0.0395181508962374 ENSG00000078808 SDF4
ENST00000459994 0.987683859576878 0.830702119913716 0.0245079802242615 ENSG00000078808 SDF4
ENST00000379198 0.998431132751327 0.958219436337459 -0.00511174293177178 ENSG00000176022 B3GALT6
ENST00000450390 0.991283696374307 0.874120882279732 0.0115315277308926 ENSG00000160087 UBE2J2
ENST00000347370 0.991283696374307 0.874120882279732 0.0115315277308926 ENSG00000160087 UBE2J2
ENST00000349431 0.989468079755241 0.848878263250778 0.0135917906930567 ENSG00000160087 UBE2J2
ENST00000348298 0.990090554948003 0.857739814476226 0.0119103592185566 ENSG00000160087 UBE2J2
ENST00000339385 0.936176707743719 0.520752202953751 0.042808077238719 ENSG00000160087 UBE2J2
ENST00000400929 0.990688344913559 0.86876999061686 0.0104458513194767 ENSG00000160087 UBE2J2
ENST00000464036 0.98020822081186 0.76504535982683 0.0185092246352814 ENSG00000160087 UBE2J2
ENST00000360466 0.980743572788448 0.768973938700543 0.0181782649110298 ENSG00000160087 UBE2J2
ENST00000400930 0.983120974507505 0.786688710210179 0.0167254036788557 ENSG00000160087 UBE2J2
ENST00000467339 0.961924380159915 0.654564611023709 0.0392860173014977 ENSG00000160087 UBE2J2
ENST00000473215 0.985340739985731 0.804065647317218 0.0158151828269867 ENSG00000160087 UBE2J2
ENST00000435198 0.99238243331702 0.885362946978885 0.0098054467439454 ENSG00000160087 UBE2J2
ENST00000509720 0.993691513437635 0.901718123249915 0.00849607796175194 ENSG00000160087 UBE2J2
ENST00000491779 0.998698311108163 0.978326174317427 -0.00170119932134474 ENSG00000160087 UBE2J2
ENST00000466752 0.987467611102786 0.829737772015842 -0.0151218817311347 ENSG00000160087 UBE2J2
ENST00000503294 0.992769080692705 0.889057787618238 -0.010117048515468 ENSG00000160087 UBE2J2
ENST00000477894 0.99452553870722 0.915336530634128 -0.00834904637399614 ENSG00000160087 UBE2J2
ENST00000471154 0.961962987038251 0.655417499094216 0.0404992727793492 ENSG00000160087 UBE2J2
ENST00000422076 0.999807557010871 0.997147425145518 0.000318664682477034 ENSG00000160087 UBE2J2
ENST00000502382 0.998698311108163 0.978550317370659 -0.0024582017875078 ENSG00000160087 UBE2J2
ENST00000461142 0.953169240867082 0.601811716122918 -0.0397581383848052 ENSG00000160087 UBE2J2
ENST00000488418 0.920552203562241 0.46146229245523 -0.0656612982448994 ENSG00000160087 UBE2J2
ENST00000434139 0.707356820549212 0.15335177295455 0.222497367750054 ENSG00000230415 RP5-902P8.10
ENST00000379116 0.964695406908239 0.668418960786258 0.065007112404511 ENSG00000162572 SCNN1D
ENST00000379101 0.915596711015044 0.446828241760955 0.114021545343408 ENSG00000162572 SCNN1D
ENST00000338555 0.959723746538665 0.641572804146856 0.0707146753676394 ENSG00000162572 SCNN1D
ENST00000325425 0.920552203562241 0.461478051346488 0.114188948922118 ENSG00000162572 SCNN1D
ENST00000400928 0.913099936957231 0.439172641854751 0.119997908480528 ENSG00000162572 SCNN1D
ENST00000354700 0.819662375750818 0.25915061405747 0.153312175995691 ENSG00000131584 ACAP3
ENST00000353662 0.818150927735283 0.257295903793498 0.153781274397005 ENSG00000131584 ACAP3
ENST00000492936 0.800113320482248 0.23392247313867 0.159606709827707 ENSG00000131584 ACAP3
ENST00000467278 0.78165403137765 0.21362307194104 0.166991122262952 ENSG00000131584 ACAP3
ENST00000470659 0.896851250170408 0.401995087622465 0.120141998154758 ENSG00000131584 ACAP3
ENST00000379037 0.31650051972411 0.0231245268963977 0.27795213182148 ENSG00000131584 ACAP3
ENST00000476572 0.323348726787653 0.0241337017357581 0.287566065976895 ENSG00000131584 ACAP3
ENST00000493992 0.248441205535225 0.0145675144732853 0.302905096472189 ENSG00000131584 ACAP3
ENST00000472541 0.821542475258379 0.261642170321069 0.148812040590608 ENSG00000131584 ACAP3
ENST00000354980 0.826341580794639 0.267854963041883 0.137837586842488 ENSG00000131584 ACAP3
ENST00000478065 0.704038711204358 0.151265943877565 0.164829926966629 ENSG00000131584 ACAP3
ENST00000479108 0.780727594369626 0.212555563657646 0.159335491992087 ENSG00000131584 ACAP3
ENST00000438966 0.739508844236747 0.176836601753748 0.172829865791477 ENSG00000131584 ACAP3
ENST00000379031 0.836561284375104 0.281039867025814 0.132456490867535 ENSG00000169972 PUSL1
ENST00000470520 0.844955453406983 0.295092556165227 0.137152410130266 ENSG00000169972 PUSL1
ENST00000463758 0.806086877896866 0.242138177851396 0.15726858177872 ENSG00000169972 PUSL1
ENST00000467712 0.866682253333215 0.33629989779291 0.127218931695018 ENSG00000169972 PUSL1
ENST00000493657 0.935598825570821 0.517136648847693 0.0852046228980314 ENSG00000169972 PUSL1
ENST00000470030 0.787899842150703 0.220548771230466 0.117153167637614 ENSG00000127054 CPSF3L
ENST00000435064 0.786331317090752 0.218471871990294 0.118293629151884 ENSG00000127054 CPSF3L
ENST00000497304 0.730915563048165 0.170030253029688 0.157032350956272 ENSG00000127054 CPSF3L
ENST00000323275 0.784700826743071 0.217070482147131 0.118616966465215 ENSG00000127054 CPSF3L
ENST00000411962 0.784643677846847 0.216421259388932 0.118782965583443 ENSG00000127054 CPSF3L
ENST00000462432 0.811238653678837 0.249821284152248 0.106708106267834 ENSG00000127054 CPSF3L
ENST00000478641 0.748180552604134 0.18335298849676 0.128282726161791 ENSG00000127054 CPSF3L
ENST00000458452 0.784088659832969 0.215908504006631 0.118916772599391 ENSG00000127054 CPSF3L
ENST00000419704 0.784088659832969 0.215908504006631 0.118916772599391 ENSG00000127054 CPSF3L
ENST00000540437 0.784088659832969 0.215908504006631 0.118916772599391 ENSG00000127054 CPSF3L
ENST00000421495 0.784088659832969 0.215908504006631 0.118916772599391 ENSG00000127054 CPSF3L
ENST00000532772 0.786467025821137 0.218648899297171 0.118053174295119 ENSG00000127054 CPSF3L
ENST00000450926 0.771342789500549 0.204100648688904 0.121319663665023 ENSG00000127054 CPSF3L
ENST00000545578 0.77262500796368 0.205378330247295 0.120955039362913 ENSG00000127054 CPSF3L
ENST00000527098 0.77262500796368 0.205378330247295 0.120955039362913 ENSG00000127054 CPSF3L
ENST00000485710 0.667489312988095 0.12796167183554 0.160338078102826 ENSG00000127054 CPSF3L
ENST00000461514 0.682762273539259 0.137601637282352 0.161141299459204 ENSG00000127054 CPSF3L
ENST00000525164 0.679288193369081 0.135185733053544 0.162607638595131 ENSG00000127054 CPSF3L
ENST00000528879 0.766295411139929 0.199322939171159 0.120567438271162 ENSG00000127054 CPSF3L
ENST00000525769 0.732361579157 0.171544241129977 0.149458536673593 ENSG00000127054 CPSF3L
ENST00000531377 0.68635233539097 0.139948221582129 0.13746127444849 ENSG00000127054 CPSF3L
ENST00000527383 0.910844116829891 0.43461676846132 0.0698199904355638 ENSG00000127054 CPSF3L
ENST00000531292 0.878062360913724 0.35757476103284 0.097599042124782 ENSG00000127054 CPSF3L
ENST00000467408 0.935168822758282 0.514213794634605 0.062994284060365 ENSG00000127054 CPSF3L
ENST00000434694 0.775654399012518 0.207583230414122 0.102286732956246 ENSG00000127054 CPSF3L
ENST00000531020 0.923941211278209 0.472799063063144 0.0777306057176748 ENSG00000127054 CPSF3L
ENST00000533916 0.949028631475172 0.584197125788024 0.0551217062010222 ENSG00000127054 CPSF3L
ENST00000488042 0.80547501833355 0.241564882396931 0.100442572887519 ENSG00000127054 CPSF3L
ENST00000526797 0.756546620202405 0.191805203980196 0.106340825267965 ENSG00000127054 CPSF3L
ENST00000526332 0.756546620202405 0.191805203980196 0.106340825267965 ENSG00000127054 CPSF3L
ENST00000430786 0.830483431661455 0.273798504331045 0.0996279936312888 ENSG00000127054 CPSF3L
ENST00000527719 0.837612217847635 0.283010129293249 0.101581802956649 ENSG00000127054 CPSF3L
ENST00000530031 0.833722546969987 0.277449451395098 0.102456945720261 ENSG00000127054 CPSF3L
ENST00000526113 0.800438750501722 0.2342506049888 0.110764431093524 ENSG00000127054 CPSF3L
ENST00000526904 0.807322262247572 0.244625351426477 0.109144735491016 ENSG00000127054 CPSF3L
ENST00000525603 0.665444769193725 0.126579723639838 0.121961599891583 ENSG00000127054 CPSF3L
ENST00000444968 0.524157886854601 0.0677282900882395 0.193949729076626 ENSG00000240731 RP5-890O3.9
ENST00000429572 0.618059794893229 0.102051449048385 0.131079267726517 ENSG00000127054 CPSF3L
ENST00000498173 0.615691768520703 0.100650229663522 0.131136409498135 ENSG00000127054 CPSF3L
ENST00000496353 0.613980257142945 0.100023140643348 0.131819317290403 ENSG00000127054 CPSF3L
ENST00000493534 0.849269739656979 0.301241404720856 0.0846047682557762 ENSG00000127054 CPSF3L
ENST00000534345 0.881849200300988 0.364286236892098 0.0783260202553925 ENSG00000127054 CPSF3L
ENST00000532952 0.861906595031705 0.327617943497811 0.0898417350204772 ENSG00000127054 CPSF3L
ENST00000490853 0.913455844097413 0.441517075333269 0.069426170024467 ENSG00000127054 CPSF3L
ENST00000531019 0.913455844097413 0.441517075333269 0.069426170024467 ENSG00000127054 CPSF3L
ENST00000498476 0.931390111962477 0.494455227030197 0.0611357580488385 ENSG00000127054 CPSF3L
ENST00000470679 0.926008185861353 0.479260527513612 0.0624829992169431 ENSG00000127054 CPSF3L
ENST00000525285 0.919390893568779 0.456959032408692 0.0665255053056196 ENSG00000127054 CPSF3L
ENST00000530233 0.86569096701757 0.33429214434483 0.103767419336449 ENSG00000127054 CPSF3L
ENST00000464957 0.97363222931428 0.716713270792225 0.0464120167498257 ENSG00000224051 GLTPD1
ENST00000343938 0.983734351114559 0.793505717662801 0.0306107772517333 ENSG00000224051 GLTPD1
ENST00000488011 0.979634847826335 0.758036830197137 0.0391055526142878 ENSG00000224051 GLTPD1
ENST00000339381 0.74411847661868 0.180718526849306 -0.2030291314316 ENSG00000169962 TAS1R3
ENST00000378891 0.755964476399303 0.191197148066932 0.181883378780265 ENSG00000107404 DVL1
ENST00000378888 0.771102221015794 0.203806309096818 0.17877896395581 ENSG00000107404 DVL1
ENST00000472445 0.454575851966035 0.0494183252689007 0.233975054699651 ENSG00000107404 DVL1
ENST00000474033 0.896851250170408 0.402192425115482 -0.111034737210866 ENSG00000162576 MXRA8
ENST00000309212 0.993773753330581 0.904568017437858 -0.0145459154196473 ENSG00000162576 MXRA8
ENST00000477278 0.993465206090369 0.898367257254229 -0.0154281376416022 ENSG00000162576 MXRA8
ENST00000342753 0.993773753330581 0.904568017437858 -0.0145459154196473 ENSG00000162576 MXRA8
ENST00000445648 0.993773753330581 0.904568017437858 -0.0145459154196473 ENSG00000162576 MXRA8
ENST00000473097 0.880726957925589 0.362654790112117 -0.123541151824559 ENSG00000162576 MXRA8
ENST00000478517 0.900046984350944 0.409986472267459 -0.113613995838211 ENSG00000162576 MXRA8
ENST00000476718 0.967532600734404 0.683560219874343 -0.0560551183556218 ENSG00000162576 MXRA8
ENST00000464351 0.787077138184573 0.219571911637615 0.190273889632077 ENSG00000162576 MXRA8
ENST00000460473 0.858842851904047 0.321619519522419 0.153798688509421 ENSG00000162576 MXRA8
ENST00000338370 0.993050734104647 0.895360300692831 -0.0197373290131074 ENSG00000175756 AURKAIP1
ENST00000338338 0.993608436056183 0.900101588903002 -0.0188469029198813 ENSG00000175756 AURKAIP1
ENST00000321751 0.992988177744822 0.892334645099813 -0.0203141356567172 ENSG00000175756 AURKAIP1
ENST00000378853 0.992972836066183 0.891090504531555 -0.0205514894954432 ENSG00000175756 AURKAIP1
ENST00000489799 0.996921057450952 0.945634529061947 -0.0103358593158457 ENSG00000175756 AURKAIP1
ENST00000496905 0.999554939922519 0.994010460080277 -0.00114475323420844 ENSG00000175756 AURKAIP1
ENST00000480479 0.821590294677876 0.261828251474896 0.099731268050526 ENSG00000221978 CCNL2
ENST00000482621 0.88669880303825 0.37539973876153 0.0656465389594714 ENSG00000221978 CCNL2
ENST00000408952 0.88669880303825 0.37539973876153 0.0656465389594714 ENSG00000221978 CCNL2
ENST00000463260 0.84334578479636 0.292779319275299 0.0931098824213788 ENSG00000221978 CCNL2
ENST00000400809 0.873103239805789 0.34762223790503 0.0744299879620767 ENSG00000221978 CCNL2
ENST00000496007 0.873542306214919 0.348511868215514 0.0742745340902132 ENSG00000221978 CCNL2
ENST00000482365 0.802249118740562 0.236622592376531 0.0876503673833388 ENSG00000221978 CCNL2
ENST00000481223 0.861245527593567 0.326186846623419 0.0777838910558257 ENSG00000221978 CCNL2
ENST00000418865 0.767275533380877 0.200127276508815 0.0896954624872167 ENSG00000221978 CCNL2
ENST00000505849 0.85335317593326 0.309222978329912 0.0868664004878936 ENSG00000221978 CCNL2
ENST00000488340 0.896851250170408 0.401809620972118 0.0720763983409985 ENSG00000221978 CCNL2
ENST00000492998 0.89891041908765 0.406753748502722 0.0857295859840558 ENSG00000221978 CCNL2
ENST00000469113 0.904669078414126 0.419394218593365 0.0582334812589809 ENSG00000221978 CCNL2
ENST00000480646 0.914266216520651 0.44368290749092 0.0847924700439667 ENSG00000221978 CCNL2
ENST00000471930 0.947463186623577 0.578179510534115 0.0405319021682785 ENSG00000221978 CCNL2
ENST00000408918 0.969944235055072 0.696031587816911 0.0392686035575887 ENSG00000221978 CCNL2
ENST00000473872 0.995110130370465 0.924435884493585 0.00991163213931778 ENSG00000221978 CCNL2
ENST00000425598 0.90803283984563 0.4270020776803 0.0824229096129505 ENSG00000221978 CCNL2
ENST00000463895 0.958892001591625 0.637951712767153 0.0502293649949384 ENSG00000221978 CCNL2
ENST00000497013 0.953457590278874 0.60284027066525 -0.0550244774585622 ENSG00000221978 CCNL2
ENST00000448629 0.999554939922519 0.992531700305244 -0.00117933827335061 ENSG00000224870 RP4-758J18.2
ENST00000444362 0.903425990072179 0.416004443443112 -0.0628538433320073 ENSG00000224870 RP4-758J18.2
ENST00000418833 0.88201631672762 0.364751642351705 -0.0717189813122554 ENSG00000224870 RP4-758J18.2
ENST00000576232 0.9473339827073 0.574622973891658 -0.0759913338497101 ENSG00000224870 RP4-758J18.2
ENST00000570344 0.958307014373041 0.634942016089178 -0.0651812330987133 ENSG00000224870 RP4-758J18.2
ENST00000447725 0.893714303714322 0.392500500826464 -0.0692378457901056 ENSG00000224870 RP4-758J18.2
ENST00000572242 0.927178753465919 0.482202760243126 -0.0560625391112071 ENSG00000224870 RP4-758J18.2
ENST00000453521 0.963829721131206 0.663498390615835 -0.0362418741984146 ENSG00000224870 RP4-758J18.2
ENST00000344843 0.93409194079778 0.509721150002953 -0.0483202873644348 ENSG00000242485 MRPL20
ENST00000493287 0.945179584619223 0.565544511341582 -0.0408950967227578 ENSG00000242485 MRPL20
ENST00000487659 0.935361870301449 0.515384803983835 -0.0476750781727915 ENSG00000242485 MRPL20
ENST00000492508 0.975073266148363 0.724734598809143 -0.0259113378925194 ENSG00000242485 MRPL20
ENST00000482352 0.9657153313783 0.674745149242577 -0.0359684740146492 ENSG00000242485 MRPL20
ENST00000582431 0.855018373513184 0.312281558306088 0.152717279110861 ENSG00000264293 RN7SL657P
ENST00000477686 0.944102806542997 0.559189358949836 -0.0521557850162718 ENSG00000242485 MRPL20
ENST00000607307 0.777315163985566 0.208782771889678 -0.182596118068997 ENSG00000272455 RP4-758J18.13
ENST00000495558 0.963107323461315 0.658941118572862 0.057247152342911 ENSG00000179403 VWA1
ENST00000338660 0.95104172436336 0.593281254173067 -0.0600345482740938 ENSG00000179403 VWA1
ENST00000404702 0.947283312027937 0.573091246151149 -0.0636018295951138 ENSG00000179403 VWA1
ENST00000476993 0.947283312027937 0.573442086998675 -0.0635961275464585 ENSG00000179403 VWA1
ENST00000471398 0.976510185270323 0.736194201885328 0.0472096794258642 ENSG00000179403 VWA1
ENST00000378741 0.99550686891644 0.929269602625885 -0.00918754029953017 ENSG00000160072 ATAD3B
ENST00000308647 0.990588751661322 0.866518765208772 -0.0192018046729543 ENSG00000160072 ATAD3B
ENST00000472194 0.989160917100179 0.844017445814874 -0.0224734438071022 ENSG00000160072 ATAD3B
ENST00000378736 0.984682864344005 0.798603771469307 0.0322454434001689 ENSG00000160072 ATAD3B
ENST00000485748 0.989468079755241 0.848899942499267 -0.0228178422669847 ENSG00000160072 ATAD3B
ENST00000474481 0.999321333644517 0.986726725092776 0.00199569382315799 ENSG00000160072 ATAD3B
ENST00000378756 0.989367548421886 0.847220149052157 -0.0215967871625192 ENSG00000197785 ATAD3A
ENST00000378755 0.989367548421886 0.847229837645158 -0.0215981538728609 ENSG00000197785 ATAD3A
ENST00000339113 0.983232949701182 0.789470575465726 -0.028995418831202 ENSG00000197785 ATAD3A
ENST00000536055 0.983232949701182 0.789470575465726 -0.028995418831202 ENSG00000197785 ATAD3A
ENST00000439513 0.992417340049111 0.886499259669733 -0.0209726817512492 ENSG00000197785 ATAD3A
ENST00000429957 0.936697026692502 0.523045783231196 -0.0624168211640801 ENSG00000197785 ATAD3A
ENST00000400830 0.980018764719782 0.764471145433715 0.0375863587768083 ENSG00000197785 ATAD3A
ENST00000378733 0.379934739499205 0.0340401915312275 -0.31174716577713 ENSG00000205090 TMEM240
ENST00000425828 0.384502622106436 0.0347852087965532 -0.310690597047682 ENSG00000205090 TMEM240
ENST00000291386 0.119102407470975 0.00411464395182115 -0.316576069960553 ENSG00000160075 SSU72
ENST00000378726 8.29128718726196e-06 2.4066915969785e-08 -0.29123517217838 ENSG00000160075 SSU72
ENST00000378725 0.175613380650813 0.00788164304126395 -0.320162371572687 ENSG00000160075 SSU72
ENST00000359060 0.376594468777122 0.0332141468270349 -0.216395519540142 ENSG00000160075 SSU72
ENST00000539195 0.971865095946556 0.707800537453903 -0.0322791614275351 ENSG00000215791 AL645728.2
ENST00000366221 1.25363152693831e-13 4.45991536035104e-17 -1.01363029970772 ENSG00000215014 AL645728.1
ENST00000422725 0.591287362836419 0.0910860226279767 -0.194349279573931 ENSG00000228594 C1orf233
ENST00000607222 0.495013486474707 0.059396480142795 -0.260727436969195 ENSG00000272106 RP11-345P4.9
ENST00000520777 0.999120518205783 0.984900919713387 0.00249796079282542 ENSG00000197530 MIB2
ENST00000378710 0.999120518205783 0.984900919713387 0.00249796079282542 ENSG00000197530 MIB2
ENST00000360522 0.999120518205783 0.984900919713387 0.00249796079282542 ENSG00000197530 MIB2
ENST00000357210 0.999120518205783 0.984900919713387 0.00249796079282542 ENSG00000197530 MIB2
ENST00000355826 0.999120518205783 0.985040981934145 0.00247451381168694 ENSG00000197530 MIB2
ENST00000518681 0.999398072948702 0.98736066497624 0.00209074141327835 ENSG00000197530 MIB2
ENST00000505820 0.999114806654907 0.983366352905447 0.00275152581238664 ENSG00000197530 MIB2
ENST00000479659 0.998698311108163 0.976133124136526 0.00394863902098014 ENSG00000197530 MIB2
ENST00000489635 0.999120518205783 0.983719208280402 0.00269281369213152 ENSG00000197530 MIB2
ENST00000511502 0.999120518205783 0.984024386469964 0.0026423680164481 ENSG00000197530 MIB2
ENST00000477990 0.942826078750427 0.555610518024949 -0.0562857821124398 ENSG00000197530 MIB2
ENST00000514363 0.983102064370851 0.785135974072829 -0.0352985473740515 ENSG00000197530 MIB2
ENST00000487053 0.999398072948702 0.988249681638761 0.001933724003928 ENSG00000197530 MIB2
ENST00000502470 0.977012525663445 0.741177484394675 -0.0417493491903099 ENSG00000197530 MIB2
ENST00000378712 0.999398072948702 0.988389376462614 0.00191051121314283 ENSG00000197530 MIB2
ENST00000507082 0.997712987612713 0.952231492579923 -0.00613631304292638 ENSG00000197530 MIB2
ENST00000463492 0.962372391742232 0.656826531198988 0.0509361606755793 ENSG00000197530 MIB2
ENST00000510793 0.947981429751285 0.582034777781469 -0.0701349409174769 ENSG00000197530 MIB2
ENST00000504599 0.996472527488204 0.94218909205689 -0.00953460181412685 ENSG00000197530 MIB2
ENST00000507229 0.991093271848149 0.872002829991312 -0.0211289062215298 ENSG00000197530 MIB2
ENST00000503789 0.942930918846764 0.55605012682161 -0.075508772062454 ENSG00000197530 MIB2
ENST00000378708 0.995297165189517 0.927225105673037 -0.0121376646406488 ENSG00000197530 MIB2
ENST00000506488 0.994416044053971 0.913928072102541 -0.0143528616182116 ENSG00000197530 MIB2
ENST00000512004 0.953169240867082 0.601536982949272 -0.0540559120532665 ENSG00000197530 MIB2
ENST00000508455 0.998480807549696 0.965758819373524 0.00556017261976835 ENSG00000197530 MIB2
ENST00000514234 0.979197304975103 0.7522511522115 0.0402402665591428 ENSG00000197530 MIB2
ENST00000467597 0.912803716902847 0.438594615650319 0.0915446039852397 ENSG00000197530 MIB2
ENST00000508148 0.984810030408207 0.800629167499495 0.0325511433766558 ENSG00000197530 MIB2
ENST00000486072 0.987082939089243 0.818782709365351 -0.0269104983131955 ENSG00000197530 MIB2
ENST00000505370 0.808090418777866 0.245616605549448 0.132708715195067 ENSG00000197530 MIB2
ENST00000473511 0.941985218702999 0.546075669374496 0.0786449655059136 ENSG00000197530 MIB2
ENST00000464570 0.9657153313783 0.674383013917556 0.0552813428659536 ENSG00000197530 MIB2
ENST00000483015 0.931946193684 0.49710825659125 0.0901858010475217 ENSG00000197530 MIB2
ENST00000511910 0.95786381677069 0.633153471722509 0.0681528351742488 ENSG00000197530 MIB2
ENST00000470373 0.728564264221518 0.167704266998621 0.212216619687912 ENSG00000197530 MIB2
ENST00000513088 0.9473339827073 0.57487085096179 -0.0414121428230049 ENSG00000248333 CDK11B
ENST00000341832 0.766295411139929 0.199324465498007 -0.0954041674830637 ENSG00000248333 CDK11B
ENST00000317673 0.85600123162558 0.314170349844981 -0.0781795176302952 ENSG00000248333 CDK11B
ENST00000340677 0.85600123162558 0.314170349844981 -0.0781795176302952 ENSG00000248333 CDK11B
ENST00000407249 0.85600123162558 0.314170349844981 -0.0781795176302952 ENSG00000248333 CDK11B
ENST00000341028 0.957328505819506 0.628902107628046 -0.0614009565820188 ENSG00000248333 CDK11B
ENST00000607013 0.929681522505473 0.488982690463517 -0.0802547602653583 ENSG00000272004 RP11-345P4.10
ENST00000378662 0.979823302065929 0.76018077094074 -0.0332427941888277 ENSG00000189339 SLC35E2B
ENST00000234800 0.978395992394537 0.747990722771173 -0.0351030425181557 ENSG00000189339 SLC35E2B
ENST00000480991 0.975073266148363 0.724667426224958 -0.0419324077251307 ENSG00000189339 SLC35E2B
ENST00000481276 0.925682995349987 0.478117093783936 -0.0761092362821295 ENSG00000189339 SLC35E2B
ENST00000596308 0.987126579132191 0.823319218368483 -0.0284539643119309 ENSG00000269737 RP11-345P4.7
ENST00000597891 0.866186566088947 0.335762734307374 0.127233616594409 ENSG00000269227 RP11-345P4.6
ENST00000356200 0.982402637045286 0.778842062779082 -0.0197025999285026 ENSG00000008128 CDK11A
ENST00000598846 0.979705460377526 0.758644162317583 0.0180375036313271 ENSG00000268575 RP1-283E3.8
ENST00000463652 0.998317152404075 0.956508008635805 0.00783288796516468 ENSG00000008128 CDK11A
ENST00000358779 0.979413763125756 0.755768873314028 -0.0213625585939012 ENSG00000008128 CDK11A
ENST00000460465 0.979413763125756 0.755768873314028 -0.0213625585939012 ENSG00000008128 CDK11A
ENST00000404249 0.979413763125756 0.755768873314028 -0.0213625585939012 ENSG00000008128 CDK11A
ENST00000378633 0.979413763125756 0.755768873314028 -0.0213625585939012 ENSG00000008128 CDK11A
ENST00000357760 0.979413763125756 0.755768873314028 -0.0213625585939012 ENSG00000008128 CDK11A
ENST00000509982 0.982402637045286 0.778842062779082 -0.0197025999285026 ENSG00000008128 CDK11A
ENST00000378638 0.982402637045286 0.778842062779082 -0.0197025999285026 ENSG00000008128 CDK11A
ENST00000356937 0.999398072948702 0.987370270888206 -0.00114146100336879 ENSG00000008128 CDK11A
ENST00000478901 0.993050734104647 0.894551958168252 0.0194437169768319 ENSG00000008128 CDK11A
ENST00000468397 0.955473170822778 0.616027351101744 -0.0697773586851679 ENSG00000008128 CDK11A
ENST00000491311 0.948225526212504 0.582479274948345 -0.0761361469065417 ENSG00000008128 CDK11A
ENST00000495016 0.972831400971721 0.712466130759555 -0.0533837630093611 ENSG00000008128 CDK11A
ENST00000468800 0.94280458214494 0.554554139762399 -0.0619969996098334 ENSG00000008128 CDK11A
ENST00000464748 0.775429211383154 0.207400760404163 -0.18128292586946 ENSG00000008128 CDK11A
ENST00000489300 0.800954689786488 0.235347103239279 -0.148256052005904 ENSG00000008128 CDK11A
ENST00000492390 0.92017596473329 0.460966522649844 -0.0828353377051623 ENSG00000008128 CDK11A
ENST00000474916 0.942005067699776 0.546349077177535 -0.0684065671888967 ENSG00000008128 CDK11A
ENST00000378635 0.99762612712223 0.951927526145576 0.00475596816488505 ENSG00000008128 CDK11A
ENST00000479362 0.999689630121876 0.995826481700673 -0.000482873975558083 ENSG00000008128 CDK11A
ENST00000498810 0.995265591394201 0.927073028601563 -0.0101495177073668 ENSG00000008128 CDK11A
ENST00000487462 0.919390893568779 0.456680220682568 -0.0813413396634844 ENSG00000008128 CDK11A
ENST00000401096 0.910697775354427 0.433192427974887 -0.0845732035971339 ENSG00000008128 CDK11A
ENST00000577672 0.969774717789714 0.69501010554252 0.0309710979009797 ENSG00000227775 RP1-283E3.4
ENST00000417099 0.994416044053971 0.912460257687228 0.00909667559099061 ENSG00000227775 RP1-283E3.4
ENST00000355439 0.819741875931904 0.2592202780399 0.0894853096889459 ENSG00000215790 SLC35E2
ENST00000400924 0.809241493143603 0.247057616894113 0.0917740303577666 ENSG00000215790 SLC35E2
ENST00000246421 0.730307697456609 0.169480131680037 0.150332406418607 ENSG00000215790 SLC35E2
ENST00000475229 0.92779934889333 0.483629100884738 0.0780889041410917 ENSG00000215790 SLC35E2
ENST00000424604 0.904626192559358 0.418809912432638 0.0944929452054713 ENSG00000227775 RP1-283E3.4
ENST00000418950 0.469098499729842 0.0527190398243404 0.240621357962835 ENSG00000227775 RP1-283E3.4
ENST00000341426 0.973066018963644 0.714043386995582 0.0437265634017687 ENSG00000008130 NADK
ENST00000341991 0.973598773274374 0.716244037537582 0.0433925163256689 ENSG00000008130 NADK
ENST00000378625 0.974337695752183 0.720807287920287 0.0426672794691805 ENSG00000008130 NADK
ENST00000344463 0.973066018963644 0.714043386995582 0.0437265634017687 ENSG00000008130 NADK
ENST00000342348 0.960644157503353 0.648105424844651 0.0527899023209142 ENSG00000008130 NADK
ENST00000498806 0.959863963515482 0.642277045780513 0.0572490513770847 ENSG00000008130 NADK
ENST00000469045 0.935449871133979 0.515856108468752 0.07432231247624 ENSG00000008130 NADK
ENST00000480499 0.963076914693215 0.658862567736539 0.0504105667076612 ENSG00000008130 NADK
ENST00000497747 0.915306745842933 0.4458926232311 0.0836044055310041 ENSG00000008130 NADK
ENST00000477235 0.97824432624041 0.746711506863656 0.0401104384005978 ENSG00000008130 NADK
ENST00000489538 0.972368247164279 0.710484026405627 0.0460270842322893 ENSG00000008130 NADK
ENST00000497615 0.908156244396167 0.427460641347464 0.0903257251137548 ENSG00000008130 NADK
ENST00000497186 0.958597841435916 0.636394198246359 0.0585135319711134 ENSG00000008130 NADK
ENST00000400922 0.966289729706008 0.677894747414501 0.046799484281257 ENSG00000008130 NADK
ENST00000492845 0.974835133997212 0.723043801056438 0.0467660695080418 ENSG00000008130 NADK
ENST00000492768 0.967650005793602 0.684354612119674 0.0532779368538687 ENSG00000008130 NADK
ENST00000460602 0.972085660573994 0.708886309708921 0.0479687717346645 ENSG00000008130 NADK
ENST00000464373 0.965657206948989 0.674060414381747 0.0458502189006293 ENSG00000008130 NADK
ENST00000378609 0.9473339827073 0.573784182604852 -0.035088201701587 ENSG00000078369 GNB1
ENST00000461893 0.99064778835244 0.867813926991868 0.0187516616472893 ENSG00000078369 GNB1
ENST00000471354 0.982567005290407 0.781195445717886 0.0282717957844739 ENSG00000078369 GNB1
ENST00000439272 0.987126579132191 0.825163170418518 -0.0149602012420842 ENSG00000078369 GNB1
ENST00000434686 0.987791314166059 0.833556929732922 -0.0146524449850196 ENSG00000078369 GNB1
ENST00000437146 0.981313777446073 0.771312945685973 0.0325270919639508 ENSG00000078369 GNB1
ENST00000472614 0.964023939886988 0.664756570502172 -0.0309561022449065 ENSG00000078369 GNB1
ENST00000607589 0.957233279467917 0.627224962907588 0.0658931034670841 ENSG00000078369 GNB1
ENST00000378567 0.379310769446261 0.0338516884505068 -0.254132618447743 ENSG00000067606 PRKCZ
ENST00000468310 0.610945413805883 0.0986320826927518 -0.247470285123365 ENSG00000067606 PRKCZ
ENST00000466651 0.418955934909469 0.0413200664140695 -0.315789120250584 ENSG00000067606 PRKCZ
ENST00000400921 0.553062752496294 0.0773793276885799 -0.208683829315914 ENSG00000067606 PRKCZ
ENST00000495347 0.942550325395238 0.551427030613885 -0.0910436241431737 ENSG00000067606 PRKCZ
ENST00000461106 0.658444862524784 0.123023816269263 -0.17929887876516 ENSG00000067606 PRKCZ
ENST00000461465 0.873220826418964 0.347895102490246 -0.139970214689182 ENSG00000067606 PRKCZ
ENST00000470596 0.814571777568123 0.252920616953391 -0.168278030625969 ENSG00000067606 PRKCZ
ENST00000496325 0.841012361658738 0.289603533911852 -0.157297669185403 ENSG00000067606 PRKCZ
ENST00000481140 0.811238936731716 0.249869522997505 -0.17202135118436 ENSG00000067606 PRKCZ
ENST00000482686 0.993691513437635 0.9017496076698 -0.0188845990287051 ENSG00000067606 PRKCZ
ENST00000400920 0.770108436243692 0.202550203785405 -0.158033215807721 ENSG00000067606 PRKCZ
ENST00000486681 0.990688344913559 0.868271893921111 -0.0250824411824597 ENSG00000067606 PRKCZ
ENST00000470986 0.936454642765732 0.522363338157254 -0.0979591879458046 ENSG00000067606 PRKCZ
ENST00000470511 0.931927409660157 0.496808430704672 -0.104210460333766 ENSG00000067606 PRKCZ
ENST00000471018 0.977935526624212 0.745374172423882 0.0505155620978361 ENSG00000067606 PRKCZ
ENST00000497183 0.949666796125864 0.589387444579906 -0.0828662712801063 ENSG00000067606 PRKCZ
ENST00000419838 0.994752210706546 0.916759732843936 -0.016193990306225 ENSG00000067606 PRKCZ
ENST00000479263 0.708282658662124 0.154038979557514 -0.189705253309619 ENSG00000067606 PRKCZ
ENST00000478770 0.787247192434154 0.219690081579511 -0.162515625927559 ENSG00000067606 PRKCZ
ENST00000505322 0.818584011501408 0.257687700436779 -0.15324058480675 ENSG00000067606 PRKCZ
ENST00000469733 0.987126579132191 0.823034683935083 0.0270768156984024 ENSG00000162585 C1orf86
ENST00000414253 0.982747469855852 0.782455293073858 0.0331338232664895 ENSG00000162585 C1orf86
ENST00000428120 0.982747469855852 0.782455293073858 0.0331338232664895 ENSG00000162585 C1orf86
ENST00000400919 0.982747469855852 0.782455293073858 0.0331338232664895 ENSG00000162585 C1orf86
ENST00000400918 0.986586886538292 0.812222144378122 0.0282557066168892 ENSG00000162585 C1orf86
ENST00000497675 0.97363222931428 0.716769843528062 0.0435793301762502 ENSG00000162585 C1orf86
ENST00000378543 0.961924380159915 0.654907495343042 0.053438585218115 ENSG00000162585 C1orf86
ENST00000378546 0.961924380159915 0.654907495343042 0.053438585218115 ENSG00000162585 C1orf86
ENST00000401813 0.964023939886988 0.664229086375799 0.0521276464498246 ENSG00000162585 C1orf86
ENST00000487186 0.961924380159915 0.654425736609382 0.0536940905759622 ENSG00000162585 C1orf86
ENST00000378545 0.97445724627885 0.721416989442389 0.0428941139186542 ENSG00000162585 C1orf86
ENST00000476803 0.973066018963644 0.714085009643707 0.0441903473323215 ENSG00000162585 C1orf86
ENST00000440825 0.96165414469129 0.653135953717308 0.0537274895886861 ENSG00000162585 C1orf86
ENST00000597060 0.887824528884432 0.377822915660055 0.117506378993789 ENSG00000269554 AL590822.2
ENST00000420515 0.987412796543868 0.82730820140734 0.025493568775408 ENSG00000162585 C1orf86
ENST00000514625 0.886750054166287 0.375731701923376 0.123742558106045 ENSG00000162585 C1orf86
ENST00000442483 0.867822953976305 0.338590964564209 -0.148223150750391 ENSG00000234396 RP11-181G12.4
ENST00000378536 0.356850406510474 0.0294945012645269 0.203424100796407 ENSG00000157933 SKI
ENST00000508416 0.81032791469405 0.249073937559706 0.146776164087908 ENSG00000157933 SKI
ENST00000478223 0.806394724713059 0.242637580231662 0.14253977208557 ENSG00000157933 SKI
ENST00000507179 0.319387500520067 0.0235479729731682 0.271789342516901 ENSG00000157933 SKI
ENST00000378531 0.312152641786803 0.0224954640338762 0.226594222584166 ENSG00000116151 MORN1
ENST00000606372 0.299601235833193 0.0207019151305433 0.226223306125939 ENSG00000116151 MORN1
ENST00000378529 0.427307836502264 0.0431664559808802 0.203528822389212 ENSG00000116151 MORN1
ENST00000607342 0.809782611078057 0.248147067632012 0.147915149614694 ENSG00000116151 MORN1
ENST00000469374 0.609155025866267 0.0978917949825519 0.189761723714105 ENSG00000116151 MORN1
ENST00000419785 0.729363303474143 0.168566374780722 0.186638488911779 ENSG00000116151 MORN1
ENST00000378525 0.555696650054875 0.0781163170059412 0.194949165007853 ENSG00000116151 MORN1
ENST00000449373 0.770633650191333 0.203312956792218 0.145548131045596 ENSG00000116151 MORN1
ENST00000317490 0.765522831415927 0.198704545290191 0.176724553639068 ENSG00000178642 AL513477.1
ENST00000607031 0.913148575807028 0.440164065247565 0.107570797493659 ENSG00000116151 MORN1
ENST00000475812 0.85600123162558 0.313878015425331 0.152369856984517 ENSG00000116151 MORN1
ENST00000494279 0.919475267197559 0.45780042223657 0.107862657912755 ENSG00000116151 MORN1
ENST00000378518 0.719523315790825 0.161980372566039 0.128232779171905 ENSG00000157916 RER1
ENST00000605895 0.755488999271764 0.190509551552461 0.105706603267825 ENSG00000157916 RER1
ENST00000378513 0.624444501260833 0.105532377892398 0.124863654322189 ENSG00000157916 RER1
ENST00000306256 0.743714174427799 0.180420713495494 0.123131487323874 ENSG00000157916 RER1
ENST00000493207 0.683763889793483 0.138185925735371 0.144223020657306 ENSG00000157916 RER1
ENST00000378512 0.622345028018274 0.104116334119028 0.125445461627526 ENSG00000157916 RER1
ENST00000443438 0.668817745367806 0.128660844057219 0.126327762275932 ENSG00000157916 RER1
ENST00000488353 0.646123095344129 0.116209384092471 0.116363058519167 ENSG00000157916 RER1
ENST00000462129 0.919930617358427 0.460148631343584 0.0605265092187388 ENSG00000157916 RER1
ENST00000288774 0.975073266148363 0.726611033994258 -0.0351772828561897 ENSG00000157911 PEX10
ENST00000447513 0.969663339576291 0.69314647724278 -0.0395269776201215 ENSG00000157911 PEX10
ENST00000507596 0.966289729706008 0.678446327769584 -0.0415058927743568 ENSG00000157911 PEX10
ENST00000510434 0.989367548421886 0.847661388906156 -0.023104559979114 ENSG00000157911 PEX10
ENST00000508384 0.975073266148363 0.726679085857674 0.0417572042625536 ENSG00000157911 PEX10
ENST00000515760 0.970453205394373 0.698923120365645 0.0504301076466181 ENSG00000157911 PEX10
ENST00000502666 0.910763141521079 0.43383317536753 0.0968269906769388 ENSG00000157911 PEX10
ENST00000504111 0.946201644766386 0.570431179765385 0.0701365458310555 ENSG00000157911 PEX10
ENST00000514502 0.971915547251921 0.708297088795206 0.0480994035798297 ENSG00000157911 PEX10
ENST00000378466 0.994668954536991 0.916049630676373 -0.00925227243829979 ENSG00000157881 PANK4
ENST00000435556 0.994376062420918 0.910471795613011 -0.0098631668292982 ENSG00000157881 PANK4
ENST00000505228 0.983191552890185 0.789231688276306 -0.0254179327898826 ENSG00000157881 PANK4
ENST00000502512 0.987126579132191 0.825322709370993 -0.0259231459429497 ENSG00000157881 PANK4
ENST00000471361 0.960924699838853 0.650299860540692 -0.0550840893644608 ENSG00000157881 PANK4
ENST00000487804 0.987082939089243 0.817647310029029 0.0305918770370689 ENSG00000157881 PANK4
ENST00000515423 0.994363572257467 0.910298650067572 0.0146748789167576 ENSG00000157881 PANK4
ENST00000468002 0.965475534320806 0.673711911835585 0.0440825143782816 ENSG00000157881 PANK4
ENST00000486396 0.994252283810134 0.907755335749352 -0.0104405561692247 ENSG00000157881 PANK4
ENST00000502770 0.994156218803899 0.906378876248956 0.0109174202944093 ENSG00000157881 PANK4
ENST00000491212 0.960011957888933 0.645071465328469 0.0475214204251505 ENSG00000157881 PANK4
ENST00000514922 0.99615959465791 0.939996695562388 0.00825630156046639 ENSG00000157881 PANK4
ENST00000606645 0.983689325232073 0.793424073748784 -0.0355943126719826 ENSG00000272449 RP3-395M20.12
ENST00000416860 0.980728602082856 0.767614355515267 0.0372135985644946 ENSG00000238164 RP3-395M20.8
ENST00000443892 0.964499180210429 0.666354817289257 -0.0422907546009219 ENSG00000238164 RP3-395M20.8
ENST00000449660 0.989367548421886 0.847913823428504 0.0249486605486632 ENSG00000238164 RP3-395M20.8
ENST00000448624 0.998480807549696 0.971578581091931 0.00523522146025693 ENSG00000238164 RP3-395M20.8
ENST00000432521 0.965775079432806 0.675754953279578 -0.0422599742886201 ENSG00000238164 RP3-395M20.8
ENST00000452793 0.983102064370851 0.786384330505134 0.0373180827115281 ENSG00000238164 RP3-395M20.8
ENST00000426449 0.98219756082596 0.776679221915646 0.036209747699626 ENSG00000157873 TNFRSF14
ENST00000434817 0.979823302065929 0.761637799583604 0.0382049824467075 ENSG00000157873 TNFRSF14
ENST00000435221 0.979823302065929 0.761829458937025 0.0381735999638533 ENSG00000157873 TNFRSF14
ENST00000451778 0.979413763125756 0.755637504786518 0.0391596139862015 ENSG00000157873 TNFRSF14
ENST00000409119 0.986110342134103 0.809283826501751 0.0299693046232232 ENSG00000157873 TNFRSF14
ENST00000355716 0.976601838975915 0.737411657831899 0.040709332954093 ENSG00000157873 TNFRSF14
ENST00000475523 0.976601838975915 0.73768663547465 0.0406563967370493 ENSG00000157873 TNFRSF14
ENST00000442392 0.984308132649644 0.797114467051714 0.0329858340096063 ENSG00000157873 TNFRSF14
ENST00000482074 0.979413763125756 0.754663291341375 0.0390287850281366 ENSG00000157873 TNFRSF14
ENST00000496064 0.981605701464879 0.772553664169875 0.0358712628220045 ENSG00000157873 TNFRSF14
ENST00000463471 0.96809512374071 0.686501339848038 0.0483868936975029 ENSG00000157873 TNFRSF14
ENST00000466750 0.961086021111906 0.651115396172786 0.052307528702867 ENSG00000157873 TNFRSF14
ENST00000471768 0.982424714220639 0.779349494800278 0.0309059557135091 ENSG00000157873 TNFRSF14
ENST00000463835 0.959925421910656 0.643644280834146 0.0542622597302157 ENSG00000157873 TNFRSF14
ENST00000482602 0.978395992394537 0.747975763984518 0.0348595511634498 ENSG00000157873 TNFRSF14
ENST00000480305 0.960259992923224 0.645601493495464 0.0575845562743798 ENSG00000157873 TNFRSF14
ENST00000456687 0.849119505690274 0.300790824675207 -0.145091813331316 ENSG00000225931 RP3-395M20.7
ENST00000493183 0.998965476307838 0.981842061582843 -0.00330352584899833 ENSG00000157870 FAM213B
ENST00000474659 0.998698311108163 0.974725872875466 -0.00459710298962754 ENSG00000157870 FAM213B
ENST00000419916 0.990588751661322 0.864859048006829 -0.0187818845439464 ENSG00000157870 FAM213B
ENST00000378424 0.990588751661322 0.864859048006829 -0.0187818845439464 ENSG00000157870 FAM213B
ENST00000537325 0.99811928531434 0.955023370347505 0.00812392144031289 ENSG00000157870 FAM213B
ENST00000378427 0.990588751661322 0.866329359091507 -0.0185759728634619 ENSG00000157870 FAM213B
ENST00000378425 0.990588751661322 0.866329359091507 -0.0185759728634619 ENSG00000157870 FAM213B
ENST00000464043 0.999145761155593 0.98537038169192 0.00265666958976014 ENSG00000157870 FAM213B
ENST00000444521 0.990588751661322 0.866329359091507 -0.0185759728634619 ENSG00000157870 FAM213B
ENST00000465233 0.992008535843676 0.880588033039487 0.0218181566984499 ENSG00000157870 FAM213B
ENST00000498083 0.993521296339677 0.899196864051694 0.0184098967757118 ENSG00000157870 FAM213B
ENST00000481683 0.999766640900599 0.996949562364914 0.000552616755710912 ENSG00000157870 FAM213B
ENST00000484099 0.989160917100179 0.843881341008345 -0.0214653798709092 ENSG00000157870 FAM213B
ENST00000477045 0.992192243295518 0.881976693313576 0.0213269776598952 ENSG00000157870 FAM213B
ENST00000476686 0.914266216520651 0.443616469059223 -0.0622225293615981 ENSG00000157870 FAM213B
ENST00000471840 0.897867599256656 0.404895595654237 -0.0869585185513885 ENSG00000142606 MMEL1
ENST00000288709 0.895045346274755 0.39588418909123 -0.0881409656183612 ENSG00000142606 MMEL1
ENST00000378412 0.892490416283479 0.388692532949759 -0.089974424861066 ENSG00000142606 MMEL1
ENST00000502556 0.987870945598554 0.83454523410582 -0.0257835196911574 ENSG00000142606 MMEL1
ENST00000504800 0.987870945598554 0.83454523410582 -0.0257835196911574 ENSG00000142606 MMEL1
ENST00000401094 0.952299340967786 0.598687594155914 0.0810421195028118 ENSG00000215912 TTC34
ENST00000511072 0.890317629118594 0.384346282770277 -0.112972250567764 ENSG00000142611 PRDM16
ENST00000378398 0.896210342541362 0.399928403489681 -0.111095803878648 ENSG00000142611 PRDM16
ENST00000441472 0.896210342541362 0.399928403489681 -0.111095803878648 ENSG00000142611 PRDM16
ENST00000442529 0.896210342541362 0.399928403489681 -0.111095803878648 ENSG00000142611 PRDM16
ENST00000378391 0.874796474548143 0.351370364035366 -0.121082374352476 ENSG00000142611 PRDM16
ENST00000514189 0.886100443217255 0.373521845866623 -0.115606503909378 ENSG00000142611 PRDM16
ENST00000270722 0.892590904848926 0.38894559007611 -0.113741044004849 ENSG00000142611 PRDM16
ENST00000294599 0.957328623454173 0.629236448818547 0.0734880824221023 ENSG00000162591 MEGF6
ENST00000356575 0.957770923039221 0.632704545320934 0.072748625987118 ENSG00000162591 MEGF6
ENST00000494257 0.928134873272785 0.484506059679945 0.0989303985590403 ENSG00000162591 MEGF6
ENST00000485002 0.959962103202394 0.644113813362121 0.0704522792614921 ENSG00000162591 MEGF6
ENST00000491842 0.779007793869885 0.210671970060401 0.171473423136183 ENSG00000162591 MEGF6
ENST00000475790 0.929230843229916 0.487906685523363 0.0979370930095441 ENSG00000162591 MEGF6
ENST00000461795 0.967007678595672 0.68102347869113 0.0616466303804588 ENSG00000162591 MEGF6
ENST00000435049 0.917686185269598 0.452553515742938 0.116440715819672 ENSG00000238260 RP11-46F15.2
ENST00000378344 0.994740143450056 0.916702958783996 -0.00673984845932897 ENSG00000158109 TPRG1L
ENST00000344579 0.994740143450056 0.916702958783996 -0.00673984845932897 ENSG00000158109 TPRG1L
ENST00000378322 0.974182504556143 0.719560267617925 -0.033178485979431 ENSG00000116213 WRAP73
ENST00000270708 0.974182504556143 0.719560267617925 -0.033178485979431 ENSG00000116213 WRAP73
ENST00000471223 0.998653749172296 0.974398163032857 0.00342045245381026 ENSG00000116213 WRAP73
ENST00000424367 0.986795685524325 0.81298973258399 -0.0218581020320016 ENSG00000116213 WRAP73
ENST00000497940 0.987192962438145 0.825939473345972 -0.0239021349696868 ENSG00000116213 WRAP73
ENST00000469643 0.878024908787741 0.357199763084887 0.116593937380324 ENSG00000116213 WRAP73
ENST00000494884 0.885534097263034 0.37147025656343 0.129255709797418 ENSG00000116213 WRAP73
ENST00000465916 0.989160917100179 0.843021534456952 -0.0199389692936473 ENSG00000116213 WRAP73
ENST00000419924 0.986534057998994 0.811954289724389 -0.0248879731188151 ENSG00000116213 WRAP73
ENST00000479331 0.851102908672067 0.304030428549795 -0.148654790321278 ENSG00000116213 WRAP73
ENST00000418088 0.615261303212584 0.100508084396761 0.168570762893054 ENSG00000227372 TP73-AS1
ENST00000452079 0.690520657644944 0.14253182205801 0.161247614717845 ENSG00000227372 TP73-AS1
ENST00000419973 0.719005162470764 0.161603065244401 0.185357496839314 ENSG00000227372 TP73-AS1
ENST00000423764 0.757214393681635 0.192298990864629 0.154003496049548 ENSG00000227372 TP73-AS1
ENST00000587071 0.870085100062881 0.342046114848629 0.115806016060556 ENSG00000227372 TP73-AS1
ENST00000608600 0.741571803113264 0.178310727651545 0.159272726146089 ENSG00000227372 TP73-AS1
ENST00000544565 0.916334227884873 0.449020738209096 0.104280138811997 ENSG00000227372 TP73-AS1
ENST00000378251 0.993691513437635 0.901134730455801 0.0142431942569881 ENSG00000130764 LRRC47
ENST00000462356 0.989160917100179 0.843038496529616 0.0180381796178158 ENSG00000130764 LRRC47
ENST00000479239 0.994668954536991 0.9159234212872 0.00996079865256485 ENSG00000130764 LRRC47
ENST00000607459 0.990090554948003 0.857960774303863 -0.0235539131258617 ENSG00000272153 RP1-286D6.5
ENST00000378230 0.933807717460056 0.508092509309701 0.0443112780441287 ENSG00000116198 CEP104
ENST00000484420 0.988930760364936 0.842244781461547 -0.0263192482776729 ENSG00000116198 CEP104
ENST00000438539 0.99721255045977 0.94945748426684 -0.00575762493976387 ENSG00000116198 CEP104
ENST00000461667 0.987791314166059 0.831343487816563 0.0196608321182912 ENSG00000116198 CEP104
ENST00000495701 0.991283696374307 0.873284223181947 0.0210058866839665 ENSG00000116198 CEP104
ENST00000460038 0.999494541960886 0.99061070026651 0.00111501980769004 ENSG00000116198 CEP104
ENST00000494653 0.868307307082047 0.339506314591731 0.0702712238691313 ENSG00000116198 CEP104
ENST00000443466 0.779007793869885 0.210713187309472 0.112299969739426 ENSG00000116198 CEP104
ENST00000428079 0.868581864825783 0.34012262589764 0.0820322811913527 ENSG00000116198 CEP104
ENST00000494951 0.978948912496155 0.749911943678808 0.042209346912649 ENSG00000116198 CEP104
ENST00000378223 0.871438573246812 0.344333299378428 0.10015032258819 ENSG00000116198 CEP104
ENST00000378212 0.987126579132191 0.82443094831608 -0.0206760579723056 ENSG00000169598 DFFB
ENST00000378209 0.99169774960266 0.87655828910223 0.0126897604787442 ENSG00000169598 DFFB
ENST00000491998 0.99169774960266 0.87655828910223 0.0126897604787442 ENSG00000169598 DFFB
ENST00000338895 0.998565458890627 0.973172208889631 -0.00309516577946652 ENSG00000169598 DFFB
ENST00000341385 0.987126579132191 0.822539710463883 0.0279653984630795 ENSG00000169598 DFFB
ENST00000468793 0.994416044053971 0.913054393316197 0.00923454456675027 ENSG00000169598 DFFB
ENST00000339350 0.995965468214958 0.935357623274287 0.00717575814569479 ENSG00000169598 DFFB
ENST00000477548 0.995965468214958 0.935357623274287 0.00717575814569479 ENSG00000169598 DFFB
ENST00000378206 0.993755935948175 0.903528170653597 0.0107412364111326 ENSG00000169598 DFFB
ENST00000475969 0.99238243331702 0.88569009710866 0.0126767687655267 ENSG00000169598 DFFB
ENST00000481945 0.863270993824263 0.330458589069776 0.150301661848789 ENSG00000169598 DFFB
ENST00000461150 0.990709791403616 0.86913482741327 -0.0220290581560042 ENSG00000169598 DFFB
ENST00000486765 0.908126410011625 0.427273699860012 0.0709592069281248 ENSG00000198912 C1orf174
ENST00000361605 0.908126410011625 0.427273699860012 0.0709592069281248 ENSG00000198912 C1orf174
ENST00000474140 0.908126410011625 0.427273699860012 0.0709592069281248 ENSG00000198912 C1orf174
ENST00000413332 0.366928939584999 0.0313938370022847 0.335380213280606 ENSG00000236423 LINC01134
ENST00000442673 0.76478680218338 0.197892122321458 0.183714550468205 ENSG00000236423 LINC01134
ENST00000439488 0.872024767667436 0.345207340049082 0.135679998365029 ENSG00000236423 LINC01134
ENST00000478423 0.856768025598516 0.315471181549202 -0.0675847430256114 ENSG00000131697 NPHP4
ENST00000460696 0.935388464224331 0.51549467181963 -0.0645075630347683 ENSG00000131697 NPHP4
ENST00000378161 0.977636088272624 0.744782009692859 -0.0305169393114064 ENSG00000131697 NPHP4
ENST00000489180 0.85600123162558 0.313747507084757 -0.0678052231134244 ENSG00000131697 NPHP4
ENST00000378156 0.85600123162558 0.313747507084757 -0.0678052231134244 ENSG00000131697 NPHP4
ENST00000378169 0.873542306214919 0.348594470438277 -0.0714559968283585 ENSG00000131697 NPHP4
ENST00000468253 0.919390893568779 0.456904579063106 -0.0867550723854566 ENSG00000131697 NPHP4
ENST00000506941 0.965061808891771 0.670816232786698 0.060493219860777 ENSG00000131697 NPHP4
ENST00000470763 0.970023486130841 0.696750474911344 -0.0473524987155177 ENSG00000131697 NPHP4
ENST00000466897 0.956255282427589 0.623391136609927 -0.0572195614249976 ENSG00000131697 NPHP4
ENST00000378111 0.759949836982059 0.19463426318327 0.106520992342698 ENSG00000069424 KCNAB2
ENST00000378097 0.771461227183375 0.204138225422507 0.11057868459762 ENSG00000069424 KCNAB2
ENST00000493807 0.871882752064662 0.34479014723994 0.121256662216491 ENSG00000069424 KCNAB2
ENST00000378092 0.881613636623405 0.36394383142386 0.0722997828035134 ENSG00000069424 KCNAB2
ENST00000478098 0.998480807549696 0.966973751397545 -0.00356326273001388 ENSG00000069424 KCNAB2
ENST00000445501 0.989561831646989 0.851917893546991 -0.0165600374341279 ENSG00000069424 KCNAB2
ENST00000428161 0.919390893568779 0.456857196816889 0.0653853869485436 ENSG00000069424 KCNAB2
ENST00000389632 0.921370263834493 0.46437500102073 0.0647413694330486 ENSG00000069424 KCNAB2
ENST00000602612 0.890637789365317 0.385352385019912 0.0701209935088116 ENSG00000069424 KCNAB2
ENST00000378087 0.75238449392489 0.1874129251243 0.107079765435411 ENSG00000069424 KCNAB2
ENST00000341524 0.7724783990002 0.205106776422378 0.109436217849946 ENSG00000069424 KCNAB2
ENST00000352527 0.7724783990002 0.205106776422378 0.109436217849946 ENSG00000069424 KCNAB2
ENST00000435937 0.97706742415311 0.741618131451745 0.0273078725877326 ENSG00000069424 KCNAB2
ENST00000164247 0.747927358382988 0.183075080258581 0.115605682142845 ENSG00000069424 KCNAB2
ENST00000459822 0.898857870784255 0.406589239969655 0.0858952998434791 ENSG00000069424 KCNAB2
ENST00000594544 0.722293964632695 0.164031766733974 0.159799856835298 ENSG00000268332 AL035406.1
ENST00000472700 0.955730681231727 0.620810790247911 0.0375908503865781 ENSG00000069424 KCNAB2
ENST00000378083 0.683970880086045 0.138269707739237 0.127136060939299 ENSG00000069424 KCNAB2
ENST00000458166 0.508582997484425 0.0631218947794466 0.10533610532094 ENSG00000069424 KCNAB2
ENST00000462676 0.573447746079405 0.0842235004126198 0.154699517157611 ENSG00000069424 KCNAB2
ENST00000481789 0.331324868321576 0.0254694172733461 0.140150268783109 ENSG00000069424 KCNAB2
ENST00000484532 0.866061125063609 0.335625716511188 0.0519905271773112 ENSG00000116251 RPL22
ENST00000234875 0.873571320128774 0.348696779017596 0.0498586655944914 ENSG00000116251 RPL22
ENST00000480661 0.947283312027937 0.573393076027557 0.0334574524325867 ENSG00000116251 RPL22
ENST00000497965 0.947374502265162 0.577453594552066 0.0331791423712897 ENSG00000116251 RPL22
ENST00000471204 0.949028631475172 0.58416017080727 0.032245129825271 ENSG00000116251 RPL22
ENST00000465387 0.942550325395238 0.551270032684252 0.0354825275377143 ENSG00000116251 RPL22
ENST00000462296 0.940542642011991 0.539367462792867 0.0374566966199544 ENSG00000116251 RPL22
ENST00000465335 0.944005872073442 0.558684214228224 0.0353295091561315 ENSG00000116251 RPL22
ENST00000455744 0.876890705012212 0.355532181926962 -0.14329723164579 ENSG00000226944 RP1-120G22.11
ENST00000466994 0.977012525663445 0.741286901493464 -0.0491189151586424 ENSG00000158286 RNF207
ENST00000377948 0.667386520604211 0.127839439675566 0.130156529514762 ENSG00000158286 RNF207
ENST00000484435 0.987791314166059 0.832968114637724 -0.0326621549409024 ENSG00000158286 RNF207
ENST00000377939 0.677620393949991 0.13384864224483 0.129735554743599 ENSG00000158286 RNF207
ENST00000485539 0.562011420196684 0.0804190500438342 0.233468886188261 ENSG00000158286 RNF207
ENST00000496676 0.751474614905219 0.18642606793928 0.15929687131152 ENSG00000158286 RNF207
ENST00000463453 0.945516602479296 0.566721825343636 0.0749428804687309 ENSG00000158286 RNF207
ENST00000496329 0.983860720810651 0.794440360166295 0.0355503991698148 ENSG00000158286 RNF207
ENST00000492476 0.983769127825004 0.793831385262645 -0.032992494739458 ENSG00000158286 RNF207
ENST00000483336 0.232335314598014 0.0128266361150659 0.290709072725604 ENSG00000158286 RNF207
ENST00000343813 0.947432517292146 0.578042805477765 -0.0287206020904822 ENSG00000116237 ICMT
ENST00000495791 0.998480807549696 0.968353256972415 -0.00517188776426521 ENSG00000116237 ICMT
ENST00000489498 0.898801402760162 0.406399555523614 -0.0333710723791647 ENSG00000116237 ICMT
ENST00000474756 0.99238243331702 0.884779986683504 0.0077232254985001 ENSG00000116237 ICMT
ENST00000362035 0.905176549974553 0.420502758508559 0.0897588312948824 ENSG00000116237 ICMT
ENST00000377893 0.159833784664364 0.00670847254742289 0.290586202842475 ENSG00000158292 GPR153
ENST00000608083 0.376272760950806 0.033121252181886 0.152478679480467 ENSG00000097021 ACOT7
ENST00000377845 0.472383644272639 0.0536536221273216 0.142200644245213 ENSG00000097021 ACOT7
ENST00000377855 0.357751748974313 0.0296431886050886 0.155543262195951 ENSG00000097021 ACOT7
ENST00000377860 0.376272760950806 0.033121252181886 0.152478679480467 ENSG00000097021 ACOT7
ENST00000418124 0.376272760950806 0.033121252181886 0.152478679480467 ENSG00000097021 ACOT7
ENST00000545482 0.376272760950806 0.0330893418860627 0.152483115966386 ENSG00000097021 ACOT7
ENST00000361521 0.412613022271864 0.0400672903038114 0.147586293753342 ENSG00000097021 ACOT7
ENST00000377842 0.46374717710549 0.0515452514095202 0.143767561564199 ENSG00000097021 ACOT7
ENST00000473466 0.654425938391069 0.121178583362253 0.144540193204313 ENSG00000097021 ACOT7
ENST00000481175 0.570181041328658 0.0832928755884383 0.166344908386811 ENSG00000097021 ACOT7
ENST00000541130 0.742251535496996 0.178880680442647 0.148731780102465 ENSG00000097021 ACOT7
ENST00000377748 0.969684337217036 0.694641146865752 0.0558721790534195 ENSG00000171680 PLEKHG5
ENST00000400913 0.877446984093385 0.356118086445974 0.13194306512932 ENSG00000171680 PLEKHG5
ENST00000489097 0.942151370423278 0.547970979546058 0.0875571527446553 ENSG00000171680 PLEKHG5
ENST00000340850 0.941300585315892 0.541591907864137 0.0877384680545396 ENSG00000171680 PLEKHG5
ENST00000487949 0.944195367553063 0.560238820235299 0.0887179291018453 ENSG00000171680 PLEKHG5
ENST00000377725 0.942151370423278 0.546956408914118 0.0866065676918767 ENSG00000171680 PLEKHG5
ENST00000377728 0.950388773724601 0.590883034285835 0.0764242708669869 ENSG00000171680 PLEKHG5
ENST00000377732 0.960686072705744 0.648679261449827 0.0647455390867628 ENSG00000171680 PLEKHG5
ENST00000400915 0.966289729706008 0.67820060740272 0.0588292774895112 ENSG00000171680 PLEKHG5
ENST00000377740 0.971700983043728 0.707289155833851 0.0537563931130723 ENSG00000171680 PLEKHG5
ENST00000377737 0.971700983043728 0.707289155833851 0.0537563931130723 ENSG00000171680 PLEKHG5
ENST00000535355 0.886197381538243 0.374541998845029 0.126841861030347 ENSG00000171680 PLEKHG5
ENST00000537245 0.965061808891771 0.669635895094126 0.0608086586394626 ENSG00000171680 PLEKHG5
ENST00000544978 0.93868568159863 0.528910103562584 0.0905441145219278 ENSG00000171680 PLEKHG5
ENST00000377705 0.849351344836943 0.301403659569242 -0.0752663987210089 ENSG00000162408 NOL9
ENST00000464383 0.997124428435061 0.948675561169899 -0.00732868399515151 ENSG00000162408 NOL9
ENST00000462798 0.931707388747675 0.495921537411222 0.0990723692389655 ENSG00000162408 NOL9
ENST00000456162 0.886154958438633 0.37420009640423 -0.136646309401491 ENSG00000229519 RP11-58A11.2
ENST00000460777 0.606400020710859 0.0969032554060729 -0.242832493421891 ENSG00000162408 NOL9
ENST00000464665 0.896851250170408 0.40226672821161 -0.0992130600794625 ENSG00000162408 NOL9
ENST00000319084 0.922876943266537 0.470304745176476 0.0848349973475859 ENSG00000204859 ZBTB48
ENST00000435905 0.888852121550786 0.381083735708943 0.103068618460043 ENSG00000204859 ZBTB48
ENST00000377674 0.824709721420011 0.265735966224341 0.109464771951998 ENSG00000204859 ZBTB48
ENST00000488936 0.882531371530225 0.365839686685337 0.101776244664517 ENSG00000204859 ZBTB48
ENST00000482360 0.903943732647883 0.416834862509998 0.0807964782922035 ENSG00000204859 ZBTB48
ENST00000498342 0.830173582318156 0.273191086964673 0.124080584557302 ENSG00000204859 ZBTB48
ENST00000466813 0.570649801625778 0.0834039763317042 0.215939802890458 ENSG00000204859 ZBTB48
ENST00000466941 0.711648918011353 0.15642137985199 0.209178659571812 ENSG00000204859 ZBTB48
ENST00000377658 0.955730681231727 0.621040703435067 0.0570685946734526 ENSG00000162413 KLHL21
ENST00000377663 0.955164474390586 0.611163295870155 0.0587120396344903 ENSG00000162413 KLHL21
ENST00000467612 0.88168370684177 0.36404678124248 0.0956502671448843 ENSG00000162413 KLHL21
ENST00000496707 0.879613923991114 0.360176650463555 0.0805453574566765 ENSG00000162413 KLHL21
ENST00000463043 0.68609578622477 0.139444770561955 0.138961744023584 ENSG00000162413 KLHL21
ENST00000377648 0.789617839888872 0.222069044258562 0.113095173648651 ENSG00000116273 PHF13
ENST00000495385 0.599965961070451 0.0942507739574484 0.153245062208434 ENSG00000116273 PHF13
ENST00000054650 0.666795712988603 0.127549601732208 -0.156669725137727 ENSG00000041988 THAP3
ENST00000484676 0.948461009213534 0.58288816998051 -0.0786404626843937 ENSG00000041988 THAP3
ENST00000307896 0.667386520604211 0.127818170219018 -0.15731938651203 ENSG00000041988 THAP3
ENST00000377627 0.98397505522982 0.795335333338447 0.020980034708676 ENSG00000041988 THAP3
ENST00000484669 0.7138034890379 0.157736191295125 -0.14622494464914 ENSG00000041988 THAP3
ENST00000487819 0.791394055412066 0.224779548122109 -0.129205959932594 ENSG00000041988 THAP3
ENST00000472925 0.79692911177627 0.230333543305918 -0.128744555633779 ENSG00000041988 THAP3
ENST00000480647 0.998480807549696 0.963628144446364 0.00624067942544315 ENSG00000041988 THAP3
ENST00000465508 0.840051855975024 0.286328453585963 0.0778299266835553 ENSG00000007923 DNAJC11
ENST00000349363 0.935561898803121 0.516245608883615 0.0486745370212508 ENSG00000007923 DNAJC11
ENST00000451196 0.935561898803121 0.516245608883615 0.0486745370212508 ENSG00000007923 DNAJC11
ENST00000377577 0.944161835741541 0.560110091096181 0.0418413846346222 ENSG00000007923 DNAJC11
ENST00000294401 0.948738768326962 0.583397481495717 0.039891963118515 ENSG00000007923 DNAJC11
ENST00000542246 0.952612770063537 0.599227289745854 0.0409089256107826 ENSG00000007923 DNAJC11
ENST00000377573 0.964499180210429 0.66624230198694 0.0316310839481227 ENSG00000007923 DNAJC11
ENST00000472414 0.928542956664413 0.485852318482368 0.0642550550923906 ENSG00000007923 DNAJC11
ENST00000426784 0.98965469712235 0.852811956322171 0.0140309508284255 ENSG00000007923 DNAJC11
ENST00000473993 0.985804522666501 0.80698255492753 0.0183284599399422 ENSG00000007923 DNAJC11
ENST00000469318 0.915184709584897 0.44563555216363 -0.0578411812691221 ENSG00000007923 DNAJC11
ENST00000485073 0.942550325395238 0.55094534794668 -0.0446418209704757 ENSG00000007923 DNAJC11
ENST00000460594 0.958101209767803 0.634429551801264 -0.0362061598180965 ENSG00000007923 DNAJC11
ENST00000465911 0.98125074408644 0.77115165351942 0.0286523792995056 ENSG00000007923 DNAJC11
ENST00000303635 0.830142958794682 0.273115271248346 -0.0716912609737265 ENSG00000171735 CAMTA1
ENST00000490738 0.949594282092724 0.588510693654543 0.0397474118091401 ENSG00000171735 CAMTA1
ENST00000476163 0.980728602082856 0.767490704333388 0.0178688102829412 ENSG00000171735 CAMTA1
ENST00000473578 0.952223363479213 0.596853625786395 0.0388244737078571 ENSG00000171735 CAMTA1
ENST00000557126 0.976510185270323 0.736049707191099 0.0211056356578139 ENSG00000171735 CAMTA1
ENST00000467404 0.952240263067649 0.597308711573933 0.0387221568216164 ENSG00000171735 CAMTA1
ENST00000439411 0.840108200554754 0.287193256085956 -0.069967126105208 ENSG00000171735 CAMTA1
ENST00000461311 0.978698322570661 0.749280554407281 0.0201363802146788 ENSG00000171735 CAMTA1
ENST00000486138 0.943684015532223 0.557638747007633 0.0455265342080041 ENSG00000171735 CAMTA1
ENST00000482934 0.990090554948003 0.857993708046851 -0.0126558293848578 ENSG00000171735 CAMTA1
ENST00000470648 0.979197304975103 0.752129367031021 -0.0284728987658843 ENSG00000171735 CAMTA1
ENST00000461580 0.977607330251744 0.744696507935927 -0.0293405022380876 ENSG00000171735 CAMTA1
ENST00000472283 0.992836018008917 0.889544154514249 -0.0182522803752155 ENSG00000171735 CAMTA1
ENST00000467267 0.97797454882805 0.745879049197767 -0.0261612545395793 ENSG00000171735 CAMTA1
ENST00000495233 0.74273787533581 0.179812720537074 -0.196882329201191 ENSG00000171735 CAMTA1
ENST00000490905 0.6447269593842 0.115635550592501 -0.239520138221807 ENSG00000171735 CAMTA1
ENST00000476864 0.811238936731716 0.249906647372658 -0.177945676732664 ENSG00000171735 CAMTA1
ENST00000054666 0.980872010128262 0.76959996886999 -0.0190247352831744 ENSG00000049245 VAMP3
ENST00000470357 0.999922733264981 0.99923495237205 -5.59217661280219e-05 ENSG00000049245 VAMP3
ENST00000602406 0.880585291984133 0.362426602120176 0.141955298065947 ENSG00000269925 RP3-467L1.6
ENST00000487194 0.987082939089243 0.816141466648565 0.0165295237754718 ENSG00000049245 VAMP3
ENST00000377541 0.101824965457504 0.00324856123078561 -0.319550457912183 ENSG00000049246 PER3
ENST00000377532 0.24250214794995 0.0139297728380516 -0.272370927036825 ENSG00000049246 PER3
ENST00000361923 0.232878659117873 0.0128797140035515 -0.275340049853084 ENSG00000049246 PER3
ENST00000473653 0.754474314317958 0.189573792897793 -0.188206552925943 ENSG00000049246 PER3
ENST00000602883 0.823200169645455 0.263749203372633 -0.173164839380466 ENSG00000049246 PER3
ENST00000463106 0.873103239805789 0.347486278481772 -0.139002105377293 ENSG00000049246 PER3
ENST00000451646 0.641662170955946 0.113819787633489 -0.229987781459168 ENSG00000236266 RP3-467L1.4
ENST00000494684 0.515215210184729 0.0649939578206659 -0.283535193555716 ENSG00000049246 PER3
ENST00000377516 0.990184993032802 0.860990660856763 -0.0258385517502748 ENSG00000049247 UTS2
ENST00000493373 0.993050734104647 0.895888247387412 -0.0150248613221174 ENSG00000116288 PARK7
ENST00000460192 0.990588751661322 0.86699584623499 -0.019610036510757 ENSG00000116288 PARK7
ENST00000338639 0.993708109016423 0.902503074432883 -0.0138831078764122 ENSG00000116288 PARK7
ENST00000493678 0.993773753330581 0.904430361344744 -0.0136080358816282 ENSG00000116288 PARK7
ENST00000377493 0.993708109016423 0.902472600334626 -0.0138880712381038 ENSG00000116288 PARK7
ENST00000465354 0.991453759031622 0.875614136318506 -0.0183612703680433 ENSG00000116288 PARK7
ENST00000377491 0.993226580299188 0.897085143140461 -0.014671021571432 ENSG00000116288 PARK7
ENST00000377488 0.993050734104647 0.895926084204483 -0.0148527615585961 ENSG00000116288 PARK7
ENST00000497113 0.990663285710886 0.867906145687175 -0.0195143957899739 ENSG00000116288 PARK7
ENST00000469225 0.976170851808085 0.734506001894568 -0.0377743740425608 ENSG00000116288 PARK7
ENST00000474874 0.907198071795465 0.424664988162592 0.0911964950905802 ENSG00000116285 ERRFI1
ENST00000377482 0.910213139827901 0.431780697723162 0.0932765157601457 ENSG00000116285 ERRFI1
ENST00000467067 0.99615959465791 0.938426660989831 -0.00997503737226996 ENSG00000116285 ERRFI1
ENST00000469499 0.916879525321935 0.450710896765959 0.0884351133543455 ENSG00000116285 ERRFI1
ENST00000487559 0.936083698663417 0.519457097754576 0.0860972246267622 ENSG00000116285 ERRFI1
ENST00000337907 0.865787474612534 0.334663618448339 -0.0741116639442555 ENSG00000142599 RERE
ENST00000377464 0.975817067070492 0.732836813564599 0.0193838371786905 ENSG00000142599 RERE
ENST00000467350 0.853674801102746 0.309645387442757 0.084459179831932 ENSG00000142599 RERE
ENST00000400907 0.945820267290903 0.56736674334834 -0.0431843197010508 ENSG00000142599 RERE
ENST00000476556 0.91326580690377 0.440674277734479 0.0478398320064218 ENSG00000142599 RERE
ENST00000400908 0.827464153646426 0.26938521995241 -0.0904624310661414 ENSG00000142599 RERE
ENST00000505225 0.574596707504956 0.0847985813058801 0.163561963804961 ENSG00000142599 RERE
ENST00000464367 0.991948161006857 0.879436621434552 -0.019531291118037 ENSG00000142599 RERE
ENST00000488215 0.987116925581232 0.821438250990603 -0.0170596451388207 ENSG00000142599 RERE
ENST00000460659 0.958342558459185 0.635147994670999 -0.0387163507273944 ENSG00000142599 RERE
ENST00000492766 0.955473170822778 0.615087499815348 -0.0411518343826615 ENSG00000142599 RERE
ENST00000465125 0.969805148257512 0.695478755878435 -0.032129115900153 ENSG00000142599 RERE
ENST00000464972 0.828947598992175 0.271614424514305 -0.105623856970348 ENSG00000142599 RERE
ENST00000449895 0.674524368161407 0.131615306386286 -0.188288832832959 ENSG00000232912 RP5-1115A15.1
ENST00000444276 0.861148113873001 0.326107087138347 -0.148843502432689 ENSG00000232912 RP5-1115A15.1
ENST00000480342 0.777495231706794 0.209147143168287 -0.133783359209964 ENSG00000142599 RERE
ENST00000507012 0.914727806330026 0.44447640243708 -0.0815936280028127 ENSG00000142599 RERE
ENST00000469251 0.601970906745879 0.0952162421785525 -0.194047009466093 ENSG00000142599 RERE
ENST00000514428 0.682141383053718 0.136867670157028 -0.168018175313227 ENSG00000142599 RERE
ENST00000468247 0.980018381102267 0.764284683524257 -0.0320789310112433 ENSG00000142599 RERE
ENST00000433876 0.796403948226939 0.229476689680248 -0.186090436185182 ENSG00000228423 RP4-633I8.4
ENST00000234590 0.986993344589677 0.814603826906349 -0.0183614866248967 ENSG00000074800 ENO1
ENST00000464920 0.995059567772073 0.922446054923113 -0.00806923456135338 ENSG00000074800 ENO1
ENST00000497492 0.870611985197712 0.343048266024814 -0.0631877033052645 ENSG00000074800 ENO1
ENST00000486051 0.936368093401448 0.522196401147042 -0.0374237703496129 ENSG00000074800 ENO1
ENST00000492343 0.959290937058728 0.639607439764826 -0.0263585167565547 ENSG00000074800 ENO1
ENST00000489867 0.901687717252429 0.413255613886075 -0.0530662478131557 ENSG00000074800 ENO1
ENST00000414948 0.970206204226849 0.697281569284174 -0.0583193331045176 ENSG00000236269 ENO1-IT1
ENST00000377411 0.990102681256344 0.860047356965471 0.0191747847400563 ENSG00000180758 GPR157
ENST00000414642 0.9657153313783 0.674375041351063 0.0545280670100851 ENSG00000180758 GPR157
ENST00000465853 0.799089311537403 0.232706270768471 0.182164203713417 ENSG00000180758 GPR157
ENST00000466131 0.933807717460056 0.507819913653899 -0.0959497870462691 ENSG00000180758 GPR157
ENST00000437157 0.994156218803899 0.906731177510088 0.0135760446761424 ENSG00000228526 RP3-510D11.1
ENST00000412639 0.952089647751359 0.596646643638911 0.0651916068316765 ENSG00000234546 RP3-510D11.2
ENST00000377403 0.842370904441026 0.291580072416422 0.0791227621206486 ENSG00000049239 H6PD
ENST00000602477 0.806929473406985 0.243679273783565 0.0993922743978999 ENSG00000049239 H6PD
ENST00000495451 0.987126579132191 0.82233751554882 -0.0179743977010766 ENSG00000049239 H6PD
ENST00000328089 0.908126410011625 0.427254439238029 -0.0673666776897357 ENSG00000171621 SPSB1
ENST00000450402 0.784844077209559 0.217375899423616 -0.126988225853608 ENSG00000171621 SPSB1
ENST00000357898 0.957646712878709 0.632155678950901 0.0563696567449895 ENSG00000171621 SPSB1
ENST00000377399 0.96455369759447 0.666537459247191 0.0504757532390996 ENSG00000171621 SPSB1
ENST00000302692 0.351082514697876 0.028466073119853 -0.160411752330498 ENSG00000171612 SLC25A33
ENST00000377376 0.960686072705744 0.648364256292166 -0.0475439562153352 ENSG00000188807 TMEM201
ENST00000340381 0.959781304435504 0.641810205551431 -0.0484450506856969 ENSG00000188807 TMEM201
ENST00000340305 0.910874684053842 0.434849488669199 -0.0806868161384426 ENSG00000188807 TMEM201
ENST00000416541 0.983102064370851 0.785854976098071 -0.0300234496623324 ENSG00000188807 TMEM201
ENST00000510900 0.784325808751886 0.216198671334417 0.184291137964024 ENSG00000188807 TMEM201
ENST00000508400 0.993521296339677 0.89898295539608 0.0182268329324736 ENSG00000188807 TMEM201
ENST00000536656 0.561828337529562 0.0803001279320666 0.153245349975615 ENSG00000171608 PIK3CD
ENST00000377346 0.581126262688944 0.0872636175151729 0.155064927748371 ENSG00000171608 PIK3CD
ENST00000415330 0.968384139028035 0.687631558265772 0.0520025624162405 ENSG00000231789 RP11-558F24.4
ENST00000484851 0.808555382880561 0.246471482547401 0.150911676397563 ENSG00000171608 PIK3CD
ENST00000361110 0.599128637234688 0.0939488578540378 0.167230748978177 ENSG00000171608 PIK3CD
ENST00000481137 0.790045099876382 0.222614265569771 0.128966173547062 ENSG00000171608 PIK3CD
ENST00000479223 0.942570852016104 0.552499749252173 0.0644575314024484 ENSG00000171608 PIK3CD
ENST00000543390 0.59407180493213 0.0919646728808493 0.192350432822549 ENSG00000171608 PIK3CD
ENST00000377298 0.957818208605207 0.632894650359748 0.0357731520686764 ENSG00000171603 CLSTN1
ENST00000377288 0.957818208605207 0.632894650359748 0.0357731520686764 ENSG00000171603 CLSTN1
ENST00000477264 0.935561898803121 0.516439308252196 0.0616215396598748 ENSG00000171603 CLSTN1
ENST00000435891 0.942264370686554 0.548725418601472 0.0540676882865975 ENSG00000171603 CLSTN1
ENST00000361311 0.957855676697956 0.633060469173445 0.0357345413534395 ENSG00000171603 CLSTN1
ENST00000464286 0.995110130370465 0.925610449989647 0.00782655030860614 ENSG00000171603 CLSTN1
ENST00000377263 0.970284648128057 0.697484026604945 -0.0292527207943677 ENSG00000178585 CTNNBIP1
ENST00000454104 0.866866637549903 0.336621733110748 -0.099775118597897 ENSG00000223989 RP11-84A14.5
ENST00000537447 0.999493940088449 0.990265032354872 -0.00104991036879612 ENSG00000178585 CTNNBIP1
ENST00000400904 0.977303601361992 0.743812358397646 -0.0274132113134536 ENSG00000178585 CTNNBIP1
ENST00000377258 0.998317152404075 0.956459205233442 -0.0050773135715098 ENSG00000178585 CTNNBIP1
ENST00000377256 0.977935526624212 0.745591386534316 -0.0318258485481276 ENSG00000178585 CTNNBIP1
ENST00000488540 0.958892001591625 0.63781527577196 0.0341265937807468 ENSG00000162441 LZIC
ENST00000377223 0.977012525663445 0.739751185721694 -0.0203310711812036 ENSG00000162441 LZIC
ENST00000400903 0.954427544414615 0.60828857709887 -0.0280508220622931 ENSG00000162441 LZIC
ENST00000541052 0.984041518040979 0.79573741463378 -0.0133378852111549 ENSG00000162441 LZIC
ENST00000377213 0.986795685524325 0.813122529443937 -0.0123310733178942 ENSG00000162441 LZIC
ENST00000471853 0.576711255750036 0.0857374217673341 0.187250650657516 ENSG00000162441 LZIC
ENST00000445884 0.956245255335646 0.622871093840466 -0.0560060179536966 ENSG00000228150 RP11-84A14.4
ENST00000403197 0.902946850142768 0.415411472623309 -0.0670954079366384 ENSG00000173614 NMNAT1
ENST00000377205 0.896066278276577 0.399646778696406 -0.0613453573725945 ENSG00000173614 NMNAT1
ENST00000462686 0.931329330725405 0.494281152968623 -0.0519717503812992 ENSG00000173614 NMNAT1
ENST00000492735 0.969668456203675 0.69344711167705 -0.0350394976617674 ENSG00000173614 NMNAT1
ENST00000496751 0.935274371626846 0.514400210011414 -0.0646691493642742 ENSG00000173614 NMNAT1
ENST00000413148 0.981881287011557 0.774556499778051 -0.0372529811615509 ENSG00000241326 RP11-807G9.2
ENST00000253251 0.198182141343056 0.0096944667657847 0.11680479515962 ENSG00000130939 UBE4B
ENST00000377157 0.221424524919589 0.0118286195404533 0.117625291910963 ENSG00000130939 UBE4B
ENST00000377153 0.551180250121905 0.0768173576059904 0.150785378714929 ENSG00000130939 UBE4B
ENST00000343090 0.622697860205414 0.10428147786566 0.0965881103617057 ENSG00000130939 UBE4B
ENST00000462658 0.951698156032001 0.595516393191023 0.0519352022464978 ENSG00000130939 UBE4B
ENST00000475795 0.50064524889073 0.0610601287033003 0.118420256851437 ENSG00000130939 UBE4B
ENST00000470736 0.663996836271434 0.125960702888933 0.123113682949934 ENSG00000130939 UBE4B
ENST00000466379 0.317143825013164 0.0232061027185413 0.158608711956802 ENSG00000130939 UBE4B
ENST00000488228 0.791040791455872 0.22396113667007 0.10796332959269 ENSG00000130939 UBE4B
ENST00000487244 0.931440112661174 0.495003703646998 0.0562934835108469 ENSG00000130939 UBE4B
ENST00000465408 0.916950647087377 0.451302374830753 0.0837475723751398 ENSG00000130939 UBE4B
ENST00000377093 0.940819852313039 0.540230308068204 0.0317281882694777 ENSG00000054523 KIF1B
ENST00000263934 0.952240263067649 0.598288410662792 0.0224749684242684 ENSG00000054523 KIF1B
ENST00000377086 0.896851250170408 0.403324055856483 0.0344411595682308 ENSG00000054523 KIF1B
ENST00000377083 0.929748258421597 0.490103055028495 0.0368599184173417 ENSG00000054523 KIF1B
ENST00000377081 0.885709921430951 0.371904030544244 0.0374105539855337 ENSG00000054523 KIF1B
ENST00000495136 0.851102908672067 0.304074937746041 0.151226997785334 ENSG00000054523 KIF1B
ENST00000497835 0.971366650924996 0.705897426201077 0.0331833354062084 ENSG00000054523 KIF1B
ENST00000584329 0.991798387164016 0.877420313006865 0.022893255668765 ENSG00000264501 RN7SL731P
ENST00000465635 0.800283551877628 0.23415342048202 -0.119276480237449 ENSG00000054523 KIF1B
ENST00000483340 0.854274704460576 0.3110547074189 -0.102979414129911 ENSG00000054523 KIF1B
ENST00000470616 0.979197304975103 0.751944016789598 0.0395899382694021 ENSG00000054523 KIF1B
ENST00000491493 0.986873815049485 0.814036702934468 -0.0163770132119163 ENSG00000142657 PGD
ENST00000487775 0.630761975769622 0.10803029575763 -0.154321791716148 ENSG00000142657 PGD
ENST00000541529 0.978497374539981 0.748752844953921 -0.0163843571488511 ENSG00000142657 PGD
ENST00000477958 0.982206918398288 0.777962836604846 -0.0198285465835691 ENSG00000142657 PGD
ENST00000270776 0.989160917100179 0.84400997336093 -0.00957740899907668 ENSG00000142657 PGD
ENST00000483936 0.955473170822778 0.614421615321164 -0.0291093159698962 ENSG00000142657 PGD
ENST00000538557 0.984603033244462 0.798415448747063 -0.0126267515532926 ENSG00000142657 PGD
ENST00000465632 0.979722035998296 0.758735826449668 -0.0199741938857826 ENSG00000142657 PGD
ENST00000460189 0.957932639134666 0.633542131383723 -0.0285848507130832 ENSG00000142657 PGD
ENST00000493288 0.957489489744535 0.631114727450659 -0.0347619445419755 ENSG00000142657 PGD
ENST00000498356 0.998480807549696 0.961316749223279 -0.00273416515837565 ENSG00000142657 PGD
ENST00000496718 0.965061808891771 0.671623404947345 0.0335657932186715 ENSG00000142657 PGD
ENST00000400900 0.603564612289874 0.0957039582746292 -0.153828533439238 ENSG00000251503 APITD1-CORT
ENST00000602296 0.603564612289874 0.0957039582746292 -0.153828533439238 ENSG00000175279 APITD1
ENST00000602787 0.603564612289874 0.0957039582746292 -0.153828533439238 ENSG00000175279 APITD1
ENST00000470413 0.601246246071006 0.0948604087535555 -0.1540194655663 ENSG00000251503 APITD1-CORT
ENST00000309048 0.589612738816925 0.0904115136091251 -0.169423753588202 ENSG00000175279 APITD1
ENST00000602486 0.678516792666963 0.134557219994987 -0.165763684825261 ENSG00000175279 APITD1
ENST00000477755 0.680100278970909 0.13574166962727 -0.154641590838779 ENSG00000175279 APITD1
ENST00000462462 0.740621626494373 0.177671582549083 -0.150948451833823 ENSG00000175279 APITD1
ENST00000465026 0.748449840766242 0.183616176299366 -0.138864457182051 ENSG00000251503 APITD1-CORT
ENST00000602446 0.934866596562191 0.513137669080611 -0.0769633157210538 ENSG00000251503 APITD1-CORT
ENST00000464507 0.829385493431988 0.272410234644175 -0.142106786684194 ENSG00000175279 APITD1
ENST00000377049 0.977173252404271 0.742976468540647 0.0509416825347214 ENSG00000241563 CORT
ENST00000320498 0.989367548421886 0.847634749077622 0.0298641866197546 ENSG00000241563 CORT
ENST00000377038 0.926497604867293 0.480789323797797 0.033818296467087 ENSG00000160049 DFFA
ENST00000424487 0.896851250170408 0.403269371488533 -0.0870445724032598 ENSG00000203469 RP5-1113E3.3
ENST00000476658 0.806474886210343 0.242726871027489 0.0763915154638398 ENSG00000160049 DFFA
ENST00000377036 0.915626032932711 0.447052398747359 0.0557884451072291 ENSG00000160049 DFFA
ENST00000472851 0.921189475712364 0.463474227139129 -0.0732947400728157 ENSG00000142655 PEX14
ENST00000356607 0.623217314210862 0.104658914867947 -0.119152869722641 ENSG00000142655 PEX14
ENST00000538836 0.610945413805883 0.098611171590308 -0.121048756046087 ENSG00000142655 PEX14
ENST00000491661 0.858904921044277 0.321894169281398 -0.0893367472708768 ENSG00000142655 PEX14
ENST00000377022 0.959684170177888 0.641305248888099 -0.0718835671692795 ENSG00000130940 CASZ1
ENST00000344008 0.98578730526155 0.80683770347564 -0.0376390075718486 ENSG00000130940 CASZ1
ENST00000473118 0.9473339827073 0.574322654005285 0.0282273278517249 ENSG00000120948 TARDBP
ENST00000240185 0.978173292415299 0.746461862274879 -0.0158893071448581 ENSG00000120948 TARDBP
ENST00000476201 0.921178707945051 0.463386131152429 0.0405605428779173 ENSG00000120948 TARDBP
ENST00000472476 0.977225972373343 0.74359495718331 0.0167028448015263 ENSG00000120948 TARDBP
ENST00000439080 0.971379913303327 0.705977298677371 -0.0200940004147285 ENSG00000120948 TARDBP
ENST00000473869 0.963829721131206 0.66343146295606 -0.0212673469964207 ENSG00000120948 TARDBP
ENST00000315091 0.975018870300027 0.723486972790905 -0.0172844902681354 ENSG00000120948 TARDBP
ENST00000477447 0.912799062461338 0.438498147644168 -0.043063423769733 ENSG00000120948 TARDBP
ENST00000496840 0.98020822081186 0.765131354300999 -0.0210912496322312 ENSG00000120948 TARDBP
ENST00000480464 0.724657408460003 0.165433921101142 -0.144280992088619 ENSG00000120948 TARDBP
ENST00000400897 0.955473170822778 0.617339750763929 -0.0612282908078087 ENSG00000009724 MASP2
ENST00000607145 0.783374113346553 0.215075342868123 0.193074491289284 ENSG00000271895 RP4-635E18.8
ENST00000475189 0.970043720302681 0.696944031919235 0.053133970229143 ENSG00000116649 SRM
ENST00000376957 0.994740143450056 0.916556365526218 0.0080108146372651 ENSG00000116649 SRM
ENST00000490101 0.998317152404075 0.957231088589723 -0.00687703558597966 ENSG00000116649 SRM
ENST00000465788 0.996531012399048 0.942481828500694 0.00663093834508143 ENSG00000116649 SRM
ENST00000459997 0.999922733264981 0.999657335369307 -3.74707179833116e-05 ENSG00000116649 SRM
ENST00000487300 0.862492061090671 0.328336680319387 0.0918838891105839 ENSG00000116649 SRM
ENST00000304457 0.959071443908293 0.63855622033004 0.0458143664841259 ENSG00000171824 EXOSC10
ENST00000376936 0.959071443908293 0.63855622033004 0.0458143664841259 ENSG00000171824 EXOSC10
ENST00000474216 0.923667154395139 0.471916009604493 0.0713693459020491 ENSG00000171824 EXOSC10
ENST00000544779 0.958844904962683 0.637356369972971 0.046000001459292 ENSG00000171824 EXOSC10
ENST00000490565 0.786467025821137 0.218765142089568 0.183881236454378 ENSG00000171824 EXOSC10
ENST00000452378 0.890802000841523 0.386010357628022 0.113573033872525 ENSG00000226849 RP4-635E18.7
ENST00000469634 0.815888154389681 0.25424145950548 0.157476541269106 ENSG00000171824 EXOSC10
ENST00000478271 0.859317206370348 0.322573112170669 0.137963295138119 ENSG00000171824 EXOSC10
ENST00000470611 0.996985540620724 0.947904514567941 0.00518164699314848 ENSG00000171824 EXOSC10
ENST00000498576 0.954206830495161 0.607102762140332 -0.0469895783388187 ENSG00000171824 EXOSC10
ENST00000472078 0.936083698663417 0.519687189186592 0.0658211189204546 ENSG00000171824 EXOSC10
ENST00000485606 0.986993344589677 0.815163893412416 0.021360569319283 ENSG00000171824 EXOSC10
ENST00000460196 0.977012525663445 0.740735923945339 0.0267406061370924 ENSG00000171824 EXOSC10
ENST00000447600 0.991283696374307 0.873857143257234 0.024009800114806 ENSG00000230337 RP4-635E18.6
ENST00000435388 0.991283696374307 0.873857143257234 0.024009800114806 ENSG00000230337 RP4-635E18.6
ENST00000376838 0.954120138873655 0.606743597184771 -0.0359350495962874 ENSG00000198793 MTOR
ENST00000361445 0.998698311108163 0.976979477861159 -0.00127439595620118 ENSG00000198793 MTOR
ENST00000473471 0.848428219674258 0.30013554857315 -0.104477201518538 ENSG00000198793 MTOR
ENST00000490931 0.847437414541578 0.298986396025733 -0.0933257772243976 ENSG00000198793 MTOR
ENST00000455339 0.86848640001304 0.339886159121481 -0.0823759164290584 ENSG00000198793 MTOR
ENST00000495435 0.999037408331298 0.982161664260241 0.00200218591936446 ENSG00000198793 MTOR
ENST00000476768 0.824866868627709 0.266076405241815 0.132157258917186 ENSG00000198793 MTOR
ENST00000445982 0.779419439854616 0.211235215392159 0.13915805390296 ENSG00000225602 MTOR-AS1
ENST00000420480 0.834869951856657 0.278786174338751 0.127804742824989 ENSG00000225602 MTOR-AS1
ENST00000376819 0.749916459596082 0.18507523297282 -0.194921133937717 ENSG00000171819 ANGPTL7
ENST00000376810 0.996171654972011 0.941010591535565 -0.00598398307290997 ENSG00000120942 UBIAD1
ENST00000376804 0.9866822403486 0.812543543056989 0.018846382035657 ENSG00000120942 UBIAD1
ENST00000486588 0.956442606369756 0.624030166042993 0.0418796014175651 ENSG00000120942 UBIAD1
ENST00000483738 0.984752430958857 0.800409750775658 0.0216779823321199 ENSG00000120942 UBIAD1
ENST00000354287 0.959415418248079 0.64001491850734 0.0688033655985677 ENSG00000116661 FBXO2
ENST00000471501 0.995730880287772 0.9307214345398 -0.0134598949379961 ENSG00000116661 FBXO2
ENST00000466919 0.885783470618874 0.372305823683526 -0.136368477363151 ENSG00000116661 FBXO2
ENST00000465901 0.856070146689151 0.314396488469141 -0.147312941475283 ENSG00000116661 FBXO2
ENST00000251546 0.940220721266379 0.535982535715201 0.0744997734375462 ENSG00000132879 FBXO44
ENST00000425796 0.886876621955752 0.376330611246519 0.100456838884304 ENSG00000132879 FBXO44
ENST00000376770 0.9473339827073 0.574077691010779 0.0665092167765367 ENSG00000132879 FBXO44
ENST00000376768 0.928928595608962 0.486997580986859 0.0774306162922952 ENSG00000132879 FBXO44
ENST00000251547 0.9473339827073 0.574077691010779 0.0665092167765367 ENSG00000132879 FBXO44
ENST00000376760 0.917792029376608 0.45347712579294 0.0841327653726413 ENSG00000132879 FBXO44
ENST00000376762 0.934884334790925 0.513503259370246 0.0783556719543148 ENSG00000132879 FBXO44
ENST00000475435 0.942826078750427 0.555645271815696 0.0716639375545542 ENSG00000132879 FBXO44
ENST00000471895 0.967840476276146 0.685205035823968 0.0514125986003233 ENSG00000132879 FBXO44
ENST00000376753 0.832143821307608 0.275652667320452 0.15517867663732 ENSG00000116663 FBXO6
ENST00000474239 0.861815550388496 0.327147568546048 0.14699696457525 ENSG00000116663 FBXO6
ENST00000449067 0.734794874288311 0.173776104843585 0.196803941481719 ENSG00000116663 FBXO6
ENST00000235310 0.947351499276715 0.575263321167537 0.0606131104142261 ENSG00000116670 MAD2L2
ENST00000376692 0.942889299232854 0.555813114153561 0.063799470273551 ENSG00000116670 MAD2L2
ENST00000376672 0.947374502265162 0.575400967677623 0.0605872506834562 ENSG00000116670 MAD2L2
ENST00000376669 0.939637698354744 0.533139302907897 0.0671651682750981 ENSG00000116670 MAD2L2
ENST00000376667 0.960654356700374 0.64823858102537 0.0498058265350287 ENSG00000116670 MAD2L2
ENST00000445656 0.994347484533378 0.910079020031835 0.0122177657666305 ENSG00000116670 MAD2L2
ENST00000456915 0.994347484533378 0.909676899770447 0.012273028816255 ENSG00000116670 MAD2L2
ENST00000376664 0.999114806654907 0.983392683094285 -0.00226643879958994 ENSG00000116670 MAD2L2
ENST00000376655 0.996950960532816 0.946873713914623 -0.00764082140115168 ENSG00000116670 MAD2L2
ENST00000376637 0.929831391514154 0.490864804978486 0.0737599870104045 ENSG00000177674 AGTRAP
ENST00000476512 0.895423700075964 0.396533745763513 0.0902602910153006 ENSG00000177674 AGTRAP
ENST00000400895 0.896258359973185 0.400098504555464 0.0898136378815559 ENSG00000177674 AGTRAP
ENST00000494437 0.780483207172882 0.212213475543421 0.129949736131947 ENSG00000177674 AGTRAP
ENST00000491346 0.935274371626846 0.514454097204256 0.0692975701316322 ENSG00000177674 AGTRAP
ENST00000376629 0.931768822314899 0.4961492891171 0.0730278986895012 ENSG00000177674 AGTRAP
ENST00000376627 0.929735052658275 0.489234611649934 0.0741830551396664 ENSG00000177674 AGTRAP
ENST00000314340 0.931768822314899 0.49629267921225 0.0730171246235516 ENSG00000177674 AGTRAP
ENST00000452018 0.930694497775301 0.492581948890051 0.0738594497477949 ENSG00000177674 AGTRAP
ENST00000510878 0.930764043068993 0.492711395336072 0.0734689942371276 ENSG00000177674 AGTRAP
ENST00000476309 0.984622701168629 0.79846795685936 -0.0317122967034428 ENSG00000177674 AGTRAP
ENST00000514733 0.985340739985731 0.804027763192542 -0.0307484101740055 ENSG00000177674 AGTRAP
ENST00000513739 0.998698311108163 0.977232678308689 -0.00342503562444613 ENSG00000177674 AGTRAP
ENST00000471765 0.993026068818412 0.892935223385946 -0.0156339607382079 ENSG00000177674 AGTRAP
ENST00000433342 0.962977571583361 0.658689136309639 0.0502256479814139 ENSG00000215910 C1orf167
ENST00000312793 0.965061808891771 0.671228079025306 0.0482026186807441 ENSG00000215910 C1orf167
ENST00000444493 0.987126579132191 0.825470383044846 0.0255120619246818 ENSG00000215910 C1orf167
ENST00000449278 0.987126579132191 0.825470383044846 0.0255120619246818 ENSG00000215910 C1orf167
ENST00000475041 0.989160917100179 0.843102520006221 0.0265734363890817 ENSG00000215910 C1orf167
ENST00000376592 0.945952331419663 0.568592800809495 0.0665508188816845 ENSG00000177000 MTHFR
ENST00000376583 0.935596048760262 0.51701141336263 0.0759773761086436 ENSG00000177000 MTHFR
ENST00000376590 0.919981222407608 0.460231254603393 0.0885037221097018 ENSG00000177000 MTHFR
ENST00000482358 0.969497269601964 0.692301956553525 0.0537717225361744 ENSG00000215910 C1orf167
ENST00000376585 0.910763141521079 0.43403391073392 0.0953927893423815 ENSG00000177000 MTHFR
ENST00000418034 0.727382923605037 0.166973605738004 0.182537366818603 ENSG00000177000 MTHFR
ENST00000413656 0.311221019789489 0.0223134069071187 0.33164667151465 ENSG00000177000 MTHFR
ENST00000423400 0.256414324419923 0.0155636958046262 0.345310865882448 ENSG00000177000 MTHFR
ENST00000431243 0.256414324419923 0.0155636958046262 0.345310865882448 ENSG00000177000 MTHFR
ENST00000376486 0.931390111962477 0.494626763783327 0.0938149703538149 ENSG00000177000 MTHFR
ENST00000312413 0.811541136092133 0.250170368313169 -0.0666712418148736 ENSG00000011021 CLCN6
ENST00000346436 0.808555382880561 0.246468626255267 -0.0671976801258721 ENSG00000011021 CLCN6
ENST00000376497 0.715344569740946 0.158716293748478 -0.124883836716084 ENSG00000011021 CLCN6
ENST00000376487 0.787508036386253 0.219899891381618 -0.0730299477843357 ENSG00000011021 CLCN6
ENST00000376496 0.820010085255555 0.259501851382888 -0.0641302534903609 ENSG00000011021 CLCN6
ENST00000376491 0.934004708599076 0.509397192063409 -0.047767188386986 ENSG00000011021 CLCN6
ENST00000376492 0.95137515575695 0.594829664246747 -0.0376734285902405 ENSG00000011021 CLCN6
ENST00000376490 0.934004708599076 0.509397192063409 -0.047767188386986 ENSG00000011021 CLCN6
ENST00000494028 0.71487145604872 0.15852967441322 -0.109626076343139 ENSG00000011021 CLCN6
ENST00000446542 0.928259458338022 0.484963778752909 -0.0625412702379548 ENSG00000242349 NPPA-AS1
ENST00000400892 0.721466049177682 0.163368169761478 -0.175612587805266 ENSG00000242349 NPPA-AS1
ENST00000376480 0.941482767295837 0.541951629328791 0.087651037094415 ENSG00000175206 NPPA
ENST00000376476 0.979197304975103 0.752869542072372 0.0448798833212624 ENSG00000175206 NPPA
ENST00000376572 0.945446344778611 0.566186894884116 0.0608541786923694 ENSG00000116685 KIAA2013
ENST00000376576 0.940958412428313 0.540875176674741 0.0665885333247263 ENSG00000116685 KIAA2013
ENST00000485046 0.750122193184289 0.185233401806623 0.116992347850573 ENSG00000083444 PLOD1
ENST00000449038 0.86720164450479 0.337476363374535 0.0957072903332559 ENSG00000083444 PLOD1
ENST00000358133 0.844871027174313 0.294906615022518 0.10414639007701 ENSG00000083444 PLOD1
ENST00000376369 0.755964476399303 0.191266319585962 0.105033153731001 ENSG00000083444 PLOD1
ENST00000429000 0.790686354136214 0.223565049880282 0.104141910727693 ENSG00000083444 PLOD1
ENST00000196061 0.720575916096155 0.162678291835281 0.108388707809117 ENSG00000083444 PLOD1
ENST00000465920 0.344897481037427 0.0275128239063645 0.176970289338961 ENSG00000083444 PLOD1
ENST00000491536 0.702094224224673 0.150168836448652 0.114045125354674 ENSG00000083444 PLOD1
ENST00000470133 0.943431753367737 0.557192186424101 0.0485865932299946 ENSG00000083444 PLOD1
ENST00000481933 0.650849837197243 0.118830522350205 0.143991404297716 ENSG00000083444 PLOD1
ENST00000444836 0.993466375897281 0.898424419222206 0.00964857787558509 ENSG00000116688 MFN2
ENST00000490079 0.933999893434177 0.508866691214637 -0.055800608747031 ENSG00000116688 MFN2
ENST00000235329 0.993608436056183 0.900134489938516 0.00948614956091846 ENSG00000116688 MFN2
ENST00000484391 0.960758142603134 0.649447407050976 -0.0380902931445913 ENSG00000116688 MFN2
ENST00000497302 0.943795799406155 0.557791860875953 -0.0484287053128508 ENSG00000116688 MFN2
ENST00000412236 0.955473170822778 0.614556222605238 -0.0424394590586308 ENSG00000116688 MFN2
ENST00000478749 0.942222230737743 0.54858739428206 -0.0528252565434574 ENSG00000116691 MIIP
ENST00000235332 0.930879152475659 0.493111148356117 -0.0630929808041972 ENSG00000116691 MIIP
ENST00000436478 0.92929316964196 0.488231869053872 -0.0638608243742931 ENSG00000116691 MIIP
ENST00000466860 0.823113062594488 0.26362096355054 -0.0873782525257437 ENSG00000116691 MIIP
ENST00000498685 0.7724783990002 0.205196352755672 -0.0966358636648329 ENSG00000116691 MIIP
ENST00000492256 0.943260401467339 0.556514071503581 -0.0756084810060216 ENSG00000116691 MIIP
ENST00000460823 0.871212568239295 0.34405003483165 -0.121161895849301 ENSG00000116691 MIIP
ENST00000478299 0.816871497262153 0.255796664044188 -0.165949933459284 ENSG00000116691 MIIP
ENST00000536782 0.977173252404271 0.743123389941925 -0.050251151452212 ENSG00000028137 TNFRSF1B
ENST00000376259 0.543258761170781 0.0742330796965225 0.226761890842153 ENSG00000028137 TNFRSF1B
ENST00000492361 0.543258761170781 0.0742330796965225 0.226761890842153 ENSG00000028137 TNFRSF1B
ENST00000356315 0.988578123490485 0.840737819380005 -0.010190974366174 ENSG00000048707 VPS13D
ENST00000358136 0.988578123490485 0.840737819380005 -0.010190974366174 ENSG00000048707 VPS13D
ENST00000476169 0.207701749309829 0.0105130102866184 0.293185376827285 ENSG00000048707 VPS13D
ENST00000489961 0.875529295706636 0.3529187453663 0.094862255117624 ENSG00000048707 VPS13D
ENST00000011700 0.976601838975915 0.737978268568553 -0.0185933022090597 ENSG00000048707 VPS13D
ENST00000460333 0.951245062504751 0.594290690035633 0.0354703345000685 ENSG00000048707 VPS13D
ENST00000487188 0.852352116779586 0.306894452189858 0.0862621729570922 ENSG00000048707 VPS13D
ENST00000469054 0.95425908012771 0.607355517672134 -0.0622166876522455 ENSG00000048707 VPS13D
ENST00000496628 0.968187097138573 0.686982978507676 -0.0238921795077525 ENSG00000048707 VPS13D
ENST00000466732 0.998480807549696 0.969586313455205 -0.00541320459802777 ENSG00000048707 VPS13D
ENST00000476045 0.888661005884192 0.379791713737335 0.115578959882374 ENSG00000048707 VPS13D
ENST00000481484 0.955473170822778 0.618267806455855 0.0670403161993318 ENSG00000048707 VPS13D
ENST00000543766 0.794064374829638 0.226997716176784 -0.0832582714714601 ENSG00000048707 VPS13D
ENST00000471923 0.995795531794764 0.931110396733921 -0.00679368057045572 ENSG00000048707 VPS13D
ENST00000543710 0.974431990158632 0.72113975933272 -0.03331353764304 ENSG00000048707 VPS13D
ENST00000473099 0.893922352166265 0.393070981669069 -0.101941649499907 ENSG00000048707 VPS13D
ENST00000376223 0.00421271166905346 3.68206511553844e-05 -0.591568512980246 ENSG00000162496 DHRS3
ENST00000464917 0.0198438951066989 0.000297949637473943 -0.536129321261407 ENSG00000162496 DHRS3
ENST00000482265 0.0336785528255587 0.000628422458170037 -0.519998887106879 ENSG00000162496 DHRS3
ENST00000484063 0.899184861273861 0.407551854142003 -0.0972624931762447 ENSG00000116731 PRDM2
ENST00000376048 0.851935142654161 0.305625867185414 -0.0765990463925831 ENSG00000116731 PRDM2
ENST00000311066 0.886197381538243 0.374865181791238 -0.0662790062611323 ENSG00000116731 PRDM2
ENST00000235372 0.842227514626125 0.291297326628024 -0.0789764912156031 ENSG00000116731 PRDM2
ENST00000491134 0.897902297267401 0.405016827958875 -0.0597005117024355 ENSG00000116731 PRDM2
ENST00000502727 0.524173656675651 0.0677631444133982 -0.138788369157219 ENSG00000116731 PRDM2
ENST00000502724 0.502861864940085 0.061561231066372 -0.143147664133169 ENSG00000116731 PRDM2
ENST00000413440 0.901699176754004 0.413291493958269 -0.0622711255760341 ENSG00000116731 PRDM2
ENST00000343137 0.906464311071169 0.422735305066183 -0.0608618500367339 ENSG00000116731 PRDM2
ENST00000491815 0.465132714765872 0.0518106551525648 -0.149146882638401 ENSG00000116731 PRDM2
ENST00000503842 0.85600123162558 0.313663134905939 -0.0765195089541604 ENSG00000116731 PRDM2
ENST00000407521 0.455729090234546 0.0496633759828363 -0.149048469995282 ENSG00000116731 PRDM2
ENST00000505823 0.856768025598516 0.315502497509799 -0.0762255289892262 ENSG00000116731 PRDM2
ENST00000487453 0.818584011501408 0.257929311537458 -0.120505553024105 ENSG00000116731 PRDM2
ENST00000491547 0.944102806542997 0.559520306242705 -0.0489457221808791 ENSG00000189337 KAZN
ENST00000376030 0.996067116920372 0.93798420836492 0.00529505152496468 ENSG00000189337 KAZN
ENST00000503743 0.922174862237456 0.468181688986992 -0.0705097639962705 ENSG00000189337 KAZN
ENST00000422387 0.999041125947849 0.98305687600105 0.0014629700273363 ENSG00000189337 KAZN
ENST00000361144 0.99080029573802 0.870433502831472 0.0114930810470107 ENSG00000189337 KAZN
ENST00000376028 0.909270035487748 0.430123748876574 -0.0897606312565613 ENSG00000189337 KAZN
ENST00000400798 0.979181094742955 0.750933429239932 0.0223362041322214 ENSG00000189337 KAZN
ENST00000400797 0.931691450606875 0.495729145098342 -0.0648121357310425 ENSG00000189337 KAZN
ENST00000428417 0.97846245519926 0.74864288725416 0.0212836977851997 ENSG00000171729 TMEM51
ENST00000376014 0.979197304975103 0.752196058044629 0.0209320874869567 ENSG00000171729 TMEM51
ENST00000451326 0.944050707605463 0.558811552467321 0.0449131991190015 ENSG00000171729 TMEM51
ENST00000400796 0.97070063629141 0.700994494233229 0.0256759368795257 ENSG00000171729 TMEM51
ENST00000434578 0.97070063629141 0.701235681161304 0.0256654588404031 ENSG00000171729 TMEM51
ENST00000376008 0.970212353864674 0.697330013249437 0.0260693393822412 ENSG00000171729 TMEM51
ENST00000424792 0.940162456519278 0.53565066943552 -0.0851372278399876 ENSG00000204464 C1orf195
ENST00000376005 0.932989238634608 0.501477330208955 -0.103485134026582 ENSG00000204464 C1orf195
ENST00000375980 0.692160545093885 0.143380470130785 0.120394173225171 ENSG00000142634 EFHD2
ENST00000445566 0.869191667243763 0.341038204030903 0.117239101335413 ENSG00000142634 EFHD2
ENST00000375910 0.728926457003517 0.16797877535143 -0.213318321638045 ENSG00000215704 CELA2B
ENST00000488764 0.541505638156316 0.0732185640803053 -0.278109023679722 ENSG00000215704 CELA2B
ENST00000546424 0.919145610122201 0.455734330399855 0.0679547977902238 ENSG00000132906 CASP9
ENST00000333868 0.886123739822364 0.374136748633607 0.0837755399095669 ENSG00000132906 CASP9
ENST00000348549 0.888661005884192 0.380293409758994 0.0827563342554949 ENSG00000132906 CASP9
ENST00000400777 0.866866637549903 0.336707326907889 0.0909503183584426 ENSG00000132906 CASP9
ENST00000424908 0.979722035998296 0.75868370832397 0.0378805357898535 ENSG00000132906 CASP9
ENST00000375890 0.850249448477068 0.303000060168879 0.103533544280307 ENSG00000132906 CASP9
ENST00000474305 0.835875691081866 0.280177822229158 0.105644060701881 ENSG00000132906 CASP9
ENST00000447522 0.659435040427797 0.12353843325635 0.156519401613117 ENSG00000132906 CASP9
ENST00000440484 0.734581595727097 0.173473717744006 0.146583964250789 ENSG00000132906 CASP9
ENST00000546969 0.809473527845157 0.247693778618752 0.127193490751495 ENSG00000132906 CASP9
ENST00000469637 0.987791314166059 0.833798591498292 -0.0265293047204101 ENSG00000132906 CASP9
ENST00000375849 0.892058589547601 0.388200284102935 -0.0468974734583727 ENSG00000116138 DNAJC16
ENST00000375847 0.866053750374162 0.3355307418007 -0.0530159766445853 ENSG00000116138 DNAJC16
ENST00000475133 0.866053750374162 0.3355307418007 -0.0530159766445853 ENSG00000116138 DNAJC16
ENST00000375838 0.935699567605606 0.517610889650139 -0.044258721375023 ENSG00000116138 DNAJC16
ENST00000483270 0.859484663099277 0.322740212353404 -0.0703986097812796 ENSG00000116138 DNAJC16
ENST00000472665 0.938773783856455 0.529084104258011 -0.0750417811699096 ENSG00000116138 DNAJC16
ENST00000606186 0.943695701709518 0.557668543170979 -0.085189475010385 ENSG00000272510 RP4-680D5.8
ENST00000479655 0.992417340049111 0.887072990223165 0.021267018540947 ENSG00000116138 DNAJC16
ENST00000490811 0.959819642247092 0.6420981119634 0.0637888009140166 ENSG00000116138 DNAJC16
ENST00000495523 0.913441782807611 0.441312030130403 -0.0729218037464223 ENSG00000116138 DNAJC16
ENST00000375826 0.982076856759983 0.776361756736929 -0.0409196177524701 ENSG00000116771 AGMAT
ENST00000480945 0.812044265708815 0.25067342087579 0.0761625737001396 ENSG00000197312 DDI2
ENST00000486680 0.332539855944037 0.0256476155975817 0.158492463553897 ENSG00000197312 DDI2
ENST00000546927 0.162716916538119 0.00691499861192568 0.234234547001107 ENSG00000197312 DDI2
ENST00000320153 0.968187097138573 0.68690629469417 0.0251780627459894 ENSG00000197312 DDI2
ENST00000483899 0.772071231835963 0.204542079573027 0.0885151399064938 ENSG00000197312 DDI2
ENST00000548451 0.961827044340706 0.653671293607633 -0.04992732492998 ENSG00000197312 DDI2
ENST00000345034 0.996921057450952 0.945618854686777 0.00792589527990033 ENSG00000215695 RSC1A1
ENST00000606262 0.428061006746895 0.0433868155877307 -0.311766406065886 ENSG00000271742 RP4-680D5.9
ENST00000375799 0.97402862126053 0.719029205613616 -0.032195182053766 ENSG00000116786 PLEKHM2
ENST00000375793 0.974810560146861 0.722850892221097 -0.0317194620939933 ENSG00000116786 PLEKHM2
ENST00000584345 0.685698027379851 0.1392752217095 -0.227460045996546 ENSG00000264048 AL121992.1
ENST00000462455 0.187166197360906 0.00878180971131186 -0.18527749305063 ENSG00000116786 PLEKHM2
ENST00000453804 0.952240263067649 0.598109542897366 0.057118436967438 ENSG00000237938 RP11-288I21.1
ENST00000477849 0.98937074694309 0.848400506686876 0.0212521795860649 ENSG00000116786 PLEKHM2
ENST00000294454 0.011657034933976 0.000140595085163806 -0.502248968162379 ENSG00000162461 SLC25A34
ENST00000489568 0.0666247267497088 0.00169095009878262 -0.480110958659883 ENSG00000162461 SLC25A34
ENST00000418525 0.269644110544376 0.0170625634055181 -0.361436303919023 ENSG00000224459 RP11-169K16.4
ENST00000496928 0.0675818395768982 0.00172780970691995 0.450488242126481 ENSG00000162458 FBLIM1
ENST00000508310 0.0716446638919795 0.0019017733936834 0.446806373986803 ENSG00000162458 FBLIM1
ENST00000510393 0.093078389501664 0.00283497031228235 0.41890563704049 ENSG00000162458 FBLIM1
ENST00000430076 0.0697229776715641 0.00182257217265023 0.450723579110784 ENSG00000162458 FBLIM1
ENST00000375771 0.00520935846648946 4.90697904531911e-05 0.463526060102461 ENSG00000162458 FBLIM1
ENST00000510929 0.0710972768156588 0.00188091987921018 0.448327015356507 ENSG00000162458 FBLIM1
ENST00000502638 0.0558122663839446 0.00129513664018888 0.461128226159007 ENSG00000162458 FBLIM1
ENST00000375766 0.00570307429151354 5.52235253384066e-05 0.460936076818583 ENSG00000162458 FBLIM1
ENST00000400773 0.00591994763126506 5.80128924804797e-05 0.458487623754623 ENSG00000162458 FBLIM1
ENST00000483633 0.154630940995051 0.00631131388629451 0.374795125878048 ENSG00000162458 FBLIM1
ENST00000502739 0.15610236720474 0.00640418673499018 0.367282818241902 ENSG00000162458 FBLIM1
ENST00000431771 0.110568206374715 0.00367699474299761 0.402492051658841 ENSG00000162458 FBLIM1
ENST00000441801 0.32353216664879 0.0241953608168519 0.307379250978451 ENSG00000162458 FBLIM1
ENST00000332305 0.20299452705661 0.0101284714985272 0.334888114527905 ENSG00000162458 FBLIM1
ENST00000514156 0.381589794217195 0.0342964622330253 0.286525534946223 ENSG00000162458 FBLIM1
ENST00000509138 0.423586381818341 0.0422108621325365 0.28307142330404 ENSG00000162458 FBLIM1
ENST00000535249 0.942290960931893 0.548808162976795 -0.0890628809402806 ENSG00000179743 RP11-169K16.9
ENST00000317122 0.995965468214958 0.936371000124232 -0.00938846196508529 ENSG00000179743 RP11-169K16.9
ENST00000375759 0.983102064370851 0.785750692044744 -0.0211191007931725 ENSG00000065526 SPEN
ENST00000438066 0.998480807549696 0.960220174956283 0.00472691746722504 ENSG00000065526 SPEN
ENST00000471538 0.743056996941222 0.180070216547048 0.13744051940648 ENSG00000065526 SPEN
ENST00000442985 0.882826732762731 0.366453543719706 -0.0783681117406082 ENSG00000065526 SPEN
ENST00000487496 0.963322813213113 0.659689849277277 -0.0526381082147481 ENSG00000065526 SPEN
ENST00000462525 0.523784706120112 0.0675784292851545 0.231230765482774 ENSG00000116809 ZBTB17
ENST00000440560 0.271874076533135 0.0172923669938419 0.289439667012172 ENSG00000116809 ZBTB17
ENST00000375743 0.950764379832324 0.592311767249451 0.0439689398993096 ENSG00000116809 ZBTB17
ENST00000537142 0.950764379832324 0.592311767249451 0.0439689398993096 ENSG00000116809 ZBTB17
ENST00000375733 0.950764379832324 0.592311767249451 0.0439689398993096 ENSG00000116809 ZBTB17
ENST00000444358 0.773589261657554 0.206084697098002 0.149005242287893 ENSG00000116809 ZBTB17
ENST00000488008 0.72762520055934 0.16715865121397 0.212816955990338 ENSG00000116809 ZBTB17
ENST00000471805 0.97070063629141 0.699898472844823 -0.0534892042403948 ENSG00000116809 ZBTB17
ENST00000472658 0.999508397329816 0.991124908519876 -0.00155522981577811 ENSG00000116809 ZBTB17
ENST00000474511 0.94054112289039 0.537329425815748 -0.0880231799958597 ENSG00000116809 ZBTB17
ENST00000487785 0.958650005351398 0.636731858829828 -0.0690397075911949 ENSG00000116809 ZBTB17
ENST00000448462 0.999096981703204 0.983253338055233 0.00197899889373931 ENSG00000116809 ZBTB17
ENST00000492834 0.992729943620208 0.888663634167195 -0.0164279295708223 ENSG00000116809 ZBTB17
ENST00000490899 0.99028008778423 0.861842091938963 0.0212716344778499 ENSG00000116809 ZBTB17
ENST00000464719 0.955466857415617 0.612367430095358 0.0652356391373955 ENSG00000116809 ZBTB17
ENST00000479282 0.979937767478209 0.763720610671372 0.0298528362790167 ENSG00000116809 ZBTB17
ENST00000494020 0.990738145126541 0.870128650012436 0.0198889335425766 ENSG00000116809 ZBTB17
ENST00000411503 0.899771245404145 0.409091493743376 0.113775674533211 ENSG00000173641 HSPB7
ENST00000442459 0.899771245404145 0.409091493743376 0.113775674533211 ENSG00000173641 HSPB7
ENST00000311890 0.891429050214805 0.387318052400207 0.11886505580685 ENSG00000173641 HSPB7
ENST00000375718 0.916879525321935 0.450679388930192 0.102740815399831 ENSG00000173641 HSPB7
ENST00000463576 0.742251535496996 0.179095778264941 0.208731760565842 ENSG00000173641 HSPB7
ENST00000487046 0.757577585325582 0.192545088813316 0.201560357185317 ENSG00000173641 HSPB7
ENST00000406363 0.725451581533863 0.165820520945046 0.215333313765725 ENSG00000173641 HSPB7
ENST00000358432 0.437058016881156 0.0451246361204029 0.240669591327144 ENSG00000142627 EPHA2
ENST00000462805 0.689207038297547 0.141592846288395 0.229122517353625 ENSG00000142627 EPHA2
ENST00000480202 0.720975864736146 0.163044534746059 0.210284169239095 ENSG00000142627 EPHA2
ENST00000461614 0.632029115438373 0.108708766967705 0.237106335737898 ENSG00000142627 EPHA2
ENST00000424774 0.314347374028492 0.0227781690185347 0.353878174674157 ENSG00000227959 RP11-276H7.2
ENST00000478117 0.00250234329709596 1.89781451392396e-05 -0.512202362169339 ENSG00000142632 ARHGEF19
ENST00000270747 0.00496593637534732 4.5853373172864e-05 -0.484869056525059 ENSG00000142632 ARHGEF19
ENST00000449495 0.380583291884703 0.0341691058158906 -0.31047512977873 ENSG00000142632 ARHGEF19
ENST00000478210 0.484071901711866 0.0565693484551432 -0.282230280810554 ENSG00000142632 ARHGEF19
ENST00000471928 0.599528650596002 0.0940455158128141 -0.254039538542961 ENSG00000142632 ARHGEF19
ENST00000441785 0.674524368161407 0.131596309825884 -0.233308892080241 ENSG00000142632 ARHGEF19
ENST00000602586 0.638488848143433 0.111891325889284 0.245733460042483 ENSG00000237276 ANO7P1
ENST00000375599 0.809241493143603 0.247328393994358 0.168627718622887 ENSG00000132881 RSG1
ENST00000434014 0.956710142430294 0.625113048060572 -0.0758646722556627 ENSG00000132881 RSG1
ENST00000375592 0.723482914585109 0.164866091666229 -0.0960279641643992 ENSG00000037637 FBXO42
ENST00000456164 0.994943143244263 0.918125416400695 0.0119614184725522 ENSG00000037637 FBXO42
ENST00000444116 0.989904344243942 0.855013281726061 0.0211670345405122 ENSG00000037637 FBXO42
ENST00000478089 0.613980257142945 0.0999998719243558 -0.196396734089071 ENSG00000037637 FBXO42
ENST00000475078 0.980872010128262 0.769579968725865 0.0301977225542804 ENSG00000055070 SZRD1
ENST00000401088 0.982901526870794 0.783275855144248 0.029501821984789 ENSG00000055070 SZRD1
ENST00000471507 0.997530621468293 0.95112990942092 -0.00618687075965128 ENSG00000055070 SZRD1
ENST00000401089 0.982950298504934 0.783611521751568 0.0294921310160164 ENSG00000055070 SZRD1
ENST00000486763 0.996950960532816 0.946548185654098 0.00627210983091014 ENSG00000055070 SZRD1
ENST00000476423 0.987988252072558 0.837250385551009 0.0201507825671059 ENSG00000055070 SZRD1
ENST00000475554 0.99615959465791 0.940372060865652 0.00733993347831302 ENSG00000055070 SZRD1
ENST00000375590 0.992972836066183 0.890664965629688 -0.0136863342977571 ENSG00000055070 SZRD1
ENST00000472351 0.998480807549696 0.970444220749916 -0.00375223400471121 ENSG00000055070 SZRD1
ENST00000492354 0.982953069215575 0.783654070046493 0.0294865631397496 ENSG00000055070 SZRD1
ENST00000472461 0.999398072948702 0.98778606301636 0.00154866910844579 ENSG00000055070 SZRD1
ENST00000491418 0.983500368805251 0.791772668904326 0.0285599240689032 ENSG00000187144 SPATA21
ENST00000466212 0.967259415272807 0.681817429952276 0.0456910658597173 ENSG00000187144 SPATA21
ENST00000337132 0.995059567772073 0.922956056749159 -0.00920459744441187 ENSG00000157191 NECAP2
ENST00000504551 0.995417333853474 0.928086134661521 -0.0107065216814398 ENSG00000157191 NECAP2
ENST00000406746 0.995059567772073 0.922956056749159 -0.00920459744441187 ENSG00000157191 NECAP2
ENST00000457722 0.993050734104647 0.893388254495849 -0.0155242391615469 ENSG00000157191 NECAP2
ENST00000486390 0.927136663223244 0.482060305708159 -0.10089400041005 ENSG00000157191 NECAP2
ENST00000443980 0.995059567772073 0.922956056749159 -0.00920459744441187 ENSG00000157191 NECAP2
ENST00000504858 0.993691513437635 0.901443953807358 -0.016270678557698 ENSG00000157191 NECAP2
ENST00000508680 0.99238243331702 0.883026872916098 -0.0193397261736615 ENSG00000157191 NECAP2
ENST00000492095 0.995059567772073 0.922956056749159 -0.00920459744441187 ENSG00000157191 NECAP2
ENST00000459640 0.99550686891644 0.929168339592716 -0.0109264388940906 ENSG00000157191 NECAP2
ENST00000496239 0.995059567772073 0.922956056749159 -0.00920459744441187 ENSG00000157191 NECAP2
ENST00000513161 0.995417333853474 0.928086134661521 -0.0107065216814398 ENSG00000157191 NECAP2
ENST00000509727 0.991141816323296 0.872506848912206 0.0170552448790004 ENSG00000157191 NECAP2
ENST00000457898 0.636914064763447 0.111084307814016 -0.157586592413163 ENSG00000226029 RP4-798A10.2
ENST00000263511 0.87869642051349 0.358550540140641 0.0872550372553772 ENSG00000080947 CROCCP3
ENST00000591348 0.842232067079627 0.29135579329255 0.103944362983841 ENSG00000080947 CROCCP3
ENST00000420820 0.749823812037334 0.184963360219877 0.148894268218979 ENSG00000080947 CROCCP3
ENST00000591316 0.603584434417892 0.095804186903659 0.185559441097725 ENSG00000080947 CROCCP3
ENST00000590118 0.955473170822778 0.617146192919698 0.0552631331958211 ENSG00000080947 CROCCP3
ENST00000589964 0.956049586881908 0.622137294362909 0.0551684486955618 ENSG00000080947 CROCCP3
ENST00000430580 0.722846136005721 0.164435967597741 0.0887258865442701 ENSG00000219481 NBPF1
ENST00000392963 0.920746751818432 0.462247719660771 0.0645728354040105 ENSG00000219481 NBPF1
ENST00000420031 0.998019036300703 0.953315376713866 0.00639626487157486 ENSG00000219481 NBPF1
ENST00000432949 0.96958613322413 0.692821559437901 -0.0401044815568362 ENSG00000219481 NBPF1
ENST00000287968 0.977225972373343 0.743483200824995 -0.0414986719508418 ENSG00000219481 NBPF1
ENST00000420513 0.831761637164093 0.275128331609969 0.117481654998704 ENSG00000219481 NBPF1
ENST00000599069 0.510952792085441 0.0637869897864569 0.130625875963756 ENSG00000219481 NBPF1
ENST00000599908 0.791563473683035 0.224957324733811 0.134156669581041 ENSG00000219481 NBPF1
ENST00000449853 0.714105460213099 0.157910002789165 0.128615846691888 ENSG00000219481 NBPF1
ENST00000540383 0.981605701464879 0.773063638296384 0.0358261410909292 ENSG00000215908 CROCCP2
ENST00000412962 0.989521903100516 0.851580562491985 0.022479205317694 ENSG00000215908 CROCCP2
ENST00000362058 0.991930804235407 0.878391688343492 -0.0142409459727419 ENSG00000215908 CROCCP2
ENST00000334429 0.902779587467831 0.415173937176039 -0.124840459293485 ENSG00000186301 MST1P2
ENST00000418421 0.937706617172526 0.525960901106738 -0.0973469287693399 ENSG00000186301 MST1P2
ENST00000457982 0.907742660427778 0.426193463827278 -0.121911988445622 ENSG00000186301 MST1P2
ENST00000419267 0.999402698368056 0.989003739365756 -0.00192827278557124 ENSG00000236698 EIF1AXP1
ENST00000466256 0.635838755756939 0.110545145975066 0.161290182018331 ENSG00000058453 CROCC
ENST00000422124 0.99486373806695 0.917314307557496 -0.0156530628793322 ENSG00000238142 RP11-108M9.4
ENST00000457075 0.991283696374307 0.873554457747446 0.0237739797417282 ENSG00000238142 RP11-108M9.4
ENST00000416869 0.991283696374307 0.873554457747446 0.0237739797417282 ENSG00000238142 RP11-108M9.4
ENST00000453917 0.974182504556143 0.71949391092491 0.0549033586305657 ENSG00000235241 RP11-108M9.5
ENST00000375541 0.637904304963486 0.111628998231913 0.188315853186821 ENSG00000058453 CROCC
ENST00000445545 0.682276242156792 0.137255397242384 0.171197188792809 ENSG00000058453 CROCC
ENST00000467938 0.587368315631671 0.0895329036667135 0.183834550058758 ENSG00000058453 CROCC
ENST00000492631 0.352538441606788 0.0287180911811091 0.234474016931877 ENSG00000058453 CROCC
ENST00000467715 0.383426772739448 0.03462587524743 0.230457597976868 ENSG00000058453 CROCC
ENST00000494191 0.686183413552656 0.139580349070635 0.154278788408701 ENSG00000058453 CROCC
ENST00000486318 0.795732768077139 0.228763732032909 0.106863373920472 ENSG00000058453 CROCC
ENST00000498688 0.852469534596428 0.307157165773446 0.0956632612461584 ENSG00000058453 CROCC
ENST00000477773 0.877823853452263 0.356796263820416 0.08526455361004 ENSG00000058453 CROCC
ENST00000497654 0.805078431472637 0.241176832189872 0.158338141750347 ENSG00000058453 CROCC
ENST00000465021 0.359539523153238 0.0300396820704871 0.252285034523694 ENSG00000058453 CROCC
ENST00000465291 0.313449674655139 0.0226446918477969 0.307468378420993 ENSG00000058453 CROCC
ENST00000375535 0.894143068144514 0.393555679129057 0.0797679433060523 ENSG00000117122 MFAP2
ENST00000375534 0.88700914160794 0.376458387051499 0.0828870801715443 ENSG00000117122 MFAP2
ENST00000490075 0.89053081028066 0.384668242121515 0.0816860789413315 ENSG00000117122 MFAP2
ENST00000438542 0.888661005884192 0.380100780342412 0.0824099606407661 ENSG00000117122 MFAP2
ENST00000476788 0.896851250170408 0.403214461751031 0.0796982359178061 ENSG00000117122 MFAP2
ENST00000478684 0.920973899505483 0.46301503163311 0.0779946491137864 ENSG00000117122 MFAP2
ENST00000492598 0.908156244396167 0.427500679571672 0.0852942725661161 ENSG00000117122 MFAP2
ENST00000446261 0.581191512409644 0.0872922123765679 0.192732673466311 ENSG00000226526 RP1-37C10.3
ENST00000326735 0.567148950056342 0.0821351528728572 0.195140980200212 ENSG00000159363 ATP13A2
ENST00000341676 0.575535613765796 0.0853151345415121 0.194944851748211 ENSG00000159363 ATP13A2
ENST00000452699 0.575535613765796 0.0853151345415121 0.194944851748211 ENSG00000159363 ATP13A2
ENST00000466561 0.367120766804121 0.031437641323284 0.213743515224104 ENSG00000159363 ATP13A2
ENST00000502418 0.333133253531893 0.0257761520477129 0.232729119835785 ENSG00000159363 ATP13A2
ENST00000503552 0.625485225689646 0.105986415436557 0.191817089875037 ENSG00000159363 ATP13A2
ENST00000463860 0.367120766804121 0.0314262329163314 0.221836199435069 ENSG00000159363 ATP13A2
ENST00000502860 0.3905628691749 0.0358865541078497 0.234412108595063 ENSG00000159363 ATP13A2
ENST00000509392 0.524905327929806 0.0679927337932741 0.236329864959702 ENSG00000159363 ATP13A2
ENST00000506174 0.422138718292444 0.0419492203994369 0.224203105502474 ENSG00000159363 ATP13A2
ENST00000510069 0.616127753246496 0.101000248896311 0.174227819342865 ENSG00000159363 ATP13A2
ENST00000511957 0.631034370680413 0.108197146359922 0.155375128351937 ENSG00000159363 ATP13A2
ENST00000508222 0.638614279132487 0.112026402224351 0.155274114632258 ENSG00000159363 ATP13A2
ENST00000509619 0.859747469761281 0.323634618959216 0.10920964085776 ENSG00000159363 ATP13A2
ENST00000375499 0.956255282427589 0.623500191648815 -0.0591816326295199 ENSG00000117118 SDHB
ENST00000485092 0.940927698852704 0.540655215043828 -0.0875629692403511 ENSG00000117118 SDHB
ENST00000475049 0.942292548576243 0.549093547705388 -0.0856314960645807 ENSG00000117118 SDHB
ENST00000485515 0.960259992923224 0.645697034887757 -0.0547553456346814 ENSG00000117118 SDHB
ENST00000491274 0.983906025135762 0.795154452808333 -0.0306949825217299 ENSG00000117118 SDHB
ENST00000475506 0.995795531794764 0.931400975461759 -0.0110374239999638 ENSG00000117118 SDHB
ENST00000463045 0.982424714220639 0.779319537601442 -0.034953087890174 ENSG00000117118 SDHB
ENST00000466613 0.938932448034378 0.52968306167336 -0.0836245316272018 ENSG00000117118 SDHB
ENST00000375471 0.217549493538686 0.0114641620346355 -0.390661393521809 ENSG00000142623 PADI1
ENST00000439577 0.985016640621514 0.801796171464823 -0.0262748887027051 ENSG00000227751 RP1-20B21.4
ENST00000375436 0.998480807549696 0.966193215759327 -0.00398390907686682 ENSG00000179051 RCC2
ENST00000474892 0.900046984350944 0.409758489878197 -0.0562522144721734 ENSG00000179051 RCC2
ENST00000375433 0.998317152404075 0.956002059175773 -0.00431199118331926 ENSG00000179051 RCC2
ENST00000583469 0.562011420196684 0.0804369705426668 0.212097416516664 ENSG00000266727 AC004824.1
ENST00000361221 0.893536929940696 0.391987590518943 0.0751491283591457 ENSG00000074964 ARHGEF10L
ENST00000452522 0.893506017021856 0.39196680487017 0.0751518235336486 ENSG00000074964 ARHGEF10L
ENST00000434513 0.931726234838061 0.496023176775705 0.0606016390498155 ENSG00000074964 ARHGEF10L
ENST00000375415 0.866866637549903 0.336447650134183 0.0844720518777401 ENSG00000074964 ARHGEF10L
ENST00000375420 0.879929989682167 0.36173766433095 0.0805795317844639 ENSG00000074964 ARHGEF10L
ENST00000482892 0.993755935948175 0.903621128093669 0.0181073093411283 ENSG00000074964 ARHGEF10L
ENST00000469726 0.893034669076646 0.390624669567018 0.090979246832589 ENSG00000074964 ARHGEF10L
ENST00000375408 0.881648029694461 0.363995009113102 0.0953320364402245 ENSG00000074964 ARHGEF10L
ENST00000167825 0.881613636623405 0.363933430602133 0.0953390738985447 ENSG00000074964 ARHGEF10L
ENST00000475356 0.844650655670612 0.294687665587423 0.10504891122026 ENSG00000074964 ARHGEF10L
ENST00000482359 0.539846841865511 0.0727061897731532 0.220412010392924 ENSG00000074964 ARHGEF10L
ENST00000466782 0.861043218256486 0.325993648327185 0.111368912427341 ENSG00000074964 ARHGEF10L
ENST00000495593 0.882826732762731 0.36644705709058 0.113018331503605 ENSG00000074964 ARHGEF10L
ENST00000494072 0.882060567115138 0.36509613108374 0.107096271572902 ENSG00000255275 RP13-279N23.2
ENST00000538309 0.95425908012771 0.607181878022824 0.0664967212690275 ENSG00000159423 ALDH4A1
ENST00000538839 0.964645619089995 0.668059421900591 0.0533645034828725 ENSG00000159423 ALDH4A1
ENST00000290597 0.964075939175793 0.665194294557116 0.0538376270293706 ENSG00000159423 ALDH4A1
ENST00000375341 0.959436122596659 0.640389975801577 0.0581025963212496 ENSG00000159423 ALDH4A1
ENST00000454547 0.991361641842134 0.874261711977956 -0.0188642779934407 ENSG00000159423 ALDH4A1
ENST00000432718 0.866053750374162 0.335495601001035 0.0995852673519551 ENSG00000159423 ALDH4A1
ENST00000455833 0.772294681289578 0.20492700337617 0.137456425274446 ENSG00000169991 IFFO2
ENST00000355609 0.536471750449664 0.071410137757039 0.199727218979692 ENSG00000169991 IFFO2
ENST00000416166 0.560917592063674 0.0799477301150433 0.164809947314626 ENSG00000169991 IFFO2
ENST00000606379 0.817340603607814 0.256347056639689 0.156085188205131 ENSG00000272084 RP5-1126H10.2
ENST00000375254 0.126638967187618 0.00455043284636605 0.134575856055236 ENSG00000127481 UBR4
ENST00000375226 0.127447502749352 0.00459795727057631 0.134413839039391 ENSG00000127481 UBR4
ENST00000375267 0.127447502749352 0.00459795727057631 0.134413839039391 ENSG00000127481 UBR4
ENST00000375217 0.127447502749352 0.00459795727057631 0.134413839039391 ENSG00000127481 UBR4
ENST00000375225 0.556939087623361 0.0785475990702891 0.144283668942148 ENSG00000127481 UBR4
ENST00000429347 0.0952569413627655 0.00294540465922267 0.192769443179333 ENSG00000127481 UBR4
ENST00000375224 0.0881306574703157 0.0026108775860998 0.203743923623787 ENSG00000127481 UBR4
ENST00000459947 0.896851250170408 0.401769132117419 0.0856886099693018 ENSG00000127481 UBR4
ENST00000486515 0.865726942443158 0.334396166760592 0.115416846148111 ENSG00000127481 UBR4
ENST00000543981 0.0795417940316054 0.00223026894944252 0.205362475753599 ENSG00000127481 UBR4
ENST00000492606 0.0696969200483457 0.00182047029496258 0.358663274980901 ENSG00000127481 UBR4
ENST00000467272 0.133297621855997 0.00489954631713842 0.206772647644247 ENSG00000127481 UBR4
ENST00000483922 0.699771818668913 0.148903513156224 0.147471892918365 ENSG00000127481 UBR4
ENST00000494503 0.464055963257797 0.0516176382937889 0.181108945790756 ENSG00000127481 UBR4
ENST00000466969 0.896695132653972 0.401163988162684 0.0992191476960104 ENSG00000127481 UBR4
ENST00000375218 0.93528301994858 0.514745733487769 0.0571534322677433 ENSG00000127481 UBR4
ENST00000425413 0.275268389730531 0.0177285437231175 0.129194785808844 ENSG00000127481 UBR4
ENST00000417040 0.396571974127856 0.0368892779055485 0.107964718844273 ENSG00000127481 UBR4
ENST00000475973 0.974017610994976 0.718724831236251 0.0358418359793803 ENSG00000127481 UBR4
ENST00000465036 0.575812656826285 0.085446111722156 0.205154796442665 ENSG00000127481 UBR4
ENST00000419533 0.649859483237288 0.118392267856598 0.100034878077016 ENSG00000127481 UBR4
ENST00000497018 0.943867468794051 0.558184131688285 0.0706020977986769 ENSG00000127481 UBR4
ENST00000437898 0.97993647595443 0.763679432000425 -0.0157782732881178 ENSG00000230424 RP1-43E13.2
ENST00000477853 0.992399409996255 0.886325018541189 -0.00964682082796283 ENSG00000127463 EMC1
ENST00000480380 0.991948161006857 0.879800740663284 0.0117332927980793 ENSG00000127463 EMC1
ENST00000375199 0.999643873449045 0.994522635504008 -0.000458686027502196 ENSG00000127463 EMC1
ENST00000375208 0.998317152404075 0.956183262355975 0.00362744076554711 ENSG00000127463 EMC1
ENST00000461353 0.982759365981722 0.782845877084179 0.0227750732434167 ENSG00000127463 EMC1
ENST00000486405 0.960259992923224 0.645530957365032 0.0449122710715178 ENSG00000127463 EMC1
ENST00000486238 0.975073266148363 0.726185409954394 0.0413870254716307 ENSG00000127463 EMC1
ENST00000494770 0.978416083228368 0.748462606510717 0.0247508728787105 ENSG00000127463 EMC1
ENST00000462505 0.997621572340485 0.951814479881254 -0.00742096426833543 ENSG00000127463 EMC1
ENST00000496654 0.988127943241093 0.838489959578683 0.0259256705726369 ENSG00000127463 EMC1
ENST00000467423 0.983102064370851 0.784335812923878 0.0274526458825674 ENSG00000127463 EMC1
ENST00000475079 0.959778726457011 0.641727508506112 0.04713627546948 ENSG00000127463 EMC1
ENST00000488681 0.990688344913559 0.868728920290742 0.0150089970708756 ENSG00000127463 EMC1
ENST00000356068 0.990090554948003 0.857674080962995 0.0161132488448823 ENSG00000127463 EMC1
ENST00000330263 0.986993344589677 0.814834149535097 -0.0182255186048548 ENSG00000053372 MRTO4
ENST00000493700 0.925682995349987 0.478556620288826 -0.0617194556181295 ENSG00000053372 MRTO4
ENST00000479559 0.967859202806089 0.685277715137787 0.0389619409460514 ENSG00000053372 MRTO4
ENST00000604801 0.689062904726247 0.141501949839805 -0.223122342140004 ENSG00000270728 RP4-657E11.10
ENST00000235835 0.992144309166833 0.88167707383247 0.0138178339025356 ENSG00000053371 AKR7A2
ENST00000330072 0.992738148614493 0.888856187090154 0.0129705501464207 ENSG00000053371 AKR7A2
ENST00000489286 0.998480807549696 0.95915790174104 0.00468117589965124 ENSG00000053371 AKR7A2
ENST00000481966 0.980728602082856 0.768758060096397 -0.0284178615446509 ENSG00000053371 AKR7A2
ENST00000492217 0.921370263834493 0.464465886523767 0.0779352096400374 ENSG00000053371 AKR7A2
ENST00000375155 0.921189475712364 0.463861810292217 -0.0722142009768789 ENSG00000040487 PQLC2
ENST00000375153 0.922174862237456 0.468043721767702 -0.0716135612309128 ENSG00000040487 PQLC2
ENST00000469076 0.922273941763704 0.468616189639883 -0.0715848553601549 ENSG00000040487 PQLC2
ENST00000400548 0.921372474947008 0.465007879700673 -0.0721565311017553 ENSG00000040487 PQLC2
ENST00000497827 0.919181952834015 0.455979745400989 -0.0750245717996026 ENSG00000040487 PQLC2
ENST00000432465 0.99615959465791 0.939610770746128 0.00865014130706731 ENSG00000040487 PQLC2
ENST00000401084 0.959723746538665 0.641536876096229 0.0327647497042377 ENSG00000077549 CAPZB
ENST00000264203 0.959723746538665 0.641536876096229 0.0327647497042377 ENSG00000077549 CAPZB
ENST00000375144 0.947760640653345 0.579269994310048 0.0439173996946713 ENSG00000077549 CAPZB
ENST00000375142 0.959778726457011 0.641723406520397 0.0327534731086599 ENSG00000077549 CAPZB
ENST00000433834 0.955473170822778 0.618418348368531 0.0338762247727967 ENSG00000077549 CAPZB
ENST00000264202 0.947876682831549 0.580200765018664 0.0344355668903587 ENSG00000077549 CAPZB
ENST00000413711 0.978187429469021 0.746540361121326 0.0192099472385031 ENSG00000077549 CAPZB
ENST00000459967 0.976601838975915 0.737824118554267 0.0219562277455938 ENSG00000077549 CAPZB
ENST00000457768 0.870937464803579 0.343742436024124 0.0742127422738073 ENSG00000077549 CAPZB
ENST00000489607 0.955795776123596 0.621295046916741 0.0395120298035671 ENSG00000077549 CAPZB
ENST00000482808 0.986993344589677 0.815031901468344 0.0200365454905478 ENSG00000077549 CAPZB
ENST00000602662 0.985094043327542 0.802005630148696 0.0246746751811253 ENSG00000270136 MINOS1-NBL1
ENST00000486890 0.998480807549696 0.963399276777307 0.00466331206848981 ENSG00000173436 MINOS1
ENST00000322753 0.992836018008917 0.889626677548298 -0.0119732943588132 ENSG00000173436 MINOS1
ENST00000498067 0.989172056640478 0.844925031976465 0.0297587552687145 ENSG00000173436 MINOS1
ENST00000462646 0.998480807549696 0.968402969945854 0.00413450429443379 ENSG00000173436 MINOS1
ENST00000467029 0.995571292251518 0.930207912568763 0.00791789673959646 ENSG00000173436 MINOS1
ENST00000481464 0.995327688265442 0.927539495353845 0.00821132442008326 ENSG00000173436 MINOS1
ENST00000498642 0.99513366144467 0.925905012902315 0.00841967960050134 ENSG00000173436 MINOS1
ENST00000479642 0.979197304975103 0.752545639851477 0.045489210691307 ENSG00000173436 MINOS1
ENST00000602293 0.994943143244263 0.918415629242748 0.00799676343567856 ENSG00000270136 MINOS1-NBL1
ENST00000602384 0.993691513437635 0.901508043463235 0.00959914094854144 ENSG00000270136 MINOS1-NBL1
ENST00000602450 0.995001581073852 0.920487697593396 0.00778538354692769 ENSG00000270136 MINOS1-NBL1
ENST00000485362 0.995110130370465 0.924481130950139 0.00856862562730446 ENSG00000173436 MINOS1
ENST00000428975 0.945170618017091 0.56518541399599 0.0656088630215985 ENSG00000158747 NBL1
ENST00000289749 0.942151370423278 0.546761690898813 0.0706483677923885 ENSG00000158747 NBL1
ENST00000451758 0.939186322632072 0.531831507080586 0.0720201373680872 ENSG00000158747 NBL1
ENST00000439664 0.937958702651512 0.526510782146685 0.0715384287869529 ENSG00000158747 NBL1
ENST00000375136 0.945952331419663 0.568688535845191 0.0728956807523329 ENSG00000158747 NBL1
ENST00000548815 0.945952331419663 0.568806571154763 0.072873331332374 ENSG00000158747 NBL1
ENST00000425400 0.946215198026617 0.570499027278799 0.0641525888167471 ENSG00000158747 NBL1
ENST00000439278 0.942550325395238 0.552147116189372 0.0632477824141362 ENSG00000158747 NBL1
ENST00000427894 0.947876682831549 0.580198159539576 0.0648122166191247 ENSG00000158747 NBL1
ENST00000294543 0.99504907516619 0.920748004579413 0.00598567365819461 ENSG00000162542 TMCO4
ENST00000375127 0.996950960532816 0.947286789016525 0.0039361344663482 ENSG00000162542 TMCO4
ENST00000489814 0.993050734104647 0.894088915368115 0.0101877453648363 ENSG00000162542 TMCO4
ENST00000375122 0.99504907516619 0.920965477639808 0.00597170112356061 ENSG00000162542 TMCO4
ENST00000494342 0.265682605246534 0.0166462469469445 -0.357688454122001 ENSG00000162542 TMCO4
ENST00000489135 0.999554939922519 0.994175681813176 -0.00052601828839625 ENSG00000162542 TMCO4
ENST00000496528 0.987116925581232 0.821042585431866 0.0190143187501929 ENSG00000162542 TMCO4
ENST00000462171 0.945245819706846 0.565783917403125 0.0467277042974876 ENSG00000162542 TMCO4
ENST00000488449 0.991841748297462 0.877705680017475 -0.0152607960617707 ENSG00000162542 TMCO4
ENST00000375120 0.998480807549696 0.965036276470498 -0.0032253292739005 ENSG00000169914 OTUD3
ENST00000466697 0.942550325395238 0.552378407642343 -0.0726496377746073 ENSG00000169914 OTUD3
ENST00000481686 0.886768172452217 0.375868562201041 -0.134215867845819 ENSG00000169914 OTUD3
ENST00000375078 0.767422881246756 0.200196733807237 0.116690828295183 ENSG00000162545 CAMK2N1
ENST00000489020 0.880360469064767 0.36210680473463 0.0893346261403856 ENSG00000162545 CAMK2N1
ENST00000264198 0.93944457038752 0.532461947922899 -0.0650756065079956 ENSG00000090432 MUL1
ENST00000321556 0.884579726150359 0.370070296416303 -0.0698759980934935 ENSG00000158828 PINK1
ENST00000492302 0.750502592562591 0.185639000330466 -0.0860399576565126 ENSG00000158828 PINK1
ENST00000451424 0.896851250170408 0.401941898762651 -0.0538218734482106 ENSG00000117242 PINK1-AS
ENST00000400490 0.764915752953862 0.19809371909003 -0.082719499959524 ENSG00000158828 PINK1
ENST00000535128 0.861987500670986 0.327847982681694 -0.0865084567420982 ENSG00000257033 AL391357.1
ENST00000602624 0.947511715183671 0.578346874701585 0.0533833721227056 ENSG00000244038 DDOST
ENST00000375048 0.947493376768573 0.578275493882003 0.0533923695275745 ENSG00000244038 DDOST
ENST00000415136 0.947474517073124 0.578218465540999 0.0541394622277782 ENSG00000244038 DDOST
ENST00000475210 0.879168848331217 0.359353946779119 0.0735655240004994 ENSG00000244038 DDOST
ENST00000464364 0.934575015818355 0.511795956573525 0.0737229049152563 ENSG00000244038 DDOST
ENST00000477229 0.93868568159863 0.528792107323443 0.0755742281603465 ENSG00000244038 DDOST
ENST00000375031 0.653613305498073 0.120551089043679 0.237755405255052 ENSG00000189410 SH2D5
ENST00000460804 0.68717541357751 0.140425386708803 0.226242446689467 ENSG00000189410 SH2D5
ENST00000444387 0.738178793120183 0.175796846595782 0.209538947088535 ENSG00000189410 SH2D5
ENST00000312239 0.965871023105432 0.676285223926338 0.0286499433333672 ENSG00000127483 HP1BP3
ENST00000375003 0.99615959465791 0.940858114399166 0.00590191629306008 ENSG00000127483 HP1BP3
ENST00000413451 0.917792029376608 0.453180853666702 -0.0775887633835526 ENSG00000203394 RP5-930J4.4
ENST00000488722 0.998480807549696 0.960855777625086 -0.00416498365225061 ENSG00000127483 HP1BP3
ENST00000491748 0.983817677650078 0.794108604561646 0.0215349300906997 ENSG00000127483 HP1BP3
ENST00000419948 0.97363222931428 0.716427894486414 0.0284590825341415 ENSG00000127483 HP1BP3
ENST00000438032 0.89953955024597 0.407980997123558 0.0518681832102572 ENSG00000127483 HP1BP3
ENST00000424732 0.904750725355459 0.419664935940556 0.0509207091667722 ENSG00000127483 HP1BP3
ENST00000417710 0.886023371410534 0.372507325403409 0.0593725752977448 ENSG00000127483 HP1BP3
ENST00000487117 0.749537934328949 0.184713384652302 0.0871868973190008 ENSG00000127483 HP1BP3
ENST00000375000 0.942616545700862 0.552940963572185 0.0355378465435224 ENSG00000127483 HP1BP3
ENST00000437575 0.858688864237492 0.320775973523205 0.0550756766898376 ENSG00000127483 HP1BP3
ENST00000419490 0.892562675510832 0.38889596366678 0.0488585093312865 ENSG00000127483 HP1BP3
ENST00000414993 0.889879959019803 0.383221339070386 0.0495245681341597 ENSG00000127483 HP1BP3
ENST00000443615 0.786472055935345 0.218908295534135 0.0756794357264787 ENSG00000127483 HP1BP3
ENST00000264211 0.987082939089243 0.816719802217907 -0.0220017956319692 ENSG00000075151 EIF4G3
ENST00000400422 0.975073266148363 0.723776450153674 -0.0284243425461793 ENSG00000075151 EIF4G3
ENST00000602326 0.975073266148363 0.723776450153674 -0.0284243425461793 ENSG00000075151 EIF4G3
ENST00000374935 0.986873815049485 0.813664497005441 -0.0221311575485505 ENSG00000075151 EIF4G3
ENST00000537738 0.993708109016423 0.902858488648306 0.00923175757255068 ENSG00000075151 EIF4G3
ENST00000374937 0.983906025135762 0.795160453700003 -0.0236266231326956 ENSG00000075151 EIF4G3
ENST00000536266 0.989367548421886 0.848144390826965 -0.0172112736156365 ENSG00000075151 EIF4G3
ENST00000435383 0.965706081493529 0.674249551028747 0.0378105358261886 ENSG00000075151 EIF4G3
ENST00000496705 0.913018937527501 0.438967586847831 0.0568469033582263 ENSG00000075151 EIF4G3
ENST00000374933 0.954955930825674 0.610485879478069 -0.0454657735313603 ENSG00000075151 EIF4G3
ENST00000544689 0.958004481196158 0.633768394181042 -0.0460659876156576 ENSG00000075151 EIF4G3
ENST00000485722 0.711454279042 0.156256968912487 -0.213547343295976 ENSG00000075151 EIF4G3
ENST00000356916 0.933664598200254 0.506761835237271 -0.0632627122580688 ENSG00000075151 EIF4G3
ENST00000374927 0.981922560883142 0.775639850266818 -0.0305024517303459 ENSG00000075151 EIF4G3
ENST00000438975 0.951916886890343 0.596207422514627 -0.0441478081966572 ENSG00000075151 EIF4G3
ENST00000411888 0.941985218702999 0.545933681628558 -0.0485893343059262 ENSG00000075151 EIF4G3
ENST00000476088 0.993619466974088 0.900252167015697 0.016133652009529 ENSG00000075151 EIF4G3
ENST00000463775 0.95221617090168 0.596841418385249 -0.0535859811027408 ENSG00000075151 EIF4G3
ENST00000430808 0.979823302065929 0.760017690044419 0.0474483175012623 ENSG00000235112 HSPE1P27
ENST00000415912 0.978398506856068 0.748051649435094 -0.021279594064097 ENSG00000117298 ECE1
ENST00000357071 0.954178901653439 0.606954678057669 0.0438278082497511 ENSG00000117298 ECE1
ENST00000531334 0.715422370545365 0.158847019982756 0.164264986554342 ENSG00000117298 ECE1
ENST00000374893 0.969236470385314 0.691138870647833 0.035876712314512 ENSG00000117298 ECE1
ENST00000436918 0.969018891453718 0.690465153153953 0.0361154214885949 ENSG00000117298 ECE1
ENST00000264205 0.977225972373343 0.743575255192021 0.0295798389759108 ENSG00000117298 ECE1
ENST00000526194 0.996831304137291 0.944257572891674 0.00680348780467987 ENSG00000117298 ECE1
ENST00000470394 0.983102064370851 0.78563974051045 0.0355839173325899 ENSG00000117298 ECE1
ENST00000528294 0.949594282092724 0.588304534048265 -0.0626808902715601 ENSG00000117298 ECE1
ENST00000473505 0.92711454822887 0.481604601682489 0.0879828205561603 ENSG00000117298 ECE1
ENST00000481130 0.998480807549696 0.961442784188656 0.00562173563140997 ENSG00000117298 ECE1
ENST00000527991 0.993050734104647 0.895536914216166 -0.015821755631464 ENSG00000117298 ECE1
ENST00000463334 0.668176432689154 0.128229981369094 -0.143091632547961 ENSG00000117298 ECE1
ENST00000454000 0.775654399012518 0.207597374042624 0.116287718826343 ENSG00000142794 NBPF3
ENST00000475869 0.995965468214958 0.936566768512607 -0.0119216076581054 ENSG00000142794 NBPF3
ENST00000318220 0.768362396142029 0.200905742839081 0.116928984396957 ENSG00000142794 NBPF3
ENST00000478653 0.915765859840738 0.44817678611741 0.0807235983786231 ENSG00000142794 NBPF3
ENST00000318249 0.768362396142029 0.200905742839081 0.116928984396957 ENSG00000142794 NBPF3
ENST00000485941 0.999267953413079 0.986422012365345 0.00236601465642532 ENSG00000142794 NBPF3
ENST00000342104 0.768362396142029 0.200905742839081 0.116928984396957 ENSG00000142794 NBPF3
ENST00000486229 0.900217733083293 0.411063507699815 0.0833394416181263 ENSG00000142794 NBPF3
ENST00000434838 0.788932329265377 0.221625661372626 0.135965804194433 ENSG00000142794 NBPF3
ENST00000467103 0.777701624749578 0.209411202852482 0.159069291954077 ENSG00000142794 NBPF3
ENST00000469876 0.95559602843573 0.620245439054678 0.0661375192258757 ENSG00000142794 NBPF3
ENST00000477050 0.960644157503353 0.64818552417812 0.0652309956155717 ENSG00000142794 NBPF3
ENST00000374761 0.989367548421886 0.847443632824165 -0.0203978259025688 ENSG00000076864 RAP1GAP
ENST00000290101 0.87965709529551 0.360648857218561 -0.100176770033984 ENSG00000076864 RAP1GAP
ENST00000374763 0.98991543226329 0.855073581283418 -0.0194561353727745 ENSG00000076864 RAP1GAP
ENST00000471600 0.87965709529551 0.360648857218561 -0.100176770033984 ENSG00000076864 RAP1GAP
ENST00000374765 0.918605053997676 0.454981986984332 -0.0824401733822822 ENSG00000076864 RAP1GAP
ENST00000495204 0.91326580690377 0.44101170814383 -0.0852454166765751 ENSG00000076864 RAP1GAP
ENST00000542643 0.91326580690377 0.44101170814383 -0.0852454166765751 ENSG00000076864 RAP1GAP
ENST00000359708 0.458412118743527 0.0503040397572211 -0.282501975486709 ENSG00000076864 RAP1GAP
ENST00000374757 0.406927098040322 0.038880105143817 -0.300300955556442 ENSG00000076864 RAP1GAP
ENST00000599760 0.941808258679368 0.544559513731145 -0.0930899686884032 ENSG00000076864 RAP1GAP
ENST00000317967 0.565180529999947 0.0814516027650935 -0.249899358423722 ENSG00000076864 RAP1GAP
ENST00000447293 0.123677306130357 0.00435711225685846 -0.432366120944408 ENSG00000076864 RAP1GAP
ENST00000482984 0.396649163480162 0.0369295928773201 -0.312960500233232 ENSG00000076864 RAP1GAP
ENST00000464457 0.543541198369616 0.0743375946637834 -0.264593336483732 ENSG00000076864 RAP1GAP
ENST00000400301 0.854181947889358 0.310923905788164 0.0824799749192895 ENSG00000090686 USP48
ENST00000308271 0.856341633345928 0.314684637398611 0.0815237806502605 ENSG00000090686 USP48
ENST00000374732 0.875786554069169 0.353907909513816 0.0883314492796131 ENSG00000090686 USP48
ENST00000479177 0.860257225439452 0.324136247565908 0.125750820384602 ENSG00000090686 USP48
ENST00000529637 0.886750054166287 0.375738075270841 0.0728643324837447 ENSG00000090686 USP48
ENST00000464577 0.964023939886988 0.664449272562427 0.0492562268303193 ENSG00000090686 USP48
ENST00000471752 0.818584011501408 0.257780820657524 0.128351801549887 ENSG00000090686 USP48
ENST00000487880 0.800948856501058 0.235272669851478 0.0963479882683408 ENSG00000090686 USP48
ENST00000526044 0.823552161785826 0.264308336701793 0.0890945019871966 ENSG00000090686 USP48
ENST00000534705 0.804539252035601 0.240075802355852 0.0894497580151206 ENSG00000090686 USP48
ENST00000421625 0.890692379503498 0.385795996986696 0.0593700952230884 ENSG00000090686 USP48
ENST00000374730 0.985316102575124 0.803425776146607 0.023191482007377 ENSG00000090686 USP48
ENST00000527823 0.995316180988953 0.927325647576485 -0.00809319736933934 ENSG00000090686 USP48
ENST00000532737 0.896851250170408 0.402527231968196 0.0637351014881275 ENSG00000090686 USP48
ENST00000489108 0.989621160082475 0.852465360153641 0.0168616465905799 ENSG00000090686 USP48
ENST00000344642 0.993182151030874 0.896776631157431 -0.0152300278222664 ENSG00000187942 LDLRAD2
ENST00000543870 0.975752734455077 0.731386210547071 -0.0383917748500505 ENSG00000187942 LDLRAD2
ENST00000484271 0.819662375750818 0.259168211283492 -0.168141514086405 ENSG00000187942 LDLRAD2
ENST00000486901 0.990184534545848 0.860593148856046 0.0211592380419129 ENSG00000142798 HSPG2
ENST00000374695 0.983500368805251 0.791561499897421 0.0298508032978045 ENSG00000142798 HSPG2
ENST00000481644 0.983500368805251 0.79233880411653 0.0322853816348783 ENSG00000142798 HSPG2
ENST00000469378 0.84053347048814 0.288826095187855 0.152112629129325 ENSG00000142798 HSPG2
ENST00000426143 0.737069389451188 0.174948123745576 0.160883893754927 ENSG00000142798 HSPG2
ENST00000471322 0.847437414541578 0.298856275323558 0.130548155826257 ENSG00000142798 HSPG2
ENST00000374676 0.778665019406203 0.21017701072502 0.161169636727689 ENSG00000142798 HSPG2
ENST00000453796 0.976601838975915 0.738650281010492 0.0393122731021215 ENSG00000142798 HSPG2
ENST00000430507 0.946605930840639 0.571536045946916 0.0578907969724897 ENSG00000142798 HSPG2
ENST00000493940 0.993050734104647 0.89540019315703 0.0158782130686041 ENSG00000142798 HSPG2
ENST00000427897 0.916494906249926 0.449438489422463 -0.0962889662125249 ENSG00000142798 HSPG2
ENST00000498495 0.832855650570109 0.276429564692533 -0.147257845289381 ENSG00000142798 HSPG2
ENST00000480900 0.975073266148363 0.725111146267511 -0.0430560713667722 ENSG00000142798 HSPG2
ENST00000412328 0.999037408331298 0.982080960677078 0.00217819630104654 ENSG00000142798 HSPG2
ENST00000374673 0.998698311108163 0.976891627286664 -0.00300884105488296 ENSG00000142798 HSPG2
ENST00000439717 0.963323686576116 0.660235905959938 0.0507823781708271 ENSG00000142798 HSPG2
ENST00000434233 0.873103239805789 0.347598887104509 -0.104268655618638 ENSG00000218510 LINC00339
ENST00000420503 0.889861958944009 0.383194867935535 -0.0981615212930691 ENSG00000218510 LINC00339
ENST00000404210 0.887026813662952 0.376486789526853 -0.0985066162309955 ENSG00000218510 LINC00339
ENST00000416769 0.887026813662952 0.376486789526853 -0.0985066162309955 ENSG00000218510 LINC00339
ENST00000452322 0.800594237385416 0.234524134168337 -0.146403848900661 ENSG00000218510 LINC00339
ENST00000400259 0.257464823564763 0.0156828992197576 -0.119283062957092 ENSG00000070831 CDC42
ENST00000344548 0.256782935042324 0.0156052076883248 -0.119242195734985 ENSG00000070831 CDC42
ENST00000315554 0.523457682453065 0.0673627088990287 -0.100051996101225 ENSG00000070831 CDC42
ENST00000498236 0.544955609325174 0.0747394374794838 -0.0978896370763445 ENSG00000070831 CDC42
ENST00000421089 0.506020476074127 0.0623133858144244 -0.0904962130681911 ENSG00000070831 CDC42
ENST00000411827 0.407671946563959 0.0390139406005144 -0.115209510612785 ENSG00000070831 CDC42
ENST00000431803 0.711454279042 0.156279553260215 -0.195632038048904 ENSG00000230068 CDC42-IT1
ENST00000290167 0.740950268088966 0.177857362463106 -0.196129299429425 ENSG00000162552 WNT4
ENST00000542383 0.585162078343847 0.0889294579075748 -0.25840686686382 ENSG00000162552 WNT4
ENST00000441048 0.985116612232981 0.802077595574388 -0.0390363313473258 ENSG00000162552 WNT4
ENST00000404138 0.841142664217188 0.289736807627215 -0.0641397362594719 ENSG00000184677 ZBTB40
ENST00000400239 0.830483431661455 0.273931697985977 -0.0986724314540593 ENSG00000184677 ZBTB40
ENST00000375647 0.841214929450713 0.289849674920759 -0.0641442283543573 ENSG00000184677 ZBTB40
ENST00000374651 0.808744506650639 0.246567769796157 -0.0851565681468609 ENSG00000184677 ZBTB40
ENST00000438551 0.603582935225815 0.0957250335821247 0.258163554252324 ENSG00000237200 ZBTB40-IT1
ENST00000356634 0.836735633402575 0.281986678353361 0.0665556439566561 ENSG00000004487 KDM1A
ENST00000400181 0.836735633402575 0.281994636692455 0.0665552102181542 ENSG00000004487 KDM1A
ENST00000542151 0.836735633402575 0.281994636692455 0.0665552102181542 ENSG00000004487 KDM1A
ENST00000427154 0.973461968263318 0.715892472296985 0.0181373431222357 ENSG00000240553 RP1-184J9.2
ENST00000481879 0.920816836095319 0.462627361600418 -0.0918048663754884 ENSG00000004487 KDM1A
ENST00000465864 0.949982409665438 0.590003143893719 0.0392089677201437 ENSG00000004487 KDM1A
ENST00000494920 0.946003558595296 0.569904399603424 0.0376283205914691 ENSG00000004487 KDM1A
ENST00000602503 0.951521638546488 0.595254505844574 0.0446887759545984 ENSG00000004487 KDM1A
ENST00000374623 0.871958958338875 0.344887655001895 -0.0596956421284719 ENSG00000169641 LUZP1
ENST00000418342 0.64445736922657 0.115347911388896 -0.0885752584128777 ENSG00000169641 LUZP1
ENST00000302291 0.583610692897057 0.088363418096281 -0.0951216822224221 ENSG00000169641 LUZP1
ENST00000314174 0.789742177339202 0.222206179134913 -0.104063940359907 ENSG00000169641 LUZP1
ENST00000471849 0.731999501201597 0.171153099560542 -0.142719012584311 ENSG00000169641 LUZP1
ENST00000475164 0.794414800827128 0.227525752070461 -0.105053724227559 ENSG00000169641 LUZP1
ENST00000566551 0.646571476433685 0.116475816387119 -0.185447471233088 ENSG00000261326 RP5-1057J7.6
ENST00000604481 0.873103239805789 0.347563211492674 -0.144701739484009 ENSG00000261326 RP5-1057J7.6
ENST00000464516 0.858842851904047 0.321422321111848 -0.12368246992784 ENSG00000125944 HNRNPR
ENST00000478691 0.816694939216466 0.255608829325352 -0.111052424116048 ENSG00000125944 HNRNPR
ENST00000374616 0.826585690565585 0.268438155972526 -0.109296612689348 ENSG00000125944 HNRNPR
ENST00000476660 0.680704666487942 0.136125522653371 -0.108513080019976 ENSG00000125944 HNRNPR
ENST00000374612 0.826585690565585 0.268438155972526 -0.109296612689348 ENSG00000125944 HNRNPR
ENST00000302271 0.826817802895034 0.268671661285516 -0.109243061092381 ENSG00000125944 HNRNPR
ENST00000427764 0.801935662136568 0.23636155444226 -0.114401203209794 ENSG00000125944 HNRNPR
ENST00000606561 0.797155953484858 0.230666622978162 -0.117166011254122 ENSG00000125944 HNRNPR
ENST00000426846 0.807322262247572 0.244574359479774 -0.114427730098597 ENSG00000125944 HNRNPR
ENST00000463552 0.845976995484511 0.297204769455707 -0.117413062776298 ENSG00000125944 HNRNPR
ENST00000470941 0.907410625676836 0.425444619662744 -0.0975611189165091 ENSG00000125944 HNRNPR
ENST00000476451 0.840417867643112 0.288585076754903 -0.127493428422538 ENSG00000125944 HNRNPR
ENST00000490652 0.890554259735588 0.384929875095777 -0.0749694550597153 ENSG00000125944 HNRNPR
ENST00000314011 0.928530607693436 0.485832287864804 -0.0647723124578982 ENSG00000125945 ZNF436
ENST00000374608 0.940927698852704 0.540662805798691 -0.0594972251081012 ENSG00000125945 ZNF436
ENST00000458053 0.925076142797522 0.475890636057123 0.102797050071877 ENSG00000249087 C1orf213
ENST00000454117 0.949056881370521 0.584575735372693 0.0794216732024487 ENSG00000249087 C1orf213
ENST00000335648 0.949342031048785 0.585882636065069 0.0791022944789935 ENSG00000249087 C1orf213
ENST00000518821 0.950241206750176 0.590632544956808 0.0778704158512857 ENSG00000249087 C1orf213
ENST00000437367 0.949410673944578 0.587125289830327 0.0788529454509232 ENSG00000249087 C1orf213
ENST00000450454 0.616276871683962 0.10130668579494 0.193906329849698 ENSG00000204219 TCEA3
ENST00000374601 0.824975038510892 0.26621003336857 0.15087073057702 ENSG00000204219 TCEA3
ENST00000461794 0.905601689028018 0.421406897302177 0.121678807552826 ENSG00000204219 TCEA3
ENST00000374602 0.915598925638796 0.446975919936728 0.117158457613995 ENSG00000204219 TCEA3
ENST00000495646 0.876614891665312 0.354973508592928 -0.0844668622111857 ENSG00000088280 ASAP3
ENST00000336689 0.832585961459845 0.276008239290454 -0.0816119530378393 ENSG00000088280 ASAP3
ENST00000465372 0.620354407992782 0.103189166283687 -0.206739856902207 ENSG00000088280 ASAP3
ENST00000492982 0.796300049475294 0.229352548114814 -0.0973742328289314 ENSG00000088280 ASAP3
ENST00000437606 0.813915456334732 0.252336890318478 -0.0946510994777483 ENSG00000088280 ASAP3
ENST00000484418 0.983191552890185 0.787482750703479 -0.031848320634551 ENSG00000088280 ASAP3
ENST00000475814 0.985340739985731 0.804066929722735 0.0305613933943982 ENSG00000088280 ASAP3
ENST00000530874 0.991389437107483 0.874878257194116 0.0221668862582904 ENSG00000088280 ASAP3
ENST00000478858 0.797323339269606 0.230763969043597 -0.116067157274268 ENSG00000088280 ASAP3
ENST00000608765 0.526737474098501 0.0686064426303606 -0.200814645089267 ENSG00000088280 ASAP3
ENST00000449467 0.511682680028321 0.0640229098993222 -0.228655935207201 ENSG00000088280 ASAP3
ENST00000361729 0.94498876114545 0.562997797193102 -0.0692085802085006 ENSG00000007968 E2F2
ENST00000487237 0.98125074408644 0.771178240250536 0.0450984498933325 ENSG00000007968 E2F2
ENST00000374561 0.998650069943145 0.974106526192072 0.00392261110802143 ENSG00000117318 ID3
ENST00000463312 0.998480807549696 0.96163750198625 -0.00623307711349336 ENSG00000117318 ID3
ENST00000486541 0.999922733264981 0.998651672209146 -0.000226590118195914 ENSG00000117318 ID3
ENST00000374550 0.865787474612534 0.334743126656187 0.0770576991149261 ENSG00000142676 RPL11
ENST00000467075 0.941531447426348 0.542097515599002 0.0372331488363595 ENSG00000142676 RPL11
ENST00000482370 0.862743094307788 0.328743972733999 0.0781529879911794 ENSG00000142676 RPL11
ENST00000443624 0.857740415044756 0.318735530971644 0.0804811867318791 ENSG00000142676 RPL11
ENST00000458455 0.861546837625863 0.326478821924022 0.0786725164795317 ENSG00000142676 RPL11
ENST00000418390 0.0267965713124742 0.000453257442134041 -0.1624773133756 ENSG00000011007 TCEB3
ENST00000609199 0.132686404179026 0.00486635184110528 -0.15382900589538 ENSG00000011007 TCEB3
ENST00000487554 0.49304204704552 0.0588561743107566 -0.152043250105427 ENSG00000011007 TCEB3
ENST00000427796 0.797538892421426 0.231103034165929 -0.0795312335345732 ENSG00000236810 RP5-886K2.3
ENST00000447961 0.519413215223875 0.0659770988701969 0.285632887792538 ENSG00000236810 RP5-886K2.3
ENST00000246151 0.96809512374071 0.686448803626117 -0.0241771147633452 ENSG00000057757 PITHD1
ENST00000415372 0.989672601269019 0.853143409386387 0.0172848548902764 ENSG00000057757 PITHD1
ENST00000374524 0.924699999838341 0.475225459046677 -0.0571064606912151 ENSG00000057757 PITHD1
ENST00000374514 0.99386437687439 0.904804495327928 -0.0148968286171978 ENSG00000011009 LYPLA2
ENST00000400061 0.994416044053971 0.911646143129911 -0.0138110517979679 ENSG00000011009 LYPLA2
ENST00000420982 0.9942425211084 0.907297358072954 -0.0156877264602179 ENSG00000011009 LYPLA2
ENST00000374505 0.995327688265442 0.927622646654682 -0.0121034005296925 ENSG00000011009 LYPLA2
ENST00000495365 0.990722858563323 0.86940478764634 -0.0211402666099478 ENSG00000011009 LYPLA2
ENST00000374503 0.987791314166059 0.834150227323245 -0.026581839555172 ENSG00000011009 LYPLA2
ENST00000374502 0.991141816323296 0.872434390347784 -0.0206391250528852 ENSG00000011009 LYPLA2
ENST00000492577 0.99796624012647 0.952908926557747 -0.00787772392804899 ENSG00000011009 LYPLA2
ENST00000421070 0.995316180988953 0.927372707075101 -0.0126844949377266 ENSG00000011009 LYPLA2
ENST00000374501 0.996950960532816 0.947190821794334 0.00696913951838841 ENSG00000011009 LYPLA2
ENST00000472213 0.9657153313783 0.674857115666154 -0.0445302660894275 ENSG00000011009 LYPLA2
ENST00000481736 0.697875198997553 0.14798363000214 0.137360354413111 ENSG00000117308 GALE
ENST00000374497 0.707659255163094 0.153592938076298 0.132713962184039 ENSG00000117308 GALE
ENST00000456977 0.953923369950839 0.605979167093262 0.061142272074984 ENSG00000117308 GALE
ENST00000459934 0.702219360924084 0.150267892204775 0.136478214292344 ENSG00000117308 GALE
ENST00000469556 0.885709921430951 0.371793606245328 0.104518559441203 ENSG00000117308 GALE
ENST00000429356 0.714744915001802 0.158299248148266 0.133772308829761 ENSG00000117308 GALE
ENST00000418277 0.730826506832675 0.16997530711256 0.131403894790669 ENSG00000117308 GALE
ENST00000470949 0.587106894752635 0.0894433825542666 0.143041649337735 ENSG00000117308 GALE
ENST00000425913 0.470939663622515 0.0532553947474219 0.167152464712304 ENSG00000117308 GALE
ENST00000445705 0.603582935225815 0.0957195575762464 0.141344323870244 ENSG00000117308 GALE
ENST00000467493 0.682276242156792 0.137272244572318 0.133540270633035 ENSG00000117308 GALE
ENST00000486382 0.701025912506231 0.149496344911843 0.142185009470085 ENSG00000117308 GALE
ENST00000470383 0.695650460690827 0.145970785305899 0.154580227296693 ENSG00000117308 GALE
ENST00000466250 0.697063235109639 0.146937924809736 0.154764582370668 ENSG00000117308 GALE
ENST00000467070 0.525008915667568 0.0680669673651808 0.202768671274027 ENSG00000117308 GALE
ENST00000374490 0.980728602082856 0.768628833370188 0.0258014847273929 ENSG00000117305 HMGCL
ENST00000374487 0.983132874446893 0.787132686175343 0.0234601591250666 ENSG00000117305 HMGCL
ENST00000374483 0.983132874446893 0.787132686175343 0.0234601591250666 ENSG00000117305 HMGCL
ENST00000436439 0.980728602082856 0.768628833370188 0.0258014847273929 ENSG00000117305 HMGCL
ENST00000235958 0.980018764719782 0.764524606012194 0.0262902089542173 ENSG00000117305 HMGCL
ENST00000509389 0.983821791993129 0.794127516702577 0.0220609456127811 ENSG00000117305 HMGCL
ENST00000496907 0.39784765435698 0.0372727849597291 0.229726873363633 ENSG00000117305 HMGCL
ENST00000513148 0.914266216520651 0.443544807004438 0.0664091693506837 ENSG00000117305 HMGCL
ENST00000479458 0.825956690760202 0.267396581093587 0.137771388673585 ENSG00000117305 HMGCL
ENST00000498698 0.968204447164756 0.687095661572705 -0.0450033857011688 ENSG00000117305 HMGCL
ENST00000374479 0.975073266148363 0.726454914144552 0.0297945922117404 ENSG00000179163 FUCA1
ENST00000471915 0.992313957501384 0.882631283848864 0.0126231602109856 ENSG00000189266 PNRC2
ENST00000334351 0.99615959465791 0.939720287270693 -0.00618326909539141 ENSG00000189266 PNRC2
ENST00000374468 0.998317152404075 0.956098927195666 -0.0045496344243442 ENSG00000189266 PNRC2
ENST00000579103 0.773589261657554 0.206058513152443 0.137831450182878 ENSG00000189266 PNRC2
ENST00000344989 0.88201631672762 0.364541724853594 -0.0689249945514584 ENSG00000188529 SRSF10
ENST00000453840 0.879220539996193 0.359567710872561 -0.0696654235342329 ENSG00000188529 SRSF10
ENST00000341154 0.880496905627479 0.362310889651385 -0.0692429039669411 ENSG00000188529 SRSF10
ENST00000484146 0.891717760572059 0.387745482094922 -0.0656949198330829 ENSG00000188529 SRSF10
ENST00000473858 0.89193395331794 0.387958665953569 -0.0656922479093656 ENSG00000188529 SRSF10
ENST00000374452 0.891850887018478 0.3878455466377 -0.0656993404089924 ENSG00000188529 SRSF10
ENST00000374453 0.890554259735588 0.385092567952704 -0.0661172622895768 ENSG00000188529 SRSF10
ENST00000343255 0.895144843619591 0.396033933635788 -0.0659967600736685 ENSG00000188529 SRSF10
ENST00000492112 0.895242240777148 0.3961667144784 -0.0659990208410852 ENSG00000188529 SRSF10
ENST00000485841 0.867274513550309 0.337677437628213 -0.0890621370396922 ENSG00000188529 SRSF10
ENST00000338597 0.876469769214505 0.354629969279236 -0.0878148387920021 ENSG00000188529 SRSF10
ENST00000495785 0.902875779259037 0.415294538940267 -0.064683133277029 ENSG00000188529 SRSF10
ENST00000473754 0.836473844293789 0.280939863476907 -0.09916845821607 ENSG00000188529 SRSF10
ENST00000497214 0.990682490252869 0.868183888896996 -0.0252844730220937 ENSG00000188529 SRSF10
ENST00000485292 0.949594282092724 0.588512777509131 -0.0460261000536507 ENSG00000188529 SRSF10
ENST00000469303 0.968585065735151 0.688573493256909 -0.0421957991800394 ENSG00000188529 SRSF10
ENST00000327535 0.000208138305570597 9.40736202701863e-07 0.343844729841819 ENSG00000185436 IFNLR1
ENST00000327575 0.000155702561988002 6.63453376625598e-07 0.320128132640581 ENSG00000185436 IFNLR1
ENST00000374421 0.000245548605927496 1.13563177734723e-06 0.315753469711045 ENSG00000185436 IFNLR1
ENST00000374419 4.99165012843232e-05 1.75968390429781e-07 0.342703873344305 ENSG00000185436 IFNLR1
ENST00000374418 1.85165719563166e-05 5.80893273639893e-08 0.358911921660711 ENSG00000185436 IFNLR1
ENST00000350501 0.960606874792822 0.647289144336335 0.0435961495389639 ENSG00000158055 GRHL3
ENST00000374409 0.940958412428313 0.540945762863347 0.0494458780547067 ENSG00000001460 STPG1
ENST00000440416 0.965061808891771 0.669837507622297 0.035728409519812 ENSG00000001460 STPG1
ENST00000003583 0.938025752552105 0.526876910564442 0.0510428582818815 ENSG00000001460 STPG1
ENST00000468303 0.768594730422809 0.201376717088066 0.0989772403639552 ENSG00000001460 STPG1
ENST00000337248 0.933603290884197 0.504093378784273 0.0538899795755126 ENSG00000001460 STPG1
ENST00000497384 0.995110130370465 0.92472499583697 -0.0106431228120238 ENSG00000001460 STPG1
ENST00000438866 0.971915547251921 0.708208420764879 -0.053500481467989 ENSG00000001460 STPG1
ENST00000435187 0.99550686891644 0.929223072317782 0.0117049209154981 ENSG00000001460 STPG1
ENST00000483261 0.935598825570821 0.517075827014856 0.0957816472929172 ENSG00000001460 STPG1
ENST00000498488 0.548242041829327 0.0758032890341856 0.18766469204724 ENSG00000001460 STPG1
ENST00000483528 0.885655567170116 0.371701934241861 0.102129453183806 ENSG00000001460 STPG1
ENST00000475760 0.907742660427778 0.426363821151108 0.0958342666806042 ENSG00000001460 STPG1
ENST00000492753 0.289214459151724 0.019442263577553 0.355280300286087 ENSG00000001460 STPG1
ENST00000374399 0.0605171772604998 0.00146939321399171 0.171364737384419 ENSG00000001461 NIPAL3
ENST00000003912 0.191363304378204 0.00911953780354899 0.132480322538849 ENSG00000001461 NIPAL3
ENST00000488155 0.890692379503498 0.385597635018145 0.0922044386055729 ENSG00000001461 NIPAL3
ENST00000358028 0.084730398265329 0.00246596195407425 0.188152044559877 ENSG00000001461 NIPAL3
ENST00000339255 0.089831102508113 0.00269491698899774 0.180184329481305 ENSG00000001461 NIPAL3
ENST00000475663 0.914266216520651 0.443671828204696 0.0757116503060548 ENSG00000001461 NIPAL3
ENST00000428131 0.125610277140067 0.00448698812575148 0.216085237982162 ENSG00000001461 NIPAL3
ENST00000432012 0.944417410578141 0.561301249612434 0.0647664888619443 ENSG00000001461 NIPAL3
ENST00000374395 0.993521296339677 0.899223959658564 -0.00976677778841806 ENSG00000117602 RCAN3
ENST00000436717 0.954421382178301 0.608050682038237 0.047392753253762 ENSG00000117602 RCAN3
ENST00000425530 0.799418475549773 0.232969543044821 0.129294965699027 ENSG00000117602 RCAN3
ENST00000412742 0.951435385616371 0.594975020774274 0.0529258474190217 ENSG00000117602 RCAN3
ENST00000538532 0.947374502265162 0.577073344691077 0.0574408029702385 ENSG00000117602 RCAN3
ENST00000374393 0.957281170607661 0.627908378200871 0.0503248583961998 ENSG00000117602 RCAN3
ENST00000482807 0.969072877498454 0.690788343613689 -0.0534755395353162 ENSG00000117602 RCAN3
ENST00000577528 0.878811250967244 0.358788374539678 -0.0743968305293059 ENSG00000264443 RP4-594I10.3
ENST00000478890 0.955473170822778 0.61443560414305 0.0394841195181314 ENSG00000133226 SRRM1
ENST00000593639 0.938954422442426 0.530120575250895 0.0488464549521556 ENSG00000133226 SRRM1
ENST00000323848 0.999554939922519 0.994161990354783 0.000749839239694198 ENSG00000133226 SRRM1
ENST00000466910 0.913148575807028 0.440260032374198 0.0736957127996868 ENSG00000133226 SRRM1
ENST00000468822 0.990588751661322 0.867055985690371 0.0160166704781876 ENSG00000133226 SRRM1
ENST00000447431 0.998698311108163 0.977729970917395 -0.00291664507309262 ENSG00000133226 SRRM1
ENST00000600523 0.886801978868561 0.376008632656968 0.076932388674996 ENSG00000133226 SRRM1
ENST00000462710 0.965063302822239 0.672317236938135 0.0339735663489862 ENSG00000133226 SRRM1
ENST00000374389 0.998480807549696 0.964279474733937 -0.00471715389387793 ENSG00000133226 SRRM1
ENST00000490543 0.965315248796524 0.672999507247912 0.0339600074727679 ENSG00000133226 SRRM1
ENST00000479034 0.998480807549696 0.96581188395128 0.00456163396261009 ENSG00000133226 SRRM1
ENST00000596378 0.999041125947849 0.982989090675364 0.00235485233277169 ENSG00000133226 SRRM1
ENST00000494934 0.931415347945584 0.494824469418958 -0.0850095424684994 ENSG00000133226 SRRM1
ENST00000495561 0.914387872987205 0.443979678499092 -0.0929639007791104 ENSG00000133226 SRRM1
ENST00000537199 0.974337695752183 0.72062719234081 -0.0450201638651001 ENSG00000133226 SRRM1
ENST00000485441 0.931243152479327 0.493983859566007 -0.0884914761569133 ENSG00000133226 SRRM1
ENST00000470243 0.989367548421886 0.846566864498523 -0.0295384990857437 ENSG00000133226 SRRM1
ENST00000496882 0.987791314166059 0.8338975647892 -0.0294325698833907 ENSG00000133226 SRRM1
ENST00000461768 0.99541150853422 0.928037235277377 0.00993101209962514 ENSG00000133226 SRRM1
ENST00000485541 0.99846579842928 0.958866623835135 0.00662620952725574 ENSG00000133226 SRRM1
ENST00000488317 0.97511200417716 0.727717155368974 -0.0447204363200078 ENSG00000133226 SRRM1
ENST00000489130 0.983870797735953 0.794817276911018 0.0313530916983582 ENSG00000133226 SRRM1
ENST00000474843 0.999689630121876 0.996254592358876 0.000483973164028064 ENSG00000133226 SRRM1
ENST00000374379 0.949056881370521 0.584526713493012 0.0433918798699668 ENSG00000169504 CLIC4
ENST00000497755 0.717015450538919 0.159729701026434 0.119984492005267 ENSG00000169504 CLIC4
ENST00000488683 0.948738768326962 0.583403159443781 0.0435287145175789 ENSG00000169504 CLIC4
ENST00000489758 0.606168705618635 0.0967397038899382 0.127829285602144 ENSG00000169504 CLIC4
ENST00000399916 0.968925142057908 0.6895863024682 0.0292510568652106 ENSG00000020633 RUNX3
ENST00000308873 0.957489489744535 0.630874273932805 0.0347016448521942 ENSG00000020633 RUNX3
ENST00000338888 0.97070063629141 0.701667832106347 0.0308995002450731 ENSG00000020633 RUNX3
ENST00000540420 0.965063302822239 0.672095090478967 0.0367535534832398 ENSG00000020633 RUNX3
ENST00000496967 0.998317152404075 0.95777164155665 -0.00402467916367386 ENSG00000020633 RUNX3
ENST00000479341 0.992834495546133 0.889279607549423 0.017199144734511 ENSG00000020633 RUNX3
ENST00000236273 0.988930760364936 0.842231644025328 0.0182746618420499 ENSG00000117614 SYF2
ENST00000354361 0.989172056640478 0.844832282710717 0.0179198802189466 ENSG00000117614 SYF2
ENST00000474160 0.911809916902679 0.436505282977488 0.061895602067564 ENSG00000117614 SYF2
ENST00000476231 0.80708443865368 0.243911509860773 0.10147716802764 ENSG00000117614 SYF2
ENST00000243189 0.525674496628462 0.0682672249556629 0.126757515372945 ENSG00000117616 C1orf63
ENST00000569495 0.958342558459185 0.635380186075241 0.0493272795233864 ENSG00000117616 C1orf63
ENST00000498238 0.521040165046071 0.0666220460708299 0.127283316808603 ENSG00000117616 C1orf63
ENST00000566395 0.858522601323188 0.320398163183482 0.0838983670611599 ENSG00000117616 C1orf63
ENST00000565733 0.857293741875183 0.316484406546582 0.0842693076776014 ENSG00000117616 C1orf63
ENST00000568254 0.519752621473984 0.0660864243133625 0.127515791226112 ENSG00000117616 C1orf63
ENST00000473314 0.333212504961411 0.0257886148617843 0.130721170765003 ENSG00000117616 C1orf63
ENST00000417642 0.519752621473984 0.0660864243133625 0.127515791226112 ENSG00000117616 C1orf63
ENST00000570063 0.851476974590132 0.304621655209774 0.0863889386174136 ENSG00000117616 C1orf63
ENST00000564223 0.979532047434649 0.757058979263217 0.0392914866744494 ENSG00000117616 C1orf63
ENST00000475766 0.872231277654212 0.345672792192818 0.0798951141874921 ENSG00000117616 C1orf63
ENST00000491378 0.836334442035783 0.280836436360134 0.0974295662791255 ENSG00000117616 C1orf63
ENST00000431849 0.694760414883895 0.145290221602925 0.141948158932019 ENSG00000117616 C1orf63
ENST00000568212 0.744541839084892 0.180976326004863 0.145900925075397 ENSG00000117616 C1orf63
ENST00000568701 0.676420440962067 0.133033280114409 0.15100858229016 ENSG00000117616 C1orf63
ENST00000561867 0.690959266138086 0.142841117058018 0.146698398211752 ENSG00000117616 C1orf63
ENST00000568996 0.709232120241383 0.154824651027233 0.145015271312876 ENSG00000117616 C1orf63
ENST00000450820 0.779007793869885 0.210668520531618 0.133535843119767 ENSG00000117616 C1orf63
ENST00000564398 0.995059567772073 0.922147138427922 0.015150466214941 ENSG00000187010 RHD
ENST00000328664 0.993691513437635 0.901625319174644 -0.0174045584762608 ENSG00000187010 RHD
ENST00000454452 0.984308132649644 0.796990150385244 0.0360388568175394 ENSG00000187010 RHD
ENST00000342055 0.984308132649644 0.796990150385244 0.0360388568175394 ENSG00000187010 RHD
ENST00000423810 0.984308132649644 0.796990150385244 0.0360388568175394 ENSG00000187010 RHD
ENST00000568195 0.984308132649644 0.796990150385244 0.0360388568175394 ENSG00000187010 RHD
ENST00000417538 0.984308132649644 0.796990150385244 0.0360388568175394 ENSG00000187010 RHD
ENST00000357542 0.984308132649644 0.796990150385244 0.0360388568175394 ENSG00000187010 RHD
ENST00000423253 0.989468079755241 0.85077358365913 0.0273282979420963 ENSG00000187010 RHD
ENST00000568399 0.992158484471096 0.881775609496916 -0.0195272110773041 ENSG00000117616 C1orf63
ENST00000562018 0.974633563836055 0.722092869765872 0.0450767174601101 ENSG00000117616 C1orf63
ENST00000567741 0.979413763125756 0.755840045669185 0.0397893448675674 ENSG00000117616 C1orf63
ENST00000566599 0.417940533208186 0.0411127844339814 0.256998434429132 ENSG00000117616 C1orf63
ENST00000564413 0.9942425211084 0.907354057901142 0.0180787657201726 ENSG00000117616 C1orf63
ENST00000570165 0.999166862999472 0.985473448330983 -0.00281648071130091 ENSG00000259984 RP11-335G20.7
ENST00000374358 0.998698311108163 0.978880484073339 -0.00149666801261662 ENSG00000183726 TMEM50A
ENST00000498135 0.992769080692705 0.888982068900723 0.00936076349831757 ENSG00000183726 TMEM50A
ENST00000491936 0.998317152404075 0.956321498556777 0.00356784908061984 ENSG00000183726 TMEM50A
ENST00000480937 0.999493940088449 0.990157105137594 0.000804054435875644 ENSG00000183726 TMEM50A
ENST00000468704 0.977012525663445 0.740257463135348 0.0260822978648277 ENSG00000183726 TMEM50A
ENST00000487234 0.837274174016609 0.282556490460821 0.0869483577261426 ENSG00000183726 TMEM50A
ENST00000294413 0.998480807549696 0.961917534209794 0.00729474664677916 ENSG00000188672 RHCE
ENST00000374352 0.992836018008917 0.889291381663311 0.0212529738635497 ENSG00000188672 RHCE
ENST00000243186 0.991389437107483 0.875167965001294 0.0237577925972952 ENSG00000188672 RHCE
ENST00000413854 0.991389437107483 0.875167965001294 0.0237577925972952 ENSG00000188672 RHCE
ENST00000425135 0.991389437107483 0.875167965001294 0.0237577925972952 ENSG00000188672 RHCE
ENST00000455194 0.991389437107483 0.875167965001294 0.0237577925972952 ENSG00000188672 RHCE
ENST00000340849 0.85793384297553 0.319117866886651 -0.152648379415942 ENSG00000188672 RHCE
ENST00000349320 0.845361425601287 0.295488571807578 -0.16063362224134 ENSG00000188672 RHCE
ENST00000527747 0.831234013687386 0.274636114346312 -0.167276474498791 ENSG00000188672 RHCE
ENST00000399763 0.541914318785929 0.0734739706832108 0.120194365499077 ENSG00000204178 TMEM57
ENST00000399766 0.541914318785929 0.0734739706832108 0.120194365499077 ENSG00000204178 TMEM57
ENST00000374343 0.541914318785929 0.0734739706832108 0.120194365499077 ENSG00000204178 TMEM57
ENST00000470035 0.995059567772073 0.92231591423452 -0.0109254969547769 ENSG00000204178 TMEM57
ENST00000374338 0.88407089302313 0.369218152456419 0.0661745450452339 ENSG00000157978 LDLRAP1
ENST00000485476 0.969663339576291 0.693391311073353 0.0401812392006077 ENSG00000157978 LDLRAP1
ENST00000488127 0.881523035365482 0.363847016051962 0.0562047195146717 ENSG00000157978 LDLRAP1
ENST00000462394 0.868620500286417 0.340220072971794 0.107413370116099 ENSG00000157978 LDLRAP1
ENST00000484476 0.896851250170408 0.402279950659223 0.090445100524353 ENSG00000157978 LDLRAP1
ENST00000474283 0.742251535496996 0.17915133695892 0.129966542041538 ENSG00000157978 LDLRAP1
ENST00000470950 0.663668594648702 0.125823984200855 0.159256811409489 ENSG00000157978 LDLRAP1
ENST00000374332 0.252094855918623 0.015044879894208 0.196457732308339 ENSG00000117643 MAN1C1
ENST00000263979 0.180259033860832 0.00824493531279139 0.215553496751499 ENSG00000117643 MAN1C1
ENST00000436991 0.99615959465791 0.939192227675647 -0.0118224643351174 ENSG00000233478 RP1-187B23.1
ENST00000473891 0.0940838368742868 0.0028842066972785 0.339237241386084 ENSG00000117643 MAN1C1
ENST00000374329 0.308888108283501 0.0219829811779799 0.237931956465034 ENSG00000117643 MAN1C1
ENST00000496532 0.907041790824401 0.424423891837658 0.103613640695608 ENSG00000117643 MAN1C1
ENST00000475314 0.942550325395238 0.551070517878703 0.0836714735921477 ENSG00000117643 MAN1C1
ENST00000487493 0.9556516498641 0.620636786186512 0.0713228826932984 ENSG00000117643 MAN1C1
ENST00000354177 0.704868922005026 0.151689273120812 0.109777331607429 ENSG00000162430 SEPN1
ENST00000361547 0.704868922005026 0.151689273120812 0.109777331607429 ENSG00000162430 SEPN1
ENST00000374315 0.704868922005026 0.151709594300052 0.109775920403462 ENSG00000162430 SEPN1
ENST00000559265 0.782272079500162 0.214158833268348 0.0998281953489705 ENSG00000255054 RP1-317E23.6
ENST00000494537 0.84887748067805 0.300434643524187 0.105144171921213 ENSG00000162430 SEPN1
ENST00000527604 0.786149168009088 0.218334865029182 0.0861059026060867 ENSG00000255054 RP1-317E23.6
ENST00000442055 0.804539252035601 0.240172363582477 0.0711694399831515 ENSG00000228172 RP1-317E23.3
ENST00000453649 0.809782611078057 0.248133152985675 0.0698889116913353 ENSG00000228172 RP1-317E23.3
ENST00000424294 0.954427544414615 0.608633420821471 0.0602264415382278 ENSG00000117640 MTFR1L
ENST00000536896 0.860761407816956 0.325495438046808 0.148730501028066 ENSG00000223474 AL020996.1
ENST00000374303 0.980728602082856 0.768079842636044 0.0263186067397419 ENSG00000117640 MTFR1L
ENST00000533762 0.947374502265162 0.576144191277476 0.0731111450607577 ENSG00000117640 MTFR1L
ENST00000529116 0.949028631475172 0.584296093565996 0.0710960232392239 ENSG00000117640 MTFR1L
ENST00000474295 0.980728602082856 0.76796489017025 0.0263088046985892 ENSG00000117640 MTFR1L
ENST00000488327 0.942616545700862 0.553314059242005 0.0705655047100996 ENSG00000117640 MTFR1L
ENST00000472643 0.975752734455077 0.731439487291853 0.0350604908962841 ENSG00000117640 MTFR1L
ENST00000494293 0.968925142057908 0.689555318540792 0.0524397063404989 ENSG00000117640 MTFR1L
ENST00000469815 0.977173252404271 0.742943238681186 0.0322810598031096 ENSG00000117640 MTFR1L
ENST00000526894 0.975752734455077 0.731439487291853 0.0350604908962841 ENSG00000117640 MTFR1L
ENST00000478284 0.959962103202394 0.64469271060445 0.0518678006097632 ENSG00000117640 MTFR1L
ENST00000524618 0.977508353894976 0.744455810863423 0.0318705795206768 ENSG00000117640 MTFR1L
ENST00000374307 0.98125074408644 0.771080845553504 0.0259468051709794 ENSG00000117640 MTFR1L
ENST00000528624 0.970791063559671 0.702424190742902 0.0493034659053265 ENSG00000117640 MTFR1L
ENST00000525713 0.955473170822778 0.613111021411135 0.0653182524846903 ENSG00000117640 MTFR1L
ENST00000374301 0.987126579132191 0.824844991118578 0.0193513933591283 ENSG00000117640 MTFR1L
ENST00000464008 0.967343972568283 0.681973542579421 0.0444916570554231 ENSG00000117640 MTFR1L
ENST00000526158 0.969591622485663 0.692862228796181 0.0451887965381995 ENSG00000117640 MTFR1L
ENST00000530599 0.952738221070693 0.599519001088706 0.0607201087594872 ENSG00000117640 MTFR1L
ENST00000374300 0.988930760364936 0.842212950819781 0.0173357476637652 ENSG00000117640 MTFR1L
ENST00000466284 0.987116925581232 0.821480757541227 0.0196731163861186 ENSG00000117640 MTFR1L
ENST00000531361 0.97329237473145 0.715428655842354 0.0395683595869625 ENSG00000117640 MTFR1L
ENST00000497956 0.996019750415372 0.937802698403691 0.00564722598045638 ENSG00000117640 MTFR1L
ENST00000606617 0.917240976389313 0.451689952756661 -0.0847596217045304 ENSG00000272478 RP1-317E23.7
ENST00000538789 0.754474314317958 0.189626646888912 -0.0996230792479311 ENSG00000127423 AUNIP
ENST00000481602 0.730169710212714 0.169427169566664 -0.188942662299788 ENSG00000127423 AUNIP
ENST00000374298 0.62688499783951 0.106501147470283 -0.20252047588767 ENSG00000127423 AUNIP
ENST00000455431 0.917888627597576 0.453700995891967 0.0719460446020043 ENSG00000236528 RP1-125I3.2
ENST00000374296 0.719523315790825 0.161864697291508 0.1183092899463 ENSG00000182749 PAQR7
ENST00000426559 0.37976460574215 0.0340175820670684 -0.131243765545751 ENSG00000117632 STMN1
ENST00000455785 0.382436808037871 0.0344127882393411 -0.131579783177744 ENSG00000117632 STMN1
ENST00000399728 0.382528405308106 0.0344241233441345 -0.131582966821748 ENSG00000117632 STMN1
ENST00000465604 0.379427885912743 0.0338785935338257 -0.133072680638671 ENSG00000117632 STMN1
ENST00000357865 0.387481114885248 0.035294411954966 -0.132499269827729 ENSG00000117632 STMN1
ENST00000374291 0.348969326251133 0.0281734587406675 -0.133944283355974 ENSG00000117632 STMN1
ENST00000485226 0.220326332407478 0.0117343247565719 -0.148855140903309 ENSG00000117632 STMN1
ENST00000446334 0.415494741489814 0.0405974877867614 -0.148377064276314 ENSG00000117632 STMN1
ENST00000580971 0.0433352425477495 0.000904693571732381 -0.281990329817334 ENSG00000264021 MIR3917
ENST00000374282 0.931825286877659 0.496596187570107 -0.0515757122395355 ENSG00000158006 PAFAH2
ENST00000374284 0.963396300104047 0.660903003928375 -0.0334202495978507 ENSG00000158006 PAFAH2
ENST00000493892 0.875786554069169 0.353982028745789 -0.0997370962397411 ENSG00000158006 PAFAH2
ENST00000464540 0.87837145110092 0.358169366035638 -0.099363954643979 ENSG00000158006 PAFAH2
ENST00000476611 0.97993647595443 0.763711680889816 0.0423946155058855 ENSG00000158006 PAFAH2
ENST00000439092 0.804838876538577 0.240801456151525 -0.126578774745416 ENSG00000158006 PAFAH2
ENST00000441420 0.674401930746641 0.131533432300314 -0.162852160498345 ENSG00000158006 PAFAH2
ENST00000481377 0.844534411749631 0.294306094026935 -0.136746182795651 ENSG00000158008 EXTL1
ENST00000374280 0.808103001439774 0.245858458041214 -0.135411648689044 ENSG00000158008 EXTL1
ENST00000484339 0.823101159607332 0.263363887071701 -0.165652209886299 ENSG00000158008 EXTL1
ENST00000374272 2.55092288231879e-51 6.1876055328361e-56 -0.699988333542154 ENSG00000158022 TRIM63
ENST00000483052 0.0054075371859604 5.17235463659244e-05 -0.503936966199855 ENSG00000158022 TRIM63
ENST00000444713 0.939113781414804 0.531205925147433 0.0747811167689933 ENSG00000175087 PDIK1L
ENST00000374271 0.933073353117069 0.501883180361675 0.0648331839838065 ENSG00000175087 PDIK1L
ENST00000374269 0.919497168060636 0.45942746012347 0.0757717581619627 ENSG00000175087 PDIK1L
ENST00000374266 0.931946193684 0.497171515791507 0.0799665481923718 ENSG00000142684 ZNF593
ENST00000270812 0.931946193684 0.497171515791507 0.0799665481923718 ENSG00000142684 ZNF593
ENST00000407889 0.936626287721962 0.522789823012073 0.0755681254050922 ENSG00000236782 RP11-96L14.7
ENST00000414762 0.960821909217877 0.649966162684964 0.0546041383751964 ENSG00000236782 RP11-96L14.7
ENST00000433939 0.977012525663445 0.740356066638701 0.0390450696996951 ENSG00000236782 RP11-96L14.7
ENST00000444682 0.973441532917465 0.715810869189504 0.0437178322056915 ENSG00000236782 RP11-96L14.7
ENST00000448923 0.979197304975103 0.752714844714653 0.0394267111686123 ENSG00000236782 RP11-96L14.7
ENST00000451429 0.875786554069169 0.354007535752501 -0.0606901266780718 ENSG00000130695 CEP85
ENST00000476272 0.940046740863123 0.53513475074353 -0.0417319614311858 ENSG00000130695 CEP85
ENST00000252992 0.940046740863123 0.53513475074353 -0.0417319614311858 ENSG00000130695 CEP85
ENST00000480446 0.97363222931428 0.716578363313625 0.053779124879064 ENSG00000130695 CEP85
ENST00000453146 0.955795776123596 0.621504445349217 -0.0406195118792813 ENSG00000130695 CEP85
ENST00000469609 0.989468079755241 0.850413149079288 -0.0165941694562969 ENSG00000130695 CEP85
ENST00000468163 0.985804522666501 0.807356693387242 -0.0282590437628144 ENSG00000130695 CEP85
ENST00000491670 0.9657153313783 0.675470274865545 0.0418192045581636 ENSG00000130695 CEP85
ENST00000270792 0.681738460456829 0.136675841406579 0.123547674898211 ENSG00000142669 SH3BGRL3
ENST00000319041 0.723450342229216 0.164769842907404 0.11638757035671 ENSG00000142669 SH3BGRL3
ENST00000314675 0.889160627733316 0.381849928409936 0.0919161593497139 ENSG00000158062 UBXN11
ENST00000472155 0.827136152445365 0.269007982501719 0.104696991089467 ENSG00000158062 UBXN11
ENST00000374223 0.827136152445365 0.269007982501719 0.104696991089467 ENSG00000158062 UBXN11
ENST00000475591 0.827136152445365 0.269007982501719 0.104696991089467 ENSG00000158062 UBXN11
ENST00000357089 0.827136152445365 0.269007982501719 0.104696991089467 ENSG00000158062 UBXN11
ENST00000494942 0.827136152445365 0.269007982501719 0.104696991089467 ENSG00000158062 UBXN11
ENST00000374221 0.827136152445365 0.269007982501719 0.104696991089467 ENSG00000158062 UBXN11
ENST00000374217 0.830558044902188 0.274128474077561 0.103442257847031 ENSG00000158062 UBXN11
ENST00000374222 0.830558044902188 0.274128474077561 0.103442257847031 ENSG00000158062 UBXN11
ENST00000496466 0.542560198614015 0.0737428095206267 0.168927627583078 ENSG00000158062 UBXN11
ENST00000535108 0.705541003274102 0.152198702263218 0.145054055764069 ENSG00000158062 UBXN11
ENST00000436301 0.659983520664521 0.123816220924742 0.152696217774359 ENSG00000158062 UBXN11
ENST00000374215 0.806086877896866 0.242140862132006 0.120873988588654 ENSG00000158062 UBXN11
ENST00000452980 0.865726942443158 0.334510498260852 0.0989764680205371 ENSG00000158062 UBXN11
ENST00000442942 0.844015454614469 0.293660791589274 0.110577043824908 ENSG00000158062 UBXN11
ENST00000450041 0.879817909269175 0.361080676068882 0.095839791205301 ENSG00000158062 UBXN11
ENST00000423664 0.879817909269175 0.36109901507196 0.095831664898475 ENSG00000158062 UBXN11
ENST00000421827 0.907742660427778 0.426130648312239 0.086614336797011 ENSG00000158062 UBXN11
ENST00000434391 0.670568302966931 0.129611537473864 0.0773022018371451 ENSG00000117682 DHDDS
ENST00000427245 0.584357388125726 0.088651998753592 0.139010150872259 ENSG00000117682 DHDDS
ENST00000527611 0.57940461846312 0.0866850491194505 0.220192779908342 ENSG00000117682 DHDDS
ENST00000374186 0.590170027299516 0.0905738571297321 0.168414274851003 ENSG00000117682 DHDDS
ENST00000525682 0.647290267421126 0.116878893134958 0.0872404782377516 ENSG00000117682 DHDDS
ENST00000236342 0.647195739607485 0.116788237665 0.0867919072734454 ENSG00000117682 DHDDS
ENST00000526219 0.680881942566111 0.136204531643273 0.0840641756041575 ENSG00000117682 DHDDS
ENST00000374185 0.585113642721848 0.088888980611913 0.138789546873164 ENSG00000117682 DHDDS
ENST00000487944 0.663015126667118 0.125442103865738 0.175969083485229 ENSG00000117682 DHDDS
ENST00000360009 0.670568302966931 0.129649856174525 0.0773007838214039 ENSG00000117682 DHDDS
ENST00000533087 0.642149600912684 0.113987710924076 0.142028375960224 ENSG00000117682 DHDDS
ENST00000531312 0.546187479662351 0.0751102180167794 0.160245204108166 ENSG00000117682 DHDDS
ENST00000525165 0.561826014397849 0.0802952532806408 0.158202568444125 ENSG00000117682 DHDDS
ENST00000525546 0.617793614738805 0.101956983201463 0.165102498337854 ENSG00000117682 DHDDS
ENST00000528557 0.590458022016141 0.09068435327094 0.167922286233834 ENSG00000117682 DHDDS
ENST00000525326 0.577424950425261 0.0860826595718267 0.174067801538498 ENSG00000117682 DHDDS
ENST00000526278 0.536886251683113 0.0716091657213705 0.160905526929251 ENSG00000117682 DHDDS
ENST00000436153 0.649234840757613 0.118068467875066 0.139788544806476 ENSG00000117682 DHDDS
ENST00000529688 0.5446254002873 0.0746744401441091 0.160267161811738 ENSG00000117682 DHDDS
ENST00000530781 0.543238926299584 0.074107288552002 0.21170772847195 ENSG00000117682 DHDDS
ENST00000531955 0.771146636217155 0.203908809672254 0.116795005638379 ENSG00000117682 DHDDS
ENST00000525410 0.77528080135801 0.207317830377942 0.103319741786799 ENSG00000117682 DHDDS
ENST00000430232 0.892439960035658 0.388634479641333 0.0525676720182651 ENSG00000117682 DHDDS
ENST00000431933 0.992417340049111 0.88709143515065 0.00833834071537719 ENSG00000117682 DHDDS
ENST00000416052 0.985528807031046 0.805752810981374 -0.019374915583761 ENSG00000117682 DHDDS
ENST00000423060 0.935086507528483 0.513920421024031 0.0897516516425439 ENSG00000225891 RP3-476K8.3
ENST00000468388 0.857365449734975 0.317538382658986 -0.0757274740343884 ENSG00000198830 HMGN2
ENST00000479815 0.849236000342098 0.301087083328622 -0.0761519616419901 ENSG00000198830 HMGN2
ENST00000460563 0.8608825628046 0.325680465002663 -0.0753716484805724 ENSG00000198830 HMGN2
ENST00000464888 0.840313403907661 0.287902070498494 -0.0766440747104643 ENSG00000198830 HMGN2
ENST00000463817 0.847296854129064 0.298612609204174 -0.0765912857111159 ENSG00000198830 HMGN2
ENST00000467700 0.82422100146372 0.26527495520068 -0.0780106457057958 ENSG00000198830 HMGN2
ENST00000361427 0.793443695481912 0.226584954340019 -0.0818185885272849 ENSG00000198830 HMGN2
ENST00000466194 0.82469819374773 0.26556180917108 -0.0815063829832277 ENSG00000198830 HMGN2
ENST00000493418 0.85890133594446 0.321859704893453 -0.0758391154894306 ENSG00000198830 HMGN2
ENST00000525525 0.938025752552105 0.526957831159218 0.0800291511492453 ENSG00000117676 RPS6KA1
ENST00000526040 0.954120138873655 0.60666117342641 0.058140879399722 ENSG00000117676 RPS6KA1
ENST00000374168 0.535014214687033 0.0710301134805511 0.160649479597142 ENSG00000117676 RPS6KA1
ENST00000524436 0.974347635313736 0.720950601946177 0.0413426633520277 ENSG00000117676 RPS6KA1
ENST00000374166 0.531887674630552 0.0700387508714751 0.16113227089838 ENSG00000117676 RPS6KA1
ENST00000526792 0.439613920841024 0.045673048652931 0.173321008694538 ENSG00000117676 RPS6KA1
ENST00000529454 0.999120518205783 0.984160132818538 -0.00211191230282659 ENSG00000117676 RPS6KA1
ENST00000374162 0.441885705742968 0.0462076119011107 0.172763791574478 ENSG00000117676 RPS6KA1
ENST00000530003 0.539586547440194 0.072614417124933 0.153960701446386 ENSG00000117676 RPS6KA1
ENST00000366866 0.998480807549696 0.960966398280084 0.00568245292488177 ENSG00000117676 RPS6KA1
ENST00000531113 0.766118873218996 0.199141039294215 0.106362044890211 ENSG00000117676 RPS6KA1
ENST00000374163 0.524905327929806 0.0679657650440786 0.161671886381773 ENSG00000117676 RPS6KA1
ENST00000530607 0.975073266148363 0.727098896896354 -0.0456453515776723 ENSG00000117676 RPS6KA1
ENST00000531382 0.488752457274186 0.0578300067690887 0.170578579358867 ENSG00000117676 RPS6KA1
ENST00000525582 0.988368052092628 0.839499001971489 0.0307283875679907 ENSG00000117676 RPS6KA1
ENST00000527264 0.998317152404075 0.956465131839402 -0.00621336721387391 ENSG00000117676 RPS6KA1
ENST00000474934 0.982971011468138 0.78385039944564 -0.0348020469378509 ENSG00000117676 RPS6KA1
ENST00000488985 0.610603999172435 0.0984753934208768 0.242622598577705 ENSG00000117676 RPS6KA1
ENST00000403732 0.806629056234657 0.242994801340308 0.117362737353017 ENSG00000117676 RPS6KA1
ENST00000530305 0.933676472157621 0.507010627631861 0.0873905205843341 ENSG00000117676 RPS6KA1
ENST00000438977 0.110411567766927 0.00366732202222316 0.352403352947896 ENSG00000117676 RPS6KA1
ENST00000324856 0.908126410011625 0.427249634907991 -0.0330653869951993 ENSG00000117713 ARID1A
ENST00000457599 0.914931821056408 0.445199023242778 -0.0336764450992056 ENSG00000117713 ARID1A
ENST00000524572 0.853232546635435 0.308815803905273 -0.12790547356079 ENSG00000117713 ARID1A
ENST00000374152 0.915421749882282 0.44626386326287 -0.0362813815537251 ENSG00000117713 ARID1A
ENST00000430291 0.914893471051956 0.445089507998327 -0.0805701938884463 ENSG00000117713 ARID1A
ENST00000430799 0.942151370423278 0.547186015451503 0.0318399838026655 ENSG00000117713 ARID1A
ENST00000466382 0.944533394895461 0.56190818537272 0.0324764015526288 ENSG00000117713 ARID1A
ENST00000540690 0.945170618017091 0.5649983322238 0.0322444165444014 ENSG00000117713 ARID1A
ENST00000532781 0.947876682831549 0.580505980842845 0.0315868874498203 ENSG00000117713 ARID1A
ENST00000430292 0.936788186568994 0.524039064642845 0.0753828209442054 ENSG00000060642 PIGV
ENST00000472757 0.983500368805251 0.792995117451302 0.0223105954995832 ENSG00000060642 PIGV
ENST00000078527 0.999554939922519 0.993572842327853 -0.000716748526496407 ENSG00000060642 PIGV
ENST00000431541 0.910763141521079 0.434419819067639 0.0898175448897073 ENSG00000060642 PIGV
ENST00000449950 0.99238243331702 0.88343604136008 0.0129609615744409 ENSG00000060642 PIGV
ENST00000374145 0.994252283810134 0.90831765811022 0.0103340033052281 ENSG00000060642 PIGV
ENST00000455364 0.860387119419627 0.324446574170193 0.1109266066761 ENSG00000060642 PIGV
ENST00000374142 0.965063302822239 0.672242991326508 0.0415014239588656 ENSG00000204160 ZDHHC18
ENST00000374141 0.987923180731695 0.834917331385612 0.017869929514987 ENSG00000204160 ZDHHC18
ENST00000534643 0.884012616349084 0.368969826578113 0.0878199644679418 ENSG00000204160 ZDHHC18
ENST00000488397 0.94934177977495 0.58578853841005 0.0564288034038623 ENSG00000204160 ZDHHC18
ENST00000478902 0.804539252035601 0.240141545332025 -0.158826326981842 ENSG00000204160 ZDHHC18
ENST00000374135 0.693611784539778 0.144258720213082 -0.119545146452325 ENSG00000142751 GPN2
ENST00000448791 0.894299494555034 0.394033121904375 -0.0969463669213714 ENSG00000226698 RP1-50O24.6
ENST00000374133 0.846674454562412 0.29803619898147 -0.096763814255006 ENSG00000142751 GPN2
ENST00000477418 0.849518917298241 0.301775992407512 -0.0963652601422104 ENSG00000142751 GPN2
ENST00000431781 0.638614279132487 0.112131036348971 -0.159642990005332 ENSG00000142751 GPN2
ENST00000461282 0.710649142242305 0.155629256480801 -0.189741280869563 ENSG00000142751 GPN2
ENST00000445019 0.800789831433033 0.234819531339854 -0.147736088593373 ENSG00000198746 GPATCH3
ENST00000361720 0.881094020025111 0.363251495569206 -0.0949989987744231 ENSG00000198746 GPATCH3
ENST00000450844 0.888840940365875 0.380750111341327 -0.121679594208628 ENSG00000198746 GPATCH3
ENST00000435827 0.553238016475292 0.0774260373569726 -0.140209471649474 ENSG00000090273 NUDC
ENST00000321265 0.660122482099748 0.123875376475012 -0.114108606219721 ENSG00000090273 NUDC
ENST00000452707 0.562593332670988 0.0805979093676941 -0.142917441018854 ENSG00000090273 NUDC
ENST00000484772 0.942902604319047 0.555934825702708 -0.0474875717503032 ENSG00000090273 NUDC
ENST00000522111 0.995110130370465 0.924614913617275 -0.00937493166474644 ENSG00000253368 TRNP1
ENST00000531285 0.981881287011557 0.774861858164021 0.0329970460737723 ENSG00000253368 TRNP1
ENST00000289166 0.997565176437607 0.951584441533826 -0.00943623690084386 ENSG00000158246 FAM46B
ENST00000374089 0.70812477424849 0.153883534726725 0.128885296203576 ENSG00000090020 SLC9A1
ENST00000263980 0.834314806230412 0.278061873041058 0.0724529384942188 ENSG00000090020 SLC9A1
ENST00000490329 0.934004708599076 0.509211065276759 -0.0745075139947825 ENSG00000090020 SLC9A1
ENST00000545949 0.844534411749631 0.294485717342755 0.0810348954444376 ENSG00000090020 SLC9A1
ENST00000447808 0.69552305001472 0.14592345572118 0.162841813144313 ENSG00000090020 SLC9A1
ENST00000374086 0.994943143244263 0.920021902618698 0.00767373537509657 ENSG00000090020 SLC9A1
ENST00000374084 0.986534057998994 0.811555887469947 0.0228126274131439 ENSG00000090020 SLC9A1
ENST00000319394 0.950753687096793 0.592200943251158 0.0443434466576757 ENSG00000142784 WDTC1
ENST00000361771 0.947384359621869 0.577556183733384 0.045892581091451 ENSG00000142784 WDTC1
ENST00000447062 0.929748258421597 0.490635276262903 0.0537037161210238 ENSG00000142784 WDTC1
ENST00000491239 0.938954422442426 0.530298539604653 0.0497136189756336 ENSG00000142784 WDTC1
ENST00000472249 0.956872907030533 0.625662845904739 0.0529409104007669 ENSG00000142784 WDTC1
ENST00000374076 0.969400084558884 0.691836048219381 -0.0371407557519066 ENSG00000186501 TMEM222
ENST00000464720 0.969400084558884 0.691836048219381 -0.0371407557519066 ENSG00000186501 TMEM222
ENST00000608611 0.969400084558884 0.691836048219381 -0.0371407557519066 ENSG00000186501 TMEM222
ENST00000466759 0.573589233485648 0.0843184845770306 -0.143210598841523 ENSG00000186501 TMEM222
ENST00000486082 0.914930686861675 0.445157204534673 -0.0624476670395333 ENSG00000186501 TMEM222
ENST00000464813 0.726259054416849 0.166297574186367 -0.0992201574107013 ENSG00000186501 TMEM222
ENST00000478104 0.928134873272785 0.48445250716485 -0.0647923300453945 ENSG00000186501 TMEM222
ENST00000498220 0.805211646798373 0.241331069328844 -0.0887372271516726 ENSG00000186501 TMEM222
ENST00000471456 0.981881287011557 0.774521550900067 0.0323774222790883 ENSG00000186501 TMEM222
ENST00000470223 0.992836018008917 0.889718649857473 0.0157127949097283 ENSG00000186501 TMEM222
ENST00000318074 0.937347454020908 0.525170883953433 -0.0973257360582568 ENSG00000142765 SYTL1
ENST00000483926 0.936697026692502 0.523716141627748 -0.0976666065867439 ENSG00000142765 SYTL1
ENST00000543823 0.942550325395238 0.551183188999765 -0.0911390566196567 ENSG00000142765 SYTL1
ENST00000486046 0.999999473754967 0.999963049361264 5.40798408624994e-06 ENSG00000142733 MAP3K6
ENST00000472410 0.936176707743719 0.521375404486165 -0.0731377414935654 ENSG00000142733 MAP3K6
ENST00000374040 0.958117523293608 0.634618548890373 -0.0582429263854455 ENSG00000142733 MAP3K6
ENST00000493901 0.95835239900414 0.635463756093844 -0.0581092294107481 ENSG00000142733 MAP3K6
ENST00000470890 0.816659928384218 0.255524575799426 0.117620751689075 ENSG00000142733 MAP3K6
ENST00000357582 0.959925421910656 0.64388100585398 -0.0566200225691815 ENSG00000142733 MAP3K6
ENST00000476509 0.933108640369675 0.502168606659219 0.0821434077918426 ENSG00000142733 MAP3K6
ENST00000495230 0.999402698368056 0.989215446664224 -0.00191967677696509 ENSG00000142733 MAP3K6
ENST00000374024 0.998480807549696 0.968656011107293 -0.00486147651536036 ENSG00000181773 GPR3
ENST00000430629 0.482011563304753 0.0561130223276533 0.079961113152992 ENSG00000158195 WASF2
ENST00000536657 0.785770113105418 0.218130820862482 0.0608930303301313 ENSG00000158195 WASF2
ENST00000247087 0.992030958448885 0.881251454938316 -0.0146125285147552 ENSG00000126705 AHDC1
ENST00000374011 0.992988177744822 0.89198513375451 -0.0134753213600996 ENSG00000126705 AHDC1
ENST00000487743 0.872971320581487 0.346823745263312 0.139383895423851 ENSG00000126705 AHDC1
ENST00000490295 0.925682995349987 0.478587474792399 -0.0718889404775524 ENSG00000126705 AHDC1
ENST00000480033 0.892955702374301 0.39021420461479 -0.0844788051224499 ENSG00000126705 AHDC1
ENST00000361157 0.972831400971721 0.712804452975629 -0.0541059866648582 ENSG00000126709 IFI6
ENST00000339145 0.972831400971721 0.712569817392087 -0.0541542856712013 ENSG00000126709 IFI6
ENST00000362020 0.972831400971721 0.712804452975629 -0.0541059866648582 ENSG00000126709 IFI6
ENST00000373954 0.934482462110989 0.51058726723762 -0.0541152633119007 ENSG00000009780 FAM76A
ENST00000419687 0.971445910410754 0.706457241633345 -0.031231457768749 ENSG00000009780 FAM76A
ENST00000373949 0.987082939089243 0.818056514470814 -0.0182186151908384 ENSG00000009780 FAM76A
ENST00000530324 0.941482767295837 0.541960318655574 -0.0522502705372832 ENSG00000009780 FAM76A
ENST00000234549 0.930824281014304 0.492848648858915 -0.0586192449990055 ENSG00000009780 FAM76A
ENST00000010299 0.930824281014304 0.492848648858915 -0.0586192449990055 ENSG00000009780 FAM76A
ENST00000446647 0.89953955024597 0.408219815027229 -0.0869135390350855 ENSG00000009780 FAM76A
ENST00000373943 0.986534057998994 0.811323041691716 -0.0229780814695962 ENSG00000117758 STX12
ENST00000440806 0.933807717460056 0.507492147288025 -0.0525999141189042 ENSG00000117758 STX12
ENST00000468761 0.987082939089243 0.817431628020759 -0.018852037141501 ENSG00000117758 STX12
ENST00000481874 0.997712987612713 0.952200922667463 -0.00747106261495759 ENSG00000117758 STX12
ENST00000472285 0.909288758024183 0.430224879473035 0.0823122737200108 ENSG00000117758 STX12
ENST00000311772 0.213702445548407 0.0111016048760404 -0.151191329908602 ENSG00000117751 PPP1R8
ENST00000236412 0.210182685976707 0.0107284445748344 -0.151981787497266 ENSG00000117751 PPP1R8
ENST00000373931 0.215260579667472 0.0112382665037142 -0.151177476078349 ENSG00000117751 PPP1R8
ENST00000431586 0.421133480996176 0.0417490526041629 -0.128766399381737 ENSG00000117751 PPP1R8
ENST00000486634 0.604454863639219 0.0960352046063652 -0.169555815369083 ENSG00000117751 PPP1R8
ENST00000601459 0.617793614738805 0.101960747289746 -0.188288479841922 ENSG00000268552 AL109927.1
ENST00000328928 0.479592743954011 0.0554863200158309 -0.196712764773317 ENSG00000130775 THEMIS2
ENST00000373925 0.479592743954011 0.0554863200158309 -0.196712764773317 ENSG00000130775 THEMIS2
ENST00000373927 0.481420221609336 0.0559274067875948 -0.195823523474399 ENSG00000130775 THEMIS2
ENST00000427466 0.549310921751128 0.0761348961477522 -0.18894160848547 ENSG00000130775 THEMIS2
ENST00000442118 0.652872123171926 0.119812082727328 -0.171798738628416 ENSG00000130775 THEMIS2
ENST00000467258 0.726181826141154 0.166210554212144 -0.145492771343882 ENSG00000130775 THEMIS2
ENST00000373921 0.479592743954011 0.0554863200158309 -0.196712764773317 ENSG00000130775 THEMIS2
ENST00000466068 0.74245958985918 0.179561789348218 -0.151534380841455 ENSG00000130775 THEMIS2
ENST00000482828 0.912504970795782 0.437752123863027 -0.095089130136509 ENSG00000130775 THEMIS2
ENST00000456990 0.544446615668694 0.0746198997582454 -0.206462430551459 ENSG00000130775 THEMIS2
ENST00000492877 0.191897843880955 0.00915448713701793 -0.301653846634198 ENSG00000130775 THEMIS2
ENST00000373912 0.827692579517282 0.269919103563827 -0.0664529722845598 ENSG00000117748 RPA2
ENST00000419958 0.9473339827073 0.57466143224185 -0.0412749600817126 ENSG00000117748 RPA2
ENST00000373909 0.82789986313709 0.270261152453504 -0.0682533686047 ENSG00000117748 RPA2
ENST00000313433 0.799620352317658 0.233451804100612 -0.0755219915767755 ENSG00000117748 RPA2
ENST00000444045 0.904669078414126 0.419395571805169 -0.0607565628498275 ENSG00000117748 RPA2
ENST00000448015 0.955473170822778 0.617150495787358 0.075335463017698 ENSG00000227050 RP11-460I13.2
ENST00000373884 0.934522661704552 0.510674647313385 0.0632170881729222 ENSG00000158156 XKR8
ENST00000481387 0.824831942882311 0.26599626004006 0.145961962156712 ENSG00000158156 XKR8
ENST00000373871 0.61827420828085 0.102203465646903 -0.115158336692199 ENSG00000158161 EYA3
ENST00000436342 0.61827420828085 0.102203465646903 -0.115158336692199 ENSG00000158161 EYA3
ENST00000373864 0.871438573246812 0.344319854874557 -0.0979565279286761 ENSG00000158161 EYA3
ENST00000540618 0.843533909896305 0.293179510270964 -0.100535612850846 ENSG00000158161 EYA3
ENST00000545175 0.849972388274178 0.302791366804162 -0.0989159745470709 ENSG00000158161 EYA3
ENST00000373863 0.860387119419627 0.32430700620198 -0.0973753642755822 ENSG00000158161 EYA3
ENST00000495923 0.806474886210343 0.242774131500424 -0.100697286824796 ENSG00000158161 EYA3
ENST00000471498 0.870595635672271 0.342706739361725 -0.0997400400989505 ENSG00000158161 EYA3
ENST00000468665 0.996975799695744 0.947739242280648 -0.00719983706891983 ENSG00000158161 EYA3
ENST00000543748 0.951719767314487 0.595625298832218 -0.0766395715750392 ENSG00000228589 SPCS2P4
ENST00000436160 0.963179598488604 0.659258964987611 -0.0640166666103651 ENSG00000228589 SPCS2P4
ENST00000603289 0.943447291959403 0.5572318763116 -0.050364840430577 ENSG00000126698 DNAJC8
ENST00000263697 0.952240263067649 0.598501399936129 -0.0557585134168991 ENSG00000126698 DNAJC8
ENST00000596102 0.861879683505525 0.327235393058259 -0.105942589703648 ENSG00000269804 AL353354.2
ENST00000489277 0.952240263067649 0.598501399936129 -0.0557585134168991 ENSG00000126698 DNAJC8
ENST00000470967 0.989468079755241 0.849027117416122 -0.0246264634524843 ENSG00000126698 DNAJC8
ENST00000482674 0.957874336335401 0.633260137477927 -0.0650590241401835 ENSG00000126698 DNAJC8
ENST00000488868 0.956255282427589 0.623092790064748 -0.0671718557438789 ENSG00000126698 DNAJC8
ENST00000497986 0.789679709406581 0.222166240673918 0.092369987743106 ENSG00000130770 ATPIF1
ENST00000335514 0.789679709406581 0.222166240673918 0.092369987743106 ENSG00000130770 ATPIF1
ENST00000468425 0.731765079565694 0.170854461824135 0.0950048239586237 ENSG00000130770 ATPIF1
ENST00000465645 0.789679709406581 0.222166240673918 0.092369987743106 ENSG00000130770 ATPIF1
ENST00000253063 0.851935142654161 0.305110382017621 -0.107939024034619 ENSG00000130766 SESN2
ENST00000479574 0.485444868867134 0.0570233848665156 -0.180411828442956 ENSG00000130772 MED18
ENST00000373842 0.368829238099935 0.0317777824949499 -0.198088365361881 ENSG00000130772 MED18
ENST00000398997 0.368829238099935 0.0317777824949499 -0.198088365361881 ENSG00000130772 MED18
ENST00000475655 0.890554259735588 0.38490113123928 -0.0999481014626617 ENSG00000130772 MED18
ENST00000474683 0.891647984482935 0.387567722862441 -0.0946835688372833 ENSG00000130772 MED18
ENST00000373839 0.454716247466872 0.0494868222649285 -0.153209327663078 ENSG00000204138 PHACTR4
ENST00000463428 0.440860223106529 0.0459969786218084 -0.163946218445031 ENSG00000204138 PHACTR4
ENST00000493669 0.466617876299867 0.0522212037829109 -0.166275290833714 ENSG00000204138 PHACTR4
ENST00000373836 0.652948814516929 0.119878553433077 -0.126379081003611 ENSG00000204138 PHACTR4
ENST00000398958 0.904017855322385 0.417387701138872 -0.0350403908945068 ENSG00000180198 RCC1
ENST00000413987 0.885386027902174 0.371233115228039 -0.0466789192583051 ENSG00000242125 SNHG3
ENST00000427469 0.91326580690377 0.440499173778837 -0.038600105452334 ENSG00000180198 RCC1
ENST00000447507 0.96740847199929 0.682948925590429 -0.0311569783904103 ENSG00000242125 SNHG3
ENST00000434290 0.924270906865092 0.473398461850761 -0.0355048436970025 ENSG00000180198 RCC1
ENST00000373833 0.908982870193103 0.4292358929608 -0.0342093563034333 ENSG00000180198 RCC1
ENST00000437681 0.931946193684 0.496927392778444 -0.0405051703198531 ENSG00000242125 SNHG3
ENST00000364938 0.943883011371427 0.558519508600543 -0.0869829120273864 ENSG00000242125 SNHG3
ENST00000363217 0.414945917681826 0.0404951303488841 -0.315777839581438 ENSG00000200087 SNORA73B
ENST00000419074 0.981313777446073 0.771448970279482 -0.0212399002519377 ENSG00000180198 RCC1
ENST00000373832 0.989468079755241 0.850443928477467 0.0115102147539241 ENSG00000180198 RCC1
ENST00000373831 0.999922733264981 0.999134916414296 9.3892821427286e-05 ENSG00000180198 RCC1
ENST00000411533 0.998480807549696 0.960959992992904 -0.00432447611810531 ENSG00000180198 RCC1
ENST00000486790 0.911776283683208 0.436328246275431 -0.07071251758715 ENSG00000180198 RCC1
ENST00000430407 0.983500368805251 0.791647790210312 0.0210062894267936 ENSG00000180198 RCC1
ENST00000429051 0.87911021938036 0.359145869991118 0.0879058931540356 ENSG00000180198 RCC1
ENST00000478232 0.808103001439774 0.245869099379035 -0.124118753908541 ENSG00000180198 RCC1
ENST00000373830 0.739131360974001 0.176598722910017 0.0902146333678721 ENSG00000180098 TRNAU1AP
ENST00000495995 0.895909936435811 0.399010158569535 0.0693298420899617 ENSG00000180098 TRNAU1AP
ENST00000411406 0.549310921751128 0.0761328431006437 0.204793756448831 ENSG00000180098 TRNAU1AP
ENST00000480930 0.740014563712142 0.177244733712633 0.091683271079153 ENSG00000180098 TRNAU1AP
ENST00000491577 0.731066398469623 0.170144552816914 0.0931268901865303 ENSG00000180098 TRNAU1AP
ENST00000464880 0.919774563583158 0.459962807493582 0.0771828712203971 ENSG00000180098 TRNAU1AP
ENST00000497790 0.941808258679368 0.54411208786277 0.0657544359176091 ENSG00000180098 TRNAU1AP
ENST00000495215 0.76478680218338 0.197840971154957 0.104440959192926 ENSG00000180098 TRNAU1AP
ENST00000464093 0.933807717460056 0.508042698324864 0.0580978842630307 ENSG00000180098 TRNAU1AP
ENST00000484775 0.66255058127397 0.125211891067257 0.103248400510233 ENSG00000180098 TRNAU1AP
ENST00000464612 0.80394746661353 0.238311285715522 -0.111895490753089 ENSG00000197989 SNHG12
ENST00000475441 0.836617384438297 0.281175255043309 -0.103989072617211 ENSG00000197989 SNHG12
ENST00000531126 0.920059078620037 0.460410658107968 -0.0703065051377071 ENSG00000197989 SNHG12
ENST00000461448 0.920059078620037 0.460410658107968 -0.0703065051377071 ENSG00000197989 SNHG12
ENST00000470977 0.917545786457839 0.452221626694878 -0.0716474914909093 ENSG00000197989 SNHG12
ENST00000474814 0.917545786457839 0.452221626694878 -0.0716474914909093 ENSG00000197989 SNHG12
ENST00000481368 0.858842851904047 0.321495682167785 -0.0920847823285533 ENSG00000197989 SNHG12
ENST00000481220 0.917424834843917 0.45198819089372 -0.0716696808233506 ENSG00000197989 SNHG12
ENST00000488745 0.907771684510426 0.426596987265874 -0.0761157323354581 ENSG00000197989 SNHG12
ENST00000483436 0.919497168060636 0.45835770985315 -0.0704450201613271 ENSG00000197989 SNHG12
ENST00000384581 0.722293964632695 0.164092778480819 -0.178896058013558 ENSG00000197989 SNHG12
ENST00000464115 0.975817067070492 0.73259999282325 -0.0375027803747344 ENSG00000197989 SNHG12
ENST00000461832 0.975817067070492 0.73259999282325 -0.0375027803747344 ENSG00000197989 SNHG12
ENST00000384584 0.730435400342622 0.169572385379768 -0.211530830258289 ENSG00000197989 SNHG12
ENST00000384342 0.84021443450173 0.287525578661553 0.163514817134031 ENSG00000197989 SNHG12
ENST00000471683 0.644689900086933 0.115547257496858 0.179631706912871 ENSG00000120656 TAF12
ENST00000373826 0.675381524538976 0.132235297819792 0.234606146200276 ENSG00000188060 RAB42
ENST00000373824 0.891682277032466 0.387629765515098 0.0640001587971603 ENSG00000120656 TAF12
ENST00000263974 0.893922352166265 0.393254243416392 0.0635955134556571 ENSG00000120656 TAF12
ENST00000495422 0.863270993824263 0.329966154248726 0.0759097498551142 ENSG00000120656 TAF12
ENST00000373816 0.990090554948003 0.857014340225806 0.0104537614015966 ENSG00000162419 GMEB1
ENST00000361872 0.998480807549696 0.964993630815259 0.00281827872523204 ENSG00000162419 GMEB1
ENST00000294409 0.998317152404075 0.956775030823365 0.00348096572855511 ENSG00000162419 GMEB1
ENST00000480454 0.957341327303641 0.629486955447262 -0.0324070895611911 ENSG00000162419 GMEB1
ENST00000474884 0.957327738454924 0.628697308422154 -0.0281861451083507 ENSG00000198492 YTHDF2
ENST00000542507 0.952240263067649 0.59857661139763 -0.0213057340232259 ENSG00000198492 YTHDF2
ENST00000373812 0.952240263067649 0.597415353281178 -0.021383842489939 ENSG00000198492 YTHDF2
ENST00000541996 0.953169240867082 0.602016384373768 -0.0211458385926974 ENSG00000198492 YTHDF2
ENST00000478283 0.942550325395238 0.551815610414252 -0.0258222887094798 ENSG00000198492 YTHDF2
ENST00000496288 0.980728602082856 0.768860592651104 -0.0174080273144144 ENSG00000198492 YTHDF2
ENST00000475796 0.396571974127856 0.0369127868608242 -0.155896980746513 ENSG00000198492 YTHDF2
ENST00000476976 0.860722660841366 0.325456874430244 -0.0674748501835451 ENSG00000198492 YTHDF2
ENST00000468863 0.944161835741541 0.559882969872151 -0.0456193372812763 ENSG00000198492 YTHDF2
ENST00000234961 0.428578426908975 0.0434953894106217 0.215941390613271 ENSG00000116329 OPRD1
ENST00000443593 0.133130689879074 0.00488912377181281 0.323607869622935 ENSG00000226852 RP1-212P9.2
ENST00000418471 0.994350366985789 0.910211706182812 -0.0173711839940367 ENSG00000233427 RP1-212P9.3
ENST00000343067 0.211435837690796 0.0109073469893013 0.182775921610465 ENSG00000159023 EPB41
ENST00000356093 0.211435837690796 0.0109073469893013 0.182775921610465 ENSG00000159023 EPB41
ENST00000398863 0.211435837690796 0.0109073469893013 0.182775921610465 ENSG00000159023 EPB41
ENST00000482464 0.669500985671224 0.129208022598715 0.131523149556907 ENSG00000159023 EPB41
ENST00000373800 0.797538892421426 0.231301367819989 0.127666248499183 ENSG00000159023 EPB41
ENST00000349460 0.797538892421426 0.231301367819989 0.127666248499183 ENSG00000159023 EPB41
ENST00000347529 0.797538892421426 0.231301367819989 0.127666248499183 ENSG00000159023 EPB41
ENST00000373798 0.257220963817139 0.0156530975438962 0.176686593062976 ENSG00000159023 EPB41
ENST00000373797 0.873542306214919 0.348665087208603 0.10951455972645 ENSG00000159023 EPB41
ENST00000488277 0.91569945245021 0.447519340580267 0.105524655665988 ENSG00000159023 EPB41
ENST00000490308 0.91569945245021 0.447909568553672 0.0991311858308094 ENSG00000159023 EPB41
ENST00000460378 0.0486194114751519 0.00106296856078082 0.222347748822818 ENSG00000159023 EPB41
ENST00000462032 0.991930804235407 0.878345013481892 -0.0219735342896635 ENSG00000159023 EPB41
ENST00000521452 0.207828039010333 0.0105376792554419 0.267029231078993 ENSG00000253304 TMEM200B
ENST00000420504 0.301352660724886 0.0209850592973224 0.241364579861973 ENSG00000253304 TMEM200B
ENST00000373795 0.940337793460311 0.536516924727078 -0.0305832899890655 ENSG00000116350 SRSF4
ENST00000546138 0.925682995349987 0.47861889425788 -0.0304578791824328 ENSG00000116350 SRSF4
ENST00000466448 0.893800656718579 0.392703944203529 -0.0385609778508982 ENSG00000116350 SRSF4
ENST00000497015 0.964631750765119 0.668023448348439 -0.0293957523837541 ENSG00000116350 SRSF4
ENST00000605204 0.737069389451188 0.174942091942623 -0.0647549674621932 ENSG00000116350 SRSF4
ENST00000477193 0.520892010190331 0.0665903150342363 -0.150695038252714 ENSG00000116350 SRSF4
ENST00000489898 0.790045099876382 0.222742291274626 -0.110158918148054 ENSG00000116350 SRSF4
ENST00000472353 0.857940453776034 0.319382509677714 -0.063169902915933 ENSG00000116350 SRSF4
ENST00000373791 0.987082939089243 0.817297555549563 0.0177693042685267 ENSG00000116353 MECR
ENST00000475773 0.999267953413079 0.986378082290315 0.00173391103683599 ENSG00000116353 MECR
ENST00000483435 0.987126579132191 0.824492041219357 0.0232477335363249 ENSG00000116353 MECR
ENST00000263702 0.974690034415997 0.722466251929966 0.0281362725529517 ENSG00000116353 MECR
ENST00000473030 0.96994804690791 0.696175487544491 0.0329263093549456 ENSG00000116353 MECR
ENST00000463412 0.942151370423278 0.548452625072686 0.051550289552365 ENSG00000116353 MECR
ENST00000453185 0.960686072705744 0.648601764851197 0.0472947873092587 ENSG00000116353 MECR
ENST00000478505 0.900046984350944 0.409858271271268 0.0712131392940076 ENSG00000116353 MECR
ENST00000490529 0.922065755578689 0.467125424536899 0.0596826319359007 ENSG00000116353 MECR
ENST00000464511 0.882385237045891 0.365592372501568 0.126382816744804 ENSG00000116353 MECR
ENST00000463052 0.966289729706008 0.678223000723035 0.0374039104538469 ENSG00000116353 MECR
ENST00000489248 0.978156083242942 0.746411570826245 0.0289127506245157 ENSG00000116353 MECR
ENST00000475861 0.971051332209566 0.704289051316259 0.033659864922673 ENSG00000116353 MECR
ENST00000474946 0.975073266148363 0.727343215474918 0.0320674833071593 ENSG00000116353 MECR
ENST00000464915 0.910312271713824 0.432220488744724 0.0985966542713264 ENSG00000116353 MECR
ENST00000482610 0.946432944437337 0.571170774230541 0.0601419615364072 ENSG00000116353 MECR
ENST00000484012 0.99615959465791 0.938707590851333 0.0080711396793119 ENSG00000116353 MECR
ENST00000493928 0.9906036737503 0.867425980701311 -0.0199469594014339 ENSG00000116353 MECR
ENST00000345512 0.674343661058132 0.13149708127601 -0.123888589229341 ENSG00000060656 PTPRU
ENST00000373779 0.91326580690377 0.440976514231261 -0.0658104593202936 ENSG00000060656 PTPRU
ENST00000323874 0.91326580690377 0.440976514231261 -0.0658104593202936 ENSG00000060656 PTPRU
ENST00000356870 0.91326580690377 0.440976514231261 -0.0658104593202936 ENSG00000060656 PTPRU
ENST00000428026 0.91326580690377 0.440976514231261 -0.0658104593202936 ENSG00000060656 PTPRU
ENST00000460170 0.91550316997955 0.44657906640679 -0.0650730587124305 ENSG00000060656 PTPRU
ENST00000527027 0.924699999838341 0.474828554216821 -0.0901737243287021 ENSG00000060656 PTPRU
ENST00000415600 0.607532964010756 0.0973544078924407 -0.147443414142696 ENSG00000060656 PTPRU
ENST00000531385 0.979197304975103 0.75187178508713 -0.0341487774430557 ENSG00000060656 PTPRU
ENST00000526080 0.637689245893408 0.111544960305775 -0.233495182295917 ENSG00000060656 PTPRU
ENST00000493601 0.974559041648765 0.721677012784916 -0.040358582670532 ENSG00000060656 PTPRU
ENST00000465525 0.973471035442487 0.715941472552726 0.0415692030333336 ENSG00000060656 PTPRU
ENST00000492954 0.972698693010781 0.711800207034469 0.042541175371025 ENSG00000060656 PTPRU
ENST00000336798 0.761815023439194 0.195816194128715 0.0981918161089251 ENSG00000162512 SDC3
ENST00000339394 0.842370904441026 0.291564898690903 0.086169205463333 ENSG00000162512 SDC3
ENST00000471567 0.883575869060298 0.367528526134647 0.0893612346560363 ENSG00000162512 SDC3
ENST00000487984 0.846249181401938 0.297669843735037 0.11994218901549 ENSG00000162512 SDC3
ENST00000424085 0.999710632691778 0.996633891136567 -0.000256452422965838 ENSG00000134644 PUM1
ENST00000257075 0.999710632691778 0.996633891136567 -0.000256452422965838 ENSG00000134644 PUM1
ENST00000373747 0.999710632691778 0.996634338997396 -0.000256353297549561 ENSG00000134644 PUM1
ENST00000525843 0.998480807549696 0.9698968297388 -0.00211201320611396 ENSG00000134644 PUM1
ENST00000426105 0.994943143244263 0.918460826789759 -0.00508376391749561 ENSG00000134644 PUM1
ENST00000440538 0.994416044053971 0.911854816185057 -0.00547948892071325 ENSG00000134644 PUM1
ENST00000498419 0.974337695752183 0.720748820839088 -0.0259131475921926 ENSG00000134644 PUM1
ENST00000373741 0.994373118566032 0.910331071709719 -0.00556621792275301 ENSG00000134644 PUM1
ENST00000423018 0.994416044053971 0.912214153250277 -0.0054621687607896 ENSG00000134644 PUM1
ENST00000373742 0.993050734104647 0.894978625802368 -0.00644232102874726 ENSG00000134644 PUM1
ENST00000530669 0.989160917100179 0.84370357279685 0.0181374698340058 ENSG00000134644 PUM1
ENST00000529846 0.969668456203675 0.693971885845681 -0.0362099695419476 ENSG00000134644 PUM1
ENST00000525997 0.965504314152145 0.673809288906124 -0.038632203583763 ENSG00000134644 PUM1
ENST00000527498 0.949410673944578 0.586737278830058 -0.0444859973727721 ENSG00000134644 PUM1
ENST00000498627 0.906571341377949 0.42295177591595 -0.114815402207913 ENSG00000134644 PUM1
ENST00000471894 0.989160917100179 0.843678608578279 -0.0235856988387246 ENSG00000134644 PUM1
ENST00000490546 0.97367584225445 0.717524360190386 0.0372348767674446 ENSG00000134644 PUM1
ENST00000532678 0.957411801479097 0.630321543920758 -0.0308628756903979 ENSG00000134644 PUM1
ENST00000526128 0.975191617379029 0.728174718881708 -0.0335487959494548 ENSG00000134644 PUM1
ENST00000526215 0.995184468551513 0.926075871258319 0.00571200593265239 ENSG00000134644 PUM1
ENST00000525948 0.9657153313783 0.674618148193039 0.0311915733901058 ENSG00000134644 PUM1
ENST00000480602 0.99238243331702 0.885023022776432 0.0111319065055199 ENSG00000134644 PUM1
ENST00000524516 0.945945101835388 0.56800760830703 0.0576146459453742 ENSG00000134644 PUM1
ENST00000531867 0.792508865818228 0.22572007221839 0.146273475706178 ENSG00000134644 PUM1
ENST00000263694 0.859987384439918 0.323846461808522 -0.0660229052058674 ENSG00000060688 SNRNP40
ENST00000486941 0.987126579132191 0.822178619158945 -0.0260759460531697 ENSG00000060688 SNRNP40
ENST00000489853 0.969774717789714 0.694997999039264 -0.0364727285296399 ENSG00000060688 SNRNP40
ENST00000373720 0.937218743354505 0.524931611588493 -0.0640734856702668 ENSG00000060688 SNRNP40
ENST00000491106 0.983529218051673 0.793062716281084 -0.0334480489004275 ENSG00000060688 SNRNP40
ENST00000446633 0.849119505690274 0.300765936790617 -0.0691260983320511 ENSG00000060688 SNRNP40
ENST00000474025 0.955473170822778 0.616082834253618 -0.0533884567494415 ENSG00000060688 SNRNP40
ENST00000463988 0.948668822052399 0.583237733692286 -0.0516603792143556 ENSG00000060688 SNRNP40
ENST00000344147 0.429494720348354 0.0437167471805981 -0.138362598524118 ENSG00000121766 ZCCHC17
ENST00000479629 0.539266335817825 0.0723982013975975 -0.180991550830293 ENSG00000121766 ZCCHC17
ENST00000373714 0.429494720348354 0.0437167471805981 -0.138362598524118 ENSG00000121766 ZCCHC17
ENST00000546109 0.449984105161766 0.0482732647198499 -0.148806000153381 ENSG00000121766 ZCCHC17
ENST00000422613 0.491765656644505 0.0585260974417961 -0.133033623774006 ENSG00000121766 ZCCHC17
ENST00000490049 0.372141238456782 0.032324916313531 -0.190905298279647 ENSG00000121766 ZCCHC17
ENST00000430143 0.686935815223774 0.140343099306061 -0.129296024616038 ENSG00000229044 RP11-266K22.2
ENST00000373713 0.931243152479327 0.493992174072399 0.0616020084189344 ENSG00000121769 FABP3
ENST00000497275 0.937267057763003 0.525054310471205 0.0588703634146306 ENSG00000121769 FABP3
ENST00000498148 0.932185458077712 0.498441284538106 0.0607990408901194 ENSG00000121769 FABP3
ENST00000482018 0.936083698663417 0.520205399660698 0.0556143839902231 ENSG00000121769 FABP3
ENST00000373710 0.643959421474474 0.115026411429702 -0.129738554409747 ENSG00000168528 SERINC2
ENST00000536859 0.637689245893408 0.111488319991132 -0.131524309552524 ENSG00000168528 SERINC2
ENST00000487207 0.61573267812729 0.100664743018086 -0.14757857816062 ENSG00000168528 SERINC2
ENST00000373709 0.673775531339348 0.131296857840131 -0.124986590627913 ENSG00000168528 SERINC2
ENST00000536384 0.709072746893008 0.154736194960896 -0.117123855275926 ENSG00000168528 SERINC2
ENST00000491976 0.709072746893008 0.154736194960896 -0.117123855275926 ENSG00000168528 SERINC2
ENST00000596131 0.917280710395476 0.451768852532116 0.112253282354552 ENSG00000268950 AC114494.1
ENST00000373705 0.910981400137586 0.435157707765493 -0.0689778863716755 ENSG00000121764 HCRTR1
ENST00000373703 0.987082939089243 0.818912179740473 -0.0179054838982098 ENSG00000162517 PEF1
ENST00000461006 0.961141848546138 0.651754968524139 -0.0392552739290405 ENSG00000162517 PEF1
ENST00000478502 0.999508397329816 0.991117550444135 -0.000984173722179786 ENSG00000162517 PEF1
ENST00000489164 0.992988177744822 0.89208677657148 -0.0114056388270917 ENSG00000162517 PEF1
ENST00000492061 0.979567741841367 0.757397003669226 0.0285949843406571 ENSG00000162517 PEF1
ENST00000496805 0.922216772124463 0.468282446357418 0.0678674849634139 ENSG00000162517 PEF1
ENST00000472443 0.923785259825221 0.472461927971558 0.0682685209606418 ENSG00000162517 PEF1
ENST00000471219 0.973840752202001 0.718291885910032 -0.0420779908699025 ENSG00000162517 PEF1
ENST00000440872 0.933679235471182 0.507073153626435 0.0649968290479944 ENSG00000162517 PEF1
ENST00000609625 0.886100443217255 0.373307688870708 0.108489147016711 ENSG00000235790 RP11-73M7.6
ENST00000609549 0.886100443217255 0.373307688870708 0.108489147016711 ENSG00000235790 RP11-73M7.6
ENST00000610043 0.886101045373522 0.374067832466731 0.108213383151623 ENSG00000235790 RP11-73M7.6
ENST00000608332 0.998317152404075 0.955694785795317 0.00713652834206584 ENSG00000235790 RP11-73M7.6
ENST00000585660 0.979830365188414 0.762397171136705 0.0396143749638158 ENSG00000235790 RP11-73M7.6
ENST00000591592 0.979830365188414 0.762397171136705 0.0396143749638158 ENSG00000235790 RP11-73M7.6
ENST00000608246 0.979801757861307 0.759555506669863 0.0400640038376627 ENSG00000235790 RP11-73M7.6
ENST00000608888 0.979823302065929 0.760441682012261 0.0399871282944665 ENSG00000235790 RP11-73M7.6
ENST00000607926 0.979907321905796 0.763391218284419 0.0395815392022054 ENSG00000235790 RP11-73M7.6
ENST00000610216 0.979907321905796 0.763391218284419 0.0395815392022054 ENSG00000235790 RP11-73M7.6
ENST00000585413 0.983102064370851 0.785199427565397 0.0359323644644362 ENSG00000235790 RP11-73M7.6
ENST00000609033 0.987126579132191 0.825320096139169 0.0290568355382178 ENSG00000235790 RP11-73M7.6
ENST00000589462 0.987126579132191 0.822404426413722 0.0295240839973046 ENSG00000235790 RP11-73M7.6
ENST00000593188 0.987082939089243 0.818417031390301 0.0300609571206991 ENSG00000235790 RP11-73M7.6
ENST00000609373 0.990090554948003 0.859771335011679 0.023159611660085 ENSG00000235790 RP11-73M7.6
ENST00000587445 0.990090554948003 0.859466229820727 0.0232259178194859 ENSG00000235790 RP11-73M7.6
ENST00000591929 0.990090554948003 0.858955412869588 0.0232825165177001 ENSG00000235790 RP11-73M7.6
ENST00000609338 0.990090554948003 0.858955412869588 0.0232825165177001 ENSG00000235790 RP11-73M7.6
ENST00000373672 0.955473170822778 0.617680756719644 -0.0465972250703222 ENSG00000084636 COL16A1
ENST00000271069 0.955473170822778 0.617609520953052 -0.0466430853646221 ENSG00000084636 COL16A1
ENST00000488128 0.998452022171762 0.958438850853746 0.00614071349183014 ENSG00000084636 COL16A1
ENST00000488897 0.996067116920372 0.937981549672982 -0.00971648959076146 ENSG00000084636 COL16A1
ENST00000461217 0.942550325395238 0.550722966176975 -0.0892881476947513 ENSG00000084636 COL16A1
ENST00000445166 0.954492138311537 0.608939538936309 0.0791667253388562 ENSG00000235790 RP11-73M7.6
ENST00000440437 0.949164512032791 0.585115569078409 -0.0701993810966229 ENSG00000084636 COL16A1
ENST00000588288 0.947374502265162 0.575892363270676 -0.0866354715465696 ENSG00000235790 RP11-73M7.6
ENST00000466829 0.930694497775301 0.492578491068197 0.103625553765256 ENSG00000084636 COL16A1
ENST00000470799 0.873542306214919 0.348530672521201 -0.128709437809132 ENSG00000084636 COL16A1
ENST00000482910 0.804591181125058 0.240343752104563 -0.16416462855475 ENSG00000084636 COL16A1
ENST00000468459 0.921189475712364 0.46388363531482 0.104534296779705 ENSG00000084636 COL16A1
ENST00000479100 0.868209675198697 0.339283531524449 0.138776094953577 ENSG00000084636 COL16A1
ENST00000458715 0.947876682831549 0.580083859639068 0.079232437445002 ENSG00000084636 COL16A1
ENST00000373668 0.91569945245021 0.447691808808558 -0.0828041432052121 ENSG00000084636 COL16A1
ENST00000474000 0.904323114460591 0.418442930443735 -0.115345700569073 ENSG00000084636 COL16A1
ENST00000482478 0.888453062588382 0.379111511924132 -0.127911653680957 ENSG00000084636 COL16A1
ENST00000529928 0.985488633321545 0.805377336596958 -0.0371852261015687 ENSG00000084636 COL16A1
ENST00000373667 0.995995591428783 0.937525964240695 -0.0110217942908969 ENSG00000084636 COL16A1
ENST00000532877 0.867019951764813 0.33689290800684 -0.14832362930139 ENSG00000084636 COL16A1
ENST00000465239 0.952748343338167 0.599583399851022 -0.0807791636024133 ENSG00000121753 BAI2
ENST00000398556 0.987126579132191 0.82181739030945 0.0260555850938317 ENSG00000121753 BAI2
ENST00000398547 0.993983825933038 0.905305735591548 -0.0138921268473767 ENSG00000121753 BAI2
ENST00000373655 0.994056056486924 0.905695357763102 -0.0138306994137285 ENSG00000121753 BAI2
ENST00000373658 0.994056056486924 0.905695357763102 -0.0138306994137285 ENSG00000121753 BAI2
ENST00000398542 0.999120518205783 0.983960802828042 -0.00235472504645268 ENSG00000121753 BAI2
ENST00000465256 0.861987500670986 0.32786265564813 -0.138699249695522 ENSG00000121753 BAI2
ENST00000257070 0.994056056486924 0.905695357763102 -0.0138306994137285 ENSG00000121753 BAI2
ENST00000530999 0.945333056576859 0.565943252355859 -0.0847208190055082 ENSG00000121753 BAI2
ENST00000525655 0.931329330725405 0.494312791933103 -0.0992902235183308 ENSG00000121753 BAI2
ENST00000527361 0.925682995349987 0.478159239424529 0.0840030705573582 ENSG00000121753 BAI2
ENST00000440175 0.981729378689279 0.773880157875893 0.0352491395041528 ENSG00000121753 BAI2
ENST00000398538 0.945179584619223 0.565516680637654 0.0672877314119773 ENSG00000121753 BAI2
ENST00000484002 0.921687699321674 0.465835385048595 -0.112343382911419 ENSG00000121753 BAI2
ENST00000420125 0.784027580598525 0.21565949236393 0.167991558477169 ENSG00000121753 BAI2
ENST00000530134 0.963322813213113 0.659773975685793 0.0616719162880376 ENSG00000121753 BAI2
ENST00000533175 0.964064306974738 0.664963135510735 -0.0607492273212181 ENSG00000121753 BAI2
ENST00000473952 0.9575494454015 0.631602181505421 -0.0730196977113879 ENSG00000121753 BAI2
ENST00000527035 0.00503209477667162 4.66676857739984e-05 0.591553807156175 ENSG00000254545 RP11-84A19.3
ENST00000257100 2.71563391752018e-09 2.98038263211106e-12 0.715340418778222 ENSG00000134668 SPOCD1
ENST00000373648 2.71563391752018e-09 2.98616752061987e-12 0.715330129815164 ENSG00000134668 SPOCD1
ENST00000360482 2.71563391752018e-09 2.98616752061987e-12 0.715330129815164 ENSG00000134668 SPOCD1
ENST00000473361 7.38323156296518e-10 6.80542693729761e-13 0.734617915922704 ENSG00000134668 SPOCD1
ENST00000452755 6.96388218905384e-10 6.31413541717949e-13 0.732557985238989 ENSG00000134668 SPOCD1
ENST00000533231 2.67555050433719e-09 2.83392585700217e-12 0.716421180058121 ENSG00000134668 SPOCD1
ENST00000528579 1.54228091043456e-12 7.23261772857191e-16 0.773849833626851 ENSG00000134668 SPOCD1
ENST00000532604 1.05980590400076e-13 3.6846719226411e-17 0.766727356174799 ENSG00000134668 SPOCD1
ENST00000531039 8.4658578855099e-14 2.80646005632246e-17 0.760888675397998 ENSG00000134668 SPOCD1
ENST00000468720 1.65286967822378e-13 6.01388558446219e-17 0.757802649730032 ENSG00000134668 SPOCD1
ENST00000485944 1.11027291607055e-12 4.90184778048067e-16 0.736669917331763 ENSG00000134668 SPOCD1
ENST00000460061 4.30974546199793e-13 1.67261848960535e-16 0.755584608138063 ENSG00000134668 SPOCD1
ENST00000529396 0.995965468214958 0.935237228399125 0.012437851247434 ENSG00000134668 SPOCD1
ENST00000528791 0.998480807549696 0.963948695692471 0.00692229860625014 ENSG00000134668 SPOCD1
ENST00000525930 0.999041125947849 0.982798370821917 -0.00332493257947388 ENSG00000134668 SPOCD1
ENST00000602889 0.949594282092724 0.588433859214418 0.0524454939467329 ENSG00000269967 RP11-84A19.4
ENST00000602725 0.947876682831549 0.579817708741737 0.0553360785756874 ENSG00000184007 PTP4A2
ENST00000344035 0.829207564124238 0.272056335815654 0.0904818630325047 ENSG00000184007 PTP4A2
ENST00000356536 0.857217473865667 0.316302497896438 0.0924251132453221 ENSG00000184007 PTP4A2
ENST00000457805 0.978193624600441 0.746576149874311 0.0384204870770407 ENSG00000184007 PTP4A2
ENST00000489313 0.965315248796524 0.673010693677236 0.0438666859710154 ENSG00000184007 PTP4A2
ENST00000602683 0.97511200417716 0.727880514606425 0.0411437210079167 ENSG00000184007 PTP4A2
ENST00000470404 0.976145217292786 0.734339547821952 0.0397785078594283 ENSG00000184007 PTP4A2
ENST00000532001 0.974190243420308 0.719716477492445 0.0425461870513266 ENSG00000184007 PTP4A2
ENST00000528253 0.979197304975103 0.75227509454431 0.0386028502943709 ENSG00000184007 PTP4A2
ENST00000391369 0.485721420095316 0.0570803372950815 -0.293561178430513 ENSG00000212673 AL136115.1
ENST00000484483 0.970769003496658 0.702345436184675 0.0538640819546867 ENSG00000184007 PTP4A2
ENST00000468531 0.694149993044579 0.144583946917596 0.131438938812913 ENSG00000184007 PTP4A2
ENST00000534796 0.87346393659932 0.348392608740215 0.103531492150394 ENSG00000184007 PTP4A2
ENST00000532289 0.863094364017501 0.329202273883777 0.0980103800251238 ENSG00000184007 PTP4A2
ENST00000526960 0.439613920841024 0.0456593332557832 0.139983994093601 ENSG00000184007 PTP4A2
ENST00000524384 0.879766324199614 0.360978837588902 0.0866150774944268 ENSG00000184007 PTP4A2
ENST00000528840 0.864557716295559 0.332815925057731 0.0911520886353705 ENSG00000184007 PTP4A2
ENST00000494444 0.860722660841366 0.324891231567544 0.0918461279322037 ENSG00000184007 PTP4A2
ENST00000529477 0.307799753243376 0.021800982010292 0.150277863641112 ENSG00000184007 PTP4A2
ENST00000533408 0.244756484028613 0.0142346994204175 0.149341913641635 ENSG00000184007 PTP4A2
ENST00000475464 0.539467980217489 0.07249813872359 0.122447392842585 ENSG00000184007 PTP4A2
ENST00000447478 0.554135856909675 0.0776489889681724 0.272406100864584 ENSG00000228634 RP4-534N18.2
ENST00000327300 0.816119959168128 0.254630172735364 0.0565863503493997 ENSG00000121774 KHDRBS1
ENST00000307714 0.823113062594488 0.263466646009638 0.05609585549669 ENSG00000121774 KHDRBS1
ENST00000492989 0.763307286721055 0.196910203787293 0.0659852394108515 ENSG00000121774 KHDRBS1
ENST00000484270 0.957208198747099 0.626694723318814 0.0267006524235878 ENSG00000121774 KHDRBS1
ENST00000366152 0.32671703234293 0.0247935995737915 -0.1936901158411 ENSG00000203325 RP11-277A4.4
ENST00000487305 0.490699254668993 0.058239234412631 -0.161564684923848 ENSG00000121775 TMEM39B
ENST00000336294 0.475666564693354 0.0544908786961722 -0.16354760862802 ENSG00000121775 TMEM39B
ENST00000438825 0.732361579157 0.171770023109713 -0.137399784207429 ENSG00000121775 TMEM39B
ENST00000441402 0.474380214809621 0.0541775122226562 -0.163587008582398 ENSG00000121775 TMEM39B
ENST00000472503 0.744379987906915 0.180836205957771 -0.132994577339371 ENSG00000121775 TMEM39B
ENST00000456834 0.501416855118761 0.0612521668230028 -0.167519688534315 ENSG00000121775 TMEM39B
ENST00000468135 0.474380214809621 0.0541775122226562 -0.163587008582398 ENSG00000121775 TMEM39B
ENST00000466321 0.732361579157 0.171680317007121 -0.137420562908522 ENSG00000121775 TMEM39B
ENST00000373634 0.475648290452797 0.0544749836403319 -0.163564402625944 ENSG00000121775 TMEM39B
ENST00000427288 0.566004288946993 0.0816383582542339 -0.155048557279137 ENSG00000121775 TMEM39B
ENST00000476968 0.466617876299867 0.0521909244868474 -0.165905209814319 ENSG00000121775 TMEM39B
ENST00000498613 0.767478493825331 0.2002300725826 -0.146529647166887 ENSG00000121775 TMEM39B
ENST00000373625 0.466583904571629 0.0521613100719126 -0.0916338304083584 ENSG00000025800 KPNA6
ENST00000471599 0.172691244589836 0.0076310320204614 -0.129286540913019 ENSG00000025800 KPNA6
ENST00000537234 0.355251852962571 0.0291344492161107 -0.108795683152689 ENSG00000025800 KPNA6
ENST00000469790 0.870595635672271 0.342834557672069 -0.0608845996486998 ENSG00000025800 KPNA6
ENST00000545542 0.889210149434741 0.382245581171111 -0.043612602498219 ENSG00000025800 KPNA6
ENST00000446515 0.998480807549696 0.970150162197976 -0.00216374335946549 ENSG00000025800 KPNA6
ENST00000515055 0.81319082859421 0.251783484586605 -0.0706599996516356 ENSG00000250135 RP4-622L5.2
ENST00000373610 0.936160542355954 0.520646317029298 -0.0491500120307608 ENSG00000084652 TXLNA
ENST00000373609 0.938874250152782 0.529322372071034 -0.0481115051933827 ENSG00000084652 TXLNA
ENST00000373602 0.999554939922519 0.99178212735511 0.00115999348149023 ENSG00000160050 CCDC28B
ENST00000469003 0.929096549177321 0.48737710105539 -0.0923022408461292 ENSG00000160050 CCDC28B
ENST00000421922 0.999813186374147 0.997262945096206 0.00038501588016934 ENSG00000160050 CCDC28B
ENST00000461819 0.999807557010871 0.997196739402168 0.000394641755987022 ENSG00000160050 CCDC28B
ENST00000483009 0.993773753330581 0.903826721073115 0.0135233964740472 ENSG00000160050 CCDC28B
ENST00000373604 0.630739222401816 0.107983664722151 -0.229409809763953 ENSG00000224066 RP4-622L5.7
ENST00000421616 0.845757468280263 0.296471619133717 -0.157744069722725 ENSG00000224066 RP4-622L5.7
ENST00000537469 0.845757468280263 0.296448273832826 -0.14204457903467 ENSG00000160051 IQCC
ENST00000291358 0.855070254178199 0.312405983033096 -0.137609526138867 ENSG00000160051 IQCC
ENST00000409358 0.795691831953916 0.22869172190501 0.139302983531803 ENSG00000222046 DCDC2B
ENST00000487056 0.796175845064949 0.229118685769672 0.139032457362837 ENSG00000222046 DCDC2B
ENST00000466796 0.516626146824687 0.0652437201951681 0.166340601361587 ENSG00000160055 TMEM234
ENST00000491434 0.452500752750174 0.0488835013017172 0.170762138586216 ENSG00000160055 TMEM234
ENST00000489170 0.452978140533125 0.0490050916036337 0.170744259055622 ENSG00000160055 TMEM234
ENST00000495091 0.393545391779486 0.0363574224118274 0.279286203862962 ENSG00000160055 TMEM234
ENST00000461402 0.452978140533125 0.0490050916036337 0.170744259055622 ENSG00000160055 TMEM234
ENST00000483001 0.663477678325951 0.125746516649701 0.144480549791798 ENSG00000160055 TMEM234
ENST00000545122 0.614123889928192 0.100133590700862 0.154336536467514 ENSG00000160055 TMEM234
ENST00000309777 0.58750799150679 0.0896090064858701 0.159962160873069 ENSG00000160055 TMEM234
ENST00000373593 0.588403246323688 0.089816904141729 0.159941804661205 ENSG00000160055 TMEM234
ENST00000344461 0.592727496075744 0.0915313225976167 0.159829577334942 ENSG00000160055 TMEM234
ENST00000484490 0.584965336357254 0.0888617205789188 0.159575464939968 ENSG00000160055 TMEM234
ENST00000485689 0.99504907516619 0.92090867341375 0.0130765228321414 ENSG00000160055 TMEM234
ENST00000487174 0.592704915310485 0.091523043302417 0.149566749209003 ENSG00000160055 TMEM234
ENST00000355082 0.990090554948003 0.859081897396648 0.0125498295292152 ENSG00000084623 EIF3I
ENST00000373586 0.835212148975032 0.279096984886587 0.0633241471811562 ENSG00000084623 EIF3I
ENST00000489353 0.980728602082856 0.768639978306427 -0.0205748812119861 ENSG00000084623 EIF3I
ENST00000471486 0.999554939922519 0.992571974240171 -0.000651678047761218 ENSG00000084623 EIF3I
ENST00000483517 0.99550686891644 0.929362087009954 0.00614152835332199 ENSG00000084623 EIF3I
ENST00000474371 0.919759746859358 0.459913338438782 0.0456778492262753 ENSG00000084623 EIF3I
ENST00000423995 0.0457788311710587 0.000981084963517515 0.289551409573933 ENSG00000220785 MTMR9LP
ENST00000403496 0.0300755940020796 0.000529306572505481 0.297664226728829 ENSG00000220785 MTMR9LP
ENST00000441044 0.106293139387984 0.00345028605024161 0.27509933674993 ENSG00000220785 MTMR9LP
ENST00000426597 0.173988578437526 0.00772033784313573 0.264883013514121 ENSG00000220785 MTMR9LP
ENST00000373582 0.900630595081443 0.411555268716216 0.0945242717972813 ENSG00000183615 FAM167B
ENST00000373548 0.960938851492819 0.650791154034962 0.0303272856651746 ENSG00000116478 HDAC1
ENST00000481281 0.973003147662732 0.713425628687218 0.0258114473430851 ENSG00000116478 HDAC1
ENST00000463172 0.97445724627885 0.721438549706239 0.0253508903275962 ENSG00000116478 HDAC1
ENST00000428704 0.916577635172773 0.449823022775971 0.0502838475704765 ENSG00000116478 HDAC1
ENST00000472928 0.97445724627885 0.721327790277458 0.0250276729097793 ENSG00000116478 HDAC1
ENST00000373541 0.9596954598676 0.641420730922515 0.0310694756301033 ENSG00000116478 HDAC1
ENST00000490081 0.934004708599076 0.509370184228339 0.04679860691108 ENSG00000116478 HDAC1
ENST00000482310 0.919497168060636 0.459252222536781 0.0543513923829528 ENSG00000116478 HDAC1
ENST00000476391 0.990390397927777 0.862401642959594 0.0118291377846493 ENSG00000116478 HDAC1
ENST00000484305 0.955473170822778 0.612611991950827 -0.0417596323903133 ENSG00000116478 HDAC1
ENST00000471488 0.990588751661322 0.863010393912216 0.0130731973488012 ENSG00000116478 HDAC1
ENST00000329421 0.934279975769903 0.509915249083675 -0.0572011435305808 ENSG00000175130 MARCKSL1
ENST00000421153 0.987440820651704 0.827629720874657 -0.0337494136149586 ENSG00000162526 TSSK3
ENST00000574792 0.99452553870722 0.915325166225476 0.0163233271316159 ENSG00000162526 TSSK3
ENST00000574315 0.193120546341466 0.00926350364122083 0.24814192842225 ENSG00000162526 TSSK3
ENST00000416512 0.956710142430294 0.625124047675277 0.0577897443585965 ENSG00000225828 FAM229A
ENST00000415596 0.949388364699701 0.586536779240253 0.0645955432909069 ENSG00000225828 FAM229A
ENST00000373534 0.959925421910656 0.643288342933836 0.0555348165546317 ENSG00000162526 TSSK3
ENST00000455895 0.947374502265162 0.577186817802364 0.0497971407026273 ENSG00000160058 BSDC1
ENST00000413080 0.947374502265162 0.577186817802364 0.0497971407026273 ENSG00000160058 BSDC1
ENST00000444377 0.947374502265162 0.577440301426235 0.0497799457676923 ENSG00000160058 BSDC1
ENST00000341071 0.945905559372877 0.567463526091199 0.050938109466499 ENSG00000160058 BSDC1
ENST00000526031 0.947374502265162 0.575498019713054 0.0582183512900778 ENSG00000160058 BSDC1
ENST00000419121 0.9473339827073 0.573901904669324 0.0584401996671476 ENSG00000160058 BSDC1
ENST00000446293 0.94934177977495 0.585799414863742 0.0579459385304955 ENSG00000160058 BSDC1
ENST00000463967 0.928928595608962 0.487010436679085 0.0614307777764975 ENSG00000160058 BSDC1
ENST00000373520 0.933807717460056 0.508120085073604 0.0689532906019254 ENSG00000160058 BSDC1
ENST00000449308 0.919390893568779 0.456899905509953 0.0768600289245849 ENSG00000160058 BSDC1
ENST00000527513 0.929737669410756 0.489487556267247 0.0800060529493053 ENSG00000160058 BSDC1
ENST00000527163 0.932989238634608 0.501320124685058 0.0784344134955872 ENSG00000160058 BSDC1
ENST00000530485 0.935699567605606 0.517575197813497 0.0766765074587304 ENSG00000160058 BSDC1
ENST00000474414 0.925076142797522 0.476032758669381 0.0869001546124846 ENSG00000160058 BSDC1
ENST00000530876 0.913148575807028 0.439565113495843 0.0954700977179568 ENSG00000160058 BSDC1
ENST00000530753 0.915417873350326 0.446166199642281 0.0951058912476157 ENSG00000160058 BSDC1
ENST00000533084 0.933664598200254 0.50659833652643 0.0898021135434189 ENSG00000160058 BSDC1
ENST00000531222 0.947876682831549 0.581126223674143 0.0838412325884369 ENSG00000160058 BSDC1
ENST00000480336 0.809473527845157 0.24779061675417 -0.100380677094274 ENSG00000254553 RP1-27O5.3
ENST00000373510 0.865800288369027 0.334907297324298 -0.0942064638196237 ENSG00000160062 ZBTB8A
ENST00000316459 0.884551820129775 0.36998710176306 -0.0776717985259115 ENSG00000160062 ZBTB8A
ENST00000341885 0.755651357027636 0.190869495981883 -0.0775970130244756 ENSG00000176261 ZBTB8OS
ENST00000468695 0.888661005884192 0.379511428606328 -0.0577781482590803 ENSG00000176261 ZBTB8OS
ENST00000492007 0.883699181059713 0.368153513451874 -0.0581639952465686 ENSG00000176261 ZBTB8OS
ENST00000373506 0.884504423374844 0.369958072683342 -0.0579984852378489 ENSG00000176261 ZBTB8OS
ENST00000467652 0.931243152479327 0.494034871139905 -0.0601502962643506 ENSG00000176261 ZBTB8OS
ENST00000498691 0.921687699321674 0.465864762360569 -0.053418007646431 ENSG00000176261 ZBTB8OS
ENST00000478041 0.909261641114837 0.429865297118596 -0.0512018991708783 ENSG00000176261 ZBTB8OS
ENST00000473294 0.907742660427778 0.426516039360775 -0.0516201688331293 ENSG00000176261 ZBTB8OS
ENST00000436661 0.914266216520651 0.443301217711701 -0.0499079012251525 ENSG00000176261 ZBTB8OS
ENST00000373501 0.914266216520651 0.443275430867265 -0.0499071095498995 ENSG00000176261 ZBTB8OS
ENST00000476493 0.910763141521079 0.433976161276819 -0.0508396136527791 ENSG00000176261 ZBTB8OS
ENST00000465588 0.910763141521079 0.433842216713391 -0.0509821378832584 ENSG00000176261 ZBTB8OS
ENST00000483138 0.925682995349987 0.47787778125812 -0.0492681431098654 ENSG00000176261 ZBTB8OS
ENST00000479075 0.936767582864371 0.523973069862781 -0.0437718063626338 ENSG00000176261 ZBTB8OS
ENST00000473383 0.977012525663445 0.740101765523639 -0.0290914421843255 ENSG00000176261 ZBTB8OS
ENST00000466361 0.931390111962477 0.494565019089739 -0.0530759063827012 ENSG00000176261 ZBTB8OS
ENST00000414241 0.66335194941086 0.125639917972731 -0.0747630816951919 ENSG00000162521 RBBP4
ENST00000373493 0.820085643260691 0.259756103303897 -0.0664559374138969 ENSG00000162521 RBBP4
ENST00000527118 0.766050556854373 0.199095597369013 -0.0649979438515458 ENSG00000162521 RBBP4
ENST00000401893 0.932890820383675 0.501031447033987 -0.0381273971430683 ENSG00000162521 RBBP4
ENST00000524393 0.766872895815881 0.199778352361531 -0.0646555302793377 ENSG00000162521 RBBP4
ENST00000526193 0.617744877923084 0.10193272478476 -0.0815970563141698 ENSG00000162521 RBBP4
ENST00000492348 0.796259651369238 0.229325663869956 -0.0605170391750282 ENSG00000162521 RBBP4
ENST00000544435 0.796259651369238 0.229325663869956 -0.0605170391750282 ENSG00000162521 RBBP4
ENST00000525506 0.653683850905351 0.120763740439755 -0.106715136888308 ENSG00000162521 RBBP4
ENST00000465780 0.780247411806454 0.211989535644145 -0.0972237329640728 ENSG00000162521 RBBP4
ENST00000373485 0.835143016049579 0.279033500653744 -0.0572632364567789 ENSG00000162521 RBBP4
ENST00000477563 0.909900975309913 0.431388979943796 -0.0457281615972693 ENSG00000162521 RBBP4
ENST00000458695 0.674599642151676 0.131671430273787 -0.0779633971297477 ENSG00000162521 RBBP4
ENST00000490500 0.721466049177682 0.163293409990572 -0.0999485832035104 ENSG00000162521 RBBP4
ENST00000445722 0.965061808891771 0.669876877858961 -0.0273211076977592 ENSG00000162521 RBBP4
ENST00000475321 0.747105590884612 0.182531307980824 -0.0937975637400807 ENSG00000162521 RBBP4
ENST00000531983 0.457055780153704 0.0499335998951872 -0.167251135862521 ENSG00000162521 RBBP4
ENST00000463378 0.708585556834202 0.154221678330459 -0.0984380877108094 ENSG00000162521 RBBP4
ENST00000460669 0.914930686861675 0.445148954041349 -0.055807728565629 ENSG00000162521 RBBP4
ENST00000482190 0.915598925638796 0.446949223190664 -0.0562496543273602 ENSG00000162521 RBBP4
ENST00000373484 0.990738145126541 0.869852255482882 -0.0100885893404797 ENSG00000162520 SYNC
ENST00000409190 0.97824432624041 0.746807894239572 -0.0197191025235676 ENSG00000162520 SYNC
ENST00000417633 0.990588751661322 0.86710157675513 0.0149596477053962 ENSG00000162520 SYNC
ENST00000426909 0.980212530746087 0.766025361271283 0.0276047552580241 ENSG00000162520 SYNC
ENST00000401073 0.0488952563632082 0.00107588245157454 0.287955040761028 ENSG00000162522 KIAA1522
ENST00000468130 0.109348034254479 0.00361254592908901 0.298174958617149 ENSG00000162522 KIAA1522
ENST00000373481 0.0623551701088311 0.00153951151080721 0.295710259527614 ENSG00000162522 KIAA1522
ENST00000294521 0.153791312275441 0.00624720084146714 0.290027915767323 ENSG00000162522 KIAA1522
ENST00000373480 0.0716446638919795 0.00190166889685438 0.293680874788769 ENSG00000162522 KIAA1522
ENST00000469100 0.936083698663417 0.520262326791977 -0.0489823296460729 ENSG00000134684 YARS
ENST00000373477 0.886100443217255 0.373249340800776 -0.040655330813205 ENSG00000134684 YARS
ENST00000490826 0.849707459155889 0.302044089547809 -0.0806004903008114 ENSG00000134684 YARS
ENST00000487404 0.956214989380816 0.622832649174294 -0.0333569099265073 ENSG00000134684 YARS
ENST00000478828 0.972896489249988 0.713058655237849 -0.0248062917222085 ENSG00000134684 YARS
ENST00000481895 0.940542642011991 0.539184561455663 -0.0339640889295261 ENSG00000134684 YARS
ENST00000466052 0.924394880747681 0.473618021211822 -0.0593968805582375 ENSG00000134684 YARS
ENST00000470377 0.804539252035601 0.239770555385998 -0.101579577986794 ENSG00000134684 YARS
ENST00000472692 0.926951734578069 0.481257448892074 0.0749167508184416 ENSG00000134684 YARS
ENST00000530710 0.757877279349006 0.19275258779996 0.108887776832587 ENSG00000116497 S100PBP
ENST00000373476 0.685559655744341 0.139037710889983 0.103533445850216 ENSG00000116497 S100PBP
ENST00000373475 0.721477877747692 0.163394667170423 0.0974370559125832 ENSG00000116497 S100PBP
ENST00000529027 0.93133869378356 0.494357818622167 0.0688706072604597 ENSG00000116497 S100PBP
ENST00000531123 0.64445736922657 0.115377775561128 0.103864991004701 ENSG00000116497 S100PBP
ENST00000398243 0.933073353117069 0.502026758879692 0.0462913764843809 ENSG00000116497 S100PBP
ENST00000356689 0.83225874643988 0.275728313904334 0.072242007381844 ENSG00000116497 S100PBP
ENST00000526230 0.913172064625922 0.440351680118371 0.0686228591203469 ENSG00000116497 S100PBP
ENST00000531256 0.938252026175282 0.52760500975607 0.0525189454444394 ENSG00000116497 S100PBP
ENST00000477248 0.301019752255376 0.0209435309806638 0.278148207016937 ENSG00000116497 S100PBP
ENST00000482212 0.925682995349987 0.478719856706695 0.0605807135033208 ENSG00000116497 S100PBP
ENST00000474103 0.980018764719782 0.764604616374482 0.0462661955271156 ENSG00000116497 S100PBP
ENST00000530552 0.570710190848037 0.0834338162559801 0.18892823316786 ENSG00000116497 S100PBP
ENST00000525203 0.477760826133934 0.0550232877647115 0.205199072270836 ENSG00000116497 S100PBP
ENST00000524535 0.420814746644668 0.0416803228227684 0.221921479143526 ENSG00000116497 S100PBP
ENST00000527692 0.518089290535345 0.0655869146897363 0.24418008225688 ENSG00000116497 S100PBP
ENST00000475486 0.520769513976393 0.0664525462655377 0.243700811019427 ENSG00000116497 S100PBP
ENST00000470896 0.999398072948702 0.988365865169389 0.00146832515835328 ENSG00000121905 HPCA
ENST00000482771 0.993840322798063 0.90471700339741 -0.0146248971385404 ENSG00000121900 TMEM54
ENST00000329151 0.999554939922519 0.992977076089066 0.000894711406602077 ENSG00000121900 TMEM54
ENST00000373463 0.999554939922519 0.993130632090229 0.000875105661646977 ENSG00000121900 TMEM54
ENST00000474144 0.999554939922519 0.993119022170381 0.000877134364689092 ENSG00000121900 TMEM54
ENST00000475208 0.998539751349231 0.971985227955972 -0.00358540998785425 ENSG00000121900 TMEM54
ENST00000463914 0.998480807549696 0.963860452483709 -0.00489224239749216 ENSG00000121900 TMEM54
ENST00000373456 0.24960916375029 0.0147254470707221 0.170708766597235 ENSG00000116514 RNF19B
ENST00000356990 0.24960916375029 0.0147254470707221 0.170708766597235 ENSG00000116514 RNF19B
ENST00000235150 0.221409254655452 0.0118260136017749 0.176430792406487 ENSG00000116514 RNF19B
ENST00000427524 0.807322262247572 0.244654326590774 -0.0603016619165294 ENSG00000236065 RP1-117O3.2
ENST00000373449 0.85598010969544 0.313548160072787 -0.0532365818460229 ENSG00000004455 AK2
ENST00000548033 0.965859629306554 0.676146345298751 -0.0256381001919281 ENSG00000004455 AK2
ENST00000482191 0.868307307082047 0.339577960339413 -0.0785273601913202 ENSG00000004455 AK2
ENST00000491241 0.789973166265581 0.222449072465854 -0.0766677641190804 ENSG00000004455 AK2
ENST00000467905 0.999120518205783 0.983813359977654 0.0012096613426283 ENSG00000004455 AK2
ENST00000354858 0.999689630121876 0.99587096689622 0.000383985238624871 ENSG00000004455 AK2
ENST00000480134 0.999689630121876 0.99587096689622 0.000383985238624871 ENSG00000004455 AK2
ENST00000550338 0.996655197560547 0.942937884621903 0.00539013904964001 ENSG00000004455 AK2
ENST00000469238 0.994065750926636 0.905766150026887 0.0092516823399388 ENSG00000004455 AK2
ENST00000466029 0.993260270786055 0.897599638360727 0.0101099751215898 ENSG00000004455 AK2
ENST00000487289 0.982438890298099 0.77993283950407 0.0249183283586785 ENSG00000004455 AK2
ENST00000548559 0.978863954783293 0.749693479674284 0.0336680768587318 ENSG00000004455 AK2
ENST00000551979 0.992158484471096 0.881836959577026 0.0173189513703541 ENSG00000004455 AK2
ENST00000478635 0.666168679404938 0.127223734082137 0.168819694899385 ENSG00000142920 ADC
ENST00000358680 0.122272898444869 0.00429461323947082 0.275097037798574 ENSG00000142920 ADC
ENST00000294517 0.0106000590929064 0.000125045369194047 0.280370139177737 ENSG00000142920 ADC
ENST00000481886 0.0105246218523849 0.000123729979813612 0.280413130935587 ENSG00000142920 ADC
ENST00000475935 0.0105246218523849 0.000123729979813612 0.280413130935587 ENSG00000142920 ADC
ENST00000462920 0.851935142654161 0.30537702247057 0.116102968861532 ENSG00000142920 ADC
ENST00000471119 0.0105246218523849 0.000123729979813612 0.280413130935587 ENSG00000142920 ADC
ENST00000495135 0.845873283110328 0.296913932434617 0.143071372311735 ENSG00000142920 ADC
ENST00000477570 0.41863622028138 0.0412444805825596 0.206953343693503 ENSG00000142920 ADC
ENST00000483027 0.497874254296958 0.0601938382789513 0.196191674899411 ENSG00000142920 ADC
ENST00000492420 0.635158522273389 0.110187765194978 0.174551679173732 ENSG00000142920 ADC
ENST00000398167 0.0105246218523849 0.000123729979813612 0.280413130935587 ENSG00000142920 ADC
ENST00000373443 0.0105246218523849 0.000123729979813612 0.280413130935587 ENSG00000142920 ADC
ENST00000497710 0.851935142654161 0.305637430631171 0.116000300042641 ENSG00000142920 ADC
ENST00000473089 0.41863622028138 0.0412444805825596 0.206953343693503 ENSG00000142920 ADC
ENST00000484656 0.00735488613385386 7.65347266251337e-05 0.304094238857702 ENSG00000142920 ADC
ENST00000373440 0.0693620456704982 0.00180585052481831 0.310304808689768 ENSG00000142920 ADC
ENST00000373441 0.0170226125169247 0.000239623286022412 0.287484833701758 ENSG00000142920 ADC
ENST00000478204 0.0140159353135232 0.000182680064727232 0.294010665519806 ENSG00000142920 ADC
ENST00000497280 0.80064285901904 0.234576275165856 0.184410769387488 ENSG00000142920 ADC
ENST00000492521 0.820246933605228 0.260036562550857 0.174959762926941 ENSG00000142920 ADC
ENST00000291416 0.590816556054838 0.0908353977891943 -0.133195232362393 ENSG00000116525 TRIM62
ENST00000543586 0.933664598200254 0.506772241654238 -0.0585603458689216 ENSG00000116525 TRIM62
ENST00000485148 0.162698538027606 0.00691103742892496 -0.258068305701095 ENSG00000116525 TRIM62
ENST00000486583 0.0829811323028906 0.0023965960638906 -0.406078420582647 ENSG00000116525 TRIM62
ENST00000483388 0.161737192652693 0.00684197795873908 -0.221078223910957 ENSG00000160094 ZNF362
ENST00000539719 0.188785865429571 0.00891580818064608 -0.158121006385402 ENSG00000160094 ZNF362
ENST00000490959 0.280627197555855 0.0184528261587804 -0.227096506737539 ENSG00000160094 ZNF362
ENST00000373428 0.36148355854086 0.0304614849174957 -0.127979149641228 ENSG00000160094 ZNF362
ENST00000477934 0.914506453649805 0.444182635361372 -0.1117029468435 ENSG00000160094 ZNF362
ENST00000543783 0.861987500670986 0.327936936705047 -0.0954700745397104 ENSG00000256142 AL513327.1
ENST00000442999 0.949938802816216 0.589880893309046 -0.0837236227735315 ENSG00000184389 A3GALT2
ENST00000588828 0.890865175109452 0.386182622175979 0.100892073022715 ENSG00000225313 RP11-415J8.3
ENST00000457957 0.886750054166287 0.375797787311197 0.101617545760657 ENSG00000225313 RP11-415J8.3
ENST00000587696 0.886711720235481 0.375536347366444 0.102734937542377 ENSG00000225313 RP11-415J8.3
ENST00000431992 0.0137317650803489 0.000176873847521531 0.204159205976314 ENSG00000134686 PHC2
ENST00000485928 0.0407380844324096 0.000826444929548194 0.184867429840606 ENSG00000134686 PHC2
ENST00000373418 0.0401722346537859 0.00080975251248707 0.185139417736617 ENSG00000134686 PHC2
ENST00000373422 0.0311049778582621 0.000555558308919872 0.189768486769173 ENSG00000134686 PHC2
ENST00000257118 0.0137317650803489 0.000176977769371326 0.204158111629647 ENSG00000134686 PHC2
ENST00000419414 1.04495511968306e-05 3.12610381942556e-08 0.254065013375229 ENSG00000134686 PHC2
ENST00000467894 0.00425528208988876 3.73647615975161e-05 0.215170764799287 ENSG00000134686 PHC2
ENST00000373416 0.000685563080687638 3.87310935973413e-06 0.238769218838618 ENSG00000134686 PHC2
ENST00000486897 0.00651841738375334 6.61433139225624e-05 0.221900000664452 ENSG00000134686 PHC2
ENST00000493483 0.00596921129201581 5.86404459916333e-05 0.221755034968387 ENSG00000134686 PHC2
ENST00000473158 0.0152122387609191 0.000205406243022137 0.212090220235561 ENSG00000134686 PHC2
ENST00000583214 0.942616545700862 0.554023893360113 0.0611732523994812 ENSG00000266239 MIR3605
ENST00000410180 0.889906510123137 0.383300396193126 -0.134950516362075 ENSG00000222112 RN7SKP16
ENST00000432703 0.140356510923765 0.00540072797715214 0.315460905666289 ENSG00000233246 RP11-415J8.5
ENST00000459964 0.451485477660048 0.0486168516197295 0.273413653433021 ENSG00000134686 PHC2
ENST00000468406 0.00888259404200458 9.83930484362444e-05 0.36733182929513 ENSG00000134686 PHC2
ENST00000484692 0.0363197965549456 0.000698982177180702 0.347801339140063 ENSG00000134686 PHC2
ENST00000361328 0.917608962401449 0.452390364638843 -0.0640562423178941 ENSG00000121903 ZSCAN20
ENST00000373413 0.99581315526004 0.932688064257825 -0.00841136613195775 ENSG00000121903 ZSCAN20
ENST00000480917 0.90458492088787 0.418783491135906 -0.0937135319518612 ENSG00000121903 ZSCAN20
ENST00000241312 0.663315835988849 0.125564556672545 -0.219168883079183 ENSG00000121904 CSMD2
ENST00000373381 0.662445703121159 0.125097625570644 -0.219443603229804 ENSG00000121904 CSMD2
ENST00000373380 0.803839431650664 0.238163257126441 -0.153413002895394 ENSG00000121904 CSMD2
ENST00000373377 0.99581315526004 0.933195375050849 0.0124712943282487 ENSG00000121904 CSMD2
ENST00000373388 0.780522409841627 0.21238610581271 -0.163484411949363 ENSG00000121904 CSMD2
ENST00000338325 0.964631750765119 0.667776976490861 -0.0464488256082447 ENSG00000121904 CSMD2
ENST00000471438 0.889160627733316 0.382063965182474 -0.115668625156794 ENSG00000121904 CSMD2
ENST00000426886 0.999922733264981 0.999059804181552 -8.85658086888887e-05 ENSG00000163866 SMIM12
ENST00000429293 0.778665019406203 0.210238757902082 -0.191664821824323 ENSG00000230163 RP5-997D16.2
ENST00000521580 0.993691513437635 0.901375696889123 0.00987497457815587 ENSG00000163866 SMIM12
ENST00000446026 0.994668954536991 0.916147679343484 -0.00944199605995221 ENSG00000163866 SMIM12
ENST00000456842 0.982567005290407 0.781182750084902 -0.0249634904335884 ENSG00000163866 SMIM12
ENST00000423898 0.979496495738564 0.756812442704284 -0.0291647705391832 ENSG00000163866 SMIM12
ENST00000417239 0.987126579132191 0.821723161893954 -0.0259561207249889 ENSG00000163866 SMIM12
ENST00000417456 0.676797901451943 0.133414768522923 0.150548758595746 ENSG00000241014 RP11-244H3.1
ENST00000311990 0.759775987454705 0.194275583452713 0.200124914690378 ENSG00000241014 RP11-244H3.1
ENST00000487874 0.947981429751285 0.581728447755661 -0.0415453189523678 ENSG00000271741 RP11-244H3.4
ENST00000373337 0.835875691081866 0.280061300144927 0.129633819825716 ENSG00000243749 ZMYM6NB
ENST00000373340 0.93249087575044 0.499644310523512 -0.050174145534046 ENSG00000163867 ZMYM6
ENST00000493328 0.890865175109452 0.386497661305718 -0.0756293801242798 ENSG00000163867 ZMYM6
ENST00000357182 0.888314462485781 0.378979446935758 -0.0782850939661039 ENSG00000163867 ZMYM6
ENST00000466345 0.992008535843676 0.881088850129187 -0.0190920404634774 ENSG00000163867 ZMYM6
ENST00000472971 0.790714665550177 0.223579862687551 -0.180472882028309 ENSG00000163867 ZMYM6
ENST00000415531 0.841584587620563 0.290372165909591 -0.0950280611223852 ENSG00000163867 ZMYM6
ENST00000317538 0.701980723241822 0.150057018381641 -0.128993167506466 ENSG00000163867 ZMYM6
ENST00000460607 0.710649142242305 0.155590399805189 -0.127952937434488 ENSG00000163867 ZMYM6
ENST00000373333 0.862817995289185 0.328930624522691 -0.0913024986180595 ENSG00000163867 ZMYM6
ENST00000471566 0.987116925581232 0.820026456810682 -0.029465672129095 ENSG00000163867 ZMYM6
ENST00000417119 0.760305577563322 0.194874074235323 0.113759207281347 ENSG00000197056 ZMYM1
ENST00000359858 0.900248408667146 0.411201930973866 0.0963387088491957 ENSG00000197056 ZMYM1
ENST00000466390 0.727755501130988 0.167213351963224 0.14871486048905 ENSG00000197056 ZMYM1
ENST00000488455 0.820099985663532 0.259873349867519 0.129740949691271 ENSG00000197056 ZMYM1
ENST00000475654 0.697875198997553 0.147648570951888 0.122920887599739 ENSG00000197056 ZMYM1
ENST00000373329 0.900248408667146 0.411201930973866 0.0963387088491957 ENSG00000197056 ZMYM1
ENST00000373330 0.900336658846284 0.411320614128442 0.0963427641297711 ENSG00000197056 ZMYM1
ENST00000476269 0.921963773400415 0.466393576534771 0.0960927313871946 ENSG00000197056 ZMYM1
ENST00000463393 0.91326580690377 0.440877414146538 -0.113857384793582 ENSG00000197056 ZMYM1
ENST00000471991 0.978151942147893 0.746377189707797 -0.0435957501223737 ENSG00000116560 SFPQ
ENST00000468598 0.978395992394537 0.747629465366027 0.0312049799869083 ENSG00000116560 SFPQ
ENST00000460428 0.935854321502824 0.518333375582189 -0.0389238339678939 ENSG00000116560 SFPQ
ENST00000470472 0.954689456639571 0.609797850336839 -0.0412144485569664 ENSG00000116560 SFPQ
ENST00000466745 0.940798872314523 0.540172620418979 0.0612858412109881 ENSG00000116560 SFPQ
ENST00000466213 0.958595311006941 0.636361139845195 0.045816549616473 ENSG00000116560 SFPQ
ENST00000490668 0.988930760364936 0.842139266455356 0.0191883914109424 ENSG00000116560 SFPQ
ENST00000485365 0.993050734104647 0.894067947204419 0.0126881640600276 ENSG00000116560 SFPQ
ENST00000485454 0.976387017315283 0.734956062606341 -0.0447401595161646 ENSG00000116560 SFPQ
ENST00000357214 0.947876682831549 0.580443841131113 -0.0392138727684823 ENSG00000116560 SFPQ
ENST00000373297 0.988127943241093 0.838390957583711 -0.0200896367015112 ENSG00000146463 ZMYM4
ENST00000314607 0.988127943241093 0.838390957583711 -0.0200896367015112 ENSG00000146463 ZMYM4
ENST00000441447 0.832569097829963 0.27593935192372 -0.121530531382876 ENSG00000146463 ZMYM4
ENST00000432683 0.938954422442426 0.53021146416658 -0.0811403279358951 ENSG00000227409 ZMYM4-AS1
ENST00000457946 0.985804522666501 0.80737250698822 0.0226797374643821 ENSG00000146463 ZMYM4
ENST00000482131 0.823113062594488 0.263528963648011 0.122087774317117 ENSG00000146463 ZMYM4
ENST00000470175 0.985500414285508 0.805610445853481 0.037384536828245 ENSG00000146463 ZMYM4
ENST00000492456 0.939717606706149 0.533352703996082 0.0749875216528226 ENSG00000146463 ZMYM4
ENST00000325722 0.517028818346742 0.065352335620555 0.0866094277970619 ENSG00000142687 KIAA0319L
ENST00000373266 0.535537850726712 0.0712034069879236 0.11024596394707 ENSG00000142687 KIAA0319L
ENST00000426982 0.668817745367806 0.128681401602312 0.0776937051932419 ENSG00000142687 KIAA0319L
ENST00000461312 0.687774384139516 0.140793595758856 0.137957708032059 ENSG00000142687 KIAA0319L
ENST00000485551 0.523457682453065 0.0673360259453815 0.0978318584863547 ENSG00000142687 KIAA0319L
ENST00000473423 0.616276871683962 0.101256317075397 0.176998556954491 ENSG00000142687 KIAA0319L
ENST00000473844 0.955934803712339 0.621965520862328 0.0379815036594247 ENSG00000142687 KIAA0319L
ENST00000474856 0.848930589859808 0.300486242352392 0.0967371096523771 ENSG00000142687 KIAA0319L
ENST00000492544 0.924699999838341 0.475132258118259 0.0710619585377645 ENSG00000142687 KIAA0319L
ENST00000440579 0.939767978834082 0.533857999216697 0.0492046519274093 ENSG00000142687 KIAA0319L
ENST00000467109 0.995965468214958 0.935676059394119 -0.0100336706984119 ENSG00000142687 KIAA0319L
ENST00000431916 0.945765566677611 0.567157121838641 0.047473580814684 ENSG00000142687 KIAA0319L
ENST00000482929 0.985804522666501 0.807286409655503 0.0196068424698248 ENSG00000142687 KIAA0319L
ENST00000478463 0.974337695752183 0.720919613483114 0.030123581149218 ENSG00000142687 KIAA0319L
ENST00000470388 0.974337695752183 0.720797000948179 0.0301284828339219 ENSG00000142687 KIAA0319L
ENST00000492888 0.950388773724601 0.590893006845296 0.0466218391332205 ENSG00000142687 KIAA0319L
ENST00000469892 0.954110414856757 0.606483915531193 0.0444237987593777 ENSG00000142687 KIAA0319L
ENST00000494948 0.945170618017091 0.564801912064203 0.0565678327174185 ENSG00000142687 KIAA0319L
ENST00000476329 0.808744506650639 0.24666660109834 0.0941932385932982 ENSG00000142687 KIAA0319L
ENST00000473465 0.925682995349987 0.47777652334754 0.102341386860543 ENSG00000142687 KIAA0319L
ENST00000373253 0.939491142514017 0.532949801977566 -0.0753917812774122 ENSG00000020129 NCDN
ENST00000356090 0.941808258679368 0.54329519550574 -0.0732021853140576 ENSG00000020129 NCDN
ENST00000373243 0.941808258679368 0.543122567711493 -0.0732250616854212 ENSG00000020129 NCDN
ENST00000459931 0.922108150248962 0.467767107643312 -0.0797162087790403 ENSG00000020129 NCDN
ENST00000437806 0.948461009213534 0.582892513280031 -0.0673195837025997 ENSG00000020129 NCDN
ENST00000423723 0.965315248796524 0.672798460840271 -0.0445812990496426 ENSG00000020129 NCDN
ENST00000425881 0.94280458214494 0.555231604963572 0.09019176822218 ENSG00000239636 RP4-728D4.2
ENST00000444348 0.927864422868635 0.483711758090526 0.096814193385576 ENSG00000239636 RP4-728D4.2
ENST00000373235 0.644554458373816 0.115417825072402 0.185858001195819 ENSG00000116819 TFAP2E
ENST00000373237 0.971915547251921 0.708449144853039 -0.0294533633341263 ENSG00000126067 PSMB2
ENST00000270815 0.812820660362963 0.25144542295367 0.107321722159413 ENSG00000142686 C1orf216
ENST00000503824 0.799620352317658 0.233451948205936 0.136789795684524 ENSG00000142686 C1orf216
ENST00000453178 0.969668456203675 0.693705684552084 0.0447025668118602 ENSG00000142686 C1orf216
ENST00000251195 0.947876682831549 0.580662089108368 -0.0604494555517241 ENSG00000092853 CLSPN
ENST00000466308 0.983860720810651 0.794546123990201 -0.0308611547507786 ENSG00000092853 CLSPN
ENST00000318121 0.953867505307693 0.604462889645699 -0.0599701852000404 ENSG00000092853 CLSPN
ENST00000373220 0.953867505307693 0.604462889645699 -0.0599701852000404 ENSG00000092853 CLSPN
ENST00000520551 0.953867505307693 0.604462889645699 -0.0599701852000404 ENSG00000092853 CLSPN
ENST00000373226 0.811196354755062 0.249801699295768 0.124052291244749 ENSG00000232335 RP11-435D7.3
ENST00000517467 0.893129522486816 0.391695414275589 -0.122505555508326 ENSG00000092853 CLSPN
ENST00000373210 0.990390397927777 0.862434575447906 0.0120136085883561 ENSG00000134698 AGO4
ENST00000488778 0.999386866388476 0.987127521800939 -0.00213912159327703 ENSG00000134698 AGO4
ENST00000496257 0.900046984350944 0.40986365347451 0.102006921037583 ENSG00000134698 AGO4
ENST00000373206 0.524133223930192 0.0677166276019416 0.119341840327837 ENSG00000092847 AGO1
ENST00000373204 0.866053750374162 0.335464567066338 0.0566316795503754 ENSG00000092847 AGO1
ENST00000324350 0.539898707550325 0.0727306362963475 0.202427104505733 ENSG00000126070 AGO3
ENST00000373191 0.956255282427589 0.623553840934581 0.056147444210891 ENSG00000126070 AGO3
ENST00000397828 0.574215317203472 0.0845498034556588 0.191722655484354 ENSG00000126070 AGO3
ENST00000246314 0.944570171755575 0.562017352769325 0.0628673662031795 ENSG00000126070 AGO3
ENST00000491443 0.83127668583501 0.274734676350742 0.15352518715164 ENSG00000126070 AGO3
ENST00000466576 0.376272760950806 0.0331577059459473 -0.285826500310267 ENSG00000271554 RP4-665N4.8
ENST00000471099 0.974191014205404 0.71991049927108 0.05503627538207 ENSG00000126070 AGO3
ENST00000373178 0.681373426752843 0.136368266789783 0.172567251151744 ENSG00000116863 ADPRHL2
ENST00000373166 0.9808131215889 0.769334691727604 -0.018100706410377 ENSG00000054116 TRAPPC3
ENST00000462715 0.995965468214958 0.936332394626965 -0.00507636007019351 ENSG00000054116 TRAPPC3
ENST00000373163 0.971915547251921 0.708098951393879 -0.0235706110628453 ENSG00000054116 TRAPPC3
ENST00000373162 0.96893673191643 0.690037731849151 -0.0250355216578164 ENSG00000054116 TRAPPC3
ENST00000469757 0.993983825933038 0.905299402403099 -0.00886172113908216 ENSG00000054116 TRAPPC3
ENST00000373159 0.987126579132191 0.823816235958874 0.0175638354645532 ENSG00000054116 TRAPPC3
ENST00000497251 0.995079578745703 0.923110834428263 -0.00748677333390715 ENSG00000054116 TRAPPC3
ENST00000429533 0.999689630121876 0.995065452696717 0.00064847352275576 ENSG00000116871 MAP7D1
ENST00000316156 0.980728602082856 0.768735963213137 0.0314457204821495 ENSG00000116871 MAP7D1
ENST00000527764 0.97706742415311 0.741513253435384 0.0271075376868209 ENSG00000116871 MAP7D1
ENST00000373150 0.980728602082856 0.767701963027942 0.031583909945668 ENSG00000116871 MAP7D1
ENST00000373151 0.980728602082856 0.767708975314347 0.0315823431744646 ENSG00000116871 MAP7D1
ENST00000530729 0.971376976005908 0.705929459531438 0.0367600666982384 ENSG00000116871 MAP7D1
ENST00000462118 0.996950960532816 0.946624981975486 0.00767811206876524 ENSG00000116871 MAP7D1
ENST00000474796 0.988972515650561 0.842328647536203 0.0228499283795666 ENSG00000116871 MAP7D1
ENST00000530975 0.842024567400512 0.291055007567487 0.110174684606745 ENSG00000116871 MAP7D1
ENST00000487131 0.867019951764813 0.336929915428474 0.102634877609353 ENSG00000116871 MAP7D1
ENST00000373148 0.962970455323116 0.658534413311018 0.0470418998052815 ENSG00000116871 MAP7D1
ENST00000532131 0.954178901653439 0.606989100346096 0.0572595614184837 ENSG00000116871 MAP7D1
ENST00000487114 0.994489859886831 0.914700058225619 -0.0122191957575397 ENSG00000116871 MAP7D1
ENST00000354618 0.998698311108163 0.978019633660906 0.00185159547859117 ENSG00000054118 THRAP3
ENST00000469141 0.992072355855864 0.881366784792982 -0.0109445318473967 ENSG00000054118 THRAP3
ENST00000478853 0.731948285087706 0.171010257569145 -0.105022810138772 ENSG00000054118 THRAP3
ENST00000466743 0.996962060348452 0.947387624339566 -0.00941926852354106 ENSG00000054118 THRAP3
ENST00000373139 0.970435382613163 0.69814542816893 0.0499189588098527 ENSG00000214193 SH3D21
ENST00000453908 0.975515629695495 0.730343248156536 0.0394724137634829 ENSG00000214193 SH3D21
ENST00000426732 0.975515629695495 0.730343248156536 0.0394724137634829 ENSG00000214193 SH3D21
ENST00000312808 0.986534057998994 0.812090236555809 0.0276555565447366 ENSG00000214193 SH3D21
ENST00000505871 0.989172056640478 0.845086675499667 0.0229884897431986 ENSG00000214193 SH3D21
ENST00000480549 0.691248147178823 0.143015275824529 0.183001921795391 ENSG00000214193 SH3D21
ENST00000496636 0.959539969730471 0.640787994116719 0.0692826240284564 ENSG00000214193 SH3D21
ENST00000508854 0.896729507538915 0.401363519294151 -0.123468758464855 ENSG00000214193 SH3D21
ENST00000474766 0.630799795914433 0.108047484543151 0.214369009696467 ENSG00000214193 SH3D21
ENST00000270824 0.572402718319954 0.0839391518239711 0.230617778892384 ENSG00000142694 EVA1B
ENST00000490466 0.634558829117817 0.109822457630373 0.216946652404208 ENSG00000142694 EVA1B
ENST00000373137 0.775724562918208 0.207630931126904 0.13925388140465 ENSG00000116883 RP11-268J15.5
ENST00000359297 0.15328088868617 0.00621779136747963 0.237379519180366 ENSG00000196182 STK40
ENST00000373129 0.376272760950806 0.0331705617982571 0.184198103494255 ENSG00000196182 STK40
ENST00000373130 0.376272760950806 0.0331705617982571 0.184198103494255 ENSG00000196182 STK40
ENST00000373132 0.376272760950806 0.0331705617982571 0.184198103494255 ENSG00000196182 STK40
ENST00000460417 0.581286667237941 0.0873776943316616 0.147063116425322 ENSG00000196182 STK40
ENST00000473733 0.668123503087374 0.128175085162025 0.137257848682846 ENSG00000196182 STK40
ENST00000482458 0.935567235242876 0.516615107525205 0.0564364106656014 ENSG00000196182 STK40
ENST00000460017 0.987126579132191 0.824739443423206 0.0240346932907965 ENSG00000196182 STK40
ENST00000476041 0.969018891453718 0.690553978114115 0.038159234347292 ENSG00000181817 LSM10
ENST00000315732 0.97070063629141 0.699966321092537 0.0375243557618295 ENSG00000181817 LSM10
ENST00000489912 0.957559456460501 0.631995505051016 0.0554616184370003 ENSG00000181817 LSM10
ENST00000468441 0.827529998019008 0.269735605745535 0.130002067484442 ENSG00000116885 OSCP1
ENST00000495222 0.783891391185828 0.215503393982753 0.150919268328366 ENSG00000116885 OSCP1
ENST00000235532 0.874839860476565 0.351448894903156 0.0853167926540781 ENSG00000116885 OSCP1
ENST00000356637 0.885341638759591 0.370966590690962 0.0820039047062519 ENSG00000116885 OSCP1
ENST00000471369 0.969668456203675 0.694037520652026 0.0604182310909431 ENSG00000116885 OSCP1
ENST00000433045 0.949606099784063 0.588553522034304 0.049977421024145 ENSG00000116885 OSCP1
ENST00000445843 0.861898942112442 0.327264957400958 0.0894595844836843 ENSG00000116885 OSCP1
ENST00000315643 0.87830051182391 0.357938156656264 0.084563328581896 ENSG00000116885 OSCP1
ENST00000475160 0.999508397329816 0.991038412327777 -0.00161654461456487 ENSG00000116885 OSCP1
ENST00000525869 0.987082939089243 0.81762293680814 0.0353510720168253 ENSG00000116885 OSCP1
ENST00000528112 0.985340739985731 0.803920946215677 -0.0264925273538033 ENSG00000116885 OSCP1
ENST00000354267 0.954683380681951 0.609562082509152 0.0601239083535143 ENSG00000116885 OSCP1
ENST00000524789 0.638614279132487 0.111934841162381 0.217786496018868 ENSG00000116885 OSCP1
ENST00000373116 0.931946193684 0.496957706658749 -0.0555472882552755 ENSG00000116898 MRPS15
ENST00000488606 0.975073266148363 0.725578681697543 -0.0351662683324176 ENSG00000116898 MRPS15
ENST00000477040 0.989468079755241 0.848800021251365 -0.0213999998399992 ENSG00000116898 MRPS15
ENST00000462067 0.933356577600574 0.502566169562417 -0.0548232208764859 ENSG00000116898 MRPS15
ENST00000424989 0.0221520565480001 0.000349800422369556 0.405915913512137 ENSG00000233621 LINC01137
ENST00000373087 0.399881576857934 0.0376743822107095 0.258556951259033 ENSG00000163874 ZC3H12A
ENST00000472312 0.979197304975103 0.751449776623145 0.0482477479587426 ENSG00000163874 ZC3H12A
ENST00000471012 0.972289588323245 0.710194871529391 -0.0573699712929899 ENSG00000163874 ZC3H12A
ENST00000373075 0.868209675198697 0.339235676459285 0.0509076506541489 ENSG00000163875 MEAF6
ENST00000296214 0.888839964911699 0.380684278338965 0.0484515533963778 ENSG00000163875 MEAF6
ENST00000373074 0.924816086090334 0.475403869952718 0.0396135303712146 ENSG00000163875 MEAF6
ENST00000475828 0.917728293596366 0.45270109186833 0.0420333925707605 ENSG00000163875 MEAF6
ENST00000487788 0.923517377935128 0.471499456757701 0.0403783293457307 ENSG00000163875 MEAF6
ENST00000373073 0.916702062461999 0.450001722422534 0.0401088752356683 ENSG00000163875 MEAF6
ENST00000487792 0.868610633232546 0.340186849177505 0.0495728420125485 ENSG00000163875 MEAF6
ENST00000448519 0.925544339304099 0.477308751279474 0.0401987209455971 ENSG00000163875 MEAF6
ENST00000485039 0.888722351010904 0.380513392380798 0.0536953417191769 ENSG00000163875 MEAF6
ENST00000296215 0.225479402041782 0.0121655580157085 -0.195384561670649 ENSG00000163877 SNIP1
ENST00000468040 0.949163547909843 0.585025313170457 -0.0556530780580815 ENSG00000163877 SNIP1
ENST00000493916 0.926322501065919 0.480404518745392 -0.0932354157924928 ENSG00000163877 SNIP1
ENST00000296218 0.678516792666963 0.134721482774481 -0.176491514533588 ENSG00000163879 DNALI1
ENST00000490312 0.989621160082475 0.852431986606283 -0.0285476266283885 ENSG00000163879 DNALI1
ENST00000466723 0.938551105471748 0.528517553390776 -0.083429430117531 ENSG00000163879 DNALI1
ENST00000541606 0.790079657860974 0.222900985443339 -0.153945644814591 ENSG00000163879 DNALI1
ENST00000497858 0.32671703234293 0.0247958931714259 -0.300095584151339 ENSG00000163879 DNALI1
ENST00000467277 0.759775987454705 0.194247476032169 -0.200284586076342 ENSG00000163879 DNALI1
ENST00000490029 0.99430229984309 0.909321900349931 0.0163836031899529 ENSG00000134697 GNL2
ENST00000373062 0.999554939922519 0.992337783612343 0.000871887095645338 ENSG00000134697 GNL2
ENST00000462812 0.999321333644517 0.986708384748457 -0.00225753711164968 ENSG00000134697 GNL2
ENST00000479255 0.990709791403616 0.869133091018355 0.0246372377290837 ENSG00000134697 GNL2
ENST00000538069 0.982747469855852 0.782379630871385 -0.0247122572274327 ENSG00000134697 GNL2
ENST00000469191 0.966793002337952 0.68017155675732 0.0443120914233204 ENSG00000134697 GNL2
ENST00000489146 0.998480807549696 0.964909419592584 0.00519319476404622 ENSG00000134697 GNL2
ENST00000463351 0.54369659583599 0.0743663736209879 0.156023845564353 ENSG00000134697 GNL2
ENST00000488496 0.623346644087289 0.104868850713007 0.148099942574609 ENSG00000134697 GNL2
ENST00000358011 0.719934520536385 0.162167039320755 -0.109954567981747 ENSG00000116922 C1orf109
ENST00000494120 0.694443828320525 0.144888557506743 -0.110872504132697 ENSG00000116922 C1orf109
ENST00000609516 0.373289912980247 0.0326211204235837 -0.254502502322991 ENSG00000116922 C1orf109
ENST00000464178 0.712973312327379 0.157205560175882 -0.138520548942449 ENSG00000116922 C1orf109
ENST00000464085 0.986873815049485 0.813932724845091 -0.0214021135318799 ENSG00000116922 C1orf109
ENST00000491981 0.99238243331702 0.883260571986784 -0.0130358512006616 ENSG00000116922 C1orf109
ENST00000461359 0.913611968922067 0.44187379893679 0.0726827069860403 ENSG00000116922 C1orf109
ENST00000477060 0.944289087876246 0.560776834237123 0.0560904065710831 ENSG00000116922 C1orf109
ENST00000486637 0.955473170822778 0.618235834345187 0.0494063188810224 ENSG00000116922 C1orf109
ENST00000491797 0.836735633402575 0.281454187805565 0.124870189029274 ENSG00000116922 C1orf109
ENST00000488137 0.904272293224621 0.417967952662948 0.0932391181317043 ENSG00000116922 C1orf109
ENST00000472584 0.824709721420011 0.265609579475003 0.129986039895698 ENSG00000116922 C1orf109
ENST00000498448 0.998480807549696 0.966634851405645 0.00650827684584383 ENSG00000116922 C1orf109
ENST00000373055 0.124503901766135 0.00441482506373232 -0.176177555850169 ENSG00000134690 CDCA8
ENST00000327331 0.124503901766135 0.00441482506373232 -0.176177555850169 ENSG00000134690 CDCA8
ENST00000373044 0.955473170822778 0.618292893252569 -0.0553198352855823 ENSG00000196449 YRDC
ENST00000373043 0.973599821543576 0.716264476284805 0.0534453299234561 ENSG00000197982 C1orf122
ENST00000419397 0.980728602082856 0.768160173679854 0.0446158393282711 ENSG00000197982 C1orf122
ENST00000468084 0.978497374539981 0.748773004732803 0.0481737553400342 ENSG00000197982 C1orf122
ENST00000373042 0.98125074408644 0.771060170231016 0.039382043775253 ENSG00000197982 C1orf122
ENST00000446260 0.976601838975915 0.737581812074696 0.045440792719369 ENSG00000197982 C1orf122
ENST00000373036 0.922244339601832 0.468388431182548 -0.0398144835505846 ENSG00000188786 MTF1
ENST00000468190 0.944371683660648 0.56112578292972 0.0707633710428022 ENSG00000188786 MTF1
ENST00000419993 0.934654170541669 0.512731395783579 0.0800144665036671 ENSG00000230955 RP11-109P14.10
ENST00000373027 0.857293741875183 0.316869308721122 -0.0569848093594661 ENSG00000204084 INPP5B
ENST00000373023 0.897921459205652 0.405165050415151 -0.0479284635252499 ENSG00000204084 INPP5B
ENST00000373026 0.851353656005816 0.304492631961348 -0.0595579374182037 ENSG00000204084 INPP5B
ENST00000373024 0.845757468280263 0.296467888705757 -0.0602925868186032 ENSG00000204084 INPP5B
ENST00000487328 0.935506756465325 0.516007854359333 -0.0994128323069741 ENSG00000204084 INPP5B
ENST00000470364 0.995434342543983 0.928221054964161 0.00987170598537513 ENSG00000204084 INPP5B
ENST00000474758 0.999999473754967 0.999991828886916 1.15863076642299e-06 ENSG00000204084 INPP5B
ENST00000458109 0.987082939089243 0.818994195590051 -0.0187697216848178 ENSG00000204084 INPP5B
ENST00000467066 0.999554939922519 0.992581631557715 -0.00103604892229063 ENSG00000204084 INPP5B
ENST00000373021 0.991453759031622 0.875426747192083 0.0182282778208735 ENSG00000204084 INPP5B
ENST00000491406 0.938954422442426 0.530575949918964 0.0716596863171606 ENSG00000204084 INPP5B
ENST00000373019 0.717257880072654 0.160105534732247 -0.0993850628440864 ENSG00000183431 SF3A3
ENST00000448721 0.787899842150703 0.220387395810494 -0.0923023300246168 ENSG00000183431 SF3A3
ENST00000487062 0.934603087585237 0.512214515485633 -0.0805965064951512 ENSG00000183431 SF3A3
ENST00000460925 0.837967057563866 0.283424405501071 -0.112744986953028 ENSG00000183431 SF3A3
ENST00000489537 0.853505335740221 0.309377482891759 -0.0788416031889368 ENSG00000183431 SF3A3
ENST00000461869 0.777360263797606 0.208956624908921 -0.09209869407179 ENSG00000183431 SF3A3
ENST00000470585 0.710258257736969 0.155301337041704 -0.104792542978874 ENSG00000183431 SF3A3
ENST00000488934 0.40868801587555 0.0392234029493544 -0.228080124627139 ENSG00000183431 SF3A3
ENST00000462258 0.915306745842933 0.445757875432864 -0.0590849966283193 ENSG00000183431 SF3A3
ENST00000485803 0.975073266148363 0.724596866832349 0.0357762393414924 ENSG00000183386 FHL3
ENST00000373016 0.975073266148363 0.724596866832349 0.0357762393414924 ENSG00000183386 FHL3
ENST00000475084 0.955473170822778 0.613085947935095 0.0517990293720169 ENSG00000183386 FHL3
ENST00000477194 0.953457273721927 0.602761320173757 0.0542266480734988 ENSG00000183386 FHL3
ENST00000483132 0.867189987671489 0.337403081082778 0.127910014086326 ENSG00000183386 FHL3
ENST00000483182 0.589065543095337 0.0900861781295215 -0.134888689796146 ENSG00000183520 UTP11L
ENST00000486563 0.0965575528934384 0.00300339512755648 -0.22257961245721 ENSG00000183520 UTP11L
ENST00000373014 0.890554259735588 0.384967485856 -0.073995820208295 ENSG00000183520 UTP11L
ENST00000537711 0.888852121550786 0.381224689258446 -0.0796224307174135 ENSG00000183520 UTP11L
ENST00000488453 0.965061808891771 0.67185071362449 -0.0463642303736841 ENSG00000183520 UTP11L
ENST00000373012 0.919497168060636 0.459214581422609 0.102084616727005 ENSG00000185668 POU3F1
ENST00000432922 0.781305952201769 0.213308456158903 0.187047300276057 ENSG00000224592 RP5-884C9.2
ENST00000428151 0.817887593639053 0.257085319122 0.169199136049971 ENSG00000224592 RP5-884C9.2
ENST00000373001 0.935919561866204 0.518408801144103 0.0564848127487458 ENSG00000116954 RRAGC
ENST00000474456 0.966432517643243 0.679171896760089 0.0400036352791252 ENSG00000116954 RRAGC
ENST00000493015 0.995620324604884 0.930415038102733 -0.00708989959914767 ENSG00000116954 RRAGC
ENST00000496778 0.995458005052878 0.928673625066335 -0.0102015404428061 ENSG00000116954 RRAGC
ENST00000433671 0.896851250170408 0.403329584684749 -0.069455136898395 ENSG00000228436 RP5-864K19.4
ENST00000456813 0.896442506900591 0.400608228747529 -0.0646830314514833 ENSG00000228436 RP5-864K19.4
ENST00000397572 0.924270906865092 0.473284602089796 -0.0624000216912868 ENSG00000214114 MYCBP
ENST00000494695 0.888661005884192 0.380052177585453 -0.0834047944860535 ENSG00000214114 MYCBP
ENST00000495043 0.856620741270421 0.315296640676405 -0.0994063086237971 ENSG00000214114 MYCBP
ENST00000489803 0.861282023162754 0.326221560451323 -0.0994226342463857 ENSG00000214114 MYCBP
ENST00000454994 0.860868621933958 0.325653213079313 -0.099451661250398 ENSG00000131233 GJA9
ENST00000489575 0.861129991535589 0.326060016513557 -0.0994379680264076 ENSG00000214114 MYCBP
ENST00000465771 0.829507044433062 0.272577960204117 -0.120705043309008 ENSG00000214114 MYCBP
ENST00000462027 0.849416009138316 0.301556181235675 -0.104774153103497 ENSG00000214114 MYCBP
ENST00000443161 0.961710820213707 0.653410587515932 -0.0694554605405813 ENSG00000228436 RP5-864K19.4
ENST00000357771 0.874900259056236 0.351659542580644 -0.137998081182526 ENSG00000131233 GJA9
ENST00000360786 0.933752486173726 0.507264414545216 -0.102777927284239 ENSG00000131233 GJA9
ENST00000372990 0.981601600842453 0.772405134432396 -0.0365222675288187 ENSG00000158315 RHBDL2
ENST00000289248 0.986472628201871 0.810891166835455 -0.0309026745254916 ENSG00000158315 RHBDL2
ENST00000538156 0.986453458453207 0.810807810751847 -0.0309093339716905 ENSG00000158315 RHBDL2
ENST00000372985 0.985340739985731 0.804038318159394 -0.0320834743258005 ENSG00000158315 RHBDL2
ENST00000432648 0.97367584225445 0.717423121533023 0.0163951883834486 ENSG00000174574 AKIRIN1
ENST00000446189 0.996985540620724 0.947799371153492 0.00290853820851362 ENSG00000174574 AKIRIN1
ENST00000372984 0.992988177744822 0.891839885130808 0.00588182066931477 ENSG00000174574 AKIRIN1
ENST00000531822 0.99929390085081 0.986508256354436 -0.00100798120728147 ENSG00000174574 AKIRIN1
ENST00000372967 0.999267953413079 0.986181500997201 0.00171219633390781 ENSG00000168653 NDUFS5
ENST00000372969 0.999267953413079 0.986181500997201 0.00171219633390781 ENSG00000168653 NDUFS5
ENST00000545844 0.940672750702761 0.539641818823428 0.0417976273858439 ENSG00000127603 MACF1
ENST00000567887 0.940672750702761 0.539688451869891 0.0417972080240488 ENSG00000127603 MACF1
ENST00000372915 0.940678501234217 0.539786150818475 0.0417856085284351 ENSG00000127603 MACF1
ENST00000539005 0.940672750702761 0.539676819078478 0.0417967275452924 ENSG00000127603 MACF1
ENST00000317713 0.940672750702761 0.539676819078478 0.0417967275452924 ENSG00000127603 MACF1
ENST00000361689 0.940678501234217 0.539786150818475 0.0417856085284351 ENSG00000127603 MACF1
ENST00000524432 0.985691946141355 0.806483922944737 -0.0189753866585043 ENSG00000127603 MACF1
ENST00000467673 0.861815550388496 0.327035605889636 -0.0960011615533289 ENSG00000127603 MACF1
ENST00000564288 0.924634798730411 0.474177753944547 0.0499366256892099 ENSG00000127603 MACF1
ENST00000494012 0.638911050109507 0.112425077689286 -0.186798956723959 ENSG00000127603 MACF1
ENST00000536367 0.972816851832434 0.712315584508618 -0.0382111663564886 ENSG00000127603 MACF1
ENST00000480624 0.795983923290236 0.228930894778879 -0.15172710883549 ENSG00000127603 MACF1
ENST00000469366 0.642306155605134 0.114081863204428 -0.200607909711069 ENSG00000127603 MACF1
ENST00000289890 0.701420893129535 0.149736747002293 -0.217919595749227 ENSG00000226438 RP11-420K8.1
ENST00000496804 0.935361870301449 0.515130128754921 0.0451429866460071 ENSG00000127603 MACF1
ENST00000530262 0.98578730526155 0.806851172017113 0.0211599805346581 ENSG00000127603 MACF1
ENST00000485063 0.972890586728275 0.713044576076547 0.0484514269067944 ENSG00000127603 MACF1
ENST00000472385 0.897921459205652 0.405180709474165 0.0888301062598151 ENSG00000127603 MACF1
ENST00000484393 0.987943800266477 0.83576329795211 -0.0213736945702095 ENSG00000127603 MACF1
ENST00000476350 0.942455877995042 0.549780874908437 0.0518702570545827 ENSG00000127603 MACF1
ENST00000372925 0.908378728235347 0.428049794926408 0.0561573581962224 ENSG00000127603 MACF1
ENST00000528611 0.975073266148363 0.725832191342032 0.0454846299949514 ENSG00000127603 MACF1
ENST00000289893 0.918156060277609 0.454258966485058 0.0535102788980507 ENSG00000127603 MACF1
ENST00000530275 0.963642839581826 0.662209473008367 0.026260255376927 ENSG00000255103 KIAA0754
ENST00000482035 0.961955219634254 0.655383959055629 0.0321190519088936 ENSG00000127603 MACF1
ENST00000473843 0.676071439148465 0.132799258909538 0.118682153207111 ENSG00000127603 MACF1
ENST00000469490 0.892423020832409 0.38861988741817 0.08753989697498 ENSG00000127603 MACF1
ENST00000487656 0.897921459205652 0.405183075164855 0.0841187325392341 ENSG00000127603 MACF1
ENST00000360115 0.994335645832907 0.909565490718341 -0.00909933905606576 ENSG00000127603 MACF1
ENST00000497964 0.993691513437635 0.901279810093496 0.00963956183151642 ENSG00000127603 MACF1
ENST00000446276 0.995810236087389 0.932307496479038 -0.00689933203455277 ENSG00000127603 MACF1
ENST00000442046 0.992467803937042 0.888000073125348 -0.0110998017816441 ENSG00000127603 MACF1
ENST00000422234 0.999494541960886 0.990439374255887 -0.000997783238403093 ENSG00000127603 MACF1
ENST00000462496 0.994156087846146 0.906052421990209 -0.0096341168478695 ENSG00000127603 MACF1
ENST00000462103 0.77262500796368 0.205389476077829 0.139652229496065 ENSG00000127603 MACF1
ENST00000496360 0.936697026692502 0.523104554615795 0.0574236481883453 ENSG00000127603 MACF1
ENST00000497807 0.975073541592463 0.727553161731708 0.0318341614513534 ENSG00000127603 MACF1
ENST00000331593 0.945516602479296 0.566517740167634 -0.0795905035733082 ENSG00000183682 BMP8A
ENST00000441741 0.963396300104047 0.660698734944224 0.0677938484095277 ENSG00000182109 RP11-69E11.4
ENST00000331856 0.996794085037436 0.943885603095057 -0.0105073937264314 ENSG00000182109 RP11-69E11.4
ENST00000458207 0.987791314166059 0.833865715399415 -0.0244702546520734 ENSG00000182109 RP11-69E11.4
ENST00000450157 0.998073291302323 0.954758431623275 -0.0061353004649842 ENSG00000182109 RP11-69E11.4
ENST00000431553 0.991841748297462 0.877722050396759 -0.0166270482700214 ENSG00000182109 RP11-69E11.4
ENST00000417869 0.972289588323245 0.70988472161047 -0.0397156799503009 ENSG00000182109 RP11-69E11.4
ENST00000440190 0.979613682070919 0.7577132148588 -0.0309878015984951 ENSG00000182109 RP11-69E11.4
ENST00000427240 0.995571292251518 0.929795013374315 -0.00749974460702726 ENSG00000243970 PPIEL
ENST00000482028 0.960686072705744 0.648400442072409 0.0652254635200639 ENSG00000090621 PABPC4
ENST00000372856 0.0166946716167679 0.000233316285823019 0.13073608916356 ENSG00000090621 PABPC4
ENST00000372857 0.016943449159234 0.000238371926819162 0.130715755417217 ENSG00000090621 PABPC4
ENST00000372858 0.0423658205719964 0.000878289474741862 0.122316706722194 ENSG00000090621 PABPC4
ENST00000372862 0.0372617217091443 0.000725476644180656 0.123266377469324 ENSG00000090621 PABPC4
ENST00000468476 0.638123020530583 0.111724762122847 0.131765272620209 ENSG00000090621 PABPC4
ENST00000437136 0.659400632689593 0.123526655768442 0.131226569156845 ENSG00000090621 PABPC4
ENST00000492468 0.697875198997553 0.147983287930087 0.133069157000908 ENSG00000090621 PABPC4
ENST00000530186 0.693384059780555 0.144012410196663 0.143009522907842 ENSG00000090621 PABPC4
ENST00000421687 0.218190404509648 0.0115225682106394 0.112563165987441 ENSG00000090621 PABPC4
ENST00000484555 0.861815550388496 0.327022410172358 0.119754468134829 ENSG00000090621 PABPC4
ENST00000525045 0.801342290984685 0.235854947918745 0.133237277877724 ENSG00000090621 PABPC4
ENST00000527718 0.771841929627623 0.204419943942645 0.106841912530087 ENSG00000090621 PABPC4
ENST00000477556 0.751540431159796 0.186533737613435 0.144395837510771 ENSG00000090621 PABPC4
ENST00000461578 0.893129522486816 0.391053165421816 0.0939547043030556 ENSG00000090621 PABPC4
ENST00000483770 0.778962986008424 0.210501147779908 0.133102993189053 ENSG00000090621 PABPC4
ENST00000525669 0.731960601072727 0.171023431481005 0.111230154205612 ENSG00000090621 PABPC4
ENST00000470443 0.439659589409933 0.0457415839054676 0.0995475262374215 ENSG00000090621 PABPC4
ENST00000415255 0.40598643969964 0.0387278814543933 0.102793384377257 ENSG00000228060 RP11-69E11.8
ENST00000513632 0.683729493517105 0.138120482422438 0.121409410552509 ENSG00000090621 PABPC4
ENST00000525751 0.749823812037334 0.18500099403321 0.0877422537005138 ENSG00000090621 PABPC4
ENST00000474378 0.759775987454705 0.194249259254464 0.0855611297243572 ENSG00000090621 PABPC4
ENST00000529216 0.758854615413526 0.193703378977878 0.0882887243612929 ENSG00000090621 PABPC4
ENST00000492519 0.531825426721515 0.0700062060341047 0.143298390675109 ENSG00000090621 PABPC4
ENST00000451091 0.616674433700614 0.101612277510185 0.142763324922974 ENSG00000090621 PABPC4
ENST00000531243 0.791040791455872 0.224025839516773 0.164064234766009 ENSG00000090621 PABPC4
ENST00000470018 0.987683859576878 0.830677946058656 0.0158768277543775 ENSG00000084072 PPIE
ENST00000485507 0.932185458077712 0.498148679453543 0.0635212872040549 ENSG00000084072 PPIE
ENST00000324379 0.987791314166059 0.83146674968997 0.0137089977560547 ENSG00000084072 PPIE
ENST00000356511 0.998480807549696 0.971685506333685 -0.00236613435058712 ENSG00000084072 PPIE
ENST00000456578 0.921189475712364 0.464063195626327 0.0672185890249913 ENSG00000084072 PPIE
ENST00000495526 0.987791314166059 0.83146674968997 0.0137089977560547 ENSG00000084072 PPIE
ENST00000482751 0.987791314166059 0.83146674968997 0.0137089977560547 ENSG00000084072 PPIE
ENST00000372830 0.998480807549696 0.971685506333685 -0.00236613435058712 ENSG00000084072 PPIE
ENST00000497370 0.998698311108163 0.977283668397593 0.00191005328812218 ENSG00000084072 PPIE
ENST00000372835 0.984279587135159 0.796768166002623 0.0164448133074009 ENSG00000084072 PPIE
ENST00000470213 0.998757171131105 0.980091777545054 -0.00168421066767108 ENSG00000084072 PPIE
ENST00000474804 0.972289588323245 0.709898271722584 0.0248978886010513 ENSG00000084072 PPIE
ENST00000475350 0.987791314166059 0.83146674968997 0.0137089977560547 ENSG00000084072 PPIE
ENST00000480169 0.960758142603134 0.649438887928875 0.0311583006743175 ENSG00000084072 PPIE
ENST00000441669 0.987082939089243 0.816915768808435 -0.0175839949670017 ENSG00000043514 TRIT1
ENST00000462797 0.987082939089243 0.816915768808435 -0.0175839949670017 ENSG00000043514 TRIT1
ENST00000316891 0.987082939089243 0.816915768808435 -0.0175839949670017 ENSG00000043514 TRIT1
ENST00000372818 0.987082939089243 0.816915768808435 -0.0175839949670017 ENSG00000043514 TRIT1
ENST00000495175 0.987378168896762 0.827049250830102 -0.0149510398470878 ENSG00000043514 TRIT1
ENST00000491865 0.987082939089243 0.817179783151098 -0.0157789481815759 ENSG00000043514 TRIT1
ENST00000537223 0.982032626012875 0.77619952771703 -0.0200774241236234 ENSG00000043514 TRIT1
ENST00000537440 0.982032626012875 0.77619952771703 -0.0200774241236234 ENSG00000043514 TRIT1
ENST00000541099 0.982032626012875 0.77619952771703 -0.0200774241236234 ENSG00000043514 TRIT1
ENST00000545233 0.982032626012875 0.77619952771703 -0.0200774241236234 ENSG00000043514 TRIT1
ENST00000465417 0.984811785000473 0.800996370674325 0.025885533616988 ENSG00000043514 TRIT1
ENST00000492612 0.919197286790307 0.456041759375886 -0.0578387196666217 ENSG00000043514 TRIT1
ENST00000467774 0.960715425816405 0.648847584938957 0.0658207602958361 ENSG00000043514 TRIT1
ENST00000489945 0.942151370423278 0.546940544548189 -0.0472880130458121 ENSG00000043514 TRIT1
ENST00000486825 0.957559456460501 0.631683092739232 -0.0386739172424113 ENSG00000043514 TRIT1
ENST00000469476 0.987082939089243 0.817000146480709 0.0212718180662658 ENSG00000043514 TRIT1
ENST00000544981 0.957489489744535 0.630878225163684 -0.0444448339899831 ENSG00000043514 TRIT1
ENST00000462243 0.930500769017252 0.49219333471823 0.0838391516938036 ENSG00000043514 TRIT1
ENST00000372811 0.973066018963644 0.714155127319076 -0.0426240926112043 ENSG00000168389 MFSD2A
ENST00000420632 0.95559602843573 0.620277005939931 -0.0574493489337838 ENSG00000168389 MFSD2A
ENST00000434861 0.894604356375573 0.394462001442273 -0.112204731986669 ENSG00000168389 MFSD2A
ENST00000372809 0.973066018963644 0.714155127319076 -0.0426240926112043 ENSG00000168389 MFSD2A
ENST00000483824 0.973066018963644 0.714155127319076 -0.0426240926112043 ENSG00000168389 MFSD2A
ENST00000469745 0.987791314166059 0.833375190866208 -0.0264294333591316 ENSG00000168389 MFSD2A
ENST00000480630 0.990090554948003 0.858383950063143 0.0219837834628948 ENSG00000168389 MFSD2A
ENST00000491515 0.930707710870888 0.492658999630457 0.0984523759249566 ENSG00000168389 MFSD2A
ENST00000459917 0.804539252035601 0.239289788559786 0.182148981314891 ENSG00000168389 MFSD2A
ENST00000481612 0.820382925507839 0.260192438780799 0.175077916121405 ENSG00000168389 MFSD2A
ENST00000372797 0.14055227899795 0.00541367037150751 0.0914851206726721 ENSG00000131236 CAP1
ENST00000372802 0.137868648027246 0.00521848280651355 0.0917068846636118 ENSG00000131236 CAP1
ENST00000449311 0.487364695579001 0.0574770288384876 0.120029931183336 ENSG00000131236 CAP1
ENST00000421589 0.52341899514974 0.0672999159723646 0.115284650844382 ENSG00000131236 CAP1
ENST00000414893 0.315712840341798 0.0230190761080376 0.108396205913688 ENSG00000131236 CAP1
ENST00000414281 0.525079507742922 0.0680900437567139 0.114992806797215 ENSG00000131236 CAP1
ENST00000420216 0.5003454817245 0.0609538027728478 0.117763303520669 ENSG00000131236 CAP1
ENST00000372792 0.0337673641120692 0.000631505050907722 0.101041854630323 ENSG00000131236 CAP1
ENST00000372798 0.0544656847170152 0.00124715448150929 0.0960608473025093 ENSG00000131236 CAP1
ENST00000340450 0.14086122363375 0.00543153789656572 0.0917701120517878 ENSG00000131236 CAP1
ENST00000372805 0.0760915110007939 0.00208487826504167 0.0922712723467159 ENSG00000131236 CAP1
ENST00000435719 0.355625242525875 0.0291995758200686 0.112014781904433 ENSG00000131236 CAP1
ENST00000427843 0.525594412257114 0.0682444634635916 0.111571363365179 ENSG00000131236 CAP1
ENST00000417287 0.494342103385743 0.0592312003660551 0.118747366261798 ENSG00000131236 CAP1
ENST00000424977 0.523852074756855 0.0676122017528803 0.115117228810702 ENSG00000131236 CAP1
ENST00000446031 0.935567235242876 0.516652364989945 0.0796504166635659 ENSG00000131236 CAP1
ENST00000479759 0.797538892421426 0.231320998957563 0.067018386051756 ENSG00000131236 CAP1
ENST00000461993 0.840195070434304 0.28726371290506 0.062120001980937 ENSG00000131236 CAP1
ENST00000494114 0.784700826743071 0.216896035378999 0.0701436718934479 ENSG00000131236 CAP1
ENST00000433473 0.790576895174404 0.223400183662377 -0.0569586331930844 ENSG00000131238 PPT1
ENST00000529905 0.796508939248393 0.229539967154372 -0.0571334953342443 ENSG00000131238 PPT1
ENST00000530704 0.92803928934381 0.484054683653792 -0.0359120239808378 ENSG00000131238 PPT1
ENST00000372775 0.924623364903544 0.473957528330635 -0.0478943585405015 ENSG00000131238 PPT1
ENST00000449045 0.936083698663417 0.518746081443213 -0.0330995402377393 ENSG00000131238 PPT1
ENST00000439754 0.969109821335015 0.690951704663965 -0.022171087180237 ENSG00000131238 PPT1
ENST00000530076 0.996203058262465 0.941245519258068 -0.00478141449329504 ENSG00000131238 PPT1
ENST00000527311 0.995278065246312 0.927139130371813 -0.00529231022275021 ENSG00000131238 PPT1
ENST00000372779 0.995795531794764 0.931749566696862 0.00580502036308516 ENSG00000131238 PPT1
ENST00000526547 0.998480807549696 0.967438434150228 0.0030982206831765 ENSG00000131238 PPT1
ENST00000372771 0.931768822314899 0.496198279194418 -0.0676881307448447 ENSG00000117000 RLF
ENST00000567508 0.938185295877845 0.527425350106589 0.0866677320819398 ENSG00000259943 RP1-39G22.7
ENST00000372759 0.895909936435811 0.398991484204279 -0.0613685629762993 ENSG00000084073 ZMPSTE24
ENST00000479131 0.957803096078237 0.632847465303545 -0.0465324571412859 ENSG00000084073 ZMPSTE24
ENST00000472583 0.949606099784063 0.588627870511515 -0.0461735105080633 ENSG00000084073 ZMPSTE24
ENST00000474142 0.950602006099662 0.591866409084732 0.0566680648665486 ENSG00000084073 ZMPSTE24
ENST00000435168 0.250166538834809 0.0148345426128485 -0.189048701259717 ENSG00000084070 SMAP2
ENST00000372718 0.188909628503043 0.00894286399000061 -0.171678818675645 ENSG00000084070 SMAP2
ENST00000372708 0.304785497875921 0.0214371804916165 -0.19177735922985 ENSG00000084070 SMAP2
ENST00000539317 0.42799889331052 0.0433539253664259 -0.189379089981057 ENSG00000084070 SMAP2
ENST00000487871 0.0318847826258501 0.000575673474102501 -0.438624706226831 ENSG00000084070 SMAP2
ENST00000469416 0.445756235018931 0.0472386216323301 -0.276609734134662 ENSG00000187801 ZFP69B
ENST00000361584 0.448268535667789 0.0477412750088221 -0.276251130280966 ENSG00000187801 ZFP69B
ENST00000484445 0.448268535667789 0.0477412750088221 -0.276251130280966 ENSG00000187801 ZFP69B
ENST00000411995 0.44882689490263 0.0479132390575556 -0.276013160704536 ENSG00000187801 ZFP69B
ENST00000565390 0.0856521210054283 0.00250282396618357 -0.466171158157788 ENSG00000260920 RP1-228H13.5
ENST00000372706 0.986753868557186 0.812699203757362 -0.0291721405779936 ENSG00000187815 ZFP69
ENST00000372705 0.994943143244263 0.919026227669289 -0.0131592123957681 ENSG00000187815 ZFP69
ENST00000482712 0.756589135764014 0.191938330061948 0.20007700395721 ENSG00000187815 ZFP69
ENST00000450713 0.919390893568779 0.456694820141092 -0.0775620785083386 ENSG00000238287 RP11-656D10.3
ENST00000358527 0.995965468214958 0.936331253805212 -0.00916824465566626 ENSG00000164002 EXO5
ENST00000372703 0.995965468214958 0.936331253805212 -0.00916824465566626 ENSG00000164002 EXO5
ENST00000420209 0.998480807549696 0.962543228301258 -0.00576122902979285 ENSG00000164002 EXO5
ENST00000296380 0.995965468214958 0.936955303610522 -0.00893789934830387 ENSG00000164002 EXO5
ENST00000432259 0.982438890298099 0.780009913246084 0.0374583716474422 ENSG00000164002 EXO5
ENST00000418186 0.998480807549696 0.96170530614832 -0.00590802907462283 ENSG00000164002 EXO5
ENST00000415550 0.982747469855852 0.782700605279875 0.0352975095513371 ENSG00000164002 EXO5
ENST00000443729 0.99615959465791 0.939964071586312 0.00951280956554714 ENSG00000164002 EXO5
ENST00000419161 0.99615959465791 0.939964071586312 0.00951280956554714 ENSG00000164002 EXO5
ENST00000471429 0.914358661748807 0.44391011667464 0.110955815763773 ENSG00000164002 EXO5
ENST00000453437 0.950769490524505 0.592570821198631 0.0740026977496087 ENSG00000227278 RP11-656D10.5
ENST00000437060 0.980728602082856 0.768894350822146 -0.0435301948714906 ENSG00000238186 RP11-656D10.6
ENST00000372699 0.921914483604275 0.466282991382469 -0.0890520018100222 ENSG00000117010 ZNF684
ENST00000465152 0.918163843661046 0.454313509594936 -0.0843600078750156 ENSG00000117010 ZNF684
ENST00000372696 0.916931919311848 0.450891137870583 -0.0853264079755584 ENSG00000117010 ZNF684
ENST00000372697 0.916931919311848 0.450891137870583 -0.0853264079755584 ENSG00000117010 ZNF684
ENST00000493756 0.9336015485463 0.503797361575152 -0.0822543890022934 ENSG00000117010 ZNF684
ENST00000472043 0.930599618792246 0.492283315340269 -0.105542392040385 ENSG00000117010 ZNF684
ENST00000372684 0.995965468214958 0.934525122128756 0.0110464992731929 ENSG00000117016 RIMS3
ENST00000372683 0.971049628891392 0.70380821131075 0.0584991532464262 ENSG00000117016 RIMS3
ENST00000440100 0.751030559175807 0.186127051986945 -0.205102852382787 ENSG00000237899 RP4-739H11.3
ENST00000606277 0.468547622610029 0.0526227703252386 0.259256810014662 ENSG00000272145 NFYC-AS1
ENST00000467203 0.253387397911338 0.0151761770218403 -0.213044562305669 ENSG00000066136 NFYC
ENST00000424419 0.103102536318395 0.0033045096901343 -0.237544970427024 ENSG00000066136 NFYC
ENST00000427410 0.147432768749013 0.00583966762211991 -0.220370382028318 ENSG00000066136 NFYC
ENST00000447388 0.137868648027246 0.00522473785609281 -0.213437101628986 ENSG00000066136 NFYC
ENST00000425457 0.148391955784332 0.00590549087856855 -0.220224521365189 ENSG00000066136 NFYC
ENST00000453631 0.263052307584218 0.0163175422164322 -0.220432757414283 ENSG00000066136 NFYC
ENST00000456393 0.133617573120479 0.00491628299189482 -0.214738267278861 ENSG00000066136 NFYC
ENST00000372654 0.136798894984457 0.00513774260143436 -0.232391849540633 ENSG00000066136 NFYC
ENST00000534399 0.207183477226444 0.0104549614040839 -0.257132145316068 ENSG00000066136 NFYC
ENST00000372653 0.138138025427033 0.00524388157552955 -0.242975809736109 ENSG00000066136 NFYC
ENST00000372669 0.118452240457344 0.0040818849507936 -0.261066608880787 ENSG00000066136 NFYC
ENST00000372652 0.181198592567991 0.00831721157196036 -0.228034023738516 ENSG00000066136 NFYC
ENST00000372651 0.200401151626633 0.00991274833138082 -0.234266439702012 ENSG00000066136 NFYC
ENST00000531464 0.844239099999419 0.294028122326057 -0.138737651683539 ENSG00000066136 NFYC
ENST00000440226 0.479257572606739 0.0554181496955661 -0.190513787065642 ENSG00000066136 NFYC
ENST00000525290 0.759502911355418 0.194022384432882 -0.164320810744948 ENSG00000066136 NFYC
ENST00000530965 0.81717840030522 0.256183006937591 -0.154137955394479 ENSG00000066136 NFYC
ENST00000416859 0.717609252844403 0.160357596196802 -0.163035215042835 ENSG00000066136 NFYC
ENST00000308733 0.493478471493978 0.0590110518619568 -0.179952199950608 ENSG00000066136 NFYC
ENST00000414185 0.32421993830091 0.0243560139292342 -0.189048025781251 ENSG00000066136 NFYC
ENST00000525349 0.310317369126466 0.0221900792580347 -0.254644588163872 ENSG00000066136 NFYC
ENST00000483091 0.741571803113264 0.178322754140227 -0.186287794972838 ENSG00000066136 NFYC
ENST00000488635 0.61614324315327 0.101156045170056 -0.187547096972159 ENSG00000066136 NFYC
ENST00000496608 0.696816960722316 0.14677332969847 -0.150538635387323 ENSG00000066136 NFYC
ENST00000372638 0.830483431661455 0.27382637063593 0.168525391734225 ENSG00000179862 CITED4
ENST00000372621 0.869294223992727 0.341162787040508 -0.0514066744023163 ENSG00000171793 CTPS1
ENST00000541520 0.840051855975024 0.286493296865504 -0.0561283760831354 ENSG00000171793 CTPS1
ENST00000470271 0.980185412354271 0.764957303393974 -0.0254240571146368 ENSG00000171793 CTPS1
ENST00000475060 0.97070063629141 0.700589945241125 0.0365610518846442 ENSG00000171793 CTPS1
ENST00000479480 0.973144393863587 0.71439510423314 -0.0295720408031937 ENSG00000171793 CTPS1
ENST00000543104 0.955795776123596 0.621388779852323 -0.0351536063215346 ENSG00000171793 CTPS1
ENST00000372616 0.741029620551184 0.177905585936575 -0.071586547750305 ENSG00000171793 CTPS1
ENST00000480420 0.84021443450173 0.287597173785482 -0.0713920625682311 ENSG00000171793 CTPS1
ENST00000463285 0.845454640303008 0.295681664914829 -0.0757424735466035 ENSG00000171793 CTPS1
ENST00000486889 0.741029620551184 0.177904162081043 -0.118147436352653 ENSG00000171793 CTPS1
ENST00000497210 0.951076962404643 0.593688952863533 -0.0532521796725899 ENSG00000171793 CTPS1
ENST00000464283 0.945170618017091 0.565340939462038 -0.0454038757227782 ENSG00000171793 CTPS1
ENST00000463423 0.890692379503498 0.385744147167843 -0.0689034111614068 ENSG00000171793 CTPS1
ENST00000498694 0.818584011501408 0.257892191234055 -0.0857506392075681 ENSG00000171793 CTPS1
ENST00000302946 0.880454248862969 0.362228942806552 -0.129941292207648 ENSG00000171790 SLFNL1
ENST00000372613 0.865803586634712 0.335016134492629 -0.137468332049196 ENSG00000171790 SLFNL1
ENST00000397197 0.865803586634712 0.335016134492629 -0.137468332049196 ENSG00000171790 SLFNL1
ENST00000439569 0.865803586634712 0.335016134492629 -0.137468332049196 ENSG00000171790 SLFNL1
ENST00000372611 0.866061125063609 0.335602838945008 -0.137312084506045 ENSG00000171790 SLFNL1
ENST00000359345 0.788866963595851 0.221589980370827 -0.171603949625703 ENSG00000171790 SLFNL1
ENST00000456518 0.965061808891771 0.669909915900832 0.0348327315246109 ENSG00000010803 SCMH1
ENST00000397174 0.953169240867082 0.601847484910873 0.0411441442127725 ENSG00000010803 SCMH1
ENST00000402904 0.953169240867082 0.601847484910873 0.0411441442127725 ENSG00000010803 SCMH1
ENST00000361191 0.953169240867082 0.60187757487161 0.0411504176377237 ENSG00000010803 SCMH1
ENST00000361705 0.953169240867082 0.60187757487161 0.0411504176377237 ENSG00000010803 SCMH1
ENST00000397171 0.953169240867082 0.60187757487161 0.0411504176377237 ENSG00000010803 SCMH1
ENST00000372597 0.959925421910656 0.643654103436775 0.042851893094581 ENSG00000010803 SCMH1
ENST00000372596 0.959925421910656 0.643654103436775 0.042851893094581 ENSG00000010803 SCMH1
ENST00000337495 0.959925421910656 0.643654103436775 0.042851893094581 ENSG00000010803 SCMH1
ENST00000326197 0.969944235055072 0.695892506043128 0.0317156046840848 ENSG00000010803 SCMH1
ENST00000372595 0.942097057892194 0.546493837445464 0.0470397524959266 ENSG00000010803 SCMH1
ENST00000472037 0.230665589999648 0.0126635836002685 0.209937493384208 ENSG00000010803 SCMH1
ENST00000460215 0.257839238025121 0.0157256241394508 0.188145630578114 ENSG00000010803 SCMH1
ENST00000498793 0.427028868092355 0.0430660702197723 0.158750561396081 ENSG00000010803 SCMH1
ENST00000489421 0.854115612267086 0.310609633946756 0.0976983706334842 ENSG00000010803 SCMH1
ENST00000482530 0.863111266774607 0.329231318434218 0.107530663370431 ENSG00000010803 SCMH1
ENST00000488592 0.99238243331702 0.884146510394567 0.0164491019026434 ENSG00000010803 SCMH1
ENST00000425554 0.419426762689893 0.041411710900916 -0.313553709254429 ENSG00000235358 RP11-399E6.1
ENST00000445073 0.292862173416838 0.0198739658429283 -0.358635851051632 ENSG00000235358 RP11-399E6.1
ENST00000372583 0.953509827268799 0.603117275906139 -0.0488284651539958 ENSG00000127124 HIVEP3
ENST00000372584 0.952834866140615 0.600200503916827 -0.0491039157364381 ENSG00000127124 HIVEP3
ENST00000247584 0.898307140192221 0.405775076058123 0.0792153918723521 ENSG00000127124 HIVEP3
ENST00000460604 0.992769080692705 0.889066294661463 0.0160107288468326 ENSG00000127124 HIVEP3
ENST00000429157 0.886100443217255 0.373123551169787 0.0843032063899126 ENSG00000127124 HIVEP3
ENST00000491442 0.881139744409849 0.363344231663512 -0.100873622229191 ENSG00000127124 HIVEP3
ENST00000489103 0.860387119419627 0.324463454886042 -0.121608490687638 ENSG00000127124 HIVEP3
ENST00000479350 0.963179598488604 0.65923642152641 -0.05056964290424 ENSG00000127124 HIVEP3
ENST00000372571 0.506930021161686 0.0626812068774144 0.103724069877381 ENSG00000198815 FOXJ3
ENST00000372572 0.949388364699701 0.586260784135667 0.0493561796417286 ENSG00000198815 FOXJ3
ENST00000372573 0.947876682831549 0.581132770409381 0.0498858659856656 ENSG00000198815 FOXJ3
ENST00000361346 0.947876682831549 0.580236237142072 0.0500436010870753 ENSG00000198815 FOXJ3
ENST00000361776 0.947876682831549 0.580236237142072 0.0500436010870753 ENSG00000198815 FOXJ3
ENST00000545068 0.941808258679368 0.543320017012336 0.055575375899632 ENSG00000198815 FOXJ3
ENST00000445886 0.995110130370465 0.924783091557662 -0.0121394694907329 ENSG00000198815 FOXJ3
ENST00000422278 0.926182051138219 0.480004661354963 0.10803866210357 ENSG00000198815 FOXJ3
ENST00000454417 0.988127943241093 0.837967533621147 0.0229673505148413 ENSG00000198815 FOXJ3
ENST00000372565 0.951076962404643 0.593685320500382 -0.0823571861708901 ENSG00000066185 ZMYND12
ENST00000433602 0.951076962404643 0.593685320500382 -0.0823571861708901 ENSG00000066185 ZMYND12
ENST00000372562 0.962420015147898 0.657155784565205 -0.0275006809110331 ENSG00000127125 PPCS
ENST00000455780 0.973003147662732 0.713454986023629 -0.0244100037185039 ENSG00000127125 PPCS
ENST00000372560 0.953883378145142 0.604556692552817 0.0541721171166521 ENSG00000127125 PPCS
ENST00000472013 0.974190243420308 0.719711038411401 -0.0238831224364826 ENSG00000127125 PPCS
ENST00000372561 0.973003147662732 0.713398624187908 -0.0244233265144772 ENSG00000127125 PPCS
ENST00000372556 0.973003147662732 0.713398624187908 -0.0244233265144772 ENSG00000127125 PPCS
ENST00000471420 0.922273941763704 0.468682924170051 -0.0676820413230407 ENSG00000127125 PPCS
ENST00000482168 0.92929316964196 0.48842384882968 -0.0683810010596942 ENSG00000127125 PPCS
ENST00000469615 0.928898108809059 0.486892482255629 -0.0899365925309295 ENSG00000127125 PPCS
ENST00000475614 0.858526147443776 0.320422763492627 -0.134750983471106 ENSG00000186409 CCDC30
ENST00000428554 0.974337695752183 0.720895604128813 -0.0448369377717774 ENSG00000186409 CCDC30
ENST00000477155 0.974337695752183 0.720904745717786 -0.0447904995547631 ENSG00000186409 CCDC30
ENST00000468651 0.737746811936598 0.175448920022729 -0.192699000680357 ENSG00000186409 CCDC30
ENST00000492422 0.894878391102047 0.395592545004771 -0.12298623799945 ENSG00000186409 CCDC30
ENST00000462063 0.989172056640478 0.844349168554125 -0.0301915205939798 ENSG00000186409 CCDC30
ENST00000495044 0.961710820213707 0.653479148926322 0.0644020478675121 ENSG00000186409 CCDC30
ENST00000507855 0.990588751661322 0.866206110131417 -0.0222289957064279 ENSG00000186409 CCDC30
ENST00000509712 0.907759392924894 0.426565224476338 -0.116872279726969 ENSG00000186409 CCDC30
ENST00000471390 0.985316102575124 0.803123058898938 -0.0360390402236687 ENSG00000186409 CCDC30
ENST00000342022 0.992836018008917 0.889829851508797 -0.0200962409871219 ENSG00000186409 CCDC30
ENST00000340612 0.989922260134617 0.85520968991219 -0.0264571195970269 ENSG00000186409 CCDC30
ENST00000514642 0.931768822314899 0.496249122812025 -0.101394118301538 ENSG00000186409 CCDC30
ENST00000390640 0.990709791403616 0.868904150375114 -0.0240574368328975 ENSG00000186409 CCDC30
ENST00000304979 0.998480807549696 0.965844732499984 0.00308026057044538 ENSG00000171960 PPIH
ENST00000372550 0.998751280747634 0.979935928457107 0.00227697170466863 ENSG00000171960 PPIH
ENST00000440068 0.998565458890627 0.973406052306224 -0.00296952707151917 ENSG00000171960 PPIH
ENST00000372549 0.998480807549696 0.965229510658218 0.00498412369471554 ENSG00000171960 PPIH
ENST00000455203 0.994156218803899 0.906527905471474 0.00962266909459266 ENSG00000171960 PPIH
ENST00000436387 0.998452022171762 0.958480333545141 -0.00590422716701216 ENSG00000171960 PPIH
ENST00000461351 0.998480807549696 0.960465027871176 -0.00413080252405054 ENSG00000171960 PPIH
ENST00000321358 0.989314582837934 0.846146968145881 0.0156017534852474 ENSG00000065978 YBX1
ENST00000332220 0.974182504556143 0.719515573290364 0.0247330687907672 ENSG00000065978 YBX1
ENST00000436427 0.998480807549696 0.969739181310031 0.00344382434390317 ENSG00000065978 YBX1
ENST00000467957 0.995795531794764 0.931447302455628 0.00738027575341668 ENSG00000065978 YBX1
ENST00000397054 0.498333539872134 0.0604024781589693 0.112744812640436 ENSG00000117385 LEPRE1
ENST00000460031 0.500373924539659 0.0609631811197679 0.112739458431015 ENSG00000117385 LEPRE1
ENST00000236040 0.499015425282465 0.0606303802239636 0.112740733058435 ENSG00000117385 LEPRE1
ENST00000495874 0.499015425282465 0.0606303802239636 0.112740733058435 ENSG00000117385 LEPRE1
ENST00000296388 0.499015425282465 0.0606303802239636 0.112740733058435 ENSG00000117385 LEPRE1
ENST00000462474 0.944617256415797 0.56209353180467 -0.0628673694036464 ENSG00000117385 LEPRE1
ENST00000472802 0.994376062420918 0.910458209462789 -0.0124568246354578 ENSG00000117385 LEPRE1
ENST00000431412 0.852484214169669 0.30732899612825 0.0839190444845657 ENSG00000117385 LEPRE1
ENST00000460831 0.939113781414804 0.531111554172061 -0.084895679216142 ENSG00000117385 LEPRE1
ENST00000481465 0.748729557787921 0.183947433422065 0.122175633466422 ENSG00000117385 LEPRE1
ENST00000447502 0.719491639409149 0.161840388492489 0.127501837585553 ENSG00000117385 LEPRE1
ENST00000463465 0.870595635672271 0.342513053910222 0.0870663960942265 ENSG00000117385 LEPRE1
ENST00000372526 0.20939842927317 0.0106645997642213 0.186021093290357 ENSG00000117385 LEPRE1
ENST00000492956 0.217549493538686 0.0114613351014444 0.203885969131966 ENSG00000117385 LEPRE1
ENST00000372525 0.529045007303119 0.0692057331859349 0.183815280101003 ENSG00000164008 C1orf50
ENST00000464081 0.885534097263034 0.371485465121781 0.0795704222152776 ENSG00000164008 C1orf50
ENST00000603943 0.858688864237492 0.320707873127578 0.0876447352853185 ENSG00000164008 C1orf50
ENST00000536543 0.897354264827635 0.404023443973067 0.0740364512910407 ENSG00000164008 C1orf50
ENST00000468913 0.983398830028511 0.790379359453954 0.0332255585851607 ENSG00000164008 C1orf50
ENST00000494155 0.888852121550786 0.380900770836596 0.126954814303251 ENSG00000164008 C1orf50
ENST00000447572 0.854115612267086 0.310502341147101 -0.156859514030974 ENSG00000228452 RP5-994D16.9
ENST00000372522 0.990041427924125 0.856632240126427 0.0199442134287637 ENSG00000177868 CCDC23
ENST00000372521 0.977225972373343 0.743519625731304 0.0359683787399188 ENSG00000177868 CCDC23
ENST00000537227 0.983102064370851 0.785055880289223 0.0300247755247 ENSG00000177868 CCDC23
ENST00000497437 0.932839248940435 0.500825554021062 0.0784507517281353 ENSG00000177868 CCDC23
ENST00000487556 0.857676409886308 0.318585545603569 -0.0868487584089682 ENSG00000164010 ERMAP
ENST00000372517 0.857676409886308 0.318585545603569 -0.0868487584089682 ENSG00000164010 ERMAP
ENST00000470938 0.992769080692705 0.889195708061821 0.0216281686041529 ENSG00000164010 ERMAP
ENST00000372514 0.935388464224331 0.515471263106172 -0.0642111922984701 ENSG00000164010 ERMAP
ENST00000328249 0.960644157503353 0.647916012068273 -0.0482744751555648 ENSG00000164010 ERMAP
ENST00000414798 0.99721255045977 0.949419664672379 -0.00735263203465936 ENSG00000228192 RP11-342M1.3
ENST00000416809 0.983398830028511 0.790337511147793 0.0314607474590107 ENSG00000228192 RP11-342M1.3
ENST00000425076 0.947374502265162 0.576993799822678 0.0728315294053302 ENSG00000228192 RP11-342M1.3
ENST00000444563 0.947374502265162 0.576993799822678 0.0728315294053302 ENSG00000228192 RP11-342M1.3
ENST00000372508 0.921189475712364 0.463884117790139 -0.0674196593242883 ENSG00000164011 ZNF691
ENST00000372507 0.921189475712364 0.463884117790139 -0.0674196593242883 ENSG00000164011 ZNF691
ENST00000372506 0.921189475712364 0.463884117790139 -0.0674196593242883 ENSG00000164011 ZNF691
ENST00000397044 0.933551953461573 0.503679218015979 -0.0634403090583551 ENSG00000164011 ZNF691
ENST00000372504 0.921189475712364 0.463884117790139 -0.0674196593242883 ENSG00000164011 ZNF691
ENST00000397034 0.982171674262145 0.776539729199976 -0.0315254059631575 ENSG00000164011 ZNF691
ENST00000372503 0.985316102575124 0.803202825153778 -0.0264472292723245 ENSG00000164011 ZNF691
ENST00000372502 0.932989238634608 0.501666817711 -0.0758649769087469 ENSG00000164011 ZNF691
ENST00000426263 0.310494979534924 0.0222153322221601 -0.154123181678705 ENSG00000117394 SLC2A1
ENST00000475162 0.426709574029791 0.0430059657684921 -0.162023498845043 ENSG00000117394 SLC2A1
ENST00000439722 0.936083698663417 0.519984914686606 -0.0698657815319785 ENSG00000117394 SLC2A1
ENST00000415851 0.88201631672762 0.3647431986298 -0.079639915259077 ENSG00000117394 SLC2A1
ENST00000372500 0.813708725373416 0.252208608650273 -0.1079299257468 ENSG00000117394 SLC2A1
ENST00000460369 0.907252968670293 0.424868633360549 -0.116044653458649 ENSG00000117394 SLC2A1
ENST00000431759 0.887175567533511 0.376901346498585 -0.129669656795656 ENSG00000227533 SLC2A1-AS1
ENST00000416689 0.88995298084037 0.383430956246152 -0.132836956506928 ENSG00000227533 SLC2A1-AS1
ENST00000431635 0.845815061437569 0.296707866780378 -0.0682253457623613 ENSG00000117395 EBNA1BP2
ENST00000236051 0.840417867643112 0.288555248531839 -0.0692963110266746 ENSG00000117395 EBNA1BP2
ENST00000463906 0.72977578260959 0.169021639024019 -0.115596935459525 ENSG00000117395 EBNA1BP2
ENST00000491223 0.984752430958857 0.799929354840005 -0.0297526194651989 ENSG00000117395 EBNA1BP2
ENST00000472982 0.986079529467494 0.808725941704899 -0.0300933943090264 ENSG00000117395 EBNA1BP2
ENST00000483082 0.985813839751517 0.807478757058906 -0.0306169665490812 ENSG00000117395 EBNA1BP2
ENST00000461557 0.993773753330581 0.904314934782613 -0.0159632721238225 ENSG00000117395 EBNA1BP2
ENST00000372492 0.957917070478695 0.633381457525593 0.0717558443626108 ENSG00000243710 WDR65
ENST00000424948 0.995950652209467 0.934339396943378 0.0127323948384814 ENSG00000234694 RP1-92O14.3
ENST00000310955 0.107405232011113 0.00351796663036586 -0.224101114093052 ENSG00000117399 CDC20
ENST00000372462 0.107687771676592 0.00353592801347553 -0.224082261735727 ENSG00000117399 CDC20
ENST00000478882 0.679414113024483 0.135271272415067 -0.131730053860561 ENSG00000117399 CDC20
ENST00000482046 0.0411640026388528 0.000839395650475721 -0.329733221056383 ENSG00000117399 CDC20
ENST00000372458 0.698746480118325 0.148337935963153 -0.0975654738371634 ENSG00000066322 ELOVL1
ENST00000413844 0.699162585725277 0.148533676755379 -0.0975611326877347 ENSG00000066322 ELOVL1
ENST00000468865 0.249416764288941 0.0147013495554329 -0.141541058635195 ENSG00000066322 ELOVL1
ENST00000464204 0.688725866203431 0.141347347451837 -0.100832556796175 ENSG00000066322 ELOVL1
ENST00000470968 0.690681175435362 0.142731501052665 -0.0994312375984229 ENSG00000066322 ELOVL1
ENST00000487209 0.705619185136667 0.152252650639925 -0.0930728966517432 ENSG00000066322 ELOVL1
ENST00000470769 0.689891503971719 0.142087106346049 -0.0958809607234731 ENSG00000066322 ELOVL1
ENST00000497569 0.786489763730666 0.219170755422177 -0.0747565984216502 ENSG00000066322 ELOVL1
ENST00000482302 0.784700826743071 0.216557969796652 -0.0736892120460125 ENSG00000066322 ELOVL1
ENST00000497050 0.797510747376983 0.23101951694916 -0.0712739123733432 ENSG00000066322 ELOVL1
ENST00000478481 0.375597929935679 0.0329987071910437 -0.123272336122725 ENSG00000066322 ELOVL1
ENST00000479439 0.952609404874853 0.599188702256521 -0.0522515938361519 ENSG00000066322 ELOVL1
ENST00000465321 0.958946726090731 0.638097655467101 -0.0476507601877005 ENSG00000066322 ELOVL1
ENST00000479686 0.979823302065929 0.760835565727647 -0.03233731065813 ENSG00000066322 ELOVL1
ENST00000496932 0.979197304975103 0.752000489915114 -0.0347887518133387 ENSG00000066322 ELOVL1
ENST00000290663 0.185103166100593 0.0086191603552205 0.185119872991576 ENSG00000159479 MED8
ENST00000372457 0.187534304422318 0.00881727682319375 0.184542605423882 ENSG00000159479 MED8
ENST00000372455 0.253463585048363 0.0152165454036991 0.188894291234747 ENSG00000159479 MED8
ENST00000436713 0.502230232523878 0.0614270549356697 0.162607339268379 ENSG00000229431 RP1-92O14.6
ENST00000460803 0.821399575161455 0.261483764699701 0.127101555453114 ENSG00000159479 MED8
ENST00000473560 0.442947876814823 0.0465370549780513 0.17529092933927 ENSG00000159479 MED8
ENST00000310739 0.681738460456829 0.136669153276003 0.155841535298587 ENSG00000198198 SZT2
ENST00000372450 0.681738460456829 0.136669153276003 0.155841535298587 ENSG00000198198 SZT2
ENST00000357658 0.844955453406983 0.295070974293961 0.101187146079542 ENSG00000198198 SZT2
ENST00000406439 0.933703009433149 0.507096226872591 0.0650882664672543 ENSG00000198198 SZT2
ENST00000562955 0.439659589409933 0.0457233362245865 0.111119620635274 ENSG00000198198 SZT2
ENST00000470139 0.796245692070137 0.22930876753656 0.103566198299916 ENSG00000198198 SZT2
ENST00000372442 0.753878439433635 0.188923190453896 0.130215225588924 ENSG00000198198 SZT2
ENST00000478140 0.714795602570817 0.158342361210892 0.190869798130611 ENSG00000198198 SZT2
ENST00000470897 0.289329640608551 0.0194868644334869 0.35666732996743 ENSG00000198198 SZT2
ENST00000471177 0.858842851904047 0.321507108721162 0.136687859869798 ENSG00000198198 SZT2
ENST00000460536 0.849953620248658 0.302684720533558 0.0781699994055814 ENSG00000198198 SZT2
ENST00000396885 0.838664539325848 0.284367080273682 0.151153625933175 ENSG00000229372 SZT2-AS1
ENST00000583037 0.784500826881165 0.216320707172746 0.100608136851436 ENSG00000178922 HYI
ENST00000483618 0.932890820383675 0.500999462079218 -0.0953669566452129 ENSG00000178922 HYI
ENST00000372425 0.784500826881165 0.216320707172746 0.100608136851436 ENSG00000178922 HYI
ENST00000372433 0.77546382371319 0.20745907962926 0.10208749359393 ENSG00000178922 HYI
ENST00000372434 0.805466505161167 0.241518166737295 0.0952932950489356 ENSG00000178922 HYI
ENST00000470662 0.757877279349006 0.192727624707506 0.106059230691694 ENSG00000178922 HYI
ENST00000487366 0.755964476399303 0.191207847237562 0.10656925209071 ENSG00000178922 HYI
ENST00000372430 0.837274174016609 0.282525024629793 0.0881310646059826 ENSG00000178922 HYI
ENST00000372432 0.804539252035601 0.239604025053733 0.095347483779719 ENSG00000178922 HYI
ENST00000372427 0.797510747376983 0.231020767844785 0.0971772329773506 ENSG00000178922 HYI
ENST00000372426 0.752430109659514 0.18764668458136 0.107019843372705 ENSG00000178922 HYI
ENST00000486909 0.791187486434136 0.224171775475859 0.100232502837057 ENSG00000178922 HYI
ENST00000496142 0.798894174360369 0.232610047889223 0.148268373860075 ENSG00000178922 HYI
ENST00000469587 0.888722351010904 0.380457818386638 0.101031321941897 ENSG00000178922 HYI
ENST00000496043 0.83127668583501 0.274723856688877 0.159014853521826 ENSG00000142949 PTPRF
ENST00000481019 0.855430651193487 0.312793568589447 0.146873881995002 ENSG00000142949 PTPRF
ENST00000359947 0.863347082740778 0.330692134395499 0.145164550431536 ENSG00000142949 PTPRF
ENST00000438120 0.73993732878876 0.177190338430426 0.20194420324587 ENSG00000142949 PTPRF
ENST00000436724 0.895144843619591 0.396027693654218 0.131009328346069 ENSG00000142949 PTPRF
ENST00000372405 0.87965709529551 0.360479171682516 0.140065184894718 ENSG00000142949 PTPRF
ENST00000372413 0.887158650704204 0.376668322672173 0.133317950104658 ENSG00000142949 PTPRF
ENST00000372414 0.887158650704204 0.376668322672173 0.133317950104658 ENSG00000142949 PTPRF
ENST00000437607 0.932747528710638 0.500462096505463 0.102191236868253 ENSG00000142949 PTPRF
ENST00000467464 0.986811241563885 0.813311196398478 0.0343890477836803 ENSG00000142949 PTPRF
ENST00000412568 0.752437824384733 0.187776842268621 0.200715031201594 ENSG00000142949 PTPRF
ENST00000429895 0.885341638759591 0.370973115259254 0.135668372778477 ENSG00000142949 PTPRF
ENST00000414879 0.81876873642391 0.258370647485738 0.172216211461025 ENSG00000142949 PTPRF
ENST00000422171 0.81876873642391 0.258370647485738 0.172216211461025 ENSG00000142949 PTPRF
ENST00000496447 0.965054812487121 0.669509528792289 0.0645311603250638 ENSG00000142949 PTPRF
ENST00000372407 0.991841748297462 0.877854191918267 0.0232768893586377 ENSG00000142949 PTPRF
ENST00000477970 0.970513323118956 0.699123650821565 0.0587081763055881 ENSG00000142949 PTPRF
ENST00000372396 0.941808258679368 0.544350463125831 -0.0345002150730453 ENSG00000066135 KDM4A
ENST00000463151 0.985576930858091 0.806210151480258 -0.0202122061427816 ENSG00000066135 KDM4A
ENST00000485249 0.971915547251921 0.708555208414923 -0.0325794975800176 ENSG00000066135 KDM4A
ENST00000472265 0.985819104407049 0.807695747874711 -0.0330818416016339 ENSG00000066135 KDM4A
ENST00000481296 0.615140409730476 0.100473414378879 -0.220079970871144 ENSG00000066135 KDM4A
ENST00000398804 0.924623364903544 0.474052585551786 0.0595196339338297 ENSG00000236200 KDM4A-AS1
ENST00000439057 0.940162456519278 0.535568863779763 0.0533657117605938 ENSG00000236200 KDM4A-AS1
ENST00000434346 0.56907529892205 0.0826930849633247 0.164513100301154 ENSG00000236200 KDM4A-AS1
ENST00000453015 0.896442506900591 0.400487982726461 0.0807544536154778 ENSG00000236200 KDM4A-AS1
ENST00000418149 0.998480807549696 0.969962252320339 -0.00396769979613862 ENSG00000236200 KDM4A-AS1
ENST00000532911 0.857746923721625 0.318814237530083 -0.129383932676948 ENSG00000126091 ST3GAL3
ENST00000489897 0.944871022417754 0.562574500690201 -0.0613389309458718 ENSG00000126091 ST3GAL3
ENST00000372374 0.945516602479296 0.566764113886796 -0.0563495845253651 ENSG00000126091 ST3GAL3
ENST00000372375 0.945516602479296 0.566764113886796 -0.0563495845253651 ENSG00000126091 ST3GAL3
ENST00000545417 0.945516602479296 0.566764113886796 -0.0563495845253651 ENSG00000126091 ST3GAL3
ENST00000372377 0.945516602479296 0.566764113886796 -0.0563495845253651 ENSG00000126091 ST3GAL3
ENST00000361392 0.945516602479296 0.566764113886796 -0.0563495845253651 ENSG00000126091 ST3GAL3
ENST00000361400 0.945516602479296 0.566764113886796 -0.0563495845253651 ENSG00000126091 ST3GAL3
ENST00000353126 0.945516602479296 0.566764113886796 -0.0563495845253651 ENSG00000126091 ST3GAL3
ENST00000530154 0.947374502265162 0.575725828882671 -0.0601384750574669 ENSG00000126091 ST3GAL3
ENST00000262915 0.945516602479296 0.566764113886796 -0.0563495845253651 ENSG00000126091 ST3GAL3
ENST00000330208 0.945516602479296 0.566764113886796 -0.0563495845253651 ENSG00000126091 ST3GAL3
ENST00000335430 0.945516602479296 0.566764113886796 -0.0563495845253651 ENSG00000126091 ST3GAL3
ENST00000351035 0.945516602479296 0.566764113886796 -0.0563495845253651 ENSG00000126091 ST3GAL3
ENST00000479383 0.857005793114255 0.315965872850154 -0.131127545830696 ENSG00000126091 ST3GAL3
ENST00000347631 0.944161835741541 0.560033319731941 -0.0616979401623939 ENSG00000126091 ST3GAL3
ENST00000484868 0.918049817561422 0.453920163385995 -0.0963454792084917 ENSG00000126091 ST3GAL3
ENST00000461066 0.863210548777391 0.329492531450221 -0.127734144654456 ENSG00000126091 ST3GAL3
ENST00000437753 0.996911171037862 0.945316086942636 -0.00899064085080959 ENSG00000229444 RP11-184I16.4
ENST00000533997 0.945122746231062 0.564260523522442 -0.0609490414695656 ENSG00000126091 ST3GAL3
ENST00000469715 0.945122746231062 0.564260523522442 -0.0609490414695656 ENSG00000126091 ST3GAL3
ENST00000490541 0.945122746231062 0.564260523522442 -0.0609490414695656 ENSG00000126091 ST3GAL3
ENST00000528371 0.945122746231062 0.564260523522442 -0.0609490414695656 ENSG00000126091 ST3GAL3
ENST00000530581 0.945122746231062 0.564260523522442 -0.0609490414695656 ENSG00000126091 ST3GAL3
ENST00000531816 0.945122746231062 0.564260523522442 -0.0609490414695656 ENSG00000126091 ST3GAL3
ENST00000531993 0.945122746231062 0.564260523522442 -0.0609490414695656 ENSG00000126091 ST3GAL3
ENST00000533212 0.945122746231062 0.564260523522442 -0.0609490414695656 ENSG00000126091 ST3GAL3
ENST00000533933 0.945122746231062 0.564260523522442 -0.0609490414695656 ENSG00000126091 ST3GAL3
ENST00000372369 0.945122746231062 0.564260523522442 -0.0609490414695656 ENSG00000126091 ST3GAL3
ENST00000372372 0.945122746231062 0.564260523522442 -0.0609490414695656 ENSG00000126091 ST3GAL3
ENST00000372368 0.945122746231062 0.564260523522442 -0.0609490414695656 ENSG00000126091 ST3GAL3
ENST00000372367 0.945122746231062 0.564260523522442 -0.0609490414695656 ENSG00000126091 ST3GAL3
ENST00000372366 0.945122746231062 0.564260523522442 -0.0609490414695656 ENSG00000126091 ST3GAL3
ENST00000372365 0.945122746231062 0.564260523522442 -0.0609490414695656 ENSG00000126091 ST3GAL3
ENST00000361746 0.945122746231062 0.564260523522442 -0.0609490414695656 ENSG00000126091 ST3GAL3
ENST00000332628 0.945122746231062 0.564260523522442 -0.0609490414695656 ENSG00000126091 ST3GAL3
ENST00000531451 0.945952331419663 0.569395412296706 -0.0602411153635599 ENSG00000126091 ST3GAL3
ENST00000372362 0.945952331419663 0.569395412296706 -0.0602411153635599 ENSG00000126091 ST3GAL3
ENST00000361812 0.945952331419663 0.569395412296706 -0.0602411153635599 ENSG00000126091 ST3GAL3
ENST00000461375 0.994965648883052 0.920214726404584 -0.00880360877703378 ENSG00000126091 ST3GAL3
ENST00000490502 0.935280716184794 0.514484174717747 0.0553815629786163 ENSG00000126091 ST3GAL3
ENST00000495482 0.996773652850205 0.943768975970116 -0.00713875151420493 ENSG00000126091 ST3GAL3
ENST00000446167 0.995082842315686 0.92378009883734 -0.014840793595217 ENSG00000237950 RP11-7O11.3
ENST00000445226 0.987082939089243 0.817316149728126 -0.0358228171218524 ENSG00000237950 RP11-7O11.3
ENST00000412378 0.986993344589677 0.815109085215055 -0.036205848860045 ENSG00000237950 RP11-7O11.3
ENST00000372343 0.942550325395238 0.552123994755078 -0.0437772213148431 ENSG00000117408 IPO13
ENST00000489061 0.964023939886988 0.664628549178864 0.0481322518897234 ENSG00000117408 IPO13
ENST00000489773 0.954683380681951 0.609703959141129 -0.047865912991724 ENSG00000117408 IPO13
ENST00000492152 0.857293741875183 0.316989005609334 -0.0970858073773414 ENSG00000117408 IPO13
ENST00000480902 0.99238243331702 0.883180476538316 -0.0181275946243538 ENSG00000117408 IPO13
ENST00000372339 0.600972817112488 0.0945857144836958 -0.162018727190898 ENSG00000117408 IPO13
ENST00000486876 0.865493699292255 0.333979552975222 -0.118025290195614 ENSG00000117408 IPO13
ENST00000471934 0.983870797735953 0.794794199727224 -0.0267689543511784 ENSG00000132768 DPH2
ENST00000476260 0.955473170822778 0.614977984275713 0.0509018480686841 ENSG00000132768 DPH2
ENST00000255108 0.971417259175625 0.706365505588797 -0.0393185404874356 ENSG00000132768 DPH2
ENST00000412950 0.992972836066183 0.891066513213415 0.0156350016950099 ENSG00000132768 DPH2
ENST00000524776 0.992972836066183 0.891066513213415 0.0156350016950099 ENSG00000132768 DPH2
ENST00000495421 0.971417259175625 0.706365505588797 -0.0393185404874356 ENSG00000132768 DPH2
ENST00000530988 0.995316180988953 0.927410497224221 -0.00937962978917809 ENSG00000132768 DPH2
ENST00000527567 0.987126579132191 0.82173923658272 -0.0224807857922414 ENSG00000132768 DPH2
ENST00000492306 0.945905559372877 0.567469032697111 0.0581636702674586 ENSG00000132768 DPH2
ENST00000490861 0.936083698663417 0.519972625441991 0.0652543079584015 ENSG00000132768 DPH2
ENST00000396758 0.968978444303844 0.69016136484291 -0.0415951234214744 ENSG00000132768 DPH2
ENST00000477294 0.991939780590693 0.87927668275396 -0.0148239667346905 ENSG00000132768 DPH2
ENST00000529729 0.955473170822778 0.615849826598678 0.0525989514306329 ENSG00000132768 DPH2
ENST00000532140 0.975226906086724 0.728634751929186 -0.0348117176054955 ENSG00000132768 DPH2
ENST00000534786 0.955473170822778 0.617774137777749 -0.051115572115209 ENSG00000132768 DPH2
ENST00000534655 0.836735633402575 0.281852160399663 0.123269705406389 ENSG00000132768 DPH2
ENST00000459879 0.99550686891644 0.929247279319129 0.0106671491683346 ENSG00000132768 DPH2
ENST00000527319 0.998431132751327 0.958194382414219 0.00626120320850981 ENSG00000132768 DPH2
ENST00000472505 0.999493940088449 0.990062984991669 0.00173341449712765 ENSG00000117410 ATP6V0B
ENST00000472174 0.998698311108163 0.977422205177551 0.00354627593227496 ENSG00000117410 ATP6V0B
ENST00000532642 0.998698311108163 0.976085402312509 0.0037571138852401 ENSG00000117410 ATP6V0B
ENST00000236067 0.998698311108163 0.976047771569585 0.00376306353213127 ENSG00000117410 ATP6V0B
ENST00000471859 0.999689630121876 0.995605040904994 -0.000703879540667043 ENSG00000117410 ATP6V0B
ENST00000472277 0.997988905454268 0.953050182920552 -0.00784828000076105 ENSG00000117410 ATP6V0B
ENST00000461670 0.997565176437607 0.951585378686016 0.00865898778612748 ENSG00000117410 ATP6V0B
ENST00000468183 0.998698311108163 0.976047771569585 0.00376306353213127 ENSG00000117410 ATP6V0B
ENST00000473485 0.998698311108163 0.976047771569585 0.00376306353213127 ENSG00000117410 ATP6V0B
ENST00000496131 0.997834539702568 0.95263594912805 -0.00818832029518195 ENSG00000117410 ATP6V0B
ENST00000498208 0.995110130370465 0.924820456521996 0.0135730266005874 ENSG00000117410 ATP6V0B
ENST00000532072 0.982438890298099 0.779727390141249 0.0374174577445713 ENSG00000117410 ATP6V0B
ENST00000498664 0.989922260134617 0.855244494861423 0.0196516133941592 ENSG00000117410 ATP6V0B
ENST00000498543 0.952748343338167 0.599762866204876 0.0676299976895752 ENSG00000117411 B4GALT2
ENST00000372324 0.947981429751285 0.581781213642368 0.0585002295824966 ENSG00000117411 B4GALT2
ENST00000497866 0.978398506856068 0.748205363537731 0.035760686606885 ENSG00000117411 B4GALT2
ENST00000434555 0.920746751818432 0.462358882780387 0.076313823123882 ENSG00000117411 B4GALT2
ENST00000356836 0.914006841181842 0.442695808256225 0.0782803550463087 ENSG00000117411 B4GALT2
ENST00000309519 0.83584325246861 0.279878089909815 0.102229995106394 ENSG00000117411 B4GALT2
ENST00000485678 0.783751247602926 0.215349563363952 0.117603944799717 ENSG00000117411 B4GALT2
ENST00000481924 0.942550325395238 0.551854222216195 0.0668885654705224 ENSG00000117411 B4GALT2
ENST00000486064 0.644359353093047 0.115245425652947 0.190805043223698 ENSG00000159214 CCDC24
ENST00000372307 0.821395135779759 0.261462853254169 0.111482978285638 ENSG00000196517 SLC6A9
ENST00000372318 0.651909305711633 0.119300737656603 0.189587645874686 ENSG00000159214 CCDC24
ENST00000460543 0.739291324641688 0.176754699420716 0.166753485519283 ENSG00000159214 CCDC24
ENST00000463846 0.651909305711633 0.119300737656603 0.189587645874686 ENSG00000159214 CCDC24
ENST00000490563 0.651909305711633 0.119300737656603 0.189587645874686 ENSG00000159214 CCDC24
ENST00000490064 0.635962464726558 0.110661860165269 0.19398314393566 ENSG00000159214 CCDC24
ENST00000486504 0.592856411286352 0.0915920496781028 0.206683279226394 ENSG00000159214 CCDC24
ENST00000485811 0.612719118365354 0.0992803235152426 0.197351477375355 ENSG00000159214 CCDC24
ENST00000372306 0.806351777902406 0.242511601815816 0.113024550626537 ENSG00000196517 SLC6A9
ENST00000466180 0.535930475083564 0.0712904225945778 0.217607618348287 ENSG00000159214 CCDC24
ENST00000479055 0.721466049177682 0.163331718265678 0.176119077634738 ENSG00000159214 CCDC24
ENST00000372310 0.987082939089243 0.816368915645832 0.0244329330556121 ENSG00000196517 SLC6A9
ENST00000475075 0.955473170822778 0.61555810831013 0.055372919125761 ENSG00000196517 SLC6A9
ENST00000357730 0.990588751661322 0.863792348009111 0.0196786643965281 ENSG00000196517 SLC6A9
ENST00000360584 0.990588751661322 0.863792348009111 0.0196786643965281 ENSG00000196517 SLC6A9
ENST00000537678 0.974017610994976 0.718887186878989 0.0411021293450408 ENSG00000196517 SLC6A9
ENST00000492434 0.921614290808591 0.465432317561529 0.105101265888884 ENSG00000196517 SLC6A9
ENST00000528803 0.893129522486816 0.390967474503234 0.129021563861759 ENSG00000196517 SLC6A9
ENST00000489764 0.925682995349987 0.478662493681334 0.104951973298428 ENSG00000196517 SLC6A9
ENST00000466926 0.91844278093655 0.454680378974467 0.110836286655124 ENSG00000196517 SLC6A9
ENST00000361745 0.97070063629141 0.700548672371631 -0.0279199736623275 ENSG00000178028 DMAP1
ENST00000446292 0.944617256415797 0.562108330601262 -0.0421591572486694 ENSG00000178028 DMAP1
ENST00000440641 0.995059567772073 0.922732527759498 -0.00699851016215775 ENSG00000178028 DMAP1
ENST00000436069 0.990738145126541 0.869713698488453 0.0195712818496423 ENSG00000178028 DMAP1
ENST00000437511 0.982567005290407 0.781008454711656 -0.0196772800895979 ENSG00000178028 DMAP1
ENST00000475794 0.994943143244263 0.920026111166717 -0.0108267727666831 ENSG00000178028 DMAP1
ENST00000471829 0.994943143244263 0.918127005347102 -0.00878100006450419 ENSG00000178028 DMAP1
ENST00000487922 0.998480807549696 0.964114085364842 -0.00386942798384472 ENSG00000178028 DMAP1
ENST00000315913 0.97070063629141 0.700548672371631 -0.0279199736623275 ENSG00000178028 DMAP1
ENST00000372289 0.97070063629141 0.700548672371631 -0.0279199736623275 ENSG00000178028 DMAP1
ENST00000463950 0.993050734104647 0.894398047236543 0.0173382083448775 ENSG00000178028 DMAP1
ENST00000372290 0.994252283810134 0.908327467591204 -0.0095190633445006 ENSG00000178028 DMAP1
ENST00000488433 0.944235850019348 0.560297946388788 -0.0405297747586854 ENSG00000178028 DMAP1
ENST00000483741 0.63263875985481 0.108922369620941 -0.160517577319445 ENSG00000178028 DMAP1
ENST00000494092 0.934445618728333 0.51039330889958 -0.0790643312686298 ENSG00000178028 DMAP1
ENST00000372257 0.892675608383139 0.389061894050605 0.0522438449680313 ENSG00000117419 ERI3
ENST00000372259 0.857293741875183 0.316676546190094 0.062887157065734 ENSG00000117419 ERI3
ENST00000456170 0.840417867643112 0.288130790261519 0.0655146531972278 ENSG00000117419 ERI3
ENST00000537474 0.949410673944578 0.587749466431307 0.0324546794419721 ENSG00000117419 ERI3
ENST00000489710 0.357994281175727 0.0296719683724187 0.138249468772698 ENSG00000117419 ERI3
ENST00000479101 0.367082852071203 0.0314165863984483 0.136570869680752 ENSG00000117419 ERI3
ENST00000462341 0.267563839294488 0.0168310438288725 0.156564276040488 ENSG00000117419 ERI3
ENST00000414156 0.94054112289039 0.538853819964619 -0.0947219326678898 ENSG00000233602 ERI3-IT1
ENST00000452396 0.998966129455257 0.981906115794936 -0.00178856349975567 ENSG00000117419 ERI3
ENST00000495828 0.973840752202001 0.718246393669194 -0.028282939777243 ENSG00000117419 ERI3
ENST00000457571 0.987082939089243 0.818377977806515 0.0191158546724023 ENSG00000117419 ERI3
ENST00000355387 0.993050734104647 0.893757959513124 -0.00936548505955227 ENSG00000187147 RNF220
ENST00000361799 0.993050734104647 0.893757959513124 -0.00936548505955227 ENSG00000187147 RNF220
ENST00000372247 0.993050734104647 0.893593165580056 -0.00937531917574259 ENSG00000187147 RNF220
ENST00000443020 0.993020053007499 0.892795122694008 -0.00919385459923926 ENSG00000187147 RNF220
ENST00000453863 0.95884936751334 0.637458067398224 -0.0435295224670971 ENSG00000187147 RNF220
ENST00000335497 0.995965468214958 0.936499663862914 0.00558731646905412 ENSG00000187147 RNF220
ENST00000440132 0.999494541960886 0.990670903179178 0.000807230556560818 ENSG00000187147 RNF220
ENST00000474064 0.996717908936324 0.943456330230022 -0.00495815634959244 ENSG00000187147 RNF220
ENST00000471494 0.994416044053971 0.912995055107101 -0.0081970553699018 ENSG00000187147 RNF220
ENST00000488865 0.969240216419026 0.69124545143841 -0.0366557322964662 ENSG00000187147 RNF220
ENST00000497469 0.989160917100179 0.842969278485311 -0.0136447904517364 ENSG00000187147 RNF220
ENST00000475378 0.99238243331702 0.885524830212546 -0.00887716973688144 ENSG00000187147 RNF220
ENST00000484745 0.998480807549696 0.966829830411321 -0.00262459261928498 ENSG00000187147 RNF220
ENST00000372242 0.993708109016423 0.902008238619048 -0.0087105601131491 ENSG00000126106 TMEM53
ENST00000372243 0.993708109016423 0.902008238619048 -0.0087105601131491 ENSG00000126106 TMEM53
ENST00000372244 0.993708109016423 0.902008238619048 -0.0087105601131491 ENSG00000126106 TMEM53
ENST00000495630 0.99550686891644 0.929153744593891 -0.00615601792751994 ENSG00000126106 TMEM53
ENST00000474394 0.910763141521079 0.433864996495575 0.0461940190142134 ENSG00000187147 RNF220
ENST00000480686 0.996921057450952 0.945895153279987 0.00412478516928547 ENSG00000187147 RNF220
ENST00000474956 0.973632966652039 0.717137724830748 0.0248752535236635 ENSG00000187147 RNF220
ENST00000476724 0.811238936731716 0.249913200530528 -0.117906026920678 ENSG00000126106 TMEM53
ENST00000468117 0.811238936731716 0.249913200530528 -0.117906026920678 ENSG00000126106 TMEM53
ENST00000372237 0.811238936731716 0.249913200530528 -0.117906026920678 ENSG00000126106 TMEM53
ENST00000372235 0.873103239805789 0.34755749285215 -0.0971256684001591 ENSG00000126106 TMEM53
ENST00000420706 0.958441652704862 0.63573663824063 -0.0522312875595874 ENSG00000126106 TMEM53
ENST00000424484 0.941808258679368 0.544657369373608 0.0744880278944902 ENSG00000198520 C1orf228
ENST00000455805 0.951521638546488 0.595244718008591 0.0672760722418326 ENSG00000198520 C1orf228
ENST00000458657 0.932989238634608 0.501313128596317 0.0827025018516729 ENSG00000198520 C1orf228
ENST00000418644 0.962826382450148 0.65821516181536 0.0562640774379638 ENSG00000198520 C1orf228
ENST00000441519 0.951521638546488 0.595244718008591 0.0672760722418326 ENSG00000198520 C1orf228
ENST00000357508 0.932989238634608 0.501313128596317 0.0827025018516729 ENSG00000198520 C1orf228
ENST00000535358 0.932989238634608 0.501313128596317 0.0827025018516729 ENSG00000198520 C1orf228
ENST00000445071 0.947374502265162 0.576306905469946 0.071519521306075 ENSG00000198520 C1orf228
ENST00000453711 0.968771179890685 0.689092048084898 0.0511063795828196 ENSG00000198520 C1orf228
ENST00000421398 0.942151370423278 0.548398315396345 0.0741176552750166 ENSG00000198520 C1orf228
ENST00000444751 0.942151370423278 0.547582736904362 0.0740881338968032 ENSG00000198520 C1orf228
ENST00000434068 0.917792029376608 0.453014444215429 0.116655842053664 ENSG00000198520 C1orf228
ENST00000434520 0.96809512374071 0.685896390611785 0.0621949267309432 ENSG00000198520 C1orf228
ENST00000452259 0.639840986462211 0.112747710077034 -0.121771030094323 ENSG00000142945 KIF2C
ENST00000372224 0.694443828320525 0.14470218848372 -0.113469535616976 ENSG00000142945 KIF2C
ENST00000493027 0.640334124171189 0.11294704186348 -0.121769161077606 ENSG00000142945 KIF2C
ENST00000372218 0.690006738576871 0.142167970680318 -0.114295232400395 ENSG00000142945 KIF2C
ENST00000455186 0.659395543013568 0.123515553485147 -0.123546609755864 ENSG00000142945 KIF2C
ENST00000372222 0.487116300231068 0.0574044104162211 -0.140661716751487 ENSG00000142945 KIF2C
ENST00000480574 0.731595740431447 0.170450637069058 -0.13699722776636 ENSG00000142945 KIF2C
ENST00000372217 0.524173656675651 0.0678089239835293 -0.132957171457607 ENSG00000142945 KIF2C
ENST00000440985 0.979823302065929 0.760350992448451 -0.0319135963683871 ENSG00000225721 RP11-269F19.2
ENST00000428791 0.817834447426552 0.256963968232245 -0.102298663455136 ENSG00000225721 RP11-269F19.2
ENST00000423289 0.84021443450173 0.287357907428458 -0.117559733357732 ENSG00000142945 KIF2C
ENST00000472235 0.378077689069368 0.0335375474153254 -0.221790524243799 ENSG00000142945 KIF2C
ENST00000497035 0.845514348487426 0.295811521096656 0.068328107071686 ENSG00000142937 RPS8
ENST00000396651 0.857293741875183 0.317035615449105 0.0657136024493417 ENSG00000142937 RPS8
ENST00000372209 0.857293741875183 0.316713445154932 0.0657739480023477 ENSG00000142937 RPS8
ENST00000470475 0.936806048908375 0.524192276382385 0.051080498921582 ENSG00000142937 RPS8
ENST00000485390 0.857293741875183 0.316563700495184 0.0658082205502201 ENSG00000142937 RPS8
ENST00000464658 0.852891823316636 0.308251720197072 0.088388000340015 ENSG00000142937 RPS8
ENST00000484599 0.855018373513184 0.312366288446864 0.0882792977200138 ENSG00000142937 RPS8
ENST00000474582 0.918783233754038 0.455235218302602 0.0839582270917859 ENSG00000142937 RPS8
ENST00000384690 0.857465399555771 0.317921438174663 -0.153925296287521 ENSG00000207421 SNORD38B
ENST00000372201 0.903943732647883 0.416783985535152 0.0875823870456414 ENSG00000173846 PLK3
ENST00000465443 0.897922749291412 0.405193820783666 0.0897456386626225 ENSG00000173846 PLK3
ENST00000476731 0.927470066811397 0.482998606703917 0.078911104637709 ENSG00000173846 PLK3
ENST00000492398 0.917686185269598 0.452554724827686 0.0737991187091871 ENSG00000173846 PLK3
ENST00000461358 0.825840896382851 0.267328201259547 0.127403383142842 ENSG00000173846 PLK3
ENST00000461769 0.421601934872791 0.0418673741225885 0.270259494163021 ENSG00000173846 PLK3
ENST00000493100 0.929096549177321 0.487545572126596 0.0762668758961747 ENSG00000173846 PLK3
ENST00000339355 0.977430978121956 0.744258298659016 0.0504200634558896 ENSG00000188396 TCTEX1D4
ENST00000372200 0.942640449405846 0.554161692986583 0.0879244723024433 ENSG00000188396 TCTEX1D4
ENST00000450269 0.915306745842933 0.445862220516894 0.0936137740095639 ENSG00000222009 BTBD19
ENST00000453418 0.915306745842933 0.445862220516894 0.0936137740095639 ENSG00000222009 BTBD19
ENST00000409335 0.937347454020908 0.525200752502372 0.083754172235303 ENSG00000222009 BTBD19
ENST00000439563 0.952240263067649 0.598132650250802 0.0704406818323766 ENSG00000222009 BTBD19
ENST00000485668 0.83664532429076 0.281239284159694 0.112835030586983 ENSG00000222009 BTBD19
ENST00000482715 0.931707388747675 0.495956119954003 0.0914637525722548 ENSG00000222009 BTBD19
ENST00000475105 0.935699567605606 0.518073653646117 0.0862533698068627 ENSG00000222009 BTBD19
ENST00000495433 0.933807717460056 0.507538936348884 0.0916289437145795 ENSG00000222009 BTBD19
ENST00000489976 0.688633485592072 0.141252297447305 0.177298957082691 ENSG00000222009 BTBD19
ENST00000464114 0.554525883908583 0.0777591174438917 0.183194278572556 ENSG00000222009 BTBD19
ENST00000447098 0.999689630121876 0.99572477341494 0.000828468776205802 ENSG00000117425 PTCH2
ENST00000372192 0.99550686891644 0.929455806356682 -0.0137153842873439 ENSG00000117425 PTCH2
ENST00000439363 0.83731289747226 0.282669858328085 -0.131478882252058 ENSG00000070785 EIF2B3
ENST00000360403 0.906204860894052 0.422449627339382 -0.0827967934728578 ENSG00000070785 EIF2B3
ENST00000486491 0.61614324315327 0.101134289100778 -0.195506564046249 ENSG00000070785 EIF2B3
ENST00000372183 0.919475267197559 0.457757648150739 -0.0776685941877827 ENSG00000070785 EIF2B3
ENST00000480675 0.996950960532816 0.94655293511092 0.00616372120900349 ENSG00000070785 EIF2B3
ENST00000477953 0.990090554948003 0.857019362479038 0.0168888114513924 ENSG00000070785 EIF2B3
ENST00000372182 0.882060567115138 0.36516205059593 0.086206471211056 ENSG00000070785 EIF2B3
ENST00000487532 0.852136482287492 0.306600744360752 0.0940529725264469 ENSG00000070785 EIF2B3
ENST00000497010 0.818020874062598 0.257194509244077 0.119449854319164 ENSG00000070785 EIF2B3
ENST00000372168 0.956049586881908 0.622229544673696 -0.0332322073703193 ENSG00000126107 HECTD3
ENST00000372172 0.936697026692502 0.523443940287673 -0.0416953292875476 ENSG00000126107 HECTD3
ENST00000486132 0.987126579132191 0.825639101748562 -0.0174922807996717 ENSG00000126107 HECTD3
ENST00000486296 0.988337718690818 0.839112915274594 -0.0229460397613724 ENSG00000126107 HECTD3
ENST00000466423 0.976170090392589 0.734439653817757 -0.0336240447112495 ENSG00000126107 HECTD3
ENST00000487488 0.983191552890185 0.788517838534565 -0.0241941298995351 ENSG00000126107 HECTD3
ENST00000484564 0.987378168896762 0.826543881740606 -0.0266079089872323 ENSG00000126107 HECTD3
ENST00000246337 0.979823302065929 0.760258908805256 -0.0314889681726554 ENSG00000126088 UROD
ENST00000491773 0.99238243331702 0.885710707341058 -0.0178931340151882 ENSG00000126088 UROD
ENST00000463092 0.996717908936324 0.943337120317617 -0.0088366563772404 ENSG00000126088 UROD
ENST00000461035 0.998073291302323 0.954212766516617 -0.00732268198225995 ENSG00000126088 UROD
ENST00000491300 0.983191552890185 0.787985763576182 -0.032419510347809 ENSG00000126088 UROD
ENST00000434478 0.984740365239826 0.799547777187366 -0.031141895582993 ENSG00000126088 UROD
ENST00000494399 0.979823302065929 0.761692577215554 -0.0312913171502992 ENSG00000126088 UROD
ENST00000460334 0.987988252072558 0.83604153055072 -0.0253213962376582 ENSG00000126088 UROD
ENST00000462688 0.983500368805251 0.792958951381061 -0.0316392702188943 ENSG00000126088 UROD
ENST00000460906 0.989561831646989 0.851878317082982 -0.0228550002840307 ENSG00000126088 UROD
ENST00000490385 0.988337718690818 0.839264492256144 -0.0248916415071126 ENSG00000126088 UROD
ENST00000469548 0.979197304975103 0.751938335582869 -0.0375338019163386 ENSG00000126088 UROD
ENST00000486699 0.979197304975103 0.751767298364503 -0.0375663185624153 ENSG00000126088 UROD
ENST00000478467 0.979823302065929 0.760399964917899 -0.035343117509193 ENSG00000126088 UROD
ENST00000428106 0.977127188493454 0.742157009441224 -0.0379635752662155 ENSG00000126088 UROD
ENST00000496439 0.987116925581232 0.820983482526782 -0.0275499342948037 ENSG00000126088 UROD
ENST00000473012 0.985341902434796 0.804309666392196 -0.0304582642850316 ENSG00000126088 UROD
ENST00000472254 0.909985279500388 0.431488969039402 -0.0755590012576908 ENSG00000126088 UROD
ENST00000466193 0.992988177744822 0.891861074542559 0.015294171387178 ENSG00000126088 UROD
ENST00000465678 0.992836018008917 0.88984496953396 0.0153367456497322 ENSG00000126088 UROD
ENST00000359600 0.741133287223981 0.178049870874987 -0.200774248268087 ENSG00000162415 ZSWIM5
ENST00000464588 0.732594180434332 0.172123005836326 -0.195769897331756 ENSG00000162415 ZSWIM5
ENST00000334815 0.999710632691778 0.996614395914582 -0.000606762514230057 ENSG00000186603 HPDL
ENST00000528332 0.933551953461573 0.503513398467235 -0.0685992454392489 ENSG00000132781 MUTYH
ENST00000529984 0.933551953461573 0.503513398467235 -0.0685992454392489 ENSG00000132781 MUTYH
ENST00000372110 0.934871666490857 0.513419230918936 -0.06672115333247 ENSG00000132781 MUTYH
ENST00000372115 0.934450003211864 0.510447232691181 -0.0679359225618397 ENSG00000132781 MUTYH
ENST00000481571 0.934871666490857 0.513419230918936 -0.06672115333247 ENSG00000132781 MUTYH
ENST00000372098 0.934871666490857 0.513419230918936 -0.06672115333247 ENSG00000132781 MUTYH
ENST00000355498 0.919497168060636 0.458252660127545 -0.0750146985135039 ENSG00000132781 MUTYH
ENST00000475516 0.921595693908803 0.465376466830052 -0.0738620399997107 ENSG00000132781 MUTYH
ENST00000485271 0.807786089226706 0.245156270772309 -0.173578142453716 ENSG00000132781 MUTYH
ENST00000372104 0.931440112661174 0.494960705638482 -0.0688012730572807 ENSG00000132781 MUTYH
ENST00000448481 0.931440112661174 0.494960705638482 -0.0688012730572807 ENSG00000132781 MUTYH
ENST00000456914 0.928927970028827 0.486951242706994 -0.0702713990372352 ENSG00000132781 MUTYH
ENST00000354383 0.921595693908803 0.465376466830052 -0.0738620399997107 ENSG00000132781 MUTYH
ENST00000488731 0.924270906865092 0.473327061862983 -0.0724764644846942 ENSG00000132781 MUTYH
ENST00000372100 0.919497168060636 0.458252660127545 -0.0750146985135039 ENSG00000132781 MUTYH
ENST00000450313 0.934450003211864 0.510447232691181 -0.0679359225618397 ENSG00000132781 MUTYH
ENST00000531105 0.920746751818432 0.462226006273585 -0.0741517918621925 ENSG00000132781 MUTYH
ENST00000467459 0.987082939089243 0.817624294376285 0.030602267895598 ENSG00000132781 MUTYH
ENST00000482094 0.893034669076646 0.390585414464577 -0.1191197943686 ENSG00000132781 MUTYH
ENST00000529892 0.999398072948702 0.987789088113128 0.00204640837809772 ENSG00000132781 MUTYH
ENST00000533178 0.972572114992419 0.711377156686326 -0.041027304031417 ENSG00000132781 MUTYH
ENST00000528013 0.931390111962477 0.494606947443072 -0.0682093993160361 ENSG00000132781 MUTYH
ENST00000412971 0.964890836220428 0.668986886876686 -0.044174900112439 ENSG00000132781 MUTYH
ENST00000462388 0.838315928535067 0.283980944117314 0.128716770446382 ENSG00000132781 MUTYH
ENST00000466231 0.666277570957648 0.12725530430519 0.229662816806811 ENSG00000132781 MUTYH
ENST00000470256 0.972925104172905 0.713139842259506 -0.0372593479095124 ENSG00000132781 MUTYH
ENST00000461495 0.972289588323245 0.710176503840624 -0.0380708660860367 ENSG00000132781 MUTYH
ENST00000435155 0.967144510766929 0.681367853686723 -0.0423574038703629 ENSG00000132781 MUTYH
ENST00000467940 0.971700983043728 0.707180236218568 -0.039068831002424 ENSG00000132781 MUTYH
ENST00000478796 0.958312052400287 0.635034087262755 0.0575293501762887 ENSG00000132781 MUTYH
ENST00000525160 0.964233429074508 0.66569341704196 -0.0456386250120617 ENSG00000132781 MUTYH
ENST00000479746 0.919413485409481 0.457252315368318 -0.0823333185974669 ENSG00000132781 MUTYH
ENST00000492494 0.917728293596366 0.452706579708847 -0.0830571767265766 ENSG00000132781 MUTYH
ENST00000483642 0.915765859840738 0.448164248215717 -0.0853329434499535 ENSG00000132781 MUTYH
ENST00000481139 0.860868621933958 0.325668230524552 -0.109347330074021 ENSG00000132781 MUTYH
ENST00000485484 0.79531583266723 0.2282898770601 -0.131375889256442 ENSG00000132781 MUTYH
ENST00000476789 0.834119133792712 0.277841796639773 -0.121272978506047 ENSG00000132781 MUTYH
ENST00000462387 0.8078070523829 0.245217722940795 -0.130169277047262 ENSG00000132781 MUTYH
ENST00000474703 0.736997337884056 0.174901227081679 -0.150761333010087 ENSG00000132781 MUTYH
ENST00000483127 0.831840791321463 0.275291354824158 -0.119559302425405 ENSG00000132781 MUTYH
ENST00000534453 0.897493305810299 0.40416507610384 -0.0904365464559867 ENSG00000132781 MUTYH
ENST00000372090 0.857293741875183 0.317096207992392 -0.110260967337219 ENSG00000132773 TOE1
ENST00000477731 0.837681032963211 0.283200519338697 -0.132756839766162 ENSG00000132773 TOE1
ENST00000539779 0.915596711015044 0.446819821783857 -0.0850796625043376 ENSG00000132773 TOE1
ENST00000471337 0.828947598992175 0.271616192968002 -0.138069125233665 ENSG00000132773 TOE1
ENST00000495703 0.890636631261417 0.385274135544039 -0.0938505528653406 ENSG00000132773 TOE1
ENST00000460057 0.733748404145549 0.172848743560189 -0.183281454025712 ENSG00000132773 TOE1
ENST00000372084 0.65511790953984 0.121581222562693 -0.102784466138539 ENSG00000070759 TESK2
ENST00000372086 0.413215640184792 0.0402008340745131 -0.13820923894529 ENSG00000070759 TESK2
ENST00000341771 0.413215640184792 0.0402008340745131 -0.13820923894529 ENSG00000070759 TESK2
ENST00000486676 0.41863622028138 0.041233271908589 -0.137588109988839 ENSG00000070759 TESK2
ENST00000538496 0.396774222337398 0.0369476525413353 -0.13970312471491 ENSG00000070759 TESK2
ENST00000493974 0.208627037025835 0.0106068678499863 -0.290855477224051 ENSG00000070759 TESK2
ENST00000451835 0.0701114400830593 0.00184066693577482 -0.302165075580454 ENSG00000070759 TESK2
ENST00000415578 0.750970556035917 0.186024714880934 -0.202414821577109 ENSG00000236624 CCDC163P
ENST00000515561 0.750970556035917 0.186024714880934 -0.202414821577109 ENSG00000236624 CCDC163P
ENST00000502793 0.712868035211565 0.157111206460247 -0.218976212021661 ENSG00000236624 CCDC163P
ENST00000490551 0.825507123454551 0.26698376392259 -0.169458857727516 ENSG00000236624 CCDC163P
ENST00000432082 0.968771179890685 0.689127102130699 -0.0618662273329945 ENSG00000236624 CCDC163P
ENST00000514299 0.968771179890685 0.689127102130699 -0.0618662273329945 ENSG00000236624 CCDC163P
ENST00000486476 0.970212353864674 0.697353612247464 -0.0602890288319353 ENSG00000236624 CCDC163P
ENST00000488405 0.99550686891644 0.9289958394615 0.0138081934245735 ENSG00000236624 CCDC163P
ENST00000401061 0.412913011408821 0.0401259238651807 -0.193192126077944 ENSG00000132763 MMACHC
ENST00000477188 0.7540038310531 0.18906335601532 -0.166209207423696 ENSG00000132763 MMACHC
ENST00000262746 0.987116925581232 0.820179058154983 -0.0248180552991429 ENSG00000117450 PRDX1
ENST00000319248 0.987116925581232 0.820111267592695 -0.0248266511942323 ENSG00000117450 PRDX1
ENST00000372079 0.987116925581232 0.819788087536928 -0.0248711158415949 ENSG00000117450 PRDX1
ENST00000447184 0.987082939089243 0.818710977130468 -0.026624227306435 ENSG00000117450 PRDX1
ENST00000424390 0.987082939089243 0.818441914415703 -0.0266641623880093 ENSG00000117450 PRDX1
ENST00000483583 0.987126579132191 0.824614405069382 -0.0285104037948899 ENSG00000117450 PRDX1
ENST00000372070 0.107617659504275 0.00353101546962982 0.196598137883903 ENSG00000117448 AKR1A1
ENST00000434299 0.193801907899642 0.00933478525528044 0.196221947120208 ENSG00000117448 AKR1A1
ENST00000496999 0.605142474368236 0.0962924220367284 0.14694763359797 ENSG00000117448 AKR1A1
ENST00000476957 0.178827410915824 0.00813173909063458 0.188608938787023 ENSG00000117448 AKR1A1
ENST00000481885 0.28725984670698 0.0191546823291947 0.182320739476141 ENSG00000117448 AKR1A1
ENST00000351829 0.104379162656225 0.00336399342125754 0.192766190147297 ENSG00000117448 AKR1A1
ENST00000471651 0.473861795837419 0.0540148577989468 0.162278025425547 ENSG00000117448 AKR1A1
ENST00000497973 0.118891685356157 0.00410471863833627 0.2037936319259 ENSG00000117448 AKR1A1
ENST00000473038 0.308624285981072 0.0219567193488583 0.18927229257411 ENSG00000117448 AKR1A1
ENST00000495913 0.661076919866282 0.124523273297176 0.137261825046469 ENSG00000117448 AKR1A1
ENST00000487654 0.640560824221114 0.113148079094218 0.167322968159478 ENSG00000117448 AKR1A1
ENST00000475919 0.694728119924226 0.145220746468743 0.165100254379208 ENSG00000117448 AKR1A1
ENST00000475985 0.721466049177682 0.163373095212378 0.19597929037881 ENSG00000117448 AKR1A1
ENST00000437901 0.931243152479327 0.493987662823792 0.0489854040924434 ENSG00000132780 NASP
ENST00000437362 0.929748258421597 0.48973667538335 0.0494610742678694 ENSG00000132780 NASP
ENST00000464190 0.928428076524175 0.485441876702086 -0.0451563289093188 ENSG00000132780 NASP
ENST00000528084 0.898935249252452 0.40689506693147 -0.0566808994171012 ENSG00000132780 NASP
ENST00000527359 0.931649453152518 0.495472124923697 0.0487282128915885 ENSG00000132780 NASP
ENST00000525515 0.939758659396426 0.53370065587373 0.0479104170347371 ENSG00000132780 NASP
ENST00000453748 0.924634798730411 0.474302597789732 0.05065458183668 ENSG00000132780 NASP
ENST00000402363 0.954421382178301 0.607786861028446 0.0367493799335944 ENSG00000132780 NASP
ENST00000537798 0.954110414856757 0.60650124590479 0.0368807675555722 ENSG00000132780 NASP
ENST00000527470 0.998480807549696 0.968656858326401 -0.00316952065357866 ENSG00000132780 NASP
ENST00000529333 0.998769045358015 0.980740944689641 -0.00191761155728686 ENSG00000132780 NASP
ENST00000531532 0.934004708599076 0.50903031658859 -0.0467727070870449 ENSG00000132780 NASP
ENST00000530840 0.989367548421886 0.846666554717398 -0.0184334811477016 ENSG00000132780 NASP
ENST00000528238 0.95280671712834 0.60004308807753 0.036621850573637 ENSG00000132780 NASP
ENST00000534101 0.999883372602114 0.998009171593484 0.000200321209462907 ENSG00000132780 NASP
ENST00000350030 0.957489489744535 0.630960977155007 0.0342939630315475 ENSG00000132780 NASP
ENST00000470768 0.983986894659508 0.795486348282811 0.0214395311800462 ENSG00000132780 NASP
ENST00000372052 0.954110414856757 0.606479462885244 0.0368806065023755 ENSG00000132780 NASP
ENST00000351223 0.954110414856757 0.606479462885244 0.0368806065023755 ENSG00000132780 NASP
ENST00000530073 0.985346028533354 0.804726123000887 0.0154337088327371 ENSG00000132780 NASP
ENST00000481782 0.975073266148363 0.724451763548006 0.0212213520633576 ENSG00000132780 NASP
ENST00000531612 0.998073291302323 0.954257595426007 -0.00377006137174526 ENSG00000132780 NASP
ENST00000527932 0.998480807549696 0.960550564805543 -0.00382112754745589 ENSG00000132780 NASP
ENST00000534450 0.998480807549696 0.966980823873833 0.00317780137304685 ENSG00000132780 NASP
ENST00000472408 0.992008535843676 0.880383832125768 -0.0181585138203654 ENSG00000132780 NASP
ENST00000491755 0.998966129455257 0.98190961914699 0.00346042079155735 ENSG00000159588 CCDC17
ENST00000482416 0.998966129455257 0.98190961914699 0.00346042079155735 ENSG00000159588 CCDC17
ENST00000372044 0.998565458890627 0.97327523990761 -0.00511867653512884 ENSG00000159588 CCDC17
ENST00000421127 0.998698311108163 0.979492456537892 0.00392233739926516 ENSG00000159588 CCDC17
ENST00000343901 0.998698311108163 0.977392158957774 0.00432221786230587 ENSG00000159588 CCDC17
ENST00000528266 0.998725128695804 0.979845453481007 0.00385124355219896 ENSG00000159588 CCDC17
ENST00000445048 0.998480807549696 0.959010006105102 0.00787671263522197 ENSG00000159588 CCDC17
ENST00000479529 0.978173292415299 0.746491870154569 0.0492708503000478 ENSG00000159588 CCDC17
ENST00000464739 0.987378168896762 0.826620748037623 -0.0340711116968501 ENSG00000159588 CCDC17
ENST00000479235 0.882564597926923 0.366130259708071 0.0988815651323631 ENSG00000159592 GPBP1L1
ENST00000290795 0.900875329688008 0.411948345321194 0.0617336379654756 ENSG00000159592 GPBP1L1
ENST00000355105 0.901550199675675 0.413161785054906 0.0615656790396434 ENSG00000159592 GPBP1L1
ENST00000467032 0.933807717460056 0.507638256596816 0.0702795623403771 ENSG00000159592 GPBP1L1
ENST00000487436 0.893129522486816 0.391569707494581 0.0846206861925079 ENSG00000159592 GPBP1L1
ENST00000468724 0.730825876081389 0.169859797198709 0.135726826873581 ENSG00000159592 GPBP1L1
ENST00000498128 0.599749732500178 0.0941749735554377 0.118196042167176 ENSG00000159592 GPBP1L1
ENST00000437848 0.998431132751327 0.958203658225594 0.00808480458032404 ENSG00000234329 RP11-767N6.2
ENST00000496278 0.653191906548259 0.120030336407494 0.137690319495971 ENSG00000159592 GPBP1L1
ENST00000495616 0.860722660841366 0.325313252821921 0.116430692833493 ENSG00000159592 GPBP1L1
ENST00000488278 0.92580617694948 0.47895576678822 0.0459971446662722 ENSG00000159592 GPBP1L1
ENST00000480941 0.926157461618057 0.479817865299271 0.0458629923595608 ENSG00000159592 GPBP1L1
ENST00000480083 0.906965950110507 0.42425969188966 0.0520613523164633 ENSG00000159592 GPBP1L1
ENST00000493083 0.94910716198221 0.584863943084394 0.0320684966498243 ENSG00000159592 GPBP1L1
ENST00000460859 0.965775079432806 0.675859432359167 0.0240609653231776 ENSG00000159592 GPBP1L1
ENST00000372025 0.601970906745879 0.0952219764032405 0.132265374913581 ENSG00000159596 TMEM69
ENST00000496366 0.396373074554648 0.0368186318879666 0.14633267682517 ENSG00000159596 TMEM69
ENST00000359942 0.183853954936538 0.00852085535698249 -0.212943081832308 ENSG00000197429 IPP
ENST00000430643 0.230639238787249 0.0126571512242831 -0.363918629668598 ENSG00000230896 RP11-767N6.7
ENST00000461718 0.594692922154158 0.0921593948934095 -0.231435976215102 ENSG00000197429 IPP
ENST00000495072 0.48386348894974 0.0565242255220842 -0.185422335280323 ENSG00000197429 IPP
ENST00000396478 0.436836983920566 0.045068604329162 -0.171895231435888 ENSG00000197429 IPP
ENST00000470809 0.99238243331702 0.883783304896245 -0.0110769246415124 ENSG00000086015 MAST2
ENST00000372009 0.955473170822778 0.614106077709895 0.0233062064202511 ENSG00000086015 MAST2
ENST00000361297 0.955473170822778 0.614300956605388 0.0233127880037091 ENSG00000086015 MAST2
ENST00000372008 0.974690034415997 0.722422507407559 0.0221728767823951 ENSG00000086015 MAST2
ENST00000482881 0.938025752552105 0.526762835903212 0.0494288417268903 ENSG00000086015 MAST2
ENST00000488619 0.943867468794051 0.558212699927508 0.0786396431465138 ENSG00000086015 MAST2
ENST00000467367 0.979197304975103 0.751249128888484 0.0358622737974478 ENSG00000086015 MAST2
ENST00000498668 0.668362597205519 0.12843171019483 0.205961847009342 ENSG00000086015 MAST2
ENST00000477968 0.980728602082856 0.76849289181906 0.0311459444970095 ENSG00000086015 MAST2
ENST00000492813 0.914188456800724 0.4429902994677 -0.0932124692144652 ENSG00000086015 MAST2
ENST00000262741 2.40692115054952e-06 5.93561518865453e-09 -0.551473799341885 ENSG00000117461 PIK3R3
ENST00000372006 1.9738810115709e-06 4.70811454178492e-09 -0.553993223223758 ENSG00000117461 PIK3R3
ENST00000340332 1.87456257161021e-06 4.44090616419758e-09 -0.554088191209589 ENSG00000117461 PIK3R3
ENST00000354242 1.87456257161021e-06 4.44090616419758e-09 -0.554088191209589 ENSG00000117461 PIK3R3
ENST00000420542 1.87456257161021e-06 4.44090616419758e-09 -0.554088191209589 ENSG00000117461 PIK3R3
ENST00000488808 0.0010428081710698 6.4754459154877e-06 -0.610101934210155 ENSG00000117461 PIK3R3
ENST00000540385 0.00028761890963957 1.38833988837897e-06 -0.547669768125224 ENSG00000117461 PIK3R3
ENST00000423209 0.000814786652489075 4.87073437597663e-06 -0.53084610103425 ENSG00000117461 PIK3R3
ENST00000493202 0.0270691062491964 0.000458729201890254 -0.420015717671664 ENSG00000117461 PIK3R3
ENST00000425892 0.0335179453287611 0.000621691367040305 -0.413786059629364 ENSG00000117461 PIK3R3
ENST00000396420 0.917424834843917 0.451981260089873 0.0451125120296184 ENSG00000085998 POMGNT1
ENST00000371984 0.963642839581826 0.662319891331362 0.0291786153987277 ENSG00000085998 POMGNT1
ENST00000371992 0.917728293596366 0.452802601780218 0.045074931110468 ENSG00000085998 POMGNT1
ENST00000475642 0.996962060348452 0.947366762582722 -0.00549289356501798 ENSG00000085998 POMGNT1
ENST00000535522 0.992836018008917 0.889924282706129 0.00830211696672865 ENSG00000085998 POMGNT1
ENST00000371986 0.96240816429741 0.657093222113424 0.0296304304301622 ENSG00000085998 POMGNT1
ENST00000480972 0.933664598200254 0.506531087133203 -0.0606304962915592 ENSG00000085998 POMGNT1
ENST00000485714 0.941808258679368 0.54425991223001 0.0507864857744958 ENSG00000085998 POMGNT1
ENST00000463030 0.915586781897061 0.446764798611497 -0.0849084788616199 ENSG00000085998 POMGNT1
ENST00000477114 0.694710739107317 0.145172914515888 0.115761185512621 ENSG00000085998 POMGNT1
ENST00000497439 0.976016015470843 0.733687944606719 0.0256010455463998 ENSG00000085998 POMGNT1
ENST00000489985 0.975817067070492 0.732726731757323 0.0306177078179476 ENSG00000085998 POMGNT1
ENST00000371980 0.102425906266841 0.00327288530442965 0.257927200204148 ENSG00000171357 LURAP1
ENST00000463715 0.998480807549696 0.967691783167469 0.00363778192364558 ENSG00000085999 RAD54L
ENST00000442598 0.939982654483911 0.534697511298961 -0.0500582729704323 ENSG00000085999 RAD54L
ENST00000493985 0.995110130370465 0.925102170957227 -0.00864223616319684 ENSG00000085999 RAD54L
ENST00000371975 0.942151370423278 0.548228040072455 -0.0484177248735214 ENSG00000085999 RAD54L
ENST00000469835 0.955795776123596 0.621307642574999 -0.0483931204312747 ENSG00000085999 RAD54L
ENST00000493032 0.988065503182873 0.83753604616268 0.0199561102844137 ENSG00000085999 RAD54L
ENST00000487700 0.998565458890627 0.97302671324622 -0.00314133304078726 ENSG00000085999 RAD54L
ENST00000472889 0.941808258679368 0.544497307712986 0.0611380730744873 ENSG00000085999 RAD54L
ENST00000473251 0.952240263067649 0.59824889981678 -0.0542247141884999 ENSG00000085999 RAD54L
ENST00000496156 0.964597282167103 0.667337699666974 0.0320631580575603 ENSG00000132128 LRRC41
ENST00000476687 0.849265700637369 0.301170898586203 -0.117239187606394 ENSG00000085999 RAD54L
ENST00000488942 0.979046936572671 0.75014539164339 -0.0326477943342826 ENSG00000085999 RAD54L
ENST00000459678 0.983191552890185 0.788641970557675 -0.0294115255188284 ENSG00000085999 RAD54L
ENST00000343304 0.979823302065929 0.760511896585396 0.0175254040406015 ENSG00000132128 LRRC41
ENST00000472710 0.934294793463586 0.510088857710307 0.041312474428145 ENSG00000132128 LRRC41
ENST00000498402 0.979823302065929 0.761571911323202 -0.0161486950469073 ENSG00000132128 LRRC41
ENST00000469150 0.923344907796558 0.471011829519443 -0.0711007693485178 ENSG00000132128 LRRC41
ENST00000311672 0.972100571473675 0.709238061878036 -0.0296759118766356 ENSG00000173660 UQCRH
ENST00000489056 0.972100571473675 0.709238061878036 -0.0296759118766356 ENSG00000173660 UQCRH
ENST00000486951 0.982424714220639 0.779052025091305 -0.0303620441032673 ENSG00000173660 UQCRH
ENST00000496387 0.972100571473675 0.709238061878036 -0.0296759118766356 ENSG00000173660 UQCRH
ENST00000460947 0.990090554948003 0.857620412775169 -0.015470777820718 ENSG00000173660 UQCRH
ENST00000474844 0.437145161861814 0.0451463478234862 -0.132629145143128 ENSG00000117481 NSUN4
ENST00000307089 0.448240036300726 0.0477273671200791 -0.115772483194514 ENSG00000117481 NSUN4
ENST00000486270 0.366968796626378 0.0314038579184307 -0.164929143753971 ENSG00000117481 NSUN4
ENST00000536062 0.317504500174165 0.0232379849091321 -0.153987647730195 ENSG00000117481 NSUN4
ENST00000469918 0.776289107791131 0.208045656634068 -0.0990583270591071 ENSG00000117481 NSUN4
ENST00000472157 0.910697775354427 0.433172515641843 -0.105983940958555 ENSG00000117481 NSUN4
ENST00000471871 0.379598240949671 0.0339681529100155 -0.140878135365864 ENSG00000117481 NSUN4
ENST00000537428 0.358921662154353 0.0299287599495294 -0.147767968774452 ENSG00000117481 NSUN4
ENST00000498008 0.332891659557594 0.0256884192046966 -0.151226601060307 ENSG00000117481 NSUN4
ENST00000495427 0.378440756246014 0.0336251403128077 -0.145393329238124 ENSG00000117481 NSUN4
ENST00000475281 0.91569945245021 0.447792871816251 -0.0799957893636209 ENSG00000117481 NSUN4
ENST00000243167 0.627549519626452 0.106772568839491 0.240368546857644 ENSG00000117480 FAAH
ENST00000493735 0.570389614786014 0.0833362198852132 0.27027151628267 ENSG00000117480 FAAH
ENST00000484697 0.778992308497276 0.210542808008464 0.193458690090064 ENSG00000117480 FAAH
ENST00000602433 0.900004872495356 0.409530938129887 0.0777239755924465 ENSG00000269956 MKNK1-AS1
ENST00000342571 0.520769513976393 0.0664467945668064 0.141424536660755 ENSG00000079277 MKNK1
ENST00000371946 0.567013035718584 0.0820575321964027 0.116818822108027 ENSG00000079277 MKNK1
ENST00000341183 0.567495693281254 0.0822664339527293 0.116816187998898 ENSG00000079277 MKNK1
ENST00000371944 0.520769513976393 0.0664467945668064 0.141424536660755 ENSG00000079277 MKNK1
ENST00000371945 0.567013035718584 0.0820575321964027 0.116818822108027 ENSG00000079277 MKNK1
ENST00000524749 0.979197304975103 0.752112897874059 0.0386262209883514 ENSG00000079277 MKNK1
ENST00000528077 0.582553293724524 0.087838700616046 0.1203489335985 ENSG00000079277 MKNK1
ENST00000428112 0.503700694327285 0.061773883452779 0.130206925440668 ENSG00000079277 MKNK1
ENST00000532897 0.887026813662952 0.376497333571785 0.0886265668883516 ENSG00000079277 MKNK1
ENST00000530528 0.979413763125756 0.754029211278559 0.0421331209653825 ENSG00000079277 MKNK1
ENST00000531355 0.545696866035522 0.074967742711451 0.123054672562264 ENSG00000079277 MKNK1
ENST00000470237 0.924634798730411 0.47434053733068 0.0822795711160674 ENSG00000079277 MKNK1
ENST00000524417 0.989108265762196 0.842634342335105 0.0265717208245864 ENSG00000079277 MKNK1
ENST00000460098 0.982747469855852 0.782516301511092 0.0343235163973167 ENSG00000079277 MKNK1
ENST00000532783 0.4480187265779 0.0476784456473478 0.167146357549224 ENSG00000079277 MKNK1
ENST00000496619 0.485721420095316 0.0570829392304709 0.133451885177655 ENSG00000079277 MKNK1
ENST00000528237 0.284942220834312 0.0188872510806175 0.203265148762143 ENSG00000079277 MKNK1
ENST00000526513 0.509843176280033 0.0634145522122951 0.133838004475228 ENSG00000079277 MKNK1
ENST00000484301 0.650508081579551 0.118707971105941 0.121734801883629 ENSG00000079277 MKNK1
ENST00000545730 0.570063192596612 0.0831963439740687 0.109225190478585 ENSG00000079277 MKNK1
ENST00000486716 0.773623893157038 0.206161675745784 0.10415955517131 ENSG00000079277 MKNK1
ENST00000480531 0.9825484781857 0.780901991539384 -0.0306877659236857 ENSG00000079277 MKNK1
ENST00000529170 0.999138630000218 0.98532720035182 -0.00151532689618125 ENSG00000079277 MKNK1
ENST00000531769 0.929748258421597 0.490570843286237 0.0472037753027712 ENSG00000079277 MKNK1
ENST00000465783 0.951076962404643 0.593787716018699 0.0480119492695823 ENSG00000079277 MKNK1
ENST00000474868 0.949388364699701 0.586376106258894 0.049059870458719 ENSG00000079277 MKNK1
ENST00000532110 0.945952331419663 0.568649394629775 0.051589643649892 ENSG00000079277 MKNK1
ENST00000477883 0.811541136092133 0.250228585935236 0.178409987346196 ENSG00000079277 MKNK1
ENST00000525888 0.955473170822778 0.619254625375317 0.0445563455555548 ENSG00000079277 MKNK1
ENST00000468852 0.995110130370465 0.924493089892052 0.0120719196832586 ENSG00000079277 MKNK1
ENST00000319928 0.870937464803579 0.343743779050452 0.100262059771504 ENSG00000142961 MOB3C
ENST00000271139 0.956989358487241 0.626038882191949 0.0525836220521505 ENSG00000142961 MOB3C
ENST00000371940 0.9473339827073 0.574326691348388 0.0584216519842884 ENSG00000142961 MOB3C
ENST00000477318 0.468547622610029 0.0526249001501946 0.242038058543383 ENSG00000142961 MOB3C
ENST00000576409 0.916303692959214 0.44899621905412 0.0450907647622851 ENSG00000123472 ATPAF1
ENST00000371937 0.91550316997955 0.446644379922958 0.0454703738436115 ENSG00000123472 ATPAF1
ENST00000574428 0.91550316997955 0.446644379922958 0.0454703738436115 ENSG00000123472 ATPAF1
ENST00000492233 0.962848393768346 0.658339691186996 0.0396041453602101 ENSG00000123472 ATPAF1
ENST00000526821 0.975558245434767 0.730546501264561 0.0370058002528875 ENSG00000123472 ATPAF1
ENST00000542495 0.979197304975103 0.751552424690902 0.0333306983220702 ENSG00000123472 ATPAF1
ENST00000529214 0.979197304975103 0.751552424690902 0.0333306983220702 ENSG00000123472 ATPAF1
ENST00000329231 0.874490525835183 0.349971199289524 0.062734744425578 ENSG00000123472 ATPAF1
ENST00000534216 0.998317152404075 0.956524659790616 0.00600951563561361 ENSG00000123472 ATPAF1
ENST00000532925 0.993691513437635 0.901578489260425 -0.0123094843719048 ENSG00000123472 ATPAF1
ENST00000474020 0.961710820213707 0.653487269030125 -0.0429070876565272 ENSG00000123472 ATPAF1
ENST00000487193 0.976555555119079 0.736338429692945 0.0270956285315137 ENSG00000123472 ATPAF1
ENST00000544071 0.945170618017091 0.565220237833172 -0.0450103899043261 ENSG00000159658 EFCAB14
ENST00000525633 0.842101759143844 0.291150579704045 0.0952017422452995 ENSG00000123472 ATPAF1
ENST00000460928 0.913441782807611 0.441330435502128 0.0976894003318218 ENSG00000123472 ATPAF1
ENST00000442839 0.91605074719361 0.448407799916302 -0.0826745521931165 ENSG00000228237 EFCAB14-AS1
ENST00000418985 0.916879525321935 0.450698050244156 -0.0822505254125857 ENSG00000228237 EFCAB14-AS1
ENST00000371933 0.933676472157621 0.506981842958252 -0.0579301658387866 ENSG00000159658 EFCAB14
ENST00000479745 0.949619368046878 0.588906081589053 -0.0633631095726162 ENSG00000159658 EFCAB14
ENST00000487741 0.963617127679702 0.661931159965816 -0.0511727561122835 ENSG00000159658 EFCAB14
ENST00000481623 0.952240263067649 0.597632572361979 -0.0618562618486457 ENSG00000159658 EFCAB14
ENST00000459797 0.886197381538243 0.374827590197215 -0.0813588576008748 ENSG00000159658 EFCAB14
ENST00000484461 0.941808258679368 0.543738272699636 -0.0654909486549525 ENSG00000159658 EFCAB14
ENST00000337817 0.867274513550309 0.337734788057873 -0.109754742592063 ENSG00000123473 STIL
ENST00000360380 0.867274513550309 0.337734788057873 -0.109754742592063 ENSG00000123473 STIL
ENST00000371877 0.867274513550309 0.337734788057873 -0.109754742592063 ENSG00000123473 STIL
ENST00000243182 0.85600123162558 0.31424098943169 -0.115323464191605 ENSG00000123473 STIL
ENST00000396221 0.85600123162558 0.31424098943169 -0.115323464191605 ENSG00000123473 STIL
ENST00000447475 0.770447055754865 0.203008458594873 -0.145578034918183 ENSG00000123473 STIL
ENST00000418131 0.971238301883635 0.705260167387744 -0.0480406902381172 ENSG00000123473 STIL
ENST00000436811 0.990588751661322 0.865456228989491 -0.0227659307907868 ENSG00000123473 STIL
ENST00000433827 0.784810811587968 0.21735902125527 -0.182828640253966 ENSG00000123473 STIL
ENST00000413565 0.669017529251144 0.128763114726787 -0.221392470765806 ENSG00000123473 STIL
ENST00000371873 0.992417340049111 0.886936092081145 -0.0130726590566879 ENSG00000162368 CMPK1
ENST00000371871 0.965658244121426 0.67415163221049 0.0300826293695605 ENSG00000162368 CMPK1
ENST00000471289 0.967804463470104 0.684754702041494 0.0381031195933757 ENSG00000162368 CMPK1
ENST00000450808 0.970437588287591 0.698837471311186 0.0274930477929285 ENSG00000162368 CMPK1
ENST00000371870 0.949972548114477 0.589962458291239 0.0558825179417709 ENSG00000162368 CMPK1
ENST00000420876 0.825454150755679 0.26692114401411 -0.171619644724556 ENSG00000225762 RP11-511I2.2
ENST00000445551 0.759839904093819 0.19442179840517 0.166483610084976 ENSG00000237424 FOXD2-AS1
ENST00000334793 0.274530860738793 0.0176113740329595 0.331360392715856 ENSG00000186564 FOXD2
ENST00000425816 0.94280458214494 0.554797667292213 0.0606398666604036 ENSG00000117834 SLC5A9
ENST00000533824 0.94280458214494 0.554797667292213 0.0606398666604036 ENSG00000117834 SLC5A9
ENST00000438567 0.912680584118868 0.437997443429166 0.0787718326854405 ENSG00000117834 SLC5A9
ENST00000236495 0.904323114460591 0.418135371723339 0.082308382388917 ENSG00000117834 SLC5A9
ENST00000493837 0.904209634027071 0.417685545174914 0.0823300135721486 ENSG00000117834 SLC5A9
ENST00000420136 0.953511881104685 0.603240705720823 0.0633898437656877 ENSG00000117834 SLC5A9
ENST00000441260 0.953511881104685 0.603240705720823 0.0633898437656877 ENSG00000117834 SLC5A9
ENST00000527929 0.981922560883142 0.775850725903633 -0.0441204530003488 ENSG00000117834 SLC5A9
ENST00000525901 0.999041125947849 0.982665546950013 0.00309811578800721 ENSG00000117834 SLC5A9
ENST00000532322 0.992107255023385 0.881440838814468 0.0186176726968118 ENSG00000117834 SLC5A9
ENST00000471020 0.908126410011625 0.427174994452955 0.101344496746565 ENSG00000117834 SLC5A9
ENST00000371847 0.988337718690818 0.839327205122861 -0.0256453500378493 ENSG00000132122 SPATA6
ENST00000371843 0.987082939089243 0.818111798753375 -0.0287094946412663 ENSG00000132122 SPATA6
ENST00000603831 0.994573342146244 0.915613165830669 -0.0136721327274601 ENSG00000132122 SPATA6
ENST00000396199 0.991283696374307 0.873611371078112 -0.0196596187482569 ENSG00000132122 SPATA6
ENST00000371841 0.990115491547888 0.860199445524314 -0.0231930558670574 ENSG00000132122 SPATA6
ENST00000490850 0.981605701464879 0.772954849245562 -0.0380391758476015 ENSG00000132122 SPATA6
ENST00000487629 0.904017855322385 0.417438139639624 -0.115504318020555 ENSG00000132122 SPATA6
ENST00000463938 0.979823302065929 0.760961304813234 -0.0373261296377118 ENSG00000132122 SPATA6
ENST00000487543 0.981395681017197 0.771813822745314 -0.0353671672868797 ENSG00000132122 SPATA6
ENST00000465990 0.821111323525332 0.261191835352813 -0.138211358001451 ENSG00000132122 SPATA6
ENST00000471975 0.80309947738538 0.237386384869337 -0.147574393233194 ENSG00000132122 SPATA6
ENST00000371839 0.657084613179198 0.122334451703584 -0.231557345154681 ENSG00000186094 AGBL4
ENST00000416121 0.902007479833989 0.413717594001752 -0.124891637664629 ENSG00000186094 AGBL4
ENST00000371838 0.709025345641018 0.154626410324063 -0.215509509498756 ENSG00000186094 AGBL4
ENST00000371833 0.965995211145981 0.676873818419724 -0.0642945318949287 ENSG00000162373 BEND5
ENST00000476079 0.997124428435061 0.948667842188163 -0.00988745790019757 ENSG00000162373 BEND5
ENST00000463562 0.957369486623753 0.63008203283999 -0.0743164287746064 ENSG00000162373 BEND5
ENST00000476096 0.987461027652069 0.828787082109967 -0.0333823132196435 ENSG00000162373 BEND5
ENST00000396153 0.947572888609169 0.578614388539589 -0.0680270917206392 ENSG00000185104 FAF1
ENST00000371778 0.952841300137961 0.600322607632259 -0.0647407660816052 ENSG00000185104 FAF1
ENST00000545823 0.934623396755806 0.512270434759066 -0.0811913918418143 ENSG00000185104 FAF1
ENST00000494400 0.925682995349987 0.477845139756351 -0.0889647488005256 ENSG00000185104 FAF1
ENST00000424664 0.854274704460576 0.311091388525802 -0.150802503322015 ENSG00000225767 RP5-850O15.3
ENST00000472808 0.872024767667436 0.345257235694285 -0.108284777434197 ENSG00000185104 FAF1
ENST00000487898 0.968648070934951 0.688746328633422 -0.0519254711185428 ENSG00000185104 FAF1
ENST00000262662 0.0102241972332209 0.000118379437398203 -0.323040455923115 ENSG00000123080 CDKN2C
ENST00000396148 0.00894614055210101 9.92416241842397e-05 -0.325712686036313 ENSG00000123080 CDKN2C
ENST00000371761 0.00360628174906782 3.02372607619995e-05 -0.354844149998771 ENSG00000123080 CDKN2C
ENST00000242719 0.987082939089243 0.816125115740486 -0.0139182144373588 ENSG00000123091 RNF11
ENST00000494873 0.855669940994939 0.313091707512899 -0.0622388100660473 ENSG00000123091 RNF11
ENST00000486691 0.912680584118868 0.438281179619661 -0.0730079028018187 ENSG00000123091 RNF11
ENST00000447632 0.639537944940184 0.112608524095074 -0.242617182211343 ENSG00000085831 TTC39A
ENST00000413473 0.705483089518855 0.152097333573266 -0.218749034152684 ENSG00000085831 TTC39A
ENST00000530004 0.760500432137493 0.195038845141347 -0.199533564718479 ENSG00000085831 TTC39A
ENST00000262675 0.61614324315327 0.101179886202337 -0.251478452498346 ENSG00000085831 TTC39A
ENST00000451380 0.61614324315327 0.101179886202337 -0.251478452498346 ENSG00000085831 TTC39A
ENST00000371750 0.659681878287053 0.123646940079627 -0.236642027029321 ENSG00000085831 TTC39A
ENST00000534098 0.786518281139217 0.219211783489889 -0.190011157658129 ENSG00000085831 TTC39A
ENST00000371730 0.998698311108163 0.975696559100915 -0.00232912398942324 ENSG00000085832 EPS15
ENST00000371733 0.998698311108163 0.975708778691684 -0.00232790603443554 ENSG00000085832 EPS15
ENST00000396122 0.957917070478695 0.633424686284326 0.0368933255967318 ENSG00000085832 EPS15
ENST00000486505 0.982747469855852 0.781870689978523 -0.0314620764667696 ENSG00000085832 EPS15
ENST00000478657 0.987440820651704 0.828109813609447 -0.030992241046338 ENSG00000085832 EPS15
ENST00000493793 0.63128453852423 0.108323740192635 0.121596077906333 ENSG00000085832 EPS15
ENST00000371727 0.997224668536543 0.949611169472154 -0.00463203301153913 ENSG00000085832 EPS15
ENST00000464478 0.916702062461999 0.450036411924779 0.0774458558959103 ENSG00000085832 EPS15
ENST00000471391 0.974230215331553 0.720356784790916 0.0248969853976249 ENSG00000085832 EPS15
ENST00000465467 0.976601838975915 0.737792914768748 0.0237036915553747 ENSG00000085832 EPS15
ENST00000415031 0.96809512374071 0.685863473799865 0.0628067175266876 ENSG00000227070 RP11-191G24.1
ENST00000426017 0.989468079755241 0.849470911253174 0.029482889780109 ENSG00000227070 RP11-191G24.1
ENST00000371714 0.954076964573895 0.606323172540107 0.0536471364841709 ENSG00000117859 OSBPL9
ENST00000337809 0.955473170822778 0.614635635462246 0.0523849194470907 ENSG00000117859 OSBPL9
ENST00000371710 0.955473170822778 0.614635635462246 0.0523849194470907 ENSG00000117859 OSBPL9
ENST00000447887 0.954120138873655 0.606906471149745 0.0535644555835838 ENSG00000117859 OSBPL9
ENST00000495776 0.954120138873655 0.606906471149745 0.0535644555835838 ENSG00000117859 OSBPL9
ENST00000435686 0.954110414856757 0.606385483314664 0.0536415883375483 ENSG00000117859 OSBPL9
ENST00000435274 0.944533394895461 0.561845906255531 0.0549851770120088 ENSG00000117859 OSBPL9
ENST00000428468 0.954120138873655 0.606906471149745 0.0535644555835838 ENSG00000117859 OSBPL9
ENST00000453295 0.954120138873655 0.606906471149745 0.0535644555835838 ENSG00000117859 OSBPL9
ENST00000489990 0.954683380681951 0.609500724034365 0.044035481190093 ENSG00000117859 OSBPL9
ENST00000530544 0.933664598200254 0.50606234566257 0.0638112449019261 ENSG00000117859 OSBPL9
ENST00000484890 0.843544734740685 0.293204288350848 0.0627721430825099 ENSG00000117859 OSBPL9
ENST00000534040 0.854108332043951 0.310004372349926 0.0811214661770287 ENSG00000117859 OSBPL9
ENST00000532975 0.898970983846573 0.407197107363303 0.0725258700429488 ENSG00000117859 OSBPL9
ENST00000527631 0.868828177304834 0.340366301092357 0.0822617439981825 ENSG00000117859 OSBPL9
ENST00000531828 0.896851250170408 0.403205383078005 0.0749105378071289 ENSG00000117859 OSBPL9
ENST00000361556 0.934772601180879 0.513040727756192 0.0694122506718579 ENSG00000117859 OSBPL9
ENST00000473207 0.857465399555771 0.317852796783906 0.0804933421291665 ENSG00000117859 OSBPL9
ENST00000533884 0.860783830705894 0.32553175651167 0.0794112735074733 ENSG00000117859 OSBPL9
ENST00000481937 0.841968050742558 0.290827127408963 0.0625490572766276 ENSG00000117859 OSBPL9
ENST00000526917 0.901708089744588 0.413310518419624 0.0730968671232998 ENSG00000117859 OSBPL9
ENST00000462759 0.934772601180879 0.513040727756192 0.0694122506718579 ENSG00000117859 OSBPL9
ENST00000486942 0.940927698852704 0.540673116352995 0.0660527103545224 ENSG00000117859 OSBPL9
ENST00000467064 0.947374502265162 0.576590998944964 0.0619904988832163 ENSG00000117859 OSBPL9
ENST00000524620 0.963179672583694 0.659302128099863 0.0462461983428535 ENSG00000117859 OSBPL9
ENST00000528603 0.941808258679368 0.543254278468617 0.0656262574128762 ENSG00000117859 OSBPL9
ENST00000475697 0.942550325395238 0.550986420065156 0.0714262440432556 ENSG00000117859 OSBPL9
ENST00000531061 0.919345619006227 0.456408480267564 0.0860884348648864 ENSG00000117859 OSBPL9
ENST00000531819 0.945925931311699 0.567765246260553 0.067724449785467 ENSG00000117859 OSBPL9
ENST00000533825 0.971700983043728 0.707124017158282 0.0447956948657463 ENSG00000117859 OSBPL9
ENST00000440943 0.995059567772073 0.922684058048917 -0.00602868002808504 ENSG00000078618 NRD1
ENST00000352171 0.914266216520651 0.443561436446527 0.0387335575766937 ENSG00000078618 NRD1
ENST00000354831 0.914266216520651 0.443561436446527 0.0387335575766937 ENSG00000078618 NRD1
ENST00000485608 0.981605701464879 0.77301452423688 0.0175088467115466 ENSG00000078618 NRD1
ENST00000539524 0.987036129582157 0.815665128018009 0.014643797586223 ENSG00000078618 NRD1
ENST00000464385 0.914387872987205 0.443979116512201 0.086728717582681 ENSG00000078618 NRD1
ENST00000588291 0.875448156103732 0.352846310318394 -0.0773517447549196 ENSG00000266993 RP4-657D16.3
ENST00000586761 0.834598241916231 0.278521073398479 -0.0899543290288403 ENSG00000266993 RP4-657D16.3
ENST00000475310 0.919456988759507 0.457656691612854 0.0764814673148789 ENSG00000078618 NRD1
ENST00000497358 0.968427745570222 0.688088945335324 -0.0313787151301658 ENSG00000078618 NRD1
ENST00000544028 0.930599618792246 0.492294925365877 0.0340964396413248 ENSG00000078618 NRD1
ENST00000591675 0.360894348240614 0.0302846850431825 -0.196094560527199 ENSG00000266993 RP4-657D16.3
ENST00000483007 0.95104172436336 0.593278551532616 0.04433842029175 ENSG00000078618 NRD1
ENST00000473805 0.979413763125756 0.754542055792298 0.0270965694515129 ENSG00000078618 NRD1
ENST00000475715 0.737237435552003 0.175045309907337 0.0897887905825519 ENSG00000078618 NRD1
ENST00000491410 0.736154081748752 0.174472793702115 0.0819226174140492 ENSG00000078618 NRD1
ENST00000468722 0.484591163032891 0.0566758396596897 0.161743273589965 ENSG00000078618 NRD1
ENST00000371655 0.999987714463152 0.999910821223387 -1.40025305297005e-05 ENSG00000169213 RAB3B
ENST00000469458 0.925682995349987 0.478486649928764 -0.0995539331117987 ENSG00000117862 TXNDC12
ENST00000371626 0.932744796666538 0.500377317259668 -0.0701047332404528 ENSG00000117862 TXNDC12
ENST00000472624 0.955177235212882 0.611901013672143 -0.0370304456198562 ENSG00000117862 TXNDC12
ENST00000471493 0.996717908936324 0.94340168299323 -0.00794652873664094 ENSG00000117862 TXNDC12
ENST00000371614 0.97706742415311 0.741656687470335 -0.0346710387719791 ENSG00000198841 KTI12
ENST00000425802 0.990228266339839 0.861317360463412 0.0202175727841385 ENSG00000223390 RP11-91A18.4
ENST00000610127 0.97070063629141 0.70002440996856 -0.0369096584670784 ENSG00000117862 TXNDC12
ENST00000313334 0.876793702318967 0.355229842513804 -0.0701621220480055 ENSG00000134717 BTF3L4
ENST00000477828 0.928134873272785 0.484386681078743 -0.0562057208825364 ENSG00000134717 BTF3L4
ENST00000489308 0.93595424439558 0.518494692346826 -0.0479340224183617 ENSG00000134717 BTF3L4
ENST00000526132 0.955646379530459 0.620588250097303 -0.0381524649716067 ENSG00000134717 BTF3L4
ENST00000472944 0.850628480384586 0.303460527465706 -0.0811385244582161 ENSG00000134717 BTF3L4
ENST00000524414 0.947876682831549 0.580180545697344 0.0580866314651147 ENSG00000134717 BTF3L4
ENST00000484036 0.954796460801926 0.610277976207067 -0.0424431741164845 ENSG00000134717 BTF3L4
ENST00000533836 0.98686412473585 0.813515188296468 -0.020838797651509 ENSG00000134717 BTF3L4
ENST00000361625 0.991105031971152 0.872154853270132 0.0136321581443776 ENSG00000157077 ZFYVE9
ENST00000357206 0.993190106232818 0.896921839239076 -0.00895126458418035 ENSG00000157077 ZFYVE9
ENST00000287727 0.995233403390194 0.927003808740668 -0.00632793322041046 ENSG00000157077 ZFYVE9
ENST00000371591 0.994057280963737 0.905738912272564 0.00765532093402748 ENSG00000157077 ZFYVE9
ENST00000469134 0.632170365211397 0.108777487056975 -0.139691431418026 ENSG00000157077 ZFYVE9
ENST00000470844 0.859896559003752 0.32376396205603 0.0643371861217496 ENSG00000154222 CC2D1B
ENST00000371586 0.900199004366756 0.410853125134389 0.0717411017628186 ENSG00000154222 CC2D1B
ENST00000284376 0.868307307082047 0.339439132407355 0.083164560431774 ENSG00000154222 CC2D1B
ENST00000491136 0.865799864864331 0.334841974325912 0.0839333295661649 ENSG00000154222 CC2D1B
ENST00000438021 0.914387872987205 0.44393888746984 0.0538142204395193 ENSG00000154222 CC2D1B
ENST00000460261 0.857458032769207 0.317678988163758 0.0829658527536882 ENSG00000154222 CC2D1B
ENST00000606527 0.75238449392489 0.187517309172067 0.135244540500126 ENSG00000272100 RP11-155O18.6
ENST00000450942 0.9473339827073 0.574097046255978 0.0463651245402616 ENSG00000154222 CC2D1B
ENST00000460370 0.998317152404075 0.957385992226195 0.00467576286666312 ENSG00000154222 CC2D1B
ENST00000438831 0.938025752552105 0.526805102565282 0.0605097570571366 ENSG00000154222 CC2D1B
ENST00000492426 0.706254854332427 0.152765539531627 -0.162794555592255 ENSG00000154222 CC2D1B
ENST00000485966 0.677467931841713 0.133700041238104 -0.155248974575281 ENSG00000154222 CC2D1B
ENST00000494789 0.970437621054978 0.698882643999369 -0.0496131142833375 ENSG00000154222 CC2D1B
ENST00000371568 0.854217895766373 0.310982583743212 0.0810333339964353 ENSG00000085840 ORC1
ENST00000371566 0.854274704460576 0.311202205892043 0.0810131620237858 ENSG00000085840 ORC1
ENST00000257181 0.707746360220767 0.153665123429666 -0.128183507448031 ENSG00000134748 PRPF38A
ENST00000487160 0.95352807474441 0.603492340765908 -0.0446798741299311 ENSG00000134748 PRPF38A
ENST00000474048 0.605792713038339 0.0966053224820314 -0.107934973819114 ENSG00000134748 PRPF38A
ENST00000528457 0.790337944574171 0.223185367380052 -0.123463349953885 ENSG00000134744 ZCCHC11
ENST00000527941 0.77102019458012 0.203765335971715 -0.13198708767739 ENSG00000134744 ZCCHC11
ENST00000257177 0.900046984350944 0.410400719563983 0.07871067764566 ENSG00000134744 ZCCHC11
ENST00000371544 0.900046984350944 0.409918333669702 0.0787555251107243 ENSG00000134744 ZCCHC11
ENST00000466440 0.967165406816224 0.68145517869797 0.0466496940753775 ENSG00000134744 ZCCHC11
ENST00000494469 0.955473170822778 0.614129059311544 0.0564129290596121 ENSG00000134744 ZCCHC11
ENST00000471623 0.952961301231592 0.60049700495541 0.0632133771421316 ENSG00000134744 ZCCHC11
ENST00000531722 0.959819642247092 0.642098455363768 0.0465893855951084 ENSG00000134744 ZCCHC11
ENST00000474453 0.970435382613163 0.698657269588168 0.0392032650074623 ENSG00000134744 ZCCHC11
ENST00000470212 0.915596711015044 0.446847727327056 -0.0907066877854507 ENSG00000134744 ZCCHC11
ENST00000469810 0.999922733264981 0.998519055351298 -0.000173286621112627 ENSG00000134744 ZCCHC11
ENST00000528642 0.867721042774745 0.338386522559763 0.0931332490286051 ENSG00000134744 ZCCHC11
ENST00000497120 0.942455877995042 0.54974923463833 -0.0663805938883612 ENSG00000134744 ZCCHC11
ENST00000484723 0.851973543651105 0.305920619536818 0.0952158324908927 ENSG00000134744 ZCCHC11
ENST00000481528 0.92168195261533 0.465498344669134 -0.110164078732184 ENSG00000134744 ZCCHC11
ENST00000371541 0.895112214457189 0.395964426985723 0.0863672110859487 ENSG00000134744 ZCCHC11
ENST00000481133 0.987461027652069 0.829626512058853 -0.0266297766244483 ENSG00000134744 ZCCHC11
ENST00000473856 0.790576895174404 0.22347309848092 0.121640068632655 ENSG00000134744 ZCCHC11
ENST00000355809 0.699700650085633 0.148866027063762 0.147535878869563 ENSG00000134744 ZCCHC11
ENST00000470626 0.333244449992242 0.0257964760729447 0.219427792281576 ENSG00000134744 ZCCHC11
ENST00000524582 0.42092440574539 0.0417013942835749 0.196933454696066 ENSG00000134744 ZCCHC11
ENST00000361314 0.971397098263506 0.706059343506142 -0.0535993441437101 ENSG00000116157 GPX7
ENST00000459779 0.892955702374301 0.390300210880487 -0.12807824355517 ENSG00000116157 GPX7
ENST00000371538 0.637689245893408 0.111527551524386 -0.131885505177525 ENSG00000162377 COA7
ENST00000486918 0.893129522486816 0.391563551035042 -0.0765466080175026 ENSG00000162377 COA7
ENST00000443756 0.962735605956534 0.658102984904383 -0.0349154939241542 ENSG00000162378 ZYG11B
ENST00000545132 0.990090554948003 0.857980811336332 -0.0143076800497758 ENSG00000162378 ZYG11B
ENST00000294353 0.947853688240785 0.579654959360712 -0.0370983198961929 ENSG00000162378 ZYG11B
ENST00000371532 0.934654170541669 0.512401564193516 0.101572190684391 ENSG00000203995 ZYG11A
ENST00000371528 0.934654170541669 0.512401564193516 0.101572190684391 ENSG00000203995 ZYG11A
ENST00000371522 0.470790866071009 0.0532232463830145 0.151977844464556 ENSG00000121310 ECHDC2
ENST00000460612 0.482297019579897 0.0561899769198199 0.150870637820315 ENSG00000121310 ECHDC2
ENST00000539680 0.208071916992575 0.0105534095141004 0.271308524564048 ENSG00000121310 ECHDC2
ENST00000479183 0.0576241525051079 0.00136280731633859 0.280499697435896 ENSG00000121310 ECHDC2
ENST00000543419 0.0266855794252093 0.000450948511862867 0.24910332927299 ENSG00000121310 ECHDC2
ENST00000463923 0.0271825370590988 0.000461124541053019 0.248446472170508 ENSG00000121310 ECHDC2
ENST00000371520 0.482355200635748 0.056203727361652 0.150859671001095 ENSG00000121310 ECHDC2
ENST00000358358 0.48258064969528 0.0562456040666359 0.150858347475705 ENSG00000121310 ECHDC2
ENST00000498544 0.0907889954883414 0.00274101592957144 0.236466379662614 ENSG00000121310 ECHDC2
ENST00000476477 0.51087620188701 0.0637505511879148 0.149789890991263 ENSG00000121310 ECHDC2
ENST00000536120 0.51087620188701 0.0637505511879148 0.149789890991263 ENSG00000121310 ECHDC2
ENST00000479593 0.39873101721759 0.0374329178026459 0.187876037374925 ENSG00000121310 ECHDC2
ENST00000467988 0.549929126044089 0.0765718471171763 0.14866020189026 ENSG00000121310 ECHDC2
ENST00000487866 0.391792620909239 0.0360909558616981 0.192849574224169 ENSG00000121310 ECHDC2
ENST00000486170 0.351605359511678 0.028548638957232 0.207833479057293 ENSG00000121310 ECHDC2
ENST00000487851 0.666919177990047 0.127588148921179 0.156464771937139 ENSG00000121310 ECHDC2
ENST00000541281 0.685559655744341 0.139064980204359 0.132789154166735 ENSG00000121310 ECHDC2
ENST00000488268 0.704761203309476 0.151625856008316 0.119597087814681 ENSG00000121310 ECHDC2
ENST00000544365 0.738831556832365 0.176362514235223 0.117988968954372 ENSG00000121310 ECHDC2
ENST00000495920 0.755140780890145 0.190244746099389 0.11514059170926 ENSG00000121310 ECHDC2
ENST00000492992 0.416541215986781 0.0408646543884744 0.21426607609239 ENSG00000121310 ECHDC2
ENST00000480312 0.857293741875183 0.316642458584777 0.0880906056409113 ENSG00000121310 ECHDC2
ENST00000544531 0.851935142654161 0.305255604314249 0.0917804029915368 ENSG00000121310 ECHDC2
ENST00000493896 0.864836778298503 0.333193667362745 0.117372103885035 ENSG00000121310 ECHDC2
ENST00000487040 0.934004708599076 0.509122175784391 0.0824324724953968 ENSG00000121310 ECHDC2
ENST00000542552 0.888645409710353 0.379322739631131 0.0724740590130288 ENSG00000121310 ECHDC2
ENST00000474789 0.834770205140725 0.278662970137002 0.0876853284773101 ENSG00000121310 ECHDC2
ENST00000420575 0.896851250170408 0.403107566369831 0.114318818430675 ENSG00000230953 RP4-631H13.6
ENST00000371514 0.812477988392585 0.251129763106079 0.065924541180612 ENSG00000116171 SCP2
ENST00000478631 0.817171040405142 0.256064641308927 0.0647963160687 ENSG00000116171 SCP2
ENST00000528311 0.518129086637366 0.0656045205470707 0.0914533785692864 ENSG00000116171 SCP2
ENST00000371509 0.609441905627867 0.0979618006004647 0.0813142475937412 ENSG00000116171 SCP2
ENST00000407246 0.809848807119382 0.248463465795689 0.0641421881115502 ENSG00000116171 SCP2
ENST00000371513 0.151814726903135 0.00612960027114273 0.210859097809756 ENSG00000116171 SCP2
ENST00000528809 0.423664940771301 0.0422612566685192 0.180307443619028 ENSG00000116171 SCP2
ENST00000529363 0.109463567600243 0.00362167319124664 0.259113461725694 ENSG00000116171 SCP2
ENST00000473584 0.555832336259431 0.0781631353222092 0.190169447149189 ENSG00000116171 SCP2
ENST00000430330 0.940754639450688 0.540111513401454 0.037544012316016 ENSG00000116171 SCP2
ENST00000408941 0.958674423573048 0.63689256315882 0.0315190209280881 ENSG00000116171 SCP2
ENST00000478274 0.834410793931386 0.278254092165329 0.106907952303051 ENSG00000116171 SCP2
ENST00000484100 0.941808258679368 0.542839473590375 0.0375670517485415 ENSG00000116171 SCP2
ENST00000533119 0.94908511069737 0.584800574016529 0.0335380664743886 ENSG00000116171 SCP2
ENST00000435345 0.959925421910656 0.643460636169435 0.0286668719208692 ENSG00000116171 SCP2
ENST00000488965 0.969497269601964 0.692330989774402 0.0265178276115604 ENSG00000116171 SCP2
ENST00000371486 0.183067361423924 0.00847120807412412 -0.261269619002321 ENSG00000157184 CPT2
ENST00000468572 0.886100443217255 0.373662676202362 -0.114817245943841 ENSG00000157184 CPT2
ENST00000452466 0.58300974472968 0.0879989805432909 -0.210521643137148 ENSG00000236723 RP5-1024G6.2
ENST00000294360 0.975752734455077 0.731474747467421 0.0265377221371643 ENSG00000162384 C1orf123
ENST00000483739 0.932185458077712 0.498176013042032 0.0526626436312264 ENSG00000162384 C1orf123
ENST00000470385 0.940958412428313 0.541080518873983 0.0523920993201705 ENSG00000162384 C1orf123
ENST00000478839 0.99596546005837 0.934420101267953 -0.0083211431507217 ENSG00000162384 C1orf123
ENST00000489755 0.932989238634608 0.501261024931719 0.0817789594687703 ENSG00000162384 C1orf123
ENST00000474227 0.933664598200254 0.505831688838263 0.0851310991683367 ENSG00000162384 C1orf123
ENST00000602807 0.967567158136257 0.68407154312314 0.0534651892568946 ENSG00000162384 C1orf123
ENST00000371470 0.893631308562821 0.392234860483635 -0.0629910322728459 ENSG00000162385 MAGOH
ENST00000371466 0.893631308562821 0.392209579964899 -0.0629985311485496 ENSG00000162385 MAGOH
ENST00000495868 0.88407089302313 0.369428488829996 -0.0789699629914025 ENSG00000162385 MAGOH
ENST00000462941 0.933198159473781 0.502307326809632 -0.0564590243421923 ENSG00000162385 MAGOH
ENST00000458151 0.960259992923224 0.645939016807968 -0.0710863375555125 ENSG00000226754 RP5-1024G6.5
ENST00000602943 0.448771969379307 0.0478802371349096 -0.245094481946507 ENSG00000270172 RP5-1024G6.8
ENST00000306052 0.947382107326185 0.577503309660781 -0.0299925887500361 ENSG00000157193 LRP8
ENST00000529670 0.947283312027937 0.573612145481639 -0.044274631085063 ENSG00000157193 LRP8
ENST00000371454 0.961924380159915 0.654195082462764 -0.0255722373810808 ENSG00000157193 LRP8
ENST00000465675 0.949056881370521 0.58455610907222 -0.0309577369388459 ENSG00000157193 LRP8
ENST00000354412 0.957769547027461 0.632526142509348 -0.0271164880210487 ENSG00000157193 LRP8
ENST00000480045 0.953677799038431 0.603705138962745 -0.0299332923598905 ENSG00000157193 LRP8
ENST00000347547 0.955795776123596 0.621495376468578 -0.0286437067625212 ENSG00000157193 LRP8
ENST00000459674 0.989745687619609 0.853336442095734 -0.0169869494712884 ENSG00000157193 LRP8
ENST00000460214 0.991037871306601 0.871684953164672 -0.0175792259752789 ENSG00000157193 LRP8
ENST00000481431 0.99238243331702 0.885160101807177 -0.0129699512482313 ENSG00000157193 LRP8
ENST00000475501 0.995059567772073 0.922681157731271 0.00731219430535586 ENSG00000157193 LRP8
ENST00000432653 0.936083698663417 0.520567066027954 0.0998924206203653 ENSG00000234578 RP4-784A16.1
ENST00000421637 0.829049935902306 0.271792726667096 -0.147368830777743 ENSG00000228838 RP4-784A16.2
ENST00000496580 0.873683978968355 0.348777068812042 -0.0993082357854532 ENSG00000157193 LRP8
ENST00000446686 0.992248454500863 0.882363081142474 0.0206289643265349 ENSG00000232762 RP4-784A16.4
ENST00000312233 0.0488474543656824 0.00107150885513382 -0.421189468492912 ENSG00000174332 GLIS1
ENST00000371429 0.73995071609175 0.177217065277091 -0.086070710994329 ENSG00000058804 NDC1
ENST00000540001 0.73995071609175 0.177217065277091 -0.086070710994329 ENSG00000058804 NDC1
ENST00000537333 0.910486384476953 0.432411741930141 -0.0535853591656761 ENSG00000058804 NDC1
ENST00000234725 0.929634662409333 0.48870939381707 -0.0486700684539431 ENSG00000058804 NDC1
ENST00000480952 0.968719341517937 0.688863084009096 -0.0362072640703473 ENSG00000058804 NDC1
ENST00000464950 0.577424950425261 0.0860640133939536 -0.136614946408104 ENSG00000058799 YIPF1
ENST00000371399 0.583971480120979 0.0884841043141289 -0.135589746241653 ENSG00000058799 YIPF1
ENST00000072644 0.583971480120979 0.0884841043141289 -0.135589746241653 ENSG00000058799 YIPF1
ENST00000539954 0.730052159081848 0.16932834440037 -0.114124141395394 ENSG00000058799 YIPF1
ENST00000469457 0.85970014500677 0.32307077667951 -0.0868997773245152 ENSG00000058799 YIPF1
ENST00000480151 0.859587192904875 0.322843315492252 -0.0869097586736932 ENSG00000058799 YIPF1
ENST00000412288 0.906868384612452 0.423586785462625 -0.0725568597645938 ENSG00000058799 YIPF1
ENST00000465897 0.924634798730411 0.474553203156244 -0.0648598166111742 ENSG00000058799 YIPF1
ENST00000472983 0.979197304975103 0.751251665484629 -0.0305011736426077 ENSG00000058799 YIPF1
ENST00000534069 0.883106858466775 0.366806770854649 0.139382627443593 ENSG00000211452 DIO1
ENST00000529589 0.938221316502747 0.527518007163088 0.0977368293437083 ENSG00000211452 DIO1
ENST00000361921 0.995110130370465 0.925728455213503 0.0138341256863412 ENSG00000211452 DIO1
ENST00000322679 0.995110130370465 0.925728455213503 0.0138341256863412 ENSG00000211452 DIO1
ENST00000530084 0.999966603631227 0.999848491530515 -2.8865009058622e-05 ENSG00000211452 DIO1
ENST00000525044 0.999966603631227 0.999848491530515 -2.8865009058622e-05 ENSG00000211452 DIO1
ENST00000527060 0.999966603631227 0.999848491530515 -2.8865009058622e-05 ENSG00000211452 DIO1
ENST00000528946 0.999966603631227 0.999848491530515 -2.8865009058622e-05 ENSG00000211452 DIO1
ENST00000526329 0.977127188493454 0.742295139504471 0.0511915248023626 ENSG00000211452 DIO1
ENST00000525202 0.995571292251518 0.929967764627322 0.0133860326507985 ENSG00000211452 DIO1
ENST00000529329 0.995571292251518 0.929967764627322 0.0133860326507985 ENSG00000211452 DIO1
ENST00000532493 0.995571292251518 0.929967764627322 0.0133860326507985 ENSG00000211452 DIO1
ENST00000524406 0.995571292251518 0.929967764627322 0.0133860326507985 ENSG00000211452 DIO1
ENST00000388876 0.995571292251518 0.929967764627322 0.0133860326507985 ENSG00000211452 DIO1
ENST00000371378 0.797843708104662 0.231646194700235 -0.0881825043373423 ENSG00000081870 HSPB11
ENST00000194214 0.851047757261618 0.303931373883104 -0.0785089378676927 ENSG00000081870 HSPB11
ENST00000489675 0.940678501234217 0.539732836909429 -0.0832302188410389 ENSG00000081870 HSPB11
ENST00000371377 0.857676409886308 0.318427043904723 -0.0737554727522461 ENSG00000081870 HSPB11
ENST00000371376 0.749405559311697 0.184638736768313 -0.0967041611379079 ENSG00000081870 HSPB11
ENST00000488884 0.69246211383423 0.143465335302584 -0.105320018564828 ENSG00000081870 HSPB11
ENST00000371370 0.539266335817825 0.0724012767426563 0.137255052871019 ENSG00000116212 LRRC42
ENST00000371368 0.25345429076926 0.0152029476773523 0.234203180569141 ENSG00000116212 LRRC42
ENST00000319223 0.581286667237941 0.087333440739346 0.132343742685015 ENSG00000116212 LRRC42
ENST00000444987 0.376834944021062 0.0332852570511426 0.198741208044618 ENSG00000116212 LRRC42
ENST00000477905 0.99238243331702 0.886047816240278 0.0165218429051128 ENSG00000116212 LRRC42
ENST00000606641 0.955795776123596 0.62130266873541 -0.0752681996380755 ENSG00000272091 RP4-758J24.5
ENST00000371348 0.967091583384517 0.681246776083323 0.0272588931084779 ENSG00000116209 TMEM59
ENST00000371344 0.904323114460591 0.418209197732627 0.043894646122716 ENSG00000116209 TMEM59
ENST00000234831 0.850708014969609 0.303569300630412 0.0447541350053711 ENSG00000116209 TMEM59
ENST00000371341 0.891096130873244 0.386905417165117 0.0388127969209421 ENSG00000116209 TMEM59
ENST00000470395 0.797894668175598 0.231687759432462 0.0768366483841418 ENSG00000116209 TMEM59
ENST00000420738 0.938776725003147 0.529102877248341 0.0323352423087618 ENSG00000116209 TMEM59
ENST00000440019 0.938764142489097 0.529036856089814 0.0323330958340381 ENSG00000116209 TMEM59
ENST00000452421 0.938829514947847 0.529226909601864 0.0323345526453613 ENSG00000116209 TMEM59
ENST00000371337 0.942455877995042 0.549717440568906 0.0338753618367654 ENSG00000116209 TMEM59
ENST00000498272 0.0385177447500109 0.000760208401869166 -0.238423451281677 ENSG00000116205 TCEANC2
ENST00000234827 0.0736437257838526 0.00198163244696886 -0.252835511048348 ENSG00000116205 TCEANC2
ENST00000371331 0.314718782825605 0.0228541446989621 -0.255933340882297 ENSG00000116205 TCEANC2
ENST00000391366 0.941808258679368 0.544187052956545 0.0923945608748134 ENSG00000212670 AL161915.1
ENST00000525949 0.843138415574037 0.292503762301641 0.127671832073309 ENSG00000256407 RP11-446E24.4
ENST00000311841 0.793443695481912 0.226623438732309 0.108493751080454 ENSG00000256407 RP11-446E24.4
ENST00000536061 0.715357535975779 0.158797379935551 0.177736298366047 ENSG00000248835 AL357673.1
ENST00000420054 0.712786929907673 0.15701394793986 0.153286261820489 ENSG00000215883 CYB5RL
[truncated: 11,222,015 more chars]
