# Supplementary material for: High-throughput allele-specific expression across 250 environmental conditions
Source: Genome Res. 2016 Dec;26(12):1627–38. doi: 10.1101/gr.209759.116 (PMC5131815; doi:10.1101/gr.209759.116)
Supplement: Supplemental Material [file supp_gr.209759.116_Supplemental_Table_S6.tar.gz › DEG_results/DP12_DEG_stats_T44C1.txt]

t.id padj pval logFC ensg g.id
ENST00000541675 0.686996269118553 0.490014133924841 0.0920096342903218 ENSG00000227232 WASH7P
ENST00000423562 0.706573564025293 0.514465273369993 0.0869749857424411 ENSG00000227232 WASH7P
ENST00000438504 0.706573564025293 0.514465273369993 0.0869749857424411 ENSG00000227232 WASH7P
ENST00000488147 0.706596500342877 0.5145310475292 0.0869883272548223 ENSG00000227232 WASH7P
ENST00000538476 0.706526989233219 0.51440933627073 0.0870126944251013 ENSG00000227232 WASH7P
ENST00000477740 0.690310925977991 0.494098492435796 0.0783335370405178 ENSG00000238009 RP11-34P13.7
ENST00000471248 0.743098814974482 0.56167279280157 0.0637990843788756 ENSG00000238009 RP11-34P13.7
ENST00000423372 0.565706048017745 0.354728146633825 0.143530426316198 ENSG00000237683 AL627309.1
ENST00000595919 0.935729834291691 0.867704409111237 -0.0211254533760406 ENSG00000269981 RP11-34P13.16
ENST00000466557 0.0744487703007146 0.0204403692713074 0.348297419753986 ENSG00000241860 RP11-34P13.13
ENST00000491962 0.0137057677119949 0.00244503093949338 0.390737307491424 ENSG00000241860 RP11-34P13.13
ENST00000442116 0.0161887393095301 0.00299211838815904 0.461638622598108 ENSG00000228463 AP006222.2
ENST00000448958 0.0227042512760099 0.00451359797342887 0.440826634036636 ENSG00000228463 AP006222.2
ENST00000424429 0.117707935372187 0.0373225942548442 0.258045139233247 ENSG00000241670 AP006222.1
ENST00000450734 0.199427016320017 0.075850495382781 0.224111162687919 ENSG00000241670 AP006222.1
ENST00000424587 0.531843585495273 0.320608447919744 0.154405492116964 ENSG00000228463 AP006222.2
ENST00000440200 0.849439063139529 0.718387460391811 -0.0328018686835054 ENSG00000230021 RP5-857K21.4
ENST00000416931 0.352472252247507 0.170518237290844 -0.195747911978315 ENSG00000225972 MTND1P23
ENST00000457540 0.856000489897322 0.729295436429735 0.04992114669522 ENSG00000225630 MTND2P28
ENST00000414273 0.904461699053178 0.81189260545405 0.0270364187678748 ENSG00000237973 hsa-mir-6723
ENST00000427426 0.432148438236896 0.231083126043462 -0.181098468196107 ENSG00000229344 RP5-857K21.7
ENST00000467115 0.030336608762065 0.00649490810893144 -0.403633299995519 ENSG00000240409 MTATP8P1
ENST00000514057 0.00212042618938422 0.000258724610012122 -0.505483465856262 ENSG00000248527 MTATP6P1
ENST00000416718 0.458496797986039 0.253130568870148 -0.167341972032826 ENSG00000198744 RP5-857K21.11
ENST00000441245 0.773610231560159 0.603424877162389 -0.066433992594298 ENSG00000230021 RP5-857K21.4
ENST00000419394 0.715483203917316 0.525892754130644 -0.0850114174182795 ENSG00000230021 RP5-857K21.4
ENST00000414688 0.794728119460802 0.634205948734953 -0.0618685176442045 ENSG00000230021 RP5-857K21.4
ENST00000447954 0.566178343540459 0.355205938406045 -0.115869308813331 ENSG00000230021 RP5-857K21.4
ENST00000440782 0.735777073493021 0.552073427967778 -0.0700159899491898 ENSG00000229376 CICP3
ENST00000506640 0.591477830439998 0.380645626414185 0.132874658677463 ENSG00000224956 RP11-206L10.1
ENST00000416385 0.614594925530093 0.405637951747659 0.127623373442254 ENSG00000235373 RP11-206L10.3
ENST00000417659 0.876637699379615 0.763549986963419 0.0465519602057234 ENSG00000240618 RP11-206L10.5
ENST00000428504 0.642538293777414 0.436818416925745 -0.0908948616667836 ENSG00000228327 RP11-206L10.2
ENST00000434264 0.578218447293815 0.367087465051161 0.139132592418541 ENSG00000237491 RP11-206L10.9
ENST00000457084 0.289844879785319 0.127960483368459 0.233647856645225 ENSG00000237491 RP11-206L10.9
ENST00000589899 0.592262841557638 0.381658134736733 0.135096386834805 ENSG00000237491 RP11-206L10.9
ENST00000609830 0.609596145652727 0.400270652527168 0.129493122504115 ENSG00000237491 RP11-206L10.9
ENST00000429505 0.869086643024598 0.751063270259876 -0.0429177878641284 ENSG00000237491 RP11-206L10.9
ENST00000591440 0.652867836732412 0.448673601733411 -0.106745051545776 ENSG00000237491 RP11-206L10.9
ENST00000587530 0.652867836732412 0.448673601733411 -0.106745051545776 ENSG00000237491 RP11-206L10.9
ENST00000593022 0.686667218048879 0.489575514709815 -0.0943946431169969 ENSG00000237491 RP11-206L10.9
ENST00000589531 0.663823383710574 0.462008816211339 -0.100309202269761 ENSG00000237491 RP11-206L10.9
ENST00000588951 0.823803457960387 0.677907409630451 -0.0577100942199565 ENSG00000237491 RP11-206L10.9
ENST00000585768 0.614777164147752 0.405877536373375 -0.118994824588455 ENSG00000237491 RP11-206L10.9
ENST00000585745 0.624314108118565 0.416472658683967 -0.119110824871885 ENSG00000237491 RP11-206L10.9
ENST00000586928 0.977468779337476 0.952232900264808 -0.00917641228726933 ENSG00000237491 RP11-206L10.9
ENST00000592547 0.989277265317779 0.976954851023266 0.00340665383341764 ENSG00000237491 RP11-206L10.9
ENST00000585826 0.925139163371656 0.848869009468325 0.0209094552352994 ENSG00000237491 RP11-206L10.9
ENST00000590848 0.628290830577135 0.42105384560411 -0.113918497275619 ENSG00000237491 RP11-206L10.9
ENST00000586288 0.646137684252022 0.440858578624525 -0.102568838496502 ENSG00000237491 RP11-206L10.9
ENST00000591702 0.900639584308865 0.804906278094542 -0.0369508319586995 ENSG00000237491 RP11-206L10.9
ENST00000358533 0.851273449151176 0.721523540700807 -0.0515903968753504 ENSG00000237491 RP11-206L10.9
ENST00000447500 0.690449589281789 0.494284096272238 0.09974218108104 ENSG00000230092 RP11-206L10.8
ENST00000590817 0.690449589281789 0.494284096272238 0.09974218108104 ENSG00000230092 RP11-206L10.8
ENST00000443772 0.686284624963622 0.489095563168569 0.10508866863541 ENSG00000237491 RP11-206L10.9
ENST00000412115 0.381727850635681 0.191695576078804 0.202249959482208 ENSG00000237491 RP11-206L10.9
ENST00000435300 0.97914709114236 0.955652796540619 -0.0072158243647112 ENSG00000240453 RP11-206L10.10
ENST00000326734 0.548455911129146 0.336701064070026 -0.148764580836737 ENSG00000177757 FAM87B
ENST00000473798 0.81609440447234 0.66631383508974 0.0669021162923655 ENSG00000225880 LINC00115
ENST00000536430 0.81609440447234 0.66631383508974 0.0669021162923655 ENSG00000225880 LINC00115
ENST00000445118 3.36040177350321e-06 1.6119687656408e-07 -0.422204607353308 ENSG00000228794 LINC01128
ENST00000610067 0.199075192964944 0.0756623095579192 -0.169678733961246 ENSG00000228794 LINC01128
ENST00000441765 0.729154493842619 0.543472443121395 -0.0705958583873024 ENSG00000228794 LINC01128
ENST00000609139 0.207551710730851 0.0800941811732873 -0.168539592133058 ENSG00000228794 LINC01128
ENST00000449005 0.111326488438924 0.0346445983608144 -0.202294006668757 ENSG00000228794 LINC01128
ENST00000416570 0.117723912469536 0.0373343792847936 -0.198389728958319 ENSG00000228794 LINC01128
ENST00000448975 0.117723912469536 0.0373343792847936 -0.198389728958319 ENSG00000228794 LINC01128
ENST00000609009 0.353860889136025 0.17158099975883 -0.14275692795508 ENSG00000228794 LINC01128
ENST00000608189 0.353860889136025 0.17158099975883 -0.14275692795508 ENSG00000228794 LINC01128
ENST00000415295 0.645770973309728 0.440466775917423 -0.109753057841741 ENSG00000228794 LINC01128
ENST00000425657 0.173319313138209 0.06257334219027 -0.287212430922173 ENSG00000228794 LINC01128
ENST00000607769 0.597846458264186 0.387682780931885 0.131341658729795 ENSG00000272438 RP11-54O7.16
ENST00000448179 0.502911806510967 0.292684465331202 0.125854246346948 ENSG00000230699 RP11-54O7.1
ENST00000420190 0.800954424338245 0.643123859415818 0.0504191448232586 ENSG00000187634 SAMD11
ENST00000437963 0.808900695163944 0.655353168683101 0.0454326925173229 ENSG00000187634 SAMD11
ENST00000342066 0.968345628825315 0.932132717830001 0.0102336682112962 ENSG00000187634 SAMD11
ENST00000341065 0.99899740753486 0.997850050719336 -0.000323119372201018 ENSG00000187634 SAMD11
ENST00000455979 0.480627126007934 0.272551127439431 0.166603508995413 ENSG00000187634 SAMD11
ENST00000483767 0.953968499959563 0.903258446685994 0.014323768977749 ENSG00000188976 NOC2L
ENST00000327044 0.99581823653279 0.990485045867529 0.00135148030421849 ENSG00000188976 NOC2L
ENST00000477976 0.930074772616423 0.857661054093061 0.019148957749073 ENSG00000188976 NOC2L
ENST00000496938 0.870839110385554 0.753836339664378 0.0391479207298114 ENSG00000188976 NOC2L
ENST00000487214 0.906755531464113 0.815780181333246 -0.0258904077427584 ENSG00000188976 NOC2L
ENST00000469563 0.774382802077294 0.604549232774085 -0.0655494190092083 ENSG00000188976 NOC2L
ENST00000338591 0.09305494106144 0.0273399469975453 0.303988188881815 ENSG00000187961 KLHL17
ENST00000463212 0.0069632696034407 0.00107684689705765 0.418106000340693 ENSG00000187961 KLHL17
ENST00000466300 0.117264373084701 0.0371174889990034 0.284129882010446 ENSG00000187961 KLHL17
ENST00000481067 0.138718427393499 0.0465040242254552 0.253168881826944 ENSG00000187961 KLHL17
ENST00000379410 0.0394728945033617 0.00902687475320533 0.36611951953473 ENSG00000187583 PLEKHN1
ENST00000379407 0.0511031731098577 0.0125387873554901 0.362121858976046 ENSG00000187583 PLEKHN1
ENST00000379409 0.0511031731098577 0.0125387873554901 0.362121858976046 ENSG00000187583 PLEKHN1
ENST00000480267 0.683636094882047 0.485680528989451 0.0866353059320307 ENSG00000187583 PLEKHN1
ENST00000491024 0.124001596657049 0.0400222216479897 0.315031378188555 ENSG00000187583 PLEKHN1
ENST00000433179 0.599819358661849 0.389837315371516 0.13290749292956 ENSG00000187642 C1orf170
ENST00000341290 0.604967762953799 0.395196309502901 0.131355808569844 ENSG00000187642 C1orf170
ENST00000479361 0.520539713690159 0.309427991669883 0.157502625461849 ENSG00000187642 C1orf170
ENST00000606034 0.253364503225786 0.105812868970993 -0.210594474967671 ENSG00000272512 RP11-54O7.17
ENST00000428771 0.699825655004652 0.506074599120772 0.087473757408142 ENSG00000188290 HES4
ENST00000304952 0.719170287850208 0.530789334997387 0.0826604840964014 ENSG00000188290 HES4
ENST00000481869 0.719467540083577 0.53129531110293 0.0824298198506911 ENSG00000188290 HES4
ENST00000484667 0.798580713844795 0.639498329265489 0.0611210786202509 ENSG00000188290 HES4
ENST00000458555 0.391968819859515 0.199629976327358 -0.140511641456724 ENSG00000224969 RP11-54O7.11
ENST00000379389 0.913808929340943 0.827925470992189 0.0269039154881456 ENSG00000187608 ISG15
ENST00000379370 0.132023944887479 0.043514856901496 0.29925681525502 ENSG00000188157 AGRN
ENST00000477585 0.0101403041201516 0.00169571131790014 0.423331378217739 ENSG00000188157 AGRN
ENST00000469403 0.0280042271212149 0.00586573123529394 0.374655010745169 ENSG00000188157 AGRN
ENST00000479707 0.340839595326433 0.16229873636438 0.193050562780872 ENSG00000188157 AGRN
ENST00000466223 0.00740492081391959 0.00116042182495428 0.391542022329418 ENSG00000188157 AGRN
ENST00000478677 0.0314631341460903 0.00679873258799726 0.358506727142162 ENSG00000188157 AGRN
ENST00000492947 0.050838196697764 0.0124429893779124 0.330154542344541 ENSG00000188157 AGRN
ENST00000419249 0.0111906133729388 0.00191030015944419 0.42832214959168 ENSG00000188157 AGRN
ENST00000461111 0.0164543180028443 0.00304924661156713 0.400600392805301 ENSG00000188157 AGRN
ENST00000418300 0.0459779593284345 0.0109402243160281 0.337541295756314 ENSG00000242590 RP11-54O7.14
ENST00000427998 2.67814441402067e-22 8.89314108587327e-25 1.25134542758831 ENSG00000217801 RP11-465B22.3
ENST00000394517 7.2600056632279e-15 6.80967971717991e-17 1.11465393292529 ENSG00000217801 RP11-465B22.3
ENST00000442292 1.37070696675257e-06 5.91119226659628e-08 0.828987017661992 ENSG00000273443 RP11-54O7.18
ENST00000456409 1.42833606977021e-15 1.19498539870087e-17 1.12667094042647 ENSG00000217801 RP11-465B22.3
ENST00000412397 2.14960417507061e-11 3.51649471893963e-13 0.977339189503552 ENSG00000217801 RP11-465B22.3
ENST00000433695 6.64105528229583e-15 6.20525542081836e-17 1.11665707275168 ENSG00000217801 RP11-465B22.3
ENST00000451054 3.29955367840427e-14 3.38896155138339e-16 1.0985521653598 ENSG00000217801 RP11-465B22.3
ENST00000379339 0.0465629331704481 0.0111231760424493 -0.149015699329105 ENSG00000131591 C1orf159
ENST00000294576 0.0466171814047288 0.0111398075911954 -0.149010097852717 ENSG00000131591 C1orf159
ENST00000448924 0.0466171814047288 0.0111398075911954 -0.149010097852717 ENSG00000131591 C1orf159
ENST00000465822 0.414851072627122 0.217321969218394 0.127418710387238 ENSG00000131591 C1orf159
ENST00000379325 0.0465629331704481 0.0111231760424493 -0.149015699329105 ENSG00000131591 C1orf159
ENST00000421241 0.0465629331704481 0.0111231760424493 -0.149015699329105 ENSG00000131591 C1orf159
ENST00000487177 0.248530730835218 0.102938488428881 0.188871963781968 ENSG00000131591 C1orf159
ENST00000467751 0.0465629331704481 0.0111231760424493 -0.149015699329105 ENSG00000131591 C1orf159
ENST00000477196 0.0465629331704481 0.0111231760424493 -0.149015699329105 ENSG00000131591 C1orf159
ENST00000464905 0.402696184691894 0.207857570671054 0.159049233349687 ENSG00000131591 C1orf159
ENST00000379320 0.44583053858392 0.242526301392396 0.120600176183971 ENSG00000131591 C1orf159
ENST00000379319 0.516561397998235 0.305459206038315 -0.0767128905917359 ENSG00000131591 C1orf159
ENST00000434641 0.0355897684340153 0.00793021314549651 -0.164286007642178 ENSG00000131591 C1orf159
ENST00000482816 0.0166573524191948 0.00309393589604565 -0.192391817856031 ENSG00000131591 C1orf159
ENST00000437760 0.0080898872781025 0.00128950930903816 -0.219575934069091 ENSG00000131591 C1orf159
ENST00000462097 0.0057829313325218 0.000861267304975089 -0.239026101748713 ENSG00000131591 C1orf159
ENST00000473600 0.940918341721154 0.878003690567875 0.0180404646535743 ENSG00000131591 C1orf159
ENST00000475119 0.00688187926499934 0.00106163857302293 -0.238760781719811 ENSG00000131591 C1orf159
ENST00000442117 0.879204798471693 0.767624843561791 0.0353188653580662 ENSG00000131591 C1orf159
ENST00000427787 0.869886639972449 0.752311578772982 -0.0406620331904126 ENSG00000131591 C1orf159
ENST00000472741 0.00187989965655083 0.000224377299623971 -0.281188694003223 ENSG00000131591 C1orf159
ENST00000480643 0.00143992853313541 0.000164629793549809 -0.289149609791248 ENSG00000131591 C1orf159
ENST00000360001 0.666686931301521 0.46548768691506 0.063827418074077 ENSG00000078808 SDF4
ENST00000465727 0.66540494892894 0.463970853917159 0.0640099186972876 ENSG00000078808 SDF4
ENST00000263741 0.66540494892894 0.463970853917159 0.0640099186972876 ENSG00000078808 SDF4
ENST00000494748 0.594065702982605 0.383661198377414 0.0606334446387453 ENSG00000078808 SDF4
ENST00000478938 0.626235738234948 0.418681915814978 0.0602274367819806 ENSG00000078808 SDF4
ENST00000403997 0.506496763266449 0.296096558903735 0.0672388961740439 ENSG00000078808 SDF4
ENST00000545427 0.672483753346823 0.472174784746254 0.0614659594595344 ENSG00000078808 SDF4
ENST00000459994 0.755992837300931 0.579061657339707 0.063626092990441 ENSG00000078808 SDF4
ENST00000379198 8.24920542588417e-06 4.40356851132335e-07 -0.502252283032188 ENSG00000176022 B3GALT6
ENST00000330388 0.472291254121676 0.265027376136558 0.169942717658337 ENSG00000184163 FAM132A
ENST00000468365 0.890560351250791 0.786907506436609 -0.0348114190711823 ENSG00000184163 FAM132A
ENST00000486627 0.922875739632384 0.844343360940401 -0.0242887646305777 ENSG00000184163 FAM132A
ENST00000565563 0.972797447827047 0.942745816757108 -0.00876543000392362 ENSG00000260179 RP5-902P8.12
ENST00000450390 0.378711522571835 0.189356153054878 -0.0962609856217407 ENSG00000160087 UBE2J2
ENST00000347370 0.378711522571835 0.189356153054878 -0.0962609856217407 ENSG00000160087 UBE2J2
ENST00000349431 0.441977035812267 0.239121234936367 -0.0846315276813677 ENSG00000160087 UBE2J2
ENST00000348298 0.395259122138396 0.202079459485428 -0.0856131722496165 ENSG00000160087 UBE2J2
ENST00000339385 0.491084684320459 0.282071023235716 -0.0728154560249189 ENSG00000160087 UBE2J2
ENST00000400929 0.381150327470859 0.191205254839565 -0.0835971728863332 ENSG00000160087 UBE2J2
ENST00000464036 0.377730997636863 0.188534274914804 -0.0824947307398666 ENSG00000160087 UBE2J2
ENST00000360466 0.381619738515666 0.19158611008296 -0.0818879827902228 ENSG00000160087 UBE2J2
ENST00000400930 0.332254648703589 0.156304998558885 -0.0888069599381931 ENSG00000160087 UBE2J2
ENST00000467339 0.430910348698102 0.230105332820371 -0.108086827392916 ENSG00000160087 UBE2J2
ENST00000473215 0.374201408030414 0.186078663225647 -0.0853587208264933 ENSG00000160087 UBE2J2
ENST00000435198 0.555108066644128 0.343406535585855 -0.0650762506537668 ENSG00000160087 UBE2J2
ENST00000509720 0.564061189725683 0.353068330551574 -0.0645070191265733 ENSG00000160087 UBE2J2
ENST00000491779 0.393819283638518 0.200946055953296 -0.0812135104785234 ENSG00000160087 UBE2J2
ENST00000466752 0.212766010329178 0.0829114614342026 -0.123538815492772 ENSG00000160087 UBE2J2
ENST00000503294 0.250618205108907 0.10422100273982 -0.119273426811467 ENSG00000160087 UBE2J2
ENST00000477894 0.355000306956192 0.172427626990431 -0.10816902324414 ENSG00000160087 UBE2J2
ENST00000471154 0.512344568316217 0.301426380327432 -0.0952041134226283 ENSG00000160087 UBE2J2
ENST00000422076 0.506727249534861 0.296296858559689 -0.0936864335352255 ENSG00000160087 UBE2J2
ENST00000502382 0.508429020963759 0.297938748502661 -0.0957304413008125 ENSG00000160087 UBE2J2
ENST00000461142 0.442718912842552 0.239809385512635 -0.0907405797407747 ENSG00000160087 UBE2J2
ENST00000488418 0.339193902938007 0.16112493033623 -0.12681723278149 ENSG00000160087 UBE2J2
ENST00000434139 0.00723157041560504 0.00112733077513159 0.508176123956705 ENSG00000230415 RP5-902P8.10
ENST00000453732 0.152277754628144 0.0526432505002838 0.267927181205755 ENSG00000230415 RP5-902P8.10
ENST00000379116 0.809410363755299 0.656010432241609 0.0676596655063817 ENSG00000162572 SCNN1D
ENST00000379101 0.709979960784414 0.518714533413174 0.0969371164717838 ENSG00000162572 SCNN1D
ENST00000338555 0.786688057110839 0.622480424921118 0.0748534252267533 ENSG00000162572 SCNN1D
ENST00000470022 0.826709790977645 0.682427108810734 0.0626990531766533 ENSG00000162572 SCNN1D
ENST00000325425 0.824213421241066 0.678612059440858 0.0641479860681886 ENSG00000162572 SCNN1D
ENST00000467651 0.527885514645011 0.316659219196133 0.153161224567035 ENSG00000162572 SCNN1D
ENST00000400928 0.811283927787557 0.658856779729506 0.0683802045463137 ENSG00000162572 SCNN1D
ENST00000379099 0.651909509635084 0.447616728638249 0.0974036783273298 ENSG00000162572 SCNN1D
ENST00000354700 0.873975109452774 0.759212368357955 -0.0416593349721983 ENSG00000131584 ACAP3
ENST00000353662 0.875427524169779 0.761725195648248 -0.0411764661642806 ENSG00000131584 ACAP3
ENST00000492936 0.863363438411525 0.741402379769467 -0.0442680540826967 ENSG00000131584 ACAP3
ENST00000467278 0.936683955416098 0.869507699345216 -0.0220763306048544 ENSG00000131584 ACAP3
ENST00000470659 0.823798914001965 0.677889304362741 -0.0596392066416271 ENSG00000131584 ACAP3
ENST00000379037 0.907881566270607 0.817700273624451 -0.0284790782042377 ENSG00000131584 ACAP3
ENST00000476572 0.774770039021943 0.60513271863531 0.0661585369618938 ENSG00000131584 ACAP3
ENST00000493992 0.920994811591742 0.841373410069242 0.0250909987446441 ENSG00000131584 ACAP3
ENST00000472541 0.843874930732553 0.710013449901902 -0.0493338703914405 ENSG00000131584 ACAP3
ENST00000354980 0.573985740311019 0.362836712963515 -0.113437421146305 ENSG00000131584 ACAP3
ENST00000478065 0.519246189591512 0.308173767029708 -0.117838238116204 ENSG00000131584 ACAP3
ENST00000479108 0.606638010425659 0.397129231578876 -0.108472131509385 ENSG00000131584 ACAP3
ENST00000438966 0.668986397831424 0.468252011643913 -0.0930433675974243 ENSG00000131584 ACAP3
ENST00000379031 0.70612228180887 0.513857493611866 -0.0811010033120566 ENSG00000169972 PUSL1
ENST00000470520 0.865244812393011 0.744748760655238 -0.0429860981195275 ENSG00000169972 PUSL1
ENST00000463758 0.805458418559819 0.650590179108272 0.0613426867250067 ENSG00000169972 PUSL1
ENST00000467712 0.779295174938177 0.611537665402158 -0.0677095775110216 ENSG00000169972 PUSL1
ENST00000493657 0.226627824578277 0.0904768383253101 -0.225732541066614 ENSG00000169972 PUSL1
ENST00000470030 0.998069722657804 0.995723939582198 -0.000514961125318308 ENSG00000127054 CPSF3L
ENST00000435064 0.531823053863428 0.320576958494287 0.0956033772969918 ENSG00000127054 CPSF3L
ENST00000497304 0.973572602682419 0.944073131926401 0.00809001935996347 ENSG00000127054 CPSF3L
ENST00000323275 0.530061852599095 0.318818127011069 0.0959213020903563 ENSG00000127054 CPSF3L
ENST00000411962 0.529154034547085 0.31797780367376 0.096086653938224 ENSG00000127054 CPSF3L
ENST00000462432 0.897890231865847 0.799866407156508 0.0235929071827891 ENSG00000127054 CPSF3L
ENST00000478641 0.952880580919085 0.901262101627978 0.0120199962360286 ENSG00000127054 CPSF3L
ENST00000458452 0.527621151331099 0.316326849856976 0.0964157824602539 ENSG00000127054 CPSF3L
ENST00000419704 0.527621151331099 0.316326849856976 0.0964157824602539 ENSG00000127054 CPSF3L
ENST00000540437 0.527621151331099 0.316326849856976 0.0964157824602539 ENSG00000127054 CPSF3L
ENST00000421495 0.527621151331099 0.316326849856976 0.0964157824602539 ENSG00000127054 CPSF3L
ENST00000532772 0.519240264166634 0.30815700552655 0.0979259957064886 ENSG00000127054 CPSF3L
ENST00000450926 0.510186258063362 0.299556531593538 0.0992334092248389 ENSG00000127054 CPSF3L
ENST00000545578 0.508926712732906 0.298413291344429 0.099449353242541 ENSG00000127054 CPSF3L
ENST00000527098 0.508926712732906 0.298413291344429 0.099449353242541 ENSG00000127054 CPSF3L
ENST00000485710 0.848434198045928 0.716830241832105 0.0384062091174396 ENSG00000127054 CPSF3L
ENST00000461514 0.852097318176153 0.722766914467924 0.0386935527372826 ENSG00000127054 CPSF3L
ENST00000525164 0.839699117404728 0.703398659323313 0.0416447869532336 ENSG00000127054 CPSF3L
ENST00000528879 0.474388511578283 0.266855045426312 0.104447771434209 ENSG00000127054 CPSF3L
ENST00000525769 0.887273873283702 0.781338006378477 0.0304922087542048 ENSG00000127054 CPSF3L
ENST00000531377 0.577949474572665 0.366792084423325 0.0842715220356938 ENSG00000127054 CPSF3L
ENST00000527383 0.896583943444746 0.797300865496118 -0.0231410242000505 ENSG00000127054 CPSF3L
ENST00000531292 0.803554521603911 0.647400538993367 0.0488398303656268 ENSG00000127054 CPSF3L
ENST00000467408 0.855371886049734 0.728400631575113 -0.0338361937063424 ENSG00000127054 CPSF3L
ENST00000434694 0.275833526211796 0.119215277784574 0.126733218572674 ENSG00000127054 CPSF3L
ENST00000531020 0.950459744707504 0.896671327302693 0.0141923121796454 ENSG00000127054 CPSF3L
ENST00000533916 0.76043781123881 0.585143040290409 -0.0556560099665689 ENSG00000127054 CPSF3L
ENST00000488042 0.267310253260369 0.114119363997025 0.135751937033831 ENSG00000127054 CPSF3L
ENST00000526797 0.239358164359697 0.0976202136150528 0.135269526770373 ENSG00000127054 CPSF3L
ENST00000526332 0.239358164359697 0.0976202136150528 0.135269526770373 ENSG00000127054 CPSF3L
ENST00000430786 0.302776529026171 0.136291874217286 0.135829985902609 ENSG00000127054 CPSF3L
ENST00000527719 0.337168899365916 0.1596711512436 0.133239706911504 ENSG00000127054 CPSF3L
ENST00000530031 0.331284657373067 0.155600872591461 0.134152662380879 ENSG00000127054 CPSF3L
ENST00000526113 0.267815681217152 0.114392887858059 0.147225746801039 ENSG00000127054 CPSF3L
ENST00000526904 0.2944304761597 0.130985903488685 0.141879176362108 ENSG00000127054 CPSF3L
ENST00000525603 0.0426607085271858 0.00994952176225348 0.206098320273075 ENSG00000127054 CPSF3L
ENST00000444968 0.211514332196888 0.0822554047138993 0.185918680733415 ENSG00000240731 RP5-890O3.9
ENST00000429572 0.0703595379645541 0.018991967571759 0.188687334183989 ENSG00000127054 CPSF3L
ENST00000498173 0.0742584097624696 0.0203662215174033 0.185932361946559 ENSG00000127054 CPSF3L
ENST00000496353 0.075682268400132 0.0208812997705446 0.185800556719355 ENSG00000127054 CPSF3L
ENST00000493534 0.172829644003032 0.0623245087250783 0.153019215178319 ENSG00000127054 CPSF3L
ENST00000534345 0.266752554261662 0.113770069843547 0.136971806230364 ENSG00000127054 CPSF3L
ENST00000532952 0.257291354446323 0.107992922525992 0.147905301582365 ENSG00000127054 CPSF3L
ENST00000490853 0.272420527280689 0.117209515200727 0.141648390319673 ENSG00000127054 CPSF3L
ENST00000531019 0.272420527280689 0.117209515200727 0.141648390319673 ENSG00000127054 CPSF3L
ENST00000498476 0.274375783516673 0.118388033034377 0.140029885572952 ENSG00000127054 CPSF3L
ENST00000470679 0.197434688922536 0.0748049857924154 0.157608489091024 ENSG00000127054 CPSF3L
ENST00000525285 0.235403915101059 0.0953577894859527 0.149514696932953 ENSG00000127054 CPSF3L
ENST00000530233 0.251807466373223 0.104891121351686 0.174884012926098 ENSG00000127054 CPSF3L
ENST00000464957 0.690816304068119 0.49468365958458 0.0875000033322683 ENSG00000224051 GLTPD1
ENST00000343938 0.843792860852475 0.709895577608132 0.0436150724427083 ENSG00000224051 GLTPD1
ENST00000488011 0.447512901607733 0.243840333199027 0.148135326807683 ENSG00000224051 GLTPD1
ENST00000339381 0.393251866921034 0.200559346866199 -0.194511630981047 ENSG00000169962 TAS1R3
ENST00000378891 0.643206171227097 0.437493923680973 0.108069770727461 ENSG00000107404 DVL1
ENST00000378888 0.655758095769394 0.452167353047642 0.105786626561289 ENSG00000107404 DVL1
ENST00000472445 0.942892445012757 0.881697062961766 0.0178261517708045 ENSG00000107404 DVL1
ENST00000474033 0.863701848796352 0.742077781814093 0.0436025184839802 ENSG00000162576 MXRA8
ENST00000309212 0.525757332918161 0.314426686408549 0.122069894860409 ENSG00000162576 MXRA8
ENST00000477278 0.542563756333404 0.331138207469954 0.117421544094619 ENSG00000162576 MXRA8
ENST00000342753 0.525757332918161 0.314426686408549 0.122069894860409 ENSG00000162576 MXRA8
ENST00000445648 0.525757332918161 0.314426686408549 0.122069894860409 ENSG00000162576 MXRA8
ENST00000473097 0.837188511659842 0.699325346778248 0.0523690744657951 ENSG00000162576 MXRA8
ENST00000478517 0.942981465146366 0.881881869057464 -0.0205117707905281 ENSG00000162576 MXRA8
ENST00000476718 0.983644263864136 0.964794858459375 0.00608026676036378 ENSG00000162576 MXRA8
ENST00000464351 0.283862225501882 0.124264448403778 0.238112078867206 ENSG00000162576 MXRA8
ENST00000460473 0.260035842260249 0.109643672898116 0.248156153845067 ENSG00000162576 MXRA8
ENST00000338370 0.815171330313623 0.664816074951672 -0.0650194578356355 ENSG00000175756 AURKAIP1
ENST00000338338 0.82103867651475 0.67383239616069 -0.063190882832739 ENSG00000175756 AURKAIP1
ENST00000321751 0.812697463225926 0.661139579370108 -0.0657883932427191 ENSG00000175756 AURKAIP1
ENST00000378853 0.812697463225926 0.66112372646288 -0.0657953417952837 ENSG00000175756 AURKAIP1
ENST00000489799 0.821091772506599 0.67395182316289 -0.0637705979809563 ENSG00000175756 AURKAIP1
ENST00000496905 0.843901023768465 0.710082692809076 -0.0566859040672105 ENSG00000175756 AURKAIP1
ENST00000480479 0.107402875990859 0.0330167541589092 0.189604546198619 ENSG00000221978 CCNL2
ENST00000482621 0.20964498505665 0.0812509771093265 0.129232783264731 ENSG00000221978 CCNL2
ENST00000408952 0.20964498505665 0.0812509771093265 0.129232783264731 ENSG00000221978 CCNL2
ENST00000463260 0.0749090902639714 0.0206017496575907 0.204995572156289 ENSG00000221978 CCNL2
ENST00000400809 0.238940222126641 0.0973844986393384 0.131459249767559 ENSG00000221978 CCNL2
ENST00000496007 0.238821521086604 0.09729835606808 0.131460702357681 ENSG00000221978 CCNL2
ENST00000482365 0.103246887496199 0.0313072643548455 0.159667906321008 ENSG00000221978 CCNL2
ENST00000481223 0.215603478154359 0.0844422419902911 0.136793892207211 ENSG00000221978 CCNL2
ENST00000418865 0.208076316913435 0.0803814979166705 0.122652482531367 ENSG00000221978 CCNL2
ENST00000505849 0.128778633131765 0.0421203225709345 0.173739678704407 ENSG00000221978 CCNL2
ENST00000488340 0.296827549248404 0.13251142330554 0.129400702700138 ENSG00000221978 CCNL2
ENST00000492998 0.10821301699143 0.0333630228120995 0.219835749103947 ENSG00000221978 CCNL2
ENST00000469113 0.61555803246682 0.40681337976922 0.060019643410175 ENSG00000221978 CCNL2
ENST00000480646 0.269240502399187 0.11530381007389 0.174469707035369 ENSG00000221978 CCNL2
ENST00000471930 0.561491384082558 0.350253103153576 0.0682543982009397 ENSG00000221978 CCNL2
ENST00000408918 0.4931494282188 0.283951704841573 0.107768530384872 ENSG00000221978 CCNL2
ENST00000473872 0.27230710253415 0.11714118014642 0.16365674845058 ENSG00000221978 CCNL2
ENST00000425598 0.252255334208955 0.105142294654956 0.168255135565018 ENSG00000221978 CCNL2
ENST00000463895 0.793103331210031 0.631455727076323 0.0514273749478036 ENSG00000221978 CCNL2
ENST00000497013 0.886848740490736 0.780425963757953 -0.0296126016251348 ENSG00000221978 CCNL2
ENST00000448629 0.871619840535312 0.755502626487482 -0.0394894219914916 ENSG00000224870 RP4-758J18.2
ENST00000444362 0.113940584027995 0.0357095179038073 -0.165530918158134 ENSG00000224870 RP4-758J18.2
ENST00000418833 0.105574332649762 0.0322558307502053 -0.172677238215841 ENSG00000224870 RP4-758J18.2
ENST00000576232 0.898593650823833 0.801093688537938 -0.0342201182561627 ENSG00000224870 RP4-758J18.2
ENST00000570344 0.868455339285164 0.750156154421135 -0.0438686513653986 ENSG00000224870 RP4-758J18.2
ENST00000447725 0.0815502561740556 0.0230102667046999 -0.188049524902933 ENSG00000224870 RP4-758J18.2
ENST00000572242 0.0804037805616279 0.0225828534039012 -0.185869095775055 ENSG00000224870 RP4-758J18.2
ENST00000453521 0.147294356289993 0.0503498331833234 -0.166468456586893 ENSG00000224870 RP4-758J18.2
ENST00000344843 0.072258217368933 0.019671186955119 -0.172162527033939 ENSG00000242485 MRPL20
ENST00000493287 0.164701520378627 0.0584179589423163 -0.136644008953999 ENSG00000242485 MRPL20
ENST00000487659 0.0727352339344742 0.0198324145370388 -0.171937182982651 ENSG00000242485 MRPL20
ENST00000492508 0.126937311754117 0.0413242990018028 -0.151414848485878 ENSG00000242485 MRPL20
ENST00000482352 0.116200490039037 0.0366691764189171 -0.1801381262224 ENSG00000242485 MRPL20
ENST00000582431 0.657532168794578 0.454152312890705 -0.113791346655632 ENSG00000264293 RN7SL657P
ENST00000477686 0.119692753057503 0.0381764221208923 -0.186205655162988 ENSG00000242485 MRPL20
ENST00000607307 0.478631191247786 0.270786216897547 -0.160592544941356 ENSG00000272455 RP4-758J18.13
ENST00000427211 0.915133477987615 0.830434464144112 0.0287504080532391 ENSG00000235098 ANKRD65
ENST00000520296 0.85155920451451 0.721937118456807 0.0475426890948396 ENSG00000235098 ANKRD65
ENST00000537107 0.85155920451451 0.721937118456807 0.0475426890948396 ENSG00000235098 ANKRD65
ENST00000454272 0.895875549955061 0.796185006834208 0.0331875746739774 ENSG00000235098 ANKRD65
ENST00000442470 0.471385140017968 0.264200337618667 0.127540188618782 ENSG00000235098 ANKRD65
ENST00000495558 0.857742235206008 0.732110670525133 -0.044814697917191 ENSG00000179403 VWA1
ENST00000338660 0.956975692738496 0.909438548799961 -0.0128228510811599 ENSG00000179403 VWA1
ENST00000404702 0.98762755833467 0.973309691697992 -0.00378516913358003 ENSG00000179403 VWA1
ENST00000476993 0.980460525358397 0.958343977682541 -0.00591444424486938 ENSG00000179403 VWA1
ENST00000471398 0.415338219853745 0.217672692006438 -0.174985077809924 ENSG00000179403 VWA1
ENST00000378741 0.0348711640747663 0.00773345154269921 -0.277315890241824 ENSG00000160072 ATAD3B
ENST00000308647 0.160568159661819 0.0564440994231314 -0.218234033055312 ENSG00000160072 ATAD3B
ENST00000472194 0.227403901207804 0.0908814714213866 -0.193429620347394 ENSG00000160072 ATAD3B
ENST00000378736 0.0582384565136166 0.0148399865106744 -0.310168034124309 ENSG00000160072 ATAD3B
ENST00000485748 0.273185795320515 0.117676258889914 -0.187727701759135 ENSG00000160072 ATAD3B
ENST00000474481 0.182673933794199 0.0671621367021291 -0.22015420998038 ENSG00000160072 ATAD3B
ENST00000378756 0.527326354210105 0.316039536544637 -0.112526107079218 ENSG00000197785 ATAD3A
ENST00000378755 0.527438404748666 0.316140809941821 -0.112516813037013 ENSG00000197785 ATAD3A
ENST00000339113 0.462838091487732 0.256857777026861 -0.123320855638121 ENSG00000197785 ATAD3A
ENST00000536055 0.462838091487732 0.256857777026861 -0.123320855638121 ENSG00000197785 ATAD3A
ENST00000439513 0.705893535669336 0.513567608431375 -0.0962662218872987 ENSG00000197785 ATAD3A
ENST00000429957 0.251425149219825 0.104672230957455 -0.160251109416721 ENSG00000197785 ATAD3A
ENST00000400830 0.843220019560162 0.70878230418279 -0.0469334951184904 ENSG00000197785 ATAD3A
ENST00000378733 0.397335450509553 0.203670728789101 -0.186961253080071 ENSG00000205090 TMEM240
ENST00000425828 0.396460568806689 0.202989065039492 -0.187382322198665 ENSG00000205090 TMEM240
ENST00000291386 0.476809758794325 0.269126170268389 0.121912438463055 ENSG00000160075 SSU72
ENST00000378726 0.664616974197941 0.462991492655882 0.0381823793277001 ENSG00000160075 SSU72
ENST00000378725 0.472864516204328 0.265569521793817 0.134134940456389 ENSG00000160075 SSU72
ENST00000359060 0.0531466999302912 0.0131837278422636 -0.252226031563426 ENSG00000160075 SSU72
ENST00000539195 0.110163470633734 0.0341615235896055 -0.185331432756751 ENSG00000215791 AL645728.2
ENST00000366221 7.3333379835457e-20 3.4313253987553e-22 -1.1940943308931 ENSG00000215014 AL645728.1
ENST00000422725 0.557534728804161 0.345912789275261 -0.108464780617471 ENSG00000228594 C1orf233
ENST00000607222 0.573924772244325 0.362761047014777 -0.125849609741187 ENSG00000272106 RP11-345P4.9
ENST00000520777 0.416738274501731 0.218938336526304 -0.162380553436461 ENSG00000197530 MIB2
ENST00000378710 0.416738274501731 0.218938336526304 -0.162380553436461 ENSG00000197530 MIB2
ENST00000360522 0.416738274501731 0.218938336526304 -0.162380553436461 ENSG00000197530 MIB2
ENST00000357210 0.416738274501731 0.218938336526304 -0.162380553436461 ENSG00000197530 MIB2
ENST00000355826 0.416536841769095 0.218743964687825 -0.16243131980661 ENSG00000197530 MIB2
ENST00000518681 0.415048002823933 0.217457946998135 -0.162884563405432 ENSG00000197530 MIB2
ENST00000505820 0.417231810937444 0.21929785551946 -0.162233769422059 ENSG00000197530 MIB2
ENST00000479659 0.42171943405989 0.222778072630631 -0.161027643518467 ENSG00000197530 MIB2
ENST00000489635 0.415673769813299 0.217993623345393 -0.162674062707119 ENSG00000197530 MIB2
ENST00000511502 0.415556535884411 0.21786151787428 -0.162723039491868 ENSG00000197530 MIB2
ENST00000477990 0.138325297753093 0.046312578307587 -0.193764054426483 ENSG00000197530 MIB2
ENST00000514363 0.374989694915485 0.1866377589579 -0.171218695900089 ENSG00000197530 MIB2
ENST00000487053 0.415267167571369 0.217620530833006 -0.162000597889482 ENSG00000197530 MIB2
ENST00000502470 0.325276543781714 0.151479320237941 -0.181640339888832 ENSG00000197530 MIB2
ENST00000378712 0.415781342117843 0.218101592906487 -0.161812596393818 ENSG00000197530 MIB2
ENST00000507082 0.892365298881095 0.789668796543149 -0.0276438357346665 ENSG00000197530 MIB2
ENST00000463492 0.994879730251004 0.988293916755991 0.00169992496334808 ENSG00000197530 MIB2
ENST00000510793 0.195628041186341 0.0738538518069629 -0.228218477395834 ENSG00000197530 MIB2
ENST00000504599 0.351600652659724 0.169879242960483 -0.180607152517438 ENSG00000197530 MIB2
ENST00000507229 0.324789703322496 0.151136553831145 -0.188413479765375 ENSG00000197530 MIB2
ENST00000503789 0.169209953509637 0.0605637620704647 -0.241271741124217 ENSG00000197530 MIB2
ENST00000378708 0.314751873253222 0.144096316875325 -0.194269901622998 ENSG00000197530 MIB2
ENST00000506488 0.302556234317774 0.136146104687011 -0.198062914856241 ENSG00000197530 MIB2
ENST00000512004 0.01838007330582 0.00349700941909265 -0.312911497692109 ENSG00000197530 MIB2
ENST00000508455 0.442607584402911 0.239710516009083 -0.154579750293484 ENSG00000197530 MIB2
ENST00000514234 0.372965823993414 0.185167524301554 -0.169258774882205 ENSG00000197530 MIB2
ENST00000467597 0.800249839934495 0.642002896660495 -0.0556164487012659 ENSG00000197530 MIB2
ENST00000508148 0.743641394038794 0.562399712468507 -0.0752559289881738 ENSG00000197530 MIB2
ENST00000486072 0.0266593243419437 0.00551370702177409 -0.331015154041629 ENSG00000197530 MIB2
ENST00000505370 0.376875448402971 0.187979936874668 -0.153322807306703 ENSG00000197530 MIB2
ENST00000473511 0.511081547669787 0.300322115076925 -0.135707914289684 ENSG00000197530 MIB2
ENST00000464570 0.453003957506423 0.248275050293278 -0.152789832210392 ENSG00000197530 MIB2
ENST00000483015 0.836118165683395 0.697584449336571 -0.0519182367985632 ENSG00000197530 MIB2
ENST00000511910 0.949903160325171 0.895597620634045 -0.018808769710692 ENSG00000197530 MIB2
ENST00000470373 0.886821374379108 0.780393885785649 -0.0429390704076721 ENSG00000197530 MIB2
ENST00000513088 0.940858352106756 0.877872980932154 -0.0114029820779777 ENSG00000248333 CDK11B
ENST00000341832 0.674175209255986 0.474086669400024 -0.0534113350583072 ENSG00000248333 CDK11B
ENST00000317673 0.616579143245782 0.407971269811832 -0.0645389208132643 ENSG00000248333 CDK11B
ENST00000340677 0.616579143245782 0.407971269811832 -0.0645389208132643 ENSG00000248333 CDK11B
ENST00000407249 0.616579143245782 0.407971269811832 -0.0645389208132643 ENSG00000248333 CDK11B
ENST00000341028 0.54901850768815 0.337236186915381 -0.122922222370721 ENSG00000248333 CDK11B
ENST00000607013 0.92738191213304 0.852520801983064 0.0215832739026161 ENSG00000272004 RP11-345P4.10
ENST00000378662 0.605256668952087 0.395527821055765 0.0925321654888453 ENSG00000189339 SLC35E2B
ENST00000234800 0.61642669482407 0.407733651890741 0.0904541790519906 ENSG00000189339 SLC35E2B
ENST00000480991 0.466135396111733 0.259733202387451 0.13413039760056 ENSG00000189339 SLC35E2B
ENST00000481276 0.991636704252883 0.981511242597128 -0.00248844335596038 ENSG00000189339 SLC35E2B
ENST00000596308 0.433573990487336 0.23224083998475 0.151962883239481 ENSG00000269737 RP11-345P4.7
ENST00000597891 0.652561971777332 0.448322691528328 0.10087309743812 ENSG00000269227 RP11-345P4.6
ENST00000356200 0.715742810647633 0.526202714552712 -0.0448328599141168 ENSG00000008128 CDK11A
ENST00000598846 0.730317754876988 0.545153097338817 0.0356611583999435 ENSG00000268575 RP1-283E3.8
ENST00000463652 0.552577187509061 0.340677161021812 0.136853281098045 ENSG00000008128 CDK11A
ENST00000358779 0.683156897216764 0.485118059329734 -0.0483600045378898 ENSG00000008128 CDK11A
ENST00000460465 0.683156897216764 0.485118059329734 -0.0483600045378898 ENSG00000008128 CDK11A
ENST00000404249 0.683156897216764 0.485118059329734 -0.0483600045378898 ENSG00000008128 CDK11A
ENST00000378633 0.683156897216764 0.485118059329734 -0.0483600045378898 ENSG00000008128 CDK11A
ENST00000357760 0.683156897216764 0.485118059329734 -0.0483600045378898 ENSG00000008128 CDK11A
ENST00000509982 0.715742810647633 0.526202714552712 -0.0448328599141168 ENSG00000008128 CDK11A
ENST00000378638 0.715742810647633 0.526202714552712 -0.0448328599141168 ENSG00000008128 CDK11A
ENST00000356937 0.464252806808001 0.258072878743813 -0.08255534732593 ENSG00000008128 CDK11A
ENST00000478901 0.472639447235774 0.265385368055099 0.163339951695626 ENSG00000008128 CDK11A
ENST00000468397 0.833004221051384 0.692906739357697 0.0549561709941734 ENSG00000008128 CDK11A
ENST00000491311 0.69592873480772 0.501310441565365 0.0930104184284985 ENSG00000008128 CDK11A
ENST00000495016 0.779763421500389 0.612254119827108 0.0734284832611819 ENSG00000008128 CDK11A
ENST00000468800 0.633499954226727 0.426725714872568 -0.0840244590525493 ENSG00000008128 CDK11A
ENST00000464748 0.802711193982375 0.645953750293012 0.0657984691679739 ENSG00000008128 CDK11A
ENST00000489300 0.993015325477665 0.984157429778193 -0.00247908346097806 ENSG00000008128 CDK11A
ENST00000492390 0.440519411970629 0.237946340322035 -0.133509965980894 ENSG00000008128 CDK11A
ENST00000474916 0.529650056783531 0.318490498459166 -0.11390290897518 ENSG00000008128 CDK11A
ENST00000378635 0.672096919190593 0.471665859935674 -0.057258149752515 ENSG00000008128 CDK11A
ENST00000479362 0.854303301316978 0.726578753078634 -0.0324973643516782 ENSG00000008128 CDK11A
ENST00000498810 0.915056553252617 0.830235757585804 -0.0238914930183219 ENSG00000008128 CDK11A
ENST00000487462 0.984901985265547 0.967589495635203 0.00444858946224609 ENSG00000008128 CDK11A
ENST00000401096 0.964923940995061 0.924729919665286 0.0102103956351392 ENSG00000008128 CDK11A
ENST00000577672 0.396857275379999 0.203294867200517 0.100715020630369 ENSG00000227775 RP1-283E3.4
ENST00000417099 0.400624637017385 0.206212411092956 0.104785588041435 ENSG00000227775 RP1-283E3.4
ENST00000355439 0.229149492024495 0.0918610280359579 0.133980459171468 ENSG00000215790 SLC35E2
ENST00000400924 0.228163402147889 0.0913161715915128 0.134164322944246 ENSG00000215790 SLC35E2
ENST00000246421 0.362647020652728 0.177906344768428 0.147712472138434 ENSG00000215790 SLC35E2
ENST00000475229 0.713005525235474 0.522759487809917 0.0716324473273848 ENSG00000215790 SLC35E2
ENST00000424604 0.572766048955334 0.361654025980573 0.106932062044779 ENSG00000227775 RP1-283E3.4
ENST00000418950 0.241579164994187 0.0989043701286127 0.206567923725288 ENSG00000227775 RP1-283E3.4
ENST00000341426 0.866785747882134 0.746957119442797 0.0385215694176291 ENSG00000008130 NADK
ENST00000341991 0.867025912079664 0.747425810610726 0.03846333939087 ENSG00000008130 NADK
ENST00000378625 0.869830875929305 0.752230125723851 0.0377095839616398 ENSG00000008130 NADK
ENST00000344463 0.866785747882134 0.746957119442797 0.0385215694176291 ENSG00000008130 NADK
ENST00000342348 0.770601413276296 0.598839910230911 0.0608975651649 ENSG00000008130 NADK
ENST00000498806 0.968256217353945 0.931963137691034 -0.0105588480461293 ENSG00000008130 NADK
ENST00000469045 0.879008808269736 0.767327368581789 0.0339067971993648 ENSG00000008130 NADK
ENST00000480499 0.943748614894137 0.883242078407629 -0.0168211539573802 ENSG00000008130 NADK
ENST00000497747 0.980486612634367 0.958513226174265 -0.00574855569245579 ENSG00000008130 NADK
ENST00000477235 0.959294061740807 0.913697773159682 0.0134751713146073 ENSG00000008130 NADK
ENST00000489538 0.999577853717019 0.999132415443962 -0.000135024772136294 ENSG00000008130 NADK
ENST00000497615 0.934725478952891 0.865883047077472 -0.0193600793643526 ENSG00000008130 NADK
ENST00000497186 0.968491611839444 0.932512106353476 0.0104962256159918 ENSG00000008130 NADK
ENST00000400922 0.831695386294644 0.690541730474901 0.0449471357673769 ENSG00000008130 NADK
ENST00000492845 0.917264746881401 0.834316443886541 0.0276154180245539 ENSG00000008130 NADK
ENST00000492768 0.945844120583152 0.887814037831065 0.0185009898216272 ENSG00000008130 NADK
ENST00000460602 0.986824264701076 0.971549263264485 0.00458661480572216 ENSG00000008130 NADK
ENST00000464373 0.563393707510819 0.352314546885534 -0.102072926269362 ENSG00000008130 NADK
ENST00000378609 0.353146646476968 0.171022171683498 -0.0854699946374396 ENSG00000078369 GNB1
ENST00000461893 0.811925609588597 0.659805542318092 0.0496083675106056 ENSG00000078369 GNB1
ENST00000471354 0.93395029618883 0.864352102622484 0.0173955772296165 ENSG00000078369 GNB1
ENST00000439272 0.0431138797753064 0.0100817003134465 -0.174716276950215 ENSG00000078369 GNB1
ENST00000434686 0.0455386996276681 0.0108094268324857 -0.178185396463641 ENSG00000078369 GNB1
ENST00000437146 0.854231814382695 0.726388683217048 -0.0391917577667669 ENSG00000078369 GNB1
ENST00000472614 0.00056129342025256 5.47818827974522e-05 -0.289846736409634 ENSG00000078369 GNB1
ENST00000607589 0.99233781979437 0.982794601201077 -0.00292743946097652 ENSG00000078369 GNB1
ENST00000412228 0.643369370974171 0.437727955541547 0.103302280623961 ENSG00000231050 RP1-140A9.1
ENST00000307786 0.502772885876106 0.292571683938053 -0.135954560458556 ENSG00000169885 CALML6
ENST00000378604 0.759962322016257 0.584356567035299 -0.0673313279013789 ENSG00000169885 CALML6
ENST00000482402 0.74175652350019 0.559998718575526 -0.0707960155189636 ENSG00000169885 CALML6
ENST00000378567 0.643213610053156 0.437554460745209 0.0920159113179965 ENSG00000067606 PRKCZ
ENST00000468310 0.903841949377221 0.810821106442516 -0.0358209095856515 ENSG00000067606 PRKCZ
ENST00000479566 0.814447941175035 0.663769510887927 -0.0441078099634964 ENSG00000067606 PRKCZ
ENST00000466651 0.727254060802777 0.541068030530844 -0.0946671383177819 ENSG00000067606 PRKCZ
ENST00000400921 0.740502578880083 0.558227068070724 0.0686249679578386 ENSG00000067606 PRKCZ
ENST00000495347 0.65325689834732 0.449120251816973 -0.115820974555805 ENSG00000067606 PRKCZ
ENST00000461106 0.678215218018026 0.479113497578665 0.0815852574644268 ENSG00000067606 PRKCZ
ENST00000461465 0.181900429429909 0.0667931369130683 -0.274737949617777 ENSG00000067606 PRKCZ
ENST00000470596 0.14818111469095 0.0507472020684845 -0.289361453649798 ENSG00000067606 PRKCZ
ENST00000496325 0.228397416886125 0.0914409373024082 -0.251921839566829 ENSG00000067606 PRKCZ
ENST00000481140 0.184531672616918 0.0681215557139145 -0.273776833333836 ENSG00000067606 PRKCZ
ENST00000482686 0.0918039704632066 0.0268714503927523 -0.33938305284774 ENSG00000067606 PRKCZ
ENST00000400920 0.754726305499024 0.577528272169405 0.0687807133948315 ENSG00000067606 PRKCZ
ENST00000486681 0.2371122390239 0.0963292969621784 -0.252571433100211 ENSG00000067606 PRKCZ
ENST00000470986 0.079918738667783 0.0224143542122875 -0.350042636308844 ENSG00000067606 PRKCZ
ENST00000470511 0.0594165615526908 0.0152382789428816 -0.372554432921875 ENSG00000067606 PRKCZ
ENST00000471018 0.418807388910019 0.220535367884099 -0.190033216287114 ENSG00000067606 PRKCZ
ENST00000466352 0.547850143356416 0.33602630513522 -0.148311333591403 ENSG00000067606 PRKCZ
ENST00000497183 0.106915933729591 0.0328217238950951 -0.328188337948973 ENSG00000067606 PRKCZ
ENST00000419838 0.212053006812257 0.0825349991008219 -0.268756041468115 ENSG00000067606 PRKCZ
ENST00000606533 0.396542523845869 0.203080918793348 -0.173203828970053 ENSG00000271806 RP5-892K4.1
ENST00000479263 0.487611685310179 0.278821499579793 0.143221358477973 ENSG00000067606 PRKCZ
ENST00000503672 0.699547951375782 0.505592210526786 -0.102717301782639 ENSG00000067606 PRKCZ
ENST00000478770 0.404007445929167 0.208836393993631 0.165158485744081 ENSG00000067606 PRKCZ
ENST00000505322 0.191714323865785 0.0718684128192617 0.241422110185696 ENSG00000067606 PRKCZ
ENST00000472017 0.397343619505451 0.203681743851457 0.183808494023654 ENSG00000067606 PRKCZ
ENST00000333854 0.739136396236781 0.556212050316347 -0.0856042541368249 ENSG00000182873 RP11-181G12.2
ENST00000536678 0.939499594267124 0.875409961195973 -0.0233273776267684 ENSG00000182873 RP11-181G12.2
ENST00000444529 0.878436713793947 0.766379310247906 0.0422865421856394 ENSG00000182873 RP11-181G12.2
ENST00000469733 0.955120385629726 0.905651750362715 0.0143609837360103 ENSG00000162585 C1orf86
ENST00000414253 0.955120385629726 0.90567091786803 0.0142332778951404 ENSG00000162585 C1orf86
ENST00000428120 0.955120385629726 0.90567091786803 0.0142332778951404 ENSG00000162585 C1orf86
ENST00000400919 0.955120385629726 0.90567091786803 0.0142332778951404 ENSG00000162585 C1orf86
ENST00000400918 0.991009289161847 0.980196724647021 0.00295554884710519 ENSG00000162585 C1orf86
ENST00000497675 0.944875959322828 0.885893369610194 0.017259149277042 ENSG00000162585 C1orf86
ENST00000378543 0.939949532586972 0.876209269053209 0.0186479393703596 ENSG00000162585 C1orf86
ENST00000378546 0.939949532586972 0.876209269053209 0.0186479393703596 ENSG00000162585 C1orf86
ENST00000401813 0.963314870935803 0.921997408046558 0.0117725764234785 ENSG00000162585 C1orf86
ENST00000487186 0.898837630864484 0.801652977826218 0.0301624399196274 ENSG00000162585 C1orf86
ENST00000378545 0.984903144218034 0.967717496452129 0.00487437262233397 ENSG00000162585 C1orf86
ENST00000476803 0.970024097897563 0.936212586067033 0.00966479170866715 ENSG00000162585 C1orf86
ENST00000440825 0.942909203950071 0.881751921865363 0.0178053080516887 ENSG00000162585 C1orf86
ENST00000597060 0.446363968380427 0.242948018900138 0.155955817658024 ENSG00000269554 AL590822.2
ENST00000420515 0.966554208699627 0.928625602244099 -0.0104856418623181 ENSG00000162585 C1orf86
ENST00000514625 0.553118827400506 0.341196279736226 0.133592998401369 ENSG00000162585 C1orf86
ENST00000545087 0.864384608468716 0.7433566481788 -0.049483597572798 ENSG00000203301 AL590822.1
ENST00000420964 0.794154095461168 0.633220832140861 0.0570783096456372 ENSG00000243558 RP11-181G12.5
ENST00000442483 0.637048130412802 0.430603876435069 -0.122011142858114 ENSG00000234396 RP11-181G12.4
ENST00000378536 0.831742880820347 0.690775303804864 0.0372037348501436 ENSG00000157933 SKI
ENST00000508416 0.97379364215584 0.944572133811122 0.00885599034174508 ENSG00000157933 SKI
ENST00000478223 0.971713247196955 0.93992810389218 0.00919815348069161 ENSG00000157933 SKI
ENST00000507179 0.211098755873586 0.0819860653606642 0.20965201493721 ENSG00000157933 SKI
ENST00000378531 0.0829593990384212 0.0235456102151166 0.226214104675563 ENSG00000116151 MORN1
ENST00000606372 0.0901495721789628 0.0262362274642304 0.218830022397978 ENSG00000116151 MORN1
ENST00000602865 0.14995263684783 0.0515549085817517 0.262156398768784 ENSG00000269896 RP4-740C4.6
ENST00000378529 0.207085760094308 0.0798368604184831 0.177625394145078 ENSG00000116151 MORN1
ENST00000607342 0.0104973135871875 0.00176944582941652 0.398236084297415 ENSG00000116151 MORN1
ENST00000469374 0.84253851723301 0.707882537435746 0.0435667150149913 ENSG00000116151 MORN1
ENST00000419785 0.996876316495867 0.992820886357603 0.00122938229474286 ENSG00000116151 MORN1
ENST00000606280 0.351680852688703 0.169935686375396 0.161764711089649 ENSG00000271847 RP4-740C4.8
ENST00000378525 0.898314815385378 0.800625581167159 -0.0285018472658188 ENSG00000116151 MORN1
ENST00000449373 0.561491384082558 0.350250784165486 -0.109500718485136 ENSG00000116151 MORN1
ENST00000317490 0.526172400826477 0.314851628416027 0.139012828329641 ENSG00000178642 AL513477.1
ENST00000607031 0.748582162587615 0.569317626291778 0.0796845443093037 ENSG00000116151 MORN1
ENST00000475812 0.330570158198685 0.155108754887706 0.215211012423943 ENSG00000116151 MORN1
ENST00000494279 0.693428037520054 0.498202202560839 0.0987156361405143 ENSG00000116151 MORN1
ENST00000378518 0.801533937729627 0.644050061342241 0.0424447760753746 ENSG00000157916 RER1
ENST00000605895 0.876880605881987 0.763952888639297 0.0242924299389418 ENSG00000157916 RER1
ENST00000378513 0.796898134243429 0.63742113609968 0.0364514364823956 ENSG00000157916 RER1
ENST00000306256 0.810419349188284 0.657455011206802 0.0408336826932746 ENSG00000157916 RER1
ENST00000493207 0.986824264701076 0.971445829879392 0.00349233528929084 ENSG00000157916 RER1
ENST00000378512 0.79400879460335 0.632966146917899 0.0369556694599336 ENSG00000157916 RER1
ENST00000443438 0.732593006588532 0.547988836258716 0.0500835272871154 ENSG00000157916 RER1
ENST00000488353 0.682602814163898 0.484430652374865 0.0519779538433169 ENSG00000157916 RER1
ENST00000462129 0.796713596921798 0.637113189678159 0.0389122453426833 ENSG00000157916 RER1
ENST00000288774 0.72074349513678 0.533136755566749 -0.0628886372373156 ENSG00000157911 PEX10
ENST00000447513 0.697314001331328 0.502960214630931 -0.0673028418074631 ENSG00000157911 PEX10
ENST00000507596 0.685497290687892 0.488051603725867 -0.0696327326023132 ENSG00000157911 PEX10
ENST00000510434 0.911204544864474 0.823515925219606 -0.0268889890021061 ENSG00000157911 PEX10
ENST00000508384 0.74016677130727 0.557723682697326 -0.0704859284463322 ENSG00000157911 PEX10
ENST00000515760 0.82401369298509 0.678281780891429 -0.0545489000343834 ENSG00000157911 PEX10
ENST00000502666 0.983428336401877 0.964330256327637 0.00557657986220329 ENSG00000157911 PEX10
ENST00000504111 0.905478985863468 0.813739889029256 -0.0293684277173122 ENSG00000157911 PEX10
ENST00000514502 0.917684611950274 0.83508442223236 0.0268593045900964 ENSG00000157911 PEX10
ENST00000449969 0.0612002338286892 0.0158452873066703 -0.371088849955932 ENSG00000149527 PLCH2
ENST00000288766 0.530119890070618 0.318859335371216 -0.141718771002881 ENSG00000149527 PLCH2
ENST00000419816 0.0864427550541951 0.0248307606509397 -0.342864952064235 ENSG00000149527 PLCH2
ENST00000378488 0.0864427550541951 0.0248307606509397 -0.342864952064235 ENSG00000149527 PLCH2
ENST00000378486 0.0864427550541951 0.0248307606509397 -0.342864952064235 ENSG00000149527 PLCH2
ENST00000343889 0.0905646852647277 0.0263869808565821 -0.338739116711565 ENSG00000149527 PLCH2
ENST00000278878 0.115497420794505 0.0363750879348351 -0.315914998679143 ENSG00000149527 PLCH2
ENST00000473964 0.134905919766908 0.0447672871388941 -0.295845492770324 ENSG00000149527 PLCH2
ENST00000462379 0.119940721204897 0.0382822368040385 -0.301939104687686 ENSG00000149527 PLCH2
ENST00000378466 0.76532180779609 0.591613065120946 -0.0472863232393836 ENSG00000157881 PANK4
ENST00000435556 0.761079194024438 0.586206186737379 -0.0479471423128248 ENSG00000157881 PANK4
ENST00000505228 0.865975256237219 0.745673597698062 -0.0309476723852423 ENSG00000157881 PANK4
ENST00000502512 0.626820399058608 0.419368967662197 -0.0954226990798555 ENSG00000157881 PANK4
ENST00000471361 0.82615820565084 0.681632477430213 -0.050109609707029 ENSG00000157881 PANK4
ENST00000487804 0.636329859249432 0.429797398246023 -0.105622988463468 ENSG00000157881 PANK4
ENST00000515423 0.928701563272703 0.855008863937328 0.0238768247237307 ENSG00000157881 PANK4
ENST00000468002 0.982826675658089 0.963085844015616 0.00487998848858081 ENSG00000157881 PANK4
ENST00000486396 0.9585161949598 0.912250677605192 -0.00999827734890243 ENSG00000157881 PANK4
ENST00000502770 0.814538559260409 0.663980048948031 -0.0407776747641299 ENSG00000157881 PANK4
ENST00000491212 0.685622825535747 0.48820504350608 -0.0725883031458455 ENSG00000157881 PANK4
ENST00000514922 0.648695731793368 0.443922729244436 -0.0848932260087229 ENSG00000157881 PANK4
ENST00000378453 0.926615820742226 0.851317046435379 -0.020876109543441 ENSG00000197921 HES5
ENST00000606645 0.967314006132738 0.930048117590572 -0.0119710372527937 ENSG00000272449 RP3-395M20.12
ENST00000416860 0.287166705844258 0.12623925346849 -0.192716828688552 ENSG00000238164 RP3-395M20.8
ENST00000443892 0.0730299150311089 0.0199442582586215 -0.23590990109773 ENSG00000238164 RP3-395M20.8
ENST00000449660 0.547948938727702 0.33614520093006 -0.126926331416868 ENSG00000238164 RP3-395M20.8
ENST00000448624 0.626260300900584 0.418734210821374 -0.119367649835141 ENSG00000238164 RP3-395M20.8
ENST00000432521 0.110949498419932 0.0344895753596419 -0.220163876880659 ENSG00000238164 RP3-395M20.8
ENST00000452793 0.417613284027366 0.219564393828202 -0.169108475042555 ENSG00000238164 RP3-395M20.8
ENST00000426449 0.453016882705286 0.248288287025148 -0.147414888763291 ENSG00000157873 TNFRSF14
ENST00000434817 0.527876642374502 0.316622645678769 -0.126153980125473 ENSG00000157873 TNFRSF14
ENST00000435221 0.528058868891284 0.316823935029828 -0.126102489023379 ENSG00000157873 TNFRSF14
ENST00000451778 0.530034340003552 0.318773692710854 -0.125471882174554 ENSG00000157873 TNFRSF14
ENST00000409119 0.524431693977445 0.313136193096257 -0.125277446714765 ENSG00000157873 TNFRSF14
ENST00000355716 0.558072855968516 0.346680650244396 -0.114282269259852 ENSG00000157873 TNFRSF14
ENST00000475523 0.5550173903953 0.343236465851432 -0.115076695707304 ENSG00000157873 TNFRSF14
ENST00000442392 0.543110947254723 0.33159318202079 -0.124616149652178 ENSG00000157873 TNFRSF14
ENST00000482074 0.528077131402626 0.316846278841576 -0.125070324641531 ENSG00000157873 TNFRSF14
ENST00000496064 0.562427373398652 0.351265465277815 -0.115713682128184 ENSG00000157873 TNFRSF14
ENST00000463471 0.566383061471939 0.355400994865843 -0.110819484686533 ENSG00000157873 TNFRSF14
ENST00000466750 0.562257330432934 0.351078250966117 -0.107899277771442 ENSG00000157873 TNFRSF14
ENST00000471768 0.512066764872723 0.301152526190941 -0.114188765864768 ENSG00000157873 TNFRSF14
ENST00000463835 0.739118058806718 0.556146095727614 -0.0690695782446953 ENSG00000157873 TNFRSF14
ENST00000482602 0.507986765804247 0.297526238567214 -0.113106022410401 ENSG00000157873 TNFRSF14
ENST00000480305 0.714938665542972 0.525158497384896 -0.0796063766193431 ENSG00000157873 TNFRSF14
ENST00000456687 0.00475345574073569 0.000679826509948672 -0.479731486080439 ENSG00000225931 RP3-395M20.7
ENST00000424215 0.764105632917978 0.59026102927832 -0.0732608496785979 ENSG00000228037 RP3-395M20.9
ENST00000493183 0.803488377304765 0.647198809137908 -0.0664349235702564 ENSG00000157870 FAM213B
ENST00000474659 0.799449810124145 0.640778013554259 -0.0677131937686736 ENSG00000157870 FAM213B
ENST00000419916 0.468607958220675 0.261804762398426 -0.123969102268503 ENSG00000157870 FAM213B
ENST00000378424 0.468607958220675 0.261804762398426 -0.123969102268503 ENSG00000157870 FAM213B
ENST00000537325 0.812933398711839 0.661409936994454 -0.0630921795047947 ENSG00000157870 FAM213B
ENST00000378427 0.469642430587026 0.262617961281878 -0.123760545096322 ENSG00000157870 FAM213B
ENST00000378425 0.469642430587026 0.262617961281878 -0.123760545096322 ENSG00000157870 FAM213B
ENST00000464043 0.801627077266967 0.644300475590817 -0.0668987388653156 ENSG00000157870 FAM213B
ENST00000444521 0.469642430587026 0.262617961281878 -0.123760545096322 ENSG00000157870 FAM213B
ENST00000465233 0.831189638146907 0.689561752391451 -0.0580225901652229 ENSG00000157870 FAM213B
ENST00000498083 0.849093254395425 0.717951911524856 -0.0524992319925398 ENSG00000157870 FAM213B
ENST00000481683 0.82227630068272 0.675746462956661 -0.0604662568205196 ENSG00000157870 FAM213B
ENST00000484099 0.452089985917381 0.247572313857869 -0.126178153851139 ENSG00000157870 FAM213B
ENST00000477045 0.850411824983857 0.720029199822277 -0.05149685728919 ENSG00000157870 FAM213B
ENST00000476686 0.0828206795157296 0.0234932081210289 -0.185143158369307 ENSG00000157870 FAM213B
ENST00000471840 0.135954903692715 0.0452342361935525 -0.211025639020223 ENSG00000142606 MMEL1
ENST00000288709 0.135027162807824 0.0448242214435413 -0.210256888813538 ENSG00000142606 MMEL1
ENST00000378412 0.146322889100592 0.0498978615207186 -0.206523301462439 ENSG00000142606 MMEL1
ENST00000502556 0.301919090655803 0.13576051340845 -0.185263820783931 ENSG00000142606 MMEL1
ENST00000504800 0.301919090655803 0.13576051340845 -0.185263820783931 ENSG00000142606 MMEL1
ENST00000579787 0.429466324701748 0.228932437084059 -0.159409533588657 ENSG00000215912 TTC34
ENST00000401094 0.432289873051522 0.231208124224703 -0.182896045117456 ENSG00000215912 TTC34
ENST00000401095 0.832682741699797 0.692305101244411 -0.0526865203151129 ENSG00000215912 TTC34
ENST00000511072 0.996319425000609 0.991643009813843 0.00135921758349908 ENSG00000142611 PRDM16
ENST00000378398 0.983520922235191 0.964512169558626 -0.00586624373974167 ENSG00000142611 PRDM16
ENST00000441472 0.983520922235191 0.964512169558626 -0.00586624373974167 ENSG00000142611 PRDM16
ENST00000442529 0.983520922235191 0.964512169558626 -0.00586624373974167 ENSG00000142611 PRDM16
ENST00000607632 0.752350995435288 0.574339789714371 -0.0737263393947766 ENSG00000142611 PRDM16
ENST00000378391 0.988165269306253 0.974358086933427 -0.00417337887384773 ENSG00000142611 PRDM16
ENST00000514189 0.997156435589313 0.993495936133062 0.00105827082842091 ENSG00000142611 PRDM16
ENST00000270722 0.982577449280045 0.962584085096103 -0.00618744996824009 ENSG00000142611 PRDM16
ENST00000512462 0.741282703958326 0.559358003533682 -0.0720141058983663 ENSG00000142611 PRDM16
ENST00000463591 0.505302965523664 0.295057236648982 -0.127725728650913 ENSG00000142611 PRDM16
ENST00000378378 0.845930170979919 0.712978228463536 0.0417002452916432 ENSG00000130762 ARHGEF16
ENST00000294599 0.682713302636476 0.484553728766548 0.106393047577545 ENSG00000162591 MEGF6
ENST00000356575 0.6842805212943 0.486614783129864 0.10589610821344 ENSG00000162591 MEGF6
ENST00000494257 0.35793028128157 0.174612247404758 0.192258331045133 ENSG00000162591 MEGF6
ENST00000485002 0.689515459646289 0.492969110087515 0.104556160679766 ENSG00000162591 MEGF6
ENST00000491842 0.406372348967945 0.210772028069509 0.171769581361637 ENSG00000162591 MEGF6
ENST00000475790 0.633505770224899 0.426743292541132 0.112379514218639 ENSG00000162591 MEGF6
ENST00000461795 0.363528158523224 0.178521537172068 0.201741879602802 ENSG00000162591 MEGF6
ENST00000435049 0.0760626200292801 0.0210152168038922 0.358289026512095 ENSG00000238260 RP11-46F15.2
ENST00000378344 0.244571860977323 0.100580899992423 0.10587208480441 ENSG00000158109 TPRG1L
ENST00000344579 0.244571860977323 0.100580899992423 0.10587208480441 ENSG00000158109 TPRG1L
ENST00000378322 0.410151536724892 0.213621943198682 0.11479679217804 ENSG00000116213 WRAP73
ENST00000270708 0.410151536724892 0.213621943198682 0.11479679217804 ENSG00000116213 WRAP73
ENST00000471223 0.146766180367244 0.0501038831948753 0.207932871635429 ENSG00000116213 WRAP73
ENST00000424367 0.392792000084814 0.200207321828611 0.11827482684274 ENSG00000116213 WRAP73
ENST00000497940 0.209758796757912 0.0813239362892153 0.188429793345118 ENSG00000116213 WRAP73
ENST00000469643 0.296384257308557 0.132237129596501 0.191284539187974 ENSG00000116213 WRAP73
ENST00000494884 0.29061765483883 0.128491730178651 0.220129904465538 ENSG00000116213 WRAP73
ENST00000465916 0.570328243578334 0.359296082933588 0.092407628165277 ENSG00000116213 WRAP73
ENST00000419924 0.478724386166522 0.270873426667053 0.115112949095922 ENSG00000116213 WRAP73
ENST00000479331 0.891466739479206 0.788366886246977 0.0387731390894933 ENSG00000116213 WRAP73
ENST00000378295 0.882136739856222 0.772365781923851 -0.0438643772450019 ENSG00000078900 TP73
ENST00000604074 0.882136739856222 0.772365781923851 -0.0438643772450019 ENSG00000078900 TP73
ENST00000354437 0.700724069269888 0.507409241764777 -0.0822898319804832 ENSG00000078900 TP73
ENST00000346387 0.713427085696722 0.523227338671673 -0.0812392734685718 ENSG00000078900 TP73
ENST00000357733 0.713427085696722 0.523227338671673 -0.0812392734685718 ENSG00000078900 TP73
ENST00000378288 0.658415701933856 0.455348103913174 -0.113346078590103 ENSG00000078900 TP73
ENST00000418088 0.0834558617181167 0.0237255063504396 0.232474073185311 ENSG00000227372 TP73-AS1
ENST00000452079 0.131120272761858 0.0431321894881905 0.222624450338543 ENSG00000227372 TP73-AS1
ENST00000419973 0.521334780014671 0.310114193407563 0.135434886370664 ENSG00000227372 TP73-AS1
ENST00000423764 0.167599624612558 0.0598048656904699 0.222481407807382 ENSG00000227372 TP73-AS1
ENST00000587071 0.318203113957641 0.146537714467116 0.177256455712975 ENSG00000227372 TP73-AS1
ENST00000608600 0.231413215047248 0.0931324671180951 0.199190730892506 ENSG00000227372 TP73-AS1
ENST00000544565 0.123069996536647 0.0396127404938123 0.28325369152185 ENSG00000227372 TP73-AS1
ENST00000444870 0.00256798124227177 0.000325367450145667 0.553124548830854 ENSG00000235169 SMIM1
ENST00000452264 0.00472368241054352 0.000674312199782971 0.509700391553786 ENSG00000235169 SMIM1
ENST00000561886 0.0140861020009541 0.00252624464262061 0.458460488682871 ENSG00000235169 SMIM1
ENST00000378251 0.639466616451038 0.433332509635739 -0.09000534163162 ENSG00000130764 LRRC47
ENST00000462356 0.255375881981301 0.106891500662553 -0.150668773613275 ENSG00000130764 LRRC47
ENST00000479239 0.0882934453234463 0.0255297708036866 -0.217631862807253 ENSG00000130764 LRRC47
ENST00000607459 0.731065114285543 0.546085798710112 -0.0796909665937207 ENSG00000272153 RP1-286D6.5
ENST00000378230 0.647457831473502 0.442484585983084 -0.0518858785045167 ENSG00000116198 CEP104
ENST00000484420 0.323489535209106 0.150186753664177 -0.193830456270522 ENSG00000116198 CEP104
ENST00000438539 0.968491611839444 0.932516816734435 -0.00775590105391252 ENSG00000116198 CEP104
ENST00000461667 0.6844580413732 0.486809897405618 0.064600235885474 ENSG00000116198 CEP104
ENST00000495701 0.899694233202696 0.803037683581436 0.0330191685934844 ENSG00000116198 CEP104
ENST00000460038 0.814933427064773 0.664545906473326 0.0413870160049085 ENSG00000116198 CEP104
ENST00000494653 0.79454295678541 0.633824043302971 -0.0355100409732146 ENSG00000116198 CEP104
ENST00000443466 0.936957128206902 0.870057594593681 0.0149645544682695 ENSG00000116198 CEP104
ENST00000428079 0.559030632780656 0.347625201075622 -0.0821919087976689 ENSG00000116198 CEP104
ENST00000494951 0.473342764976954 0.265980979801833 -0.148157501481275 ENSG00000116198 CEP104
ENST00000378223 0.643209837956425 0.437533286334628 -0.0831679654277411 ENSG00000116198 CEP104
ENST00000378212 0.57343474017045 0.362274084358241 -0.0862872680632585 ENSG00000169598 DFFB
ENST00000378209 0.648262855133495 0.443469863534044 -0.0635591522571641 ENSG00000169598 DFFB
ENST00000491998 0.648262855133495 0.443469863534044 -0.0635591522571641 ENSG00000169598 DFFB
ENST00000338895 0.815319267166274 0.665077835358183 -0.0403119220199942 ENSG00000169598 DFFB
ENST00000341385 0.870450771755697 0.753143562883281 -0.0396005560435235 ENSG00000169598 DFFB
ENST00000468793 0.620439093203249 0.412201260685749 -0.0703553721522543 ENSG00000169598 DFFB
ENST00000339350 0.669492428503697 0.468841991619149 -0.0648878686106901 ENSG00000169598 DFFB
ENST00000477548 0.669492428503697 0.468841991619149 -0.0648878686106901 ENSG00000169598 DFFB
ENST00000378206 0.685699741600957 0.488304168751093 -0.0621828878484603 ENSG00000169598 DFFB
ENST00000475969 0.561333297688324 0.350073798417455 -0.0835874479387709 ENSG00000169598 DFFB
ENST00000481945 0.601895227195557 0.391883453024671 0.132307633347252 ENSG00000169598 DFFB
ENST00000461150 0.890855147088674 0.787340435104937 0.0362032504912182 ENSG00000169598 DFFB
ENST00000579705 0.955535612967474 0.906394735919108 -0.0174476125221455 ENSG00000264428 AL691523.1
ENST00000486765 0.567164957972391 0.356176984639702 -0.0834602157495787 ENSG00000198912 C1orf174
ENST00000361605 0.567164957972391 0.356176984639702 -0.0834602157495787 ENSG00000198912 C1orf174
ENST00000474140 0.567164957972391 0.356176984639702 -0.0834602157495787 ENSG00000198912 C1orf174
ENST00000413332 0.14818111469095 0.0507463178193718 -0.300013860934432 ENSG00000236423 LINC01134
ENST00000442673 0.00013544022467613 1.06722574795113e-05 -0.643998815019515 ENSG00000236423 LINC01134
ENST00000439488 1.75185761589445e-05 1.03124515734749e-06 -0.719256077713362 ENSG00000236423 LINC01134
ENST00000378190 0.88886849042017 0.78377154826692 -0.0351312129944879 ENSG00000196581 AJAP1
ENST00000378191 0.733921758488905 0.549578843429944 -0.0818861367603258 ENSG00000196581 AJAP1
ENST00000478423 0.399082310136355 0.205113926990241 0.085247108479893 ENSG00000131697 NPHP4
ENST00000460696 0.562320571461599 0.35116307347702 0.0923284419676213 ENSG00000131697 NPHP4
ENST00000378161 0.366172843063218 0.180344007225048 0.125373495536479 ENSG00000131697 NPHP4
ENST00000489180 0.392656739687099 0.200121445802289 0.0861653598668149 ENSG00000131697 NPHP4
ENST00000378156 0.392656739687099 0.200121445802289 0.0861653598668149 ENSG00000131697 NPHP4
ENST00000378169 0.491006378267255 0.281951934010679 0.0819773337768713 ENSG00000131697 NPHP4
ENST00000468253 0.579792750559996 0.368650127615786 0.104413839082601 ENSG00000131697 NPHP4
ENST00000506941 0.792580683281255 0.630675015204373 0.0685887524644617 ENSG00000131697 NPHP4
ENST00000470763 0.00182422494999051 0.000216683256835644 0.44301935490344 ENSG00000131697 NPHP4
ENST00000466897 0.560397178921769 0.349037088766196 0.108936204843902 ENSG00000131697 NPHP4
ENST00000378111 0.424927294437798 0.225248421563157 0.0996192407603472 ENSG00000069424 KCNAB2
ENST00000378097 0.432253023323884 0.231182201671484 0.104279749732541 ENSG00000069424 KCNAB2
ENST00000493807 0.974007274193736 0.944996376872822 -0.00892890809537775 ENSG00000069424 KCNAB2
ENST00000378092 0.674183481832585 0.474118697713977 0.0570255622468122 ENSG00000069424 KCNAB2
ENST00000478098 0.401073671365089 0.206665511204159 -0.108797498630935 ENSG00000069424 KCNAB2
ENST00000445501 0.34922396582471 0.168211342411722 -0.122372869932757 ENSG00000069424 KCNAB2
ENST00000428161 0.938456656962139 0.873154663911349 0.0140363995490871 ENSG00000069424 KCNAB2
ENST00000389632 0.955007626444742 0.905386767308905 0.0105219448250897 ENSG00000069424 KCNAB2
ENST00000602612 0.670986741101691 0.470457533202544 0.0583218735988594 ENSG00000069424 KCNAB2
ENST00000378087 0.405380754932485 0.209915984523242 0.10186602694041 ENSG00000069424 KCNAB2
ENST00000341524 0.431787702329098 0.230793776460475 0.103510761898939 ENSG00000069424 KCNAB2
ENST00000352527 0.431787702329098 0.230793776460475 0.103510761898939 ENSG00000069424 KCNAB2
ENST00000435937 0.718141035643519 0.529518683415236 -0.0521203013626604 ENSG00000069424 KCNAB2
ENST00000164247 0.407793001302447 0.21182784444138 0.108435370877392 ENSG00000069424 KCNAB2
ENST00000459822 0.845445618552771 0.712268655846059 0.0382490314440206 ENSG00000069424 KCNAB2
ENST00000594544 0.573759339108262 0.362602870766709 0.104760461619284 ENSG00000268332 AL035406.1
ENST00000472700 0.607472504799026 0.398020456155929 -0.064319530817961 ENSG00000069424 KCNAB2
ENST00000378083 0.310110192285757 0.141035164356223 0.12627470335739 ENSG00000069424 KCNAB2
ENST00000458166 0.261593893422458 0.110614751268142 0.090526655591373 ENSG00000069424 KCNAB2
ENST00000462676 0.494882080074009 0.285500683944084 0.096050193281201 ENSG00000069424 KCNAB2
ENST00000481789 0.00887670198948856 0.00144127577044884 0.200087865215608 ENSG00000069424 KCNAB2
ENST00000378021 0.775307899490125 0.605846868630535 0.0691360697068345 ENSG00000116254 CHD5
ENST00000262450 0.775307899490125 0.605846868630535 0.0691360697068345 ENSG00000116254 CHD5
ENST00000496404 0.79421627728953 0.633300855450138 0.0610595872415244 ENSG00000116254 CHD5
ENST00000484532 0.486578678709932 0.277909064364307 0.0586595238336063 ENSG00000116251 RPL22
ENST00000234875 0.508917077194853 0.298400325762968 0.0553949221130127 ENSG00000116251 RPL22
ENST00000480661 0.7788492062931 0.610673392851646 0.0302898768956586 ENSG00000116251 RPL22
ENST00000497965 0.788390673455424 0.624977964182748 0.0291481543131084 ENSG00000116251 RPL22
ENST00000471204 0.827466444747395 0.68355044510679 0.024046717147856 ENSG00000116251 RPL22
ENST00000465387 0.78464084719737 0.619552142245105 0.0296030123747617 ENSG00000116251 RPL22
ENST00000462296 0.779013163098834 0.611110714152922 0.0310698728292619 ENSG00000116251 RPL22
ENST00000465335 0.79465687074213 0.634097686573137 0.0287906650893585 ENSG00000116251 RPL22
ENST00000455744 0.358889852220224 0.175312520854187 -0.209824155768175 ENSG00000226944 RP1-120G22.11
ENST00000466994 0.771209833714951 0.599640173877783 -0.0783903814171571 ENSG00000158286 RNF207
ENST00000377948 0.0190682178983083 0.00365700009621963 -0.254247791901295 ENSG00000158286 RNF207
ENST00000484435 0.956897031469777 0.909248194885125 -0.0176165348225754 ENSG00000158286 RNF207
ENST00000377939 0.0216975336803605 0.00427209820459219 -0.252826390486923 ENSG00000158286 RNF207
ENST00000485539 0.463978606837887 0.257834624485567 -0.15382866943534 ENSG00000158286 RNF207
ENST00000496676 0.273036596170042 0.117566854045532 -0.190010485737633 ENSG00000158286 RNF207
ENST00000463453 0.00394274956201472 0.000542145776402671 -0.469688044166785 ENSG00000158286 RNF207
ENST00000496329 0.0040001096044978 0.000551758092574695 -0.485635602388963 ENSG00000158286 RNF207
ENST00000492476 0.0309606136919749 0.00666077114229995 -0.34999746500504 ENSG00000158286 RNF207
ENST00000483336 0.621578573964915 0.413353799967321 -0.0974632626011441 ENSG00000158286 RNF207
ENST00000343813 1.16479480953265e-05 6.49415175558451e-07 -0.258893278258592 ENSG00000116237 ICMT
ENST00000495791 0.323935235099688 0.150513559927088 -0.187541060584553 ENSG00000116237 ICMT
ENST00000489498 1.24438314094463e-08 3.39098074174561e-10 -0.25805618458443 ENSG00000116237 ICMT
ENST00000474756 0.000197855270602901 1.64549941504073e-05 -0.234135403788478 ENSG00000116237 ICMT
ENST00000362035 0.137753809090698 0.0460400497571872 -0.224575738056821 ENSG00000116237 ICMT
ENST00000441724 0.483400992235525 0.275069166637636 -0.146044197625204 ENSG00000225077 LINC00337
ENST00000429480 0.619163495703562 0.410714859546668 -0.0898093769725451 ENSG00000225077 LINC00337
ENST00000377893 2.18644941818084e-07 7.75700016397659e-09 0.618230111297061 ENSG00000158292 GPR153
ENST00000608083 0.032287025560032 0.00702166095880865 0.193201542853428 ENSG00000097021 ACOT7
ENST00000377845 0.0306210566751447 0.0065703328176748 0.200536414918939 ENSG00000097021 ACOT7
ENST00000377855 0.0242017875917728 0.00488767531447408 0.201553850974197 ENSG00000097021 ACOT7
ENST00000377860 0.032287025560032 0.00702166095880865 0.193201542853428 ENSG00000097021 ACOT7
ENST00000418124 0.032287025560032 0.00702166095880865 0.193201542853428 ENSG00000097021 ACOT7
ENST00000545482 0.0322504851990264 0.0070117510729918 0.193205884060072 ENSG00000097021 ACOT7
ENST00000361521 0.0422728171023223 0.00983610945197643 0.185843359827081 ENSG00000097021 ACOT7
ENST00000377842 0.0268428760002478 0.00556150897421939 0.204978406052445 ENSG00000097021 ACOT7
ENST00000473466 0.147314237870321 0.0503608646289519 0.18270071643809 ENSG00000097021 ACOT7
ENST00000481175 0.00600448672993286 0.000900888310768045 0.318534103884116 ENSG00000097021 ACOT7
ENST00000541130 0.262317647555189 0.111041456571285 0.176493712137197 ENSG00000097021 ACOT7
ENST00000607670 0.116518277091748 0.0368121712631703 -0.299285889173625 ENSG00000271746 RP1-202O8.3
ENST00000377837 0.623492369250668 0.415623827317958 0.0933528522275556 ENSG00000069812 HES2
ENST00000377836 0.894518112787019 0.793731554115966 0.0292190038921537 ENSG00000069812 HES2
ENST00000356876 0.124463924674758 0.0402197483609032 0.268998047801222 ENSG00000215788 TNFRSF25
ENST00000485036 0.124593536102063 0.0402831239450809 0.26949755146226 ENSG00000215788 TNFRSF25
ENST00000480393 0.124593536102063 0.0402831239450809 0.26949755146226 ENSG00000215788 TNFRSF25
ENST00000513135 0.0982476492971039 0.0293267079372438 0.284969148507623 ENSG00000215788 TNFRSF25
ENST00000473343 0.508415969608976 0.297920137672041 0.111394317432053 ENSG00000215788 TNFRSF25
ENST00000377782 0.124593536102063 0.0402831239450809 0.26949755146226 ENSG00000215788 TNFRSF25
ENST00000351959 0.124593536102063 0.0402831239450809 0.26949755146226 ENSG00000215788 TNFRSF25
ENST00000510563 0.125364505502308 0.0406269029328277 0.268934800511536 ENSG00000215788 TNFRSF25
ENST00000502730 0.125364505502308 0.0406269029328277 0.268934800511536 ENSG00000215788 TNFRSF25
ENST00000502588 0.125364505502308 0.0406269029328277 0.268934800511536 ENSG00000215788 TNFRSF25
ENST00000414040 0.125364505502308 0.0406269029328277 0.268934800511536 ENSG00000215788 TNFRSF25
ENST00000351748 0.125364505502308 0.0406269029328277 0.268934800511536 ENSG00000215788 TNFRSF25
ENST00000348333 0.125364505502308 0.0406269029328277 0.268934800511536 ENSG00000215788 TNFRSF25
ENST00000469691 0.108769420741068 0.0336032843390017 0.264523091251304 ENSG00000215788 TNFRSF25
ENST00000481401 0.123192205955183 0.0396600333671206 0.262647132472363 ENSG00000215788 TNFRSF25
ENST00000461703 0.0825330625205631 0.0233740276655004 0.274050600465179 ENSG00000215788 TNFRSF25
ENST00000377748 3.15068257123681e-06 1.50117693989282e-07 0.738132770043509 ENSG00000171680 PLEKHG5
ENST00000400913 1.44066408888837e-06 6.23152194848719e-08 0.763680169913338 ENSG00000171680 PLEKHG5
ENST00000489097 1.04824030015985e-05 5.75466068613594e-07 0.72019611312457 ENSG00000171680 PLEKHG5
ENST00000340850 2.22202965929269e-06 1.01519221173956e-07 0.756124282800038 ENSG00000171680 PLEKHG5
ENST00000487949 6.79762521063739e-05 4.83841604693036e-06 0.690481112446764 ENSG00000171680 PLEKHG5
ENST00000377725 4.72903676039641e-06 2.35924992121839e-07 0.734257704426285 ENSG00000171680 PLEKHG5
ENST00000377728 2.5848184208656e-06 1.20388294165234e-07 0.741758710645787 ENSG00000171680 PLEKHG5
ENST00000377732 3.59914000208033e-06 1.73709660849345e-07 0.732645321492739 ENSG00000171680 PLEKHG5
ENST00000400915 4.22332355701571e-06 2.07508372283184e-07 0.726133978923858 ENSG00000171680 PLEKHG5
ENST00000377740 9.92544223939845e-06 5.41108886550976e-07 0.709189543967007 ENSG00000171680 PLEKHG5
ENST00000377737 9.92544223939845e-06 5.41108886550976e-07 0.709189543967007 ENSG00000171680 PLEKHG5
ENST00000535355 2.92013508624644e-06 1.38095830857861e-07 0.742203129913962 ENSG00000171680 PLEKHG5
ENST00000537245 3.27667337401604e-06 1.56685890586708e-07 0.737379134200651 ENSG00000171680 PLEKHG5
ENST00000544978 2.6921501470395e-06 1.26199980298941e-07 0.75062460534656 ENSG00000171680 PLEKHG5
ENST00000377705 0.00023770028347106 2.02898624775556e-05 -0.315454958855286 ENSG00000162408 NOL9
ENST00000464383 0.0396890125785866 0.00909084635128583 -0.303315431491513 ENSG00000162408 NOL9
ENST00000462798 0.113406870054077 0.0354990483556753 -0.308637174834788 ENSG00000162408 NOL9
ENST00000456162 0.0061114660368934 0.000920955580796951 -0.508960230852348 ENSG00000229519 RP11-58A11.2
ENST00000460777 0.253470976805531 0.105862801122805 -0.237134894325713 ENSG00000162408 NOL9
ENST00000464665 0.200414818243841 0.0763832110414569 -0.213458852130941 ENSG00000162408 NOL9
ENST00000319084 0.566851371425639 0.355870048792812 0.108933132355711 ENSG00000204859 ZBTB48
ENST00000435905 0.550590665609118 0.338748008233127 0.113098668387007 ENSG00000204859 ZBTB48
ENST00000377674 0.0733267355117925 0.0200490357622662 0.228770956062801 ENSG00000204859 ZBTB48
ENST00000488936 0.1453991666453 0.0494835803971462 0.221117909509409 ENSG00000204859 ZBTB48
ENST00000482360 0.0281480047067032 0.0059059624336813 0.272589808335117 ENSG00000204859 ZBTB48
ENST00000498342 0.0443146774440537 0.0104335218071938 0.289250648272614 ENSG00000204859 ZBTB48
ENST00000466813 0.160442508522646 0.0563702407554135 0.239760810257444 ENSG00000204859 ZBTB48
ENST00000466941 0.264248413088494 0.112202539003923 0.235347921020416 ENSG00000204859 ZBTB48
ENST00000377658 0.197561808379848 0.0748641821418985 -0.206130195865353 ENSG00000162413 KLHL21
ENST00000377663 0.197448637381847 0.0748127820615355 -0.20624814690285 ENSG00000162413 KLHL21
ENST00000467612 0.526274419893236 0.31495139095501 -0.106475262906661 ENSG00000162413 KLHL21
ENST00000496707 0.159450941999548 0.0559287387372958 -0.172119170981395 ENSG00000162413 KLHL21
ENST00000463043 0.471795239961457 0.264582417902341 -0.106183174130995 ENSG00000162413 KLHL21
ENST00000377648 0.000148618432033436 1.18602059287518e-05 0.404254510361059 ENSG00000116273 PHF13
ENST00000495385 2.97605657115972e-05 1.87798514866861e-06 0.43442794567991 ENSG00000116273 PHF13
ENST00000054650 0.45846298583694 0.253092130311162 -0.118247510714478 ENSG00000041988 THAP3
ENST00000484676 0.547233574864374 0.335523170450332 -0.138503330150604 ENSG00000041988 THAP3
ENST00000307896 0.330294645293928 0.154877554640758 -0.148219404589072 ENSG00000041988 THAP3
ENST00000377627 0.0144451561583503 0.00260496634811335 -0.247991410931924 ENSG00000041988 THAP3
ENST00000484669 0.331790179085835 0.155967093948709 -0.148223831697211 ENSG00000041988 THAP3
ENST00000487819 0.249322940135425 0.103427893429571 -0.175459180076072 ENSG00000041988 THAP3
ENST00000472925 0.345493752796387 0.165545468483944 -0.150416523028889 ENSG00000041988 THAP3
ENST00000480647 0.986649917904765 0.970972568004288 0.00500022530194845 ENSG00000041988 THAP3
ENST00000465508 0.00176837413026154 0.000208981581612595 -0.276304768811156 ENSG00000007923 DNAJC11
ENST00000349363 0.0581127329601323 0.014796129176883 -0.183780148907726 ENSG00000007923 DNAJC11
ENST00000451196 0.0581127329601323 0.014796129176883 -0.183780148907726 ENSG00000007923 DNAJC11
ENST00000377577 0.029937139217264 0.00638829674564329 -0.197055426202931 ENSG00000007923 DNAJC11
ENST00000294401 0.0565520202908288 0.0142744296037231 -0.179321389826922 ENSG00000007923 DNAJC11
ENST00000542246 0.110972893458393 0.0345010602065895 -0.16543597790094 ENSG00000007923 DNAJC11
ENST00000377573 0.0607746881589716 0.0157014746343293 -0.178245160715581 ENSG00000007923 DNAJC11
ENST00000472414 0.0567594482400786 0.0143459066870004 -0.230377199631705 ENSG00000007923 DNAJC11
ENST00000426784 0.139637115202284 0.0469257632794144 -0.151294826793546 ENSG00000007923 DNAJC11
ENST00000473993 0.143552742888152 0.0486890705394165 -0.148943231093376 ENSG00000007923 DNAJC11
ENST00000469318 0.0272088601665496 0.00565591493478603 -0.2146238827859 ENSG00000007923 DNAJC11
ENST00000485073 0.00380646272230567 0.00052006931970647 -0.26431549704012 ENSG00000007923 DNAJC11
ENST00000460594 0.00192856492338875 0.000231461058655541 -0.2861751449134 ENSG00000007923 DNAJC11
ENST00000465911 0.0328669581211175 0.0071789257885438 -0.26952632990605 ENSG00000007923 DNAJC11
ENST00000442889 0.999201628534442 0.998372506589092 -0.000268681548705776 ENSG00000237436 RP11-312B8.1
ENST00000303635 0.0731501249978426 0.0199863888048986 -0.153068905739716 ENSG00000171735 CAMTA1
ENST00000490738 0.078564436594309 0.0219152768841659 -0.170454479284548 ENSG00000171735 CAMTA1
ENST00000476163 0.0435017617398437 0.0101946017503601 -0.157379403881674 ENSG00000171735 CAMTA1
ENST00000473578 0.0781770799734757 0.0217764158295986 -0.170474112204445 ENSG00000171735 CAMTA1
ENST00000557126 0.0495074394676335 0.0120300978474934 -0.159240987208232 ENSG00000171735 CAMTA1
ENST00000467404 0.078112081034033 0.0217510115964961 -0.170276065909144 ENSG00000171735 CAMTA1
ENST00000439411 0.0542864182359855 0.0135362928300353 -0.163313997209468 ENSG00000171735 CAMTA1
ENST00000461311 0.0406969942059066 0.00936948803089639 -0.165820790962601 ENSG00000171735 CAMTA1
ENST00000486138 0.0886541444353744 0.0256614655696212 -0.175437586080327 ENSG00000171735 CAMTA1
ENST00000482934 0.131814948376747 0.0434270235660529 -0.14427708254882 ENSG00000171735 CAMTA1
ENST00000470648 0.380250707522527 0.190521461792379 -0.118846009185503 ENSG00000171735 CAMTA1
ENST00000461580 0.378482872871249 0.189151664748679 -0.119147049616072 ENSG00000171735 CAMTA1
ENST00000472283 0.546986541592446 0.335279205884377 -0.126990606791442 ENSG00000171735 CAMTA1
ENST00000467267 0.561371453856869 0.35010969900535 -0.0766498014400529 ENSG00000171735 CAMTA1
ENST00000495233 0.00694655758504966 0.00107351350992707 0.474621329387007 ENSG00000171735 CAMTA1
ENST00000490905 0.0360596429899831 0.00805882127667282 0.401791002830233 ENSG00000171735 CAMTA1
ENST00000476864 0.136221504092433 0.0453546232593529 0.310504400922331 ENSG00000171735 CAMTA1
ENST00000054666 0.859755824063807 0.735646206422919 0.02195748663103 ENSG00000049245 VAMP3
ENST00000470357 0.952358189840161 0.900243117615256 -0.00735292807815508 ENSG00000049245 VAMP3
ENST00000602406 0.997262238231388 0.993656812328776 -0.00123686449709243 ENSG00000269925 RP3-467L1.6
ENST00000487194 0.370226777054259 0.183234173065536 0.0948149527986396 ENSG00000049245 VAMP3
ENST00000377541 0.0187982479525814 0.00359319058471178 -0.319390815304899 ENSG00000049246 PER3
ENST00000377532 0.00960211247609813 0.0015857668250076 -0.35137588373324 ENSG00000049246 PER3
ENST00000361923 0.00959544043863244 0.00158445805101087 -0.351216452263769 ENSG00000049246 PER3
ENST00000473653 0.153305807149338 0.0530934163134027 -0.279391089700516 ENSG00000049246 PER3
ENST00000602883 0.568568675648548 0.357459297105982 -0.142311810505347 ENSG00000049246 PER3
ENST00000463106 0.132257236166854 0.0436126625321577 -0.299638601180079 ENSG00000049246 PER3
ENST00000451646 0.110831831850527 0.0344309872282852 -0.307926613549576 ENSG00000236266 RP3-467L1.4
ENST00000494684 0.259869849212756 0.109523383513896 -0.245865050607358 ENSG00000049246 PER3
ENST00000377516 0.84732568738702 0.715163570132119 -0.0539164783934054 ENSG00000049247 UTS2
ENST00000493373 0.617090616455044 0.40857138155674 -0.0949144139482852 ENSG00000116288 PARK7
ENST00000460192 0.658000268305199 0.454740471487684 -0.0875552493391561 ENSG00000116288 PARK7
ENST00000338639 0.604981907933405 0.395210203753693 -0.0963849389373591 ENSG00000116288 PARK7
ENST00000493678 0.606064758595129 0.39649694812109 -0.0961277126538896 ENSG00000116288 PARK7
ENST00000377493 0.604603719323168 0.394822419157337 -0.0964682371697734 ENSG00000116288 PARK7
ENST00000465354 0.665184075493283 0.463702099575523 -0.0859780021146396 ENSG00000116288 PARK7
ENST00000377491 0.605256668952087 0.395555005255067 -0.0963947363912255 ENSG00000116288 PARK7
ENST00000377488 0.607205927913455 0.397709948975615 -0.0960563154131776 ENSG00000116288 PARK7
ENST00000497113 0.666342219671593 0.465074589113992 -0.0857363076336882 ENSG00000116288 PARK7
ENST00000469225 0.440239926218381 0.237747599172326 -0.131562337781459 ENSG00000116288 PARK7
ENST00000474874 0.281759451064193 0.122975353312888 0.176386927057478 ENSG00000116285 ERRFI1
ENST00000377482 0.357226457699656 0.174086597318709 0.1614878658245 ENSG00000116285 ERRFI1
ENST00000467067 0.471118634441689 0.264003193662375 0.144178594729347 ENSG00000116285 ERRFI1
ENST00000469499 0.412844345048197 0.215618250799091 0.145596959990345 ENSG00000116285 ERRFI1
ENST00000487559 0.479447644075292 0.271477902689849 0.147179175259642 ENSG00000116285 ERRFI1
ENST00000471889 0.768631969128424 0.596298858764074 -0.0695196060973137 ENSG00000162426 SLC45A1
ENST00000377479 0.768631969128424 0.596298858764074 -0.0695196060973137 ENSG00000162426 SLC45A1
ENST00000289877 0.779060205205963 0.611162238162592 -0.0661112822347836 ENSG00000162426 SLC45A1
ENST00000497660 0.594006153082123 0.383604246735252 -0.101210083094367 ENSG00000162426 SLC45A1
ENST00000337907 0.35353483830235 0.171348780532387 -0.105148558429385 ENSG00000142599 RERE
ENST00000377464 0.880497139653897 0.769612944524368 0.0166689766001411 ENSG00000142599 RERE
ENST00000467350 0.119590340839426 0.0381212754825097 0.172600514948045 ENSG00000142599 RERE
ENST00000400907 0.73947049358341 0.556768716706175 -0.0444092684334113 ENSG00000142599 RERE
ENST00000476556 0.958194548054633 0.911556312720676 -0.00691993879098111 ENSG00000142599 RERE
ENST00000400908 0.243621140420345 0.100052241374815 -0.134789057359996 ENSG00000142599 RERE
ENST00000505225 0.237548854643377 0.0965613129760383 0.15813027923853 ENSG00000142599 RERE
ENST00000464367 0.59999099536982 0.390009240561028 0.110677890528527 ENSG00000142599 RERE
ENST00000488215 0.248530730835218 0.102938297390972 -0.123942813548059 ENSG00000142599 RERE
ENST00000460659 0.0956745306443884 0.0283035147473038 -0.180009948662127 ENSG00000142599 RERE
ENST00000492766 0.113080715464376 0.0353587540110848 -0.17319794119179 ENSG00000142599 RERE
ENST00000465125 0.123561238587332 0.0398348005145992 -0.169672409204499 ENSG00000142599 RERE
ENST00000464972 0.731560178663339 0.546700973594217 -0.0579816941561547 ENSG00000142599 RERE
ENST00000449895 0.943441579410898 0.882661319651483 0.0183363352176679 ENSG00000232912 RP5-1115A15.1
ENST00000444276 0.821160539936326 0.674020942001929 0.0636728555367499 ENSG00000232912 RP5-1115A15.1
ENST00000480342 0.427117838362354 0.227002094730582 -0.128746358203165 ENSG00000142599 RERE
ENST00000507012 0.833502300861574 0.693720277782644 0.0420319356553184 ENSG00000142599 RERE
ENST00000469251 0.350500821170879 0.169148829410453 -0.160106612930741 ENSG00000142599 RERE
ENST00000514428 0.43524032330241 0.233624542403128 -0.134643547796046 ENSG00000142599 RERE
ENST00000468247 0.439791245243414 0.237404453983766 -0.12687980238151 ENSG00000142599 RERE
ENST00000437586 0.205027211004847 0.0787570923951917 -0.249292218733832 ENSG00000234619 RPL7P11
ENST00000428803 0.0889791496251369 0.0257855986037224 -0.332081264452129 ENSG00000224315 RPL7P7
ENST00000445254 0.30471457599266 0.137541033619041 -0.226363010222412 ENSG00000226545 RP4-633I8.3
ENST00000433876 0.0237497034223493 0.00477213188295262 -0.433725901889149 ENSG00000228423 RP4-633I8.4
ENST00000234590 0.140916947198745 0.0475312046483691 -0.155237370147657 ENSG00000074800 ENO1
ENST00000464920 0.187957329175407 0.0698842145028811 -0.150326229083712 ENSG00000074800 ENO1
ENST00000497492 0.0636292456617903 0.0166877563785889 -0.159720983616861 ENSG00000074800 ENO1
ENST00000486051 0.0218132627436659 0.0042991553057864 -0.16748947503966 ENSG00000074800 ENO1
ENST00000492343 0.0175167793930083 0.00329712800074823 -0.166067078057503 ENSG00000074800 ENO1
ENST00000489867 0.0510814289744003 0.0125300582767076 -0.16246913136358 ENSG00000074800 ENO1
ENST00000414948 0.533256859559508 0.321899099435199 -0.149140590573699 ENSG00000236269 ENO1-IT1
ENST00000442636 0.383430892583347 0.193080812846387 -0.174883324365864 ENSG00000230679 ENO1-AS1
ENST00000377411 0.00103071838160089 0.000111250614076766 0.412756934278037 ENSG00000180758 GPR157
ENST00000414642 0.311226551704142 0.141753147092214 0.190630251658626 ENSG00000180758 GPR157
ENST00000465853 0.0227471522208091 0.00452425211136511 0.432616910656353 ENSG00000180758 GPR157
ENST00000466131 0.318036727073566 0.146423075919624 -0.211734497434504 ENSG00000180758 GPR157
ENST00000385130 0.636443865284541 0.429948411228554 -0.106964393157311 ENSG00000207865 MIR34A
ENST00000437157 0.82283081784177 0.676509699001669 0.0486058799575718 ENSG00000228526 RP3-510D11.1
ENST00000412639 0.499968433969092 0.289933538341797 0.130819437355522 ENSG00000234546 RP3-510D11.2
ENST00000377403 0.00345289975762275 0.0004637204914194 0.262215893245958 ENSG00000049239 H6PD
ENST00000602477 0.0450245261836766 0.0106485447716084 0.217804158527176 ENSG00000049239 H6PD
ENST00000495451 7.760411750094e-05 5.62020475770482e-06 0.357966907580237 ENSG00000049239 H6PD
ENST00000328089 0.0503193898117615 0.0122841808018147 0.211421657327903 ENSG00000171621 SPSB1
ENST00000450402 0.564961171296975 0.353972761181116 0.0952136156240559 ENSG00000171621 SPSB1
ENST00000357898 0.00288537445809624 0.000374810411709721 0.415192641212447 ENSG00000171621 SPSB1
ENST00000377399 0.00198126703286727 0.000238968174215092 0.425235675385693 ENSG00000171621 SPSB1
ENST00000302692 1.59590638716236e-09 3.59489011526402e-11 -0.501777345252314 ENSG00000171612 SLC25A33
ENST00000435277 0.235273910906765 0.0952705929208353 -0.253373631581863 ENSG00000231181 RP13-15M17.1
ENST00000377376 0.0491745168029252 0.0119212770591954 -0.263373023845 ENSG00000188807 TMEM201
ENST00000340381 0.0463942132286607 0.0110701868092078 -0.265835579142953 ENSG00000188807 TMEM201
ENST00000340305 0.00388081137474193 0.000532129459752848 -0.360593065162016 ENSG00000188807 TMEM201
ENST00000416541 0.178906241509608 0.0653186644778736 -0.204389464541306 ENSG00000188807 TMEM201
ENST00000510900 0.290565354327207 0.128439368152974 0.226866971815888 ENSG00000188807 TMEM201
ENST00000508400 0.616633515202296 0.408089547490497 -0.119444303839164 ENSG00000188807 TMEM201
ENST00000536656 0.00218639695423401 0.00026850268353369 0.319238755731772 ENSG00000171608 PIK3CD
ENST00000377346 0.0027620108520898 0.000355092992965789 0.323808399354543 ENSG00000171608 PIK3CD
ENST00000415330 0.784035639780447 0.618804048025161 0.0647513824194661 ENSG00000231789 RP11-558F24.4
ENST00000484851 0.0841112613345101 0.0239541472569345 0.293948510307591 ENSG00000171608 PIK3CD
ENST00000361110 0.0229664461448302 0.00457700687974127 0.28310634249061 ENSG00000171608 PIK3CD
ENST00000481137 0.0846392122602809 0.0241562124662635 0.238566656398611 ENSG00000171608 PIK3CD
ENST00000479223 0.0369903434116154 0.00832447696586739 0.285362525597694 ENSG00000171608 PIK3CD
ENST00000543390 0.0984091667513422 0.0293897742232805 0.248743146675567 ENSG00000171608 PIK3CD
ENST00000377298 0.538327343301988 0.326954132470318 -0.0735231777983557 ENSG00000171603 CLSTN1
ENST00000377288 0.538327343301988 0.326954132470318 -0.0735231777983557 ENSG00000171603 CLSTN1
ENST00000477264 0.7229952253656 0.535893643468896 -0.0589040027985135 ENSG00000171603 CLSTN1
ENST00000435891 0.933841565579668 0.864140599267059 -0.0154401099551974 ENSG00000171603 CLSTN1
ENST00000361311 0.534741944623694 0.323347265573541 -0.0740299251196395 ENSG00000171603 CLSTN1
ENST00000464286 0.907436928543949 0.817057349555734 0.0194788219797506 ENSG00000171603 CLSTN1
ENST00000377263 0.744531755267156 0.563651155398076 0.0435665832626608 ENSG00000178585 CTNNBIP1
ENST00000454104 0.933437422337813 0.863417461435012 0.0178786458535177 ENSG00000223989 RP11-84A14.5
ENST00000537447 0.735451366982986 0.551622323848614 0.0514945190108848 ENSG00000178585 CTNNBIP1
ENST00000400904 0.829862288217759 0.687293428300711 0.0338582559867669 ENSG00000178585 CTNNBIP1
ENST00000377258 0.490285251264491 0.281358118532736 0.100283481247861 ENSG00000178585 CTNNBIP1
ENST00000377256 0.39440438823846 0.20140618828122 0.125113739355144 ENSG00000178585 CTNNBIP1
ENST00000488540 3.26304450136599e-08 9.63926752002748e-10 -0.452794465237587 ENSG00000162441 LZIC
ENST00000377223 1.86369379267397e-10 3.54842582965094e-12 -0.437358197860796 ENSG00000162441 LZIC
ENST00000400903 2.05108410247454e-10 3.9287997794111e-12 -0.394141358038831 ENSG00000162441 LZIC
ENST00000541052 3.57061919753366e-12 5.08658610616813e-14 -0.406580889341354 ENSG00000162441 LZIC
ENST00000377213 2.41365014688492e-11 3.98660823513372e-13 -0.396400073881449 ENSG00000162441 LZIC
ENST00000471853 0.00238392592834671 0.000297729439595719 -0.411340135825544 ENSG00000162441 LZIC
ENST00000445884 0.00414845552301217 0.000576841950321235 -0.399701469990049 ENSG00000228150 RP11-84A14.4
ENST00000403197 0.00329021283316928 0.000438017121368227 -0.294311854989765 ENSG00000173614 NMNAT1
ENST00000377205 0.00514325940989903 0.000748920379394412 -0.248868458461813 ENSG00000173614 NMNAT1
ENST00000462686 0.00467716998818011 0.000666361413826681 -0.262913599478424 ENSG00000173614 NMNAT1
ENST00000492735 0.00140029604958453 0.000159303427534133 -0.341953981292347 ENSG00000173614 NMNAT1
ENST00000365545 0.766093834722766 0.59279903729306 0.0682816427250805 ENSG00000202415 RN7SKP269
ENST00000496751 0.473869696245748 0.26641333745664 -0.111008841487681 ENSG00000173614 NMNAT1
ENST00000413148 0.478777987760541 0.270910638154594 -0.143908571309048 ENSG00000241326 RP11-807G9.2
ENST00000315901 0.325932184388835 0.151990800856376 0.188267622885652 ENSG00000162444 RBP7
ENST00000294435 0.325932184388835 0.151990800856376 0.188267622885652 ENSG00000162444 RBP7
ENST00000253251 0.458000636498026 0.252711800924894 0.0519095405420357 ENSG00000130939 UBE4B
ENST00000377157 0.460786997962487 0.255116958621795 0.0534122254027171 ENSG00000130939 UBE4B
ENST00000377153 0.890954364590015 0.787616280719601 -0.0231665644262034 ENSG00000130939 UBE4B
ENST00000343090 0.626325236458781 0.418795635360888 0.0481963465500051 ENSG00000130939 UBE4B
ENST00000416729 0.979887028841315 0.95701149466697 0.00759553579187019 ENSG00000233623 PGAM1P11
ENST00000462658 0.696637444186598 0.502184269003307 -0.0668346341905426 ENSG00000130939 UBE4B
ENST00000475795 0.0446722807667864 0.0105411555924215 0.162411611920379 ENSG00000130939 UBE4B
ENST00000470736 0.990073388912103 0.978400252646831 -0.00219360229039252 ENSG00000130939 UBE4B
ENST00000466379 0.964550767093299 0.923957857852722 -0.00676453793614291 ENSG00000130939 UBE4B
ENST00000488228 0.109942870657853 0.034060716983867 0.188455192149069 ENSG00000130939 UBE4B
ENST00000487244 0.901214582959936 0.806021242119145 -0.0204964318603949 ENSG00000130939 UBE4B
ENST00000465408 0.918242149541299 0.836047168369824 -0.0232617088692235 ENSG00000130939 UBE4B
ENST00000377093 0.463095354603182 0.25708066418552 -0.0591123676742262 ENSG00000054523 KIF1B
ENST00000263934 0.960021993272617 0.91526052794983 0.00456238600159774 ENSG00000054523 KIF1B
ENST00000377086 0.484328236868115 0.275868323058201 0.0450879747177743 ENSG00000054523 KIF1B
ENST00000377083 0.410278998665355 0.213708972272529 -0.0669203969510629 ENSG00000054523 KIF1B
ENST00000377081 0.410044685664139 0.213529728110371 0.0523164242690538 ENSG00000054523 KIF1B
ENST00000495136 0.707873372991853 0.516066298396727 0.0956907572183483 ENSG00000054523 KIF1B
ENST00000497835 0.83261915175545 0.692217527955158 0.0350791962637627 ENSG00000054523 KIF1B
ENST00000584329 0.930835296963929 0.858981579693087 0.0264502456924652 ENSG00000264501 RN7SL731P
ENST00000465635 0.962233654256089 0.919555828343301 -0.0101378014919995 ENSG00000054523 KIF1B
ENST00000483340 0.984436362809524 0.966467967820743 -0.00428115040651921 ENSG00000054523 KIF1B
ENST00000470616 0.0153381288999268 0.00280193979817825 0.370713733834407 ENSG00000054523 KIF1B
ENST00000491493 0.874286341929066 0.75975070718743 -0.021362798982627 ENSG00000142657 PGD
ENST00000487775 0.677982868968695 0.478817787119924 -0.0681334669651322 ENSG00000142657 PGD
ENST00000541529 0.902906966758358 0.808978343777793 0.0124063417792849 ENSG00000142657 PGD
ENST00000477958 0.731567182719211 0.546714167133376 -0.0426088250712061 ENSG00000142657 PGD
ENST00000270776 0.867145484264091 0.747597453403245 0.0157185785171432 ENSG00000142657 PGD
ENST00000483936 0.994107163202456 0.986776604332251 -0.000960438544070065 ENSG00000142657 PGD
ENST00000538557 0.923567462692555 0.845821310726371 0.00964730491368605 ENSG00000142657 PGD
ENST00000465632 0.655733614407979 0.452099412265298 -0.0492012920104344 ENSG00000142657 PGD
ENST00000460189 0.894341783353028 0.79344329312768 -0.0157583376166215 ENSG00000142657 PGD
ENST00000493288 0.478421544866937 0.270595473360663 0.0798171716486496 ENSG00000142657 PGD
ENST00000498356 0.154484888084747 0.0536183480250439 0.108926200342658 ENSG00000142657 PGD
ENST00000496718 0.339410942928068 0.161279547256491 0.111174976510043 ENSG00000142657 PGD
ENST00000607572 0.466228202998535 0.259821776176895 -0.169462327354366 ENSG00000271989 RP4-736L20.3
ENST00000400900 0.000231112689117907 1.96511400292161e-05 -0.402196596931255 ENSG00000251503 APITD1-CORT
ENST00000602296 0.000231112689117907 1.96511400292161e-05 -0.402196596931255 ENSG00000175279 APITD1
ENST00000602787 0.000231112689117907 1.96511400292161e-05 -0.402196596931255 ENSG00000175279 APITD1
ENST00000470413 0.000245494871052256 2.10610708034193e-05 -0.400280569393962 ENSG00000251503 APITD1-CORT
ENST00000309048 0.00251284435435668 0.000316783621688325 -0.365651720957349 ENSG00000175279 APITD1
ENST00000602486 0.133858782500565 0.0443097844342268 -0.225978273469425 ENSG00000175279 APITD1
ENST00000477755 0.010583394375501 0.00178677029027631 -0.328148083181164 ENSG00000175279 APITD1
ENST00000462462 0.0014541581823017 0.000166517991521819 -0.427908321339117 ENSG00000175279 APITD1
ENST00000465026 0.000144410521540241 1.14849595403059e-05 -0.467536030849573 ENSG00000251503 APITD1-CORT
ENST00000602446 0.000512391265135655 4.92172562874498e-05 -0.487428046893251 ENSG00000251503 APITD1-CORT
ENST00000464507 0.00593087988464059 0.000886882455257295 -0.436158296022707 ENSG00000175279 APITD1
ENST00000377049 0.184129624537175 0.0679134321336136 -0.282594279446562 ENSG00000241563 CORT
ENST00000320498 0.221864211590095 0.0878019783939484 -0.263640794257375 ENSG00000241563 CORT
ENST00000377038 0.956649189306694 0.908806415935056 0.0055521717451243 ENSG00000160049 DFFA
ENST00000424487 0.655858099832671 0.452288947362506 -0.0789971865086019 ENSG00000203469 RP5-1113E3.3
ENST00000476658 0.428267417937177 0.227936275647452 0.0794199116004189 ENSG00000160049 DFFA
ENST00000377036 0.361220256112422 0.176920816017573 0.0994686364647073 ENSG00000160049 DFFA
ENST00000472851 0.258614190018229 0.108771124540334 -0.161240141190559 ENSG00000142655 PEX14
ENST00000356607 0.0652464900389185 0.0172347714757442 -0.17588896588756 ENSG00000142655 PEX14
ENST00000538836 0.0610579558509903 0.0158001120139668 -0.177917235237855 ENSG00000142655 PEX14
ENST00000491661 0.0443666037968617 0.0104482985222754 -0.232234164742831 ENSG00000142655 PEX14
ENST00000492696 0.478894191819088 0.27099015904352 0.159051305903227 ENSG00000142655 PEX14
ENST00000461850 0.465704523940057 0.259359227578318 -0.120100190889324 ENSG00000243267 RN7SL614P
ENST00000377022 0.582358844407797 0.371373579466955 -0.137418536487883 ENSG00000130940 CASZ1
ENST00000606802 0.994303184303896 0.987206633868952 0.00189300362502283 ENSG00000272078 RP4-734G22.3
ENST00000344008 0.658008279218858 0.454778842457098 -0.114585333376261 ENSG00000130940 CASZ1
ENST00000496432 0.880473092766018 0.769556025952937 -0.0445157070719996 ENSG00000130940 CASZ1
ENST00000478728 0.593358659417902 0.382898364506522 -0.124020742930968 ENSG00000130940 CASZ1
ENST00000418570 0.551118465623199 0.339219297937959 -0.119797393115838 ENSG00000175262 C1orf127
ENST00000377004 0.248364849933074 0.102827908001465 -0.208530396013558 ENSG00000175262 C1orf127
ENST00000377008 0.248364849933074 0.102827908001465 -0.208530396013558 ENSG00000175262 C1orf127
ENST00000520253 0.345722762585413 0.165702412853056 -0.174490324630468 ENSG00000175262 C1orf127
ENST00000473118 3.70970800897238e-05 2.41998921076931e-06 -0.243436984498916 ENSG00000120948 TARDBP
ENST00000240185 3.90048298272199e-09 9.54024551872561e-11 -0.321577326477779 ENSG00000120948 TARDBP
ENST00000476201 0.000279980139967738 2.44580590537854e-05 -0.239077704396391 ENSG00000120948 TARDBP
ENST00000472476 3.35123322466514e-05 2.15555136401411e-06 -0.2474076464505 ENSG00000120948 TARDBP
ENST00000439080 5.03746824321746e-08 1.5435008352502e-09 -0.325651788585898 ENSG00000120948 TARDBP
ENST00000473869 1.8956660248526e-09 4.33279519803871e-11 -0.325544061908252 ENSG00000120948 TARDBP
ENST00000315091 2.87827912428315e-09 6.81245824499706e-11 -0.322203242268402 ENSG00000120948 TARDBP
ENST00000477447 4.8066919822118e-09 1.19847728644381e-10 -0.362261986340174 ENSG00000120948 TARDBP
ENST00000496840 0.000293175828209219 2.5781688048155e-05 -0.301342812896733 ENSG00000120948 TARDBP
ENST00000480464 0.00494911352089353 0.000715756152068975 -0.362336566836881 ENSG00000120948 TARDBP
ENST00000400897 0.0813912415727958 0.0229408289964579 -0.284523821547268 ENSG00000009724 MASP2
ENST00000607145 0.946371255708634 0.888818986646959 0.0216896847134002 ENSG00000271895 RP4-635E18.8
ENST00000475189 0.476099660946698 0.268424704389988 -0.151457294730448 ENSG00000116649 SRM
ENST00000376957 0.0409303341775817 0.00944371923693345 -0.200180593716924 ENSG00000116649 SRM
ENST00000490101 0.552571643517383 0.340669771396155 -0.122581885175478 ENSG00000116649 SRM
ENST00000465788 0.135287015707967 0.0449361666106147 -0.185574425600722 ENSG00000116649 SRM
ENST00000459997 0.0935931187347549 0.0275310283715847 -0.193616015627388 ENSG00000116649 SRM
ENST00000487300 0.127320598362576 0.0415015917224264 -0.193683585866354 ENSG00000116649 SRM
ENST00000304457 0.45534852295118 0.250417141415127 -0.112331591058338 ENSG00000171824 EXOSC10
ENST00000376936 0.45534852295118 0.250417141415127 -0.112331591058338 ENSG00000171824 EXOSC10
ENST00000474216 0.561864165934988 0.350639100635889 -0.0929520998891005 ENSG00000171824 EXOSC10
ENST00000544779 0.456793084891728 0.251553026509268 -0.112115360060347 ENSG00000171824 EXOSC10
ENST00000490565 0.914990180602785 0.830107134092039 -0.0321081085346969 ENSG00000171824 EXOSC10
ENST00000452378 0.808452470747076 0.654811349845143 -0.0587024939463293 ENSG00000226849 RP4-635E18.7
ENST00000469634 0.723491141515686 0.536417226357009 -0.0855486075969927 ENSG00000171824 EXOSC10
ENST00000478271 0.679708448742943 0.480832781874348 -0.0984811041205233 ENSG00000171824 EXOSC10
ENST00000470611 0.791293705544928 0.628905882065313 -0.0387470999937363 ENSG00000171824 EXOSC10
ENST00000498576 0.215569587789045 0.0844243204157945 -0.160610118033919 ENSG00000171824 EXOSC10
ENST00000472078 0.47407046086436 0.266570666371066 -0.115648355684184 ENSG00000171824 EXOSC10
ENST00000485606 0.243486328827226 0.099968874876717 -0.153937756769977 ENSG00000171824 EXOSC10
ENST00000460196 0.133731074277902 0.0442601507746322 -0.166246501214624 ENSG00000171824 EXOSC10
ENST00000447600 0.347076754955359 0.166713091762465 -0.209289409124772 ENSG00000230337 RP4-635E18.6
ENST00000435388 0.347076754955359 0.166713091762465 -0.209289409124772 ENSG00000230337 RP4-635E18.6
ENST00000376838 0.998610348277141 0.996909272646136 0.00027130510274165 ENSG00000198793 MTOR
ENST00000361445 0.517439127034829 0.30642174058444 -0.0454507607217485 ENSG00000198793 MTOR
ENST00000473471 0.883613341728047 0.774618420785868 0.0288668783121066 ENSG00000198793 MTOR
ENST00000490931 0.895585678626669 0.795744930410913 0.0232741480031624 ENSG00000198793 MTOR
ENST00000455339 0.786903604260457 0.622755343455052 0.0424800730081596 ENSG00000198793 MTOR
ENST00000495435 0.586434667160483 0.375341589563145 -0.0804750504105175 ENSG00000198793 MTOR
ENST00000476768 0.602771686299483 0.392836383876132 0.102419584209218 ENSG00000198793 MTOR
ENST00000445982 0.470067895092551 0.263043279254707 0.125398222540281 ENSG00000225602 MTOR-AS1
ENST00000420480 0.495747832714107 0.286253129367645 0.126404705970773 ENSG00000225602 MTOR-AS1
ENST00000376819 0.0056347415568732 0.000834384762245606 -0.49612228067646 ENSG00000171819 ANGPTL7
ENST00000476934 0.115627834158562 0.0364344444010017 -0.299062965687284 ENSG00000171819 ANGPTL7
ENST00000376810 0.0454840485585382 0.0107938390804086 -0.211686700268185 ENSG00000120942 UBIAD1
ENST00000376804 0.0499827113109901 0.0121775603055317 -0.205364187550885 ENSG00000120942 UBIAD1
ENST00000486588 0.21217123915458 0.0825947422112501 -0.152571315698567 ENSG00000120942 UBIAD1
ENST00000483738 0.170006765184175 0.0609546285808048 -0.165074998844951 ENSG00000120942 UBIAD1
ENST00000354287 0.365412109966734 0.179830138499405 0.197335198644078 ENSG00000116661 FBXO2
ENST00000471501 0.242535269496525 0.0994476536637515 0.255230901115865 ENSG00000116661 FBXO2
ENST00000466919 0.560009683261029 0.348680839677396 0.143112839593362 ENSG00000116661 FBXO2
ENST00000465901 0.323586695150207 0.150248142696748 0.209707866984279 ENSG00000116661 FBXO2
ENST00000475961 0.815647120038147 0.665595267960451 -0.0646613704014822 ENSG00000116661 FBXO2
ENST00000251546 0.00307412459944261 0.000404245162488406 0.424656699966319 ENSG00000132879 FBXO44
ENST00000425796 0.000992684276180124 0.000106350739715679 0.437293820964156 ENSG00000132879 FBXO44
ENST00000376770 0.000967665219015523 0.000103165228158249 0.457940803659994 ENSG00000132879 FBXO44
ENST00000376768 0.000437810914380494 4.10276626298633e-05 0.453924940677116 ENSG00000132879 FBXO44
ENST00000251547 0.000967665219015523 0.000103165228158249 0.457940803659994 ENSG00000132879 FBXO44
ENST00000376760 0.0002182467170039 1.84285375645929e-05 0.477222736740387 ENSG00000132879 FBXO44
ENST00000376762 0.0022819121733584 0.000282659918031041 0.434153094532298 ENSG00000132879 FBXO44
ENST00000475435 0.000587971842955388 5.78632248526211e-05 0.487035057791175 ENSG00000132879 FBXO44
ENST00000471895 0.004929051721361 0.000711706461801345 0.427958825023033 ENSG00000132879 FBXO44
ENST00000376753 0.598271896113615 0.388072400853262 0.123270970054087 ENSG00000116663 FBXO6
ENST00000474239 0.641871897545713 0.43605583276235 0.11702078667154 ENSG00000116663 FBXO6
ENST00000449067 0.437340914617851 0.235419952131915 0.172202001176992 ENSG00000116663 FBXO6
ENST00000235310 0.672749859292107 0.472542304569988 0.0778566465950423 ENSG00000116670 MAD2L2
ENST00000376692 0.671037578226745 0.470589639240879 0.0782968745117779 ENSG00000116670 MAD2L2
ENST00000376672 0.676862894164158 0.477332669011798 0.0770128075691483 ENSG00000116670 MAD2L2
ENST00000376669 0.670240594232061 0.469621248679023 0.07808988033895 ENSG00000116670 MAD2L2
ENST00000376667 0.726867154890624 0.540597324225273 0.0669289196685749 ENSG00000116670 MAD2L2
ENST00000445656 0.876372035974664 0.763180017815642 0.0326658680785658 ENSG00000116670 MAD2L2
ENST00000456915 0.863267512855894 0.741246697475511 0.0357973001102294 ENSG00000116670 MAD2L2
ENST00000376664 0.907825904001201 0.817590544828032 0.0251638031529081 ENSG00000116670 MAD2L2
ENST00000376655 0.944337569793418 0.884662331429128 0.0166630214089165 ENSG00000116670 MAD2L2
ENST00000294485 0.971245420475409 0.938958997204377 -0.0101402739083984 ENSG00000162490 DRAXIN
ENST00000376637 0.0112189605790733 0.00191567425072301 0.33144269280739 ENSG00000177674 AGTRAP
ENST00000476512 0.0037750487560672 0.000514984335843096 0.368611673027627 ENSG00000177674 AGTRAP
ENST00000400895 0.00405463809514898 0.000560736660596287 0.367145708391204 ENSG00000177674 AGTRAP
ENST00000494437 1.70689450490555e-06 7.548711197214e-08 0.553736748903515 ENSG00000177674 AGTRAP
ENST00000491346 0.0102352642344983 0.00171460722715052 0.332468237791433 ENSG00000177674 AGTRAP
ENST00000376629 0.0117702169792005 0.00202918439202978 0.330371967366366 ENSG00000177674 AGTRAP
ENST00000376627 0.0117363652321692 0.0020223360890967 0.330387957116292 ENSG00000177674 AGTRAP
ENST00000314340 0.0118007956199387 0.00203615251672715 0.330324859894872 ENSG00000177674 AGTRAP
ENST00000452018 0.00973755750372179 0.0016127545285579 0.338591040724712 ENSG00000177674 AGTRAP
ENST00000510878 0.0108544264325109 0.00184181196879694 0.332777768258637 ENSG00000177674 AGTRAP
ENST00000476309 0.307016007384133 0.139061699431476 0.183513616170718 ENSG00000177674 AGTRAP
ENST00000514733 0.38762558412858 0.19625338727522 0.159996115701203 ENSG00000177674 AGTRAP
ENST00000513739 0.108702007406899 0.033575505400015 0.254235326367004 ENSG00000177674 AGTRAP
ENST00000471765 0.850861398267128 0.720740087471974 0.0416054247033774 ENSG00000177674 AGTRAP
ENST00000433342 0.511940207659443 0.301052339323458 -0.119105317595134 ENSG00000215910 C1orf167
ENST00000312793 0.488500262055584 0.279670174466423 -0.124379586490955 ENSG00000215910 C1orf167
ENST00000444493 0.532387202172325 0.321146613451553 -0.116087623548758 ENSG00000215910 C1orf167
ENST00000449278 0.532387202172325 0.321146613451553 -0.116087623548758 ENSG00000215910 C1orf167
ENST00000475041 0.685165361739589 0.487619442277062 -0.094172336072499 ENSG00000215910 C1orf167
ENST00000376592 0.507327616621256 0.296928684118946 0.121860914689223 ENSG00000177000 MTHFR
ENST00000376583 0.501067892627313 0.290924059271432 0.123947800334632 ENSG00000177000 MTHFR
ENST00000376590 0.42830500923218 0.227971675078559 0.144589532056774 ENSG00000177000 MTHFR
ENST00000482358 0.743456474193641 0.562147783261489 -0.0791664107576827 ENSG00000215910 C1orf167
ENST00000376585 0.377003323116672 0.188068106381892 0.160608163147419 ENSG00000177000 MTHFR
ENST00000418034 0.122986031438244 0.0395759908971582 0.272130568806849 ENSG00000177000 MTHFR
ENST00000413656 0.0465955641373828 0.0111322975054022 0.369053750599287 ENSG00000177000 MTHFR
ENST00000423400 0.0485698231088544 0.0117369799665262 0.360654451488566 ENSG00000177000 MTHFR
ENST00000431243 0.0485698231088544 0.0117369799665262 0.360654451488566 ENSG00000177000 MTHFR
ENST00000376486 0.557158016973398 0.345483622801186 0.129758179432109 ENSG00000177000 MTHFR
ENST00000312413 0.379006398203771 0.189595819079884 0.0760172234364898 ENSG00000011021 CLCN6
ENST00000346436 0.37902650869595 0.189616776286669 0.0760153895559674 ENSG00000011021 CLCN6
ENST00000376497 0.108891129864019 0.0336566179655171 -0.190209209141293 ENSG00000011021 CLCN6
ENST00000376487 0.488264506887158 0.279440448683942 0.0643627365949557 ENSG00000011021 CLCN6
ENST00000376496 0.530885212674338 0.319618616180842 0.0566212685972641 ENSG00000011021 CLCN6
ENST00000376491 0.47274295331823 0.265467271306308 -0.0812598996537559 ENSG00000011021 CLCN6
ENST00000376492 0.965309790388358 0.925696446719964 -0.00663494846867229 ENSG00000011021 CLCN6
ENST00000376490 0.47274295331823 0.265467271306308 -0.0812598996537559 ENSG00000011021 CLCN6
ENST00000494028 0.00114073923398069 0.000125241082434091 0.29160197517673 ENSG00000011021 CLCN6
ENST00000446542 0.85723986664814 0.731343587015694 -0.0308881734844469 ENSG00000242349 NPPA-AS1
ENST00000400892 0.0251147145593033 0.00511536535025901 -0.357540396851169 ENSG00000242349 NPPA-AS1
ENST00000376480 0.545482915203843 0.333880396577619 -0.140070260107975 ENSG00000175206 NPPA
ENST00000376476 0.424295395718806 0.22477622681557 -0.174411283295502 ENSG00000175206 NPPA
ENST00000376572 0.81124760721 0.658745950495392 -0.0469609540836322 ENSG00000116685 KIAA2013
ENST00000376576 0.972013882599789 0.940483015132751 -0.00814916895457602 ENSG00000116685 KIAA2013
ENST00000485046 0.0527554338890602 0.01305936820652 0.219301491219125 ENSG00000083444 PLOD1
ENST00000449038 0.271228574923769 0.1164913871974 0.156803093270589 ENSG00000083444 PLOD1
ENST00000358133 0.243723343055361 0.100113484191863 0.163677758166996 ENSG00000083444 PLOD1
ENST00000376369 0.0281255615800221 0.0058981037217626 0.221328260281695 ENSG00000083444 PLOD1
ENST00000429000 0.0506288473602787 0.0123822884290103 0.214094083552101 ENSG00000083444 PLOD1
ENST00000196061 0.0147064167792438 0.00266064268490151 0.233265617641448 ENSG00000083444 PLOD1
ENST00000465920 0.000105372645225704 7.99174981974866e-06 0.357481279127193 ENSG00000083444 PLOD1
ENST00000491536 0.0117736930354927 0.00203007452805685 0.244563277539674 ENSG00000083444 PLOD1
ENST00000470133 0.121031754469311 0.0387471420547702 0.171154800679124 ENSG00000083444 PLOD1
ENST00000481933 0.00694658536962336 0.00107356773246346 0.301710238727794 ENSG00000083444 PLOD1
ENST00000444836 0.873032939787902 0.757755946063734 -0.0233472071054745 ENSG00000116688 MFN2
ENST00000490079 0.482792150215829 0.274432653201285 -0.0928206347976598 ENSG00000116688 MFN2
ENST00000235329 0.873037871768177 0.757772776774217 -0.0233476378387956 ENSG00000116688 MFN2
ENST00000484391 0.61197167228152 0.402719399989444 -0.070475559318206 ENSG00000116688 MFN2
ENST00000497302 0.62298148195319 0.415081810209737 -0.0676361529335859 ENSG00000116688 MFN2
ENST00000412236 0.541135211419993 0.329772379577855 -0.0825344164800371 ENSG00000116688 MFN2
ENST00000478749 0.0245859121712944 0.00498132881619075 -0.250891678378668 ENSG00000116691 MIIP
ENST00000235332 0.0421255578296966 0.009791942746226 -0.240271512719752 ENSG00000116691 MIIP
ENST00000436478 0.0423818435592797 0.00986909342078303 -0.240209201759927 ENSG00000116691 MIIP
ENST00000466860 0.0115331432399174 0.00197969184831242 -0.247477122525497 ENSG00000116691 MIIP
ENST00000498685 0.00204497083798516 0.000247930482966532 -0.288025839760226 ENSG00000116691 MIIP
ENST00000365591 0.521492589684667 0.310253044821167 -0.150260611289888 ENSG00000202461 Y_RNA
ENST00000492256 0.480795232868325 0.272708659540026 -0.142423502104954 ENSG00000116691 MIIP
ENST00000460823 0.340225162275387 0.161852101024373 -0.179944457085509 ENSG00000116691 MIIP
ENST00000478299 0.544687694440798 0.33309102087151 -0.141677746412729 ENSG00000116691 MIIP
ENST00000536782 0.00263642208973077 0.000336180293925922 0.54943968894101 ENSG00000028137 TNFRSF1B
ENST00000376259 7.17230215283276e-12 1.0903054016561e-13 0.928429899836653 ENSG00000028137 TNFRSF1B
ENST00000492361 7.17230215283276e-12 1.0903054016561e-13 0.928429899836653 ENSG00000028137 TNFRSF1B
ENST00000489921 0.0945056767669175 0.0278710686360922 0.325825218549926 ENSG00000028137 TNFRSF1B
ENST00000356315 0.609253581113808 0.399807448224638 -0.0428532484962397 ENSG00000048707 VPS13D
ENST00000358136 0.609253581113808 0.399807448224638 -0.0428532484962397 ENSG00000048707 VPS13D
ENST00000476169 0.301565915065156 0.135554019710054 0.174144448954702 ENSG00000048707 VPS13D
ENST00000489961 0.617943561021777 0.409425001730416 -0.0859586619439052 ENSG00000048707 VPS13D
ENST00000011700 0.791825026656551 0.629612729454186 -0.0268953102842508 ENSG00000048707 VPS13D
ENST00000460333 0.557534728804161 0.345902382923929 0.0630206032629241 ENSG00000048707 VPS13D
ENST00000487188 0.635860375621774 0.429348027429341 0.0672297010819349 ENSG00000048707 VPS13D
ENST00000469054 0.517565404586573 0.306586723860113 0.123395743064306 ENSG00000048707 VPS13D
ENST00000496628 0.431199793714602 0.230336869610215 -0.0716749288952317 ENSG00000048707 VPS13D
ENST00000466732 0.76950510897167 0.597440824201249 -0.0754302202519704 ENSG00000048707 VPS13D
ENST00000476045 0.778637104693612 0.610355347258682 -0.0677994383556459 ENSG00000048707 VPS13D
ENST00000481484 0.63888412190006 0.432662264425685 -0.106632248417946 ENSG00000048707 VPS13D
ENST00000543766 0.273637068607747 0.117949318202222 -0.108507789591964 ENSG00000048707 VPS13D
ENST00000471923 0.85598594957748 0.729246133856241 0.027319310613918 ENSG00000048707 VPS13D
ENST00000543710 0.829753659967769 0.68715745490898 0.0376874583342916 ENSG00000048707 VPS13D
ENST00000473099 0.956626097316197 0.908739393474303 -0.0137146300058044 ENSG00000048707 VPS13D
ENST00000376223 1.67824558494177e-06 7.40257847645779e-08 -0.777632677416236 ENSG00000162496 DHRS3
ENST00000464917 1.21140257985491e-05 6.79841252318488e-07 -0.739158573376029 ENSG00000162496 DHRS3
ENST00000430996 0.168820159282827 0.0603702248601918 -0.287126647950054 ENSG00000162496 DHRS3
ENST00000482265 9.68891659327821e-05 7.25363007515172e-06 -0.682316660480517 ENSG00000162496 DHRS3
ENST00000484063 0.34649048933063 0.166261097880339 -0.16380795228492 ENSG00000116731 PRDM2
ENST00000376048 0.00959997070946093 0.00158527511715564 -0.237238580929513 ENSG00000116731 PRDM2
ENST00000311066 0.0046539711535877 0.000662621394245805 -0.255647261174076 ENSG00000116731 PRDM2
ENST00000235372 0.00863293281426233 0.00139288954113827 -0.240284096754872 ENSG00000116731 PRDM2
ENST00000491134 0.00172108846700974 0.000202601789065518 -0.268228737454696 ENSG00000116731 PRDM2
ENST00000502727 0.000155022845601495 1.24715784576837e-05 -0.33778780620883 ENSG00000116731 PRDM2
ENST00000502724 0.000118722825566067 9.19028844495466e-06 -0.34568094618192 ENSG00000116731 PRDM2
ENST00000413440 0.00564859485992343 0.000837240876887379 -0.255639420079502 ENSG00000116731 PRDM2
ENST00000343137 0.00528944974050461 0.00077408528833763 -0.256661660229586 ENSG00000116731 PRDM2
ENST00000491815 8.17093872672287e-05 5.96070382831292e-06 -0.353683154817271 ENSG00000116731 PRDM2
ENST00000503842 0.00827986779427346 0.00132562391373134 -0.244990236823038 ENSG00000116731 PRDM2
ENST00000407521 4.43207345189539e-05 2.96767025644056e-06 -0.36093342289463 ENSG00000116731 PRDM2
ENST00000505823 0.00793166274192295 0.0012590860211618 -0.246112230864854 ENSG00000116731 PRDM2
ENST00000487453 0.00724467992461417 0.00112979098917813 -0.353580947766092 ENSG00000116731 PRDM2
ENST00000491547 0.0288865362935243 0.00610825772842294 0.229192702449664 ENSG00000189337 KAZN
ENST00000376030 0.000847236855473149 8.83043314972769e-05 0.265685254144815 ENSG00000189337 KAZN
ENST00000503743 0.14097678486188 0.0475600327108607 0.19216706027428 ENSG00000189337 KAZN
ENST00000422387 0.00249666208688417 0.000314303431695366 0.247290471408312 ENSG00000189337 KAZN
ENST00000361144 0.00280580721490609 0.000362437772344515 0.250395880772747 ENSG00000189337 KAZN
ENST00000376028 0.740527211115586 0.558317376807253 0.0665762411443898 ENSG00000189337 KAZN
ENST00000400798 0.00171451507632441 0.000201680110250308 0.260611171482852 ENSG00000189337 KAZN
ENST00000400797 0.0868932350119926 0.0250038745956798 0.212573280718715 ENSG00000189337 KAZN
ENST00000404665 0.340568072253138 0.162108248292705 0.203794382472338 ENSG00000175147 TMEM51-AS1
ENST00000310916 0.341738804907908 0.162967629037806 0.202429302506753 ENSG00000175147 TMEM51-AS1
ENST00000428417 0.108572061531753 0.0335205412426972 -0.143454626144784 ENSG00000171729 TMEM51
ENST00000376014 0.109085767723222 0.0337254022342174 -0.143018538377583 ENSG00000171729 TMEM51
ENST00000451326 0.272172589059171 0.117059840125866 -0.121957593183792 ENSG00000171729 TMEM51
ENST00000400796 0.114451206061031 0.0359164386389037 -0.14251389157574 ENSG00000171729 TMEM51
ENST00000434578 0.11461331346802 0.0359961427822798 -0.142512676678886 ENSG00000171729 TMEM51
ENST00000376008 0.115568644676514 0.036401185990542 -0.142473252477893 ENSG00000171729 TMEM51
ENST00000424792 0.284158010569724 0.124440445777601 -0.212835732108327 ENSG00000204464 C1orf195
ENST00000376005 0.90045232833575 0.804455997896346 -0.0381172723863236 ENSG00000204464 C1orf195
ENST00000400795 0.642082909207734 0.436300466159677 0.103665141982819 ENSG00000215720 RP1-21O18.3
ENST00000417793 0.487960158338086 0.279161049112904 0.151509403492893 ENSG00000142621 FHAD1
ENST00000358897 0.487960158338086 0.279161049112904 0.151509403492893 ENSG00000142621 FHAD1
ENST00000375999 0.553651285102159 0.341737306193618 0.133080322451773 ENSG00000142621 FHAD1
ENST00000433640 0.732387613386235 0.547640429605575 -0.0604817872002165 ENSG00000142621 FHAD1
ENST00000375998 0.390260813427239 0.198297261154498 0.17900407511327 ENSG00000142621 FHAD1
ENST00000375980 0.0202862856210528 0.00393958996043431 0.23722426839823 ENSG00000142634 EFHD2
ENST00000445566 0.304979699423864 0.137719827324826 0.182840428204418 ENSG00000142634 EFHD2
ENST00000494280 0.609690914257663 0.400376700791716 0.104170899939471 ENSG00000215704 CELA2B
ENST00000375910 0.411271642548555 0.214425753065673 0.192098816991098 ENSG00000215704 CELA2B
ENST00000488764 0.716672214444053 0.527496696781171 0.0983614885924686 ENSG00000215704 CELA2B
ENST00000546424 0.0624180497857065 0.0162794779887439 0.218622203572023 ENSG00000132906 CASP9
ENST00000333868 0.0476944462239559 0.0114692236563997 0.237988599485951 ENSG00000132906 CASP9
ENST00000348549 0.0491041980903561 0.0118993268938003 0.236927776892239 ENSG00000132906 CASP9
ENST00000400777 0.0423602323038298 0.00986307392182794 0.24400565484751 ENSG00000132906 CASP9
ENST00000424908 0.216025754737014 0.084668183754829 0.212231936984212 ENSG00000132906 CASP9
ENST00000375890 0.0452160185553151 0.0107120332609914 0.256232442055451 ENSG00000132906 CASP9
ENST00000474305 0.0388381796019924 0.00884522089278534 0.255825568826099 ENSG00000132906 CASP9
ENST00000447522 0.0442643555017317 0.0104197650185957 0.260610645458168 ENSG00000132906 CASP9
ENST00000440484 0.0724119241819546 0.0197270837509425 0.251347790779404 ENSG00000132906 CASP9
ENST00000546969 0.0745121708841002 0.0204620607559032 0.255034145876272 ENSG00000132906 CASP9
ENST00000469637 0.413365685720016 0.216092012741602 0.1559612743083 ENSG00000132906 CASP9
ENST00000375849 0.140146654878088 0.0471419783532991 -0.109787131160905 ENSG00000116138 DNAJC16
ENST00000375847 0.196882873870802 0.0745342173433883 -0.0997764421398729 ENSG00000116138 DNAJC16
ENST00000475133 0.196882873870802 0.0745342173433883 -0.0997764421398729 ENSG00000116138 DNAJC16
ENST00000375838 0.175560585276494 0.0636765170330461 -0.129436630550118 ENSG00000116138 DNAJC16
ENST00000483270 0.493626190333743 0.284342079035548 -0.0769759226437163 ENSG00000116138 DNAJC16
ENST00000472665 0.958823038514602 0.912883885386317 0.0130742233208014 ENSG00000116138 DNAJC16
ENST00000606186 0.659689214280854 0.456818066992558 -0.108584323705774 ENSG00000272510 RP4-680D5.8
ENST00000479655 0.546545183079955 0.334884139383189 0.144431694245482 ENSG00000116138 DNAJC16
ENST00000490811 0.914758214044144 0.829687502749029 0.0296746655080529 ENSG00000116138 DNAJC16
ENST00000495523 0.894342185704133 0.793453084829941 0.0248674693288155 ENSG00000116138 DNAJC16
ENST00000375826 0.365031565292465 0.179566774672476 -0.194672835629644 ENSG00000116771 AGMAT
ENST00000428945 0.681362951671913 0.482914094289255 -0.0933464864152698 ENSG00000237301 RP4-680D5.2
ENST00000480945 0.121031754469311 0.0387487776850896 0.137129724019429 ENSG00000197312 DDI2
ENST00000486680 0.321097935939724 0.148529431921748 0.103944612520122 ENSG00000197312 DDI2
ENST00000546927 0.82561327715361 0.680755620942895 0.036502727488544 ENSG00000197312 DDI2
ENST00000320153 0.00792133514762449 0.00125729062075032 0.201130676075277 ENSG00000197312 DDI2
ENST00000483899 0.0111694024831415 0.00190641702556718 0.216604719823813 ENSG00000197312 DDI2
ENST00000548451 0.465810407013225 0.259465068085323 0.125276759077941 ENSG00000197312 DDI2
ENST00000345034 0.552766314101195 0.340852024267491 0.110698649664445 ENSG00000215695 RSC1A1
ENST00000606262 0.0402598543612648 0.00924590574679174 -0.400996494634398 ENSG00000271742 RP4-680D5.9
ENST00000375799 0.688796369973013 0.492152350452466 -0.0615147845152657 ENSG00000116786 PLEKHM2
ENST00000375793 0.68979084306011 0.49335935307203 -0.0613071433027829 ENSG00000116786 PLEKHM2
ENST00000584345 0.991138049201011 0.980466556369105 -0.00376902906318549 ENSG00000264048 AL121992.1
ENST00000462455 0.000355865640129065 3.21898158630366e-05 -0.295966457978648 ENSG00000116786 PLEKHM2
ENST00000453804 0.731008953315201 0.545995334108857 0.0654494814985364 ENSG00000237938 RP11-288I21.1
ENST00000477849 0.647663108134131 0.442803925981542 0.0853660387642359 ENSG00000116786 PLEKHM2
ENST00000294454 0.00129843767047487 0.000145727767012615 -0.503551907200171 ENSG00000162461 SLC25A34
ENST00000489568 0.00561532876918015 0.000830937890461301 -0.510957926671088 ENSG00000162461 SLC25A34
ENST00000465495 0.133896268815721 0.0443311846958051 -0.30293428220337 ENSG00000162461 SLC25A34
ENST00000418525 0.080169016393793 0.0224978011649483 -0.345998908005594 ENSG00000224459 RP11-169K16.4
ENST00000496928 1.93966366257038e-09 4.4500872643748e-11 0.940976763535549 ENSG00000162458 FBLIM1
ENST00000508310 2.96408921025786e-09 7.03899284891252e-11 0.932250097023613 ENSG00000162458 FBLIM1
ENST00000510393 4.04478724051392e-10 8.19248935798766e-12 0.950220115224331 ENSG00000162458 FBLIM1
ENST00000430076 5.34076301526321e-09 1.3427721575067e-10 0.922967700667601 ENSG00000162458 FBLIM1
ENST00000375771 1.16187172837766e-14 1.10817493247837e-16 0.940415993069397 ENSG00000162458 FBLIM1
ENST00000510929 5.98054950441353e-09 1.51437331302012e-10 0.917950359800191 ENSG00000162458 FBLIM1
ENST00000502638 1.98009461416177e-09 4.5485390547409e-11 0.937648190523688 ENSG00000162458 FBLIM1
ENST00000375766 1.92126039494191e-14 1.89460882761468e-16 0.93433171386842 ENSG00000162458 FBLIM1
ENST00000400773 1.64315190031231e-14 1.6014619254104e-16 0.934199824823585 ENSG00000162458 FBLIM1
ENST00000483633 7.87586938726249e-11 1.41010498409192e-12 0.959731578214587 ENSG00000162458 FBLIM1
ENST00000502739 6.630758840587e-10 1.39640073333716e-11 0.903100860343517 ENSG00000162458 FBLIM1
ENST00000431771 6.55789766320809e-11 1.15575110114183e-12 0.974096889891114 ENSG00000162458 FBLIM1
ENST00000441801 4.36176886808069e-08 1.32047512918536e-09 0.822219087076435 ENSG00000162458 FBLIM1
ENST00000332305 9.97405412944700e-09 2.65750152072594e-10 0.818503128526018 ENSG00000162458 FBLIM1
ENST00000514156 2.56325420182623e-07 9.22093529802362e-09 0.768826774085253 ENSG00000162458 FBLIM1
ENST00000509138 7.91481473349844e-07 3.22270002625377e-08 0.76452936784006 ENSG00000162458 FBLIM1
ENST00000538385 0.205625299718364 0.0790710785612894 -0.251007435862869 ENSG00000233954 RP11-169K16.7
ENST00000483273 0.204438042959959 0.0784352641066602 -0.251351439562148 ENSG00000233954 RP11-169K16.7
ENST00000535249 0.192825382443204 0.0724344349006672 -0.268233701517724 ENSG00000179743 RP11-169K16.9
ENST00000317122 0.972776066130021 0.942232972193758 0.00855697184387809 ENSG00000179743 RP11-169K16.9
ENST00000375759 0.206300593739315 0.0794122901146262 -0.136545481088275 ENSG00000065526 SPEN
ENST00000438066 0.287767728190842 0.12665127167236 -0.146226931418728 ENSG00000065526 SPEN
ENST00000471538 0.983136815851775 0.963809151299817 0.00472169436906839 ENSG00000065526 SPEN
ENST00000442985 0.00514621081059672 0.000749461104321935 -0.297222195887012 ENSG00000065526 SPEN
ENST00000487496 0.38282305657727 0.192536911959591 -0.15794468162291 ENSG00000065526 SPEN
ENST00000462525 0.881595124260452 0.771393717623662 0.0373004599766754 ENSG00000116809 ZBTB17
ENST00000440560 0.593594963717749 0.383129646674721 0.107814893772285 ENSG00000116809 ZBTB17
ENST00000375743 0.778512913732873 0.610136344429805 -0.042180901778023 ENSG00000116809 ZBTB17
ENST00000537142 0.778512913732873 0.610136344429805 -0.042180901778023 ENSG00000116809 ZBTB17
ENST00000375733 0.778512913732873 0.610136344429805 -0.042180901778023 ENSG00000116809 ZBTB17
ENST00000444358 0.932190101546041 0.86133904967472 -0.0208506890966887 ENSG00000116809 ZBTB17
ENST00000488008 0.781496386045776 0.614780873994767 0.0775477168707159 ENSG00000116809 ZBTB17
ENST00000471805 0.435445006603352 0.233800135724025 -0.166264857501893 ENSG00000116809 ZBTB17
ENST00000472658 0.613834941851844 0.404777126522315 -0.117337994892837 ENSG00000116809 ZBTB17
ENST00000474511 0.340884627543399 0.162328687902972 -0.200273478092691 ENSG00000116809 ZBTB17
ENST00000487785 0.396627845961668 0.203134577674439 -0.186636059748217 ENSG00000116809 ZBTB17
ENST00000448462 0.73283787421715 0.548323168844277 -0.0568879147894305 ENSG00000116809 ZBTB17
ENST00000492834 0.898256394880572 0.800528320063443 0.0297255847999885 ENSG00000116809 ZBTB17
ENST00000490899 0.895678555025205 0.795861865629202 0.0316972595198535 ENSG00000116809 ZBTB17
ENST00000464719 0.757752097442458 0.581382614430318 0.0712293070777717 ENSG00000116809 ZBTB17
ENST00000479282 0.832123671903523 0.691483714088194 -0.0396954857496954 ENSG00000116809 ZBTB17
ENST00000494020 0.901290393012941 0.806236188327767 0.0299241599920254 ENSG00000116809 ZBTB17
ENST00000416882 0.581831757994113 0.370870176280816 -0.0976327034024284 ENSG00000234607 RP11-5P18.1
ENST00000411503 0.843233657383753 0.708833610914618 -0.0519056208793396 ENSG00000173641 HSPB7
ENST00000442459 0.843233657383753 0.708833610914618 -0.0519056208793396 ENSG00000173641 HSPB7
ENST00000311890 0.818863933278246 0.670564396680733 -0.0590139410000153 ENSG00000173641 HSPB7
ENST00000375718 0.773452801357311 0.603163099559157 -0.0714992412958979 ENSG00000173641 HSPB7
ENST00000463576 0.843891761621965 0.710068833880533 0.0576906581960809 ENSG00000173641 HSPB7
ENST00000487046 0.642040164618362 0.436207062464711 0.120417582617392 ENSG00000173641 HSPB7
ENST00000406363 0.757956936215798 0.581743070475083 0.08548904851881 ENSG00000173641 HSPB7
ENST00000545268 0.365473392169945 0.179881312075135 0.197526441972464 ENSG00000173641 HSPB7
ENST00000464764 0.884386631964125 0.775905770459778 -0.0321468237420466 ENSG00000186510 CLCNKA
ENST00000358432 1.51639522657543e-22 4.82831226459367e-25 1.21709540295345 ENSG00000142627 EPHA2
ENST00000462805 9.34591081748432e-10 2.02798136692196e-11 1.04892970379272 ENSG00000142627 EPHA2
ENST00000480202 1.77136477200351e-08 5.00611391038438e-10 0.931439338235618 ENSG00000142627 EPHA2
ENST00000461614 1.34159153905969e-10 2.47817886536577e-12 1.02648261130697 ENSG00000142627 EPHA2
ENST00000424774 7.48635359960766e-06 3.95114601321922e-07 0.790757587852433 ENSG00000227959 RP11-276H7.2
ENST00000457809 0.517662763324743 0.306661535652828 -0.123521605377038 ENSG00000234166 ARHGEF19-AS1
ENST00000478117 0.00543477427167073 0.000799727834858872 -0.402047499523882 ENSG00000142632 ARHGEF19
ENST00000270747 0.0159213500086674 0.0029320551277372 -0.353782067087218 ENSG00000142632 ARHGEF19
ENST00000449495 0.0527082693176344 0.0130446620959829 -0.365685367594993 ENSG00000142632 ARHGEF19
ENST00000478210 0.0689723818678728 0.0185094646862702 -0.350157132107789 ENSG00000142632 ARHGEF19
ENST00000471928 0.227729464295308 0.0910623231266093 -0.256745133253461 ENSG00000142632 ARHGEF19
ENST00000441785 0.488000857105799 0.279194855349418 -0.167406935885037 ENSG00000142632 ARHGEF19
ENST00000442385 0.0467042276937699 0.0111636296714153 0.368091379483876 ENSG00000237276 ANO7P1
ENST00000475369 0.0215048418925055 0.00422754927479277 0.427958567281675 ENSG00000237276 ANO7P1
ENST00000602586 0.00675302333369803 0.00103812019737751 0.508095043357685 ENSG00000237276 ANO7P1
ENST00000375605 0.0886766395281619 0.0256692516377287 -0.326628883066522 ENSG00000204377 C1orf134
ENST00000375599 0.683446305782035 0.485440982001626 0.102000675591915 ENSG00000132881 RSG1
ENST00000434014 0.693507168143257 0.498277192082368 0.105167915813621 ENSG00000132881 RSG1
ENST00000375592 1.34935384670295e-05 7.68413032949578e-07 -0.348255817936077 ENSG00000037637 FBXO42
ENST00000456164 0.464455815397767 0.258256477770173 0.131670186200496 ENSG00000037637 FBXO42
ENST00000444116 0.477106038731523 0.269367903747573 0.128192390398646 ENSG00000037637 FBXO42
ENST00000478089 0.0144789172884807 0.00261199126732967 -0.364903737239238 ENSG00000037637 FBXO42
ENST00000475078 0.226513647627615 0.0904214869229506 -0.175314458723303 ENSG00000055070 SZRD1
ENST00000401088 0.682460486174797 0.484285498020208 -0.0750493273309939 ENSG00000055070 SZRD1
ENST00000471507 0.256933349359245 0.107777935278547 -0.1627439880225 ENSG00000055070 SZRD1
ENST00000401089 0.683259420914554 0.485245311012335 -0.0749788874510721 ENSG00000055070 SZRD1
ENST00000486763 0.178599808306095 0.0651601111882223 -0.173222597718669 ENSG00000055070 SZRD1
ENST00000476423 0.17505289861401 0.0634346109694821 -0.183011181094026 ENSG00000055070 SZRD1
ENST00000475554 0.215188671810828 0.0842243029795932 -0.169969531683321 ENSG00000055070 SZRD1
ENST00000375590 0.296301777264455 0.132180450712971 -0.150109307178329 ENSG00000055070 SZRD1
ENST00000472351 0.260309563421846 0.109787284352983 -0.162342599200814 ENSG00000055070 SZRD1
ENST00000492354 0.682874172196639 0.484755750858916 -0.075063981611956 ENSG00000055070 SZRD1
ENST00000472461 0.271394919522582 0.116611008503804 -0.159151373565234 ENSG00000055070 SZRD1
ENST00000445689 0.0824891952118159 0.0233531080973102 -0.30047843190143 ENSG00000226457 RP11-430L17.1
ENST00000491418 0.730014931134254 0.544612231560985 -0.065564238507991 ENSG00000187144 SPATA21
ENST00000466212 0.861931285228528 0.739149598015532 -0.0371243327833779 ENSG00000187144 SPATA21
ENST00000335496 0.991365875083957 0.980945543188863 -0.00353260082512407 ENSG00000187144 SPATA21
ENST00000540400 0.99028251677238 0.978830493340928 -0.00391600999659134 ENSG00000187144 SPATA21
ENST00000337132 0.816847496708214 0.667669014447811 0.040890032893364 ENSG00000157191 NECAP2
ENST00000504551 0.870253572585298 0.752901497018065 0.0373586555124707 ENSG00000157191 NECAP2
ENST00000406746 0.816847496708214 0.667669014447811 0.040890032893364 ENSG00000157191 NECAP2
ENST00000457722 0.852716475040855 0.723811500416418 0.0409472720718417 ENSG00000157191 NECAP2
ENST00000486390 0.918318686410287 0.836202659833486 -0.0296766185201043 ENSG00000157191 NECAP2
ENST00000443980 0.816847496708214 0.667669014447811 0.040890032893364 ENSG00000157191 NECAP2
ENST00000504858 0.968718656760242 0.933179440761687 0.0110189760542612 ENSG00000157191 NECAP2
ENST00000508680 0.908305825007518 0.818598646633468 -0.0301594721067717 ENSG00000157191 NECAP2
ENST00000492095 0.816847496708214 0.667669014447811 0.040890032893364 ENSG00000157191 NECAP2
ENST00000459640 0.866061120177304 0.745784882384838 0.0398615075360959 ENSG00000157191 NECAP2
ENST00000496239 0.816847496708214 0.667669014447811 0.040890032893364 ENSG00000157191 NECAP2
ENST00000513161 0.870253572585298 0.752901497018065 0.0373586555124707 ENSG00000157191 NECAP2
ENST00000509727 0.401280314379247 0.206829674580969 0.13425861731964 ENSG00000157191 NECAP2
ENST00000457898 0.884278238440255 0.775715336184825 0.0280510779566803 ENSG00000226029 RP4-798A10.2
ENST00000263511 0.805722941797703 0.650960202657318 0.0431074371117614 ENSG00000080947 CROCCP3
ENST00000591348 0.742312684189026 0.560712045708886 0.0574567311748886 ENSG00000080947 CROCCP3
ENST00000420820 0.618259519027728 0.409763261637756 0.0929361566190967 ENSG00000080947 CROCCP3
ENST00000591316 0.497100851348053 0.2873881044935 0.119661273194464 ENSG00000080947 CROCCP3
ENST00000590118 0.204302775612011 0.0783592338324648 -0.196550701097816 ENSG00000080947 CROCCP3
ENST00000589964 0.205937315386778 0.0792268202231366 -0.198361330811419 ENSG00000080947 CROCCP3
ENST00000430580 0.428272739634138 0.22794526444798 -0.0776721990901529 ENSG00000219481 NBPF1
ENST00000392963 0.787933976644528 0.624321437398784 -0.043232097698075 ENSG00000219481 NBPF1
ENST00000420031 0.965304127458775 0.92566636267462 0.01025510001286 ENSG00000219481 NBPF1
ENST00000432949 0.96886841404118 0.933756170368242 -0.00847740347339267 ENSG00000219481 NBPF1
ENST00000287968 0.793487494304458 0.63210482553168 0.0607804159405474 ENSG00000219481 NBPF1
ENST00000420513 0.81252845882421 0.660879450772113 -0.0474602243881332 ENSG00000219481 NBPF1
ENST00000599069 0.381735488457798 0.19170732634252 -0.0938508786460976 ENSG00000219481 NBPF1
ENST00000599908 0.83856007070503 0.701447995318925 0.0427936489352127 ENSG00000219481 NBPF1
ENST00000449853 0.239769651050676 0.0978600271434525 -0.15348004893218 ENSG00000219481 NBPF1
ENST00000540383 0.989962286146812 0.978180490587229 -0.00340012574450944 ENSG00000215908 CROCCP2
ENST00000412962 0.943441579410898 0.88263782114594 0.0177461333193518 ENSG00000215908 CROCCP2
ENST00000362058 0.464288900938645 0.258096975320899 -0.105917869438158 ENSG00000215908 CROCCP2
ENST00000334429 0.820993491309983 0.673771708698808 -0.0644925351865771 ENSG00000186301 MST1P2
ENST00000418421 0.586664840276289 0.375608021111845 -0.135973863728231 ENSG00000186301 MST1P2
ENST00000457982 0.829110381766466 0.686320804698211 -0.0618683016443783 ENSG00000186301 MST1P2
ENST00000419267 0.0624246072738032 0.0162829829840695 -0.34150506294568 ENSG00000236698 EIF1AXP1
ENST00000466256 0.309754117353421 0.140802188501155 0.149088261381953 ENSG00000058453 CROCC
ENST00000455405 0.0598956523098549 0.0153919664287096 -0.327070594362026 ENSG00000186715 MST1L
ENST00000389184 0.0460948302891066 0.0109739025635454 -0.358065570006531 ENSG00000186715 MST1L
ENST00000442552 0.0526640293109045 0.0130314420835658 -0.343716332970188 ENSG00000186715 MST1L
ENST00000422124 0.374437604830457 0.186231103134176 -0.199581683251819 ENSG00000238142 RP11-108M9.4
ENST00000457075 0.474871719585406 0.267250903611963 -0.166118902294197 ENSG00000238142 RP11-108M9.4
ENST00000416869 0.474871719585406 0.267250903611963 -0.166118902294197 ENSG00000238142 RP11-108M9.4
ENST00000453917 0.472931328641935 0.265641036948968 -0.170308660140872 ENSG00000235241 RP11-108M9.5
ENST00000375541 0.0677042039077301 0.0180742438118372 0.279859334370271 ENSG00000058453 CROCC
ENST00000445545 0.0791116788592596 0.0221152197647753 0.263654120623283 ENSG00000058453 CROCC
ENST00000467938 0.0919654368238109 0.0269240003788361 0.239664275028915 ENSG00000058453 CROCC
ENST00000492631 0.0232882643742076 0.00465664856530191 0.30358168613041 ENSG00000058453 CROCC
ENST00000467715 0.0405893087357616 0.00933877928513236 0.284615756926823 ENSG00000058453 CROCC
ENST00000494191 0.102569087160256 0.0310540148093373 0.225335928812082 ENSG00000058453 CROCC
ENST00000486318 0.0820802038519861 0.0232030533929631 0.201779499511566 ENSG00000058453 CROCC
ENST00000498688 0.0732421050372132 0.020017951054078 0.21795909475229 ENSG00000058453 CROCC
ENST00000477773 0.664585991115815 0.462950802033799 0.0687866801515791 ENSG00000058453 CROCC
ENST00000497654 0.444861291161105 0.24163277194517 0.15852591382049 ENSG00000058453 CROCC
ENST00000465021 0.0641331107843792 0.0168542691599477 0.278296588920146 ENSG00000058453 CROCC
ENST00000465291 0.0198211573569079 0.00383344858879952 0.390285289051861 ENSG00000058453 CROCC
ENST00000375535 6.306682103314e-06 3.25278698642261e-07 0.474164096036374 ENSG00000117122 MFAP2
ENST00000375534 6.42484598812666e-06 3.31886495483838e-07 0.474831819456238 ENSG00000117122 MFAP2
ENST00000490075 5.34408711230995e-06 2.70718938888525e-07 0.479754062527592 ENSG00000117122 MFAP2
ENST00000438542 5.21673027442003e-06 2.63382817668626e-07 0.479863901945449 ENSG00000117122 MFAP2
ENST00000476788 8.4463715306954e-06 4.52338922412215e-07 0.477391750805136 ENSG00000117122 MFAP2
ENST00000478684 0.00012902581741834 1.00898504528968e-05 0.466242712866063 ENSG00000117122 MFAP2
ENST00000492598 0.000135548544857098 1.06817670223045e-05 0.470364977442967 ENSG00000117122 MFAP2
ENST00000446261 0.00537151268784886 0.000788295450733113 0.378259828993599 ENSG00000226526 RP1-37C10.3
ENST00000326735 0.00964308383800809 0.00159364210944671 0.354314323443636 ENSG00000159363 ATP13A2
ENST00000341676 0.0116205704019912 0.00199845747149029 0.350082693140438 ENSG00000159363 ATP13A2
ENST00000452699 0.0116205704019912 0.00199845747149029 0.350082693140438 ENSG00000159363 ATP13A2
ENST00000466561 0.000164469611562283 1.336042226606e-05 0.431298918414753 ENSG00000159363 ATP13A2
ENST00000502418 0.000629738929608467 6.2675159622572e-05 0.416961625226174 ENSG00000159363 ATP13A2
ENST00000503552 0.0154876758128677 0.00283388829279319 0.354068967109644 ENSG00000159363 ATP13A2
ENST00000463860 0.0108779951592354 0.00184659304011228 0.321246955052584 ENSG00000159363 ATP13A2
ENST00000502860 0.0137057677119949 0.00244498260114399 0.338672593646271 ENSG00000159363 ATP13A2
ENST00000509392 0.0817354246984217 0.023070151138554 0.294848034947647 ENSG00000159363 ATP13A2
ENST00000506174 0.00952427461924778 0.00157003693231113 0.348467235068471 ENSG00000159363 ATP13A2
ENST00000510069 0.0184006736241764 0.0035017223858788 0.310101968576638 ENSG00000159363 ATP13A2
ENST00000511957 0.00304600186146885 0.000399894187257625 0.341503316324604 ENSG00000159363 ATP13A2
ENST00000508222 0.00416803597742324 0.000580013976560708 0.33541888284203 ENSG00000159363 ATP13A2
ENST00000509619 0.0401554355967002 0.00921817334523833 0.287631926406455 ENSG00000159363 ATP13A2
ENST00000375499 0.431199024573405 0.230333359500258 -0.144729692252485 ENSG00000117118 SDHB
ENST00000485092 0.640708920719048 0.434644074349356 -0.11188153401139 ENSG00000117118 SDHB
ENST00000475049 0.703700512260144 0.511081906579104 -0.0939778284611513 ENSG00000117118 SDHB
ENST00000485515 0.442624635929551 0.239722932268839 -0.140153611139588 ENSG00000117118 SDHB
ENST00000491274 0.386251918807508 0.195227538520676 -0.153347813210128 ENSG00000117118 SDHB
ENST00000475506 0.494255658018514 0.284936805996902 -0.13723983556699 ENSG00000117118 SDHB
ENST00000463045 0.462311561344096 0.256386368505626 -0.141724793553694 ENSG00000117118 SDHB
ENST00000466613 0.567411531861863 0.356413397570644 -0.122784500647648 ENSG00000117118 SDHB
ENST00000375486 0.785039928575013 0.620101308033608 0.0733055058015509 ENSG00000117115 PADI2
ENST00000479534 0.664011492096994 0.46229765817563 0.0828034584449538 ENSG00000117115 PADI2
ENST00000466151 0.423381770856527 0.224070809858422 0.152896357361584 ENSG00000117115 PADI2
ENST00000444885 0.734841398096128 0.550822069762432 0.0839962724413397 ENSG00000117115 PADI2
ENST00000375481 0.657767428677191 0.454466092028182 0.0928854930281739 ENSG00000117115 PADI2
ENST00000375471 0.000201966374391309 1.68419023624521e-05 -0.66124440821296 ENSG00000142623 PADI1
ENST00000537499 0.522040828872394 0.310748058402601 -0.125337165037809 ENSG00000142623 PADI1
ENST00000413717 0.359971729292463 0.176029875470007 -0.177943486443943 ENSG00000142623 PADI1
ENST00000536552 0.33111923174135 0.155485385237734 -0.194014338133054 ENSG00000142623 PADI1
ENST00000460293 0.418771434641249 0.22048874801774 -0.168398717998941 ENSG00000142623 PADI1
ENST00000439577 0.0077636802288285 0.00122713355791107 -0.342151023895544 ENSG00000227751 RP1-20B21.4
ENST00000375436 0.00135940154448493 0.000153908525326864 -0.356521187865549 ENSG00000179051 RCC2
ENST00000474892 2.38542372578989e-11 3.93141421924546e-13 -0.510771898040365 ENSG00000179051 RCC2
ENST00000375433 0.000112354116715748 8.61895700213601e-06 -0.349858576479982 ENSG00000179051 RCC2
ENST00000583469 0.0639232214818205 0.0167869096764269 -0.300151944256897 ENSG00000266727 AC004824.1
ENST00000361221 0.794491197050505 0.633750787164609 0.0419062519143775 ENSG00000074964 ARHGEF10L
ENST00000452522 0.794491197050505 0.633733444741024 0.041908059253498 ENSG00000074964 ARHGEF10L
ENST00000434513 0.979671108768109 0.956596414428764 -0.00485641734542793 ENSG00000074964 ARHGEF10L
ENST00000375415 0.471421861751248 0.264240881827579 0.0982767300959567 ENSG00000074964 ARHGEF10L
ENST00000375420 0.743164239402301 0.561755888230153 0.0515213650338274 ENSG00000074964 ARHGEF10L
ENST00000482892 0.640987155594399 0.435007893469265 0.116776217846246 ENSG00000074964 ARHGEF10L
ENST00000469726 0.378978843127446 0.189569683313678 0.139129800003165 ENSG00000074964 ARHGEF10L
ENST00000375408 0.346589066141553 0.166364246417964 0.145457201211832 ENSG00000074964 ARHGEF10L
ENST00000167825 0.346545253397502 0.166318308093951 0.145465061668994 ENSG00000074964 ARHGEF10L
ENST00000475356 0.261682264411149 0.11067468903001 0.160074519819798 ENSG00000074964 ARHGEF10L
ENST00000482359 0.410044685664139 0.213528421256022 0.154311348355783 ENSG00000074964 ARHGEF10L
ENST00000466782 0.813074859507984 0.661608628293973 0.0500208989675137 ENSG00000074964 ARHGEF10L
ENST00000495593 0.0547145426160455 0.0136744035973788 0.307680307644866 ENSG00000074964 ARHGEF10L
ENST00000494072 0.0677206159348205 0.0180795986364046 0.279489376952461 ENSG00000255275 RP13-279N23.2
ENST00000538309 0.400930585775828 0.206519739525699 0.163408132205023 ENSG00000159423 ALDH4A1
ENST00000538839 0.480925823573256 0.272826399942569 0.136496662755471 ENSG00000159423 ALDH4A1
ENST00000290597 0.482896225838621 0.2745285695316 0.135970618111694 ENSG00000159423 ALDH4A1
ENST00000375341 0.485451633001353 0.276803034718809 0.135297423449864 ENSG00000159423 ALDH4A1
ENST00000454547 0.783814692859173 0.618297006693699 0.0595780261142395 ENSG00000159423 ALDH4A1
ENST00000432718 0.640328706213185 0.434237917668757 0.0813125567197216 ENSG00000159423 ALDH4A1
ENST00000455833 0.00729294396973213 0.00113878861461639 0.352599364135401 ENSG00000169991 IFFO2
ENST00000355609 0.00286765449624737 0.000372178805712203 0.392825330135698 ENSG00000169991 IFFO2
ENST00000416166 0.0542319260556483 0.0135199671588862 0.232872233878002 ENSG00000169991 IFFO2
ENST00000606379 0.269471175739187 0.115441461365904 0.21675617125913 ENSG00000272084 RP5-1126H10.2
ENST00000375254 2.3593608432196e-10 4.56922092602954e-12 0.327914246138536 ENSG00000127481 UBR4
ENST00000375226 2.35731925381371e-10 4.56113234476138e-12 0.327914282919727 ENSG00000127481 UBR4
ENST00000375267 2.35731925381371e-10 4.56113234476138e-12 0.327914282919727 ENSG00000127481 UBR4
ENST00000375217 2.35731925381371e-10 4.56113234476138e-12 0.327914282919727 ENSG00000127481 UBR4
ENST00000375225 0.00383158949535595 0.000524574978132251 0.284270030243268 ENSG00000127481 UBR4
ENST00000429347 7.62976047154904e-07 3.09676255177442e-08 0.358548777495936 ENSG00000127481 UBR4
ENST00000375224 1.31275840514536e-07 4.45260325873712e-09 0.39658876947476 ENSG00000127481 UBR4
ENST00000459947 0.0606576151477819 0.0156598927513346 0.246660312768245 ENSG00000127481 UBR4
ENST00000486515 0.135951974708831 0.045228729255897 0.239472656391236 ENSG00000127481 UBR4
ENST00000543981 8.6330255961296e-07 3.55050474096554e-08 0.369903938823382 ENSG00000127481 UBR4
ENST00000492606 0.000537186788535435 5.20584307469509e-05 0.465880245396136 ENSG00000127481 UBR4
ENST00000467272 1.36570096787323e-06 5.88665902705078e-08 0.397222183729009 ENSG00000127481 UBR4
ENST00000483922 0.00158978438753272 0.000184676886877767 0.379473467117256 ENSG00000127481 UBR4
ENST00000494503 0.0319634457161818 0.00693624921341882 0.252086124223206 ENSG00000127481 UBR4
ENST00000466969 0.0867490890602287 0.0249547817972941 0.264662029346071 ENSG00000127481 UBR4
ENST00000375218 0.00610979359448458 0.000920618938509126 0.289714320884704 ENSG00000127481 UBR4
ENST00000425413 3.61053328759447e-07 1.34684595433158e-08 0.308863367716282 ENSG00000127481 UBR4
ENST00000417040 1.52889608411575e-07 5.25492781876053e-09 0.301621771718476 ENSG00000127481 UBR4
ENST00000475973 0.130872916907641 0.043021661235448 0.201046640178751 ENSG00000127481 UBR4
ENST00000465036 0.144893267194817 0.0492510054781663 0.235136813387233 ENSG00000127481 UBR4
ENST00000419533 4.43820107170571e-05 2.97272337157868e-06 0.29893595269506 ENSG00000127481 UBR4
ENST00000497018 0.308773353890587 0.140218567326681 0.178019712942588 ENSG00000127481 UBR4
ENST00000437898 0.997024149072425 0.993230011452435 -0.000447680150472253 ENSG00000230424 RP1-43E13.2
ENST00000477853 0.915288775015417 0.830721450997252 0.0144576495558668 ENSG00000127463 EMC1
ENST00000480380 0.834476706166923 0.695165339429777 0.0305587730447875 ENSG00000127463 EMC1
ENST00000375199 0.867623968243067 0.74859831369752 0.0214648673083891 ENSG00000127463 EMC1
ENST00000375208 0.816112251849716 0.666375333478641 0.0285393441169225 ENSG00000127463 EMC1
ENST00000461353 0.0914618121077869 0.0267390872384406 0.182588669765943 ENSG00000127463 EMC1
ENST00000486405 0.926967867929505 0.851913652215958 0.0183836812902377 ENSG00000127463 EMC1
ENST00000486238 0.584820399762512 0.37374617871691 0.105364200127695 ENSG00000127463 EMC1
ENST00000494770 0.975462028950144 0.948245217645804 -0.00508046749640816 ENSG00000127463 EMC1
ENST00000462505 0.893358315733144 0.791984063549525 0.0324795178953326 ENSG00000127463 EMC1
ENST00000496654 0.98059410309083 0.958773364621993 0.00661422888106947 ENSG00000127463 EMC1
ENST00000467423 0.854303301316978 0.726622430496377 -0.0354102218078839 ENSG00000127463 EMC1
ENST00000475079 0.419232058600619 0.220862273881458 0.124217604700044 ENSG00000127463 EMC1
ENST00000488681 0.434099893834283 0.232628619884256 0.108620054628311 ENSG00000127463 EMC1
ENST00000356068 0.441916151675664 0.239069237318854 0.106031972506582 ENSG00000127463 EMC1
ENST00000330263 0.00212239357424898 0.000259010425481014 -0.288183917732455 ENSG00000053372 MRTO4
ENST00000493700 0.0671241797632371 0.0178774274621528 -0.210537328347535 ENSG00000053372 MRTO4
ENST00000479559 0.022679185619417 0.00450698485726487 -0.279484437467261 ENSG00000053372 MRTO4
ENST00000457194 0.712082263587076 0.521402059373749 0.0835918373851171 ENSG00000211454 AKR7L
ENST00000420396 0.70962719422328 0.518298686283197 0.084548344379749 ENSG00000211454 AKR7L
ENST00000429712 0.346490549833793 0.166278059265124 0.169105353820928 ENSG00000211454 AKR7L
ENST00000361640 0.348158719927787 0.167432989230564 -0.212834601435831 ENSG00000162482 AKR7A3
ENST00000604801 0.523778189653114 0.312512578735602 -0.153056424107697 ENSG00000270728 RP4-657E11.10
ENST00000235835 0.617901397370376 0.4093835471013 -0.0770363473269292 ENSG00000053371 AKR7A2
ENST00000330072 0.611687148670533 0.402377856829041 -0.078176470197834 ENSG00000053371 AKR7A2
ENST00000489286 0.431787702329098 0.230788660848225 -0.110449663642686 ENSG00000053371 AKR7A2
ENST00000481966 0.459281590183735 0.253761909010307 -0.111209182073754 ENSG00000053371 AKR7A2
ENST00000492217 0.859590669392001 0.735264190270494 -0.0362994445052782 ENSG00000053371 AKR7A2
ENST00000375155 0.000754682339480273 7.70900985315434e-05 -0.395203501977982 ENSG00000040487 PQLC2
ENST00000375153 0.000752258347352612 7.67938281280037e-05 -0.395695014985953 ENSG00000040487 PQLC2
ENST00000469076 0.000765080134072472 7.83501886743663e-05 -0.395544838483598 ENSG00000040487 PQLC2
ENST00000400548 0.000780545159761653 8.02312680928009e-05 -0.39490478320238 ENSG00000040487 PQLC2
ENST00000497827 0.000185043976655298 1.52472087139821e-05 -0.442216374844975 ENSG00000040487 PQLC2
ENST00000432465 0.00719909160700107 0.00112073310867535 -0.380699147384921 ENSG00000040487 PQLC2
ENST00000401084 0.900691213064169 0.805164495830745 -0.0173866334668395 ENSG00000077549 CAPZB
ENST00000264203 0.900691213064169 0.805164495830745 -0.0173866334668395 ENSG00000077549 CAPZB
ENST00000375144 0.745938745607232 0.565584878982624 0.0455526109746379 ENSG00000077549 CAPZB
ENST00000375142 0.901230322596427 0.806083845481049 -0.0173066227051975 ENSG00000077549 CAPZB
ENST00000433834 0.900420498241852 0.804358907062259 -0.0168764477444048 ENSG00000077549 CAPZB
ENST00000264202 0.884583382539121 0.776211904386463 -0.017741964687754 ENSG00000077549 CAPZB
ENST00000413711 0.801329441428202 0.643646578456286 -0.0275823707524519 ENSG00000077549 CAPZB
ENST00000459967 0.458000636498026 0.252699090455649 -0.0753164887234271 ENSG00000077549 CAPZB
ENST00000457768 0.647996225761349 0.44315527122092 0.0602791374548282 ENSG00000077549 CAPZB
ENST00000489607 0.986091227552062 0.970014538528438 0.00301461898092774 ENSG00000077549 CAPZB
ENST00000482808 0.349082947207279 0.16810327305355 -0.118393508668302 ENSG00000077549 CAPZB
ENST00000602662 0.669324542672314 0.468613008329946 -0.071379573222469 ENSG00000270136 MINOS1-NBL1
ENST00000486890 0.0409493741454335 0.00944948932046075 -0.26480524422878 ENSG00000173436 MINOS1
ENST00000322753 0.0106300392262874 0.00179670813228904 -0.271042703539747 ENSG00000173436 MINOS1
ENST00000498067 0.527065354278367 0.315730743777719 -0.152615996937139 ENSG00000173436 MINOS1
ENST00000462646 0.0502444306964995 0.0122615478720495 -0.262353226243121 ENSG00000173436 MINOS1
ENST00000467029 0.0207537499408413 0.00404767486986796 -0.261365513280036 ENSG00000173436 MINOS1
ENST00000481464 0.0202928941183785 0.00394151014777778 -0.261813742231501 ENSG00000173436 MINOS1
ENST00000498642 0.0218923726606566 0.0043180513947656 -0.259871809092089 ENSG00000173436 MINOS1
ENST00000479642 0.432307941481018 0.231220895258884 -0.172818864204969 ENSG00000173436 MINOS1
ENST00000602293 0.0921173623702906 0.0269863069259995 -0.173385814588912 ENSG00000270136 MINOS1-NBL1
ENST00000602384 0.0812600144540938 0.0228947563520501 -0.1772430212146 ENSG00000270136 MINOS1-NBL1
ENST00000602450 0.0911468016234723 0.0266247190741 -0.173630933987723 ENSG00000270136 MINOS1-NBL1
ENST00000485362 0.021705762444009 0.00427391189645387 -0.259772239526316 ENSG00000173436 MINOS1
ENST00000457263 0.554130642295065 0.342260207108345 -0.137944792634967 ENSG00000226396 RPS14P3
ENST00000428975 0.92433373588493 0.847210765430673 0.0220115269409195 ENSG00000158747 NBL1
ENST00000289749 0.925098114890492 0.848792314800768 0.022379965183928 ENSG00000158747 NBL1
ENST00000451758 0.924689023629272 0.847944652977294 0.0221189156125344 ENSG00000158747 NBL1
ENST00000439664 0.939511188864698 0.875495161476306 0.0177286669108902 ENSG00000158747 NBL1
ENST00000375136 0.821804135711639 0.675033567436193 0.0536304257726128 ENSG00000158747 NBL1
ENST00000548815 0.822296032714781 0.675779586074465 0.0534998023310721 ENSG00000158747 NBL1
ENST00000425400 0.933677323343978 0.863851171188483 0.0194214872085922 ENSG00000158747 NBL1
ENST00000439278 0.94037657584151 0.877000118234729 0.0165091286121261 ENSG00000158747 NBL1
ENST00000427894 0.919892001048811 0.839215746538074 0.0238060565646323 ENSG00000158747 NBL1
ENST00000294543 0.0106853900105205 0.0018074460469172 -0.190719185392623 ENSG00000162542 TMCO4
ENST00000375127 0.00995989699201662 0.00165824088207484 -0.190333273214646 ENSG00000162542 TMCO4
ENST00000489814 0.0660342623179383 0.0175064598979167 -0.186774087954891 ENSG00000162542 TMCO4
ENST00000375122 0.0100501741550952 0.00167738873036344 -0.19215167740404 ENSG00000162542 TMCO4
ENST00000494342 0.304210902013438 0.137188993208001 -0.222018441970041 ENSG00000162542 TMCO4
ENST00000489135 0.124101528218548 0.0400642869364215 -0.150010164138274 ENSG00000162542 TMCO4
ENST00000496528 0.300845407545851 0.135047249528731 -0.126915104318247 ENSG00000162542 TMCO4
ENST00000462171 0.60559399131906 0.395932358929466 -0.070370698034282 ENSG00000162542 TMCO4
ENST00000488449 0.120833459244694 0.0386496844915359 -0.20849088138473 ENSG00000162542 TMCO4
ENST00000375120 0.614718487916876 0.405785600738204 0.0613190801090671 ENSG00000169914 OTUD3
ENST00000466697 0.0156591671306078 0.00287161640315049 -0.372001987745386 ENSG00000169914 OTUD3
ENST00000481686 0.882247559652029 0.772650452990607 -0.043805686935394 ENSG00000169914 OTUD3
ENST00000375078 0.670866064833701 0.470353634444535 -0.0662705605878652 ENSG00000162545 CAMK2N1
ENST00000489020 0.583292864125885 0.372250102052767 -0.0886417886613411 ENSG00000162545 CAMK2N1
ENST00000264198 0.214180838496008 0.0836818529418851 -0.181131495959818 ENSG00000090432 MUL1
ENST00000321556 0.655031935219121 0.451230757448706 -0.0588664480384665 ENSG00000158828 PINK1
ENST00000492302 0.531830867954419 0.320589313833114 -0.0648718085066923 ENSG00000158828 PINK1
ENST00000451424 0.902438104215232 0.808309914998315 -0.0156214082292591 ENSG00000117242 PINK1-AS
ENST00000400490 0.693072541791991 0.49773398374348 -0.0437952076338905 ENSG00000158828 PINK1
ENST00000535128 0.536752386880929 0.325347654465532 -0.088084181460519 ENSG00000257033 AL391357.1
ENST00000602624 0.235104272558061 0.0951591156018704 0.16029396665647 ENSG00000244038 DDOST
ENST00000375048 0.235045758687317 0.0951333052770805 0.160303378679215 ENSG00000244038 DDOST
ENST00000415136 0.243464685394767 0.0999582387631704 0.160198173590376 ENSG00000244038 DDOST
ENST00000475210 0.0107901233990184 0.00182841909908185 0.249516697279628 ENSG00000244038 DDOST
ENST00000464364 0.292765206475734 0.129851054730507 0.170227447378118 ENSG00000244038 DDOST
ENST00000477229 0.292893575240455 0.129969550407498 0.181697925757686 ENSG00000244038 DDOST
ENST00000490034 0.863520464157878 0.741768348274992 -0.042058329755698 ENSG00000117245 KIF17
ENST00000375044 0.951349949668926 0.898272821000007 -0.0178456361355837 ENSG00000117245 KIF17
ENST00000400463 0.995650139119597 0.990118351887947 -0.00173109254727661 ENSG00000117245 KIF17
ENST00000247986 0.995650139119597 0.990118351887947 -0.00173109254727661 ENSG00000117245 KIF17
ENST00000375031 1.07963844286379e-11 1.67614392049579e-13 1.12166752662349 ENSG00000189410 SH2D5
ENST00000460804 4.99947083123328e-11 8.66364132401598e-13 1.09181950485878 ENSG00000189410 SH2D5
ENST00000444387 8.34922726405315e-09 2.18437340912481e-10 0.979056657482636 ENSG00000189410 SH2D5
ENST00000447746 5.42167120860333e-06 2.75155756515116e-07 0.803044155350243 ENSG00000189410 SH2D5
ENST00000518294 3.5133173711473e-06 1.6926447451161e-07 0.816229770431574 ENSG00000189410 SH2D5
ENST00000517430 6.85819779807955e-06 3.5742681113976e-07 0.791386713507406 ENSG00000189410 SH2D5
ENST00000519434 0.00109081132187295 0.000118920621937532 0.57208839352005 ENSG00000189410 SH2D5
ENST00000312239 0.159921566654965 0.0561348961134918 -0.131290033031202 ENSG00000127483 HP1BP3
ENST00000375003 0.186180778516325 0.0689536631595571 -0.144936295146605 ENSG00000127483 HP1BP3
ENST00000413451 0.716829377908592 0.527655049807753 -0.0654449089045281 ENSG00000203394 RP5-930J4.4
ENST00000488722 0.709929239915009 0.518641758092729 -0.054877208143917 ENSG00000127483 HP1BP3
ENST00000491748 0.61631523903821 0.407606172070013 -0.0689386460812326 ENSG00000127483 HP1BP3
ENST00000419948 0.0552339472794812 0.0138420329173699 -0.193429563826225 ENSG00000127483 HP1BP3
ENST00000438032 0.0626089959846444 0.0163472795021504 -0.151127352530799 ENSG00000127483 HP1BP3
ENST00000424732 0.0652551907687551 0.0172376450248351 -0.150886278443726 ENSG00000127483 HP1BP3
ENST00000417710 0.209080138762125 0.0809405976702854 -0.116677098949971 ENSG00000127483 HP1BP3
ENST00000487117 0.556377438740871 0.344683681286508 -0.0625140265869479 ENSG00000127483 HP1BP3
ENST00000375000 0.1525592752337 0.0527668902666293 -0.116885683806802 ENSG00000127483 HP1BP3
ENST00000437575 0.146817870822574 0.0501320821474018 -0.110198147188977 ENSG00000127483 HP1BP3
ENST00000419490 0.177988384316538 0.0648719858956155 -0.106078944814868 ENSG00000127483 HP1BP3
ENST00000414993 0.178091014641445 0.0649271223722992 -0.106225639427342 ENSG00000127483 HP1BP3
ENST00000443615 0.455784140094119 0.250787048626489 -0.0714984420939164 ENSG00000127483 HP1BP3
ENST00000264211 0.851835326610569 0.722293661689802 -0.0337560443032671 ENSG00000075151 EIF4G3
ENST00000400422 0.296962644137023 0.132603329473562 -0.121082945135991 ENSG00000075151 EIF4G3
ENST00000602326 0.296962644137023 0.132603329473562 -0.121082945135991 ENSG00000075151 EIF4G3
ENST00000374935 0.853652825935545 0.725452968400278 -0.0329922924832831 ENSG00000075151 EIF4G3
ENST00000537738 0.801613861823273 0.64421763841449 0.0349769701805872 ENSG00000075151 EIF4G3
ENST00000374937 0.852115668822413 0.7228069782751 -0.0323007385495706 ENSG00000075151 EIF4G3
ENST00000536266 0.951701140723172 0.898872937533313 0.0114290437306447 ENSG00000075151 EIF4G3
ENST00000435383 0.977384670513919 0.952038563339232 -0.00545093961409176 ENSG00000075151 EIF4G3
ENST00000496705 0.17788090451356 0.0648160018343956 0.136065522970058 ENSG00000075151 EIF4G3
ENST00000374933 0.914354457553579 0.829044062861543 0.0193015292933766 ENSG00000075151 EIF4G3
ENST00000544689 0.926894006885073 0.851812461153781 0.0180823329725486 ENSG00000075151 EIF4G3
ENST00000485722 0.470143622412342 0.263122928521845 -0.168558363849175 ENSG00000075151 EIF4G3
ENST00000356916 0.031494026382642 0.00680676614192514 -0.258355924911915 ENSG00000075151 EIF4G3
ENST00000374927 0.353583878116845 0.171386398134434 -0.146608849296088 ENSG00000075151 EIF4G3
ENST00000438975 0.00269959794421944 0.000345536118670738 -0.29926877296443 ENSG00000075151 EIF4G3
ENST00000411888 0.00149374298602695 0.000171795220725035 -0.303659820386753 ENSG00000075151 EIF4G3
ENST00000476088 0.995221119671671 0.989033624030788 0.00177639210008913 ENSG00000075151 EIF4G3
ENST00000463775 0.00508558358271837 0.000738840659508994 -0.347691975206128 ENSG00000075151 EIF4G3
ENST00000430808 0.182331290785354 0.0669906628503252 -0.282017544427336 ENSG00000235112 HSPE1P27
ENST00000584440 0.563967141293728 0.352987162731559 -0.143070439184714 ENSG00000266867 AL031005.1
ENST00000415912 0.00474748794602231 0.000678768275873469 0.224069278732724 ENSG00000117298 ECE1
ENST00000357071 0.00151459783533085 0.000174582084993896 0.318496373246798 ENSG00000117298 ECE1
ENST00000531334 0.0171732230174234 0.00321390385549644 0.342700814795545 ENSG00000117298 ECE1
ENST00000374893 0.0131044466193288 0.00231530743378527 0.274284784345499 ENSG00000117298 ECE1
ENST00000436918 0.0144802097160024 0.00261252936789153 0.272200211806974 ENSG00000117298 ECE1
ENST00000264205 0.0252179583128403 0.00514128791449518 0.252363280791084 ENSG00000117298 ECE1
ENST00000526194 0.105268214862456 0.0321297688789923 0.208042855660746 ENSG00000117298 ECE1
ENST00000470394 0.0753027844775591 0.0207424991900954 0.301222856417419 ENSG00000117298 ECE1
ENST00000528294 0.227512725313504 0.0909511267822308 0.194691314748814 ENSG00000117298 ECE1
ENST00000473505 0.0782187294347788 0.0217930771782489 0.286259760924527 ENSG00000117298 ECE1
ENST00000481130 0.0572295758761679 0.0145029855979439 0.282375236668104 ENSG00000117298 ECE1
ENST00000527991 0.121846270602604 0.0390837264818192 0.24720996393256 ENSG00000117298 ECE1
ENST00000463334 0.918880703024058 0.83733524165528 0.0192764562011725 ENSG00000117298 ECE1
ENST00000449034 0.52526915765144 0.313899807830574 -0.142510758761703 ENSG00000231105 RP5-1071N3.1
ENST00000453025 0.912952904362338 0.826643883512077 -0.033019446728337 ENSG00000227001 NBPF2P
ENST00000426482 0.930407934794022 0.858267398134375 -0.0265614996303242 ENSG00000227001 NBPF2P
ENST00000454000 0.00258487794934617 0.000327805552636123 0.330386325665746 ENSG00000142794 NBPF3
ENST00000475869 0.627569035312094 0.420279857183144 0.120720187896446 ENSG00000142794 NBPF3
ENST00000318220 0.0020521798073454 0.000248892992662591 0.333796761685532 ENSG00000142794 NBPF3
ENST00000478653 0.0418044802374697 0.00969773344906525 0.274309837284281 ENSG00000142794 NBPF3
ENST00000318249 0.0020521798073454 0.000248892992662591 0.333796761685532 ENSG00000142794 NBPF3
ENST00000485941 0.33108636991136 0.155462947338242 0.197247726982453 ENSG00000142794 NBPF3
ENST00000342104 0.0020521798073454 0.000248892992662591 0.333796761685532 ENSG00000142794 NBPF3
ENST00000486229 0.0159192743676657 0.00293155846024554 0.300627640722707 ENSG00000142794 NBPF3
ENST00000434838 0.0153009125465442 0.00279406799542391 0.332064157232828 ENSG00000142794 NBPF3
ENST00000467103 0.0878442547651597 0.0253550606113655 0.283505083960544 ENSG00000142794 NBPF3
ENST00000455962 0.897881255880642 0.799841176298679 -0.0334072012731843 ENSG00000176378 PFN1P10
ENST00000469876 0.06748157185112 0.0179924990252939 0.314353089751674 ENSG00000142794 NBPF3
ENST00000477050 0.0853864852944389 0.0244382221262457 0.320746965078237 ENSG00000142794 NBPF3
ENST00000374761 0.420327388898271 0.221740597735689 -0.131496524636764 ENSG00000076864 RAP1GAP
ENST00000290101 0.116415194470165 0.0367656212434959 -0.231663387825395 ENSG00000076864 RAP1GAP
ENST00000374763 0.378226476687029 0.188918378068819 -0.142123856611349 ENSG00000076864 RAP1GAP
ENST00000471600 0.116415194470165 0.0367656212434959 -0.231663387825395 ENSG00000076864 RAP1GAP
ENST00000374765 0.149492421674901 0.0513494058207684 -0.217393312892386 ENSG00000076864 RAP1GAP
ENST00000495204 0.146451831592022 0.0499565692196203 -0.219262696070089 ENSG00000076864 RAP1GAP
ENST00000542643 0.146451831592022 0.0499565692196203 -0.219262696070089 ENSG00000076864 RAP1GAP
ENST00000359708 0.0970883090157857 0.0288613194320699 -0.316274355157478 ENSG00000076864 RAP1GAP
ENST00000374757 0.0459683718607369 0.0109371883397252 -0.371134025672593 ENSG00000076864 RAP1GAP
ENST00000599760 0.997140296676133 0.993453501855089 0.00125970154877044 ENSG00000076864 RAP1GAP
ENST00000317967 0.0648560389146703 0.0171055297058422 -0.343545346162206 ENSG00000076864 RAP1GAP
ENST00000447293 0.011729815856465 0.00202028015071136 -0.468380256883445 ENSG00000076864 RAP1GAP
ENST00000482984 0.0118302042115027 0.00204173696202547 -0.463464031471885 ENSG00000076864 RAP1GAP
ENST00000464457 0.0110123852568334 0.00187407637264461 -0.462800039312217 ENSG00000076864 RAP1GAP
ENST00000400301 0.99449878867796 0.987565245768325 -0.00127037048289185 ENSG00000090686 USP48
ENST00000308271 0.991330589995963 0.980863655210481 -0.00194756929468586 ENSG00000090686 USP48
ENST00000374732 0.95331261316118 0.902162762968926 0.0117303790601763 ENSG00000090686 USP48
ENST00000479177 0.586248112686756 0.375152322437181 0.11347644696299 ENSG00000090686 USP48
ENST00000529637 0.995581171743928 0.989932965695614 -0.00103929389424283 ENSG00000090686 USP48
ENST00000464577 0.926008541852116 0.850393052425092 0.0214515823510596 ENSG00000090686 USP48
ENST00000471752 0.748945452889128 0.569802523781838 0.0647286364000697 ENSG00000090686 USP48
ENST00000487880 0.406166680675895 0.210553911284901 0.102019151609851 ENSG00000090686 USP48
ENST00000526044 0.588308850264256 0.377201832730705 0.0707310679146478 ENSG00000090686 USP48
ENST00000534705 0.607204938287702 0.39769239413878 0.0646753418011656 ENSG00000090686 USP48
ENST00000421625 0.280140355121391 0.121914311952059 -0.106691261216673 ENSG00000090686 USP48
ENST00000374730 0.162733825273727 0.0574628552598416 -0.178574239015857 ENSG00000090686 USP48
ENST00000527823 0.264890534174868 0.112614175274271 -0.142305221897518 ENSG00000090686 USP48
ENST00000532737 0.348272233040647 0.167507443768262 -0.106757539032156 ENSG00000090686 USP48
ENST00000489108 0.148920702773577 0.0510898732414693 -0.179887666103615 ENSG00000090686 USP48
ENST00000434488 0.368390297125146 0.181944507057819 -0.181054014380371 ENSG00000231978 RP11-132G19.3
ENST00000344642 0.00521569394748344 0.000760929747329971 0.393339970288413 ENSG00000187942 LDLRAD2
ENST00000543870 0.00438614566141556 0.000617616471305917 0.379659168258982 ENSG00000187942 LDLRAD2
ENST00000484271 0.225965714184708 0.0901101829540426 0.251042308312913 ENSG00000187942 LDLRAD2
ENST00000486901 0.0111424032554382 0.00190060744669057 0.37341619643287 ENSG00000142798 HSPG2
ENST00000374695 0.00476558799840481 0.000681904160657249 0.383503667028008 ENSG00000142798 HSPG2
ENST00000481644 0.00153843804982141 0.000177728130344135 0.454794274930692 ENSG00000142798 HSPG2
ENST00000469378 0.00734623663599694 0.00114884939787265 0.464882401826325 ENSG00000142798 HSPG2
ENST00000426143 5.83671346593546e-05 4.0634231748042e-06 0.542063129887445 ENSG00000142798 HSPG2
ENST00000471322 0.0041772728607196 0.000581869819886048 0.428398854573819 ENSG00000142798 HSPG2
ENST00000374676 0.0028348627427288 0.000367169026263013 0.456521982195892 ENSG00000142798 HSPG2
ENST00000453796 0.00292860957683767 0.000381394932241225 0.412275682850042 ENSG00000142798 HSPG2
ENST00000430507 1.30789722784047e-05 7.41984677592524e-07 0.502957762866069 ENSG00000142798 HSPG2
ENST00000493940 0.0124642150905145 0.00217534730703567 0.36811889084361 ENSG00000142798 HSPG2
ENST00000427897 0.200467350473294 0.0764153042690772 0.224057666854084 ENSG00000142798 HSPG2
ENST00000498495 0.501709272158641 0.291606569412641 0.141875879059988 ENSG00000142798 HSPG2
ENST00000480900 0.000229118268755362 1.94564045623465e-05 0.507971072382626 ENSG00000142798 HSPG2
ENST00000412328 0.00261087540896765 0.000332153343913802 0.34587754650184 ENSG00000142798 HSPG2
ENST00000374673 0.0398936517145749 0.00914718165274674 0.268495328094768 ENSG00000142798 HSPG2
ENST00000439717 0.00817148677224209 0.00130480665659549 0.369908480022911 ENSG00000142798 HSPG2
ENST00000455966 0.988957765685128 0.976212841701275 -0.00347951357429411 ENSG00000228397 RP1-224A6.3
ENST00000434233 0.00530421815098661 0.000776630410933013 -0.378211448912874 ENSG00000218510 LINC00339
ENST00000420503 0.00765500295173646 0.0012070398530525 -0.36907006035224 ENSG00000218510 LINC00339
ENST00000404210 0.00888220734947007 0.00144255270084544 -0.359494875278676 ENSG00000218510 LINC00339
ENST00000416769 0.00888220734947007 0.00144255270084544 -0.359494875278676 ENSG00000218510 LINC00339
ENST00000452322 0.0108083365051039 0.00183251527218353 -0.389691468199608 ENSG00000218510 LINC00339
ENST00000400259 0.00712973183387942 0.00110730428711613 -0.16173282857887 ENSG00000070831 CDC42
ENST00000344548 0.00702291113716857 0.00108743315336752 -0.161812905060162 ENSG00000070831 CDC42
ENST00000315554 0.119590340839426 0.0381273506154633 -0.114048111718019 ENSG00000070831 CDC42
ENST00000498236 0.105413336857019 0.0321831546731516 -0.118361570017552 ENSG00000070831 CDC42
ENST00000421089 0.0798798426581939 0.0223994263024996 -0.111646513777714 ENSG00000070831 CDC42
ENST00000411827 0.0938379054964283 0.0276232678610775 -0.123647451375049 ENSG00000070831 CDC42
ENST00000431803 0.140399188609998 0.0472796480534621 -0.275931232798891 ENSG00000230068 CDC42-IT1
ENST00000604049 0.982666037721575 0.962720311490527 0.00596466731575062 ENSG00000271428 RP1-224A6.8
ENST00000606754 0.678820041191838 0.479790195110817 -0.102527704691938 ENSG00000271840 RP1-224A6.9
ENST00000290167 0.901052352821384 0.805753097651639 0.0357131676538789 ENSG00000162552 WNT4
ENST00000542383 0.758518743570338 0.582488748656236 0.0834057473808165 ENSG00000162552 WNT4
ENST00000415567 0.589563704762503 0.3785742242491 0.112723565005982 ENSG00000162552 WNT4
ENST00000441048 0.0606868870738763 0.0156696855965297 0.377106853845001 ENSG00000162552 WNT4
ENST00000404138 0.000587095793673341 5.77474731288699e-05 -0.24757444843796 ENSG00000184677 ZBTB40
ENST00000400239 0.001244665660845 0.000138789211976923 -0.349812707812946 ENSG00000184677 ZBTB40
ENST00000375647 0.00055635198730623 5.41814332706408e-05 -0.248583306987426 ENSG00000184677 ZBTB40
ENST00000374651 0.00206667041035102 0.000250992093176893 -0.27270002644194 ENSG00000184677 ZBTB40
ENST00000438551 0.112775193463649 0.0352267457251256 0.326369027339175 ENSG00000237200 ZBTB40-IT1
ENST00000544305 0.716460725166464 0.527148874233822 -0.0758790637367095 ENSG00000133216 EPHB2
ENST00000374630 0.432536468623525 0.231398948286085 -0.154410810321463 ENSG00000133216 EPHB2
ENST00000400191 0.761018474509113 0.58607119578634 -0.0729215331438129 ENSG00000133216 EPHB2
ENST00000374632 0.756901590882882 0.580326273012428 -0.0731405600216432 ENSG00000133216 EPHB2
ENST00000374627 0.441416020731392 0.23863369510035 -0.132198223699457 ENSG00000133216 EPHB2
ENST00000356634 0.0108193649270456 0.00183492945316299 0.192760247616815 ENSG00000004487 KDM1A
ENST00000400181 0.0108197409756777 0.00183522653119398 0.19275922679624 ENSG00000004487 KDM1A
ENST00000542151 0.0108197409756777 0.00183522653119398 0.19275922679624 ENSG00000004487 KDM1A
ENST00000427154 0.00239888781554617 0.000299942876728535 0.179956976776681 ENSG00000240553 RP1-184J9.2
ENST00000481879 0.581649404254514 0.370657786463088 0.111600517181187 ENSG00000004487 KDM1A
ENST00000465864 0.0325740309678638 0.00709965438848201 0.195450425528035 ENSG00000004487 KDM1A
ENST00000494920 0.0275237374197135 0.00573877739386522 0.182734310741396 ENSG00000004487 KDM1A
ENST00000602503 0.125417130009173 0.040655775034455 0.172221767168762 ENSG00000004487 KDM1A
ENST00000374623 0.623596324561886 0.415738353228906 0.0514589525905811 ENSG00000169641 LUZP1
ENST00000418342 0.842737328492174 0.708117310242413 -0.0210955747525802 ENSG00000169641 LUZP1
ENST00000302291 0.795381229752422 0.635418876631581 -0.0265091741812929 ENSG00000169641 LUZP1
ENST00000314174 0.476328263208583 0.268648044891212 -0.0944592441497934 ENSG00000169641 LUZP1
ENST00000471849 0.181763191799115 0.0667205345243485 -0.19157669298123 ENSG00000169641 LUZP1
ENST00000475164 0.0482824396572146 0.0116484465574216 -0.222904621352322 ENSG00000169641 LUZP1
ENST00000450968 0.892520949999583 0.790079585444539 0.0365592378443725 ENSG00000229010 RP5-979D14.1
ENST00000566551 0.83847630875239 0.701277935024702 -0.0452947976410228 ENSG00000261326 RP5-1057J7.6
ENST00000604481 0.80719148844488 0.653106496020369 0.0692274112305575 ENSG00000261326 RP5-1057J7.6
ENST00000464516 0.450375436211942 0.246202864601248 -0.145187886415339 ENSG00000125944 HNRNPR
ENST00000478691 1.70419443715577e-05 1.00000311830228e-06 -0.478517902070707 ENSG00000125944 HNRNPR
ENST00000374616 8.67363451455182e-06 4.65881339231264e-07 -0.498500549898547 ENSG00000125944 HNRNPR
ENST00000476660 1.11938220120129e-10 2.04196940030825e-12 -0.517192755514159 ENSG00000125944 HNRNPR
ENST00000374612 8.67363451455182e-06 4.65881339231264e-07 -0.498500549898547 ENSG00000125944 HNRNPR
ENST00000302271 8.57625971028181e-06 4.60034688549078e-07 -0.498739018501915 ENSG00000125944 HNRNPR
ENST00000427764 3.99201602521822e-06 1.94938236723443e-07 -0.503637133347361 ENSG00000125944 HNRNPR
ENST00000606561 4.85453602816697e-06 2.42779139538459e-07 -0.505543019053256 ENSG00000125944 HNRNPR
ENST00000426846 5.25202030766429e-06 2.65526563962558e-07 -0.506932852827797 ENSG00000125944 HNRNPR
ENST00000463552 0.00024309016537031 2.08233205698509e-05 -0.480005449839099 ENSG00000125944 HNRNPR
ENST00000470941 0.00350214842722703 0.000471917105953284 -0.428399316840223 ENSG00000125944 HNRNPR
ENST00000476451 0.00191383928502149 0.000229349833962217 -0.443092682913848 ENSG00000125944 HNRNPR
ENST00000490652 3.06977965541924e-09 7.30983971710195e-11 -0.571854322161409 ENSG00000125944 HNRNPR
ENST00000314011 0.0469666024170328 0.0112432233170538 -0.239361179681783 ENSG00000125945 ZNF436
ENST00000374608 0.0745308721887389 0.0204677320821342 -0.228592221094843 ENSG00000125945 ZNF436
ENST00000458053 0.710120271420557 0.518919125099235 0.0934169877248954 ENSG00000249087 C1orf213
ENST00000454117 0.695379917156865 0.500640553165038 0.0981758894887668 ENSG00000249087 C1orf213
ENST00000335648 0.697383134552354 0.50302511656725 0.0975814870115462 ENSG00000249087 C1orf213
ENST00000518821 0.858320247070623 0.733149653441979 0.0496135541941899 ENSG00000249087 C1orf213
ENST00000437367 0.697894543882884 0.503720046695315 0.0974375338830885 ENSG00000249087 C1orf213
ENST00000518600 0.34704721139539 0.166691417729522 0.205720500329698 ENSG00000249087 C1orf213
ENST00000450454 2.26499383711798e-08 6.50373778429263e-10 0.718831063767108 ENSG00000204219 TCEA3
ENST00000476978 0.00497136645202814 0.000719209832145636 0.528214162889385 ENSG00000204219 TCEA3
ENST00000374601 4.55120213433567e-05 3.05790537998777e-06 0.626875834106087 ENSG00000204219 TCEA3
ENST00000461794 0.00891172760315541 0.00144850002169019 0.480764141808169 ENSG00000204219 TCEA3
ENST00000374602 0.0100261444239816 0.00167193687041469 0.483750159010661 ENSG00000204219 TCEA3
ENST00000492271 0.330646959187228 0.155159050322833 0.207536083972197 ENSG00000204219 TCEA3
ENST00000495646 4.87258905868142e-10 9.98822970988241e-12 0.59161729187775 ENSG00000088280 ASAP3
ENST00000336689 1.95021914010297e-08 5.53821305437132e-10 0.453209688259824 ENSG00000088280 ASAP3
ENST00000465372 0.0557446537678418 0.0140060796504165 0.30539475557239 ENSG00000088280 ASAP3
ENST00000492982 1.40354649196525e-06 6.06088357919012e-08 0.429309634749471 ENSG00000088280 ASAP3
ENST00000437606 3.42787152752334e-06 1.64753661356635e-07 0.424176400502413 ENSG00000088280 ASAP3
ENST00000484418 7.28526341942114e-07 2.93840981530489e-08 0.631656772140567 ENSG00000088280 ASAP3
ENST00000475814 0.000465478869320632 4.40470215685409e-05 0.495893644061688 ENSG00000088280 ASAP3
ENST00000530874 0.129740949970213 0.0425423120720988 0.284242577811312 ENSG00000088280 ASAP3
ENST00000478858 0.0330292917052864 0.00722404475376888 0.256206485295323 ENSG00000088280 ASAP3
ENST00000608765 0.440575327487423 0.237995542930872 0.128527523615686 ENSG00000088280 ASAP3
ENST00000449467 0.760203775218108 0.584728914133399 0.0669332486768564 ENSG00000088280 ASAP3
ENST00000361729 7.40444139672027e-06 3.90259245038092e-07 -0.615025338534687 ENSG00000007968 E2F2
ENST00000487237 0.105574816151619 0.0322574961159011 -0.33077232606153 ENSG00000007968 E2F2
ENST00000374561 0.852402490658639 0.723295341333192 -0.0429007791708817 ENSG00000117318 ID3
ENST00000463312 0.607456661922176 0.39800174202699 -0.111014603003462 ENSG00000117318 ID3
ENST00000486541 0.904041003973793 0.811114821094811 -0.0320833158308291 ENSG00000117318 ID3
ENST00000374550 0.731018314237776 0.546033323298587 -0.0482607865394929 ENSG00000142676 RPL11
ENST00000467075 0.707102754313353 0.515062326839161 -0.039845433012265 ENSG00000142676 RPL11
ENST00000482370 0.731937480763997 0.547135498270805 -0.048210559805365 ENSG00000142676 RPL11
ENST00000443624 0.745737532786098 0.565239355422683 -0.0464506749202023 ENSG00000142676 RPL11
ENST00000458455 0.730782682128735 0.545715500197276 -0.04847554999139 ENSG00000142676 RPL11
ENST00000366398 0.666568333268782 0.465356970797552 -0.112681180198514 ENSG00000203589 RP5-886K2.1
ENST00000466184 0.349764775728693 0.16861513000557 -0.188838485913213 ENSG00000244609 RN7SL532P
ENST00000418390 0.000526156797808659 5.0781524336769e-05 -0.189276859690579 ENSG00000011007 TCEB3
ENST00000609199 0.00946883606035709 0.0015583799907285 -0.174038370206435 ENSG00000011007 TCEB3
ENST00000487554 0.292968864588734 0.130021582233175 -0.122576989760116 ENSG00000011007 TCEB3
ENST00000427796 0.356882908970593 0.173819137213932 -0.0912965687419356 ENSG00000236810 RP5-886K2.3
ENST00000447961 0.428903792095914 0.228407530827071 0.186498557904665 ENSG00000236810 RP5-886K2.3
ENST00000246151 0.0181333891596302 0.00344003934075527 -0.179343504819921 ENSG00000057757 PITHD1
ENST00000415372 0.95646321866879 0.908213672385035 0.0108853910453267 ENSG00000057757 PITHD1
ENST00000374524 0.0287996088897595 0.00608201041039972 -0.223409529489879 ENSG00000057757 PITHD1
ENST00000374514 0.859017410390382 0.734175084939272 0.0423050551578015 ENSG00000011009 LYPLA2
ENST00000400061 0.858641183776086 0.733637394676794 0.0423617322266219 ENSG00000011009 LYPLA2
ENST00000420982 0.944850249944795 0.885772854754518 0.0193557189025348 ENSG00000011009 LYPLA2
ENST00000374505 0.909850423725912 0.821206547541015 0.030116323866682 ENSG00000011009 LYPLA2
ENST00000495365 0.924808121836153 0.848258783398423 0.0246065569297621 ENSG00000011009 LYPLA2
ENST00000374503 0.938317760671226 0.872757364397987 0.020336268574231 ENSG00000011009 LYPLA2
ENST00000374502 0.923656939037913 0.845965969715742 0.0249752772614475 ENSG00000011009 LYPLA2
ENST00000492577 0.88439486283209 0.775932061534714 0.0379733592234252 ENSG00000011009 LYPLA2
ENST00000421070 0.978254206107854 0.953819688770702 0.00805988306668295 ENSG00000011009 LYPLA2
ENST00000374501 0.616502450213083 0.407827470784601 0.087146923397962 ENSG00000011009 LYPLA2
ENST00000472213 0.817051655362919 0.667967234263373 0.045563157236826 ENSG00000011009 LYPLA2
ENST00000481736 0.919676409438246 0.838787455062512 -0.0194093039299495 ENSG00000117308 GALE
ENST00000374497 0.924597427380029 0.84776140743201 -0.0179475737054459 ENSG00000117308 GALE
ENST00000456977 0.898802671705866 0.801515390833045 -0.0299369921989232 ENSG00000117308 GALE
ENST00000459934 0.910737812811841 0.822662075937096 -0.0213651868657708 ENSG00000117308 GALE
ENST00000469556 0.919460987704837 0.838415435477763 0.0239869491367558 ENSG00000117308 GALE
ENST00000429356 0.916997840966154 0.833833327508877 -0.0200012466697198 ENSG00000117308 GALE
ENST00000418277 0.954565956197586 0.90451522198885 -0.0115477307037646 ENSG00000117308 GALE
ENST00000470949 0.778174923969752 0.609666751587226 -0.0435453526647705 ENSG00000117308 GALE
ENST00000425913 0.89729364633638 0.798681569421623 -0.0222875897444791 ENSG00000117308 GALE
ENST00000445705 0.792809654712042 0.631054919410265 -0.0412422299922761 ENSG00000117308 GALE
ENST00000467493 0.729170784698803 0.543491425884468 -0.055192186807743 ENSG00000117308 GALE
ENST00000486382 0.772395633863009 0.601417119295964 -0.0520511761818095 ENSG00000117308 GALE
ENST00000470383 0.694906606812656 0.500077675599495 -0.0722519135716162 ENSG00000117308 GALE
ENST00000466250 0.670368808703529 0.469735176888572 -0.0777352205926414 ENSG00000117308 GALE
ENST00000467070 0.836181814155678 0.697781793912906 -0.0434861834394211 ENSG00000117308 GALE
ENST00000374490 0.00104597018291343 0.00011321257086533 0.336767417986248 ENSG00000117305 HMGCL
ENST00000374487 0.000972571173599962 0.000103828071885864 0.335334040784428 ENSG00000117305 HMGCL
ENST00000374483 0.000972571173599962 0.000103828071885864 0.335334040784428 ENSG00000117305 HMGCL
ENST00000436439 0.00104597018291343 0.00011321257086533 0.336767417986248 ENSG00000117305 HMGCL
ENST00000235958 0.00103781612211005 0.000112150976755011 0.337193562611869 ENSG00000117305 HMGCL
ENST00000509389 0.00115668765883478 0.000127249775793323 0.321810860330134 ENSG00000117305 HMGCL
ENST00000496907 0.000563037584947111 5.49844869307583e-05 0.443149124035132 ENSG00000117305 HMGCL
ENST00000513148 0.000511085691344302 4.90771568774518e-05 0.349337973079732 ENSG00000117305 HMGCL
ENST00000479458 0.000975213850578727 0.000104152250454606 0.477759295553311 ENSG00000117305 HMGCL
ENST00000498698 0.000743470020297739 7.57310222644976e-05 0.432528242225727 ENSG00000117305 HMGCL
ENST00000374479 0.0472982088124634 0.011342323286272 0.214729468540808 ENSG00000179163 FUCA1
ENST00000471915 0.50192190979308 0.291814914524106 -0.0906508399314938 ENSG00000189266 PNRC2
ENST00000334351 0.530589946581524 0.319311947775782 -0.0818591252095347 ENSG00000189266 PNRC2
ENST00000374468 0.440711026292436 0.238102696462603 -0.0980532678326602 ENSG00000189266 PNRC2
ENST00000579103 0.903540221210473 0.810049492938023 -0.0263916781230669 ENSG00000189266 PNRC2
ENST00000344989 7.96797163057701e-05 5.78884907941296e-06 -0.348053459349613 ENSG00000188529 SRSF10
ENST00000453840 7.88670328973769e-05 5.72413784372682e-06 -0.34834308602031 ENSG00000188529 SRSF10
ENST00000341154 7.75207067670018e-05 5.61249248374908e-06 -0.348540740185772 ENSG00000188529 SRSF10
ENST00000484146 8.46852307406585e-05 6.20789670325578e-06 -0.347160629890233 ENSG00000188529 SRSF10
ENST00000473858 8.54534975025179e-05 6.27097110257103e-06 -0.347133743634975 ENSG00000188529 SRSF10
ENST00000374452 8.51849814404049e-05 6.24759254379279e-06 -0.347150649835729 ENSG00000188529 SRSF10
ENST00000374453 8.69960116385845e-05 6.40105060838201e-06 -0.346934407520234 ENSG00000188529 SRSF10
ENST00000343255 0.000128374621143881 1.00324678767873e-05 -0.346716085313115 ENSG00000188529 SRSF10
ENST00000492112 0.000129193691386312 1.01057639858926e-05 -0.346698624825474 ENSG00000188529 SRSF10
ENST00000485841 0.00221247644908027 0.000272421002294215 -0.340327273599334 ENSG00000188529 SRSF10
ENST00000338597 0.00334330202958576 0.000446478485658761 -0.335118470837277 ENSG00000188529 SRSF10
ENST00000495785 0.000230137303535627 1.95526045077873e-05 -0.342179069784634 ENSG00000188529 SRSF10
ENST00000473754 0.000989112641552024 0.000105842801749634 -0.359241796471413 ENSG00000188529 SRSF10
ENST00000497214 0.756349695284692 0.579599909884051 -0.0844453844786823 ENSG00000188529 SRSF10
ENST00000485292 5.22830490813616e-05 3.58773491321963e-06 -0.404856200906622 ENSG00000188529 SRSF10
ENST00000469303 0.00675886582605842 0.00103916408312525 -0.350064386515572 ENSG00000188529 SRSF10
ENST00000327535 0.104503563134019 0.0318057091674083 0.152119803710463 ENSG00000185436 IFNLR1
ENST00000327575 0.0636695814253552 0.0167024536969928 0.156720608046078 ENSG00000185436 IFNLR1
ENST00000374421 0.0763797669835188 0.0211319368252468 0.152109280872536 ENSG00000185436 IFNLR1
ENST00000374419 0.0424517171910807 0.00988990999484168 0.172816696149077 ENSG00000185436 IFNLR1
ENST00000374418 0.048038471735233 0.0115740502482336 0.171132919209352 ENSG00000185436 IFNLR1
ENST00000350501 0.000153729061054792 1.23398702929628e-05 0.409084176159602 ENSG00000158055 GRHL3
ENST00000374409 0.00026038928294643 2.25204071134507e-05 0.339958483930084 ENSG00000001460 STPG1
ENST00000440416 0.000619313335016675 6.14799078891899e-05 0.332988886132514 ENSG00000001460 STPG1
ENST00000003583 0.000255313172330045 2.20043143061134e-05 0.339492308173936 ENSG00000001460 STPG1
ENST00000468303 7.01758124542114e-05 5.01666521001644e-06 0.351303275748778 ENSG00000001460 STPG1
ENST00000337248 0.000243003209097277 2.08123786358309e-05 0.340530981944127 ENSG00000001460 STPG1
ENST00000497384 0.17217281113581 0.0620146344027087 0.209504888598824 ENSG00000001460 STPG1
ENST00000438866 0.268063175580064 0.114546768594738 0.224834904228912 ENSG00000001460 STPG1
ENST00000435187 0.205937315386778 0.0792295456099192 0.230772661186644 ENSG00000001460 STPG1
ENST00000483261 0.190167297049566 0.0710826200030469 0.266666192467072 ENSG00000001460 STPG1
ENST00000498488 0.0268794710259076 0.00557104544887258 0.293295398527198 ENSG00000001460 STPG1
ENST00000483528 0.0854219066615377 0.024450201890192 0.256940009631391 ENSG00000001460 STPG1
ENST00000475760 0.0742094530195289 0.0203490608937544 0.278782637191211 ENSG00000001460 STPG1
ENST00000492753 0.12463660314793 0.0403051106794486 0.312179436310835 ENSG00000001460 STPG1
ENST00000374399 1.58653728766753e-14 1.54514340889061e-16 0.440399312278736 ENSG00000001461 NIPAL3
ENST00000003912 1.16543153138693e-09 2.56993023668158e-11 0.337704005752217 ENSG00000001461 NIPAL3
ENST00000488155 0.00723582471317473 0.00112830602423867 0.344823684123914 ENSG00000001461 NIPAL3
ENST00000358028 9.4015352058504e-11 1.70083117322831e-12 0.435298332714761 ENSG00000001461 NIPAL3
ENST00000339255 1.23667575184622e-11 1.94127782795382e-13 0.438268530658672 ENSG00000001461 NIPAL3
ENST00000475663 0.00831325464808794 0.0013319849968747 0.315929285025941 ENSG00000001461 NIPAL3
ENST00000428131 1.25784397099832e-06 5.38921002739953e-08 0.411806443169368 ENSG00000001461 NIPAL3
ENST00000432012 0.0117566184155371 0.00202624849411459 0.341623749410705 ENSG00000001461 NIPAL3
ENST00000374395 0.0270546999588725 0.0056168691749589 -0.214651640984973 ENSG00000117602 RCAN3
ENST00000436717 0.136757661656345 0.0455881785768613 -0.185653136238277 ENSG00000117602 RCAN3
ENST00000425530 0.493232481205978 0.284041476516178 -0.117889782951703 ENSG00000117602 RCAN3
ENST00000412742 0.257986534770887 0.108419986257844 -0.160974966738946 ENSG00000117602 RCAN3
ENST00000538532 0.312598593955627 0.142650450622133 -0.151938011695069 ENSG00000117602 RCAN3
ENST00000374393 0.311594458138095 0.141981184993335 -0.153465699616497 ENSG00000117602 RCAN3
ENST00000482807 0.461386802497129 0.255623353503125 -0.153044157042778 ENSG00000117602 RCAN3
ENST00000577528 0.0229266319054269 0.00456621124199943 -0.233164771831634 ENSG00000264443 RP4-594I10.3
ENST00000478890 0.0474537026709346 0.0113884793515597 0.198180496076679 ENSG00000133226 SRRM1
ENST00000593639 0.0354317078971834 0.00788472010497158 0.206549151443545 ENSG00000133226 SRRM1
ENST00000323848 0.684278150684177 0.486567082618689 0.0713210094180798 ENSG00000133226 SRRM1
ENST00000466910 0.431787702329098 0.230795165342029 0.114681503509416 ENSG00000133226 SRRM1
ENST00000468822 0.266398624482807 0.113535616942982 0.151399189364339 ENSG00000133226 SRRM1
ENST00000447431 0.682044843890963 0.483818973786924 0.0731721288367988 ENSG00000133226 SRRM1
ENST00000600523 0.0126828212885329 0.00222079272788931 0.265436990949939 ENSG00000133226 SRRM1
ENST00000462710 0.0547944571058734 0.0137017515076258 0.197816951562656 ENSG00000133226 SRRM1
ENST00000374389 0.69101901874202 0.494918221523655 0.0719042663963147 ENSG00000133226 SRRM1
ENST00000490543 0.0554794737592579 0.0139195140553038 0.197722760189394 ENSG00000133226 SRRM1
ENST00000479034 0.690449589281789 0.494270730937609 0.0727642028079611 ENSG00000133226 SRRM1
ENST00000596378 0.785783770282185 0.62118937932104 0.0545940731080408 ENSG00000133226 SRRM1
ENST00000494934 0.943074745351616 0.882076185490916 -0.0184813560134359 ENSG00000133226 SRRM1
ENST00000495561 0.880394021233905 0.769416156327701 -0.035628000405371 ENSG00000133226 SRRM1
ENST00000537199 0.783063171309491 0.617180753081901 -0.0629558176694388 ENSG00000133226 SRRM1
ENST00000485441 0.764904006392624 0.591125161153894 -0.069566958161142 ENSG00000133226 SRRM1
ENST00000470243 0.956386132309664 0.908047835160224 -0.0176298901265156 ENSG00000133226 SRRM1
ENST00000496882 0.705843969588468 0.513526473727334 -0.0917382901126825 ENSG00000133226 SRRM1
ENST00000461768 0.79371586629435 0.632460848980364 -0.0527323419694207 ENSG00000133226 SRRM1
ENST00000485541 0.669267528066937 0.468525752649979 -0.0932965499880828 ENSG00000133226 SRRM1
ENST00000488317 0.410540193646364 0.213906991431124 -0.160048031160462 ENSG00000133226 SRRM1
ENST00000489130 0.890059921187158 0.786013816406105 0.0329360604456059 ENSG00000133226 SRRM1
ENST00000474843 0.149019177479478 0.0511300701827168 0.200345518502913 ENSG00000133226 SRRM1
ENST00000374379 0.56013330889844 0.348789974961664 0.0743843719904676 ENSG00000169504 CLIC4
ENST00000497755 0.738700911876556 0.555706118311276 0.0504278057999859 ENSG00000169504 CLIC4
ENST00000488683 0.558468096778885 0.347094766021469 0.0746583693056796 ENSG00000169504 CLIC4
ENST00000489758 0.751118556182095 0.57262757460973 0.0436637975187105 ENSG00000169504 CLIC4
ENST00000399916 0.932370626273969 0.861667470417238 0.0127819833138821 ENSG00000020633 RUNX3
ENST00000308873 0.991059140003468 0.980302121816419 0.001786762989606 ENSG00000020633 RUNX3
ENST00000338888 0.721657788949443 0.534219892042745 0.0502007065595461 ENSG00000020633 RUNX3
ENST00000540420 0.836657092142839 0.698618938851912 0.0336738134730595 ENSG00000020633 RUNX3
ENST00000496967 0.967903463964582 0.93130274064415 0.00657041110866304 ENSG00000020633 RUNX3
ENST00000479341 0.475285032946376 0.267620546144687 0.136956127824269 ENSG00000020633 RUNX3
ENST00000456316 0.00248924252238118 0.000313272706092875 0.511503206018302 ENSG00000229162 RP11-84D1.1
ENST00000236273 0.386847602114123 0.195684327906187 0.118836105758453 ENSG00000117614 SYF2
ENST00000354361 0.384113983735426 0.193605694139576 0.119060943653144 ENSG00000117614 SYF2
ENST00000474160 0.113499851135286 0.035533048342555 0.167341124098306 ENSG00000117614 SYF2
ENST00000476231 0.0486754263503755 0.0117722951287557 0.219420983957332 ENSG00000117614 SYF2
ENST00000243189 0.000740280150776246 7.5347568569988e-05 -0.279018572213941 ENSG00000117616 C1orf63
ENST00000569495 0.109529925375661 0.0338962661969521 -0.223060872680065 ENSG00000117616 C1orf63
ENST00000498238 0.00073632331107415 7.48813234269255e-05 -0.278623567820015 ENSG00000117616 C1orf63
ENST00000566395 0.0611570411178079 0.0158301482194754 -0.206096378653043 ENSG00000117616 C1orf63
ENST00000565733 0.0424612892290209 0.00989247631042538 -0.219532932580209 ENSG00000117616 C1orf63
ENST00000568254 0.00074305436910053 7.56780019417416e-05 -0.278406184819734 ENSG00000117616 C1orf63
ENST00000473314 0.0214899393154456 0.00422322950307563 -0.169962886842033 ENSG00000117616 C1orf63
ENST00000417642 0.00074305436910053 7.56780019417416e-05 -0.278406184819734 ENSG00000117616 C1orf63
ENST00000570063 0.0467093083509693 0.011165179816202 -0.21603347185239 ENSG00000117616 C1orf63
ENST00000564223 0.0907421469970629 0.0264634702393864 -0.284607930810307 ENSG00000117616 C1orf63
ENST00000475766 0.0750703596259293 0.0206585126068997 -0.198356825840998 ENSG00000117616 C1orf63
ENST00000491378 0.171004203147478 0.0614265583317869 -0.172380986206768 ENSG00000117616 C1orf63
ENST00000431849 0.03193379049421 0.00692865500490179 -0.265068226636288 ENSG00000117616 C1orf63
ENST00000568212 0.0558689655663354 0.0140483210432847 -0.26918835815887 ENSG00000117616 C1orf63
ENST00000568701 0.265857423494695 0.113201032309705 -0.160054316449028 ENSG00000117616 C1orf63
ENST00000561867 0.47611243975817 0.268437347171351 -0.111248603776534 ENSG00000117616 C1orf63
ENST00000568996 0.485466133609514 0.276847940579645 -0.11126432539698 ENSG00000117616 C1orf63
ENST00000607698 0.769080884299776 0.596850900803961 0.0588814723936158 ENSG00000272432 RP3-465N24.6
ENST00000450820 0.0201822083267987 0.00391531650218231 0.307165085038249 ENSG00000117616 C1orf63
ENST00000566714 0.16845292064971 0.0602025772548375 0.257937254952715 ENSG00000261349 RP3-465N24.5
ENST00000564398 0.918898218303995 0.83738422556118 0.0317693032217386 ENSG00000187010 RHD
ENST00000328664 0.751144920421819 0.572664942906648 0.0795306543686285 ENSG00000187010 RHD
ENST00000454452 0.689714679551095 0.493260262560293 0.0962231445898233 ENSG00000187010 RHD
ENST00000342055 0.689714679551095 0.493260262560293 0.0962231445898233 ENSG00000187010 RHD
ENST00000423810 0.689714679551095 0.493260262560293 0.0962231445898233 ENSG00000187010 RHD
ENST00000568195 0.689714679551095 0.493260262560293 0.0962231445898233 ENSG00000187010 RHD
ENST00000417538 0.689714679551095 0.493260262560293 0.0962231445898233 ENSG00000187010 RHD
ENST00000357542 0.689714679551095 0.493260262560293 0.0962231445898233 ENSG00000187010 RHD
ENST00000423253 0.793752308489598 0.632543563519371 0.0695994565275434 ENSG00000187010 RHD
ENST00000568399 0.521129481227334 0.309924631507114 0.133224186026866 ENSG00000117616 C1orf63
ENST00000562018 0.31799527695504 0.146399421223325 0.184019285246826 ENSG00000117616 C1orf63
ENST00000567741 0.316147874556971 0.14508535644784 0.186340415501913 ENSG00000117616 C1orf63
ENST00000566599 0.509500030365167 0.298942677141694 0.132932057683067 ENSG00000117616 C1orf63
ENST00000564413 0.223796116701146 0.0888750308342683 0.264676803112475 ENSG00000117616 C1orf63
ENST00000570165 0.360630091422172 0.176458094830354 0.209086008196392 ENSG00000259984 RP11-335G20.7
ENST00000374358 0.178588909843746 0.065153567784438 -0.104750596600965 ENSG00000183726 TMEM50A
ENST00000498135 0.393772194608381 0.200913538064111 -0.0860739521711287 ENSG00000183726 TMEM50A
ENST00000491936 0.334669438717696 0.158008812552922 -0.0923017015886702 ENSG00000183726 TMEM50A
ENST00000480937 0.338352587393678 0.160547578103342 -0.0917824349563939 ENSG00000183726 TMEM50A
ENST00000468704 0.501879623593603 0.291763739384137 -0.0831773950425639 ENSG00000183726 TMEM50A
ENST00000487234 0.368571881659734 0.182096415200762 -0.109165402544565 ENSG00000183726 TMEM50A
ENST00000459565 0.902456716053385 0.808351619837597 0.0270026248156857 ENSG00000238889 snoU13
ENST00000294413 0.97284813523232 0.942850351163642 -0.0109455120973158 ENSG00000188672 RHCE
ENST00000374352 0.964813565881165 0.924461016899188 -0.0144658664987273 ENSG00000188672 RHCE
ENST00000243186 0.986824264701076 0.971537763749304 0.00539224800616877 ENSG00000188672 RHCE
ENST00000413854 0.986824264701076 0.971537763749304 0.00539224800616877 ENSG00000188672 RHCE
ENST00000425135 0.986824264701076 0.971537763749304 0.00539224800616877 ENSG00000188672 RHCE
ENST00000455194 0.986824264701076 0.971537763749304 0.00539224800616877 ENSG00000188672 RHCE
ENST00000340849 0.786758855924518 0.622575148640775 -0.0753834239523859 ENSG00000188672 RHCE
ENST00000349320 0.903800085920862 0.810638872920564 -0.0367891026135762 ENSG00000188672 RHCE
ENST00000527747 0.78666157442135 0.62242981251961 -0.0753449513726731 ENSG00000188672 RHCE
ENST00000346452 0.74181584823579 0.560130927741184 0.0887828375805614 ENSG00000188672 RHCE
ENST00000349438 0.743490057154818 0.562183863960333 0.0883587384100573 ENSG00000188672 RHCE
ENST00000527187 0.818346492188774 0.669934800311342 0.0606723846953658 ENSG00000188672 RHCE
ENST00000533771 0.868977090040363 0.750896935993842 0.045031183326108 ENSG00000188672 RHCE
ENST00000541879 0.460813577257891 0.255151547025364 -0.149617749278006 ENSG00000238084 RP3-469D22.1
ENST00000419297 0.460813577257891 0.255151547025364 -0.149617749278006 ENSG00000238084 RP3-469D22.1
ENST00000399763 0.0822206195398758 0.0232512342186527 0.152991731740192 ENSG00000204178 TMEM57
ENST00000399766 0.0822206195398758 0.0232512342186527 0.152991731740192 ENSG00000204178 TMEM57
ENST00000374343 0.0822206195398758 0.0232512342186527 0.152991731740192 ENSG00000204178 TMEM57
ENST00000470035 0.889250787601303 0.784488608824524 0.0307454777566822 ENSG00000204178 TMEM57
ENST00000374338 0.960252438283825 0.915680506497094 0.00783740468956621 ENSG00000157978 LDLRAP1
ENST00000485476 0.849550102628418 0.71857567056864 -0.0370312835256393 ENSG00000157978 LDLRAP1
ENST00000488127 0.531331860760613 0.320078467950329 0.0619575329863567 ENSG00000157978 LDLRAP1
ENST00000462394 0.435594088014955 0.233919775175109 0.13476854051606 ENSG00000157978 LDLRAP1
ENST00000484476 0.706097137065042 0.513828083721724 0.0709619642890196 ENSG00000157978 LDLRAP1
ENST00000474283 0.447587402176511 0.243916956978667 0.11357021575213 ENSG00000157978 LDLRAP1
ENST00000470950 0.237391646960157 0.0964752282212404 0.173818809025006 ENSG00000157978 LDLRAP1
ENST00000412797 0.928304335959261 0.854236152005522 0.0262186915547987 ENSG00000225643 RP11-70P17.1
ENST00000374332 3.74729545211694e-08 1.11882881535929e-09 0.488625973218496 ENSG00000117643 MAN1C1
ENST00000263979 2.29039140299913e-09 5.33870431964794e-11 0.530698036343468 ENSG00000117643 MAN1C1
ENST00000436991 0.395361995058238 0.20217936623592 0.197778403292955 ENSG00000233478 RP1-187B23.1
ENST00000473891 3.78516353651222e-05 2.48009421396143e-06 0.534802998975237 ENSG00000117643 MAN1C1
ENST00000374329 2.59406293942925e-06 1.20986662933633e-07 0.546187987844994 ENSG00000117643 MAN1C1
ENST00000496532 0.00337930290138526 0.000452354899988494 0.451561084153772 ENSG00000117643 MAN1C1
ENST00000475314 0.0953265542026802 0.0281772769466342 0.307447001257771 ENSG00000117643 MAN1C1
ENST00000487493 0.553398005091051 0.341521307504692 0.13727126707092 ENSG00000117643 MAN1C1
ENST00000354177 0.112730452228706 0.035210339481425 0.161311167142633 ENSG00000162430 SEPN1
ENST00000361547 0.112730452228706 0.035210339481425 0.161311167142633 ENSG00000162430 SEPN1
ENST00000374315 0.112946831736929 0.0353017476126414 0.161236637848886 ENSG00000162430 SEPN1
ENST00000559265 0.293103131768506 0.130117313523683 0.121698244370581 ENSG00000255054 RP1-317E23.6
ENST00000494537 0.225166562910262 0.0896477693162185 0.172404658834025 ENSG00000162430 SEPN1
ENST00000527604 0.305510520235023 0.13804077728782 0.103835295981317 ENSG00000255054 RP1-317E23.6
ENST00000442055 0.39694720115027 0.203383543673756 0.0773433300722967 ENSG00000228172 RP1-317E23.3
ENST00000453649 0.396596608147368 0.203115728552725 0.0772887391045189 ENSG00000228172 RP1-317E23.3
ENST00000424294 0.959456056544608 0.914293419339759 -0.0126795292221667 ENSG00000117640 MTFR1L
ENST00000536896 0.35928403510157 0.175559303114678 0.204931576800576 ENSG00000223474 AL020996.1
ENST00000374303 0.600829167308258 0.390778634009374 -0.0768961833000976 ENSG00000117640 MTFR1L
ENST00000533762 0.974535280393842 0.945984961965859 0.00886747055043141 ENSG00000117640 MTFR1L
ENST00000529116 0.992735697992149 0.983684819396295 0.00265956503125169 ENSG00000117640 MTFR1L
ENST00000474295 0.600131696053665 0.390122266845264 -0.0769357647382085 ENSG00000117640 MTFR1L
ENST00000488327 0.990983608149911 0.98016420111491 -0.00296421615491679 ENSG00000117640 MTFR1L
ENST00000472643 0.758086955203345 0.581923260897849 -0.0564093803132016 ENSG00000117640 MTFR1L
ENST00000494293 0.965064086414843 0.925116867465129 0.012348474375227 ENSG00000117640 MTFR1L
ENST00000469815 0.666852843675583 0.465692688225818 -0.0720223987342405 ENSG00000117640 MTFR1L
ENST00000526894 0.758086955203345 0.581923260897849 -0.0564093803132016 ENSG00000117640 MTFR1L
ENST00000478284 0.925885936539071 0.850187291184856 -0.0212859856769779 ENSG00000117640 MTFR1L
ENST00000524618 0.648262855133495 0.443467464871337 -0.0751684944574141 ENSG00000117640 MTFR1L
ENST00000374307 0.600131696053665 0.390122170090312 -0.0769397701450751 ENSG00000117640 MTFR1L
ENST00000528624 0.991788814353691 0.981759008691393 0.00295323373647551 ENSG00000117640 MTFR1L
ENST00000525713 0.990327505263064 0.978982674185473 -0.00340630692378639 ENSG00000117640 MTFR1L
ENST00000374301 0.530645835925507 0.319356264886901 -0.0874485067853926 ENSG00000117640 MTFR1L
ENST00000464008 0.794574310968148 0.633877610313927 -0.051845435537364 ENSG00000117640 MTFR1L
ENST00000526158 0.847501035363711 0.715457048131775 -0.0417921497593602 ENSG00000117640 MTFR1L
ENST00000530599 0.922672877962473 0.844040352642427 -0.0227958130770575 ENSG00000117640 MTFR1L
ENST00000374300 0.501707915176217 0.291587750514368 -0.092264259120925 ENSG00000117640 MTFR1L
ENST00000466284 0.559697325747977 0.348350010981874 -0.082144329384158 ENSG00000117640 MTFR1L
ENST00000531361 0.805262630273369 0.650194734131027 -0.049351857986282 ENSG00000117640 MTFR1L
ENST00000497956 0.125477728843022 0.0406826340140867 -0.150833136114597 ENSG00000117640 MTFR1L
ENST00000606617 0.266075213941274 0.113335839889325 -0.17993923180458 ENSG00000272478 RP1-317E23.7
ENST00000538789 0.00738132395710416 0.00115566290345432 -0.251433591389726 ENSG00000127423 AUNIP
ENST00000481602 0.120571479232755 0.0385329566060893 -0.286128484414689 ENSG00000127423 AUNIP
ENST00000374298 0.00196381950995868 0.000236327392045125 -0.467860004058204 ENSG00000127423 AUNIP
ENST00000455431 0.268189330569172 0.114618024760825 0.151956921330937 ENSG00000236528 RP1-125I3.2
ENST00000374296 0.0373662656911869 0.00843339401257069 0.223146510650158 ENSG00000182749 PAQR7
ENST00000513116 0.419518840590912 0.221098066344725 0.167460810700234 ENSG00000117632 STMN1
ENST00000426559 0.00997583140628004 0.00166225615964774 -0.194984961216048 ENSG00000117632 STMN1
ENST00000455785 0.00932172181641913 0.00152740093616694 -0.197452954084713 ENSG00000117632 STMN1
ENST00000399728 0.00922642292838026 0.00150946480770353 -0.197684269674481 ENSG00000117632 STMN1
ENST00000465604 0.00986886735663017 0.00163996415787601 -0.197793312550117 ENSG00000117632 STMN1
ENST00000357865 0.0105136247752376 0.00177272424065478 -0.197048528525506 ENSG00000117632 STMN1
ENST00000374291 0.00873431538791485 0.00141231864645957 -0.195109796000327 ENSG00000117632 STMN1
ENST00000485226 0.00723519210168536 0.00112810337283016 -0.19274107195402 ENSG00000117632 STMN1
ENST00000446334 0.0288745904261871 0.00610417198387505 -0.19902176740866 ENSG00000117632 STMN1
ENST00000580971 0.012423412289137 0.00216697598959804 -0.261165913668673 ENSG00000264021 MIR3917
ENST00000374282 0.085725440517418 0.024566041209153 -0.173624565375237 ENSG00000158006 PAFAH2
ENST00000374284 0.115301913460756 0.0362936246539233 -0.162823143669619 ENSG00000158006 PAFAH2
ENST00000493892 0.354279554192265 0.171914580192499 -0.14850818100134 ENSG00000158006 PAFAH2
ENST00000464540 0.371527834857005 0.184183061551011 -0.145025514230397 ENSG00000158006 PAFAH2
ENST00000476611 0.667667667979426 0.466690726018825 0.102872124553104 ENSG00000158006 PAFAH2
ENST00000439092 0.293100244922993 0.130109711972177 -0.165282990419309 ENSG00000158006 PAFAH2
ENST00000441420 0.145277449944927 0.0494191845827175 -0.215106107030543 ENSG00000158006 PAFAH2
ENST00000481377 0.137425820522576 0.0458978336967049 0.25795640435234 ENSG00000158008 EXTL1
ENST00000374280 0.0194698812601753 0.00374843843480956 0.332306461160895 ENSG00000158008 EXTL1
ENST00000484339 0.253923058920526 0.1060990663932 0.238290548353692 ENSG00000158008 EXTL1
ENST00000470037 0.0652569945896309 0.0172389533468504 0.363301973103095 ENSG00000158008 EXTL1
ENST00000374272 2.0471269361017e-40 9.41681333360951e-44 -0.618343541281747 ENSG00000158022 TRIM63
ENST00000483052 0.00136680859325714 0.000154865023101456 -0.471213442901557 ENSG00000158022 TRIM63
ENST00000444713 0.774410969844798 0.60459997939265 0.0623270166916146 ENSG00000175087 PDIK1L
ENST00000374271 0.946724963906157 0.889452845674339 0.013560196058616 ENSG00000175087 PDIK1L
ENST00000374269 0.541116150285028 0.329745206422882 0.100493185966124 ENSG00000175087 PDIK1L
ENST00000374266 0.419232058600619 0.220864937141903 0.14450292534731 ENSG00000142684 ZNF593
ENST00000270812 0.419232058600619 0.220864937141903 0.14450292534731 ENSG00000142684 ZNF593
ENST00000407889 0.438516778047163 0.236391841229895 0.140313459310271 ENSG00000236782 RP11-96L14.7
ENST00000414762 0.671430595445252 0.471038990146117 0.0870337034100148 ENSG00000236782 RP11-96L14.7
ENST00000433939 0.599780005166076 0.389803116704714 0.101594650551554 ENSG00000236782 RP11-96L14.7
ENST00000444682 0.670301010666206 0.469668398805475 0.0870963709257694 ENSG00000236782 RP11-96L14.7
ENST00000448923 0.550244220610565 0.33839732732888 0.120043984283758 ENSG00000236782 RP11-96L14.7
ENST00000361530 0.440351004286459 0.237830054733683 0.173236588359507 ENSG00000142675 CNKSR1
ENST00000374253 0.390741057893164 0.198757531863416 0.188311817843442 ENSG00000142675 CNKSR1
ENST00000525687 0.850927852516828 0.720904177142981 0.0443957495941559 ENSG00000142675 CNKSR1
ENST00000482227 0.390741057893164 0.198757531863416 0.188311817843442 ENSG00000142675 CNKSR1
ENST00000531191 0.267028563657822 0.113928530241674 0.226791128165575 ENSG00000142675 CNKSR1
ENST00000528281 0.20897822696569 0.0808784777259884 0.220797483747356 ENSG00000142675 CNKSR1
ENST00000428812 0.753422521002432 0.575715962753199 0.077812776520875 ENSG00000236155 RP11-231P20.2
ENST00000451482 0.452363448571672 0.247790837047174 0.173525293199999 ENSG00000236155 RP11-231P20.2
ENST00000451429 0.00474657285091883 0.000678466860391166 -0.227003403767829 ENSG00000130695 CEP85
ENST00000476272 0.0121206915035015 0.00210084435856349 -0.210388505456655 ENSG00000130695 CEP85
ENST00000252992 0.0121206915035015 0.00210084435856349 -0.210388505456655 ENSG00000130695 CEP85
ENST00000480446 0.880473092766018 0.769561201557672 -0.0436161161651375 ENSG00000130695 CEP85
ENST00000453146 0.149600594216607 0.0513930137366272 -0.162150297032038 ENSG00000130695 CEP85
ENST00000603670 0.319042972191501 0.147150057683667 -0.174632851542311 ENSG00000270733 RP11-231P20.5
ENST00000469609 0.44018375402475 0.237682775254146 -0.105030648245022 ENSG00000130695 CEP85
ENST00000468163 0.201948506588879 0.0771622411432819 -0.209481355981178 ENSG00000130695 CEP85
ENST00000491670 0.980734654371968 0.959016768910658 0.00520033913475351 ENSG00000130695 CEP85
ENST00000270792 0.653538119688584 0.449486542607638 0.062907226974359 ENSG00000142669 SH3BGRL3
ENST00000319041 0.692610161118202 0.497202796391883 0.0569897143295451 ENSG00000142669 SH3BGRL3
ENST00000314675 0.268901014878947 0.115094195615908 0.165715681584008 ENSG00000158062 UBXN11
ENST00000472155 0.307647957083431 0.139459232285587 0.14042312431521 ENSG00000158062 UBXN11
ENST00000374223 0.307647957083431 0.139459232285587 0.14042312431521 ENSG00000158062 UBXN11
ENST00000475591 0.307647957083431 0.139459232285587 0.14042312431521 ENSG00000158062 UBXN11
ENST00000357089 0.307647957083431 0.139459232285587 0.14042312431521 ENSG00000158062 UBXN11
ENST00000494942 0.307647957083431 0.139459232285587 0.14042312431521 ENSG00000158062 UBXN11
ENST00000374221 0.307647957083431 0.139459232285587 0.14042312431521 ENSG00000158062 UBXN11
ENST00000374217 0.307321090302617 0.139256133646208 0.140298814873971 ENSG00000158062 UBXN11
ENST00000374222 0.307321090302617 0.139256133646208 0.140298814873971 ENSG00000158062 UBXN11
ENST00000496466 0.127685713649293 0.0416463020174749 0.19329501003978 ENSG00000158062 UBXN11
ENST00000535108 0.373861327352114 0.185858496137686 0.134735336250667 ENSG00000158062 UBXN11
ENST00000436301 0.409944395452688 0.213425661900525 0.124296159522178 ENSG00000158062 UBXN11
ENST00000374215 0.570385020238794 0.359369261663609 0.0953165228787355 ENSG00000158062 UBXN11
ENST00000452980 0.433368249460337 0.232065224534921 0.123182436113373 ENSG00000158062 UBXN11
ENST00000442942 0.431734847963806 0.230740601055794 0.126826926793434 ENSG00000158062 UBXN11
ENST00000450041 0.513440347796692 0.302580327726201 0.108856030747249 ENSG00000158062 UBXN11
ENST00000423664 0.513508196267953 0.302687442548884 0.108827118312415 ENSG00000158062 UBXN11
ENST00000421827 0.846188190149642 0.713309799658883 0.0404400917808257 ENSG00000158062 UBXN11
ENST00000434391 0.337296866661913 0.159778476935768 -0.0731767002562367 ENSG00000117682 DHDDS
ENST00000427245 0.895257037359992 0.795268543839278 0.0213939343631534 ENSG00000117682 DHDDS
ENST00000527611 0.596678723973106 0.386488104116526 0.111583563841078 ENSG00000117682 DHDDS
ENST00000374186 0.842325651824026 0.707521079741263 0.0375812183947174 ENSG00000117682 DHDDS
ENST00000525682 0.295323353438315 0.131538078697757 -0.0857467959824974 ENSG00000117682 DHDDS
ENST00000236342 0.310532845301464 0.141292109817896 -0.0831762633170091 ENSG00000117682 DHDDS
ENST00000526219 0.372447570815062 0.184815845466343 -0.0763686914333295 ENSG00000117682 DHDDS
ENST00000374185 0.89554223417286 0.795620371027366 0.0213406616840007 ENSG00000117682 DHDDS
ENST00000487944 0.815525699545257 0.665403180242998 0.04988694749626 ENSG00000117682 DHDDS
ENST00000360009 0.337344340747998 0.159810001428164 -0.0731768606047705 ENSG00000117682 DHDDS
ENST00000533087 0.916850107518922 0.83344857685868 0.0190438933941136 ENSG00000117682 DHDDS
ENST00000531312 0.802587476087577 0.645800921307798 0.0417029598358415 ENSG00000117682 DHDDS
ENST00000525165 0.816968333839707 0.667833180833734 0.0391156809836359 ENSG00000117682 DHDDS
ENST00000525546 0.965987342131041 0.927377155532908 0.009266322093852 ENSG00000117682 DHDDS
ENST00000528557 0.843446307332168 0.709233284993155 0.0372568634446503 ENSG00000117682 DHDDS
ENST00000525326 0.963706794011867 0.922656993764562 0.00991749508093335 ENSG00000117682 DHDDS
ENST00000526278 0.794008325367111 0.632952413987932 0.0429914886233204 ENSG00000117682 DHDDS
ENST00000436153 0.932537848594366 0.861960714210106 0.0156750815163362 ENSG00000117682 DHDDS
ENST00000529688 0.802587476087577 0.645696374847317 0.0416610075146279 ENSG00000117682 DHDDS
ENST00000530781 0.677385655417609 0.478025988685885 0.0844373594859589 ENSG00000117682 DHDDS
ENST00000531955 0.654867440219375 0.45099692740226 0.0697739026679024 ENSG00000117682 DHDDS
ENST00000525410 0.543380955991084 0.331836145517016 0.0801088544568263 ENSG00000117682 DHDDS
ENST00000430232 0.954382419226883 0.904246875773119 -0.00745010012514316 ENSG00000117682 DHDDS
ENST00000431933 0.113274822659425 0.0354398027423425 -0.126433494488169 ENSG00000117682 DHDDS
ENST00000416052 0.038290671043704 0.00869074110700845 -0.212803949588508 ENSG00000117682 DHDDS
ENST00000446498 0.803775919766389 0.647769559259154 -0.0584727988939673 ENSG00000223583 RP3-476K8.4
ENST00000423060 0.00550563346372809 0.000811737649978109 -0.473609593295041 ENSG00000225891 RP3-476K8.3
ENST00000468388 0.38406426738754 0.193550392495345 -0.0987176483994517 ENSG00000198830 HMGN2
ENST00000479815 0.29566927824679 0.131755207594106 -0.11120113633822 ENSG00000198830 HMGN2
ENST00000460563 0.401167279152701 0.206733523615937 -0.0969557285404554 ENSG00000198830 HMGN2
ENST00000464888 0.270206544491008 0.115841753509544 -0.113641370127027 ENSG00000198830 HMGN2
ENST00000463817 0.354420628594258 0.172044174465395 -0.100778999900695 ENSG00000198830 HMGN2
ENST00000467700 0.315563971394258 0.144664822560199 -0.102314470844083 ENSG00000198830 HMGN2
ENST00000361427 0.268962865256492 0.115126634262837 -0.106801299143535 ENSG00000198830 HMGN2
ENST00000466194 0.433244795102297 0.23193372262495 -0.0876342885346195 ENSG00000198830 HMGN2
ENST00000493418 0.483368777017364 0.275030013624301 -0.0836776705279462 ENSG00000198830 HMGN2
ENST00000525525 0.223024203122675 0.0884690991902569 0.215427148914686 ENSG00000117676 RPS6KA1
ENST00000526040 0.0519745536220788 0.0128160066923931 0.280154829836223 ENSG00000117676 RPS6KA1
ENST00000374168 0.0115704986414149 0.00198793358387394 0.275221269799876 ENSG00000117676 RPS6KA1
ENST00000524436 0.101412291135765 0.0305847749303293 0.249491778663289 ENSG00000117676 RPS6KA1
ENST00000374166 0.0113295751896297 0.001938885828111 0.275735967908985 ENSG00000117676 RPS6KA1
ENST00000526792 0.00877399505583906 0.00142075278238337 0.276899243742122 ENSG00000117676 RPS6KA1
ENST00000529454 0.0169477100458135 0.00316126623380257 0.311055225279288 ENSG00000117676 RPS6KA1
ENST00000374162 0.00870102300958037 0.00140618488011511 0.276941851444103 ENSG00000117676 RPS6KA1
ENST00000530003 0.00382583018936288 0.000523703988761706 0.297227864320745 ENSG00000117676 RPS6KA1
ENST00000366866 0.0106012334059518 0.00179100115867819 0.358703941379565 ENSG00000117676 RPS6KA1
ENST00000531113 0.0076939132322365 0.00121444712494175 0.267522576493183 ENSG00000117676 RPS6KA1
ENST00000374163 0.00685361235445799 0.00105653904821688 0.290038543116709 ENSG00000117676 RPS6KA1
ENST00000530607 0.0751032369926989 0.0206686396982207 0.300150031723023 ENSG00000117676 RPS6KA1
ENST00000531382 0.0137302266614092 0.00245047982627363 0.272613963159406 ENSG00000117676 RPS6KA1
ENST00000525582 0.247353424618111 0.102225074118571 0.247774443693207 ENSG00000117676 RPS6KA1
ENST00000527264 0.0203963984228462 0.00396654461386437 0.324112894745043 ENSG00000117676 RPS6KA1
ENST00000474934 0.107772066025788 0.0331759492260367 0.267944473948516 ENSG00000117676 RPS6KA1
ENST00000488985 0.437828129720907 0.235831796660781 0.174572152962605 ENSG00000117676 RPS6KA1
ENST00000403732 0.119199958550922 0.0379584141709093 0.209076011074008 ENSG00000117676 RPS6KA1
ENST00000530305 0.830834622749769 0.689054803923546 0.0530906244218119 ENSG00000117676 RPS6KA1
ENST00000438977 0.0188004306029042 0.00359374291586456 0.355242158497959 ENSG00000117676 RPS6KA1
ENST00000569378 0.963705583370351 0.922637442755079 -0.0135183560225837 ENSG00000260063 RP5-968P14.2
ENST00000324856 1.10898635587192e-07 3.69927814102034e-09 -0.249330476786379 ENSG00000117713 ARID1A
ENST00000457599 2.74607295721869e-07 9.96347034287353e-09 -0.256544912483496 ENSG00000117713 ARID1A
ENST00000524572 0.331529480826163 0.155782874566889 -0.179616510442388 ENSG00000117713 ARID1A
ENST00000374152 0.000584148897672684 5.74156269364907e-05 -0.194396011401865 ENSG00000117713 ARID1A
ENST00000430291 0.130412692624719 0.0428272545534637 -0.216249693740514 ENSG00000117713 ARID1A
ENST00000430799 0.444176421621029 0.24105551185647 -0.0629327775746371 ENSG00000117713 ARID1A
ENST00000466382 0.458668153016991 0.253262244557783 -0.0649062225402571 ENSG00000117713 ARID1A
ENST00000540690 0.454419305007307 0.249576240591701 -0.0654626406000758 ENSG00000117713 ARID1A
ENST00000532781 0.369313789097645 0.182602349355395 -0.0776125586539718 ENSG00000117713 ARID1A
ENST00000430292 0.991524269987482 0.981311847944127 -0.00279604058724736 ENSG00000060642 PIGV
ENST00000472757 0.263287910298751 0.111626959201482 -0.138368133311741 ENSG00000060642 PIGV
ENST00000078527 0.255084453440695 0.106736517113182 -0.146084958487842 ENSG00000060642 PIGV
ENST00000431541 0.973464768127683 0.943903835807195 -0.00817175817491465 ENSG00000060642 PIGV
ENST00000449950 0.204616291068991 0.0785532073913328 -0.158742353775996 ENSG00000060642 PIGV
ENST00000374145 0.19542979063086 0.0737346079176721 -0.163667247116316 ENSG00000060642 PIGV
ENST00000455364 0.986578663164478 0.970759600617893 -0.00418675726959341 ENSG00000060642 PIGV
ENST00000374142 0.781831277697962 0.615372057269051 -0.049525201534387 ENSG00000204160 ZDHHC18
ENST00000374141 0.107424992132459 0.0330250971285097 -0.188042050906775 ENSG00000204160 ZDHHC18
ENST00000534643 0.23283947855767 0.0939056193547617 -0.168764887908253 ENSG00000204160 ZDHHC18
ENST00000488397 0.98788435655931 0.973768679848033 -0.00342138242393588 ENSG00000204160 ZDHHC18
ENST00000478902 0.621753736933229 0.413571476924356 -0.110989818532716 ENSG00000204160 ZDHHC18
ENST00000374135 0.00310648729226625 0.000409092648378511 -0.292482913722557 ENSG00000142751 GPN2
ENST00000448791 0.00605102660262531 0.000909415805883332 -0.383791101092377 ENSG00000226698 RP1-50O24.6
ENST00000374133 0.0129815982453237 0.00228645198736187 -0.288413093298594 ENSG00000142751 GPN2
ENST00000477418 0.00861909840011238 0.00138972521955439 -0.303692157584284 ENSG00000142751 GPN2
ENST00000431781 0.393068065271751 0.200387585723137 -0.12936709288757 ENSG00000142751 GPN2
ENST00000461282 0.622842201479649 0.414876984251573 -0.109202847027999 ENSG00000142751 GPN2
ENST00000445019 0.00527798210842318 0.000772103571140206 -0.424646480509771 ENSG00000198746 GPATCH3
ENST00000361720 0.000972148678773526 0.00010375409208094 -0.413082114748887 ENSG00000198746 GPATCH3
ENST00000450844 0.181052633160605 0.0663790251195952 -0.256300598090157 ENSG00000198746 GPATCH3
ENST00000435827 0.0795724157662659 0.0222829072857722 -0.182073451682556 ENSG00000090273 NUDC
ENST00000321265 0.259674447534444 0.109398102981269 -0.118943682560603 ENSG00000090273 NUDC
ENST00000452707 0.140437393169234 0.0473003395666665 -0.162754964020646 ENSG00000090273 NUDC
ENST00000484772 0.818165350728256 0.669603979337516 -0.034531040209144 ENSG00000090273 NUDC
ENST00000522111 0.0161127064591948 0.00297505438244991 0.293064544902073 ENSG00000253368 TRNP1
ENST00000531285 0.00648661227505165 0.000989659446291393 0.377927221009514 ENSG00000253368 TRNP1
ENST00000289166 0.494946795098403 0.285555805667712 0.166057436402505 ENSG00000158246 FAM46B
ENST00000374089 0.0045087312795798 0.00063883145054522 0.307888437879485 ENSG00000090020 SLC9A1
ENST00000263980 0.00567750512763911 0.000842178903358125 0.222827725823125 ENSG00000090020 SLC9A1
ENST00000490329 0.0136348642141045 0.00242905012873424 0.335435544583773 ENSG00000090020 SLC9A1
ENST00000545949 0.0744649260094158 0.0204458753574764 0.179379942366994 ENSG00000090020 SLC9A1
ENST00000447808 0.0982022479044463 0.0293080627343754 0.244606841669757 ENSG00000090020 SLC9A1
ENST00000374086 0.183882417800671 0.0677707089597142 0.139594386151429 ENSG00000090020 SLC9A1
ENST00000374084 0.259869849212756 0.109522079570962 0.153132486337371 ENSG00000090020 SLC9A1
ENST00000449818 0.476474949179728 0.268782145557549 -0.171323283223344 ENSG00000225159 NPM1P39
ENST00000319394 0.0727538184872254 0.0198409748195189 0.192775030541381 ENSG00000142784 WDTC1
ENST00000361771 0.0679676011417749 0.0181582385857814 0.194596018990273 ENSG00000142784 WDTC1
ENST00000447062 0.00625063632416061 0.000946693082891629 0.25715342410959 ENSG00000142784 WDTC1
ENST00000491239 0.00448363730399782 0.0006341521360571 0.270066544199946 ENSG00000142784 WDTC1
ENST00000472249 0.00934704163420331 0.00153316205803316 0.34239327633513 ENSG00000142784 WDTC1
ENST00000374076 0.347482593379194 0.166990448922013 -0.130218180343605 ENSG00000186501 TMEM222
ENST00000464720 0.347482593379194 0.166990448922013 -0.130218180343605 ENSG00000186501 TMEM222
ENST00000608611 0.347482593379194 0.166990448922013 -0.130218180343605 ENSG00000186501 TMEM222
ENST00000466759 0.246505933548152 0.101697650253219 -0.137032219354192 ENSG00000186501 TMEM222
ENST00000486082 0.221585886645981 0.0876262049692751 -0.141074721462067 ENSG00000186501 TMEM222
ENST00000464813 0.087923888819051 0.0253862613221455 -0.162988688849298 ENSG00000186501 TMEM222
ENST00000478104 0.327382687108804 0.152914742079455 -0.133192040048436 ENSG00000186501 TMEM222
ENST00000498220 0.164227829655151 0.0581897456947457 -0.145264739154104 ENSG00000186501 TMEM222
ENST00000384161 0.719381703464152 0.531100489132637 0.0821376214959869 ENSG00000206888 RNU6-48P
ENST00000486001 0.937048095254742 0.870209417059471 -0.0227200876442372 ENSG00000241547 RP11-4K3__A.5
ENST00000471456 0.416653021360134 0.218846902141564 -0.139827640828332 ENSG00000186501 TMEM222
ENST00000470223 0.349280898458304 0.16825334092946 -0.15716032489315 ENSG00000186501 TMEM222
ENST00000318074 0.454505704003585 0.249654742754425 -0.17549943092638 ENSG00000142765 SYTL1
ENST00000483926 0.453377290066171 0.248637274755142 -0.175874159546454 ENSG00000142765 SYTL1
ENST00000543823 0.566773832518541 0.355788780166063 -0.14060240239429 ENSG00000142765 SYTL1
ENST00000490170 0.717240930661194 0.528369276915499 -0.0949480914332597 ENSG00000142765 SYTL1
ENST00000496001 0.580165201554669 0.369033817522858 0.106101531078519 ENSG00000142765 SYTL1
ENST00000485269 0.672483753346823 0.472152363521297 0.0818439922688479 ENSG00000142765 SYTL1
ENST00000475199 0.194673475209468 0.0733527080024521 -0.253506019757044 ENSG00000142765 SYTL1
ENST00000486046 0.0606923665159033 0.0156723542860408 -0.290885826834437 ENSG00000142733 MAP3K6
ENST00000472410 0.186503849169094 0.0691242541957413 -0.207930472695452 ENSG00000142733 MAP3K6
ENST00000374040 0.323279684049926 0.150035883553423 -0.176659537765819 ENSG00000142733 MAP3K6
ENST00000493901 0.325442233943934 0.151621976599193 -0.176009042764014 ENSG00000142733 MAP3K6
ENST00000470890 0.496838016836814 0.287154119669499 -0.112748112497505 ENSG00000142733 MAP3K6
ENST00000357582 0.333535239130584 0.157212013562456 -0.173496873066544 ENSG00000142733 MAP3K6
ENST00000476509 0.788423996598679 0.625088901814679 -0.0604494247002948 ENSG00000142733 MAP3K6
ENST00000495230 0.398418463665736 0.204616605294086 -0.181522756965356 ENSG00000142733 MAP3K6
ENST00000374024 0.0019994755342941 0.000241429080811524 0.448409197856345 ENSG00000181773 GPR3
ENST00000430629 4.1787637569388e-07 1.58644650069365e-08 0.236390455865233 ENSG00000158195 WASF2
ENST00000536657 0.0539618688719444 0.0134355861395316 0.12260137076577 ENSG00000158195 WASF2
ENST00000492975 0.807196457547553 0.65312537922776 -0.0689466232849631 ENSG00000241169 RP4-752I6.1
ENST00000443579 0.809552763653525 0.656184031213508 -0.0558574611200274 ENSG00000237429 RP1-159A19.4
ENST00000247087 0.0259404241248624 0.00532505087824198 0.272105772500957 ENSG00000126705 AHDC1
ENST00000374011 0.0294285132543412 0.00625459021728505 0.27086845163287 ENSG00000126705 AHDC1
ENST00000487743 0.0157231125776341 0.00288555144640746 0.439446667289226 ENSG00000126705 AHDC1
ENST00000490295 0.653493237126841 0.449436885558247 0.0767156044212506 ENSG00000126705 AHDC1
ENST00000480033 0.949361257942776 0.894731873689992 0.0130232420284549 ENSG00000126705 AHDC1
ENST00000361157 0.960954284199989 0.91716466181928 -0.0152874107421782 ENSG00000126709 IFI6
ENST00000339145 0.960847542948686 0.916958600241573 -0.0153261552456429 ENSG00000126709 IFI6
ENST00000362020 0.960954284199989 0.91716466181928 -0.0152874107421782 ENSG00000126709 IFI6
ENST00000430683 0.678006538175915 0.478858869167815 0.0801570770912098 ENSG00000225886 RP11-288L9.4
ENST00000373954 0.684101644286964 0.486364652804176 -0.0577188667247446 ENSG00000009780 FAM76A
ENST00000419687 0.855060628275576 0.727671203109996 -0.0291296329067666 ENSG00000009780 FAM76A
ENST00000373949 0.859053736347129 0.734267737557684 -0.0271595755442682 ENSG00000009780 FAM76A
ENST00000530324 0.561065073678223 0.349795050117249 -0.0810697599661194 ENSG00000009780 FAM76A
ENST00000234549 0.567422652264637 0.356432617820169 -0.0796759359365543 ENSG00000009780 FAM76A
ENST00000010299 0.567422652264637 0.356432617820169 -0.0796759359365543 ENSG00000009780 FAM76A
ENST00000446647 0.394216092134982 0.201245035537235 -0.135706476859059 ENSG00000009780 FAM76A
ENST00000373943 0.907436928543949 0.817036036511457 0.0222968336637495 ENSG00000117758 STX12
ENST00000440806 0.876211919389894 0.76302691826196 -0.0240497608281913 ENSG00000117758 STX12
ENST00000468761 0.78919554068255 0.626109498921865 -0.0402846844405987 ENSG00000117758 STX12
ENST00000481874 0.876075262090913 0.762789342157918 0.037765406125037 ENSG00000117758 STX12
ENST00000472285 0.599497276185604 0.389541808066437 0.0905834025300667 ENSG00000117758 STX12
ENST00000311772 1.91157383729371e-09 4.37190250145086e-11 -0.401127714047456 ENSG00000117751 PPP1R8
ENST00000236412 1.94264000253864e-09 4.45970830741639e-11 -0.40113208487038 ENSG00000117751 PPP1R8
ENST00000373931 2.04323900494023e-09 4.71268164080587e-11 -0.401053148092718 ENSG00000117751 PPP1R8
ENST00000431586 1.03128453712558e-08 2.75888812418703e-10 -0.413385031176818 ENSG00000117751 PPP1R8
ENST00000486634 0.00691766697970359 0.00106826995906905 -0.335214510899014 ENSG00000117751 PPP1R8
ENST00000601459 0.00831859055927234 0.00133289972930251 -0.373426733421605 ENSG00000268552 AL109927.1
ENST00000328928 0.605811444215661 0.396260357823642 0.086768039975946 ENSG00000130775 THEMIS2
ENST00000373925 0.605811444215661 0.396260357823642 0.086768039975946 ENSG00000130775 THEMIS2
ENST00000373927 0.590992450000912 0.380201036654795 0.0895020785408539 ENSG00000130775 THEMIS2
ENST00000427466 0.582091364483396 0.371115146293184 0.0945079438633288 ENSG00000130775 THEMIS2
ENST00000442118 0.635592753223361 0.429067365544774 0.0869784189865909 ENSG00000130775 THEMIS2
ENST00000467258 0.463540844730777 0.257436058307132 0.118557206777518 ENSG00000130775 THEMIS2
ENST00000373921 0.605811444215661 0.396260357823642 0.086768039975946 ENSG00000130775 THEMIS2
ENST00000466068 0.584677839488598 0.37361304765136 0.100140139811597 ENSG00000130775 THEMIS2
ENST00000482828 0.568157537361585 0.357106593309824 0.112659932525538 ENSG00000130775 THEMIS2
ENST00000456990 0.677493204681048 0.47823509617465 0.081794660594314 ENSG00000130775 THEMIS2
ENST00000492877 0.865680529005724 0.745351371020805 -0.0372727403043609 ENSG00000130775 THEMIS2
ENST00000373912 4.08277303762509e-13 5.0179989178027e-15 -0.493496068409787 ENSG00000117748 RPA2
ENST00000419958 1.27991288580687e-08 3.49945275469655e-10 -0.489017798828028 ENSG00000117748 RPA2
ENST00000373909 4.96661206683384e-12 7.31444557244487e-14 -0.483693031843201 ENSG00000117748 RPA2
ENST00000313433 4.16724335401183e-12 6.0173879811757e-14 -0.498605341115391 ENSG00000117748 RPA2
ENST00000444045 1.4800442550758e-08 4.12003981880873e-10 -0.490998565263785 ENSG00000117748 RPA2
ENST00000448015 0.803521934194643 0.647310755612765 0.06876163694084 ENSG00000227050 RP11-460I13.2
ENST00000373884 0.787431522724648 0.623651652066948 0.0476350138457545 ENSG00000158156 XKR8
ENST00000481387 0.304374784798054 0.13731590683483 0.195872301446563 ENSG00000158156 XKR8
ENST00000373871 0.196705677109444 0.0744464467323716 -0.126157297545263 ENSG00000158161 EYA3
ENST00000436342 0.196705677109444 0.0744464467323716 -0.126157297545263 ENSG00000158161 EYA3
ENST00000373864 0.373793367430057 0.185789784646667 -0.137344278370321 ENSG00000158161 EYA3
ENST00000540618 0.205330529092908 0.0789164046732198 -0.168552712903744 ENSG00000158161 EYA3
ENST00000545175 0.204098078300176 0.0782417748503814 -0.169553216522783 ENSG00000158161 EYA3
ENST00000373863 0.226067720157582 0.0901768585733163 -0.167875082025003 ENSG00000158161 EYA3
ENST00000495923 0.429405083503088 0.22887510082181 -0.10505845457188 ENSG00000158161 EYA3
ENST00000471498 0.246249800074072 0.10155658217818 -0.172544264691118 ENSG00000158161 EYA3
ENST00000468665 0.862468669364283 0.739846227535316 -0.0366864113168107 ENSG00000158161 EYA3
ENST00000476501 0.862546939015366 0.740009359216592 -0.041086100967965 ENSG00000240750 RN7SL559P
ENST00000543748 0.136928136989583 0.0456603289715808 -0.289907093839225 ENSG00000228589 SPCS2P4
ENST00000436160 0.200351845572137 0.0763491303125791 -0.258306037757897 ENSG00000228589 SPCS2P4
ENST00000373857 0.221977675592782 0.0878673441123035 0.20490727267397 ENSG00000169403 PTAFR
ENST00000539896 0.432801017595451 0.231605938065364 0.172894800385818 ENSG00000169403 PTAFR
ENST00000305392 0.467344405715198 0.260749492115633 0.1596965761493 ENSG00000169403 PTAFR
ENST00000603289 0.605815931994924 0.396268847172644 -0.07293332515779 ENSG00000126698 DNAJC8
ENST00000321830 0.655726134386647 0.452089542074106 0.10579716533639 ENSG00000215902 AL353354.1
ENST00000263697 0.519599615713995 0.3085219539322 -0.107914177730938 ENSG00000126698 DNAJC8
ENST00000596102 0.985953007389428 0.969625574563831 -0.00412124252311582 ENSG00000269804 AL353354.2
ENST00000489277 0.519599615713995 0.3085219539322 -0.107914177730938 ENSG00000126698 DNAJC8
ENST00000470967 0.77777093781015 0.609141164655236 -0.0661936243863099 ENSG00000126698 DNAJC8
ENST00000482674 0.555929327807719 0.344234252789729 -0.129035479934034 ENSG00000126698 DNAJC8
ENST00000488868 0.56158935778611 0.350378801216599 -0.127701056787929 ENSG00000126698 DNAJC8
ENST00000497986 0.433779323964703 0.232388238992547 -0.0914182719855606 ENSG00000130770 ATPIF1
ENST00000335514 0.433779323964703 0.232388238992547 -0.0914182719855606 ENSG00000130770 ATPIF1
ENST00000468425 0.446230793512573 0.242846668528653 -0.0821519868299204 ENSG00000130770 ATPIF1
ENST00000465645 0.433779323964703 0.232388238992547 -0.0914182719855606 ENSG00000130770 ATPIF1
ENST00000604716 0.658602611268377 0.455530711456675 -0.108187605468671 ENSG00000270605 RP5-1092A3.4
ENST00000253063 0.654687198286039 0.450726470061129 0.0792077421225085 ENSG00000130766 SESN2
ENST00000479574 0.00432067237019666 0.000606502777186379 -0.330542339175263 ENSG00000130772 MED18
ENST00000373842 0.000472296448452644 4.47956870105735e-05 -0.382551051014325 ENSG00000130772 MED18
ENST00000398997 0.000472296448452644 4.47956870105735e-05 -0.382551051014325 ENSG00000130772 MED18
ENST00000475655 0.0380020304829563 0.00860610922487592 -0.307079659645537 ENSG00000130772 MED18
ENST00000474683 0.0182551406134702 0.0034673351962306 -0.326206849682023 ENSG00000130772 MED18
ENST00000373839 5.5285446155393e-05 3.82327104737084e-06 -0.362490264797341 ENSG00000204138 PHACTR4
ENST00000463428 1.35711320934453e-06 5.84671643557186e-08 -0.451031060453792 ENSG00000204138 PHACTR4
ENST00000493669 5.52246189008754e-05 3.81805224759233e-06 -0.398048927736944 ENSG00000204138 PHACTR4
ENST00000373836 0.00426316974500225 0.000596500578063386 -0.280600074505308 ENSG00000204138 PHACTR4
ENST00000438601 0.354363512026133 0.172006260746502 -0.185793817248163 ENSG00000229820 RP1-308E4.1
ENST00000398958 6.32086074605931e-07 2.50690071133151e-08 -0.245588085835333 ENSG00000180198 RCC1
ENST00000413987 3.32567258979635e-07 1.23054427458288e-08 -0.307018773114093 ENSG00000242125 SNHG3
ENST00000427469 2.41040594654079e-05 1.4817941537241e-06 -0.245241816346999 ENSG00000180198 RCC1
ENST00000447507 0.00874462379958691 0.00141480257118308 -0.248958009565378 ENSG00000242125 SNHG3
ENST00000434290 2.66380187301779e-05 1.65767243704363e-06 -0.241619635426541 ENSG00000180198 RCC1
ENST00000373833 6.36534424979493e-07 2.52753838889461e-08 -0.245902688242063 ENSG00000180198 RCC1
ENST00000437681 6.83921272929795e-05 4.87440763485362e-06 -0.28021355244005 ENSG00000242125 SNHG3
ENST00000364938 0.00332893246677457 0.000444239922924544 -0.525775479135454 ENSG00000242125 SNHG3
ENST00000363217 0.00140766961510322 0.000160344627759331 -0.579992138321858 ENSG00000200087 SNORA73B
ENST00000419074 0.0713261496492574 0.0193267053520258 -0.172934415835128 ENSG00000180198 RCC1
ENST00000459072 0.954165023501319 0.903716968352353 0.0135916822605429 ENSG00000238821 snoU13
ENST00000373832 0.0419949553342247 0.00975334573215555 -0.160306026021437 ENSG00000180198 RCC1
ENST00000373831 0.493664044473396 0.284382422951144 -0.0932306788290536 ENSG00000180198 RCC1
ENST00000411533 0.478027961274188 0.270187327094657 -0.0980125556306804 ENSG00000180198 RCC1
ENST00000486790 0.457086520744812 0.251813179343408 -0.105381362778437 ENSG00000180198 RCC1
ENST00000430407 0.336269996545157 0.159065946746233 -0.113260923223681 ENSG00000180198 RCC1
ENST00000447051 0.624470233942957 0.416621692338483 0.125047801138538 ENSG00000231468 PRDX3P2
ENST00000429051 0.752350995435288 0.574343694092591 -0.054469285486435 ENSG00000180198 RCC1
ENST00000478232 0.593508008550274 0.383052193112714 -0.0938458670656048 ENSG00000180198 RCC1
ENST00000373830 0.865014936586957 0.744380387499078 0.0220806443611029 ENSG00000180098 TRNAU1AP
ENST00000495995 0.00574185123475266 0.000853787237436663 -0.287121670947313 ENSG00000180098 TRNAU1AP
ENST00000411406 0.0667951706296133 0.0177629161081367 -0.285303009979186 ENSG00000180098 TRNAU1AP
ENST00000480930 0.844719724390784 0.711192088227841 0.0255109056350691 ENSG00000180098 TRNAU1AP
ENST00000491577 0.843598158324868 0.709579254469089 0.025639900382598 ENSG00000180098 TRNAU1AP
ENST00000464880 0.0102346779569514 0.00171421678288979 -0.339997889619728 ENSG00000180098 TRNAU1AP
ENST00000497790 0.00561897482678858 0.00083163896811062 -0.375314583698339 ENSG00000180098 TRNAU1AP
ENST00000495215 0.0323995612913925 0.0070541760270169 -0.226421598195028 ENSG00000180098 TRNAU1AP
ENST00000464093 0.0104838774939438 0.00176635213351209 -0.286286514739253 ENSG00000180098 TRNAU1AP
ENST00000484775 0.338955280203435 0.160965387179768 0.0954438274167113 ENSG00000180098 TRNAU1AP
ENST00000464612 0.00808959060964449 0.00128940387665835 -0.311689660422895 ENSG00000197989 SNHG12
ENST00000475441 0.0183306839192559 0.00348522105443636 -0.286630338950318 ENSG00000197989 SNHG12
ENST00000531126 0.032287025560032 0.00702178408248005 -0.260015106887187 ENSG00000197989 SNHG12
ENST00000461448 0.032287025560032 0.00702178408248005 -0.260015106887187 ENSG00000197989 SNHG12
ENST00000470977 0.0313972550381692 0.00678224037171809 -0.261304436417322 ENSG00000197989 SNHG12
ENST00000474814 0.0313972550381692 0.00678224037171809 -0.261304436417322 ENSG00000197989 SNHG12
ENST00000481368 0.00450218878705255 0.00063735434737143 -0.323416943950256 ENSG00000197989 SNHG12
ENST00000481220 0.0313194459453023 0.00676183078635084 -0.261349714109144 ENSG00000197989 SNHG12
ENST00000488745 0.0297192211759028 0.00633218279694144 -0.264602197484316 ENSG00000197989 SNHG12
ENST00000483436 0.0315065119698046 0.00681037045195072 -0.260350231871964 ENSG00000197989 SNHG12
ENST00000408612 0.831991722476241 0.691251592894673 0.0555126819960601 ENSG00000221539 SNORD99
ENST00000384581 0.0591140785300753 0.0151424325791228 -0.315590402350726 ENSG00000197989 SNHG12
ENST00000464115 0.322263546649455 0.149279386577044 -0.159742497837113 ENSG00000197989 SNHG12
ENST00000461832 0.322263546649455 0.149279386577044 -0.159742497837113 ENSG00000197989 SNHG12
ENST00000384584 0.588836310136741 0.377785492357766 -0.13567060017436 ENSG00000197989 SNHG12
ENST00000384342 0.31835763715608 0.146646332567087 -0.223265110191343 ENSG00000197989 SNHG12
ENST00000471683 0.102045561546029 0.0308447067149909 0.247027309361717 ENSG00000120656 TAF12
ENST00000373826 0.0222729397740413 0.00440992361069155 0.444008580078252 ENSG00000188060 RAB42
ENST00000465518 0.309189776771736 0.140474340397601 0.219776043628205 ENSG00000188060 RAB42
ENST00000373824 0.961274405028287 0.917822563346242 -0.0077596142443865 ENSG00000120656 TAF12
ENST00000263974 0.957104108701554 0.909651336892287 -0.00858023308266514 ENSG00000120656 TAF12
ENST00000495422 0.905771881620827 0.814231175608677 -0.0186252819767188 ENSG00000120656 TAF12
ENST00000420776 0.958581056350228 0.91236412451671 0.0152310049865722 ENSG00000229388 RP11-442N24__B.1
ENST00000373816 0.394627447240314 0.201599514411361 -0.0754350663122294 ENSG00000162419 GMEB1
ENST00000361872 0.611006422425933 0.401657783332681 -0.054739444550766 ENSG00000162419 GMEB1
ENST00000294409 0.580077927272098 0.368935065251588 -0.0586745766119909 ENSG00000162419 GMEB1
ENST00000480454 0.70085161810267 0.507642649423536 -0.0451855791432125 ENSG00000162419 GMEB1
ENST00000474884 0.959428663167487 0.914253523568477 0.00632013038203814 ENSG00000198492 YTHDF2
ENST00000542507 0.959097927276349 0.913228326125649 -0.00443793374973407 ENSG00000198492 YTHDF2
ENST00000373812 0.960272260231911 0.91572274624243 -0.00431189743589946 ENSG00000198492 YTHDF2
ENST00000541996 0.962514475174697 0.920169628249787 -0.00408932131114322 ENSG00000198492 YTHDF2
ENST00000478283 0.830055301708193 0.687917844841732 -0.0175486970547141 ENSG00000198492 YTHDF2
ENST00000496288 0.9025150634889 0.808423343544197 0.0144548957939141 ENSG00000198492 YTHDF2
ENST00000475796 0.525960354380151 0.314661367477799 -0.0754333081254239 ENSG00000198492 YTHDF2
ENST00000476976 0.942009917980447 0.88010524839017 -0.0103993708660337 ENSG00000198492 YTHDF2
ENST00000468863 0.805319838477485 0.650378244546027 -0.0357090878883486 ENSG00000198492 YTHDF2
ENST00000234961 0.251827848506099 0.10490323162415 -0.178610547326176 ENSG00000116329 OPRD1
ENST00000443593 0.411510702048016 0.214587169871959 -0.146809320800455 ENSG00000226852 RP1-212P9.2
ENST00000418471 0.0972901671606443 0.0289410902341896 -0.336252451028336 ENSG00000233427 RP1-212P9.3
ENST00000343067 3.75490594486039e-05 2.45697096026532e-06 0.338141279057671 ENSG00000159023 EPB41
ENST00000356093 3.75490594486039e-05 2.45697096026532e-06 0.338141279057671 ENSG00000159023 EPB41
ENST00000398863 3.75490594486039e-05 2.45697096026532e-06 0.338141279057671 ENSG00000159023 EPB41
ENST00000482464 0.229149023403923 0.0918588980256377 0.146730824195856 ENSG00000159023 EPB41
ENST00000373800 0.0724623417686528 0.0197439438949749 0.248639987308537 ENSG00000159023 EPB41
ENST00000349460 0.0724623417686528 0.0197439438949749 0.248639987308537 ENSG00000159023 EPB41
ENST00000347529 0.0724623417686528 0.0197439438949749 0.248639987308537 ENSG00000159023 EPB41
ENST00000373798 8.26644822080402e-05 6.04015759452984e-06 0.330655579696211 ENSG00000159023 EPB41
ENST00000373797 0.367120415903707 0.181044916091052 0.156384702740041 ENSG00000159023 EPB41
ENST00000488277 0.142458583649814 0.0482176177866267 0.274407929083456 ENSG00000159023 EPB41
ENST00000490308 0.104717492937261 0.0319067344253316 0.280158499844845 ENSG00000159023 EPB41
ENST00000460378 2.78674535174272e-09 6.57978759467752e-11 0.441527837176395 ENSG00000159023 EPB41
ENST00000462032 0.366268630148124 0.180422774147931 0.192016817530859 ENSG00000159023 EPB41
ENST00000521452 0.0121972545179575 0.00211656950928662 0.321831022097417 ENSG00000253304 TMEM200B
ENST00000420504 0.0178704225632825 0.00337936331229758 0.307330897736146 ENSG00000253304 TMEM200B
ENST00000413004 0.631881537686027 0.424872549777387 -0.116885823393245 ENSG00000225750 RP11-242O24.3
ENST00000373795 0.00333812706455116 0.000445715420672514 -0.1749741225725 ENSG00000116350 SRSF4
ENST00000546138 0.0006277626641835 6.246042234092e-05 -0.173786551668704 ENSG00000116350 SRSF4
ENST00000466448 0.00105218903824148 0.000113999119977375 -0.175720030233233 ENSG00000116350 SRSF4
ENST00000450108 0.941781979442155 0.8796768040583 0.0211556201603929 ENSG00000227637 RP11-242O24.5
ENST00000497015 0.0395796045340257 0.00905838976189497 -0.181330110741073 ENSG00000116350 SRSF4
ENST00000605204 0.000140394508285665 1.11182052859639e-05 -0.212289294644714 ENSG00000116350 SRSF4
ENST00000477193 0.00379786214235589 0.000518619872368429 -0.290313775430884 ENSG00000116350 SRSF4
ENST00000489898 0.137358513952911 0.0458644945317072 -0.182356811503876 ENSG00000116350 SRSF4
ENST00000472353 0.369940078348027 0.183031662712318 -0.0854716011364733 ENSG00000116350 SRSF4
ENST00000373791 0.164144135340963 0.0581518323219728 0.145738925800371 ENSG00000116353 MECR
ENST00000475773 0.0462270370711674 0.0110201885775531 0.256132725757142 ENSG00000116353 MECR
ENST00000483435 0.0188698359393825 0.00360945118849123 0.302139878444351 ENSG00000116353 MECR
ENST00000263702 0.148305658468432 0.0508138484812058 0.154750297658882 ENSG00000116353 MECR
ENST00000473030 0.116722935636245 0.0368994816221445 0.175811447026948 ENSG00000116353 MECR
ENST00000463412 0.0632716890206781 0.016564421770209 0.205506320312534 ENSG00000116353 MECR
ENST00000453185 0.0470797601656039 0.011278094778692 0.26180699335769 ENSG00000116353 MECR
ENST00000478505 0.0373341665029519 0.00842505178196116 0.227267963043007 ENSG00000116353 MECR
ENST00000490529 0.063442244466558 0.0166268566088127 0.196478294196586 ENSG00000116353 MECR
ENST00000464511 0.175759929443949 0.0637841419822759 0.25892177717979 ENSG00000116353 MECR
ENST00000463052 0.592064208798888 0.381413950768602 0.079371771011417 ENSG00000116353 MECR
ENST00000489248 0.637492462500074 0.431139246308152 0.0708264295240927 ENSG00000116353 MECR
ENST00000475861 0.735231470990991 0.551345560714963 0.0532690568455708 ENSG00000116353 MECR
ENST00000474946 0.589049455090599 0.377985748951186 0.0815649573653542 ENSG00000116353 MECR
ENST00000464915 0.61379247737608 0.404726966945503 0.105129799304281 ENSG00000116353 MECR
ENST00000482610 0.539069343219711 0.327655717987577 0.10453144603988 ENSG00000116353 MECR
ENST00000484012 0.782621276746438 0.616449961168443 0.0529249272401075 ENSG00000116353 MECR
ENST00000493928 0.469749888126978 0.26278704610066 0.133631345048581 ENSG00000116353 MECR
ENST00000427046 0.842313105907263 0.707488152188785 -0.05184389732273 ENSG00000237934 RP11-467D18.2
ENST00000345512 0.975137214892036 0.947319205793305 0.00542817093777052 ENSG00000060656 PTPRU
ENST00000373779 0.844719724390784 0.711263357957708 0.0316380739218923 ENSG00000060656 PTPRU
ENST00000323874 0.844719724390784 0.711263357957708 0.0316380739218923 ENSG00000060656 PTPRU
ENST00000356870 0.844719724390784 0.711263357957708 0.0316380739218923 ENSG00000060656 PTPRU
ENST00000428026 0.844719724390784 0.711263357957708 0.0316380739218923 ENSG00000060656 PTPRU
ENST00000460170 0.842058725193855 0.707122409607192 0.0321466280303097 ENSG00000060656 PTPRU
ENST00000527027 0.892562156275341 0.7901609693389 0.0335904692916102 ENSG00000060656 PTPRU
ENST00000415600 0.800745758560422 0.64270513574193 0.0411368923711822 ENSG00000060656 PTPRU
ENST00000531385 0.476722354867481 0.269034781406814 0.11924376502295 ENSG00000060656 PTPRU
ENST00000526080 0.619792140977218 0.411460370223674 0.120169807199953 ENSG00000060656 PTPRU
ENST00000493601 0.470212480939499 0.263180035986262 0.126657874928062 ENSG00000060656 PTPRU
ENST00000465525 0.422429640225756 0.223250406211167 0.139252849394217 ENSG00000060656 PTPRU
ENST00000492954 0.118899795138359 0.0378269361906792 0.238490123137561 ENSG00000060656 PTPRU
ENST00000417651 0.646614031520913 0.441528984891351 -0.0956402214493951 ENSG00000230523 RP3-437I16.1
ENST00000373765 0.830320829583932 0.688367508979186 0.0604644572709181 ENSG00000162510 MATN1
ENST00000414532 0.91107368300812 0.823213273128246 -0.0344074315567067 ENSG00000186056 MATN1-AS1
ENST00000454613 0.91107368300812 0.823213273128246 -0.0344074315567067 ENSG00000186056 MATN1-AS1
ENST00000414763 0.922828643818245 0.844262516555777 0.0269644740953755 ENSG00000186056 MATN1-AS1
ENST00000440358 0.433673341339311 0.232306524713119 -0.16250247477659 ENSG00000229607 RP5-1125N11.1
ENST00000430320 0.278201500285279 0.120671301917345 -0.17611548956357 ENSG00000223382 RP1-65J11.1
ENST00000336798 0.279363461166013 0.121419596756334 0.117656484785253 ENSG00000162512 SDC3
ENST00000339394 0.961224493986742 0.917597607310232 0.00847366165622199 ENSG00000162512 SDC3
ENST00000471567 0.871192765273025 0.754628471520771 0.0311403255315224 ENSG00000162512 SDC3
ENST00000487984 0.394902023347608 0.201824921690783 0.147623254633677 ENSG00000162512 SDC3
ENST00000424085 0.973310460711481 0.943620748965204 0.00430691525952334 ENSG00000134644 PUM1
ENST00000257075 0.973310460711481 0.943620748965204 0.00430691525952334 ENSG00000134644 PUM1
ENST00000373747 0.973310460711481 0.943607726526551 0.00430682474172626 ENSG00000134644 PUM1
ENST00000525843 0.988909873560102 0.976084610333105 0.00168165190119818 ENSG00000134644 PUM1
ENST00000426105 0.964889245740145 0.92463062379289 -0.00471372771876202 ENSG00000134644 PUM1
ENST00000440538 0.964268290595506 0.923536566712592 -0.00476699350199166 ENSG00000134644 PUM1
ENST00000498419 0.784325936826813 0.619208779632295 0.036070657507524 ENSG00000134644 PUM1
ENST00000373741 0.962177327823963 0.919452311427093 -0.00501498878698732 ENSG00000134644 PUM1
ENST00000423018 0.964023250870477 0.923142512135942 -0.00479609713618168 ENSG00000134644 PUM1
ENST00000373742 0.954998632382341 0.905344365396924 -0.00582379342483549 ENSG00000134644 PUM1
ENST00000530669 0.446734101982142 0.243250409833778 0.107477460355117 ENSG00000134644 PUM1
ENST00000529846 0.457832511771835 0.252510441966591 0.105268824477406 ENSG00000134644 PUM1
ENST00000525997 0.478712383445873 0.27086319449167 0.101026490070243 ENSG00000134644 PUM1
ENST00000527498 0.559487504275469 0.348078195896471 0.0768189079718933 ENSG00000134644 PUM1
ENST00000365237 0.441721211886038 0.238881064747663 -0.14346326701484 ENSG00000202107 SNORD103B
ENST00000498627 0.885074523902824 0.777110633284421 0.0405484067372495 ENSG00000134644 PUM1
ENST00000471894 0.961046474722188 0.917309080099407 -0.0124523152795018 ENSG00000134644 PUM1
ENST00000490546 0.855684719228602 0.728780395958546 -0.0359806825387294 ENSG00000134644 PUM1
ENST00000532678 0.573658282989124 0.362481281049542 -0.0590137284578446 ENSG00000134644 PUM1
ENST00000526128 0.225554074975991 0.0898487597449823 -0.167232751465384 ENSG00000134644 PUM1
ENST00000526215 0.539961256452895 0.328548552621838 -0.0604662532564031 ENSG00000134644 PUM1
ENST00000525948 0.711358221739092 0.520513806768921 -0.0479275438931642 ENSG00000134644 PUM1
ENST00000480602 0.609832261800318 0.400548419320768 -0.0649714343911981 ENSG00000134644 PUM1
ENST00000524516 0.980300919779765 0.957930076537468 0.0053329823117515 ENSG00000134644 PUM1
ENST00000417263 0.683101157307712 0.485015078161736 0.0915454056498819 ENSG00000237329 RP11-201O14.1
ENST00000531867 0.542673239427078 0.331212828284265 0.117479012029994 ENSG00000134644 PUM1
ENST00000373736 0.944837649436323 0.885742003454904 0.0205185364565323 ENSG00000084628 NKAIN1
ENST00000263693 0.833254884728296 0.693332985268028 -0.0460373511159012 ENSG00000084628 NKAIN1
ENST00000398657 0.929335534868837 0.856380153416945 -0.019625032109851 ENSG00000084628 NKAIN1
ENST00000263694 0.0830321200426166 0.0235710243168489 -0.153641861946579 ENSG00000060688 SNRNP40
ENST00000486941 0.553120519145841 0.341206045938851 -0.111743606743885 ENSG00000060688 SNRNP40
ENST00000489853 0.524749646632662 0.313412789378526 -0.0945818833163301 ENSG00000060688 SNRNP40
ENST00000373720 0.919910952817802 0.83927906846782 0.020484210076666 ENSG00000060688 SNRNP40
ENST00000491106 0.463546530985665 0.25745857745162 -0.146012582638335 ENSG00000060688 SNRNP40
ENST00000446633 0.090868646120785 0.0265127709381668 -0.150246737583396 ENSG00000060688 SNRNP40
ENST00000452686 0.305576940405911 0.138086990088983 0.184453878543195 ENSG00000229447 RP11-490K7.4
ENST00000474025 0.159450941999548 0.0559274812278807 -0.206523157816717 ENSG00000060688 SNRNP40
ENST00000463988 0.00896932744413645 0.00145921603319218 -0.308087774691644 ENSG00000060688 SNRNP40
ENST00000344147 0.00234128845709922 0.000291276105925283 -0.251108648188159 ENSG00000121766 ZCCHC17
ENST00000479629 0.0246125464226498 0.00498796347971705 -0.284216874877591 ENSG00000121766 ZCCHC17
ENST00000373714 0.00234128845709922 0.000291276105925283 -0.251108648188159 ENSG00000121766 ZCCHC17
ENST00000546109 0.00228453248543866 0.00028305017597924 -0.276086970647554 ENSG00000121766 ZCCHC17
ENST00000422613 0.00178491215664253 0.000211243898305727 -0.263376051076429 ENSG00000121766 ZCCHC17
ENST00000490049 0.00915053576347334 0.00149422139014124 -0.286081296818456 ENSG00000121766 ZCCHC17
ENST00000430143 0.120916367823485 0.0386842389545446 -0.183756458289297 ENSG00000229044 RP11-266K22.2
ENST00000373713 0.9711270469137 0.938593278742459 0.00698529387469961 ENSG00000121769 FABP3
ENST00000497275 0.981493492287279 0.96054160791947 0.00461428910068752 ENSG00000121769 FABP3
ENST00000498148 0.970631352952611 0.93768165209733 0.00707001521345143 ENSG00000121769 FABP3
ENST00000482018 0.972336856787688 0.941295916850341 -0.00641985194364171 ENSG00000121769 FABP3
ENST00000373710 0.626820399058608 0.419375227889868 0.0662146781808109 ENSG00000168528 SERINC2
ENST00000536859 0.623368814111148 0.415503883685367 0.0670180979364953 ENSG00000168528 SERINC2
ENST00000487207 0.91630633447927 0.832509873505841 0.018960103789538 ENSG00000168528 SERINC2
ENST00000373709 0.604695365057945 0.394923052871345 0.0701930551874673 ENSG00000168528 SERINC2
ENST00000536384 0.589430875883902 0.378395727314903 0.0722387790361543 ENSG00000168528 SERINC2
ENST00000491976 0.589430875883902 0.378395727314903 0.0722387790361543 ENSG00000168528 SERINC2
ENST00000596131 0.480283509623313 0.272207833449556 0.163965533058883 ENSG00000268950 AC114494.1
ENST00000468521 0.414656501891503 0.217178317349485 0.146694835144481 ENSG00000121764 HCRTR1
ENST00000403528 0.419149484608588 0.220799862549041 0.144698416395985 ENSG00000121764 HCRTR1
ENST00000373706 0.287638265560425 0.126559811780853 0.176784601980054 ENSG00000121764 HCRTR1
ENST00000373705 0.861731172931288 0.73881819459211 -0.0295825787062878 ENSG00000121764 HCRTR1
ENST00000373703 0.894803216400047 0.794467960496436 -0.0204720907801239 ENSG00000162517 PEF1
ENST00000461006 0.783042518171073 0.617153218788536 -0.0437411440050324 ENSG00000162517 PEF1
ENST00000478502 0.907906780512278 0.817768662498793 -0.0204710702487125 ENSG00000162517 PEF1
ENST00000489164 0.598647621224836 0.388460475036293 -0.0732255305661133 ENSG00000162517 PEF1
ENST00000492061 0.955488086716627 0.906316127391599 -0.0109824429375319 ENSG00000162517 PEF1
ENST00000496805 0.889265842231024 0.784526394544402 0.0258018486757054 ENSG00000162517 PEF1
ENST00000472443 0.84530470866212 0.712065779164813 0.0353416353961658 ENSG00000162517 PEF1
ENST00000471219 0.935053173533001 0.866544757332702 0.0196423902134766 ENSG00000162517 PEF1
ENST00000440872 0.884652030741893 0.776367519252391 0.0280452842002898 ENSG00000162517 PEF1
ENST00000609625 0.13832895347627 0.0463170422151334 0.242725011501215 ENSG00000235790 RP11-73M7.6
ENST00000609549 0.13832895347627 0.0463170422151334 0.242725011501215 ENSG00000235790 RP11-73M7.6
ENST00000610043 0.138610013107542 0.0464550287718416 0.242340764392395 ENSG00000235790 RP11-73M7.6
ENST00000581333 0.920894779179118 0.84122025494438 0.0291229379207275 ENSG00000264078 RP11-73M7.9
ENST00000608332 0.202050493329098 0.0772142793057918 0.226047808781541 ENSG00000235790 RP11-73M7.6
ENST00000585660 0.142227556539668 0.0481138659965213 0.257961387301469 ENSG00000235790 RP11-73M7.6
ENST00000591592 0.142227556539668 0.0481138659965213 0.257961387301469 ENSG00000235790 RP11-73M7.6
ENST00000608246 0.141042536884188 0.0475872835938875 0.25831299416065 ENSG00000235790 RP11-73M7.6
ENST00000608888 0.141658050495152 0.0478550278970935 0.25850106835355 ENSG00000235790 RP11-73M7.6
ENST00000607926 0.14341304904723 0.0486231361791627 0.258299544787398 ENSG00000235790 RP11-73M7.6
ENST00000610216 0.14341304904723 0.0486231361791627 0.258299544787398 ENSG00000235790 RP11-73M7.6
ENST00000585413 0.129036875453609 0.0422309361621296 0.266649969337822 ENSG00000235790 RP11-73M7.6
ENST00000609033 0.150690613161245 0.0519039428154475 0.254867031898038 ENSG00000235790 RP11-73M7.6
ENST00000589462 0.149500554195895 0.0513532738128083 0.255238362271643 ENSG00000235790 RP11-73M7.6
ENST00000593188 0.147411746604815 0.050403734704839 0.25508763322272 ENSG00000235790 RP11-73M7.6
ENST00000609373 0.148128433156407 0.0507137247908101 0.25497690152329 ENSG00000235790 RP11-73M7.6
ENST00000587445 0.147972054212984 0.0506456711161985 0.255225140247112 ENSG00000235790 RP11-73M7.6
ENST00000591929 0.15452789683953 0.0536399394657161 0.251704558907276 ENSG00000235790 RP11-73M7.6
ENST00000609338 0.15452789683953 0.0536399394657161 0.251704558907276 ENSG00000235790 RP11-73M7.6
ENST00000373672 0.89257753654018 0.790192298128892 0.0249252474059974 ENSG00000084636 COL16A1
ENST00000271069 0.892551268333117 0.790140578801914 0.0249507927857214 ENSG00000084636 COL16A1
ENST00000488128 0.460050851266231 0.254491150124734 0.134315242458106 ENSG00000084636 COL16A1
ENST00000488897 0.389357878362511 0.197653764342611 0.160547070729068 ENSG00000084636 COL16A1
ENST00000461217 0.446872752475311 0.243350528607647 0.174284515111671 ENSG00000084636 COL16A1
ENST00000445166 0.427306116499174 0.227151300052318 0.186892747561985 ENSG00000235790 RP11-73M7.6
ENST00000440437 0.482825824971315 0.27446425408723 -0.14180592503097 ENSG00000084636 COL16A1
ENST00000588288 0.781649953738529 0.615067741484853 -0.0777064620209479 ENSG00000235790 RP11-73M7.6
ENST00000466829 0.743301669524987 0.561971963743721 0.087248040664466 ENSG00000084636 COL16A1
ENST00000470799 0.268024771966778 0.114520564579221 -0.218208280432464 ENSG00000084636 COL16A1
ENST00000482910 0.295092374372267 0.131390659150529 -0.211958536338657 ENSG00000084636 COL16A1
ENST00000468459 0.593253835077734 0.382722987658243 0.124909803853002 ENSG00000084636 COL16A1
ENST00000479100 0.622581487118267 0.414596401660278 0.118853914185942 ENSG00000084636 COL16A1
ENST00000458715 0.955705467007029 0.906749002812685 -0.0168561757731132 ENSG00000084636 COL16A1
ENST00000373668 0.700122842008065 0.506520986904376 -0.0729357087672752 ENSG00000084636 COL16A1
ENST00000474000 0.890233929282437 0.786230392115132 -0.0387122432937945 ENSG00000084636 COL16A1
ENST00000482478 0.937852708646633 0.871948458604879 -0.0234526262016222 ENSG00000084636 COL16A1
ENST00000529928 0.995489273157046 0.989738337067525 -0.00194241911965036 ENSG00000084636 COL16A1
ENST00000373667 0.970792260360442 0.938016534376315 -0.0109699217221169 ENSG00000084636 COL16A1
ENST00000532877 0.64642755276774 0.441212648510733 -0.118893050534968 ENSG00000084636 COL16A1
ENST00000465239 0.00150802351587138 0.000173705059048047 0.576403669367588 ENSG00000121753 BAI2
ENST00000398556 9.00634083308343e-12 1.38658679396713e-13 0.8332388205646 ENSG00000121753 BAI2
ENST00000398547 1.13800486561586e-10 2.08166634298308e-12 0.800999580803198 ENSG00000121753 BAI2
ENST00000373655 1.0302754572796e-10 1.87349738152619e-12 0.802379408440345 ENSG00000121753 BAI2
ENST00000373658 1.0302754572796e-10 1.87349738152619e-12 0.802379408440345 ENSG00000121753 BAI2
ENST00000398542 7.04905252936609e-11 1.24737779970526e-12 0.812092108411015 ENSG00000121753 BAI2
ENST00000465256 1.35259535824397e-06 5.82433608225372e-08 0.752297393339089 ENSG00000121753 BAI2
ENST00000257070 1.0302754572796e-10 1.87349738152619e-12 0.802379408440345 ENSG00000121753 BAI2
ENST00000530999 6.85834612016106e-05 4.88853722947151e-06 0.666691817068881 ENSG00000121753 BAI2
ENST00000525655 4.35147216910744e-05 2.90369205908096e-06 0.669837608729608 ENSG00000121753 BAI2
ENST00000527361 5.13449810512878e-12 7.58383785383429e-14 0.86490040720848 ENSG00000121753 BAI2
ENST00000440175 6.8777480992213e-12 1.04157372565653e-13 0.887231871686657 ENSG00000121753 BAI2
ENST00000398538 1.89534356793638e-12 2.61105663172407e-14 0.868497961519511 ENSG00000121753 BAI2
ENST00000484002 0.000516237425221925 4.9649773498847e-05 0.623848735686588 ENSG00000121753 BAI2
ENST00000466109 0.00123333612138883 0.000137330864605446 0.551706584548445 ENSG00000121753 BAI2
ENST00000420125 1.62005499265291e-06 7.12274591393506e-08 0.721266154931648 ENSG00000121753 BAI2
ENST00000530134 0.000810299804716414 8.37789311496127e-05 0.545019347373939 ENSG00000121753 BAI2
ENST00000533175 0.0245481588118282 0.00497209167912972 0.390684772221228 ENSG00000121753 BAI2
ENST00000468430 0.959679114943016 0.914574955289365 0.0149100762749752 ENSG00000121753 BAI2
ENST00000473952 0.350159775154722 0.168906835991883 0.209211866243591 ENSG00000121753 BAI2
ENST00000436464 0.930450898981543 0.858364862611802 0.0263104284579077 ENSG00000121753 BAI2
ENST00000527035 1.3686226253715e-09 3.05734142144369e-11 0.964183190116776 ENSG00000254545 RP11-84A19.3
ENST00000257100 8.31643771540418e-28 1.42157748323857e-30 1.1758561127196 ENSG00000134668 SPOCD1
ENST00000373648 8.31643771540418e-28 1.42861253071343e-30 1.17584174192083 ENSG00000134668 SPOCD1
ENST00000360482 8.31643771540418e-28 1.42861253071343e-30 1.17584174192083 ENSG00000134668 SPOCD1
ENST00000473361 9.61213296761397e-29 1.3472047212569e-31 1.19363949239127 ENSG00000134668 SPOCD1
ENST00000452755 6.38848461964141e-29 8.77021894883568e-32 1.19226192484266 ENSG00000134668 SPOCD1
ENST00000533231 8.31643771540418e-28 1.42560541070663e-30 1.17642089328615 ENSG00000134668 SPOCD1
ENST00000528579 1.27500233063751e-34 8.33933817925777e-38 1.22914557897644 ENSG00000134668 SPOCD1
ENST00000532604 4.0257246567278e-39 2.08331902022857e-42 1.23694132770399 ENSG00000134668 SPOCD1
ENST00000531039 1.77982312633629e-39 8.57098752709922e-43 1.22815759704127 ENSG00000134668 SPOCD1
ENST00000468720 3.02780315679699e-38 1.69746744936509e-41 1.21652123341841 ENSG00000134668 SPOCD1
ENST00000485944 1.00729390029257e-36 6.22635487854243e-40 1.19520892732844 ENSG00000134668 SPOCD1
ENST00000460061 3.90979476683085e-37 2.36055587655514e-40 1.2132085217831 ENSG00000134668 SPOCD1
ENST00000529396 0.278416451148688 0.120828642295946 0.23722299318038 ENSG00000134668 SPOCD1
ENST00000528791 0.249559728073754 0.103556761028378 0.249007143801102 ENSG00000134668 SPOCD1
ENST00000525930 0.239521254192805 0.0977226737380143 0.255147803831169 ENSG00000134668 SPOCD1
ENST00000602889 0.145577663638102 0.0495642086456784 0.190317367627187 ENSG00000269967 RP11-84A19.4
ENST00000602725 0.211425082493924 0.0821900638804313 0.17372511527965 ENSG00000184007 PTP4A2
ENST00000344035 0.0513594019445371 0.0126174395059605 0.205501390678857 ENSG00000184007 PTP4A2
ENST00000356536 0.0950944603540506 0.0280888517408903 0.202563304275984 ENSG00000184007 PTP4A2
ENST00000457805 0.445907172975237 0.242593629296447 0.138937002503302 ENSG00000184007 PTP4A2
ENST00000489313 0.414182089411234 0.216811077703389 0.128445124691008 ENSG00000184007 PTP4A2
ENST00000602683 0.511448944804223 0.300662033052226 0.122409107846536 ENSG00000184007 PTP4A2
ENST00000470404 0.528509692923022 0.31733158051068 0.117235194370905 ENSG00000184007 PTP4A2
ENST00000532001 0.388252520834246 0.196682425939183 0.153083514765339 ENSG00000184007 PTP4A2
ENST00000528253 0.388524845363377 0.196904157057551 0.157820578990904 ENSG00000184007 PTP4A2
ENST00000391369 0.892918222530705 0.790707228409926 0.0410174323753053 ENSG00000212673 AL136115.1
ENST00000484483 0.616067610421984 0.407318416444239 0.116804526732589 ENSG00000184007 PTP4A2
ENST00000468531 0.0332689730456513 0.00728946836638475 0.241779039952825 ENSG00000184007 PTP4A2
ENST00000534796 0.0637782132897265 0.016737723111244 0.264091711683927 ENSG00000184007 PTP4A2
ENST00000532289 0.0156232565699385 0.00286372390229213 0.299325036120192 ENSG00000184007 PTP4A2
ENST00000526960 0.000198681048834172 1.6539379771418e-05 0.301420659811007 ENSG00000184007 PTP4A2
ENST00000524384 0.00491497610365169 0.000708932224883793 0.320603813543481 ENSG00000184007 PTP4A2
ENST00000528840 0.00417782883894918 0.000581977292659196 0.323301210360658 ENSG00000184007 PTP4A2
ENST00000494444 0.00367803815058018 0.000499640056393052 0.324280759112091 ENSG00000184007 PTP4A2
ENST00000529477 2.76927597064887e-05 1.7304740378654e-06 0.312973149842193 ENSG00000184007 PTP4A2
ENST00000533408 7.18822864974028e-07 2.89482103963881e-08 0.336951390349635 ENSG00000184007 PTP4A2
ENST00000475464 4.29904103027708e-06 2.1169215912045e-07 0.351820543759284 ENSG00000184007 PTP4A2
ENST00000447478 0.192648376117783 0.0723390290629004 0.277575765160466 ENSG00000228634 RP4-534N18.2
ENST00000327300 0.472025691487689 0.264799865022742 0.0555828891298709 ENSG00000121774 KHDRBS1
ENST00000307714 0.505113339617993 0.294857033165574 0.0527300997691948 ENSG00000121774 KHDRBS1
ENST00000492989 0.874307242581707 0.759817171047198 0.015740618759683 ENSG00000121774 KHDRBS1
ENST00000484270 0.742103768272977 0.56046643487624 0.0320404331823406 ENSG00000121774 KHDRBS1
ENST00000366152 0.531412385910281 0.320191909084014 -0.0859189061619173 ENSG00000203325 RP11-277A4.4
ENST00000487305 0.0672176564609225 0.017908868101178 -0.204229707064209 ENSG00000121775 TMEM39B
ENST00000336294 0.0484532631439185 0.0117032409110284 -0.217010300163124 ENSG00000121775 TMEM39B
ENST00000438825 0.513508196267953 0.302690438324812 -0.104273852478817 ENSG00000121775 TMEM39B
ENST00000441402 0.0481194599267481 0.0115973674280437 -0.21706442930417 ENSG00000121775 TMEM39B
ENST00000472503 0.379004561465939 0.189592176158316 -0.131383422205253 ENSG00000121775 TMEM39B
ENST00000456834 0.0412473110089514 0.00953049167688321 -0.235038525140374 ENSG00000121775 TMEM39B
ENST00000468135 0.0481194599267481 0.0115973674280437 -0.21706442930417 ENSG00000121775 TMEM39B
ENST00000466321 0.513434718075827 0.302573319699239 -0.104293198465785 ENSG00000121775 TMEM39B
ENST00000373634 0.0484382030329367 0.0116989070402916 -0.217029305645271 ENSG00000121775 TMEM39B
ENST00000427288 0.0339838232524004 0.00748484364208515 -0.24141283670554 ENSG00000121775 TMEM39B
ENST00000476968 0.0491841691858898 0.0119245715256224 -0.217399649426458 ENSG00000121775 TMEM39B
ENST00000498613 0.00759018457340928 0.00119518266106699 -0.378450844315415 ENSG00000121775 TMEM39B
ENST00000373625 0.76395854082887 0.590001946613203 0.0254369355602819 ENSG00000025800 KPNA6
ENST00000471599 0.94227260793296 0.880541813841886 0.00727988890527511 ENSG00000025800 KPNA6
ENST00000537234 0.778949997679714 0.610999576991177 0.0253575340418014 ENSG00000025800 KPNA6
ENST00000469790 0.758916135331776 0.582957559226461 0.035355247405138 ENSG00000025800 KPNA6
ENST00000545542 0.0578792012875123 0.0147150370728232 0.121398994562481 ENSG00000025800 KPNA6
ENST00000446515 0.0188307684387561 0.00360089552442397 0.167745914738349 ENSG00000025800 KPNA6
ENST00000515055 0.617625361947106 0.409103000653773 0.0509048991160802 ENSG00000250135 RP4-622L5.2
ENST00000373610 0.208573788367233 0.0806705909373197 -0.133953857126099 ENSG00000084652 TXLNA
ENST00000373609 0.214408223849587 0.0838234543821325 -0.132526453360847 ENSG00000084652 TXLNA
ENST00000373602 0.965467360048594 0.9262080851928 -0.010507699017515 ENSG00000160050 CCDC28B
ENST00000469003 0.82986587302294 0.687381369417605 -0.0536633108269239 ENSG00000160050 CCDC28B
ENST00000421922 0.961841565904921 0.918861841796311 -0.0115192978558068 ENSG00000160050 CCDC28B
ENST00000461819 0.961951468185534 0.918994489303648 -0.0115092015936531 ENSG00000160050 CCDC28B
ENST00000483009 0.991891888943821 0.981939462601799 -0.00255438140257569 ENSG00000160050 CCDC28B
ENST00000373604 0.462897018212556 0.256914000210992 -0.162095042847422 ENSG00000224066 RP4-622L5.7
ENST00000421616 0.561577130857828 0.350356707680723 -0.141217377062791 ENSG00000224066 RP4-622L5.7
ENST00000537469 0.422747960979451 0.223518906817871 -0.166348852634193 ENSG00000160051 IQCC
ENST00000291358 0.438229026185361 0.236139079228897 -0.162102417464804 ENSG00000160051 IQCC
ENST00000409358 0.0449635621203318 0.0106284207561759 0.295281295853797 ENSG00000222046 DCDC2B
ENST00000487056 0.0471199092481344 0.0112887286355122 0.292577827472646 ENSG00000222046 DCDC2B
ENST00000466796 2.34109920847011e-06 1.07758206936265e-07 0.475233106984134 ENSG00000160055 TMEM234
ENST00000491434 6.44008231676792e-06 3.32858707251334e-07 0.43968775053272 ENSG00000160055 TMEM234
ENST00000489170 6.52137812506678e-06 3.37763607915124e-07 0.439644080249721 ENSG00000160055 TMEM234
ENST00000495091 0.0130904874087863 0.00231202865734281 0.406638897315461 ENSG00000160055 TMEM234
ENST00000461402 6.52137812506678e-06 3.37763607915124e-07 0.439644080249721 ENSG00000160055 TMEM234
ENST00000483001 5.16938915002217e-05 3.54125264061391e-06 0.4346559262603 ENSG00000160055 TMEM234
ENST00000545122 5.74532098635162e-05 3.99195126680523e-06 0.430106203019781 ENSG00000160055 TMEM234
ENST00000309777 7.90072845051847e-05 5.73545298283882e-06 0.424888425493474 ENSG00000160055 TMEM234
ENST00000373593 8.00297874471111e-05 5.82228023223002e-06 0.424818055041813 ENSG00000160055 TMEM234
ENST00000344461 8.53574972398684e-05 6.26269914342397e-06 0.425356643635033 ENSG00000160055 TMEM234
ENST00000484490 0.000171629188178284 1.40271364822487e-05 0.405176494335902 ENSG00000160055 TMEM234
ENST00000485689 0.230074412414841 0.0923819956124135 0.22104080409727 ENSG00000160055 TMEM234
ENST00000487174 2.0053268470746e-06 9.05445500849757e-08 0.468225329858779 ENSG00000160055 TMEM234
ENST00000355082 0.644158854557701 0.438692875634668 0.0548390422508205 ENSG00000084623 EIF3I
ENST00000373586 0.749541257275791 0.570616767685885 0.0332648415803599 ENSG00000084623 EIF3I
ENST00000489353 0.78174684591416 0.615244263545337 0.0352051410848398 ENSG00000084623 EIF3I
ENST00000471486 0.691598788048593 0.495596917763565 0.0477527524952871 ENSG00000084623 EIF3I
ENST00000483517 0.622842201479649 0.414903520969236 0.0565428781593843 ENSG00000084623 EIF3I
ENST00000474371 0.702691378111669 0.509848984673448 0.0408209863257819 ENSG00000084623 EIF3I
ENST00000423995 0.0243842259003727 0.00493222802622216 0.247218281577157 ENSG00000220785 MTMR9LP
ENST00000403496 0.0167230425769319 0.00310914211411986 0.254229249566009 ENSG00000220785 MTMR9LP
ENST00000441044 0.0491989529893326 0.0119306161292466 0.236657282582391 ENSG00000220785 MTMR9LP
ENST00000426597 0.0672176564609225 0.0179090872374753 0.235516378106581 ENSG00000220785 MTMR9LP
ENST00000373582 0.791173197800495 0.62871911949413 0.0557400639098287 ENSG00000183615 FAM167B
ENST00000373548 0.0442121069803143 0.0104061946904647 -0.172617516368435 ENSG00000116478 HDAC1
ENST00000481281 0.00790773715413694 0.00125393874142578 -0.230012393689006 ENSG00000116478 HDAC1
ENST00000463172 0.0168618113680928 0.00314138650343484 -0.212972563821753 ENSG00000116478 HDAC1
ENST00000428704 0.0660553000978068 0.017512512034843 -0.159935353460625 ENSG00000116478 HDAC1
ENST00000472928 0.00768395315935888 0.00121226746099279 -0.230336975438643 ENSG00000116478 HDAC1
ENST00000373541 0.0466803532917272 0.01115758749886 -0.170269023893563 ENSG00000116478 HDAC1
ENST00000490081 0.525634102950835 0.314277283749502 -0.0719583834691218 ENSG00000116478 HDAC1
ENST00000482310 0.576141240994032 0.364852729048031 -0.0670676089996629 ENSG00000116478 HDAC1
ENST00000476391 0.034746446146092 0.00769751285211563 -0.18374515048086 ENSG00000116478 HDAC1
ENST00000484305 0.221761492257477 0.0877418718162122 -0.142926161169949 ENSG00000116478 HDAC1
ENST00000471488 0.00531145156763735 0.000778106848642166 -0.259163294270046 ENSG00000116478 HDAC1
ENST00000329421 0.283793623777923 0.12422003344209 0.133380781610788 ENSG00000175130 MARCKSL1
ENST00000448134 0.0698554423778113 0.0188146274638677 0.287526764069561 ENSG00000233775 RP4-811H24.9
ENST00000421153 0.47852050482828 0.270685838934775 0.170890124987517 ENSG00000162526 TSSK3
ENST00000574792 0.513831248675095 0.303035976766604 0.158156581351606 ENSG00000162526 TSSK3
ENST00000574315 1.91909452741198e-06 8.62182301468348e-08 0.506538885076075 ENSG00000162526 TSSK3
ENST00000432622 0.932438031956073 0.86181320639183 0.0266447442295448 ENSG00000225828 FAM229A
ENST00000416512 0.725576817042425 0.53888146396759 0.0731785687281248 ENSG00000225828 FAM229A
ENST00000428500 0.546919357767165 0.335223474968091 0.130444793116074 ENSG00000225828 FAM229A
ENST00000415596 0.751062791405294 0.572541649223356 0.0675197421785092 ENSG00000225828 FAM229A
ENST00000373534 0.663992731793242 0.462279824426225 0.0886474124219905 ENSG00000162526 TSSK3
ENST00000455895 0.20437135424175 0.0784038024340791 0.157240002509413 ENSG00000160058 BSDC1
ENST00000413080 0.20437135424175 0.0784038024340791 0.157240002509413 ENSG00000160058 BSDC1
ENST00000444377 0.204616291068991 0.0785536545307844 0.157211457827719 ENSG00000160058 BSDC1
ENST00000341071 0.202984063693309 0.0776897365553351 0.157201016194578 ENSG00000160058 BSDC1
ENST00000526031 0.294021558131941 0.130726574620942 0.157146263648423 ENSG00000160058 BSDC1
ENST00000419121 0.292926560271356 0.129994714373854 0.157387593343923 ENSG00000160058 BSDC1
ENST00000446293 0.322334842203029 0.149328629729003 0.153354835476683 ENSG00000160058 BSDC1
ENST00000463967 0.00928666341227212 0.00152078875285853 0.278672353080538 ENSG00000160058 BSDC1
ENST00000373520 0.38458305368496 0.193935357535209 0.135410861884771 ENSG00000160058 BSDC1
ENST00000449308 0.390414742934521 0.198463726219954 0.132929035454789 ENSG00000160058 BSDC1
ENST00000527513 0.594453226116436 0.384104426018852 0.100817723868027 ENSG00000160058 BSDC1
ENST00000527163 0.627687642713892 0.420441993009673 0.0940365230512643 ENSG00000160058 BSDC1
ENST00000530485 0.703946035916519 0.511381655977277 0.0778729660583177 ENSG00000160058 BSDC1
ENST00000474414 0.737600434771948 0.554348294541002 0.0721457330863026 ENSG00000160058 BSDC1
ENST00000530876 0.760013217826748 0.584428477938836 0.0676125740784357 ENSG00000160058 BSDC1
ENST00000530753 0.772441580519037 0.601604766147756 0.065231304840487 ENSG00000160058 BSDC1
ENST00000533084 0.850779662169455 0.720524091236719 0.0483965057733441 ENSG00000160058 BSDC1
ENST00000531222 0.858297720983548 0.733041651646597 0.0518274032668358 ENSG00000160058 BSDC1
ENST00000480336 0.00107821979157554 0.000117268898771803 -0.340360476660455 ENSG00000254553 RP1-27O5.3
ENST00000609129 0.361844620002285 0.177348640801459 0.208899400032133 ENSG00000273274 ZBTB8B
ENST00000373510 0.00771102115813515 0.00121742464428661 -0.31849340904028 ENSG00000160062 ZBTB8A
ENST00000316459 0.000476606080679166 4.52950077470329e-05 -0.360874839808463 ENSG00000160062 ZBTB8A
ENST00000341885 0.0475331369123881 0.0114169210742888 -0.151379954227122 ENSG00000176261 ZBTB8OS
ENST00000468695 0.16268594776117 0.0574399612727085 -0.126030320686404 ENSG00000176261 ZBTB8OS
ENST00000492007 0.151773259474979 0.052408845719517 -0.126551665971817 ENSG00000176261 ZBTB8OS
ENST00000373506 0.141794504992113 0.0479113165685633 -0.129202290550084 ENSG00000176261 ZBTB8OS
ENST00000467652 0.607874172726578 0.398331692140315 -0.0751092456431046 ENSG00000176261 ZBTB8OS
ENST00000498691 0.947735772164952 0.891706469130567 -0.0100311709083048 ENSG00000176261 ZBTB8OS
ENST00000478041 0.15576902607764 0.0542062327792352 -0.126099148734309 ENSG00000176261 ZBTB8OS
ENST00000473294 0.15454023488816 0.0536453330278054 -0.126503074381624 ENSG00000176261 ZBTB8OS
ENST00000436661 0.155700851054535 0.0541757938586218 -0.126580033528132 ENSG00000176261 ZBTB8OS
ENST00000373501 0.155657806103196 0.0541596976615367 -0.126579563248281 ENSG00000176261 ZBTB8OS
ENST00000476493 0.152358811477169 0.0526778427894613 -0.127143294397718 ENSG00000176261 ZBTB8OS
ENST00000465588 0.159006279080745 0.0557201979197995 -0.125846016056743 ENSG00000176261 ZBTB8OS
ENST00000483138 0.118324279827958 0.0375877303492071 -0.145891691262459 ENSG00000176261 ZBTB8OS
ENST00000479075 0.0900482230604298 0.02619508180784 -0.154639314661037 ENSG00000176261 ZBTB8OS
ENST00000473383 0.966554208699627 0.928626447997886 0.00789837058388562 ENSG00000176261 ZBTB8OS
ENST00000466361 0.0713469907332994 0.0193352529804941 -0.1838418654093 ENSG00000176261 ZBTB8OS
ENST00000363721 0.153871221752856 0.0533453830234811 -0.258569711354917 ENSG00000200591 Y_RNA
ENST00000414241 0.000177577876363953 1.45618198191357e-05 -0.214020275849453 ENSG00000162521 RBBP4
ENST00000373493 0.0145869569371798 0.00263461698353534 -0.178060003533542 ENSG00000162521 RBBP4
ENST00000527118 2.65594267367212e-06 1.24254516372686e-07 -0.274989023452286 ENSG00000162521 RBBP4
ENST00000401893 9.13214767248361e-05 6.77772995515458e-06 -0.261636311071515 ENSG00000162521 RBBP4
ENST00000524393 1.79987708374888e-06 8.01555265644222e-08 -0.278155365843883 ENSG00000162521 RBBP4
ENST00000526193 1.64438761577334e-06 7.23445453615226e-08 -0.275600147222494 ENSG00000162521 RBBP4
ENST00000492348 0.000646736399865618 6.45853197709545e-05 -0.203107459732629 ENSG00000162521 RBBP4
ENST00000544435 0.000646736399865618 6.45853197709545e-05 -0.203107459732629 ENSG00000162521 RBBP4
ENST00000525506 0.000227771122489856 1.93359069052518e-05 -0.299895616757562 ENSG00000162521 RBBP4
ENST00000465780 0.00337153707373073 0.00045107303306565 -0.277699418477172 ENSG00000162521 RBBP4
ENST00000373485 0.00276187967625915 0.00035505627750716 -0.190443171494094 ENSG00000162521 RBBP4
ENST00000477563 0.00010801528955453 8.23176967689702e-06 -0.265625113886331 ENSG00000162521 RBBP4
ENST00000458695 0.00055929533696456 5.45346118109769e-05 -0.210755437384284 ENSG00000162521 RBBP4
ENST00000490500 0.000400586234953304 3.69692176870583e-05 -0.301767631109013 ENSG00000162521 RBBP4
ENST00000445722 0.000737830543730737 7.50675042670641e-05 -0.25946302196302 ENSG00000162521 RBBP4
ENST00000475321 0.00922039185739601 0.00150821302300452 -0.226697776617035 ENSG00000162521 RBBP4
ENST00000531983 0.0155261015384326 0.00284215654528498 -0.25858577200158 ENSG00000162521 RBBP4
ENST00000463378 0.0929057711569262 0.0272874393197487 -0.153634222454788 ENSG00000162521 RBBP4
ENST00000460669 0.141735059132657 0.0478881740796949 -0.145295939450696 ENSG00000162521 RBBP4
ENST00000482190 0.166017601578156 0.0590816467112718 -0.140251490472011 ENSG00000162521 RBBP4
ENST00000373484 0.0543020594503719 0.0135421444458388 -0.15279822655351 ENSG00000162520 SYNC
ENST00000409190 0.0835140735341241 0.0237450565720037 -0.138968587070197 ENSG00000162520 SYNC
ENST00000417633 0.360735017681829 0.176584082616055 -0.121819662206166 ENSG00000162520 SYNC
ENST00000426909 0.376438820675019 0.187672866516792 -0.123274171709249 ENSG00000162520 SYNC
ENST00000401073 1.97617700439141e-05 1.18289384694686e-06 0.427781041068632 ENSG00000162522 KIAA1522
ENST00000468130 0.0010323987542679 0.000111491348256129 0.396530654551151 ENSG00000162522 KIAA1522
ENST00000373481 2.26500725541956e-05 1.3816658216593e-06 0.450566545463968 ENSG00000162522 KIAA1522
ENST00000294521 0.00157440323704858 0.0001825732899198 0.397042875376805 ENSG00000162522 KIAA1522
ENST00000373480 2.74666826846446e-05 1.71358302093521e-06 0.452277219201319 ENSG00000162522 KIAA1522
ENST00000469100 0.0160584875073561 0.00296238870382952 0.225018912732624 ENSG00000134684 YARS
ENST00000373477 0.000594358143076347 5.85643339569729e-05 0.182598541083803 ENSG00000134684 YARS
ENST00000490826 0.0219166750644015 0.00432378996023642 0.221105558617844 ENSG00000134684 YARS
ENST00000487404 0.00202603647808622 0.000245241718733919 0.246894334624847 ENSG00000134684 YARS
ENST00000478828 0.00430478542368659 0.000603746697135027 0.229919873447654 ENSG00000134684 YARS
ENST00000481895 0.0115144377301483 0.00197557063937591 0.170428162145068 ENSG00000134684 YARS
ENST00000466052 0.348746147158149 0.167830793380104 0.114026008302725 ENSG00000134684 YARS
ENST00000470377 0.486844719037133 0.278183485364286 0.0933582372658659 ENSG00000134684 YARS
ENST00000472692 0.0984067735399524 0.0293876448919103 0.231583986478297 ENSG00000134684 YARS
ENST00000530710 0.517330827176595 0.306308336671843 -0.0866902771509797 ENSG00000116497 S100PBP
ENST00000373476 0.99014430969562 0.978558347385662 -0.00189383868186087 ENSG00000116497 S100PBP
ENST00000373475 0.934330889369102 0.865067657632474 -0.011959029887851 ENSG00000116497 S100PBP
ENST00000529027 0.023411127507303 0.00468559086155652 -0.290651899605562 ENSG00000116497 S100PBP
ENST00000531123 0.572596724904413 0.361510071987376 -0.0610861383211671 ENSG00000116497 S100PBP
ENST00000398243 0.168273355730502 0.0601190519176026 -0.132279219173272 ENSG00000116497 S100PBP
ENST00000356689 0.142258593025339 0.0481284552124108 -0.13382685190534 ENSG00000116497 S100PBP
ENST00000526230 0.0362298526890718 0.00810660205608779 -0.240689739458793 ENSG00000116497 S100PBP
ENST00000531256 0.0185612469054323 0.00353975105399148 -0.248691467925512 ENSG00000116497 S100PBP
ENST00000477248 0.92069331840267 0.840745975021586 -0.0247068627741646 ENSG00000116497 S100PBP
ENST00000482212 0.0364882809213508 0.00818202790041998 -0.231473805344258 ENSG00000116497 S100PBP
ENST00000474103 0.637673505410938 0.43142964768016 -0.121343714856899 ENSG00000116497 S100PBP
ENST00000530552 0.965064086414843 0.9250983016037 -0.0105046978698951 ENSG00000116497 S100PBP
ENST00000525203 0.248362433202004 0.102822368665532 0.175966496985271 ENSG00000116497 S100PBP
ENST00000524535 0.32004559266904 0.147810318425515 0.159288854629057 ENSG00000116497 S100PBP
ENST00000527692 0.736893982906217 0.553552344781574 0.0798194370958974 ENSG00000116497 S100PBP
ENST00000475486 0.741401012373173 0.559491513696638 0.0786892356647872 ENSG00000116497 S100PBP
ENST00000481487 0.151742496661747 0.0523971323555211 -0.280693829814605 ENSG00000160097 FNDC5
ENST00000373471 0.0303419441739401 0.00649714080953083 -0.420526711908776 ENSG00000160097 FNDC5
ENST00000609187 0.0303419441739401 0.00649714080953083 -0.420526711908776 ENSG00000160097 FNDC5
ENST00000497068 0.884457861809515 0.776019119577453 -0.0347752850672276 ENSG00000160097 FNDC5
ENST00000496770 0.218284857426418 0.0858673919855377 -0.251113222402184 ENSG00000160097 FNDC5
ENST00000373467 0.0770824337300818 0.021385732051442 0.348834838225451 ENSG00000121905 HPCA
ENST00000470896 0.403874968951087 0.20874469213881 0.126570090645437 ENSG00000121905 HPCA
ENST00000482771 0.557781920216413 0.346323104865154 0.115045662158697 ENSG00000121900 TMEM54
ENST00000329151 0.396323478294163 0.202890388424508 0.129416823656924 ENSG00000121900 TMEM54
ENST00000373463 0.396345338518641 0.202912974321457 0.129404052277775 ENSG00000121900 TMEM54
ENST00000474144 0.401481486990048 0.206999733973579 0.128325226395263 ENSG00000121900 TMEM54
ENST00000475208 0.423147170401629 0.223888131976896 0.124158060206884 ENSG00000121900 TMEM54
ENST00000463914 0.503043965250679 0.292817322825179 0.11361549870289 ENSG00000121900 TMEM54
ENST00000373456 0.968205101140375 0.93181974345823 -0.00613654170910286 ENSG00000116514 RNF19B
ENST00000356990 0.968205101140375 0.93181974345823 -0.00613654170910286 ENSG00000116514 RNF19B
ENST00000235150 0.974651029396213 0.946204834023476 -0.00484823686970261 ENSG00000116514 RNF19B
ENST00000447420 0.979868132867704 0.956957825700172 -0.00628981079412928 ENSG00000239670 RP4-803A2.2
ENST00000427524 0.416607754187675 0.218817136814623 -0.0639192239283874 ENSG00000236065 RP1-117O3.2
ENST00000373449 0.696314326411943 0.501758708465146 -0.0355675385392106 ENSG00000004455 AK2
ENST00000548033 0.700067725001587 0.506455952396031 -0.0408805930494058 ENSG00000004455 AK2
ENST00000482191 0.980463942283223 0.958455021331442 0.00428884456059163 ENSG00000004455 AK2
ENST00000491241 0.915123535756271 0.830366244864621 0.0134933894809902 ENSG00000004455 AK2
ENST00000467905 0.792507818662856 0.630565769610998 -0.0287806979952683 ENSG00000004455 AK2
ENST00000354858 0.561785223071967 0.350561100752361 -0.0694832014381652 ENSG00000004455 AK2
ENST00000480134 0.561785223071967 0.350561100752361 -0.0694832014381652 ENSG00000004455 AK2
ENST00000550338 0.591478073775203 0.380732654399349 -0.066211703645782 ENSG00000004455 AK2
ENST00000469238 0.624092224914752 0.41627530054132 -0.0638158301337 ENSG00000004455 AK2
ENST00000466029 0.658667019130705 0.455667985180032 -0.0588576015435876 ENSG00000004455 AK2
ENST00000487289 0.740509087380361 0.558251378913639 -0.0523296521490359 ENSG00000004455 AK2
ENST00000548559 0.794633481378931 0.634000621731262 -0.0503098659817059 ENSG00000004455 AK2
ENST00000551979 0.804729140173534 0.649260768444041 -0.0530494986374755 ENSG00000004455 AK2
ENST00000478635 0.046094376344854 0.0109734631876249 0.281778154981199 ENSG00000142920 ADC
ENST00000358680 0.00139057469993121 0.000158027575509325 0.364771402225995 ENSG00000142920 ADC
ENST00000294517 2.95716375658129e-05 1.86318532956167e-06 0.350000940137566 ENSG00000142920 ADC
ENST00000481886 2.75202448706826e-05 1.71811145652806e-06 0.350992312291542 ENSG00000142920 ADC
ENST00000475935 2.75202448706826e-05 1.71811145652806e-06 0.350992312291542 ENSG00000142920 ADC
ENST00000462920 0.0555651966345494 0.0139470121244285 0.278073062774776 ENSG00000142920 ADC
ENST00000471119 2.75202448706826e-05 1.71811145652806e-06 0.350992312291542 ENSG00000142920 ADC
ENST00000495135 0.0986088028959083 0.0294699117720038 0.298384022331291 ENSG00000142920 ADC
ENST00000477570 0.00673991881598681 0.00103591190944485 0.332723993707233 ENSG00000142920 ADC
ENST00000483027 0.0151476162177965 0.00275820965472332 0.312735189101158 ENSG00000142920 ADC
ENST00000492420 0.0371275180557001 0.00836262024463956 0.288403016864607 ENSG00000142920 ADC
ENST00000398167 2.75202448706826e-05 1.71811145652806e-06 0.350992312291542 ENSG00000142920 ADC
ENST00000373443 2.75202448706826e-05 1.71811145652806e-06 0.350992312291542 ENSG00000142920 ADC
ENST00000497710 0.0555313563270144 0.0139365224528884 0.278005991163163 ENSG00000142920 ADC
ENST00000473089 0.00673991881598681 0.00103591190944485 0.332723993707233 ENSG00000142920 ADC
ENST00000484656 0.000179402032894477 1.47320364106907e-05 0.335368771332538 ENSG00000142920 ADC
ENST00000373440 0.00414049297160339 0.000574961002022408 0.344308982468493 ENSG00000142920 ADC
ENST00000373441 0.000364483247352542 3.30950683806847e-05 0.326843306635156 ENSG00000142920 ADC
ENST00000478204 0.000374450803485314 3.41269212012114e-05 0.327707155949461 ENSG00000142920 ADC
ENST00000497280 0.0639446428023229 0.0167948331580715 0.371022252479402 ENSG00000142920 ADC
ENST00000492521 0.112508644716063 0.0351208434461535 0.327380342731768 ENSG00000142920 ADC
ENST00000291416 0.907791023277385 0.817533902419223 -0.0181814865946212 ENSG00000116525 TRIM62
ENST00000543586 0.841726061909176 0.706558638095658 0.0332696769505568 ENSG00000116525 TRIM62
ENST00000485148 0.245675386609705 0.101222567828755 -0.156783326694935 ENSG00000116525 TRIM62
ENST00000486583 0.225751388645698 0.0899519111405539 -0.226336686721431 ENSG00000116525 TRIM62
ENST00000483388 1.67783908672925e-11 2.70132937128838e-13 -0.611308613091371 ENSG00000160094 ZNF362
ENST00000539719 4.09450666111277e-13 5.03830619120611e-15 -0.482800544927097 ENSG00000160094 ZNF362
ENST00000490959 6.94571445569983e-09 1.78323093766692e-10 -0.625787659638558 ENSG00000160094 ZNF362
ENST00000602618 0.753109247389076 0.57533769652198 -0.0835965415503141 ENSG00000270115 RP11-415J8.7
ENST00000373428 8.0504323807219e-10 1.72372874737084e-11 -0.408243571773796 ENSG00000160094 ZNF362
ENST00000477934 0.382156214386233 0.192014751116826 -0.190770436475052 ENSG00000160094 ZNF362
ENST00000543783 0.0643333640062052 0.0169237484555963 -0.235955919655099 ENSG00000256142 AL513327.1
ENST00000330379 0.66652094707263 0.465308585904283 0.102598075814869 ENSG00000184389 A3GALT2
ENST00000442999 0.678776023049125 0.479743847125082 0.109816618686918 ENSG00000184389 A3GALT2
ENST00000588828 0.0072758225865578 0.00113543204197041 0.378731068435484 ENSG00000225313 RP11-415J8.3
ENST00000457957 0.00537419328676885 0.000788766095851506 0.384909705963809 ENSG00000225313 RP11-415J8.3
ENST00000587696 0.00624507938091554 0.000945402586939143 0.383100593436413 ENSG00000225313 RP11-415J8.3
ENST00000431992 8.59047048799447e-32 8.58244374204867e-35 0.666828792369399 ENSG00000134686 PHC2
ENST00000485928 1.75116945492322e-20 7.14917164088543e-23 0.542453318465368 ENSG00000134686 PHC2
ENST00000373418 1.63415506690781e-20 6.6479678564639e-23 0.542735760963225 ENSG00000134686 PHC2
ENST00000373422 4.75970989952436e-24 1.21447352428028e-26 0.584941484864034 ENSG00000134686 PHC2
ENST00000257118 8.76560307102828e-32 8.82041565402112e-35 0.666732736889836 ENSG00000134686 PHC2
ENST00000419414 1.03081347006039e-67 3.70449748458416e-72 0.817847628118233 ENSG00000134686 PHC2
ENST00000467894 9.43495102976526e-27 1.80385033703555e-29 0.585069721513802 ENSG00000134686 PHC2
ENST00000373416 2.35313161452563e-44 5.75048335325749e-48 0.746334551692022 ENSG00000134686 PHC2
ENST00000486897 7.020983221909e-24 1.89238029771859e-26 0.58815935716304 ENSG00000134686 PHC2
ENST00000493483 3.88450547050207e-24 9.8278295523376e-27 0.58691767506419 ENSG00000134686 PHC2
ENST00000473158 8.31643771540418e-28 1.40498067040125e-30 0.64461724988223 ENSG00000134686 PHC2
ENST00000583214 9.80769685072371e-07 4.09987528813405e-08 0.557302937997585 ENSG00000266239 MIR3605
ENST00000410180 0.497539736744077 0.287809059025577 0.164872210754678 ENSG00000222112 RN7SKP16
ENST00000432703 9.67989318549212e-26 2.05940371085004e-28 1.22154975854962 ENSG00000233246 RP11-415J8.5
ENST00000459964 2.98916749787814e-18 1.78537927890227e-20 1.25125183682231 ENSG00000134686 PHC2
ENST00000468406 9.59890637487551e-44 2.82868656199163e-47 1.32761144844218 ENSG00000134686 PHC2
ENST00000484692 5.9866779350829e-26 1.26076089626917e-28 1.13162772777038 ENSG00000134686 PHC2
ENST00000361328 0.0636179356838574 0.0166843329061496 -0.208263373249696 ENSG00000121903 ZSCAN20
ENST00000373413 0.103396237734815 0.0313648921772226 -0.219413919953884 ENSG00000121903 ZSCAN20
ENST00000480917 0.0254805299035108 0.00521093594008906 -0.330271874585734 ENSG00000121903 ZSCAN20
ENST00000241312 0.302193703058578 0.135928929375776 -0.212977409568906 ENSG00000121904 CSMD2
ENST00000373381 0.302112628601854 0.135871425263244 -0.213012899224452 ENSG00000121904 CSMD2
ENST00000465819 0.746653871941669 0.566555289975351 -0.0639322273675791 ENSG00000121904 CSMD2
ENST00000373380 0.366760414018473 0.180757288789238 -0.173413304889211 ENSG00000121904 CSMD2
ENST00000489419 0.777055914714386 0.608224082187364 0.0578719097573481 ENSG00000121904 CSMD2
ENST00000373377 0.728915510892261 0.543160316747007 0.0903534268909573 ENSG00000121904 CSMD2
ENST00000373388 0.327307354659119 0.152871932296582 -0.186643033970704 ENSG00000121904 CSMD2
ENST00000338325 0.762962598851835 0.588593866330511 -0.0582580046244144 ENSG00000121904 CSMD2
ENST00000471438 0.758621030955982 0.582600013768308 -0.0724985916743826 ENSG00000121904 CSMD2
ENST00000426886 0.000535726779295013 5.18970370445615e-05 -0.308800245055968 ENSG00000163866 SMIM12
ENST00000429293 0.0294088318129138 0.00624956171480349 -0.418299978599345 ENSG00000230163 RP5-997D16.2
ENST00000521580 0.000256218150420462 2.20933598116458e-05 -0.343679143429917 ENSG00000163866 SMIM12
ENST00000446026 0.00246433017602239 0.000309595537602928 -0.327539436108134 ENSG00000163866 SMIM12
ENST00000456842 0.00114769004556107 0.000126111445529631 -0.348840565545368 ENSG00000163866 SMIM12
ENST00000423898 0.00099354818597357 0.000106467403900524 -0.369269736121764 ENSG00000163866 SMIM12
ENST00000417239 0.00994760038828471 0.00165540711413754 -0.365006838740143 ENSG00000163866 SMIM12
ENST00000417456 0.000626285936745306 6.22819824682531e-05 0.398887262117431 ENSG00000241014 RP11-244H3.1
ENST00000311990 0.180031881665831 0.0658748141868431 0.283646544994736 ENSG00000241014 RP11-244H3.1
ENST00000487874 0.82492943172103 0.679770786228366 0.0311893053692263 ENSG00000271741 RP11-244H3.4
ENST00000373337 0.0083200497334951 0.00133319333543118 0.383367353842455 ENSG00000243749 ZMYM6NB
ENST00000373340 0.977873490599102 0.953189441875002 0.00437536117012517 ENSG00000163867 ZMYM6
ENST00000493328 0.699924482128296 0.506244320173508 -0.0582225787313193 ENSG00000163867 ZMYM6
ENST00000357182 0.71401258229395 0.523915836114219 -0.0568652368240919 ENSG00000163867 ZMYM6
ENST00000466345 0.817535783078926 0.66867730847832 -0.0549761511028076 ENSG00000163867 ZMYM6
ENST00000472971 0.506293404735984 0.295934008145939 -0.155148575972009 ENSG00000163867 ZMYM6
ENST00000415531 0.0749936162725012 0.0206293949051432 -0.21146362152185 ENSG00000163867 ZMYM6
ENST00000317538 0.180811090989148 0.0662618780727643 -0.166800449486126 ENSG00000163867 ZMYM6
ENST00000460607 0.18722763019222 0.0695001666707928 -0.165698373181645 ENSG00000163867 ZMYM6
ENST00000373333 0.365096230954222 0.179609081633449 -0.127133324197364 ENSG00000163867 ZMYM6
ENST00000471566 0.556501663669767 0.344848637485007 -0.123154679715819 ENSG00000163867 ZMYM6
ENST00000417119 0.00597619793760466 0.000895162545961915 -0.298885964671586 ENSG00000197056 ZMYM1
ENST00000359858 0.330990612657116 0.155398819876198 -0.167205293442636 ENSG00000197056 ZMYM1
ENST00000466390 0.0408294553966133 0.00941105300879748 -0.287484044006467 ENSG00000197056 ZMYM1
ENST00000488455 0.272361192003779 0.117172278785209 -0.181378141059142 ENSG00000197056 ZMYM1
ENST00000475654 0.00929431326899758 0.00152236082579368 -0.276767549654727 ENSG00000197056 ZMYM1
ENST00000373329 0.330990612657116 0.155398819876198 -0.167205293442636 ENSG00000197056 ZMYM1
ENST00000373330 0.331435216070417 0.155707611787613 -0.167128627650586 ENSG00000197056 ZMYM1
ENST00000476269 0.877632268780236 0.764977667413556 -0.0400509845141303 ENSG00000197056 ZMYM1
ENST00000463393 0.730931190100667 0.545873681502262 -0.0893037926820227 ENSG00000197056 ZMYM1
ENST00000471991 0.0436573704553365 0.0102426786918931 -0.352756053833056 ENSG00000116560 SFPQ
ENST00000468598 0.805647278291111 0.650851804301486 -0.0440300121717782 ENSG00000116560 SFPQ
ENST00000460428 3.76297646473183e-06 1.82428493169095e-07 -0.315831241953542 ENSG00000116560 SFPQ
ENST00000470472 0.000120533495288308 9.34374563781764e-06 -0.358583287518715 ENSG00000116560 SFPQ
ENST00000466745 0.938495898886554 0.873267297274875 -0.0160386791512247 ENSG00000116560 SFPQ
ENST00000466213 0.8146629070095 0.664143790445235 -0.0423133997857852 ENSG00000116560 SFPQ
ENST00000490668 0.838467595374866 0.701232979334772 -0.0370498407334202 ENSG00000116560 SFPQ
ENST00000485365 0.89041183310097 0.786538204461434 -0.0258553465369158 ENSG00000116560 SFPQ
ENST00000485454 0.243238779549712 0.0998375170341828 -0.219444166904114 ENSG00000116560 SFPQ
ENST00000357214 1.22808579125448e-11 1.92514562691442e-13 -0.5238033265243 ENSG00000116560 SFPQ
ENST00000373297 0.564808302180588 0.353836386303186 -0.0914325210528148 ENSG00000146463 ZMYM4
ENST00000314607 0.564808302180588 0.353836386303186 -0.0914325210528148 ENSG00000146463 ZMYM4
ENST00000441447 0.131567120519291 0.04331700632234 -0.226073793405595 ENSG00000146463 ZMYM4
ENST00000434805 0.0468391324953603 0.0112029455333006 -0.331750467947242 ENSG00000229994 RPL5P4
ENST00000432683 0.216122827439478 0.0847217638794589 -0.22354258918458 ENSG00000227409 ZMYM4-AS1
ENST00000457946 0.895596283656678 0.795777956694983 -0.0241166837773133 ENSG00000146463 ZMYM4
ENST00000482131 0.955446468396586 0.906262916275144 -0.0129867150208812 ENSG00000146463 ZMYM4
ENST00000470175 0.951967132481006 0.899492581737054 -0.0191844718929383 ENSG00000146463 ZMYM4
ENST00000492456 0.982187131595251 0.961856438886125 -0.00581619772987816 ENSG00000146463 ZMYM4
ENST00000325722 0.00130018673215283 0.0001459894855868 0.178748843205998 ENSG00000142687 KIAA0319L
ENST00000373266 3.19387015085595e-09 7.64435247779077e-11 0.394971054933647 ENSG00000142687 KIAA0319L
ENST00000426982 0.00746938775192602 0.00117256449284709 0.166200942386225 ENSG00000142687 KIAA0319L
ENST00000461312 6.59183537881633e-06 3.41839231353121e-07 0.475275937651237 ENSG00000142687 KIAA0319L
ENST00000485551 0.000120149110287944 9.31192306644796e-06 0.236913172989329 ENSG00000142687 KIAA0319L
ENST00000473423 0.0757424339862352 0.0209026336330104 0.250420116912652 ENSG00000142687 KIAA0319L
ENST00000473844 0.166769987422053 0.0594405010153969 0.145551052426169 ENSG00000142687 KIAA0319L
ENST00000474856 0.0888297132375352 0.0257308004972753 0.208726613858353 ENSG00000142687 KIAA0319L
ENST00000492544 0.252611087806178 0.105380202230077 0.161575473122999 ENSG00000142687 KIAA0319L
ENST00000440579 0.954268981230466 0.90397236996702 -0.00957713597256711 ENSG00000142687 KIAA0319L
ENST00000467109 0.0573842186646276 0.0145561981248619 0.300950862094418 ENSG00000142687 KIAA0319L
ENST00000431916 0.480452912329235 0.272399978920018 0.0913530513200368 ENSG00000142687 KIAA0319L
ENST00000482929 0.660381245281966 0.457651441742356 -0.0599743591153339 ENSG00000142687 KIAA0319L
ENST00000478463 0.502230210456957 0.292075402777929 -0.0893442118871489 ENSG00000142687 KIAA0319L
ENST00000470388 0.501986890001803 0.291879837901126 -0.0893544913459952 ENSG00000142687 KIAA0319L
ENST00000492888 0.494832896722635 0.28546587371227 -0.093234886092749 ENSG00000142687 KIAA0319L
ENST00000469892 0.380015120467774 0.190346553308995 -0.113792830551202 ENSG00000142687 KIAA0319L
ENST00000494948 0.164462408052672 0.0583035962939837 -0.187765742457929 ENSG00000142687 KIAA0319L
ENST00000442276 0.826231178403874 0.68171886446885 -0.056177947147873 ENSG00000236274 RP4-728D4.3
ENST00000476329 0.412377100054858 0.215270153093397 -0.103202362956234 ENSG00000142687 KIAA0319L
ENST00000473465 0.246134816776435 0.101476058548682 0.236091090340421 ENSG00000142687 KIAA0319L
ENST00000373253 0.419408690462897 0.221017798946012 -0.148091122139481 ENSG00000020129 NCDN
ENST00000356090 0.416221689832711 0.218423812007469 -0.14833461095845 ENSG00000020129 NCDN
ENST00000373243 0.416001519925975 0.218280449645339 -0.148363738171121 ENSG00000020129 NCDN
ENST00000459931 0.34649048933063 0.166262560583507 -0.152553711547635 ENSG00000020129 NCDN
ENST00000437806 0.448472709331394 0.244646972041435 -0.142971644437264 ENSG00000020129 NCDN
ENST00000423723 0.305948514086206 0.138342484656206 -0.157049154421935 ENSG00000020129 NCDN
ENST00000425881 0.461839122775657 0.256014672384739 0.173702526893611 ENSG00000239636 RP4-728D4.2
ENST00000444348 0.456160579485952 0.251053891270023 0.158843232540218 ENSG00000239636 RP4-728D4.2
ENST00000373235 0.958606834698656 0.912418827687609 -0.013034718134459 ENSG00000116819 TFAP2E
ENST00000373237 0.646169435087159 0.440888841176051 -0.060891065466679 ENSG00000126067 PSMB2
ENST00000270815 0.420199052807428 0.221644259820127 -0.114813296314487 ENSG00000142686 C1orf216
ENST00000503824 0.771915138355352 0.600783436740272 -0.0610829740068688 ENSG00000142686 C1orf216
ENST00000453178 0.557881381756805 0.346457899497614 -0.107893526860846 ENSG00000142686 C1orf216
ENST00000251195 9.22993331169133e-08 2.99659374462084e-09 -0.651980903750615 ENSG00000092853 CLSPN
ENST00000466308 0.00034852459164343 3.14230753796822e-05 -0.509372508541259 ENSG00000092853 CLSPN
ENST00000318121 1.58994020660736e-06 6.97434419674027e-08 -0.626607940666821 ENSG00000092853 CLSPN
ENST00000373220 1.58994020660736e-06 6.97434419674027e-08 -0.626607940666821 ENSG00000092853 CLSPN
ENST00000520551 1.58994020660736e-06 6.97434419674027e-08 -0.626607940666821 ENSG00000092853 CLSPN
ENST00000373226 1.57705465772141e-07 5.44198908338998e-09 -0.666860011869015 ENSG00000232335 RP11-435D7.3
ENST00000517467 0.0110479534555806 0.00188169790859641 -0.447795339660613 ENSG00000092853 CLSPN
ENST00000373210 0.0245336203411272 0.00496755997002728 -0.196324701910669 ENSG00000134698 AGO4
ENST00000488778 0.158791981179373 0.0556005904918734 -0.255974549179768 ENSG00000134698 AGO4
ENST00000496257 0.59200902840735 0.381301645790695 -0.109419267105535 ENSG00000134698 AGO4
ENST00000373206 0.0251794383821649 0.00513180589926449 0.183448068371173 ENSG00000092847 AGO1
ENST00000373204 0.307290586291024 0.139229382438105 0.0872425782559778 ENSG00000092847 AGO1
ENST00000606838 0.949917168138085 0.895644890665578 0.0164810396386183 ENSG00000271914 RP4-789D17.5
ENST00000324350 0.379011813613267 0.189603976419873 -0.151263215048601 ENSG00000126070 AGO3
ENST00000373191 0.467451636514342 0.260836198872669 -0.129182442985284 ENSG00000126070 AGO3
ENST00000397828 0.42428406460346 0.224767174452656 -0.137800831218518 ENSG00000126070 AGO3
ENST00000246314 0.413203469390723 0.215961245701595 -0.135179720210124 ENSG00000126070 AGO3
ENST00000491443 0.847568941654164 0.7155546814956 -0.0516525818866395 ENSG00000126070 AGO3
ENST00000466576 0.238885512043288 0.0973415965950559 -0.223169801579293 ENSG00000271554 RP4-665N4.8
ENST00000479395 0.914758214044144 0.829700006871685 0.0303278560818647 ENSG00000271554 RP4-665N4.8
ENST00000471099 0.603301612928729 0.393425005236927 -0.13100020634714 ENSG00000126070 AGO3
ENST00000373178 0.295002578030127 0.131335834728413 0.175140444664603 ENSG00000116863 ADPRHL2
ENST00000303143 0.827610127451853 0.683907076643387 -0.0598773805355242 ENSG00000171812 COL8A2
ENST00000397799 0.874361208821955 0.759968701581406 -0.0461129154990931 ENSG00000171812 COL8A2
ENST00000481785 0.769378802588813 0.597276401279469 0.0583533651093168 ENSG00000171812 COL8A2
ENST00000373166 0.27600969841699 0.119346966554777 -0.0970062093173951 ENSG00000054116 TRAPPC3
ENST00000462715 0.46517997669094 0.258866954980115 -0.0724486783773858 ENSG00000054116 TRAPPC3
ENST00000373163 0.278416451148688 0.120821559638637 -0.0984998987429288 ENSG00000054116 TRAPPC3
ENST00000373162 0.250279321208638 0.104011718193657 -0.102974595417712 ENSG00000054116 TRAPPC3
ENST00000469757 0.457289159367091 0.252070118833365 -0.0858627049885635 ENSG00000054116 TRAPPC3
ENST00000373159 0.345972060358071 0.165889039880308 -0.110217486809192 ENSG00000054116 TRAPPC3
ENST00000497251 0.225473736796655 0.0898054130998826 -0.132949223961476 ENSG00000054116 TRAPPC3
ENST00000429533 0.386100474280692 0.195117690984514 -0.136164440907614 ENSG00000116871 MAP7D1
ENST00000316156 0.941604543894272 0.879296398514456 -0.0162494755667944 ENSG00000116871 MAP7D1
ENST00000527764 0.0473767650638362 0.0113653385089647 -0.211315553869727 ENSG00000116871 MAP7D1
ENST00000373150 0.940534870668353 0.877419436387011 -0.0165007604816324 ENSG00000116871 MAP7D1
ENST00000373151 0.94052630126739 0.877400917804191 -0.016502968177948 ENSG00000116871 MAP7D1
ENST00000530729 0.25704682555255 0.107849553954073 -0.157601453008638 ENSG00000116871 MAP7D1
ENST00000462118 0.880755646265319 0.770061380250834 -0.033587796260053 ENSG00000116871 MAP7D1
ENST00000474796 0.896629987970484 0.797439159468968 -0.0295216030833803 ENSG00000116871 MAP7D1
ENST00000530975 0.535629339478983 0.324200686727178 0.103042150293166 ENSG00000116871 MAP7D1
ENST00000487131 0.650583584996104 0.446022223291322 0.0815538441742688 ENSG00000116871 MAP7D1
ENST00000373148 0.771593870284003 0.600197475503478 0.0558234606853003 ENSG00000116871 MAP7D1
ENST00000532131 0.819546318973642 0.671572607796443 0.047239199922735 ENSG00000116871 MAP7D1
ENST00000487114 0.972526169886322 0.941714013220909 -0.00834779646639194 ENSG00000116871 MAP7D1
ENST00000354618 0.00298396387945516 0.000390174898267556 -0.239154424260442 ENSG00000054118 THRAP3
ENST00000469141 0.0122501944726195 0.00212857140431837 -0.225898194630653 ENSG00000054118 THRAP3
ENST00000478853 4.31047632103535e-05 2.87385742499273e-06 -0.364636656447728 ENSG00000054118 THRAP3
ENST00000447495 0.536034556056143 0.324571948108918 -0.111585345685692 ENSG00000231849 UBE2V2P4
ENST00000466743 0.762511963409641 0.587948064152475 -0.0773670608583611 ENSG00000054118 THRAP3
ENST00000373139 0.8584140741572 0.733356619857169 0.0440407407016254 ENSG00000214193 SH3D21
ENST00000453908 0.385051970182674 0.194272321562158 0.148795371562435 ENSG00000214193 SH3D21
ENST00000426732 0.385051970182674 0.194272321562158 0.148795371562435 ENSG00000214193 SH3D21
ENST00000312808 0.431228955716026 0.230358646206616 0.139640910968684 ENSG00000214193 SH3D21
ENST00000505871 0.440682549514779 0.238081970220857 0.138887248728853 ENSG00000214193 SH3D21
ENST00000480549 0.236840459024459 0.0961780398683203 0.207970902369872 ENSG00000214193 SH3D21
ENST00000496636 0.512452246336632 0.301526562884368 0.153504940912151 ENSG00000214193 SH3D21
ENST00000508854 0.1879181330525 0.0698523832895576 0.264842391016724 ENSG00000214193 SH3D21
ENST00000474766 0.180571884073611 0.0661352799305611 0.2451933054826 ENSG00000214193 SH3D21
ENST00000270824 0.19879550961671 0.0755260047963778 0.23725940019092 ENSG00000142694 EVA1B
ENST00000490466 0.242790196480304 0.0995818483587187 0.223534712658526 ENSG00000142694 EVA1B
ENST00000373137 0.243851661218527 0.100183719939992 0.18250105366058 ENSG00000116883 RP11-268J15.5
ENST00000359297 1.95906259786653e-05 1.17138228646961e-06 0.421250914567953 ENSG00000196182 STK40
ENST00000373129 0.000168964956636288 1.3781458548901e-05 0.375605004375096 ENSG00000196182 STK40
ENST00000373130 0.000168964956636288 1.3781458548901e-05 0.375605004375096 ENSG00000196182 STK40
ENST00000373132 0.000168964956636288 1.3781458548901e-05 0.375605004375096 ENSG00000196182 STK40
ENST00000460417 0.000144765871683453 1.15163420383272e-05 0.37516771953687 ENSG00000196182 STK40
ENST00000473733 0.000237429494687775 2.02530959746605e-05 0.381829111710599 ENSG00000196182 STK40
ENST00000482458 0.00296696274864969 0.000387285348078969 0.307517804503472 ENSG00000196182 STK40
ENST00000460017 0.0679907681059622 0.0181663826174875 0.255521728232873 ENSG00000196182 STK40
ENST00000476041 0.0545219374537356 0.0136138295633061 -0.240308500329679 ENSG00000181817 LSM10
ENST00000315732 0.0394184934772406 0.00901216746221192 -0.258480201847786 ENSG00000181817 LSM10
ENST00000489912 0.217637974867457 0.0855425332827348 -0.200762778682068 ENSG00000181817 LSM10
ENST00000468441 0.730701836444266 0.545603915060085 0.0721894181766516 ENSG00000116885 OSCP1
ENST00000495222 0.527269682344354 0.315975253612757 0.123367944576855 ENSG00000116885 OSCP1
ENST00000235532 0.0959618580679884 0.0284088116354799 0.200880651273274 ENSG00000116885 OSCP1
ENST00000356637 0.0964464511757445 0.0286005008453164 0.200802742326822 ENSG00000116885 OSCP1
ENST00000471369 0.642677510579868 0.436949570605056 0.119449124080736 ENSG00000116885 OSCP1
ENST00000433045 0.192244107328842 0.0721374837297264 0.1663206467351 ENSG00000116885 OSCP1
ENST00000445843 0.077331776778263 0.0214804196731033 0.210131001070954 ENSG00000116885 OSCP1
ENST00000315643 0.0820684114231274 0.0231906820606645 0.208927538231769 ENSG00000116885 OSCP1
ENST00000364578 0.940463646241324 0.877268986095514 -0.0178954487759378 ENSG00000201448 SNORA63
ENST00000475160 0.715323983617435 0.525684796258032 0.0914343080692652 ENSG00000116885 OSCP1
ENST00000525869 0.703017640063734 0.510267615641459 0.100811414038139 ENSG00000116885 OSCP1
ENST00000528112 0.421204024301686 0.222398874471758 0.129960040004674 ENSG00000116885 OSCP1
ENST00000354267 0.127958525058663 0.0417610346247301 0.239023652874816 ENSG00000116885 OSCP1
ENST00000524789 0.0287431721076912 0.00606719958642043 0.375645120724632 ENSG00000116885 OSCP1
ENST00000373116 0.662059400174991 0.459825069347442 -0.0606556644122967 ENSG00000116898 MRPS15
ENST00000488606 0.823489462889682 0.677373025764864 -0.0418659395748127 ENSG00000116898 MRPS15
ENST00000477040 0.544124706648042 0.332485890431132 -0.109580807656671 ENSG00000116898 MRPS15
ENST00000462067 0.662545705472506 0.460391405587411 -0.0605777936831152 ENSG00000116898 MRPS15
ENST00000424989 5.41381652441986e-06 2.7467929882757e-07 0.581850348893145 ENSG00000233621 LINC01137
ENST00000373087 0.0435017617398437 0.0101943039151837 0.320147402860653 ENSG00000163874 ZC3H12A
ENST00000472312 0.906820008248663 0.81589129864568 -0.0355245291480265 ENSG00000163874 ZC3H12A
ENST00000471012 0.888804813140236 0.783662548247072 0.042371888309414 ENSG00000163874 ZC3H12A
ENST00000373075 0.347769201097717 0.167175676982796 0.0741658800019069 ENSG00000163875 MEAF6
ENST00000296214 0.359633596797717 0.175805073089938 0.0753599507712169 ENSG00000163875 MEAF6
ENST00000373074 0.439853239207318 0.237447403415109 0.0660470181437259 ENSG00000163875 MEAF6
ENST00000475828 0.480793781875637 0.272704380816028 0.0618602726720435 ENSG00000163875 MEAF6
ENST00000487788 0.491554534663732 0.282478686911301 0.0607221966290432 ENSG00000163875 MEAF6
ENST00000373073 0.494097976972436 0.284792633273561 0.0573677345714042 ENSG00000163875 MEAF6
ENST00000487792 0.250575517359374 0.10418704164251 0.0852685904558205 ENSG00000163875 MEAF6
ENST00000448519 0.37834219178207 0.189016093339956 0.0749636932920763 ENSG00000163875 MEAF6
ENST00000580821 0.998983207081569 0.997827192589079 -0.000396808902469785 ENSG00000263675 MIR5581
ENST00000485039 0.366746751905865 0.180747919438175 0.0828674227803275 ENSG00000163875 MEAF6
ENST00000296215 0.962908812122041 0.921057956182259 -0.00768943250878038 ENSG00000163877 SNIP1
ENST00000468040 0.647683971126053 0.442825343702973 0.0781937218593986 ENSG00000163877 SNIP1
ENST00000437933 0.930403840337055 0.85824160662318 -0.0190732710622359 ENSG00000232273 FTH1P1
ENST00000493916 0.952054112022597 0.899713860681081 -0.0167022602524975 ENSG00000163877 SNIP1
ENST00000296218 0.756929404219116 0.580409799287592 -0.0652990358488369 ENSG00000163879 DNALI1
ENST00000490312 0.952054112022597 0.899704870553649 0.0193528210112575 ENSG00000163879 DNALI1
ENST00000466723 0.769933890384556 0.598000619053011 -0.0702313208879255 ENSG00000163879 DNALI1
ENST00000541606 0.672483753346823 0.472173070486569 -0.0911520236400285 ENSG00000163879 DNALI1
ENST00000497858 0.643538605457901 0.437965186490238 -0.103439007938831 ENSG00000163879 DNALI1
ENST00000467277 0.757383480459303 0.580931039320743 -0.0851650158290813 ENSG00000163879 DNALI1
ENST00000490029 0.50494083592612 0.294667871529224 0.150735675530559 ENSG00000134697 GNL2
ENST00000373062 0.578867078830801 0.367732249661335 0.0818176253299068 ENSG00000134697 GNL2
ENST00000462812 0.65210241870095 0.447866359656215 0.102856192522967 ENSG00000134697 GNL2
ENST00000479255 0.684302179864983 0.486649859013591 0.104025874596817 ENSG00000134697 GNL2
ENST00000538069 0.881835954731633 0.771828872777832 -0.0261657730569062 ENSG00000134697 GNL2
ENST00000469191 0.484538639505316 0.276012544637061 0.117520433578477 ENSG00000134697 GNL2
ENST00000489146 0.775795520506372 0.606491929327344 -0.0613162132151156 ENSG00000134697 GNL2
ENST00000463351 0.257474374214941 0.108102965354458 0.141826694810523 ENSG00000134697 GNL2
ENST00000488496 0.115295888451473 0.0362892420842267 0.192248213396396 ENSG00000134697 GNL2
ENST00000358011 1.28605641542199e-05 7.27745429355087e-07 -0.405835990813456 ENSG00000116922 C1orf109
ENST00000494120 1.75028729455786e-06 7.75822737406622e-08 -0.427118360365011 ENSG00000116922 C1orf109
ENST00000609516 6.26378924422003e-05 4.41026949158193e-06 -0.558329389959402 ENSG00000116922 C1orf109
ENST00000464178 0.000288383850039561 2.53126110593195e-05 -0.426995938446931 ENSG00000116922 C1orf109
ENST00000464085 0.0190151662127438 0.00364394711107723 -0.273322096801454 ENSG00000116922 C1orf109
ENST00000491981 0.0125557224701 0.00219441047398221 -0.28155187487286 ENSG00000116922 C1orf109
ENST00000461359 0.0905762088295361 0.0263929424434573 -0.218259904020522 ENSG00000116922 C1orf109
ENST00000477060 0.0617403504313137 0.0160352732181091 -0.240310642083852 ENSG00000116922 C1orf109
ENST00000486637 0.178742348663075 0.0652262472793284 -0.188567319005114 ENSG00000116922 C1orf109
ENST00000491797 0.367327854806731 0.181220158615289 -0.159370502014684 ENSG00000116922 C1orf109
ENST00000488137 0.24727635827176 0.102165610726045 -0.193121414062212 ENSG00000116922 C1orf109
ENST00000472584 0.534247296900311 0.322956004497956 -0.118529057686945 ENSG00000116922 C1orf109
ENST00000498448 0.214245906531565 0.0837165148320889 -0.267799478404072 ENSG00000116922 C1orf109
ENST00000373055 1.20364619216373e-16 8.87616612635659e-19 -0.571109292731348 ENSG00000134690 CDCA8
ENST00000327331 1.20364619216373e-16 8.87616612635659e-19 -0.571109292731348 ENSG00000134690 CDCA8
ENST00000373045 0.837450976009712 0.69985813578398 0.0549685592498072 ENSG00000185090 MANEAL
ENST00000397631 0.837450976009712 0.69985813578398 0.0549685592498072 ENSG00000185090 MANEAL
ENST00000532512 0.70948046424352 0.518135423922888 0.0809423949730595 ENSG00000185090 MANEAL
ENST00000525897 0.85723986664814 0.731338763745594 0.0471546587044675 ENSG00000185090 MANEAL
ENST00000329006 0.896959905855579 0.798064161186388 -0.0349057511680798 ENSG00000185090 MANEAL
ENST00000433474 0.885053555961423 0.777071326370208 -0.0392119832356065 ENSG00000233728 RP11-109P14.9
ENST00000373044 0.332097291036469 0.156205618169849 -0.157899443793892 ENSG00000196449 YRDC
ENST00000373043 0.92433373588493 0.847200809681199 -0.0283377475062543 ENSG00000197982 C1orf122
ENST00000419397 0.974808429430395 0.946691515556291 -0.0101185360155183 ENSG00000197982 C1orf122
ENST00000468084 0.948496634700804 0.893037566755062 -0.0202258247070095 ENSG00000197982 C1orf122
ENST00000373042 0.987739701428415 0.973498302441385 -0.00450007945876602 ENSG00000197982 C1orf122
ENST00000446260 0.987308601884841 0.972660903314769 0.00465192921593328 ENSG00000197982 C1orf122
ENST00000373036 0.955763898560697 0.906921223948705 -0.0064716141613617 ENSG00000188786 MTF1
ENST00000468190 0.855234505645994 0.728096505926751 0.0426968045991641 ENSG00000188786 MTF1
ENST00000419993 0.0942837464263081 0.0277877166837545 0.268210122623674 ENSG00000230955 RP11-109P14.10
ENST00000373027 0.394036157096491 0.201107694093759 0.0727934519122162 ENSG00000204084 INPP5B
ENST00000373023 0.104803740079465 0.0319428059948949 0.123303839846943 ENSG00000204084 INPP5B
ENST00000373026 0.210305857993644 0.0815949846510234 0.100878429752516 ENSG00000204084 INPP5B
ENST00000373024 0.205330529092908 0.0789163336328401 0.101328363661716 ENSG00000204084 INPP5B
ENST00000487328 0.995061852617131 0.988644112638044 -0.00217862794468155 ENSG00000204084 INPP5B
ENST00000470364 0.185856199351455 0.0687933770876247 0.198945345873236 ENSG00000204084 INPP5B
ENST00000474758 0.364914862040876 0.17947264619328 0.151772097534358 ENSG00000204084 INPP5B
ENST00000458109 0.125292335581134 0.0405883048729768 0.167357130176099 ENSG00000204084 INPP5B
ENST00000516639 0.68505010894586 0.48744091600445 0.0923214604786717 ENSG00000252448 SNORA63
ENST00000467066 0.426785185414502 0.226750821833321 0.134653230947889 ENSG00000204084 INPP5B
ENST00000373021 0.121880301794566 0.0391001609307747 0.239369197726429 ENSG00000204084 INPP5B
ENST00000491406 0.000198450884338748 1.6515940413702e-05 0.485181202987618 ENSG00000204084 INPP5B
ENST00000373019 0.39721231331857 0.203576663649062 -0.0901631732764323 ENSG00000183431 SF3A3
ENST00000448721 0.459768904267157 0.254242653767685 -0.0860588639970043 ENSG00000183431 SF3A3
ENST00000487062 0.804523961300798 0.648968013029737 -0.0561192562871888 ENSG00000183431 SF3A3
ENST00000460925 0.461221161004318 0.255479991483647 -0.119886818344152 ENSG00000183431 SF3A3
ENST00000489537 0.784947424902534 0.619997321676232 -0.0385431830130226 ENSG00000183431 SF3A3
ENST00000461869 0.659642834904741 0.456743279670439 -0.0546961850560371 ENSG00000183431 SF3A3
ENST00000470585 0.640973623570841 0.434989495895459 -0.0577083554715728 ENSG00000183431 SF3A3
ENST00000488934 0.912303192371533 0.825446525325221 -0.0243137664013459 ENSG00000183431 SF3A3
ENST00000462258 0.738916979529368 0.555953636290766 -0.0457873725888767 ENSG00000183431 SF3A3
ENST00000485803 0.134801614834534 0.0447200699655197 0.20350728578959 ENSG00000183386 FHL3
ENST00000373016 0.134801614834534 0.0447200699655197 0.20350728578959 ENSG00000183386 FHL3
ENST00000475084 0.133764301555226 0.0442740321039183 0.205828679718054 ENSG00000183386 FHL3
ENST00000477194 0.155156201074435 0.0539115663662862 0.200689260994547 ENSG00000183386 FHL3
ENST00000483132 0.206674552760124 0.0796127074004608 0.233874699995466 ENSG00000183386 FHL3
ENST00000483182 0.376132452794449 0.187422802809464 -0.105406596758767 ENSG00000183520 UTP11L
ENST00000486563 0.429841693512062 0.229231977154316 -0.0901712408836778 ENSG00000183520 UTP11L
ENST00000373014 0.389691707913102 0.197912859060877 -0.110099398704281 ENSG00000183520 UTP11L
ENST00000537711 0.522750008005285 0.311449723696352 -0.0923114120022451 ENSG00000183520 UTP11L
ENST00000488453 0.564456983011858 0.353493249858638 -0.101791495642823 ENSG00000183520 UTP11L
ENST00000373012 0.00224964962073165 0.000277677229474769 -0.513138480269721 ENSG00000185668 POU3F1
ENST00000432922 0.429283793276729 0.228740705823754 -0.181674716341092 ENSG00000224592 RP5-884C9.2
ENST00000428151 0.561371453856869 0.350107369569573 -0.140090196517192 ENSG00000224592 RP5-884C9.2
ENST00000442006 0.77024545808783 0.59840506243923 -0.0628273305891433 ENSG00000215895 RP11-334L9.1
ENST00000373001 0.281299470072086 0.12265530332727 -0.13564145457732 ENSG00000116954 RRAGC
ENST00000474456 0.988816505647545 0.975857564957727 -0.00294915139760324 ENSG00000116954 RRAGC
ENST00000493015 0.188406812028537 0.0701396595200034 -0.149086131003772 ENSG00000116954 RRAGC
ENST00000496778 0.291738820518706 0.129165091643746 -0.174933555144889 ENSG00000116954 RRAGC
ENST00000433671 0.00637518826595989 0.000968718860998045 -0.276774022741922 ENSG00000228436 RP5-864K19.4
ENST00000456813 0.0230061874102658 0.00458718209550912 -0.220753863376208 ENSG00000228436 RP5-864K19.4
ENST00000397572 0.0804827872912613 0.0226107288640374 -0.20016035663331 ENSG00000214114 MYCBP
ENST00000494695 0.0900658677868522 0.0262033230857138 -0.213115357859691 ENSG00000214114 MYCBP
ENST00000495043 0.0755104817278426 0.0208159923538394 -0.230685978917013 ENSG00000214114 MYCBP
ENST00000489803 0.0486076098636619 0.0117496048826623 -0.257180684363972 ENSG00000214114 MYCBP
ENST00000454994 0.0482650077480684 0.0116438940923159 -0.257285818170529 ENSG00000131233 GJA9
ENST00000489575 0.048530385684433 0.0117257057799748 -0.257209202976408 ENSG00000214114 MYCBP
ENST00000465771 0.117966763159333 0.0374359845253424 -0.230270695876518 ENSG00000214114 MYCBP
ENST00000462027 0.106113058532091 0.032499745922299 -0.219063314873895 ENSG00000214114 MYCBP
ENST00000443161 0.193014776693088 0.0725251670808685 -0.277096404898492 ENSG00000228436 RP5-864K19.4
ENST00000357771 0.148609789975951 0.050949028764917 -0.290080837563202 ENSG00000131233 GJA9
ENST00000360786 0.324256693640845 0.15072505946728 -0.221949921937126 ENSG00000131233 GJA9
ENST00000372990 0.00771189072294451 0.00121761736153901 -0.416102091968292 ENSG00000158315 RHBDL2
ENST00000289248 0.0156778525033412 0.00287560639713048 -0.390987267759633 ENSG00000158315 RHBDL2
ENST00000538156 0.0156093719770593 0.00286024099175699 -0.391123954243157 ENSG00000158315 RHBDL2
ENST00000372985 0.0189028041258342 0.00361820295173644 -0.381918686750235 ENSG00000158315 RHBDL2
ENST00000540558 0.806943060068626 0.652746350552458 -0.0693923944186891 ENSG00000158315 RHBDL2
ENST00000432648 0.714382689261127 0.524308525593562 0.0290620972585717 ENSG00000174574 AKIRIN1
ENST00000446189 0.995061852617131 0.988646476262573 0.000638934786338022 ENSG00000174574 AKIRIN1
ENST00000372984 0.97492003531912 0.946898003972602 -0.00291466914653448 ENSG00000174574 AKIRIN1
ENST00000531822 0.620950449061708 0.41274855047636 0.0490636064031409 ENSG00000174574 AKIRIN1
ENST00000372967 0.0905963914367663 0.0264040327490077 -0.219829448780445 ENSG00000168653 NDUFS5
ENST00000372969 0.0905963914367663 0.0264040327490077 -0.219829448780445 ENSG00000168653 NDUFS5
ENST00000545844 0.0170704900430021 0.00318858546134937 0.200943872123313 ENSG00000127603 MACF1
ENST00000567887 0.0170859580353023 0.00319221155156794 0.200941035430356 ENSG00000127603 MACF1
ENST00000372915 0.0170466786320372 0.0031827899865193 0.200995897041753 ENSG00000127603 MACF1
ENST00000539005 0.0170805125092928 0.00319094861741924 0.200941292764981 ENSG00000127603 MACF1
ENST00000317713 0.0170805125092928 0.00319094861741924 0.200941292764981 ENSG00000127603 MACF1
ENST00000361689 0.0170466786320372 0.0031827899865193 0.200995897041753 ENSG00000127603 MACF1
ENST00000524432 0.990327505263064 0.978945938944284 -0.00204683726281776 ENSG00000127603 MACF1
ENST00000467673 0.0714101451436316 0.0193535710697256 -0.229833247989347 ENSG00000127603 MACF1
ENST00000564288 0.0061742891411971 0.000932775242989396 0.230922540647016 ENSG00000127603 MACF1
ENST00000494012 0.336187504807679 0.158981676786577 -0.166465887207227 ENSG00000127603 MACF1
ENST00000536367 0.523076959813618 0.311842441342409 -0.105530734629681 ENSG00000127603 MACF1
ENST00000480624 0.254043084375721 0.106161999343699 -0.204845083623916 ENSG00000127603 MACF1
ENST00000469366 0.261049346638439 0.110213747010292 -0.203727384995443 ENSG00000127603 MACF1
ENST00000289890 0.801914220428099 0.644643815636888 -0.069766160339315 ENSG00000226438 RP11-420K8.1
ENST00000496804 0.0230728914152151 0.00460396471982464 0.196435872414867 ENSG00000127603 MACF1
ENST00000530262 0.0676292092584578 0.0180508207130945 0.204584160449035 ENSG00000127603 MACF1
ENST00000485063 0.380671627001568 0.190841335597404 0.172350686607789 ENSG00000127603 MACF1
ENST00000472385 0.248977303983982 0.10322545695183 0.174116602661718 ENSG00000127603 MACF1
ENST00000484393 0.570325562976937 0.359289117687074 0.0945711253543444 ENSG00000127603 MACF1
ENST00000476350 0.0274723236377169 0.0057247006893171 0.239547659529108 ENSG00000127603 MACF1
ENST00000372925 0.00401990152583643 0.000554921502948426 0.244615051481519 ENSG00000127603 MACF1
ENST00000528611 0.893004202218136 0.790949887501621 -0.0348613621449829 ENSG00000127603 MACF1
ENST00000289893 0.00448619152838641 0.000634606019335678 0.244248430542142 ENSG00000127603 MACF1
ENST00000530275 0.0677230324093231 0.0180807305314764 0.142188127323512 ENSG00000255103 KIAA0754
ENST00000482035 0.090067678649895 0.026205148519553 0.160022576271931 ENSG00000127603 MACF1
ENST00000473843 0.0371687052092902 0.00837624942954132 0.208632195665907 ENSG00000127603 MACF1
ENST00000469490 0.0374038979979654 0.00844403818168689 0.267324764137316 ENSG00000127603 MACF1
ENST00000487656 0.0669435744472733 0.017814033599729 0.239128788382156 ENSG00000127603 MACF1
ENST00000360115 0.000369082183919513 3.35764097019809e-05 0.331419760538557 ENSG00000127603 MACF1
ENST00000497964 0.000209774337217938 1.76000563382807e-05 0.33149459745635 ENSG00000127603 MACF1
ENST00000446276 0.00031098530801491 2.75601872193189e-05 0.339548199131734 ENSG00000127603 MACF1
ENST00000442046 0.000141000661464913 1.11708515883585e-05 0.344947337946553 ENSG00000127603 MACF1
ENST00000422234 0.000347105409065351 3.12676783714227e-05 0.344084087394032 ENSG00000127603 MACF1
ENST00000462496 0.000168604242272716 1.3736283232669e-05 0.351877077417428 ENSG00000127603 MACF1
ENST00000462103 0.0992666542718561 0.0297114322713695 0.239920911003995 ENSG00000127603 MACF1
ENST00000496360 0.00208413897177344 0.000253533041739851 0.328058980998627 ENSG00000127603 MACF1
ENST00000497807 0.0050327229707374 0.000729750256678332 0.307955638558062 ENSG00000127603 MACF1
ENST00000331593 0.431379298993414 0.230482365916585 0.165897972020632 ENSG00000183682 BMP8A
ENST00000447263 0.810209574726559 0.657133187533157 -0.0545968368104824 ENSG00000237624 OXCT2P1
ENST00000441741 0.296048069069284 0.13199705217117 0.232642487595051 ENSG00000182109 RP11-69E11.4
ENST00000331856 0.489056100695949 0.280255544112609 0.161099236346014 ENSG00000182109 RP11-69E11.4
ENST00000458207 0.0376655314556084 0.00851663878431671 0.30478563650361 ENSG00000182109 RP11-69E11.4
ENST00000450157 0.00140077760551793 0.000159378347555156 0.403633685817023 ENSG00000182109 RP11-69E11.4
ENST00000431553 0.00101298678513797 0.000108929025317683 0.413045546198348 ENSG00000182109 RP11-69E11.4
ENST00000417869 0.00163172792871914 0.000190487493842136 0.393408765490618 ENSG00000182109 RP11-69E11.4
ENST00000440190 0.000256663030042938 2.21409450627136e-05 0.419736763478453 ENSG00000182109 RP11-69E11.4
ENST00000427240 2.9866173104777e-08 8.77974901161057e-10 0.507937579005608 ENSG00000243970 PPIEL
ENST00000482028 0.765503182921981 0.591852924365602 -0.0767400358169378 ENSG00000090621 PABPC4
ENST00000372856 0.171161872338559 0.0615053389460668 -0.0672435737643507 ENSG00000090621 PABPC4
ENST00000372857 0.173068265578817 0.0624379251237197 -0.0670902548351731 ENSG00000090621 PABPC4
ENST00000372858 0.116941147335054 0.0369925256805888 -0.0776799050967706 ENSG00000090621 PABPC4
ENST00000372862 0.140631799478571 0.0473971516520495 -0.0732675117649666 ENSG00000090621 PABPC4
ENST00000468476 0.36348278473313 0.178486166679959 -0.11250148939163 ENSG00000090621 PABPC4
ENST00000437136 0.320839652040078 0.148361658034762 -0.124261969912555 ENSG00000090621 PABPC4
ENST00000492468 0.396350180806442 0.202918302155127 -0.118024104455011 ENSG00000090621 PABPC4
ENST00000530186 0.193186278214918 0.0726229333946428 -0.178650497055758 ENSG00000090621 PABPC4
ENST00000421687 0.185588363077916 0.0686742305494166 -0.0819842418611481 ENSG00000090621 PABPC4
ENST00000484555 0.751064622691701 0.572548443522637 -0.0691943669803144 ENSG00000090621 PABPC4
ENST00000525045 0.623588206880749 0.415728459289995 -0.0917463718843364 ENSG00000090621 PABPC4
ENST00000527718 0.513318466769436 0.302490053439414 -0.0871220059247571 ENSG00000090621 PABPC4
ENST00000477556 0.810457601427079 0.657517442399781 -0.0487559023300379 ENSG00000090621 PABPC4
ENST00000461578 0.647743737206882 0.442926729868836 -0.0846728783534985 ENSG00000090621 PABPC4
ENST00000483770 0.569933828009257 0.358899797864543 -0.0981925852678862 ENSG00000090621 PABPC4
ENST00000525669 0.509565795621258 0.298985798603794 -0.084779099477223 ENSG00000090621 PABPC4
ENST00000470443 0.503481184202077 0.293182887231364 -0.0528342590173179 ENSG00000090621 PABPC4
ENST00000415255 0.346643752613803 0.166407936728785 -0.0694915679309398 ENSG00000228060 RP11-69E11.8
ENST00000513632 0.820565315947559 0.673207992444721 -0.034749473769966 ENSG00000090621 PABPC4
ENST00000364587 0.953168371773788 0.901964602560553 -0.0181673598866096 ENSG00000201457 SNORA55
ENST00000525751 0.909579443674545 0.820654699961032 -0.0151139381839888 ENSG00000090621 PABPC4
ENST00000474378 0.799634980356292 0.641109818985976 -0.0309327101077676 ENSG00000090621 PABPC4
ENST00000529216 0.989729720853206 0.977785810831553 -0.00190465499889502 ENSG00000090621 PABPC4
ENST00000492519 0.737136852127116 0.553861943848663 0.0471633793660389 ENSG00000090621 PABPC4
ENST00000451091 0.898820574725712 0.801600536608706 -0.0219850724583309 ENSG00000090621 PABPC4
ENST00000531243 0.972796067078126 0.942415854963884 0.0097515143125179 ENSG00000090621 PABPC4
ENST00000470018 0.711238618886545 0.52034435329307 0.0481037541461965 ENSG00000084072 PPIE
ENST00000485507 0.677460891113497 0.478142605984577 0.0669767459562933 ENSG00000084072 PPIE
ENST00000324379 0.0789933304573971 0.0220696452828972 0.147403730774829 ENSG00000084072 PPIE
ENST00000356511 0.312051295520096 0.142292519876274 0.0979767686026227 ENSG00000084072 PPIE
ENST00000456578 0.571529833155415 0.360520180746199 0.0845414382409737 ENSG00000084072 PPIE
ENST00000495526 0.0789933304573971 0.0220696452828972 0.147403730774829 ENSG00000084072 PPIE
ENST00000482751 0.0789933304573971 0.0220696452828972 0.147403730774829 ENSG00000084072 PPIE
ENST00000372830 0.312051295520096 0.142292519876274 0.0979767686026227 ENSG00000084072 PPIE
ENST00000497370 0.0782152366838288 0.0217915418642655 0.153628358485739 ENSG00000084072 PPIE
ENST00000372835 0.0847454856853001 0.024197507110862 0.143940187881794 ENSG00000084072 PPIE
ENST00000470213 0.0826085958816508 0.0234038886211962 0.152718093307556 ENSG00000084072 PPIE
ENST00000474804 0.0872611277794868 0.0251365735581562 0.149925288730318 ENSG00000084072 PPIE
ENST00000475350 0.0789933304573971 0.0220696452828972 0.147403730774829 ENSG00000084072 PPIE
ENST00000480169 0.794120999952025 0.633173512302725 0.0331042196284178 ENSG00000084072 PPIE
ENST00000372827 0.844434118263661 0.710822584594026 0.0572896642892055 ENSG00000116985 BMP8B
ENST00000397360 0.37172947264973 0.184333786940632 0.175221999392556 ENSG00000116985 BMP8B
ENST00000441669 0.731463133108275 0.546577127703463 -0.0461997050762242 ENSG00000043514 TRIT1
ENST00000462797 0.731463133108275 0.546577127703463 -0.0461997050762242 ENSG00000043514 TRIT1
ENST00000316891 0.731463133108275 0.546577127703463 -0.0461997050762242 ENSG00000043514 TRIT1
ENST00000372818 0.731463133108275 0.546577127703463 -0.0461997050762242 ENSG00000043514 TRIT1
ENST00000495175 0.590809705934656 0.379990050498503 -0.0609082150349338 ENSG00000043514 TRIT1
ENST00000491865 0.581831757994113 0.370869734394542 -0.061932363681595 ENSG00000043514 TRIT1
ENST00000537223 0.488405603235497 0.27959140857683 -0.0774480443860737 ENSG00000043514 TRIT1
ENST00000537440 0.488405603235497 0.27959140857683 -0.0774480443860737 ENSG00000043514 TRIT1
ENST00000541099 0.488405603235497 0.27959140857683 -0.0774480443860737 ENSG00000043514 TRIT1
ENST00000545233 0.488405603235497 0.27959140857683 -0.0774480443860737 ENSG00000043514 TRIT1
ENST00000465417 0.236555353209859 0.0960243494698528 0.170751864044954 ENSG00000043514 TRIT1
ENST00000492612 0.171121322121487 0.0614802131267055 -0.147268669716581 ENSG00000043514 TRIT1
ENST00000467774 0.749557981447261 0.570645661991485 0.0822023889656952 ENSG00000043514 TRIT1
ENST00000489945 0.084959841157995 0.0242783009619076 -0.180208784624533 ENSG00000043514 TRIT1
ENST00000486825 0.0801449330969266 0.0224893145478122 -0.187601750968932 ENSG00000043514 TRIT1
ENST00000469476 0.796035281157962 0.636227465172747 -0.044209505181489 ENSG00000043514 TRIT1
ENST00000544981 0.0837101726354173 0.0238166219971062 -0.212770522566653 ENSG00000043514 TRIT1
ENST00000462243 0.677773223152863 0.478572296911623 -0.0877891319677722 ENSG00000043514 TRIT1
ENST00000365352 0.962918280434331 0.921075577494601 -0.0105471855916437 ENSG00000202222 Y_RNA
ENST00000372811 0.262010213859525 0.110860470563376 -0.187890324201999 ENSG00000168389 MFSD2A
ENST00000420632 0.166442769222604 0.0592915728326793 -0.221796805591526 ENSG00000168389 MFSD2A
ENST00000434861 0.202359068545488 0.0773743817184134 -0.234315518644095 ENSG00000168389 MFSD2A
ENST00000372809 0.262010213859525 0.110860470563376 -0.187890324201999 ENSG00000168389 MFSD2A
ENST00000483824 0.262010213859525 0.110860470563376 -0.187890324201999 ENSG00000168389 MFSD2A
ENST00000469745 0.673600253889783 0.473529407258996 -0.0908553424661865 ENSG00000168389 MFSD2A
ENST00000438210 0.713721124512116 0.523556227756103 -0.0826166953790037 ENSG00000228477 RP3-342P20.2
ENST00000480630 0.53406673391785 0.322774045209005 -0.124107396986987 ENSG00000168389 MFSD2A
ENST00000491515 0.741214586184239 0.559184940506109 0.0843357428569608 ENSG00000168389 MFSD2A
ENST00000459917 0.742384886005813 0.560820833569732 0.0901345064547783 ENSG00000168389 MFSD2A
ENST00000481612 0.726514131536193 0.540083432966472 0.0952799445872035 ENSG00000168389 MFSD2A
ENST00000372797 2.95333759568658e-05 1.85992553823085e-06 0.157024454712034 ENSG00000131236 CAP1
ENST00000372802 2.77268862578601e-05 1.73320441159067e-06 0.157202279589668 ENSG00000131236 CAP1
ENST00000449311 0.14382649138127 0.0487974247046752 0.12464973145912 ENSG00000131236 CAP1
ENST00000421589 0.127810133680678 0.0416997441110257 0.128461709591038 ENSG00000131236 CAP1
ENST00000414893 0.0193307145725003 0.00371636565359906 0.138580667338189 ENSG00000131236 CAP1
ENST00000414281 0.127775735376237 0.041686684427965 0.128513282314283 ENSG00000131236 CAP1
ENST00000420216 0.134721354581818 0.0446808557785441 0.126323579360848 ENSG00000131236 CAP1
ENST00000372792 5.32590978061209e-06 2.69644997445781e-07 0.152430291455872 ENSG00000131236 CAP1
ENST00000372798 9.91826108866852e-06 5.40574813738039e-07 0.149467234388017 ENSG00000131236 CAP1
ENST00000340450 3.21599481543079e-05 2.05469545851824e-06 0.15690960335751 ENSG00000131236 CAP1
ENST00000372805 2.89636029573532e-06 1.36855261871372e-07 0.15820790992468 ENSG00000131236 CAP1
ENST00000435719 0.0389693056102203 0.00888006084285507 0.134614697142705 ENSG00000131236 CAP1
ENST00000427843 0.102152882008592 0.0308888934528963 0.132222706257876 ENSG00000131236 CAP1
ENST00000417287 0.13607161087912 0.0452883709444878 0.126168753222597 ENSG00000131236 CAP1
ENST00000424977 0.126941990977806 0.0413298232395073 0.128654474435599 ENSG00000131236 CAP1
ENST00000446031 0.626641296450227 0.419155602469255 0.0992395805931055 ENSG00000131236 CAP1
ENST00000479759 0.00829687933390683 0.00132886324646105 0.179746910395525 ENSG00000131236 CAP1
ENST00000461993 0.0331182875352197 0.00724922251561547 0.15682197312068 ENSG00000131236 CAP1
ENST00000494114 0.0670479378425724 0.0178532069984185 0.134762271824017 ENSG00000131236 CAP1
ENST00000433473 0.947268937093417 0.890668965317845 -0.00645871321303001 ENSG00000131238 PPT1
ENST00000529905 0.949724474220378 0.895300408135158 -0.00628399127988563 ENSG00000131238 PPT1
ENST00000530704 0.960398359452205 0.915950447897466 -0.0054496432531092 ENSG00000131238 PPT1
ENST00000372775 0.907892679763109 0.81774291069154 0.0154814193326929 ENSG00000131238 PPT1
ENST00000449045 0.941288541909871 0.878602067165667 0.00788036956479416 ENSG00000131238 PPT1
ENST00000439754 0.949934255197922 0.895711025526214 0.0073622393518534 ENSG00000131238 PPT1
ENST00000530076 0.786074239998155 0.621563260349 0.0322370227484753 ENSG00000131238 PPT1
ENST00000527311 0.864220761810385 0.743013691263371 0.019085104259179 ENSG00000131238 PPT1
ENST00000372779 0.836148060503413 0.69763321130274 0.0264528473410837 ENSG00000131238 PPT1
ENST00000526547 0.990512314133157 0.979350573638357 -0.00197928054636587 ENSG00000131238 PPT1
ENST00000372771 0.65386810276234 0.449830988686102 0.0751585831907547 ENSG00000117000 RLF
ENST00000567508 0.895458093740609 0.795505069980158 -0.0359392597150737 ENSG00000259943 RP1-39G22.7
ENST00000372759 3.15275543676968e-05 2.00998639575555e-06 -0.348338306695126 ENSG00000084073 ZMPSTE24
ENST00000479131 0.00249489173712827 0.000314044699147038 -0.354348800925774 ENSG00000084073 ZMPSTE24
ENST00000472583 0.000652514407575904 6.52092310999452e-05 -0.345430291367757 ENSG00000084073 ZMPSTE24
ENST00000447743 0.786215434923662 0.621805993193264 -0.069411586064029 ENSG00000231296 RP1-39G22.4
ENST00000474142 0.0645158086645087 0.0169907550152826 -0.255650234592435 ENSG00000084073 ZMPSTE24
ENST00000372748 0.141306756012054 0.0477058839692531 0.285484476406594 ENSG00000049089 COL9A2
ENST00000482722 0.141306756012054 0.0477058839692531 0.285484476406594 ENSG00000049089 COL9A2
ENST00000488463 0.287878577454326 0.126722810621768 0.173538016840819 ENSG00000049089 COL9A2
ENST00000417105 0.418854946536537 0.220572452870642 0.138976730024799 ENSG00000049089 COL9A2
ENST00000435168 0.0930911518267621 0.0273519240676073 0.168905726872124 ENSG00000084070 SMAP2
ENST00000372718 0.00454079288873365 0.000644157473190082 0.220780865525252 ENSG00000084070 SMAP2
ENST00000372708 0.0962420503572236 0.0285232854483559 0.181045177675188 ENSG00000084070 SMAP2
ENST00000539317 0.146162012789796 0.0498234506545003 0.182131371483461 ENSG00000084070 SMAP2
ENST00000487871 0.306020991457478 0.138388488138499 0.18317015022271 ENSG00000084070 SMAP2
ENST00000469416 0.0532083310118904 0.0132032655006578 -0.347878381809359 ENSG00000187801 ZFP69B
ENST00000361584 0.0538766977707386 0.0134062479466899 -0.347418742778165 ENSG00000187801 ZFP69B
ENST00000484445 0.0538766977707386 0.0134062479466899 -0.347418742778165 ENSG00000187801 ZFP69B
ENST00000411995 0.0593516459448395 0.0152194973936178 -0.340901098431922 ENSG00000187801 ZFP69B
ENST00000565390 0.592262841557638 0.381666304926043 -0.135351242280287 ENSG00000260920 RP1-228H13.5
ENST00000372706 0.986824264701076 0.971473973800245 -0.00441511515080897 ENSG00000187815 ZFP69
ENST00000372705 0.987448966592817 0.972998840121294 -0.00439166258879728 ENSG00000187815 ZFP69
ENST00000482712 0.938196837548779 0.872564193116506 0.0246497072156324 ENSG00000187815 ZFP69
ENST00000450713 0.545190355360301 0.333517511036414 -0.101855597945546 ENSG00000238287 RP11-656D10.3
ENST00000358527 0.00246043822198356 0.000309000481942921 -0.42429875379361 ENSG00000164002 EXO5
ENST00000372703 0.00246043822198356 0.000309000481942921 -0.42429875379361 ENSG00000164002 EXO5
ENST00000420209 0.00239941979205888 0.00030002663783834 -0.454479019683624 ENSG00000164002 EXO5
ENST00000296380 0.00127828875150021 0.000143148754482731 -0.441193391873555 ENSG00000164002 EXO5
ENST00000432259 0.0368272943261398 0.00827548716892427 -0.359267646482676 ENSG00000164002 EXO5
ENST00000418186 0.00253689068039681 0.000320461824969266 -0.453471635288432 ENSG00000164002 EXO5
ENST00000415550 0.0161691438948302 0.00298694413194161 -0.387860891012665 ENSG00000164002 EXO5
ENST00000443729 0.010282752602296 0.00172444401701121 -0.403014740282882 ENSG00000164002 EXO5
ENST00000419161 0.010282752602296 0.00172444401701121 -0.403014740282882 ENSG00000164002 EXO5
ENST00000471429 0.194011843362711 0.0730239215221383 -0.261693077437179 ENSG00000164002 EXO5
ENST00000453437 0.0643591926549404 0.0169360940234506 -0.335593640199276 ENSG00000227278 RP11-656D10.5
ENST00000437060 0.00300613720910368 0.000393697848036712 -0.530679065178599 ENSG00000238186 RP11-656D10.6
ENST00000372699 0.940181129264867 0.876518034182539 0.0190050048412808 ENSG00000117010 ZNF684
ENST00000465152 0.784317925450953 0.619161868080605 0.0560042183788517 ENSG00000117010 ZNF684
ENST00000372696 0.718635769798936 0.53016337718868 0.0709268472460717 ENSG00000117010 ZNF684
ENST00000372697 0.718635769798936 0.53016337718868 0.0709268472460717 ENSG00000117010 ZNF684
ENST00000493756 0.955880602846955 0.907169372528657 0.0143608446727738 ENSG00000117010 ZNF684
ENST00000472043 0.33573412013985 0.158691573246665 -0.216510378075735 ENSG00000117010 ZNF684
ENST00000372684 5.66287757715183e-05 3.92815578934035e-06 0.60806214553961 ENSG00000117016 RIMS3
ENST00000372683 0.0735310451337936 0.0201170538487222 0.357324043854525 ENSG00000117016 RIMS3
ENST00000440100 0.552500778693427 0.340570486468092 -0.147741905003223 ENSG00000237899 RP4-739H11.3
ENST00000606277 0.625299731888974 0.417570603678607 -0.110009366481078 ENSG00000272145 NFYC-AS1
ENST00000467203 8.80953594215733e-06 4.73940749852998e-07 -0.445942937749508 ENSG00000066136 NFYC
ENST00000424419 4.22958429573501e-06 2.07907187511908e-07 -0.42355079271775 ENSG00000066136 NFYC
ENST00000427410 6.89907029518246e-05 4.92301947032067e-06 -0.367733658911111 ENSG00000066136 NFYC
ENST00000447388 6.42833880566176e-05 4.5418364450266e-06 -0.352987571556725 ENSG00000066136 NFYC
ENST00000425457 7.05094705373249e-05 5.04203782344459e-06 -0.367570870291011 ENSG00000066136 NFYC
ENST00000453631 1.23863969930143e-05 6.97352459184078e-07 -0.459352371079388 ENSG00000066136 NFYC
ENST00000456393 6.13037504381103e-05 4.29782779970767e-06 -0.353548834171815 ENSG00000066136 NFYC
ENST00000372654 0.000118634181908186 9.1821994925037e-06 -0.370639618961838 ENSG00000066136 NFYC
ENST00000534399 1.69914362111144e-05 9.96428721673849e-07 -0.495099859846648 ENSG00000066136 NFYC
ENST00000372653 0.000369568210244208 3.3633814979603e-05 -0.36280993720931 ENSG00000066136 NFYC
ENST00000372669 6.22288596275031e-05 4.37610265647588e-06 -0.420021750742039 ENSG00000066136 NFYC
ENST00000372652 0.00577833404656295 0.000860499555169537 -0.289345604613371 ENSG00000066136 NFYC
ENST00000372651 0.00532781268821042 0.000781039801543446 -0.30659883863914 ENSG00000066136 NFYC
ENST00000531464 0.107855697103774 0.0332102211164069 -0.28274419110644 ENSG00000066136 NFYC
ENST00000440226 0.157202610913212 0.0548418250980706 -0.191528751882602 ENSG00000066136 NFYC
ENST00000525290 0.135944474335343 0.0452213484993461 -0.254169414793067 ENSG00000066136 NFYC
ENST00000530965 0.255846384678409 0.107173026273574 -0.219071548189405 ENSG00000066136 NFYC
ENST00000416859 0.139595546157446 0.0469044245796614 -0.231589374706191 ENSG00000066136 NFYC
ENST00000308733 0.224056761885461 0.0890381248320652 -0.162519993064273 ENSG00000066136 NFYC
ENST00000414185 0.344672557837252 0.164990934827348 -0.116952078685813 ENSG00000066136 NFYC
ENST00000525349 0.402166339246974 0.207499612530396 -0.140429355355942 ENSG00000066136 NFYC
ENST00000483091 0.285007100170039 0.124962287965016 -0.213371285798512 ENSG00000066136 NFYC
ENST00000488635 0.812348495402122 0.66044697555463 -0.0502386746051632 ENSG00000066136 NFYC
ENST00000496608 0.859579378812399 0.735198928483561 -0.0351209087903399 ENSG00000066136 NFYC
ENST00000347132 0.118479532264614 0.0376516151768181 0.316363629799696 ENSG00000117013 KCNQ4
ENST00000509682 0.108868063988699 0.0336447936988578 0.32008415744483 ENSG00000117013 KCNQ4
ENST00000443478 0.0334032872306015 0.00732649114589978 0.394312489529324 ENSG00000117013 KCNQ4
ENST00000506017 0.041875057523082 0.00971827594596992 0.380011752197255 ENSG00000117013 KCNQ4
ENST00000372638 0.0135035696413781 0.00239954540533163 0.467056984522546 ENSG00000179862 CITED4
ENST00000372621 3.13085914181347e-14 3.21344559369628e-16 -0.453546216503192 ENSG00000171793 CTPS1
ENST00000541520 2.10152406143622e-14 2.08747664263987e-16 -0.446265624080146 ENSG00000171793 CTPS1
ENST00000470271 0.00118926241749626 0.000131457390344822 -0.332836244592524 ENSG00000171793 CTPS1
ENST00000475060 0.0212185060335949 0.0041579914360665 -0.27945205680135 ENSG00000171793 CTPS1
ENST00000479480 0.000229118268755362 1.94553003788853e-05 -0.352382928528768 ENSG00000171793 CTPS1
ENST00000543104 1.09734961826515e-05 6.06369860218679e-07 -0.364717366517456 ENSG00000171793 CTPS1
ENST00000372616 4.98900874153096e-14 5.22818568615837e-16 -0.445001138065297 ENSG00000171793 CTPS1
ENST00000480420 1.82491135552347e-06 8.14802655107584e-08 -0.378526576627437 ENSG00000171793 CTPS1
ENST00000463285 3.26879734998098e-06 1.56285775692327e-07 -0.400112169562481 ENSG00000171793 CTPS1
ENST00000486889 0.00457032770055361 0.000648971422785432 -0.308919456802664 ENSG00000171793 CTPS1
ENST00000497210 0.10881038676857 0.0336222765583815 -0.217240298084564 ENSG00000171793 CTPS1
ENST00000464283 0.000307870007028952 2.72420589127681e-05 -0.34169770736648 ENSG00000171793 CTPS1
ENST00000463423 1.11849197089877e-05 6.19660469466522e-07 -0.409849577616625 ENSG00000171793 CTPS1
ENST00000498694 1.37696844383819e-07 4.69018432785825e-09 -0.461257292346385 ENSG00000171793 CTPS1
ENST00000302946 0.071717321846328 0.0194652758482405 -0.336061256779684 ENSG00000171790 SLFNL1
ENST00000372613 0.0643795273007062 0.0169432959939816 -0.343394656508164 ENSG00000171790 SLFNL1
ENST00000397197 0.0643795273007062 0.0169432959939816 -0.343394656508164 ENSG00000171790 SLFNL1
ENST00000439569 0.0643795273007062 0.0169432959939816 -0.343394656508164 ENSG00000171790 SLFNL1
ENST00000372611 0.0645825774666228 0.0170148377563362 -0.343193783042978 ENSG00000171790 SLFNL1
ENST00000359345 0.0323597981698262 0.00704311988464991 -0.381848686096631 ENSG00000171790 SLFNL1
ENST00000456518 0.623187172311311 0.415277454945005 0.0667001528932422 ENSG00000010803 SCMH1
ENST00000397174 0.573529014467319 0.362350132255386 0.0719865758522132 ENSG00000010803 SCMH1
ENST00000402904 0.573529014467319 0.362350132255386 0.0719865758522132 ENSG00000010803 SCMH1
ENST00000361191 0.561577130857828 0.350359063721629 0.0738183306268593 ENSG00000010803 SCMH1
ENST00000361705 0.561577130857828 0.350359063721629 0.0738183306268593 ENSG00000010803 SCMH1
ENST00000397171 0.561577130857828 0.350359063721629 0.0738183306268593 ENSG00000010803 SCMH1
ENST00000372597 0.124901054844315 0.0404265385017551 0.189815195225422 ENSG00000010803 SCMH1
ENST00000372596 0.124901054844315 0.0404265385017551 0.189815195225422 ENSG00000010803 SCMH1
ENST00000337495 0.124901054844315 0.0404265385017551 0.189815195225422 ENSG00000010803 SCMH1
ENST00000326197 0.613927477301435 0.404853245992448 0.0677192337176111 ENSG00000010803 SCMH1
ENST00000372595 0.432536468623525 0.231396952086504 0.0935276077823981 ENSG00000010803 SCMH1
ENST00000472037 0.104765837554273 0.0319237237340141 0.182725032534613 ENSG00000010803 SCMH1
ENST00000460215 0.00835639590317231 0.00134039881672606 0.251222485813254 ENSG00000010803 SCMH1
ENST00000498793 0.0090509835225802 0.00147484257486103 0.250228986776146 ENSG00000010803 SCMH1
ENST00000489421 0.00636240201590524 0.000966410132984443 0.316371794003925 ENSG00000010803 SCMH1
ENST00000482530 0.0687878409705755 0.0184421422845068 0.25952525273632 ENSG00000010803 SCMH1
ENST00000401064 0.251742333955739 0.104854943238231 -0.222391732631867 ENSG00000215893 RP4-635E8.1
ENST00000488592 0.420521995383085 0.221877999156923 -0.139046326253009 ENSG00000010803 SCMH1
ENST00000425554 0.0586379105188085 0.0149698838763571 -0.372531188325076 ENSG00000235358 RP11-399E6.1
ENST00000445073 0.0333384666082031 0.00730939829955169 -0.411575911323336 ENSG00000235358 RP11-399E6.1
ENST00000372591 0.697706942674157 0.503375914838931 0.0797842282237729 ENSG00000204060 FOXO6
ENST00000372583 0.01859564012206 0.00354751297433851 0.273188452833284 ENSG00000127124 HIVEP3
ENST00000372584 0.0183736276657384 0.00349485863973335 0.272964326279634 ENSG00000127124 HIVEP3
ENST00000247584 1.58039181396869e-07 5.45464061717648e-09 0.549100966219645 ENSG00000127124 HIVEP3
ENST00000460604 3.96600279422081e-07 1.49398552752902e-08 0.635772079445292 ENSG00000127124 HIVEP3
ENST00000429157 1.29945190612457e-07 4.40466843188635e-09 0.548709437707044 ENSG00000127124 HIVEP3
ENST00000434240 0.0207295665857734 0.00404221333624691 0.339739869309745 ENSG00000230638 RP11-486B10.4
ENST00000455975 0.178906241509608 0.0653208363449308 0.208679841902858 ENSG00000230638 RP11-486B10.4
ENST00000491442 0.386309675179399 0.195278943832151 0.143441005967452 ENSG00000127124 HIVEP3
ENST00000489103 0.565044274257834 0.354081173574228 0.114320158137212 ENSG00000127124 HIVEP3
ENST00000479350 0.989383611900058 0.977159429992085 0.00329565244659466 ENSG00000127124 HIVEP3
ENST00000372571 0.0104282152560866 0.00175562485404526 0.174902828699314 ENSG00000198815 FOXJ3
ENST00000372572 0.912902734992214 0.826497964029319 -0.019907217248076 ENSG00000198815 FOXJ3
ENST00000372573 0.920939502724962 0.841296405644629 -0.0181316938017407 ENSG00000198815 FOXJ3
ENST00000361346 0.914772088445893 0.829744900579996 -0.0194867683242963 ENSG00000198815 FOXJ3
ENST00000361776 0.914772088445893 0.829744900579996 -0.0194867683242963 ENSG00000198815 FOXJ3
ENST00000545068 0.883979336172087 0.775345118606714 0.0261276614589222 ENSG00000198815 FOXJ3
ENST00000445886 0.266989363937141 0.113903692128606 -0.203468897050953 ENSG00000198815 FOXJ3
ENST00000422278 0.83083745522929 0.689066755818773 0.0611816690878882 ENSG00000198815 FOXJ3
ENST00000454417 0.889201629972125 0.784309966412127 -0.0312091744433253 ENSG00000198815 FOXJ3
ENST00000436207 0.69212795892412 0.496449287673095 -0.10042481417129 ENSG00000227527 RP11-223A3.1
ENST00000372565 0.595649542561487 0.385452202145305 0.134159429125574 ENSG00000066185 ZMYND12
ENST00000433602 0.595649542561487 0.385452202145305 0.134159429125574 ENSG00000066185 ZMYND12
ENST00000475426 0.0566033850577384 0.0142924057818954 0.292630739893522 ENSG00000066185 ZMYND12
ENST00000461083 0.927186519686942 0.852229308371268 0.0270539468796746 ENSG00000066185 ZMYND12
ENST00000372562 0.0202769488182903 0.00393763101539974 -0.183413682880916 ENSG00000127125 PPCS
ENST00000455780 0.0324758624217725 0.00707382312004466 -0.183018860855715 ENSG00000127125 PPCS
ENST00000372560 0.409364422216841 0.212988379330659 -0.132130508830759 ENSG00000127125 PPCS
ENST00000472013 0.0333810225461197 0.00732040809965253 -0.182455744513849 ENSG00000127125 PPCS
ENST00000372561 0.0325477907785823 0.0070918297811595 -0.183019766455368 ENSG00000127125 PPCS
ENST00000372556 0.0325477907785823 0.0070918297811595 -0.183019766455368 ENSG00000127125 PPCS
ENST00000471420 0.240544947824378 0.0983082460881329 -0.155440114012577 ENSG00000127125 PPCS
ENST00000482168 0.487351764708931 0.278620331464911 -0.107600351818111 ENSG00000127125 PPCS
ENST00000469615 0.466704927152019 0.260199329199002 -0.145921454421249 ENSG00000127125 PPCS
ENST00000475614 0.684397904723715 0.486751480029688 -0.0946914906017952 ENSG00000186409 CCDC30
ENST00000428554 0.285800714605534 0.125480749311285 -0.193483020757584 ENSG00000186409 CCDC30
ENST00000477155 0.284999850960333 0.124957061082666 -0.193566377351978 ENSG00000186409 CCDC30
ENST00000468651 0.824131767138685 0.678438207557408 -0.0589590659435638 ENSG00000186409 CCDC30
ENST00000492422 0.992814324501493 0.983806573393545 0.00293893696325104 ENSG00000186409 CCDC30
ENST00000462063 0.366155308380189 0.180327475959251 0.205810905710524 ENSG00000186409 CCDC30
ENST00000495044 0.113841862803841 0.0356679410729693 -0.305382552685094 ENSG00000186409 CCDC30
ENST00000507855 0.207389019993599 0.0800041937834862 -0.232831193572593 ENSG00000186409 CCDC30
ENST00000509712 0.0698963843103918 0.0188307782153843 -0.346264009505435 ENSG00000186409 CCDC30
ENST00000471390 0.573029158367371 0.361902530845846 -0.132120061638802 ENSG00000186409 CCDC30
ENST00000342022 0.649641038942281 0.444994595917362 -0.11105183744889 ENSG00000186409 CCDC30
ENST00000340612 0.651099915197614 0.446609486744852 -0.110594199848846 ENSG00000186409 CCDC30
ENST00000514642 0.347350249937782 0.166876916598442 -0.206294309554436 ENSG00000186409 CCDC30
ENST00000390640 0.662984566136509 0.460896501267083 -0.107709929999835 ENSG00000186409 CCDC30
ENST00000471699 0.442209207681191 0.239376628865074 -0.181856981226953 ENSG00000186409 CCDC30
ENST00000304979 0.198892602634899 0.0755657512778033 -0.129396489732487 ENSG00000171960 PPIH
ENST00000372550 0.0499029467957948 0.0121520293067026 -0.230246251416094 ENSG00000171960 PPIH
ENST00000440068 0.0460242275674891 0.0109534552089032 -0.230009893238981 ENSG00000171960 PPIH
ENST00000372549 0.257283406634114 0.107978404346816 -0.185197928637331 ENSG00000171960 PPIH
ENST00000455203 0.0348711640747663 0.00773366375829072 -0.222564306630646 ENSG00000171960 PPIH
ENST00000436387 0.177198599850614 0.0644705895524911 -0.211471197740997 ENSG00000171960 PPIH
ENST00000461351 0.683506306336346 0.485558203114824 -0.0586623094708355 ENSG00000171960 PPIH
ENST00000414339 0.794380403779571 0.63348882469451 0.0631759855825758 ENSG00000234917 RP5-994D16.3
ENST00000321358 0.575054787556793 0.363854198278672 -0.0730342416720385 ENSG00000065978 YBX1
ENST00000332220 0.487976139424067 0.279173699200298 -0.0745815215260657 ENSG00000065978 YBX1
ENST00000436427 0.536595150641686 0.325146655465014 -0.0893450028327498 ENSG00000065978 YBX1
ENST00000467957 0.492667565966355 0.283468870773655 -0.0920624613772324 ENSG00000065978 YBX1
ENST00000397054 1.23130770872062e-08 3.34885960597916e-10 0.374790720928544 ENSG00000117385 LEPRE1
ENST00000460031 1.33812047730039e-08 3.68456806478674e-10 0.374714045683451 ENSG00000117385 LEPRE1
ENST00000236040 1.27313600109601e-08 3.48000877752326e-10 0.374758041929607 ENSG00000117385 LEPRE1
ENST00000495874 1.27313600109601e-08 3.48000877752326e-10 0.374758041929607 ENSG00000117385 LEPRE1
ENST00000296388 1.27313600109601e-08 3.48000877752326e-10 0.374758041929607 ENSG00000117385 LEPRE1
ENST00000462474 0.015173413774594 0.0027637795721682 0.319575538409398 ENSG00000117385 LEPRE1
ENST00000472802 0.00908782518606236 0.00148149905157105 0.346502846847904 ENSG00000117385 LEPRE1
ENST00000431412 2.42485585029077e-05 1.49189722407022e-06 0.392067396748395 ENSG00000117385 LEPRE1
ENST00000460831 0.325866751609523 0.151923512910884 0.193457131314625 ENSG00000117385 LEPRE1
ENST00000481465 0.000172680207638788 1.41217235859565e-05 0.395802340998112 ENSG00000117385 LEPRE1
ENST00000447502 0.00232844770688875 0.000289395982714539 0.328792227338536 ENSG00000117385 LEPRE1
ENST00000463465 0.00102939673570754 0.000111078366945859 0.352289692072147 ENSG00000117385 LEPRE1
ENST00000372526 0.00017086049129462 1.39593991557964e-05 0.316478505739942 ENSG00000117385 LEPRE1
ENST00000492956 0.000981079046089683 0.00010487031965389 0.313183060690267 ENSG00000117385 LEPRE1
ENST00000372525 0.0195470162179821 0.0037665994117405 0.293539504185244 ENSG00000164008 C1orf50
ENST00000464081 0.0449633225191721 0.0106279294499065 0.227183114631086 ENSG00000164008 C1orf50
ENST00000603943 0.0561493097789454 0.0141390366859666 0.216580552617926 ENSG00000164008 C1orf50
ENST00000536543 0.0456572020234619 0.0108447750684205 0.225701332491499 ENSG00000164008 C1orf50
ENST00000468913 0.0758391139164841 0.0209377886984899 0.286729644374225 ENSG00000164008 C1orf50
ENST00000494155 0.59491122496682 0.384599224679369 0.126497028663484 ENSG00000164008 C1orf50
ENST00000447572 0.886193774156162 0.779230753949678 -0.0433469068840536 ENSG00000228452 RP5-994D16.9
ENST00000421630 0.159340938566745 0.0558741203899648 0.224981449017038 ENSG00000164008 C1orf50
ENST00000372522 0.570100223491874 0.359085696005631 0.101570112640108 ENSG00000177868 CCDC23
ENST00000372521 0.616839364428698 0.408320791958271 0.0913051677670248 ENSG00000177868 CCDC23
ENST00000537227 0.645659522540746 0.440350653592818 0.0853114680207955 ENSG00000177868 CCDC23
ENST00000497437 0.494829693080704 0.285449898179861 0.125034191453391 ENSG00000177868 CCDC23
ENST00000487556 0.288440960565521 0.127076137290346 -0.134495813068674 ENSG00000164010 ERMAP
ENST00000372517 0.288440960565521 0.127076137290346 -0.134495813068674 ENSG00000164010 ERMAP
ENST00000470938 0.963989743910428 0.923029063674239 0.0149970641300243 ENSG00000164010 ERMAP
ENST00000372514 0.970581485731971 0.937589529113447 -0.00776957238168964 ENSG00000164010 ERMAP
ENST00000328249 0.819309125912074 0.671252847297243 0.0449691227844153 ENSG00000164010 ERMAP
ENST00000414798 0.564762390631069 0.353779209322649 0.107557754812208 ENSG00000228192 RP11-342M1.3
ENST00000416809 0.429852832587112 0.229243515597866 0.142405524186227 ENSG00000228192 RP11-342M1.3
ENST00000425076 0.539371321747477 0.32794834777874 0.128037935272197 ENSG00000228192 RP11-342M1.3
ENST00000444563 0.539371321747477 0.32794834777874 0.128037935272197 ENSG00000228192 RP11-342M1.3
ENST00000372508 0.659782555769093 0.457006000858675 0.0684324756558152 ENSG00000164011 ZNF691
ENST00000372507 0.659782555769093 0.457006000858675 0.0684324756558152 ENSG00000164011 ZNF691
ENST00000372506 0.659782555769093 0.457006000858675 0.0684324756558152 ENSG00000164011 ZNF691
ENST00000397044 0.590022523020618 0.379021512218556 0.083344159806054 ENSG00000164011 ZNF691
ENST00000372504 0.659782555769093 0.457006000858675 0.0684324756558152 ENSG00000164011 ZNF691
ENST00000397034 0.250203944838443 0.103973199703726 0.179499907230756 ENSG00000164011 ZNF691
ENST00000372503 0.342418391548038 0.163439377171869 0.147352425346591 ENSG00000164011 ZNF691
ENST00000372502 0.984903144218034 0.967727031456557 -0.00458888363055606 ENSG00000164011 ZNF691
ENST00000426263 1.0611724431849e-08 2.84342044720283e-10 -0.43922055084024 ENSG00000117394 SLC2A1
ENST00000475162 6.18884349779905e-05 4.34693292591361e-06 -0.377619618508479 ENSG00000117394 SLC2A1
ENST00000439722 0.0415373460336795 0.00961639883927072 -0.285993933048795 ENSG00000117394 SLC2A1
ENST00000415851 0.000214629397446081 1.80752724062081e-05 -0.387584042727007 ENSG00000117394 SLC2A1
ENST00000372500 0.000230438449542379 1.95822165524297e-05 -0.41442239392713 ENSG00000117394 SLC2A1
ENST00000460369 0.0135550270785068 0.00241112492013862 -0.444347029393535 ENSG00000117394 SLC2A1
ENST00000431759 0.0609771890991057 0.0157656252876664 0.351309066851258 ENSG00000227533 SLC2A1-AS1
ENST00000416689 0.0968129515081041 0.0287502387512423 0.332171894150931 ENSG00000227533 SLC2A1-AS1
ENST00000431635 0.50706386957438 0.296617788027779 -0.068526926096843 ENSG00000117395 EBNA1BP2
ENST00000236051 0.496045097180739 0.286524604253812 -0.0698853821574376 ENSG00000117395 EBNA1BP2
ENST00000463906 0.663395494584717 0.461429716961992 -0.0620818893535081 ENSG00000117395 EBNA1BP2
ENST00000491223 0.848574590036514 0.717108709108649 -0.0425731045365543 ENSG00000117395 EBNA1BP2
ENST00000472982 0.860092458815981 0.736303645045032 -0.0418904546841238 ENSG00000117395 EBNA1BP2
ENST00000483082 0.824249467607535 0.678712829777831 -0.0520776330351681 ENSG00000117395 EBNA1BP2
ENST00000461557 0.847568941654164 0.715569201642934 -0.0484103287976654 ENSG00000117395 EBNA1BP2
ENST00000372492 0.949968283545934 0.895818410676249 -0.0197005483990648 ENSG00000243710 WDR65
ENST00000372470 0.541143640576954 0.329793074305761 0.138527298029109 ENSG00000117400 MPL
ENST00000413998 0.313603653520341 0.143342993904784 0.189390674896824 ENSG00000117400 MPL
ENST00000424948 0.643824061703489 0.438358438446847 -0.119609492884895 ENSG00000234694 RP1-92O14.3
ENST00000310955 4.48776230788292e-12 6.5447205654384e-14 -0.589325126683426 ENSG00000117399 CDC20
ENST00000372462 4.61972470910883e-12 6.74712902243163e-14 -0.589262854111578 ENSG00000117399 CDC20
ENST00000478882 4.33898462055112e-07 1.65569390861108e-08 -0.515959761314418 ENSG00000117399 CDC20
ENST00000482046 3.58685420595609e-08 1.06934712853667e-09 -0.619967845321603 ENSG00000117399 CDC20
ENST00000372458 0.00725200451081641 0.00113114173714675 -0.221012416257044 ENSG00000066322 ELOVL1
ENST00000413844 0.00728730340915055 0.00113748557562368 -0.22099982657633 ENSG00000066322 ELOVL1
ENST00000468865 0.00203612839140886 0.000246712085261055 -0.215162625607548 ENSG00000066322 ELOVL1
ENST00000464204 0.0129620824963725 0.00228217618652441 -0.210281646670716 ENSG00000066322 ELOVL1
ENST00000470968 0.0116200724461404 0.00199820479604621 -0.210832275907105 ENSG00000066322 ELOVL1
ENST00000487209 0.00858726875952945 0.00138385073569618 -0.209273319334488 ENSG00000066322 ELOVL1
ENST00000470769 0.0126857875237462 0.00222197698760625 -0.201073721546134 ENSG00000066322 ELOVL1
ENST00000497569 0.00581777842228905 0.000867293482762145 -0.20445455609272 ENSG00000066322 ELOVL1
ENST00000482302 0.00356108660306403 0.000481321307917912 -0.210204944515997 ENSG00000066322 ELOVL1
ENST00000497050 0.00349047817858572 0.000470046712815224 -0.210199673269309 ENSG00000066322 ELOVL1
ENST00000478481 8.0180385899474e-05 5.83502053642043e-06 -0.268655377232007 ENSG00000066322 ELOVL1
ENST00000479439 0.113031474214739 0.0353398891841799 -0.209924064935026 ENSG00000066322 ELOVL1
ENST00000465321 0.119060063675372 0.0379078753733318 -0.210924512859651 ENSG00000066322 ELOVL1
ENST00000479686 0.208573788367233 0.0806709060781375 -0.186047401246355 ENSG00000066322 ELOVL1
ENST00000496932 0.213630585407216 0.0833558834411988 -0.19103994816306 ENSG00000066322 ELOVL1
ENST00000290663 0.037366634927075 0.00843374592093732 0.186923026480086 ENSG00000159479 MED8
ENST00000372457 0.0408369769833362 0.0094139425203676 0.184249913322173 ENSG00000159479 MED8
ENST00000372455 0.0579781461382301 0.0147514439383829 0.19088143542557 ENSG00000159479 MED8
ENST00000436713 0.17680319291813 0.0642928316344973 0.161764149141917 ENSG00000229431 RP1-92O14.6
ENST00000460803 0.0560096352168693 0.0140927858839714 0.277596611228808 ENSG00000159479 MED8
ENST00000473560 0.0884942510839894 0.0256018263522005 0.197509096676497 ENSG00000159479 MED8
ENST00000310739 0.714843043083112 0.525013362468812 -0.0676075445757152 ENSG00000198198 SZT2
ENST00000372450 0.714843043083112 0.525013362468812 -0.0676075445757152 ENSG00000198198 SZT2
ENST00000357658 0.369875027668111 0.182991502763452 -0.130660411421321 ENSG00000198198 SZT2
ENST00000406439 0.166467956781922 0.0593062154220265 -0.18746530239212 ENSG00000198198 SZT2
ENST00000562955 0.0497671302937497 0.0121082251163906 0.139918817983975 ENSG00000198198 SZT2
ENST00000470139 0.0781406095446118 0.0217617638038171 0.198013342257244 ENSG00000198198 SZT2
ENST00000372442 0.105127254649508 0.0320686107567007 0.21252900666934 ENSG00000198198 SZT2
ENST00000478140 0.0127078812380104 0.00222709888756132 0.412205840422852 ENSG00000198198 SZT2
ENST00000470897 0.203817970936168 0.078093354378389 0.269252319777782 ENSG00000198198 SZT2
ENST00000471177 0.237018234470888 0.0962825887718367 0.229550351375375 ENSG00000198198 SZT2
ENST00000460536 0.0656551857669146 0.0173801725042567 0.180622123416626 ENSG00000198198 SZT2
ENST00000396885 0.122893250366435 0.0395373016578163 0.290589089787732 ENSG00000229372 SZT2-AS1
ENST00000583037 0.617966180558458 0.409479328197989 0.067800400822708 ENSG00000178922 HYI
ENST00000483618 0.831266736318155 0.68969019602879 0.0565479290940105 ENSG00000178922 HYI
ENST00000372425 0.617966180558458 0.409479328197989 0.067800400822708 ENSG00000178922 HYI
ENST00000372433 0.631867142691175 0.424858329128274 0.0653544990900057 ENSG00000178922 HYI
ENST00000372434 0.668101447181758 0.467176407628972 0.0597909276699197 ENSG00000178922 HYI
ENST00000470662 0.731434058926885 0.546496322098523 0.0497895545929217 ENSG00000178922 HYI
ENST00000487366 0.71815810752494 0.529549133970523 0.0519659277850179 ENSG00000178922 HYI
ENST00000372430 0.754705598949446 0.577473466259468 0.0462089095472311 ENSG00000178922 HYI
ENST00000372432 0.641634088076012 0.435829712208261 0.0638280263382531 ENSG00000178922 HYI
ENST00000372427 0.625957310494627 0.418333663799406 0.0663330754262974 ENSG00000178922 HYI
ENST00000372426 0.72843423794429 0.542652635949111 0.050144666940423 ENSG00000178922 HYI
ENST00000486909 0.620649577631348 0.412408774544962 0.0682677144013201 ENSG00000178922 HYI
ENST00000496142 0.718011466391349 0.529412824550826 0.0788636663171905 ENSG00000178922 HYI
ENST00000469587 0.532090618765866 0.320845327181367 0.115177804448105 ENSG00000178922 HYI
ENST00000444386 0.348669746474608 0.167789014128617 -0.211480659703702 ENSG00000229348 HYI-AS1
ENST00000496043 0.00218639695423401 0.000268498019448743 0.533484948366841 ENSG00000142949 PTPRF
ENST00000481019 0.00292517555311279 0.000380884642565883 0.519879061855275 ENSG00000142949 PTPRF
ENST00000359947 1.85135038404832e-09 4.21952998477483e-11 0.981955202048757 ENSG00000142949 PTPRF
ENST00000438120 7.35309262542935e-10 1.56226132399692e-11 1.00662180289532 ENSG00000142949 PTPRF
ENST00000436724 2.43113799933879e-06 1.12304491639117e-07 0.823010047352354 ENSG00000142949 PTPRF
ENST00000372405 4.72491668575382e-06 2.35515684724378e-07 0.796684308878428 ENSG00000142949 PTPRF
ENST00000372413 1.09413574401619e-08 2.94039642555633e-10 0.949167258249993 ENSG00000142949 PTPRF
ENST00000372414 1.09413574401619e-08 2.94039642555633e-10 0.949167258249993 ENSG00000142949 PTPRF
ENST00000437607 4.12490407352758e-05 2.73471682413702e-06 0.71632628513403 ENSG00000142949 PTPRF
ENST00000467464 8.15928293879855e-05 5.94953823144622e-06 0.667485231723301 ENSG00000142949 PTPRF
ENST00000412568 4.72552330792925e-06 2.35619855177915e-07 0.787304145348965 ENSG00000142949 PTPRF
ENST00000429895 4.61443038712426e-06 2.29245618024889e-07 0.783906947622776 ENSG00000142949 PTPRF
ENST00000414879 6.09088155123427e-06 3.12708739455663e-07 0.779141424481981 ENSG00000142949 PTPRF
ENST00000422171 6.09088155123427e-06 3.12708739455663e-07 0.779141424481981 ENSG00000142949 PTPRF
ENST00000496447 7.19221743621534e-06 3.77522920554019e-07 0.766451886553801 ENSG00000142949 PTPRF
ENST00000372407 7.23381818873666e-06 3.80226496185087e-07 0.767584963194592 ENSG00000142949 PTPRF
ENST00000463041 0.137555923935927 0.0459517717750129 0.271458183560612 ENSG00000142949 PTPRF
ENST00000477970 6.9996685229994e-05 5.00084130802947e-06 0.690727578458694 ENSG00000142949 PTPRF
ENST00000372396 0.00422117779013129 0.000589199113665993 -0.197996711532688 ENSG00000066135 KDM4A
ENST00000463151 0.11796249863029 0.0374329354885884 -0.174337441209274 ENSG00000066135 KDM4A
ENST00000485249 0.16607235426959 0.0591047128154463 -0.167430306439862 ENSG00000066135 KDM4A
ENST00000472265 0.582639094791147 0.371619300451135 -0.122269260749357 ENSG00000066135 KDM4A
ENST00000481296 0.526389621795242 0.315054385007787 -0.134811864129178 ENSG00000066135 KDM4A
ENST00000398804 0.379617170307577 0.190024137201904 -0.110789325251174 ENSG00000236200 KDM4A-AS1
ENST00000439057 0.433377671692979 0.232073384976739 -0.104508954137396 ENSG00000236200 KDM4A-AS1
ENST00000434346 0.835012197137828 0.695984609242109 -0.0380867678470993 ENSG00000236200 KDM4A-AS1
ENST00000453015 0.398771475806798 0.204871604392972 -0.124648237499718 ENSG00000236200 KDM4A-AS1
ENST00000418149 0.408103449274078 0.21208297055174 -0.132714530853079 ENSG00000236200 KDM4A-AS1
ENST00000532911 0.280547924976404 0.122180405880617 -0.200726641861289 ENSG00000126091 ST3GAL3
ENST00000489897 0.865946919518168 0.745642973515389 0.034369329430393 ENSG00000126091 ST3GAL3
ENST00000372374 0.7788492062931 0.610850308119139 0.0500636872648641 ENSG00000126091 ST3GAL3
ENST00000372375 0.7788492062931 0.610850308119139 0.0500636872648641 ENSG00000126091 ST3GAL3
ENST00000545417 0.7788492062931 0.610850308119139 0.0500636872648641 ENSG00000126091 ST3GAL3
ENST00000372377 0.7788492062931 0.610850308119139 0.0500636872648641 ENSG00000126091 ST3GAL3
ENST00000361392 0.7788492062931 0.610850308119139 0.0500636872648641 ENSG00000126091 ST3GAL3
ENST00000361400 0.7788492062931 0.610850308119139 0.0500636872648641 ENSG00000126091 ST3GAL3
ENST00000353126 0.7788492062931 0.610850308119139 0.0500636872648641 ENSG00000126091 ST3GAL3
ENST00000530154 0.854881785959461 0.727457517453551 0.0374557279557727 ENSG00000126091 ST3GAL3
ENST00000262915 0.7788492062931 0.610850308119139 0.0500636872648641 ENSG00000126091 ST3GAL3
ENST00000330208 0.7788492062931 0.610850308119139 0.0500636872648641 ENSG00000126091 ST3GAL3
ENST00000335430 0.7788492062931 0.610850308119139 0.0500636872648641 ENSG00000126091 ST3GAL3
ENST00000351035 0.7788492062931 0.610850308119139 0.0500636872648641 ENSG00000126091 ST3GAL3
ENST00000479383 0.295307984148556 0.131526988095548 -0.197312667145547 ENSG00000126091 ST3GAL3
ENST00000347631 0.867801722945851 0.748985983067497 0.0338796128555266 ENSG00000126091 ST3GAL3
ENST00000484868 0.175910330519524 0.0638514166719362 -0.238744119937093 ENSG00000126091 ST3GAL3
ENST00000461066 0.296179903561009 0.132094438477994 -0.197365611452848 ENSG00000126091 ST3GAL3
ENST00000437753 0.00521046396482411 0.000760016931662046 -0.448906907489763 ENSG00000229444 RP11-184I16.4
ENST00000533997 0.69212795892412 0.49647358801572 0.0718927497099932 ENSG00000126091 ST3GAL3
ENST00000469715 0.69212795892412 0.49647358801572 0.0718927497099932 ENSG00000126091 ST3GAL3
ENST00000490541 0.69212795892412 0.49647358801572 0.0718927497099932 ENSG00000126091 ST3GAL3
ENST00000528371 0.69212795892412 0.49647358801572 0.0718927497099932 ENSG00000126091 ST3GAL3
ENST00000530581 0.69212795892412 0.49647358801572 0.0718927497099932 ENSG00000126091 ST3GAL3
ENST00000531816 0.69212795892412 0.49647358801572 0.0718927497099932 ENSG00000126091 ST3GAL3
ENST00000531993 0.69212795892412 0.49647358801572 0.0718927497099932 ENSG00000126091 ST3GAL3
ENST00000533212 0.69212795892412 0.49647358801572 0.0718927497099932 ENSG00000126091 ST3GAL3
ENST00000533933 0.69212795892412 0.49647358801572 0.0718927497099932 ENSG00000126091 ST3GAL3
ENST00000372369 0.69212795892412 0.49647358801572 0.0718927497099932 ENSG00000126091 ST3GAL3
ENST00000372372 0.69212795892412 0.49647358801572 0.0718927497099932 ENSG00000126091 ST3GAL3
ENST00000372368 0.69212795892412 0.49647358801572 0.0718927497099932 ENSG00000126091 ST3GAL3
ENST00000372367 0.69212795892412 0.49647358801572 0.0718927497099932 ENSG00000126091 ST3GAL3
ENST00000372366 0.69212795892412 0.49647358801572 0.0718927497099932 ENSG00000126091 ST3GAL3
ENST00000372365 0.69212795892412 0.49647358801572 0.0718927497099932 ENSG00000126091 ST3GAL3
ENST00000361746 0.69212795892412 0.49647358801572 0.0718927497099932 ENSG00000126091 ST3GAL3
ENST00000332628 0.69212795892412 0.49647358801572 0.0718927497099932 ENSG00000126091 ST3GAL3
ENST00000531451 0.687220092441817 0.490320397588024 0.0730370185553477 ENSG00000126091 ST3GAL3
ENST00000372362 0.687220092441817 0.490320397588024 0.0730370185553477 ENSG00000126091 ST3GAL3
ENST00000361812 0.687220092441817 0.490320397588024 0.0730370185553477 ENSG00000126091 ST3GAL3
ENST00000427515 0.627589130262947 0.420344431055006 -0.117806203652608 ENSG00000233674 RP11-184I16.3
ENST00000461375 0.0333057062438188 0.00730077933604533 0.235445008239816 ENSG00000126091 ST3GAL3
ENST00000419974 0.242177804913399 0.0992575646487225 -0.248595494477902 ENSG00000224751 SHMT1P1
ENST00000490502 0.009536657267773 0.00157269506470052 0.267797139275989 ENSG00000126091 ST3GAL3
ENST00000495482 0.978907832610892 0.955091236525304 0.00575208035515859 ENSG00000126091 ST3GAL3
ENST00000414809 0.463606311165119 0.257568245028666 -0.161231193848494 ENSG00000117407 ARTN
ENST00000372359 0.465643557908103 0.259308540380665 -0.160790899716181 ENSG00000117407 ARTN
ENST00000477048 0.275862738323933 0.1192409634776 -0.200881476959051 ENSG00000117407 ARTN
ENST00000471394 0.211278019745036 0.082099725864268 -0.224242265119374 ENSG00000117407 ARTN
ENST00000498139 0.323693122153001 0.150334783829228 -0.199799856146356 ENSG00000117407 ARTN
ENST00000491846 0.183168089948448 0.0674258156164002 -0.232598701183922 ENSG00000117407 ARTN
ENST00000479128 0.135017982676121 0.044819021863825 -0.242205477497138 ENSG00000117407 ARTN
ENST00000472435 0.135017982676121 0.044819021863825 -0.242205477497138 ENSG00000117407 ARTN
ENST00000474592 0.125630534021801 0.0407421095023622 -0.244445031157464 ENSG00000117407 ARTN
ENST00000446167 0.133605001342857 0.0442019765850097 -0.310128234377179 ENSG00000237950 RP11-7O11.3
ENST00000445226 0.136312692560648 0.0453967412477367 -0.308362566335653 ENSG00000237950 RP11-7O11.3
ENST00000412378 0.0791577631662201 0.022132085008021 -0.353175055193868 ENSG00000237950 RP11-7O11.3
ENST00000372343 0.00742144051565887 0.0011634373541798 -0.241717546894477 ENSG00000117408 IPO13
ENST00000489061 0.70948046424352 0.51813383606949 -0.0730274352780529 ENSG00000117408 IPO13
ENST00000489773 0.308396819217454 0.139941180102462 -0.139932257770527 ENSG00000117408 IPO13
ENST00000492152 0.00948454742587633 0.00156151112870785 -0.315997128178835 ENSG00000117408 IPO13
ENST00000480902 0.0448430383136048 0.0105926237824729 -0.323821119968719 ENSG00000117408 IPO13
ENST00000372339 0.00239566378358046 0.000299470887112997 -0.360766079362716 ENSG00000117408 IPO13
ENST00000486876 0.0621033450476769 0.016167045599668 -0.299455208561047 ENSG00000117408 IPO13
ENST00000471934 0.00167857884835404 0.000196909979041086 -0.397455191294989 ENSG00000132768 DPH2
ENST00000476260 0.0041477219057878 0.000576710129141558 -0.36028035333033 ENSG00000132768 DPH2
ENST00000255108 0.00501213964118505 0.000726171225550034 -0.356946345177786 ENSG00000132768 DPH2
ENST00000412950 0.0658682467248908 0.0174529786208086 -0.27366385672455 ENSG00000132768 DPH2
ENST00000524776 0.0658682467248908 0.0174529786208086 -0.27366385672455 ENSG00000132768 DPH2
ENST00000495421 0.00501213964118505 0.000726171225550034 -0.356946345177786 ENSG00000132768 DPH2
ENST00000530988 0.00456253665854379 0.000647799533909825 -0.364747286936433 ENSG00000132768 DPH2
ENST00000527567 0.00039525510968947 3.63891518724389e-05 -0.429451631745233 ENSG00000132768 DPH2
ENST00000492306 0.00617724431964841 0.0009332687098326 -0.347777791098351 ENSG00000132768 DPH2
ENST00000490861 0.00674989259605356 0.00103757439539578 -0.343311541412305 ENSG00000132768 DPH2
ENST00000396758 0.00498386129254757 0.000721232396062336 -0.357058799940028 ENSG00000132768 DPH2
ENST00000477294 0.000500419491152919 4.79018671974022e-05 -0.414185785865537 ENSG00000132768 DPH2
ENST00000529729 0.0106118675740162 0.00179310281605366 -0.335583611012474 ENSG00000132768 DPH2
ENST00000532140 0.000429743949485465 4.01489666167467e-05 -0.428852168064191 ENSG00000132768 DPH2
ENST00000534786 0.000394085327333697 3.62701259002946e-05 -0.440421413789923 ENSG00000132768 DPH2
ENST00000534655 0.0890279945094363 0.0258048726700355 -0.264181845219746 ENSG00000132768 DPH2
ENST00000459879 0.111293572617791 0.0346263690712089 -0.256457324565542 ENSG00000132768 DPH2
ENST00000527319 0.128159608655945 0.0418524532400119 -0.24584868563781 ENSG00000132768 DPH2
ENST00000472505 0.724865073971074 0.537995995300546 -0.0857255062650264 ENSG00000117410 ATP6V0B
ENST00000472174 0.537782677172007 0.326318473170525 -0.123044036224523 ENSG00000117410 ATP6V0B
ENST00000532642 0.538099870582093 0.326650175157208 -0.122986052163686 ENSG00000117410 ATP6V0B
ENST00000236067 0.53812724829253 0.326685890550383 -0.122978140998186 ENSG00000117410 ATP6V0B
ENST00000471859 0.571493527263671 0.360493171420357 -0.116889720180858 ENSG00000117410 ATP6V0B
ENST00000472277 0.625358450871638 0.417648095543448 -0.108065376671883 ENSG00000117410 ATP6V0B
ENST00000461670 0.765194923534557 0.59147098154012 -0.0765494819380958 ENSG00000117410 ATP6V0B
ENST00000468183 0.53812724829253 0.326685890550383 -0.122978140998186 ENSG00000117410 ATP6V0B
ENST00000473485 0.53812724829253 0.326685890550383 -0.122978140998186 ENSG00000117410 ATP6V0B
ENST00000496131 0.654727702857985 0.450784705758443 -0.103975958453928 ENSG00000117410 ATP6V0B
ENST00000498208 0.781831277697962 0.615372526113335 -0.0722730970302581 ENSG00000117410 ATP6V0B
ENST00000532072 0.773628000345789 0.60344429748815 -0.0695327155671648 ENSG00000117410 ATP6V0B
ENST00000498664 0.312155954342281 0.142351461475991 -0.158313069197562 ENSG00000117410 ATP6V0B
ENST00000498543 0.77394265301337 0.60386773981542 0.0670387158616964 ENSG00000117411 B4GALT2
ENST00000372324 0.839945249389862 0.703820514181516 0.0404522667608338 ENSG00000117411 B4GALT2
ENST00000497866 0.615936626854622 0.407134420244989 0.0925599568285847 ENSG00000117411 B4GALT2
ENST00000434555 0.862157418883084 0.739411683576277 0.0346235453518324 ENSG00000117411 B4GALT2
ENST00000356836 0.836722430313741 0.698714047284633 0.0395753802222616 ENSG00000117411 B4GALT2
ENST00000309519 0.88612668731482 0.779095701816965 0.0266665093761015 ENSG00000117411 B4GALT2
ENST00000485678 0.713427085696722 0.523220947103213 0.0611277637228808 ENSG00000117411 B4GALT2
ENST00000481924 0.777345651350005 0.608545487340903 0.0579407584182492 ENSG00000117411 B4GALT2
ENST00000486064 0.209486247331763 0.0811715919906226 0.212446041431614 ENSG00000159214 CCDC24
ENST00000372307 0.81199451269151 0.659908226439601 0.0441733678050948 ENSG00000196517 SLC6A9
ENST00000372318 0.2055159468897 0.0790152285582415 0.214899778312572 ENSG00000159214 CCDC24
ENST00000460543 0.118272126360758 0.0375651927253785 0.257310675443123 ENSG00000159214 CCDC24
ENST00000463846 0.2055159468897 0.0790152285582415 0.214899778312572 ENSG00000159214 CCDC24
ENST00000490563 0.2055159468897 0.0790152285582415 0.214899778312572 ENSG00000159214 CCDC24
ENST00000490064 0.182818175311497 0.0672426262942224 0.223720258200549 ENSG00000159214 CCDC24
ENST00000486504 0.166171509315534 0.0591626947024006 0.232374574749028 ENSG00000159214 CCDC24
ENST00000485811 0.169429758786396 0.0606844227689476 0.226016042740139 ENSG00000159214 CCDC24
ENST00000372306 0.933124572211279 0.862922214688863 -0.0169417491680454 ENSG00000196517 SLC6A9
ENST00000466180 0.149314362673019 0.0512699996260917 0.236650491449765 ENSG00000159214 CCDC24
ENST00000479055 0.406425425355545 0.210822417508156 0.159259409294043 ENSG00000159214 CCDC24
ENST00000472562 0.968734769275082 0.933398544491994 0.0129564356043737 ENSG00000159214 CCDC24
ENST00000372310 0.137518097413811 0.0459353497225062 -0.215640467502859 ENSG00000196517 SLC6A9
ENST00000475075 0.365853483535228 0.180115720608272 -0.151227842641701 ENSG00000196517 SLC6A9
ENST00000357730 0.802897745213219 0.646241747915003 -0.0534050479968555 ENSG00000196517 SLC6A9
ENST00000360584 0.802897745213219 0.646241747915003 -0.0534050479968555 ENSG00000196517 SLC6A9
ENST00000537678 0.16809963377444 0.0600291971857205 -0.220645847817539 ENSG00000196517 SLC6A9
ENST00000492434 0.118778128300423 0.0377754231369015 -0.302053309449199 ENSG00000196517 SLC6A9
ENST00000528803 0.53419093290902 0.322906574057223 -0.149466954822535 ENSG00000196517 SLC6A9
ENST00000489764 0.162094369708789 0.0571520919074959 -0.283434636446634 ENSG00000196517 SLC6A9
ENST00000466926 0.184129624537175 0.0679121855438886 -0.272210352693828 ENSG00000196517 SLC6A9
ENST00000533007 0.47173371148927 0.264524178604603 -0.15888521826164 ENSG00000196517 SLC6A9
ENST00000434244 0.859892767706762 0.735886704837598 -0.0388666933748915 ENSG00000230615 RP5-1198O20.4
ENST00000361745 0.089449135745646 0.0259629443600692 0.161197334514614 ENSG00000178028 DMAP1
ENST00000446292 0.0669429183248167 0.0178118298962581 0.171579147845063 ENSG00000178028 DMAP1
ENST00000440641 0.0345819524370427 0.00765038391475411 0.191682497337803 ENSG00000178028 DMAP1
ENST00000436069 0.397708450913756 0.204004788035986 0.151543829407986 ENSG00000178028 DMAP1
ENST00000437511 0.0279103195975233 0.00583883966222606 0.194164241355493 ENSG00000178028 DMAP1
ENST00000475794 0.464171915607031 0.258011926007226 0.121948452464522 ENSG00000178028 DMAP1
ENST00000471829 0.0899543498769004 0.0261561361623662 0.18946741031639 ENSG00000178028 DMAP1
ENST00000487922 0.117790097107815 0.0373677304548038 0.178664701864473 ENSG00000178028 DMAP1
ENST00000315913 0.089449135745646 0.0259629443600692 0.161197334514614 ENSG00000178028 DMAP1
ENST00000372289 0.089449135745646 0.0259629443600692 0.161197334514614 ENSG00000178028 DMAP1
ENST00000463950 0.492287621970094 0.283133495453352 0.140195155434206 ENSG00000178028 DMAP1
ENST00000372290 0.0387690352857162 0.00882411442818065 0.215297649939539 ENSG00000178028 DMAP1
ENST00000488433 0.0880223662556931 0.0254217806413955 0.154715503019127 ENSG00000178028 DMAP1
ENST00000483741 0.374100285557564 0.186006867347198 0.130662866140302 ENSG00000178028 DMAP1
ENST00000494092 0.949344266068066 0.894615612500206 -0.0159741456284882 ENSG00000178028 DMAP1
ENST00000372257 0.440784022641006 0.238174536299417 0.0717494159054118 ENSG00000117419 ERI3
ENST00000372259 0.0313154391269316 0.00676074063865193 0.170224344273082 ENSG00000117419 ERI3
ENST00000456170 0.0194076891746241 0.00373395402735814 0.178951194411116 ENSG00000117419 ERI3
ENST00000537474 0.413658205698225 0.216316512713147 0.0742074576943179 ENSG00000117419 ERI3
ENST00000489710 4.56476473554276e-07 1.75201924012063e-08 0.356461241859822 ENSG00000117419 ERI3
ENST00000479101 2.04072605013065e-07 7.21507327002995e-09 0.36512515083101 ENSG00000117419 ERI3
ENST00000462341 5.32455722259811e-07 2.07157537884882e-08 0.365821911136388 ENSG00000117419 ERI3
ENST00000414156 0.988723087988073 0.975362925511126 -0.00476020568172659 ENSG00000233602 ERI3-IT1
ENST00000452396 0.347080326472679 0.166717301934659 -0.109598866847421 ENSG00000117419 ERI3
ENST00000495828 0.00523129842136517 0.000763619921221198 -0.267359794226008 ENSG00000117419 ERI3
ENST00000457571 0.00995415621266335 0.00165685581522934 -0.265692508594009 ENSG00000117419 ERI3
ENST00000355387 0.0571756923360546 0.0144852210411935 -0.172609385497228 ENSG00000187147 RNF220
ENST00000361799 0.0571756923360546 0.0144852210411935 -0.172609385497228 ENSG00000187147 RNF220
ENST00000372247 0.0569821748387885 0.0144222691351477 -0.172633889422647 ENSG00000187147 RNF220
ENST00000443020 0.0572466539552507 0.0145096072387746 -0.168161897279814 ENSG00000187147 RNF220
ENST00000453863 0.06651850408662 0.0176620899731756 -0.220854586223162 ENSG00000187147 RNF220
ENST00000335497 0.080829914103883 0.0227425272587551 -0.161174633916092 ENSG00000187147 RNF220
ENST00000440132 0.0758756931527278 0.0209515732016208 -0.160832989380966 ENSG00000187147 RNF220
ENST00000474064 0.0586599653483414 0.0149797305315979 -0.17123646712999 ENSG00000187147 RNF220
ENST00000471494 0.112707742098699 0.0351943351935455 -0.159357943171144 ENSG00000187147 RNF220
ENST00000488865 0.0798919458287253 0.0224056913267522 -0.212313369595834 ENSG00000187147 RNF220
ENST00000497469 0.0468291379285253 0.0111992086990284 -0.177016501325143 ENSG00000187147 RNF220
ENST00000475378 0.0252451124238327 0.0051476604158991 -0.174728640576729 ENSG00000187147 RNF220
ENST00000484745 0.0220264543841835 0.00435146356072499 -0.181830599323115 ENSG00000187147 RNF220
ENST00000372242 0.120926626686817 0.0386946071548815 -0.147076753455197 ENSG00000126106 TMEM53
ENST00000372243 0.120926626686817 0.0386946071548815 -0.147076753455197 ENSG00000126106 TMEM53
ENST00000372244 0.120926626686817 0.0386946071548815 -0.147076753455197 ENSG00000126106 TMEM53
ENST00000495630 0.0825333823185823 0.023374868086548 -0.158009334329869 ENSG00000126106 TMEM53
ENST00000474394 0.147268317807751 0.0503390903451463 -0.117964908556219 ENSG00000187147 RNF220
ENST00000480686 0.0111081020669088 0.00189387830898543 -0.192515605366071 ENSG00000187147 RNF220
ENST00000474956 0.0559400234664889 0.0140708478490135 -0.172424173721451 ENSG00000187147 RNF220
ENST00000476724 0.923561414584891 0.845797864474327 -0.0199654058208405 ENSG00000126106 TMEM53
ENST00000468117 0.923561414584891 0.845797864474327 -0.0199654058208405 ENSG00000126106 TMEM53
ENST00000372237 0.923561414584891 0.845797864474327 -0.0199654058208405 ENSG00000126106 TMEM53
ENST00000372235 0.817719392988821 0.669010012686923 -0.0444000979814351 ENSG00000126106 TMEM53
ENST00000420706 0.78697242650925 0.622859144047125 -0.0545797452796346 ENSG00000126106 TMEM53
ENST00000424484 1.02177247954955e-07 3.37457381120547e-09 0.712908470892789 ENSG00000198520 C1orf228
ENST00000455805 1.57977391325252e-05 9.16661740939236e-07 0.612284302497429 ENSG00000198520 C1orf228
ENST00000458657 1.0150620660236e-07 3.34876366207743e-09 0.713602747373272 ENSG00000198520 C1orf228
ENST00000418644 3.11750852210256e-05 1.98431572744146e-06 0.595513224554707 ENSG00000198520 C1orf228
ENST00000441519 1.57977391325252e-05 9.16661740939236e-07 0.612284302497429 ENSG00000198520 C1orf228
ENST00000357508 1.0150620660236e-07 3.34876366207743e-09 0.713602747373272 ENSG00000198520 C1orf228
ENST00000535358 1.0150620660236e-07 3.34876366207743e-09 0.713602747373272 ENSG00000198520 C1orf228
ENST00000445071 5.00757983791291e-05 3.41492974212015e-06 0.5864670355758 ENSG00000198520 C1orf228
ENST00000453711 4.91308616004871e-05 3.34060196032925e-06 0.585051805301126 ENSG00000198520 C1orf228
ENST00000421398 1.16647418749522e-07 3.92206299798939e-09 0.713333730803177 ENSG00000198520 C1orf228
ENST00000444751 9.95853849716267e-08 3.27537354725914e-09 0.714928730479918 ENSG00000198520 C1orf228
ENST00000434068 4.00234367920978e-05 2.64250948575473e-06 0.73179482282251 ENSG00000198520 C1orf228
ENST00000434520 1.55294563455348e-05 8.99144993223055e-07 0.762659723174287 ENSG00000198520 C1orf228
ENST00000452259 6.22927414850712e-05 4.38149046340046e-06 -0.357432140220634 ENSG00000142945 KIF2C
ENST00000372224 4.60444007566007e-05 3.09830863137566e-06 -0.365798056824817 ENSG00000142945 KIF2C
ENST00000493027 6.29840005059568e-05 4.44052368980759e-06 -0.357399285256498 ENSG00000142945 KIF2C
ENST00000372218 4.7016264224646e-05 3.17518660505688e-06 -0.365724679906838 ENSG00000142945 KIF2C
ENST00000455186 0.000168248859475435 1.37012835323559e-05 -0.353419813119109 ENSG00000142945 KIF2C
ENST00000372222 7.33872536047477e-05 5.27683522649246e-06 -0.340715611151955 ENSG00000142945 KIF2C
ENST00000480574 0.00575292404075677 0.000855640459824479 -0.339852808116529 ENSG00000142945 KIF2C
ENST00000372217 2.1594804187275e-05 1.30767070565509e-06 -0.356215928487649 ENSG00000142945 KIF2C
ENST00000440985 0.0171049873468561 0.00319728192662826 -0.313964907840726 ENSG00000225721 RP11-269F19.2
ENST00000428791 0.00136499314068722 0.000154600459361383 -0.344671075576736 ENSG00000225721 RP11-269F19.2
ENST00000423289 0.00469378137788345 0.000669436526136284 -0.382307508776538 ENSG00000142945 KIF2C
ENST00000472235 0.0041716245663569 0.000580723241581258 -0.363109247462407 ENSG00000142945 KIF2C
ENST00000497035 0.843071358395767 0.708562773534199 -0.0244588030441397 ENSG00000142937 RPS8
ENST00000396651 0.860053151577451 0.736175288229099 -0.022152905195773 ENSG00000142937 RPS8
ENST00000372209 0.860452204171513 0.736823658484828 -0.0221019218252398 ENSG00000142937 RPS8
ENST00000470475 0.948584452021447 0.893318588633289 -0.0107642362033327 ENSG00000142937 RPS8
ENST00000485390 0.860803649291231 0.737297845746693 -0.0220652221038525 ENSG00000142937 RPS8
ENST00000581525 0.685727819780434 0.488373087519175 0.107279628316102 ENSG00000264294 SNORD55
ENST00000364043 0.499775727614127 0.289764312827723 -0.152812003972165 ENSG00000200913 SNORD46
ENST00000464658 0.829668813866692 0.687005959230206 -0.0349855530854088 ENSG00000142937 RPS8
ENST00000484599 0.822795517423393 0.6764627956369 -0.0364976223790319 ENSG00000142937 RPS8
ENST00000365161 0.230490586301032 0.0926219951807978 -0.250926105275794 ENSG00000202031 SNORD38A
ENST00000474582 0.88869804544474 0.783405882854996 -0.0309336934807799 ENSG00000142937 RPS8
ENST00000384690 0.608889719802702 0.399398744442112 0.130187203322175 ENSG00000207421 SNORD38B
ENST00000372201 2.5773464851928e-06 1.19984713466497e-07 0.568285812642603 ENSG00000173846 PLK3
ENST00000465443 2.36520800719644e-06 1.08986908173193e-07 0.569948123786543 ENSG00000173846 PLK3
ENST00000476731 2.17682375570145e-06 9.9242385412307e-08 0.592115068632905 ENSG00000173846 PLK3
ENST00000492398 7.19886031632663e-08 2.28854734270917e-09 0.579409874159456 ENSG00000173846 PLK3
ENST00000461358 5.37645213300899e-05 3.70396705921736e-06 0.52645295312871 ENSG00000173846 PLK3
ENST00000461769 0.000527998807853427 5.09934592189068e-05 0.53640869151514 ENSG00000173846 PLK3
ENST00000493100 2.1173047321185e-06 9.6361486119272e-08 0.57657645870081 ENSG00000173846 PLK3
ENST00000339355 0.0154356265369781 0.00282341162753939 0.461751328196514 ENSG00000188396 TCTEX1D4
ENST00000372200 0.000582144993621313 5.71684543078272e-05 0.595265452413569 ENSG00000188396 TCTEX1D4
ENST00000450269 0.250618205108907 0.104220432559159 0.199535722721557 ENSG00000222009 BTBD19
ENST00000453418 0.250618205108907 0.104220432559159 0.199535722721557 ENSG00000222009 BTBD19
ENST00000409335 0.317945898015835 0.146342409380709 0.191494671923862 ENSG00000222009 BTBD19
ENST00000439563 0.324578092139321 0.150974421280789 0.191925787275745 ENSG00000222009 BTBD19
ENST00000485668 0.109688429541302 0.0339629688507854 0.2220849114932 ENSG00000222009 BTBD19
ENST00000482715 0.27405175848805 0.118202564439943 0.20988513118949 ENSG00000222009 BTBD19
ENST00000475105 0.266557623735553 0.113648614118948 0.2111282248593 ENSG00000222009 BTBD19
ENST00000495433 0.4906914452961 0.281686444651435 0.148888645272584 ENSG00000222009 BTBD19
ENST00000489976 0.217261651360843 0.0853118560852841 0.207935758572802 ENSG00000222009 BTBD19
ENST00000464114 0.0632959788649557 0.0165716906931279 0.249883914109211 ENSG00000222009 BTBD19
ENST00000438067 0.528665185930888 0.317493387874025 -0.140752272788088 ENSG00000117425 PTCH2
ENST00000447098 0.692603399081583 0.49717013758585 -0.104839591274992 ENSG00000117425 PTCH2
ENST00000372192 0.886948966128641 0.780582664828732 -0.0430806045792899 ENSG00000117425 PTCH2
ENST00000439363 0.0384430791251769 0.00873334580542993 -0.321768670598828 ENSG00000070785 EIF2B3
ENST00000360403 0.0290406388135558 0.00614773186929964 -0.28394434315575 ENSG00000070785 EIF2B3
ENST00000486491 0.0261367243196771 0.00537716764627455 -0.335837757496633 ENSG00000070785 EIF2B3
ENST00000372183 0.0521263379324381 0.0128631751616071 -0.261398425888362 ENSG00000070785 EIF2B3
ENST00000480675 0.189966043620479 0.0709495114256521 -0.16844771210754 ENSG00000070785 EIF2B3
ENST00000477953 0.212366210981432 0.0827222591219179 -0.164989515515713 ENSG00000070785 EIF2B3
ENST00000372182 0.61074764855514 0.401412626799917 -0.0811527497875709 ENSG00000070785 EIF2B3
ENST00000487532 0.698709609179168 0.504730184438605 -0.0626359126105001 ENSG00000070785 EIF2B3
ENST00000497010 0.981767740486894 0.961098814444757 -0.00520386452294504 ENSG00000070785 EIF2B3
ENST00000372168 0.792675639442732 0.630775086074375 0.0325076681265499 ENSG00000126107 HECTD3
ENST00000372172 0.727667667526199 0.541736699231493 0.0399300833686213 ENSG00000126107 HECTD3
ENST00000486132 0.781341232483571 0.614565622758389 0.040096350973616 ENSG00000126107 HECTD3
ENST00000486296 0.96955565185054 0.935220852046992 0.00919690650945562 ENSG00000126107 HECTD3
ENST00000466423 0.964964709834781 0.924794793152643 0.00937267942843081 ENSG00000126107 HECTD3
ENST00000487488 0.437285723218793 0.235316481689004 0.107022685414649 ENSG00000126107 HECTD3
ENST00000484564 0.845147427475807 0.71182394772134 0.0449388490671009 ENSG00000126107 HECTD3
ENST00000246337 0.637046027827507 0.430592638459858 0.0813426287324224 ENSG00000126088 UROD
ENST00000491773 0.718608282016008 0.530111126462395 0.0781661430370105 ENSG00000126088 UROD
ENST00000463092 0.679056926879326 0.48009829997478 0.0878016842928307 ENSG00000126088 UROD
ENST00000461035 0.727807552704034 0.541908774579666 0.0777987387299426 ENSG00000126088 UROD
ENST00000491300 0.745169622213018 0.564466122724446 0.0694703069785211 ENSG00000126088 UROD
ENST00000434478 0.748102318545716 0.5686233615218 0.0699198611225633 ENSG00000126088 UROD
ENST00000494399 0.635876513388082 0.429382322693142 0.0815473932056041 ENSG00000126088 UROD
ENST00000460334 0.743553219486385 0.562280272711284 0.0709042461493841 ENSG00000126088 UROD
ENST00000462688 0.743839773256753 0.562656807139466 0.0697893721916249 ENSG00000126088 UROD
ENST00000460906 0.739246717176915 0.556371754826631 0.0720093810647243 ENSG00000126088 UROD
ENST00000490385 0.75218624336239 0.574079267143526 0.0689828305246718 ENSG00000126088 UROD
ENST00000469548 0.72651940293928 0.540098482325952 0.0727555178865687 ENSG00000126088 UROD
ENST00000486699 0.726772945122593 0.540407111994305 0.0727112507718055 ENSG00000126088 UROD
ENST00000478467 0.707035107216043 0.515007970032311 0.0754598044369079 ENSG00000126088 UROD
ENST00000428106 0.707760183104255 0.515958343502711 0.0749607710672865 ENSG00000126088 UROD
ENST00000496439 0.747341432550712 0.567523982711945 0.0696132112347651 ENSG00000126088 UROD
ENST00000473012 0.73377162624169 0.549408406673439 0.0735960876757881 ENSG00000126088 UROD
ENST00000472254 0.815804972475385 0.665848842481239 0.0415014508888697 ENSG00000126088 UROD
ENST00000466193 0.696190928265011 0.501638820841973 0.075771866307398 ENSG00000126088 UROD
ENST00000465678 0.683973372012018 0.48604493858604 0.0773382537195298 ENSG00000126088 UROD
ENST00000359600 0.592060963982407 0.381369305909145 -0.130612041119585 ENSG00000162415 ZSWIM5
ENST00000464588 0.281270577560778 0.12264015807716 -0.222288773048767 ENSG00000162415 ZSWIM5
ENST00000334815 0.965459368537944 0.926134018132594 0.0132931155773009 ENSG00000186603 HPDL
ENST00000528332 0.178847478888496 0.0652847756070355 -0.190588043503872 ENSG00000132781 MUTYH
ENST00000529984 0.178847478888496 0.0652847756070355 -0.190588043503872 ENSG00000132781 MUTYH
ENST00000372110 0.168280269778592 0.0601251506554577 -0.193583541067812 ENSG00000132781 MUTYH
ENST00000372115 0.181996104891183 0.0668374252814994 -0.190716109723863 ENSG00000132781 MUTYH
ENST00000481571 0.168280269778592 0.0601251506554577 -0.193583541067812 ENSG00000132781 MUTYH
ENST00000372098 0.168280269778592 0.0601251506554577 -0.193583541067812 ENSG00000132781 MUTYH
ENST00000355498 0.158384680929905 0.0554101628662558 -0.195556557446638 ENSG00000132781 MUTYH
ENST00000475516 0.157634049310088 0.0550410559583416 -0.195945327416518 ENSG00000132781 MUTYH
ENST00000485271 0.464167997819331 0.257993080975345 -0.169332988421787 ENSG00000132781 MUTYH
ENST00000372104 0.151936550951971 0.052489256964756 -0.197421166910185 ENSG00000132781 MUTYH
ENST00000448481 0.151936550951971 0.052489256964756 -0.197421166910185 ENSG00000132781 MUTYH
ENST00000456914 0.14998596671785 0.0515728358210448 -0.198700071511224 ENSG00000132781 MUTYH
ENST00000354383 0.157634049310088 0.0550410559583416 -0.195945327416518 ENSG00000132781 MUTYH
ENST00000488731 0.147972054212984 0.0506474318527743 -0.19945512535156 ENSG00000132781 MUTYH
ENST00000372100 0.158384680929905 0.0554101628662558 -0.195556557446638 ENSG00000132781 MUTYH
ENST00000450313 0.181996104891183 0.0668374252814994 -0.190716109723863 ENSG00000132781 MUTYH
ENST00000531105 0.16491814109556 0.0585291673461905 -0.192587833299021 ENSG00000132781 MUTYH
ENST00000467459 0.996891282427287 0.992957599439774 0.00117605298644281 ENSG00000132781 MUTYH
ENST00000482094 0.747184957741461 0.567270897011951 -0.079584508236696 ENSG00000132781 MUTYH
ENST00000529892 0.871545970888903 0.75536814549961 -0.0418962533234837 ENSG00000132781 MUTYH
ENST00000533178 0.629903133077083 0.422745454955363 -0.0894126988869361 ENSG00000132781 MUTYH
ENST00000528013 0.150199889604976 0.0516723029975747 -0.196314057534859 ENSG00000132781 MUTYH
ENST00000412971 0.17505289861401 0.0634385019909251 -0.193752486069005 ENSG00000132781 MUTYH
ENST00000462388 0.823489462889682 0.677402234061037 -0.0508245302560485 ENSG00000132781 MUTYH
ENST00000466231 0.740203710710491 0.557765621934573 0.0885477922657268 ENSG00000132781 MUTYH
ENST00000470256 0.111072340624703 0.0345383646405989 -0.217225362917857 ENSG00000132781 MUTYH
ENST00000461495 0.14600556574475 0.0497466242978805 -0.203370913909241 ENSG00000132781 MUTYH
ENST00000435155 0.119789511083841 0.03822009317165 -0.216587990935032 ENSG00000132781 MUTYH
ENST00000467940 0.138091253825324 0.0461974944965119 -0.20971753631948 ENSG00000132781 MUTYH
ENST00000478796 0.828967710406764 0.686095456199593 -0.0495437107533186 ENSG00000132781 MUTYH
ENST00000525160 0.185332772357374 0.0685474510801618 -0.194359627112663 ENSG00000132781 MUTYH
ENST00000479746 0.111051879631929 0.0345304058417084 -0.236448816576864 ENSG00000132781 MUTYH
ENST00000492494 0.108217106185938 0.0333658930336511 -0.237703046659623 ENSG00000132781 MUTYH
ENST00000483642 0.132133342530116 0.0435623107059146 -0.228919775621475 ENSG00000132781 MUTYH
ENST00000481139 0.108645724679269 0.0335534356214967 -0.238536275536635 ENSG00000132781 MUTYH
ENST00000485484 0.0535643469977407 0.0133104303080061 -0.273061271035197 ENSG00000132781 MUTYH
ENST00000476789 0.100866293059053 0.0303642848572726 -0.244061599417085 ENSG00000132781 MUTYH
ENST00000462387 0.0598259696523509 0.0153690778934401 -0.274122616176386 ENSG00000132781 MUTYH
ENST00000474703 0.0435344685805282 0.0102050827160594 -0.28879996649488 ENSG00000132781 MUTYH
ENST00000483127 0.0667542915989782 0.0177491663129519 -0.263714232890684 ENSG00000132781 MUTYH
ENST00000534453 0.0531097746982268 0.013169987327417 -0.274316586041521 ENSG00000132781 MUTYH
ENST00000372090 0.0363605913273155 0.00814317304080949 -0.29542283648448 ENSG00000132773 TOE1
ENST00000477731 0.117969019470752 0.0374383963610405 -0.259818116521167 ENSG00000132773 TOE1
ENST00000539779 0.0194349418915177 0.00374017515377983 -0.32934717927455 ENSG00000132773 TOE1
ENST00000471337 0.138060076278717 0.0461811086281997 -0.252230473804996 ENSG00000132773 TOE1
ENST00000495703 0.0172158797241918 0.00322489942767114 -0.323973689402314 ENSG00000132773 TOE1
ENST00000460057 0.0716827905681614 0.0194527092696866 -0.316922844175669 ENSG00000132773 TOE1
ENST00000372084 0.132035272549119 0.0435195394850678 0.132819032530365 ENSG00000070759 TESK2
ENST00000372086 0.40754338159007 0.211635089402361 0.0835697332730061 ENSG00000070759 TESK2
ENST00000341771 0.40754338159007 0.211635089402361 0.0835697332730061 ENSG00000070759 TESK2
ENST00000486676 0.403816082498902 0.208653305216442 0.0841718462153537 ENSG00000070759 TESK2
ENST00000538496 0.408948463006704 0.212680830430361 0.082857635292946 ENSG00000070759 TESK2
ENST00000493974 0.826558067929135 0.682188143335259 -0.0463424805525838 ENSG00000070759 TESK2
ENST00000451835 0.607163948570413 0.397634999654211 -0.0815664939854913 ENSG00000070759 TESK2
ENST00000415578 0.264949871844952 0.112654636445999 -0.242807656242521 ENSG00000236624 CCDC163P
ENST00000515561 0.264949871844952 0.112654636445999 -0.242807656242521 ENSG00000236624 CCDC163P
ENST00000502793 0.103931279933909 0.0315869365269836 -0.331703249556818 ENSG00000236624 CCDC163P
ENST00000490551 0.435149436694722 0.233539722335329 -0.181957687965796 ENSG00000236624 CCDC163P
ENST00000432082 0.82145195070561 0.674561250773137 -0.0648990362167276 ENSG00000236624 CCDC163P
ENST00000514299 0.82145195070561 0.674561250773137 -0.0648990362167276 ENSG00000236624 CCDC163P
ENST00000486476 0.865584053419047 0.745218534253531 -0.050339117399554 ENSG00000236624 CCDC163P
ENST00000488405 0.993048295336134 0.98427804336219 0.00304654564885373 ENSG00000236624 CCDC163P
ENST00000401061 0.00203445592417231 0.000246467317871988 -0.350184559826905 ENSG00000132763 MMACHC
ENST00000477188 0.00571160812033799 0.000848233204446704 -0.430628728191008 ENSG00000132763 MMACHC
ENST00000262746 0.452405636497931 0.247829713155511 -0.126196942844805 ENSG00000117450 PRDX1
ENST00000319248 0.451990575314766 0.247501631426403 -0.126279854620341 ENSG00000117450 PRDX1
ENST00000372079 0.4523885920121 0.247810621454885 -0.126192699949838 ENSG00000117450 PRDX1
ENST00000447184 0.510140599205179 0.299495394837046 -0.120535422917226 ENSG00000117450 PRDX1
ENST00000424390 0.509948493606515 0.299327633715731 -0.120576005669472 ENSG00000117450 PRDX1
ENST00000483583 0.58591611853386 0.374814628300172 -0.114183846471869 ENSG00000117450 PRDX1
ENST00000372070 0.000117644929929174 9.09501089857106e-06 0.299433443044212 ENSG00000117448 AKR1A1
ENST00000434299 4.91690742392949e-05 3.34390699670961e-06 0.350402482150152 ENSG00000117448 AKR1A1
ENST00000496999 0.000617044830894048 6.11937119124769e-05 0.353109735911263 ENSG00000117448 AKR1A1
ENST00000476957 0.000151424513262503 1.21211442837957e-05 0.311885384963951 ENSG00000117448 AKR1A1
ENST00000481885 9.33208558211774e-05 6.94624295898881e-06 0.349142137589072 ENSG00000117448 AKR1A1
ENST00000351829 7.97338628733869e-05 5.79392908538735e-06 0.298434930650448 ENSG00000117448 AKR1A1
ENST00000471651 0.000106205567972783 8.07460227557224e-06 0.374405683045316 ENSG00000117448 AKR1A1
ENST00000497973 0.00285567806503695 0.000370357615219771 0.254285923092471 ENSG00000117448 AKR1A1
ENST00000473038 0.0752753215362436 0.0207300650087053 0.19288623938514 ENSG00000117448 AKR1A1
ENST00000495913 0.151500110194772 0.0522883906522155 0.17444160099358 ENSG00000117448 AKR1A1
ENST00000487654 0.33276983070181 0.156681550757515 0.150527587984514 ENSG00000117448 AKR1A1
ENST00000475919 0.355907302634033 0.173065138017702 0.155513665283122 ENSG00000117448 AKR1A1
ENST00000475985 0.595030004502307 0.38471925511923 0.122675834408345 ENSG00000117448 AKR1A1
ENST00000437901 0.998388742809304 0.996401007009993 -0.000323919529886855 ENSG00000132780 NASP
ENST00000437362 0.998254002946624 0.996065636160894 0.000354049297687499 ENSG00000132780 NASP
ENST00000464190 0.00118070722635405 0.000130401403293009 -0.252345758710345 ENSG00000132780 NASP
ENST00000528084 0.00608950776090256 0.000916949526276925 -0.230762352072714 ENSG00000132780 NASP
ENST00000527359 0.833985405502367 0.694510292908181 -0.0281569898378972 ENSG00000132780 NASP
ENST00000525515 0.93331779259855 0.863263615152229 0.0132876881229496 ENSG00000132780 NASP
ENST00000453748 0.899553541370981 0.802828744570076 -0.0177292739297972 ENSG00000132780 NASP
ENST00000402363 0.68186829108893 0.483519027959888 -0.0502989748117279 ENSG00000132780 NASP
ENST00000537798 0.68186829108893 0.483529924689469 -0.0502974026274333 ENSG00000132780 NASP
ENST00000527470 0.341476914798902 0.162715112078689 -0.113197468873043 ENSG00000132780 NASP
ENST00000529333 0.299131100550388 0.133967216813733 -0.119733395262383 ENSG00000132780 NASP
ENST00000531532 0.00660968738596207 0.00101214252683046 -0.237884479609332 ENSG00000132780 NASP
ENST00000530840 0.0150947392949613 0.00274586902045695 -0.292237824382367 ENSG00000132780 NASP
ENST00000528238 0.734680724716462 0.550611863204449 -0.0418024406561472 ENSG00000132780 NASP
ENST00000534101 0.425286772631483 0.225521508741505 -0.0977827233764301 ENSG00000132780 NASP
ENST00000350030 0.663823383710574 0.462005921122434 -0.0526462457197108 ENSG00000132780 NASP
ENST00000470768 0.748256495168863 0.568853966185069 -0.0472946996318171 ENSG00000132780 NASP
ENST00000372052 0.681827448835192 0.483483437215076 -0.0502995092985372 ENSG00000132780 NASP
ENST00000351223 0.681827448835192 0.483483437215076 -0.0502995092985372 ENSG00000132780 NASP
ENST00000530073 0.0557446537678418 0.0140054446201129 -0.154850341092102 ENSG00000132780 NASP
ENST00000481782 0.03211418249283 0.00697611541350392 -0.164330409185964 ENSG00000132780 NASP
ENST00000531612 0.00124518062569142 0.000138855584040843 -0.253902915664175 ENSG00000132780 NASP
ENST00000527932 0.038700321173002 0.00880541484261159 -0.205058526210703 ENSG00000132780 NASP
ENST00000534450 0.0332040881488963 0.00727192613481134 -0.208568299280527 ENSG00000132780 NASP
ENST00000472408 0.262462383044957 0.111123475423318 -0.194610778109869 ENSG00000132780 NASP
ENST00000491755 0.0976245057790021 0.0290830144872112 0.332462383070663 ENSG00000159588 CCDC17
ENST00000482416 0.0976245057790021 0.0290830144872112 0.332462383070663 ENSG00000159588 CCDC17
ENST00000372044 0.126568651308889 0.0411564174072122 0.311525188315988 ENSG00000159588 CCDC17
ENST00000421127 0.108269054460842 0.0333917099446953 0.324068471938856 ENSG00000159588 CCDC17
ENST00000343901 0.0979683415447895 0.0292172816482279 0.331978604144672 ENSG00000159588 CCDC17
ENST00000528266 0.0968491599483979 0.0287672564078739 0.332720779058248 ENSG00000159588 CCDC17
ENST00000445048 0.130925768222629 0.0430475042574869 0.309747288720166 ENSG00000159588 CCDC17
ENST00000479529 0.0577431099814231 0.0146733821130828 0.371162090486772 ENSG00000159588 CCDC17
ENST00000464739 0.169803592707396 0.0608634756323231 0.291985663930205 ENSG00000159588 CCDC17
ENST00000525599 0.18976588193584 0.0708515669017406 0.280819660455252 ENSG00000159588 CCDC17
ENST00000479235 0.294320748753357 0.130922280022975 0.165400512031368 ENSG00000159592 GPBP1L1
ENST00000290795 0.653078137672368 0.44893907253051 0.0570622723007793 ENSG00000159592 GPBP1L1
ENST00000355105 0.65529252027638 0.451565056405362 0.056725334252278 ENSG00000159592 GPBP1L1
ENST00000467032 0.479871206940336 0.271839640444207 0.116915500392847 ENSG00000159592 GPBP1L1
ENST00000487436 0.463531505953931 0.257426068213486 0.112347456508655 ENSG00000159592 GPBP1L1
ENST00000468724 0.176188319901842 0.0639941102416424 0.183781445726405 ENSG00000159592 GPBP1L1
ENST00000498128 0.159094123028453 0.0557589853167067 0.136002566411032 ENSG00000159592 GPBP1L1
ENST00000432472 0.430368287145256 0.22964523566207 0.17836691720107 ENSG00000225447 RPS15AP10
ENST00000437848 0.844910794713999 0.71151533351449 -0.0570399483181763 ENSG00000234329 RP11-767N6.2
ENST00000496278 0.139322123501551 0.0467805097498631 0.177540271132824 ENSG00000159592 GPBP1L1
ENST00000495616 0.570977316876729 0.359974666497824 0.109060807388238 ENSG00000159592 GPBP1L1
ENST00000488278 0.780940366429498 0.61401198510988 -0.0330951093713018 ENSG00000159592 GPBP1L1
ENST00000480941 0.787370701939262 0.623586503816469 -0.0321726941148052 ENSG00000159592 GPBP1L1
ENST00000480083 0.83083745522929 0.689078011880171 -0.0263283119552077 ENSG00000159592 GPBP1L1
ENST00000493083 0.440220961035203 0.237728178433536 -0.0703872834627048 ENSG00000159592 GPBP1L1
ENST00000460859 0.281041927645189 0.122510686909747 -0.0905149450361235 ENSG00000159592 GPBP1L1
ENST00000372025 0.00164825638417456 0.000192707572348232 0.295061498505707 ENSG00000159596 TMEM69
ENST00000496366 6.49143243656854e-05 4.59341280371e-06 0.320075303036481 ENSG00000159596 TMEM69
ENST00000359942 0.488645514661656 0.279837624320396 -0.0874930793395028 ENSG00000197429 IPP
ENST00000430643 0.81675360226206 0.667521277651237 -0.0625163825329579 ENSG00000230896 RP11-767N6.7
ENST00000461718 0.961263739076368 0.917803811304646 0.014112943651852 ENSG00000197429 IPP
ENST00000495072 0.945722479608743 0.887550317023452 0.0136897371513929 ENSG00000197429 IPP
ENST00000396478 0.348252126060211 0.167490424518026 -0.118928320641985 ENSG00000197429 IPP
ENST00000470809 0.00217040630921031 0.000266320538423334 -0.283413589824827 ENSG00000086015 MAST2
ENST00000372009 0.110580820061392 0.0343285039249442 0.0980628842358981 ENSG00000086015 MAST2
ENST00000361297 0.109981764732504 0.0340759285008557 0.0982813384764355 ENSG00000086015 MAST2
ENST00000372008 0.009307484910178 0.00152480057182266 0.197513466804772 ENSG00000086015 MAST2
ENST00000482881 0.000142331473136239 1.12919916659082e-05 0.340144537744604 ENSG00000086015 MAST2
ENST00000488619 0.0646065314753992 0.0170225417294989 0.319058243258528 ENSG00000086015 MAST2
ENST00000467367 0.258563449636957 0.10874420823731 0.181321470031735 ENSG00000086015 MAST2
ENST00000498668 0.306117134461048 0.138454226461562 0.201584398251479 ENSG00000086015 MAST2
ENST00000477968 0.0246805548258513 0.0050054712536552 0.294593845675842 ENSG00000086015 MAST2
ENST00000492813 0.588256185217996 0.37715872852417 0.106951996072341 ENSG00000086015 MAST2
ENST00000262741 2.81140051133251e-20 1.19625465586778e-22 -0.969572955772743 ENSG00000117461 PIK3R3
ENST00000372006 1.84536554741099e-20 7.58678281548974e-23 -0.972444926002803 ENSG00000117461 PIK3R3
ENST00000340332 1.60023507164961e-20 6.49847491901121e-23 -0.972775282025713 ENSG00000117461 PIK3R3
ENST00000354242 1.60023507164961e-20 6.49847491901121e-23 -0.972775282025713 ENSG00000117461 PIK3R3
ENST00000420542 1.60023507164961e-20 6.49847491901121e-23 -0.972775282025713 ENSG00000117461 PIK3R3
ENST00000488808 0.000106205567972783 8.0744609226766e-06 -0.607357403259236 ENSG00000117461 PIK3R3
ENST00000540385 6.66935173384081e-14 7.1185131350202e-16 -0.941573574607683 ENSG00000117461 PIK3R3
ENST00000423209 6.6740183627408e-13 8.53859892595316e-15 -0.924337322197465 ENSG00000117461 PIK3R3
ENST00000493202 3.81589820846058e-11 6.50564978830482e-13 -0.888596265348083 ENSG00000117461 PIK3R3
ENST00000425892 3.51188211706011e-11 5.93433109840316e-13 -0.898366947068189 ENSG00000117461 PIK3R3
ENST00000372003 0.941968252971044 0.880027246853691 -0.0161912666984598 ENSG00000117472 TSPAN1
ENST00000396420 0.00023613701930175 2.01360569035863e-05 0.255171371119746 ENSG00000085998 POMGNT1
ENST00000371984 0.017941982470273 0.00339624847507446 0.195546144034286 ENSG00000085998 POMGNT1
ENST00000371992 0.000229423159309821 1.94860452351338e-05 0.255858076682264 ENSG00000085998 POMGNT1
ENST00000475642 0.00707392538182496 0.00109731515554191 0.269030867059154 ENSG00000085998 POMGNT1
ENST00000535522 0.00227636197289651 0.000281841524797782 0.21722872741975 ENSG00000085998 POMGNT1
ENST00000371986 0.0176619221157633 0.00333104892056084 0.195747590807563 ENSG00000085998 POMGNT1
ENST00000480972 0.0340442589054473 0.00750182483665064 0.241375551015065 ENSG00000085998 POMGNT1
ENST00000485714 0.0177034902573936 0.00334067011584569 0.245277642138147 ENSG00000085998 POMGNT1
ENST00000463030 0.127183304438538 0.0414394706879019 0.225657965520475 ENSG00000085998 POMGNT1
ENST00000477114 0.0408928614471029 0.00942978274856179 0.206679938239569 ENSG00000085998 POMGNT1
ENST00000497439 0.372371675974593 0.184764653771509 0.100006953094229 ENSG00000085998 POMGNT1
ENST00000489985 0.447798935134468 0.244092743776777 0.104608651092716 ENSG00000085998 POMGNT1
ENST00000371980 6.84231752906483e-13 8.77850700020177e-15 0.667398996576597 ENSG00000171357 LURAP1
ENST00000463715 5.78538922136898e-05 4.02394965105927e-06 -0.431758085870183 ENSG00000085999 RAD54L
ENST00000442598 0.000212708958063169 1.78829632894767e-05 -0.352928435419471 ENSG00000085999 RAD54L
ENST00000493985 2.96136145419492e-05 1.86689436604209e-06 -0.4568034990648 ENSG00000085999 RAD54L
ENST00000371975 0.000220857711463769 1.86775809177223e-05 -0.352199471134091 ENSG00000085999 RAD54L
ENST00000469835 3.64640733324721e-05 2.37450229563859e-06 -0.47966355634475 ENSG00000085999 RAD54L
ENST00000493032 0.00053025791689833 5.12421310479267e-05 -0.411808014283153 ENSG00000085999 RAD54L
ENST00000487700 0.000137036840501515 1.08177648187173e-05 -0.425431702485824 ENSG00000085999 RAD54L
ENST00000472889 0.0483949398739899 0.0116849796247175 -0.263959400346454 ENSG00000085999 RAD54L
ENST00000473251 0.0283753630453714 0.00596549535741474 -0.289078447467499 ENSG00000085999 RAD54L
[truncated: 12,807,799 more chars]
