# Supplementary material for: High-throughput allele-specific expression across 250 environmental conditions
Source: Genome Res. 2016 Dec;26(12):1627–38. doi: 10.1101/gr.209759.116 (PMC5131815; doi:10.1101/gr.209759.116)
Supplement: Supplemental Material [file supp_gr.209759.116_Supplemental_Table_S6.tar.gz › DEG_results/DP12_DEG_stats_T40C1.txt]

t.id padj pval logFC ensg g.id
ENST00000541675 0.829753881694998 0.462906206692193 0.0978053368356573 ENSG00000227232 WASH7P
ENST00000423562 0.835211183330064 0.473067688815481 0.0956863482399686 ENSG00000227232 WASH7P
ENST00000438504 0.835211183330064 0.473067688815481 0.0956863482399686 ENSG00000227232 WASH7P
ENST00000488147 0.83535678968406 0.473241181486125 0.0956786281548712 ENSG00000227232 WASH7P
ENST00000538476 0.835253999019061 0.47311509202498 0.0957049932512362 ENSG00000227232 WASH7P
ENST00000440200 0.758322301171021 0.326601920762136 -0.0892454841870371 ENSG00000230021 RP5-857K21.4
ENST00000414273 0.804040120281924 0.409541896618933 -0.0937159224852589 ENSG00000237973 hsa-mir-6723
ENST00000467115 0.392686095116568 0.049678074603493 -0.290905028645691 ENSG00000240409 MTATP8P1
ENST00000514057 0.439821035210581 0.0634637818246664 -0.25585443531915 ENSG00000248527 MTATP6P1
ENST00000416718 0.93775225673976 0.758453058082258 0.0450085434655915 ENSG00000198744 RP5-857K21.11
ENST00000428504 0.938645226156739 0.761125355078004 -0.0352488862472097 ENSG00000228327 RP11-206L10.2
ENST00000429505 0.743376311895414 0.300517776098771 -0.14013236633771 ENSG00000237491 RP11-206L10.9
ENST00000591440 0.651915148037187 0.186497244881524 -0.186150359680495 ENSG00000237491 RP11-206L10.9
ENST00000587530 0.651915148037187 0.186497244881524 -0.186150359680495 ENSG00000237491 RP11-206L10.9
ENST00000593022 0.649033337062136 0.183422989926853 -0.181787290061689 ENSG00000237491 RP11-206L10.9
ENST00000589531 0.626756578343593 0.162419326105017 -0.190583289971749 ENSG00000237491 RP11-206L10.9
ENST00000588951 0.673900208153313 0.210501195020226 -0.174095935628906 ENSG00000237491 RP11-206L10.9
ENST00000585768 0.715120691598343 0.261596041619613 -0.160675813720548 ENSG00000237491 RP11-206L10.9
ENST00000585745 0.873958640716686 0.576742746505534 -0.0817172122798134 ENSG00000237491 RP11-206L10.9
ENST00000590848 0.618661451403531 0.156402857379248 -0.2007093980728 ENSG00000237491 RP11-206L10.9
ENST00000586288 0.596958546194333 0.139855017923343 -0.196577852382388 ENSG00000237491 RP11-206L10.9
ENST00000445118 0.773595993496459 0.350515035681629 0.0716034041014519 ENSG00000228794 LINC01128
ENST00000610067 0.974206039295139 0.885991723338102 0.0133995448783327 ENSG00000228794 LINC01128
ENST00000441765 0.682504438007494 0.220346900478088 0.139375517513422 ENSG00000228794 LINC01128
ENST00000609139 0.974167892774251 0.885860018839037 0.0135354279966644 ENSG00000228794 LINC01128
ENST00000449005 0.98621684251996 0.937608055347936 0.00732491459087837 ENSG00000228794 LINC01128
ENST00000416570 0.999175985202492 0.995754773392321 0.00049559428726557 ENSG00000228794 LINC01128
ENST00000448975 0.999175985202492 0.995754773392321 0.00049559428726557 ENSG00000228794 LINC01128
ENST00000609009 0.972294846466064 0.878847456713315 0.0156743530002882 ENSG00000228794 LINC01128
ENST00000608189 0.972294846466064 0.878847456713315 0.0156743530002882 ENSG00000228794 LINC01128
ENST00000342066 0.933806213220423 0.745508925335106 0.0388934513131172 ENSG00000187634 SAMD11
ENST00000341065 0.950182068363752 0.801342714639044 0.0300836055520204 ENSG00000187634 SAMD11
ENST00000483767 0.941713561296834 0.770661227907549 0.0343270236564862 ENSG00000188976 NOC2L
ENST00000327044 0.817442331111759 0.43827465186968 0.0877960369706161 ENSG00000188976 NOC2L
ENST00000477976 0.836348259894792 0.475708021209846 0.0760978758395055 ENSG00000188976 NOC2L
ENST00000496938 0.971055654999331 0.875341998181573 -0.019577383070453 ENSG00000188976 NOC2L
ENST00000487214 0.778253253508032 0.358314654013016 0.101929775071557 ENSG00000188976 NOC2L
ENST00000469563 0.802277190712321 0.406504641011247 0.104867271131616 ENSG00000188976 NOC2L
ENST00000338591 0.713056342089623 0.257997691932048 0.155871072621981 ENSG00000187961 KLHL17
ENST00000463212 0.517678970975209 0.094313905106617 0.21516849336945 ENSG00000187961 KLHL17
ENST00000466300 0.800319630473862 0.40235975285147 0.114246006396804 ENSG00000187961 KLHL17
ENST00000481067 0.650240237245006 0.184688187833005 -0.17134974420619 ENSG00000187961 KLHL17
ENST00000428771 0.878781233853254 0.590250223954894 0.0707392102265211 ENSG00000188290 HES4
ENST00000304952 0.901995826370734 0.653641517440148 0.0591069362629194 ENSG00000188290 HES4
ENST00000481869 0.902141196245593 0.65397784893271 0.0589521402471863 ENSG00000188290 HES4
ENST00000484667 0.854921447043694 0.521451277766423 0.0834107822228099 ENSG00000188290 HES4
ENST00000379389 0.916167402755986 0.693239335357113 0.0488322793177447 ENSG00000187608 ISG15
ENST00000379370 0.665677408560273 0.201305257787678 0.189427493628704 ENSG00000188157 AGRN
ENST00000477585 0.752599217070638 0.31551422998326 0.135624420381209 ENSG00000188157 AGRN
ENST00000469403 0.707906162475562 0.249925067872274 0.156590853428728 ENSG00000188157 AGRN
ENST00000479707 0.487598362404698 0.0806229029619272 0.241231713609365 ENSG00000188157 AGRN
ENST00000466223 0.438862799642841 0.0632018327679637 0.224391117391901 ENSG00000188157 AGRN
ENST00000478677 0.687125936892489 0.225763697896794 0.160944075433619 ENSG00000188157 AGRN
ENST00000492947 0.517249369342036 0.0940863823856093 0.221279765938319 ENSG00000188157 AGRN
ENST00000419249 0.737715187810231 0.292567926752448 0.145323868364586 ENSG00000188157 AGRN
ENST00000461111 0.750908279582731 0.312772882800828 0.136540378504036 ENSG00000188157 AGRN
ENST00000418300 0.656552725391409 0.191662508388589 0.173276595901896 ENSG00000242590 RP11-54O7.14
ENST00000427998 0.988375158558926 0.94714840437203 0.00833440413123702 ENSG00000217801 RP11-465B22.3
ENST00000394517 0.928894706962087 0.731966969262326 0.0465718275533582 ENSG00000217801 RP11-465B22.3
ENST00000456409 0.950048829108712 0.800279684452005 0.0343083605148455 ENSG00000217801 RP11-465B22.3
ENST00000412397 0.985609076371815 0.93453480747909 0.0112408347358162 ENSG00000217801 RP11-465B22.3
ENST00000379339 0.83840195095944 0.480662613525821 -0.0409103353739476 ENSG00000131591 C1orf159
ENST00000294576 0.83840195095944 0.480765993254319 -0.0409077997941086 ENSG00000131591 C1orf159
ENST00000448924 0.83840195095944 0.480765993254319 -0.0409077997941086 ENSG00000131591 C1orf159
ENST00000465822 0.830043412196309 0.463372551627522 0.0756942548032664 ENSG00000131591 C1orf159
ENST00000379325 0.83840195095944 0.480662613525821 -0.0409103353739476 ENSG00000131591 C1orf159
ENST00000421241 0.83840195095944 0.480662613525821 -0.0409103353739476 ENSG00000131591 C1orf159
ENST00000487177 0.748188269833705 0.30834663702509 0.117981308865268 ENSG00000131591 C1orf159
ENST00000467751 0.83840195095944 0.480662613525821 -0.0409103353739476 ENSG00000131591 C1orf159
ENST00000477196 0.83840195095944 0.480662613525821 -0.0409103353739476 ENSG00000131591 C1orf159
ENST00000464905 0.794606527507666 0.389410793855739 0.108617891047476 ENSG00000131591 C1orf159
ENST00000379320 0.820449533780679 0.444538937364152 0.078821912907724 ENSG00000131591 C1orf159
ENST00000379319 0.857550730278798 0.530844249272993 -0.0466693253706827 ENSG00000131591 C1orf159
ENST00000434641 0.814502308836749 0.432405785424789 -0.0480113184779869 ENSG00000131591 C1orf159
ENST00000482816 0.79676899647342 0.395165711473939 -0.054635958760832 ENSG00000131591 C1orf159
ENST00000437760 0.780973105037747 0.362624520947295 -0.061357462416095 ENSG00000131591 C1orf159
ENST00000462097 0.750161799902485 0.311944765466241 -0.071685075002788 ENSG00000131591 C1orf159
ENST00000473600 0.918742633289947 0.700737392194266 0.0449963995813413 ENSG00000131591 C1orf159
ENST00000475119 0.75601050727434 0.320832181296487 -0.0715958061993837 ENSG00000131591 C1orf159
ENST00000442117 0.929800375537462 0.734089552705355 0.0404893653070109 ENSG00000131591 C1orf159
ENST00000427787 0.860657446512644 0.537925159779074 0.0788077166211327 ENSG00000131591 C1orf159
ENST00000472741 0.758322301171021 0.326624228189194 -0.0737872867886069 ENSG00000131591 C1orf159
ENST00000480643 0.737125786184835 0.291710565906705 -0.0798620691862376 ENSG00000131591 C1orf159
ENST00000360001 0.502686122916036 0.086734148115038 0.149628102387705 ENSG00000078808 SDF4
ENST00000465727 0.500011377826691 0.0856390179319354 0.150068810253958 ENSG00000078808 SDF4
ENST00000263741 0.500011377826691 0.0856390179319354 0.150068810253958 ENSG00000078808 SDF4
ENST00000494748 0.518615530238173 0.0949014189814933 0.115835233990146 ENSG00000078808 SDF4
ENST00000478938 0.535051538915407 0.103116224686232 0.120998932990522 ENSG00000078808 SDF4
ENST00000403997 0.345198470903276 0.0382328105720624 0.132894837384254 ENSG00000078808 SDF4
ENST00000545427 0.401789969474525 0.0521623102998721 0.165678462201112 ENSG00000078808 SDF4
ENST00000459994 0.631731388332693 0.165974395088571 0.15870242425823 ENSG00000078808 SDF4
ENST00000379198 0.629282274760349 0.163841312209848 0.135556135867119 ENSG00000176022 B3GALT6
ENST00000450390 0.713056342089623 0.258074579316658 0.0822832725364919 ENSG00000160087 UBE2J2
ENST00000347370 0.713056342089623 0.258074579316658 0.0822832725364919 ENSG00000160087 UBE2J2
ENST00000349431 0.736019653851023 0.290059988509139 0.0754516899405499 ENSG00000160087 UBE2J2
ENST00000348298 0.8077730588959 0.417414315405253 0.0539147026224077 ENSG00000160087 UBE2J2
ENST00000339385 0.65932106700432 0.193856874049918 0.0866829703178363 ENSG00000160087 UBE2J2
ENST00000400929 0.791935109619412 0.383670539192672 0.0551125619745542 ENSG00000160087 UBE2J2
ENST00000464036 0.795239639045619 0.390892963955205 0.0532038259999832 ENSG00000160087 UBE2J2
ENST00000360466 0.788704928423669 0.377397781532795 0.0546950281757612 ENSG00000160087 UBE2J2
ENST00000400930 0.789361491857955 0.378730144592072 0.054464610712001 ENSG00000160087 UBE2J2
ENST00000467339 0.248874782932496 0.0206173085445141 0.201545721620923 ENSG00000160087 UBE2J2
ENST00000473215 0.8113329374823 0.425709168609242 0.050839479354682 ENSG00000160087 UBE2J2
ENST00000435198 0.811473024215233 0.42595023541247 0.0541798797182224 ENSG00000160087 UBE2J2
ENST00000509720 0.802277190712321 0.406421769447942 0.0571405808732096 ENSG00000160087 UBE2J2
ENST00000491779 0.967777505307515 0.862700747633577 0.010862032686653 ENSG00000160087 UBE2J2
ENST00000466752 0.956155145051862 0.820285567792115 -0.0160252392368134 ENSG00000160087 UBE2J2
ENST00000503294 0.964453141832949 0.852459646409284 -0.0135287916903617 ENSG00000160087 UBE2J2
ENST00000477894 0.975299309784751 0.890198368195142 -0.0108676795861823 ENSG00000160087 UBE2J2
ENST00000471154 0.947496246496916 0.792192526400729 -0.0240741275267908 ENSG00000160087 UBE2J2
ENST00000422076 0.979186678838011 0.908169753119191 -0.0103004199408484 ENSG00000160087 UBE2J2
ENST00000502382 0.993104034440461 0.968715507520019 -0.00359115347796285 ENSG00000160087 UBE2J2
ENST00000461142 0.980604088543994 0.913629816877014 -0.00828075813893214 ENSG00000160087 UBE2J2
ENST00000488418 0.964652357618917 0.853150916301236 0.0164783065191901 ENSG00000160087 UBE2J2
ENST00000354700 0.666580345002081 0.202231886561704 0.173268685419507 ENSG00000131584 ACAP3
ENST00000353662 0.668488872505764 0.204684955612755 0.172186422977061 ENSG00000131584 ACAP3
ENST00000492936 0.64970010656076 0.184380844248487 0.177998009662591 ENSG00000131584 ACAP3
ENST00000467278 0.561275687082836 0.118161739096083 0.209820427654701 ENSG00000131584 ACAP3
ENST00000470659 0.654754457583894 0.18912299681724 0.18825247485944 ENSG00000131584 ACAP3
ENST00000379037 0.541417649330721 0.106665459663741 0.198027403413443 ENSG00000131584 ACAP3
ENST00000476572 0.534806915492813 0.102914646415871 0.20826209132336 ENSG00000131584 ACAP3
ENST00000493992 0.397302275076533 0.0509778868519616 0.242783370265411 ENSG00000131584 ACAP3
ENST00000472541 0.741653029736893 0.298430052177143 0.13787331143207 ENSG00000131584 ACAP3
ENST00000354980 0.740006967925699 0.29564724469285 0.130153288862035 ENSG00000131584 ACAP3
ENST00000478065 0.644886947383205 0.178862753436994 0.154593672270572 ENSG00000131584 ACAP3
ENST00000479108 0.709391061146533 0.252190435179997 0.146425174096219 ENSG00000131584 ACAP3
ENST00000438966 0.659559458797783 0.193998113382321 0.166288848851029 ENSG00000131584 ACAP3
ENST00000379031 0.636558016265807 0.170645759352657 0.168462967543369 ENSG00000169972 PUSL1
ENST00000470520 0.672773141938446 0.20973266015895 0.164433784016321 ENSG00000169972 PUSL1
ENST00000463758 0.591780392577541 0.136607607208328 0.200261951401857 ENSG00000169972 PUSL1
ENST00000467712 0.694540350422391 0.23381296930278 0.157630248021881 ENSG00000169972 PUSL1
ENST00000493657 0.616610233236829 0.15449154296113 0.187044136014584 ENSG00000169972 PUSL1
ENST00000470030 0.912995579421918 0.684632802645325 0.0389361469621328 ENSG00000127054 CPSF3L
ENST00000435064 0.794795426687333 0.389598833706394 0.082766589910171 ENSG00000127054 CPSF3L
ENST00000497304 0.759093203058783 0.328596075136191 0.112096104403684 ENSG00000127054 CPSF3L
ENST00000323275 0.79512842911898 0.390463465838751 0.08259006961952 ENSG00000127054 CPSF3L
ENST00000411962 0.794730838315188 0.389515772422318 0.082754190602263 ENSG00000127054 CPSF3L
ENST00000462432 0.922908557509408 0.713647663226477 0.0340992312682179 ENSG00000127054 CPSF3L
ENST00000478641 0.873201201428505 0.574967738420364 0.0541969892604441 ENSG00000127054 CPSF3L
ENST00000458452 0.793558889730245 0.387760897009923 0.0830615586916414 ENSG00000127054 CPSF3L
ENST00000419704 0.793558889730245 0.387760897009923 0.0830615586916414 ENSG00000127054 CPSF3L
ENST00000540437 0.793558889730245 0.387760897009923 0.0830615586916414 ENSG00000127054 CPSF3L
ENST00000421495 0.793558889730245 0.387760897009923 0.0830615586916414 ENSG00000127054 CPSF3L
ENST00000532772 0.791910524539064 0.383255622601575 0.0837407892283656 ENSG00000127054 CPSF3L
ENST00000450926 0.792673498875191 0.385609451647961 0.0829518461316807 ENSG00000127054 CPSF3L
ENST00000545578 0.792414209932509 0.384263495930794 0.0831710753420992 ENSG00000127054 CPSF3L
ENST00000527098 0.792414209932509 0.384263495930794 0.0831710753420992 ENSG00000127054 CPSF3L
ENST00000485710 0.872800433009265 0.574261998286339 0.059361161226527 ENSG00000127054 CPSF3L
ENST00000461514 0.875953081338693 0.582240166205509 0.0598799016922409 ENSG00000127054 CPSF3L
ENST00000525164 0.887495774927221 0.613807693350293 0.0550960414412769 ENSG00000127054 CPSF3L
ENST00000528879 0.800331030330607 0.402805431804203 0.0786649652317566 ENSG00000127054 CPSF3L
ENST00000525769 0.872561167968288 0.573349672120104 0.0617224405678654 ENSG00000127054 CPSF3L
ENST00000531377 0.860657446512644 0.537999728637003 0.0574674764102937 ENSG00000127054 CPSF3L
ENST00000527383 0.911382276773877 0.680088393412997 -0.0370686183236315 ENSG00000127054 CPSF3L
ENST00000531292 0.955888880700974 0.819269283318887 0.0243541568628157 ENSG00000127054 CPSF3L
ENST00000467408 0.917906904789477 0.698442089347943 -0.0376464571593616 ENSG00000127054 CPSF3L
ENST00000434694 0.784874523375682 0.370347935270005 0.0728432473610247 ENSG00000127054 CPSF3L
ENST00000531020 0.942526257686489 0.773101436996379 0.0313751657442635 ENSG00000127054 CPSF3L
ENST00000533916 0.976749940964252 0.896253511983471 -0.0132173735335255 ENSG00000127054 CPSF3L
ENST00000488042 0.716519266106467 0.26368147324914 0.0959849805191463 ENSG00000127054 CPSF3L
ENST00000526797 0.701890253001691 0.242262969050817 0.0954246115162058 ENSG00000127054 CPSF3L
ENST00000526332 0.701890253001691 0.242262969050817 0.0954246115162058 ENSG00000127054 CPSF3L
ENST00000430786 0.765758951862665 0.339415951573092 0.0870755381355925 ENSG00000127054 CPSF3L
ENST00000527719 0.783868625695714 0.368084369353299 0.0852597392800506 ENSG00000127054 CPSF3L
ENST00000530031 0.780525608507341 0.361898178715411 0.0861105668994801 ENSG00000127054 CPSF3L
ENST00000526113 0.743310794371723 0.300418498576913 0.0965428636213604 ENSG00000127054 CPSF3L
ENST00000526904 0.737125522779048 0.291703650934368 0.099017324319441 ENSG00000127054 CPSF3L
ENST00000525603 0.691193039968684 0.230556142177871 0.0960067149011694 ENSG00000127054 CPSF3L
ENST00000444968 0.545221056057819 0.109067320510267 0.170936417566448 ENSG00000240731 RP5-890O3.9
ENST00000429572 0.510658405211854 0.0904770261826284 0.136067340540574 ENSG00000127054 CPSF3L
ENST00000498173 0.507638133036407 0.0891636203213001 0.136128891637191 ENSG00000127054 CPSF3L
ENST00000496353 0.503030100139861 0.086911223228596 0.137549276178892 ENSG00000127054 CPSF3L
ENST00000493534 0.534170505507482 0.102570421084915 0.13367554712658 ENSG00000127054 CPSF3L
ENST00000534345 0.633318665405864 0.167223989014558 0.119341315154932 ENSG00000127054 CPSF3L
ENST00000532952 0.630436178278907 0.164933524983979 0.127548294257676 ENSG00000127054 CPSF3L
ENST00000490853 0.632722275645695 0.166779278719041 0.124742816235298 ENSG00000127054 CPSF3L
ENST00000531019 0.632722275645695 0.166779278719041 0.124742816235298 ENSG00000127054 CPSF3L
ENST00000498476 0.678748027126601 0.216043585714949 0.110742842980748 ENSG00000127054 CPSF3L
ENST00000470679 0.578089585303858 0.128424102960589 0.134196761328431 ENSG00000127054 CPSF3L
ENST00000525285 0.522216695738879 0.0963806569101369 0.14853658075418 ENSG00000127054 CPSF3L
ENST00000530233 0.575038765582663 0.126739117751167 0.16413087468229 ENSG00000127054 CPSF3L
ENST00000464957 0.935110455583256 0.748844870890954 0.0410023512628964 ENSG00000224051 GLTPD1
ENST00000343938 0.910346103924273 0.677002099350059 0.0487510794689483 ENSG00000224051 GLTPD1
ENST00000488011 0.919903515478238 0.704304581969775 0.0483291331603261 ENSG00000224051 GLTPD1
ENST00000378891 0.802277190712321 0.406385720362546 0.115551887701991 ENSG00000107404 DVL1
ENST00000378888 0.806909479961985 0.414844972581882 0.114724983877443 ENSG00000107404 DVL1
ENST00000472445 0.774295543155306 0.35179841053023 0.111192854900752 ENSG00000107404 DVL1
ENST00000474033 0.9993832569957 0.997665754586006 -0.000387424637276899 ENSG00000162576 MXRA8
ENST00000309212 0.759340934139904 0.329113220729638 0.118257451781727 ENSG00000162576 MXRA8
ENST00000477278 0.713389820390498 0.258571704423419 0.1362369871487 ENSG00000162576 MXRA8
ENST00000342753 0.759340934139904 0.329113220729638 0.118257451781727 ENSG00000162576 MXRA8
ENST00000445648 0.759340934139904 0.329113220729638 0.118257451781727 ENSG00000162576 MXRA8
ENST00000473097 0.980152201944767 0.910836070061876 -0.0151864849507896 ENSG00000162576 MXRA8
ENST00000478517 0.965085603868753 0.854158273996007 -0.0253365886404475 ENSG00000162576 MXRA8
ENST00000476718 0.888890021208858 0.619447308592873 0.0682353506280467 ENSG00000162576 MXRA8
ENST00000338370 0.877732487765118 0.587463604811324 0.0814129039214706 ENSG00000175756 AURKAIP1
ENST00000338338 0.86936739397768 0.564177716251322 0.0865749968704955 ENSG00000175756 AURKAIP1
ENST00000321751 0.87799929295186 0.588130257458946 0.081278306059002 ENSG00000175756 AURKAIP1
ENST00000378853 0.877024424590911 0.585433859179479 0.0818708121407537 ENSG00000175756 AURKAIP1
ENST00000489799 0.905784585784895 0.663580304865075 0.0659316181640438 ENSG00000175756 AURKAIP1
ENST00000496905 0.91084987940701 0.678629166431187 0.0631842115331157 ENSG00000175756 AURKAIP1
ENST00000480479 0.124799944182262 0.00612411072301576 0.243299715643191 ENSG00000221978 CCNL2
ENST00000482621 0.263815941950495 0.0229711153125852 0.168318319871668 ENSG00000221978 CCNL2
ENST00000408952 0.263815941950495 0.0229711153125852 0.168318319871668 ENSG00000221978 CCNL2
ENST00000463260 0.150371838341052 0.00821675184282527 0.233435448049888 ENSG00000221978 CCNL2
ENST00000400809 0.334603741132464 0.0357854483299385 0.16632226495709 ENSG00000221978 CCNL2
ENST00000496007 0.334502883741853 0.035735974874236 0.166325684421467 ENSG00000221978 CCNL2
ENST00000482365 0.0702742161125682 0.00227191612471474 0.225671484740689 ENSG00000221978 CCNL2
ENST00000481223 0.320809892213816 0.032969037639544 0.168895714723586 ENSG00000221978 CCNL2
ENST00000418865 0.107372175237941 0.00474905851301879 0.19750019961801 ENSG00000221978 CCNL2
ENST00000505849 0.150813847811023 0.00825623254439905 0.225345174468928 ENSG00000221978 CCNL2
ENST00000488340 0.47675257170016 0.0761250422381723 0.152455581024202 ENSG00000221978 CCNL2
ENST00000492998 0.298791170871845 0.0288604167078838 0.225447613087563 ENSG00000221978 CCNL2
ENST00000469113 0.360085054544382 0.0416828833643532 0.146788148364662 ENSG00000221978 CCNL2
ENST00000480646 0.48538185410277 0.0798639938821226 0.193672652252853 ENSG00000221978 CCNL2
ENST00000471930 0.614105886966347 0.15285624915764 0.104202795428407 ENSG00000221978 CCNL2
ENST00000408918 0.746057542273397 0.304901642281055 0.103126701731396 ENSG00000221978 CCNL2
ENST00000473872 0.816943935513468 0.437290818252605 0.0811601693512433 ENSG00000221978 CCNL2
ENST00000425598 0.723537536594911 0.273205185031356 0.113751291825515 ENSG00000221978 CCNL2
ENST00000463895 0.854963834191258 0.521612463600508 0.0685053138462769 ENSG00000221978 CCNL2
ENST00000497013 0.983229076488441 0.924851156172984 -0.00998039472719968 ENSG00000221978 CCNL2
ENST00000448629 0.720244405708385 0.268168050370399 0.1391085274088 ENSG00000224870 RP4-758J18.2
ENST00000444362 0.453584330295798 0.0680607635287257 0.139448271498796 ENSG00000224870 RP4-758J18.2
ENST00000418833 0.488768970958942 0.0811077401683692 0.136494127787469 ENSG00000224870 RP4-758J18.2
ENST00000576232 0.80586125258382 0.412712697185921 0.110418469333588 ENSG00000224870 RP4-758J18.2
ENST00000570344 0.847083102894862 0.502412792612093 0.0918054415085638 ENSG00000224870 RP4-758J18.2
ENST00000447725 0.445527290358421 0.0651415617659436 0.147509740939392 ENSG00000224870 RP4-758J18.2
ENST00000572242 0.552802976587915 0.113339167056138 0.125157804629252 ENSG00000224870 RP4-758J18.2
ENST00000453521 0.487845158561186 0.080716990499482 0.144192342165831 ENSG00000224870 RP4-758J18.2
ENST00000344843 0.995931288729328 0.982293940767609 -0.00162661933286068 ENSG00000242485 MRPL20
ENST00000493287 0.923976993888013 0.716069692805516 0.025868103277385 ENSG00000242485 MRPL20
ENST00000487659 0.997130776155584 0.989188435753262 -0.000993173771456245 ENSG00000242485 MRPL20
ENST00000492508 0.97826652019623 0.904052657711293 -0.00887964025020968 ENSG00000242485 MRPL20
ENST00000482352 0.999325381210884 0.997349421600026 0.000284791921170379 ENSG00000242485 MRPL20
ENST00000477686 0.996621772996346 0.987214367865872 -0.00143091796493985 ENSG00000242485 MRPL20
ENST00000495558 0.819424798827383 0.442480305995276 0.0996636445169451 ENSG00000179403 VWA1
ENST00000338660 0.642075643663095 0.175831994583229 0.151264560694566 ENSG00000179403 VWA1
ENST00000404702 0.647935983836985 0.182348583028041 0.149638545498533 ENSG00000179403 VWA1
ENST00000476993 0.648648290756251 0.183027535354386 0.14953369461407 ENSG00000179403 VWA1
ENST00000378741 0.828282538780011 0.460399383115493 0.076363475669548 ENSG00000160072 ATAD3B
ENST00000308647 0.797265395905873 0.396153061645533 0.0969065018580152 ENSG00000160072 ATAD3B
ENST00000472194 0.775391777645051 0.353374527894986 0.105957845062437 ENSG00000160072 ATAD3B
ENST00000378736 0.778376160904415 0.358457217146797 0.115979472176717 ENSG00000160072 ATAD3B
ENST00000485748 0.778511658752515 0.358888269975822 0.109826248833107 ENSG00000160072 ATAD3B
ENST00000474481 0.783869221584683 0.368119303788583 0.107918792007597 ENSG00000160072 ATAD3B
ENST00000378756 0.793000519133175 0.386295279611504 0.0970786739477864 ENSG00000197785 ATAD3A
ENST00000378755 0.793055097724165 0.386419270920426 0.0970657407542689 ENSG00000197785 ATAD3A
ENST00000339113 0.797532219417375 0.397486351056531 0.0918453296346374 ENSG00000197785 ATAD3A
ENST00000536055 0.797532219417375 0.397486351056531 0.0918453296346374 ENSG00000197785 ATAD3A
ENST00000429957 0.793398063557986 0.387146715507679 0.0841846344204735 ENSG00000197785 ATAD3A
ENST00000400830 0.720154000219372 0.267598515009158 0.139021482385697 ENSG00000197785 ATAD3A
ENST00000378733 0.887495774927221 0.613915020522203 0.0741703601055503 ENSG00000205090 TMEM240
ENST00000425828 0.891169329376532 0.62537476269193 0.0718363339946261 ENSG00000205090 TMEM240
ENST00000291386 0.942671592215233 0.773380511416085 0.0317673435861457 ENSG00000160075 SSU72
ENST00000378726 0.78602430157402 0.372489185803948 0.0463333055695826 ENSG00000160075 SSU72
ENST00000378725 0.965580404156013 0.856330567480119 0.0218129457950076 ENSG00000160075 SSU72
ENST00000359060 0.997130776155584 0.98928083384778 0.00136329006287083 ENSG00000160075 SSU72
ENST00000539195 0.978701227753526 0.9062878875218 0.010146228470451 ENSG00000215791 AL645728.2
ENST00000366221 0.723961232193119 0.273946677833606 0.123613218253509 ENSG00000215014 AL645728.1
ENST00000422725 0.830175060982142 0.463810361382308 0.0840482979762109 ENSG00000228594 C1orf233
ENST00000607222 0.709748520502924 0.253113942401801 0.156142433440927 ENSG00000272106 RP11-345P4.9
ENST00000520777 0.678207787537865 0.214894494870893 0.163658629439203 ENSG00000197530 MIB2
ENST00000378710 0.678207787537865 0.214894494870893 0.163658629439203 ENSG00000197530 MIB2
ENST00000360522 0.678207787537865 0.214894494870893 0.163658629439203 ENSG00000197530 MIB2
ENST00000357210 0.678207787537865 0.214894494870893 0.163658629439203 ENSG00000197530 MIB2
ENST00000355826 0.678207787537865 0.214834760757599 0.163661860414569 ENSG00000197530 MIB2
ENST00000518681 0.678207787537865 0.214932267767487 0.163625642795718 ENSG00000197530 MIB2
ENST00000505820 0.678207787537865 0.214582398227949 0.163749492200991 ENSG00000197530 MIB2
ENST00000479659 0.678207787537865 0.214887893993237 0.163653118576525 ENSG00000197530 MIB2
ENST00000489635 0.678699645255984 0.215776352229612 0.163303589005549 ENSG00000197530 MIB2
ENST00000511502 0.678748027126601 0.215928029763344 0.163251933252978 ENSG00000197530 MIB2
ENST00000477990 0.485184867356124 0.0797733131172355 0.165594415145112 ENSG00000197530 MIB2
ENST00000514363 0.690304761179208 0.229599490043276 0.155436878258368 ENSG00000197530 MIB2
ENST00000487053 0.674788054800549 0.211345888216105 0.164065811367107 ENSG00000197530 MIB2
ENST00000502470 0.647006896086052 0.181241456747395 0.168808107767902 ENSG00000197530 MIB2
ENST00000378712 0.674006937125195 0.210599189293194 0.164315194744569 ENSG00000197530 MIB2
ENST00000507082 0.311633921742556 0.0312756874985461 0.218004059465964 ENSG00000197530 MIB2
ENST00000463492 0.28910332361851 0.027123303594404 0.251322807666761 ENSG00000197530 MIB2
ENST00000510793 0.717542854702515 0.264857349045886 0.141922278795458 ENSG00000197530 MIB2
ENST00000504599 0.696781740036764 0.236376590290953 0.155637898558393 ENSG00000197530 MIB2
ENST00000507229 0.712712433337921 0.257137532079637 0.148561337659475 ENSG00000197530 MIB2
ENST00000503789 0.73365694944347 0.287094711497943 0.136365109089046 ENSG00000197530 MIB2
ENST00000378708 0.725684787343035 0.276441449666137 0.144592438368412 ENSG00000197530 MIB2
ENST00000506488 0.726933625771313 0.278174629336637 0.143965438302068 ENSG00000197530 MIB2
ENST00000512004 0.378975119815126 0.0460938698710426 0.203252750252221 ENSG00000197530 MIB2
ENST00000508455 0.589005717075431 0.135171475387162 0.19231301492004 ENSG00000197530 MIB2
ENST00000514234 0.626758307103029 0.162436161715312 0.177990358201166 ENSG00000197530 MIB2
ENST00000467597 0.546221236165677 0.109710143446541 0.188724094776676 ENSG00000197530 MIB2
ENST00000508148 0.65515024861637 0.189414269883164 0.168727908078257 ENSG00000197530 MIB2
ENST00000486072 0.922357652743377 0.711637747710274 0.0434047455574946 ENSG00000197530 MIB2
ENST00000505370 0.482830661616608 0.0787750514905855 0.200845381495586 ENSG00000197530 MIB2
ENST00000473511 0.45229950171688 0.0677049267977009 0.237642185770602 ENSG00000197530 MIB2
ENST00000464570 0.5345966258686 0.10275042974516 0.214340051412448 ENSG00000197530 MIB2
ENST00000483015 0.368669842657851 0.0437279399558777 0.267144736569933 ENSG00000197530 MIB2
ENST00000511910 0.317997545145302 0.0324373362136574 0.304471217884972 ENSG00000197530 MIB2
ENST00000513088 0.826947759014427 0.457397143261847 0.0547452890032456 ENSG00000248333 CDK11B
ENST00000341832 0.89481456980077 0.635099846667664 0.035153927829533 ENSG00000248333 CDK11B
ENST00000317673 0.878118148867576 0.588476276961232 0.0419198350064308 ENSG00000248333 CDK11B
ENST00000340677 0.878118148867576 0.588476276961232 0.0419198350064308 ENSG00000248333 CDK11B
ENST00000407249 0.878118148867576 0.588476276961232 0.0419198350064308 ENSG00000248333 CDK11B
ENST00000341028 0.91377267141415 0.686517321384392 0.0511673152033913 ENSG00000248333 CDK11B
ENST00000607013 0.816419463825784 0.435774296355503 0.0900758290890258 ENSG00000272004 RP11-345P4.10
ENST00000378662 0.648353631682237 0.182836562806741 0.14500291669258 ENSG00000189339 SLC35E2B
ENST00000234800 0.650365094209199 0.184777715079202 0.14482734663658 ENSG00000189339 SLC35E2B
ENST00000480991 0.713511102659655 0.259045411940229 0.134261600610152 ENSG00000189339 SLC35E2B
ENST00000481276 0.710544261116781 0.254576132433941 0.122082240960317 ENSG00000189339 SLC35E2B
ENST00000596308 0.859689234340781 0.53571981349474 0.0788048453868399 ENSG00000269737 RP11-345P4.7
ENST00000597891 0.6037107620444 0.14547900026208 0.192401334164703 ENSG00000269227 RP11-345P4.6
ENST00000356200 0.707430942569905 0.249164415347056 0.0806283422532661 ENSG00000008128 CDK11A
ENST00000598846 0.665642474421272 0.20118725513507 0.0750266188533595 ENSG00000268575 RP1-283E3.8
ENST00000358779 0.685673070096921 0.224055521164478 0.0832484604306099 ENSG00000008128 CDK11A
ENST00000460465 0.685673070096921 0.224055521164478 0.0832484604306099 ENSG00000008128 CDK11A
ENST00000404249 0.685673070096921 0.224055521164478 0.0832484604306099 ENSG00000008128 CDK11A
ENST00000378633 0.685673070096921 0.224055521164478 0.0832484604306099 ENSG00000008128 CDK11A
ENST00000357760 0.685673070096921 0.224055521164478 0.0832484604306099 ENSG00000008128 CDK11A
ENST00000509982 0.707430942569905 0.249164415347056 0.0806283422532661 ENSG00000008128 CDK11A
ENST00000378638 0.707430942569905 0.249164415347056 0.0806283422532661 ENSG00000008128 CDK11A
ENST00000356937 0.715914725483816 0.263072058522435 0.0805550762236596 ENSG00000008128 CDK11A
ENST00000468397 0.507410462049109 0.088889332881726 0.235044445239734 ENSG00000008128 CDK11A
ENST00000491311 0.502067432242915 0.0865624814479875 0.235512105698122 ENSG00000008128 CDK11A
ENST00000468800 0.533198230453564 0.102065814839968 0.170007507821178 ENSG00000008128 CDK11A
ENST00000489300 0.644937645395695 0.178995075232338 0.165665655642008 ENSG00000008128 CDK11A
ENST00000492390 0.796655911051621 0.395052413805234 0.0950825598291105 ENSG00000008128 CDK11A
ENST00000474916 0.779149080060723 0.360010015714867 0.103298898920729 ENSG00000008128 CDK11A
ENST00000378635 0.857071096534978 0.52742004167859 0.0498534514347866 ENSG00000008128 CDK11A
ENST00000479362 0.97946833891661 0.908888165095119 0.0105798805004346 ENSG00000008128 CDK11A
ENST00000498810 0.78722249988758 0.374654871354004 -0.0989147592609187 ENSG00000008128 CDK11A
ENST00000487462 0.981643913209772 0.917900095210712 -0.0112561058168076 ENSG00000008128 CDK11A
ENST00000401096 0.979882611793051 0.910150967368861 0.0121531080704349 ENSG00000008128 CDK11A
ENST00000577672 0.788698405436452 0.377166173678512 0.0698385235492893 ENSG00000227775 RP1-283E3.4
ENST00000417099 0.566505651261722 0.122043284493939 0.127681916006324 ENSG00000227775 RP1-283E3.4
ENST00000355439 0.802530537314165 0.407258005119583 0.0658729670052645 ENSG00000215790 SLC35E2
ENST00000400924 0.818070450267505 0.440025004498954 0.0613648879588872 ENSG00000215790 SLC35E2
ENST00000246421 0.986242789661051 0.938259509749794 -0.00850256570388187 ENSG00000215790 SLC35E2
ENST00000475229 0.930514767803265 0.735918918671264 -0.0378557628535237 ENSG00000215790 SLC35E2
ENST00000424604 0.975255466917102 0.889688382879394 -0.0162771036748877 ENSG00000227775 RP1-283E3.4
ENST00000418950 0.877579435903245 0.586705055144947 -0.0687573013564656 ENSG00000227775 RP1-283E3.4
ENST00000341426 0.656026340284231 0.190973912846392 0.156022836287191 ENSG00000008130 NADK
ENST00000341991 0.656552725391409 0.191660185738151 0.155845550706363 ENSG00000008130 NADK
ENST00000378625 0.656538966014473 0.191619287281718 0.155871775137728 ENSG00000008130 NADK
ENST00000344463 0.656026340284231 0.190973912846392 0.156022836287191 ENSG00000008130 NADK
ENST00000342348 0.614880573858047 0.153416197140005 0.165069994388211 ENSG00000008130 NADK
ENST00000498806 0.817402896775854 0.438065019968389 0.0955996430028077 ENSG00000008130 NADK
ENST00000469045 0.581048930369074 0.130267054117619 0.173007024465616 ENSG00000008130 NADK
ENST00000480499 0.554245470240565 0.114349923353147 0.180115304272756 ENSG00000008130 NADK
ENST00000497747 0.496844311886697 0.0841600921169622 0.189139598761705 ENSG00000008130 NADK
ENST00000477235 0.649009673976509 0.183388039832573 0.165149000779182 ENSG00000008130 NADK
ENST00000489538 0.68171397105663 0.219539639544389 0.152182358975167 ENSG00000008130 NADK
ENST00000497615 0.557805082343799 0.116374745997625 0.178588184540045 ENSG00000008130 NADK
ENST00000497186 0.641523750677129 0.175154263744768 0.167761344333941 ENSG00000008130 NADK
ENST00000400922 0.522737423816218 0.0966313188421979 0.187005073029708 ENSG00000008130 NADK
ENST00000492845 0.769081734858739 0.34423772592154 0.12480729878293 ENSG00000008130 NADK
ENST00000492768 0.781352176350245 0.363485288146198 0.119095404331136 ENSG00000008130 NADK
ENST00000460602 0.793398063557986 0.387395020298929 0.111053022472494 ENSG00000008130 NADK
ENST00000464373 0.87384916494588 0.576532139629728 0.0609458507558141 ENSG00000008130 NADK
ENST00000378609 0.976682745847765 0.895793315568326 0.00817063807460703 ENSG00000078369 GNB1
ENST00000461893 0.760618037397768 0.331168970609972 0.109466869148285 ENSG00000078369 GNB1
ENST00000471354 0.804040120281924 0.409522531205758 0.0839411368749882 ENSG00000078369 GNB1
ENST00000439272 0.782374471736868 0.3653007909015 -0.0613640558454841 ENSG00000078369 GNB1
ENST00000434686 0.779900407191516 0.360967856393279 -0.0637537760705121 ENSG00000078369 GNB1
ENST00000437146 0.932300204411931 0.741869079779809 0.0368651889792658 ENSG00000078369 GNB1
ENST00000472614 0.467806948252114 0.0730630367095974 -0.128321165220826 ENSG00000078369 GNB1
ENST00000607589 0.848482784183784 0.505951184062208 0.0902513440328481 ENSG00000078369 GNB1
ENST00000378567 0.898116340487612 0.641393925190431 -0.0554015836077598 ENSG00000067606 PRKCZ
ENST00000400921 0.967193512830764 0.861258429802391 -0.0205071366697759 ENSG00000067606 PRKCZ
ENST00000461106 0.994559183100541 0.974103775712739 -0.00374661014820617 ENSG00000067606 PRKCZ
ENST00000400920 0.98621684251996 0.937733319495795 0.0096418933373735 ENSG00000067606 PRKCZ
ENST00000479263 0.95723759784858 0.823199569618004 0.0295863044830759 ENSG00000067606 PRKCZ
ENST00000478770 0.932148344246712 0.741170776803842 0.0434913931715763 ENSG00000067606 PRKCZ
ENST00000505322 0.8077730588959 0.419020935620523 0.108630177718982 ENSG00000067606 PRKCZ
ENST00000469733 0.870330336998727 0.565734822771269 0.0695403178105569 ENSG00000162585 C1orf86
ENST00000414253 0.840784148251715 0.486329136544414 0.083537825788531 ENSG00000162585 C1orf86
ENST00000428120 0.840784148251715 0.486329136544414 0.083537825788531 ENSG00000162585 C1orf86
ENST00000400919 0.840784148251715 0.486329136544414 0.083537825788531 ENSG00000162585 C1orf86
ENST00000400918 0.855909048286377 0.523556165460451 0.0758712795920651 ENSG00000162585 C1orf86
ENST00000497675 0.872561167968288 0.573161316167588 0.0676922995282742 ENSG00000162585 C1orf86
ENST00000378543 0.846700361104369 0.501632014097742 0.0803495901001707 ENSG00000162585 C1orf86
ENST00000378546 0.846700361104369 0.501632014097742 0.0803495901001707 ENSG00000162585 C1orf86
ENST00000401813 0.851454903829709 0.513498486121436 0.0784775118967521 ENSG00000162585 C1orf86
ENST00000487186 0.868698387590117 0.56233030614953 0.0695148313712637 ENSG00000162585 C1orf86
ENST00000378545 0.860568990756862 0.537738337576419 0.0741414551392918 ENSG00000162585 C1orf86
ENST00000476803 0.87976112454364 0.592563968089691 0.0645577263749386 ENSG00000162585 C1orf86
ENST00000440825 0.847986699327982 0.505354208795896 0.079645593571078 ENSG00000162585 C1orf86
ENST00000597060 0.649599371073299 0.184289414391983 0.176897055986602 ENSG00000269554 AL590822.2
ENST00000420515 0.910374818495411 0.677157744287887 0.0486668988548427 ENSG00000162585 C1orf86
ENST00000378536 0.943773044382412 0.776237147095984 -0.0265829252473363 ENSG00000157933 SKI
ENST00000508416 0.708571948460053 0.250627354214054 -0.146357537412546 ENSG00000157933 SKI
ENST00000478223 0.724963753903923 0.275326503129976 -0.13317857911321 ENSG00000157933 SKI
ENST00000507179 0.288701426481665 0.0270455859105387 0.26576748021891 ENSG00000157933 SKI
ENST00000378531 0.0809986061864728 0.00287308185484495 0.295984016876161 ENSG00000116151 MORN1
ENST00000606372 0.0738573787812615 0.002470152370981 0.295958813045914 ENSG00000116151 MORN1
ENST00000378529 0.0871929143172431 0.00328695454508317 0.295512974205036 ENSG00000116151 MORN1
ENST00000607342 0.707623761762246 0.249319410257395 0.147986814009054 ENSG00000116151 MORN1
ENST00000469374 0.150084398163118 0.00819133826064435 0.30243562155524 ENSG00000116151 MORN1
ENST00000419785 0.359372891236551 0.0415455383456688 0.276114960102684 ENSG00000116151 MORN1
ENST00000378525 0.057652600559959 0.00162362678099192 0.347150736260523 ENSG00000116151 MORN1
ENST00000449373 0.0389257593482825 0.00082877487842701 0.378701734031315 ENSG00000116151 MORN1
ENST00000378518 0.863985804146437 0.547208049930266 0.0552554627857992 ENSG00000157916 RER1
ENST00000605895 0.731875443239678 0.284792428337269 0.0864250098066328 ENSG00000157916 RER1
ENST00000378513 0.765255012076704 0.338473408008414 0.073930167099064 ENSG00000157916 RER1
ENST00000306256 0.847971433056284 0.505006409221668 0.0613388413022102 ENSG00000157916 RER1
ENST00000493207 0.863924631262988 0.546995281178301 0.0586746031124227 ENSG00000157916 RER1
ENST00000378512 0.763315311700084 0.335615324168937 0.0744112232428672 ENSG00000157916 RER1
ENST00000443438 0.86099031595834 0.539477619869028 0.0511020444654533 ENSG00000157916 RER1
ENST00000488353 0.817775232304127 0.438860239466458 0.0574624178151702 ENSG00000157916 RER1
ENST00000462129 0.737741331525201 0.292591720487778 0.0863628638563473 ENSG00000157916 RER1
ENST00000288774 0.666800657456865 0.202633961228461 0.127947596695735 ENSG00000157911 PEX10
ENST00000447513 0.666958836322556 0.202935908443498 0.127291193953686 ENSG00000157911 PEX10
ENST00000507596 0.691328110245135 0.230847250339639 0.119727825160917 ENSG00000157911 PEX10
ENST00000510434 0.644044395699182 0.178028234889928 0.161628975499222 ENSG00000157911 PEX10
ENST00000508384 0.759796639842943 0.329823207364882 0.116355243428741 ENSG00000157911 PEX10
ENST00000515760 0.668494435712947 0.204693571387693 0.165056152625347 ENSG00000157911 PEX10
ENST00000502666 0.565701464919947 0.121497645162609 0.191346833655632 ENSG00000157911 PEX10
ENST00000504111 0.639780820512535 0.173584061875829 0.167976371730203 ENSG00000157911 PEX10
ENST00000514502 0.616263559989486 0.154153758478351 0.182883984227598 ENSG00000157911 PEX10
ENST00000378466 0.811530024344232 0.426347567072097 0.0697996649876099 ENSG00000157881 PANK4
ENST00000435556 0.811523243796051 0.426172443046256 0.0697800407439609 ENSG00000157881 PANK4
ENST00000505228 0.910396097773429 0.677325275662127 0.0395675867359592 ENSG00000157881 PANK4
ENST00000502512 0.972011858752784 0.878129675377462 0.0180215080700513 ENSG00000157881 PANK4
ENST00000471361 0.880135075808846 0.593389784225221 -0.0650751774636421 ENSG00000157881 PANK4
ENST00000487804 0.816685897083251 0.436867113875399 0.103129538313257 ENSG00000157881 PANK4
ENST00000515423 0.862064382540815 0.542424322748124 0.0793467142377945 ENSG00000157881 PANK4
ENST00000468002 0.904198135974092 0.65808063776488 0.0464508279692975 ENSG00000157881 PANK4
ENST00000486396 0.695576619905992 0.234643836207778 0.106807909780954 ENSG00000157881 PANK4
ENST00000502770 0.541417649330721 0.106663224848609 0.149142877916714 ENSG00000157881 PANK4
ENST00000491212 0.636558016265807 0.170389530920805 0.141211717637636 ENSG00000157881 PANK4
ENST00000514922 0.610534017092298 0.150063992633182 0.157281582111301 ENSG00000157881 PANK4
ENST00000606645 0.771591576686955 0.347597620849357 0.127323696494091 ENSG00000272449 RP3-395M20.12
ENST00000416860 0.710036176288171 0.253987346992484 0.143643716430561 ENSG00000238164 RP3-395M20.8
ENST00000443892 0.709748520502924 0.252985223372263 0.111261500225068 ENSG00000238164 RP3-395M20.8
ENST00000449660 0.879268283901651 0.591456794538408 0.0698905031880712 ENSG00000238164 RP3-395M20.8
ENST00000432521 0.738424911123747 0.293519377318145 0.105392423509962 ENSG00000238164 RP3-395M20.8
ENST00000452793 0.770623030227198 0.34626129214359 0.129691961442151 ENSG00000238164 RP3-395M20.8
ENST00000426449 0.749552606958543 0.311137396472508 0.129292654951404 ENSG00000157873 TNFRSF14
ENST00000434817 0.748035603756223 0.308032962553626 0.128387384400077 ENSG00000157873 TNFRSF14
ENST00000435221 0.748035603756223 0.307796769060174 0.128451072542592 ENSG00000157873 TNFRSF14
ENST00000451778 0.745642480690647 0.304045414083192 0.12932357130047 ENSG00000157873 TNFRSF14
ENST00000409119 0.736597685621301 0.290966643684719 0.131123481799431 ENSG00000157873 TNFRSF14
ENST00000355716 0.711201525719043 0.2551679986648 0.138156060812988 ENSG00000157873 TNFRSF14
ENST00000475523 0.709948649073969 0.253890441304703 0.138498531460782 ENSG00000157873 TNFRSF14
ENST00000442392 0.76586932826539 0.339655935391393 0.122509793001238 ENSG00000157873 TNFRSF14
ENST00000482074 0.753325079531202 0.316628806002612 0.125064015608099 ENSG00000157873 TNFRSF14
ENST00000496064 0.734454361479719 0.28808428027308 0.131837885634665 ENSG00000157873 TNFRSF14
ENST00000463471 0.688856945894689 0.228271776443805 0.144437168206907 ENSG00000157873 TNFRSF14
ENST00000466750 0.673265505078487 0.210047889166407 0.144978782328202 ENSG00000157873 TNFRSF14
ENST00000471768 0.663509383582978 0.198692872134859 0.141752691324712 ENSG00000157873 TNFRSF14
ENST00000463835 0.653157616203753 0.187544477971052 0.15457101943217 ENSG00000157873 TNFRSF14
ENST00000482602 0.629574503437868 0.16410396405818 0.150933691957581 ENSG00000157873 TNFRSF14
ENST00000480305 0.701890253001691 0.242206150897148 0.146431746515545 ENSG00000157873 TNFRSF14
ENST00000456687 0.73486268124831 0.288744067104921 0.148216575061588 ENSG00000225931 RP3-395M20.7
ENST00000493183 0.810129648990161 0.423774826547907 0.116099767872475 ENSG00000157870 FAM213B
ENST00000474659 0.81266469057987 0.4279767107157 0.115013616692439 ENSG00000157870 FAM213B
ENST00000419916 0.661412555929892 0.1967374538 0.142399332241878 ENSG00000157870 FAM213B
ENST00000378424 0.661412555929892 0.1967374538 0.142399332241878 ENSG00000157870 FAM213B
ENST00000537325 0.813062126591264 0.428766523155803 0.113978473502227 ENSG00000157870 FAM213B
ENST00000378427 0.661171430000629 0.196097526429917 0.142606070176338 ENSG00000157870 FAM213B
ENST00000378425 0.661171430000629 0.196097526429917 0.142606070176338 ENSG00000157870 FAM213B
ENST00000464043 0.802530537314165 0.407241301225278 0.120070565763788 ENSG00000157870 FAM213B
ENST00000444521 0.661171430000629 0.196097526429917 0.142606070176338 ENSG00000157870 FAM213B
ENST00000465233 0.775701253789286 0.354351015762812 0.134512520654397 ENSG00000157870 FAM213B
ENST00000498083 0.774466978066502 0.352019139267935 0.135252011283491 ENSG00000157870 FAM213B
ENST00000481683 0.815126975394023 0.433361719029693 0.113240050717516 ENSG00000157870 FAM213B
ENST00000484099 0.663509383582978 0.198810502287736 0.139994321193581 ENSG00000157870 FAM213B
ENST00000477045 0.756704943610574 0.323013356339341 0.141960575606557 ENSG00000157870 FAM213B
ENST00000476686 0.637576266755539 0.171496999702368 0.110779599182028 ENSG00000157870 FAM213B
ENST00000471840 0.860900190594276 0.539291864486639 0.0638857110485091 ENSG00000142606 MMEL1
ENST00000288709 0.869472612854316 0.564311673632492 0.0596578336736043 ENSG00000142606 MMEL1
ENST00000378412 0.868821990405291 0.56286919886925 0.0602014800807488 ENSG00000142606 MMEL1
ENST00000502556 0.947343250245376 0.791177967943723 0.0326815838233264 ENSG00000142606 MMEL1
ENST00000504800 0.947343250245376 0.791177967943723 0.0326815838233264 ENSG00000142606 MMEL1
ENST00000294599 0.894788932922504 0.634966963090151 0.0722607473946476 ENSG00000162591 MEGF6
ENST00000356575 0.893527668575048 0.631811060785747 0.0729384038597943 ENSG00000162591 MEGF6
ENST00000494257 0.558733033567719 0.116790330023122 0.221748465582828 ENSG00000162591 MEGF6
ENST00000485002 0.900467536017868 0.649275950450521 0.0693545906092271 ENSG00000162591 MEGF6
ENST00000491842 0.846994168525778 0.502282541933683 0.0921248569553485 ENSG00000162591 MEGF6
ENST00000475790 0.916290840965965 0.694003745702153 0.0556325511558385 ENSG00000162591 MEGF6
ENST00000378344 0.763315311700084 0.335617534305386 0.0619774231564905 ENSG00000158109 TPRG1L
ENST00000344579 0.763315311700084 0.335617534305386 0.0619774231564905 ENSG00000158109 TPRG1L
ENST00000378322 0.865646920786065 0.552301224575088 0.0548323743593841 ENSG00000116213 WRAP73
ENST00000270708 0.865646920786065 0.552301224575088 0.0548323743593841 ENSG00000116213 WRAP73
ENST00000471223 0.756865293129952 0.323634564360723 0.104969624225851 ENSG00000116213 WRAP73
ENST00000424367 0.845904771789516 0.499189955758047 0.0623453176826069 ENSG00000116213 WRAP73
ENST00000497940 0.835593512227329 0.473627145474684 0.0776828277208629 ENSG00000116213 WRAP73
ENST00000469643 0.662598014686309 0.197812108034088 0.163217564302978 ENSG00000116213 WRAP73
ENST00000465916 0.954418924420997 0.815115656510971 0.023572042464652 ENSG00000116213 WRAP73
ENST00000419924 0.917354237792109 0.697048658278151 0.0407163280337044 ENSG00000116213 WRAP73
ENST00000418088 0.411663024399918 0.0550684400560105 0.197051940698594 ENSG00000227372 TP73-AS1
ENST00000452079 0.49522112903519 0.0834596081825914 0.190438874925365 ENSG00000227372 TP73-AS1
ENST00000419973 0.88072266758986 0.594493312776806 0.0710207736770952 ENSG00000227372 TP73-AS1
ENST00000423764 0.516753423025083 0.0937399392423115 0.198009406257245 ENSG00000227372 TP73-AS1
ENST00000587071 0.5114943664757 0.0908477890304202 0.205960466916478 ENSG00000227372 TP73-AS1
ENST00000608600 0.386097947137011 0.0479700144352803 0.233942885751942 ENSG00000227372 TP73-AS1
ENST00000544565 0.732505820455246 0.285513947499815 0.147153842954678 ENSG00000227372 TP73-AS1
ENST00000378251 0.826992688202007 0.457546201216779 0.0851638239886999 ENSG00000130764 LRRC47
ENST00000462356 0.916312897958193 0.694146054563388 0.0359535303445109 ENSG00000130764 LRRC47
ENST00000479239 0.973194164501054 0.882983703132193 -0.013993023733815 ENSG00000130764 LRRC47
ENST00000607459 0.84074811769982 0.485895505505549 0.0916246424899391 ENSG00000272153 RP1-286D6.5
ENST00000378230 0.962610068572678 0.844127445313726 -0.0132252115034836 ENSG00000116198 CEP104
ENST00000438539 0.937907879717731 0.759156832550239 -0.0279954732454361 ENSG00000116198 CEP104
ENST00000461667 0.944656145629325 0.779343994836762 -0.0260715651351904 ENSG00000116198 CEP104
ENST00000495701 0.939958786423531 0.766062502763193 0.0392616670429769 ENSG00000116198 CEP104
ENST00000460038 0.899434724532591 0.644928368151689 0.0437307351180683 ENSG00000116198 CEP104
ENST00000494653 0.956259958634557 0.820759610065587 -0.0168041744097469 ENSG00000116198 CEP104
ENST00000443466 0.841321473150109 0.487667771959873 0.0628528340689905 ENSG00000116198 CEP104
ENST00000428079 0.840035016494724 0.484621785683871 -0.0608161803188129 ENSG00000116198 CEP104
ENST00000494951 0.901535608443487 0.652713818443742 -0.0597552854070847 ENSG00000116198 CEP104
ENST00000378223 0.867255937529651 0.55789255700928 -0.0625515282204224 ENSG00000116198 CEP104
ENST00000378212 0.659940582920126 0.194411264161103 0.12020032880908 ENSG00000169598 DFFB
ENST00000378209 0.383091565698027 0.0472135800133472 0.161146074389221 ENSG00000169598 DFFB
ENST00000491998 0.383091565698027 0.0472135800133472 0.161146074389221 ENSG00000169598 DFFB
ENST00000338895 0.734852188657856 0.288652708638454 0.0974006270990938 ENSG00000169598 DFFB
ENST00000341385 0.629919297292767 0.164544192320144 0.1726267576864 ENSG00000169598 DFFB
ENST00000468793 0.359558979154737 0.0415873615648624 0.17123109468767 ENSG00000169598 DFFB
ENST00000339350 0.388874725736328 0.0486640301188895 0.173380014381939 ENSG00000169598 DFFB
ENST00000477548 0.388874725736328 0.0486640301188895 0.173380014381939 ENSG00000169598 DFFB
ENST00000378206 0.416605344823043 0.0565548956503466 0.168045187184217 ENSG00000169598 DFFB
ENST00000475969 0.484729798166723 0.0796061663462109 0.153848297424607 ENSG00000169598 DFFB
ENST00000486765 0.423369560030154 0.0585707513843805 0.168751882634183 ENSG00000198912 C1orf174
ENST00000361605 0.423369560030154 0.0585707513843805 0.168751882634183 ENSG00000198912 C1orf174
ENST00000474140 0.423369560030154 0.0585707513843805 0.168751882634183 ENSG00000198912 C1orf174
ENST00000478423 0.651915148037187 0.186447321971717 -0.089227136563372 ENSG00000131697 NPHP4
ENST00000460696 0.856038669667651 0.523951671970833 0.0629566614453474 ENSG00000131697 NPHP4
ENST00000378161 0.769114507899208 0.344278763413036 0.0883234662115845 ENSG00000131697 NPHP4
ENST00000489180 0.656204959436128 0.191284201084244 -0.0882257917198064 ENSG00000131697 NPHP4
ENST00000378156 0.656204959436128 0.191284201084244 -0.0882257917198064 ENSG00000131697 NPHP4
ENST00000378169 0.713921612026085 0.259691212638408 -0.0861050464798598 ENSG00000131697 NPHP4
ENST00000468253 0.906744093075338 0.666168670446585 -0.0503945941779253 ENSG00000131697 NPHP4
ENST00000506941 0.978336168270125 0.9043331028896 0.0171417513120818 ENSG00000131697 NPHP4
ENST00000470763 0.928982813002497 0.732242398544119 -0.0416754748557889 ENSG00000131697 NPHP4
ENST00000466897 0.897944631885324 0.64090511370355 -0.0545110753960956 ENSG00000131697 NPHP4
ENST00000378111 0.83313848123183 0.468599019740427 0.0595338077584183 ENSG00000069424 KCNAB2
ENST00000378097 0.8077730588959 0.418786129419637 0.070415083633749 ENSG00000069424 KCNAB2
ENST00000493807 0.93775225673976 0.758418849512886 -0.0397540799947051 ENSG00000069424 KCNAB2
ENST00000378092 0.996139851065426 0.983856332322337 0.00161195103224956 ENSG00000069424 KCNAB2
ENST00000478098 0.730011570379532 0.28272415325868 -0.0925108200743226 ENSG00000069424 KCNAB2
ENST00000445501 0.714485729668128 0.260688883372701 -0.0998419388305949 ENSG00000069424 KCNAB2
ENST00000428161 0.983034299971321 0.924322547252733 -0.0083503063695827 ENSG00000069424 KCNAB2
ENST00000389632 0.976382608299907 0.894376647442054 -0.0117517123403473 ENSG00000069424 KCNAB2
ENST00000602612 0.992043997230589 0.963360226491346 0.00371190511849573 ENSG00000069424 KCNAB2
ENST00000378087 0.828011882703582 0.46000065112555 0.0600249356528155 ENSG00000069424 KCNAB2
ENST00000341524 0.815976277250752 0.434485146964969 0.0675062697407231 ENSG00000069424 KCNAB2
ENST00000352527 0.815976277250752 0.434485146964969 0.0675062697407231 ENSG00000069424 KCNAB2
ENST00000435937 0.806733617872469 0.414341559800899 -0.0676487521565006 ENSG00000069424 KCNAB2
ENST00000164247 0.783105723083487 0.366525918423946 0.0784201350530144 ENSG00000069424 KCNAB2
ENST00000459822 0.923753267043572 0.715618441383754 0.0377476282208225 ENSG00000069424 KCNAB2
ENST00000594544 0.621338835051025 0.158556315908011 0.161964417273317 ENSG00000268332 AL035406.1
ENST00000472700 0.807272256082037 0.416021046289901 -0.0618646435544507 ENSG00000069424 KCNAB2
ENST00000378083 0.724152310891533 0.274183231905849 0.0938015797478711 ENSG00000069424 KCNAB2
ENST00000458166 0.839601877709863 0.48362424256103 0.0397392537861894 ENSG00000069424 KCNAB2
ENST00000462676 0.771019903944467 0.346889534289513 0.0844576253407445 ENSG00000069424 KCNAB2
ENST00000481789 0.634096471065161 0.167750888158451 0.0866849358409348 ENSG00000069424 KCNAB2
ENST00000484532 0.972648908945173 0.881252443972684 0.00807409743309898 ENSG00000116251 RPL22
ENST00000234875 0.974880678322893 0.888425001749676 0.00747180864318495 ENSG00000116251 RPL22
ENST00000480661 0.963259491144473 0.846507777157287 -0.0115131325346781 ENSG00000116251 RPL22
ENST00000497965 0.966938017558863 0.860415990609843 -0.0104821760342926 ENSG00000116251 RPL22
ENST00000471204 0.984432409823798 0.929424101313934 -0.00522255577446855 ENSG00000116251 RPL22
ENST00000465387 0.968588386305649 0.866087684729076 -0.0100510794952182 ENSG00000116251 RPL22
ENST00000462296 0.98621684251996 0.938080341557965 -0.00474484849915126 ENSG00000116251 RPL22
ENST00000465335 0.995231312729501 0.975650063160678 -0.00184550487775922 ENSG00000116251 RPL22
ENST00000377948 0.655972943370074 0.190904023380501 0.112157815519458 ENSG00000158286 RNF207
ENST00000377939 0.660217696353386 0.194698033950947 0.112571530505682 ENSG00000158286 RNF207
ENST00000485539 0.943524750336039 0.775564616216261 0.038405546016707 ENSG00000158286 RNF207
ENST00000496676 0.75539764540438 0.320131421988013 0.120023812429689 ENSG00000158286 RNF207
ENST00000492476 0.751186254021934 0.313315881401021 0.126738578035677 ENSG00000158286 RNF207
ENST00000483336 0.3682349261312 0.0435999494084686 0.236696642995578 ENSG00000158286 RNF207
ENST00000343813 0.4159199818651 0.056321937117388 0.0984213469034315 ENSG00000116237 ICMT
ENST00000495791 0.868283263227926 0.560333965514959 0.0759129131571837 ENSG00000116237 ICMT
ENST00000489498 0.199103204231706 0.0138266625058256 0.0985509423365034 ENSG00000116237 ICMT
ENST00000474756 0.24795478839672 0.0204816731603202 0.123182734921921 ENSG00000116237 ICMT
ENST00000362035 0.50125625115621 0.0861810927900695 0.191020760711256 ENSG00000116237 ICMT
ENST00000377893 0.495007127281554 0.0833595112430342 0.185806520817573 ENSG00000158292 GPR153
ENST00000608083 0.79273383339899 0.385760997908386 0.0622150907179336 ENSG00000097021 ACOT7
ENST00000377845 0.667654198438953 0.203997140055271 0.0937693091796466 ENSG00000097021 ACOT7
ENST00000377855 0.77033305705661 0.345649859094892 0.067604106036681 ENSG00000097021 ACOT7
ENST00000377860 0.79273383339899 0.385760997908386 0.0622150907179336 ENSG00000097021 ACOT7
ENST00000418124 0.79273383339899 0.385760997908386 0.0622150907179336 ENSG00000097021 ACOT7
ENST00000545482 0.792693033518984 0.385683578278397 0.0622157973939182 ENSG00000097021 ACOT7
ENST00000361521 0.800677996707626 0.403945492748278 0.0601295750930652 ENSG00000097021 ACOT7
ENST00000377842 0.657040480528627 0.192077972049504 0.0964889582028531 ENSG00000097021 ACOT7
ENST00000473466 0.714433654877268 0.260504563089277 0.105041835820344 ENSG00000097021 ACOT7
ENST00000481175 0.807571606187246 0.416529740639341 0.0784617306479991 ENSG00000097021 ACOT7
ENST00000541130 0.697289164157144 0.236843842469178 0.130955438066088 ENSG00000097021 ACOT7
ENST00000377705 0.967326500554279 0.861531029917108 -0.012702596035113 ENSG00000162408 NOL9
ENST00000464383 0.791918271681783 0.383392414322649 -0.0999610753531738 ENSG00000162408 NOL9
ENST00000464665 0.86507607701072 0.550234104605174 0.0702747039769011 ENSG00000162408 NOL9
ENST00000319084 0.888160253016593 0.616412990110396 -0.05934211835288 ENSG00000204859 ZBTB48
ENST00000435905 0.88989967004863 0.622278189432495 -0.058483991992114 ENSG00000204859 ZBTB48
ENST00000377674 0.459112994743774 0.0698819771668845 0.178213505624956 ENSG00000204859 ZBTB48
ENST00000488936 0.558981580873241 0.116877819440115 0.176412064564282 ENSG00000204859 ZBTB48
ENST00000482360 0.203444475935687 0.0144815073044026 0.24139427955358 ENSG00000204859 ZBTB48
ENST00000498342 0.336300821454137 0.0362091238326255 0.236319430806052 ENSG00000204859 ZBTB48
ENST00000466813 0.606393999222084 0.146985753932287 0.182137109829419 ENSG00000204859 ZBTB48
ENST00000377658 0.527484268950256 0.0989660497579589 0.190387582130999 ENSG00000162413 KLHL21
ENST00000377663 0.526751027923421 0.0984990826189922 0.190727772486074 ENSG00000162413 KLHL21
ENST00000467612 0.439246653394151 0.0633037909973387 0.195588820131606 ENSG00000162413 KLHL21
ENST00000496707 0.0775784372487045 0.00267972794638486 0.262649084824292 ENSG00000162413 KLHL21
ENST00000463043 0.421738550825869 0.0580697216036881 0.17832132792223 ENSG00000162413 KLHL21
ENST00000377648 0.638638955414869 0.172650255903942 0.126445427788067 ENSG00000116273 PHF13
ENST00000495385 0.547312297635772 0.11031708188972 0.146545989847465 ENSG00000116273 PHF13
ENST00000054650 0.988170198744369 0.946126546686379 -0.00690681307218569 ENSG00000041988 THAP3
ENST00000307896 0.93610105842208 0.752173603221655 -0.0324843490810807 ENSG00000041988 THAP3
ENST00000377627 0.751767418451311 0.314335866260349 0.0813701710319468 ENSG00000041988 THAP3
ENST00000484669 0.956503413220067 0.82143572087908 -0.0232646059092039 ENSG00000041988 THAP3
ENST00000487819 0.863924631262988 0.546978003060604 -0.0640936999891962 ENSG00000041988 THAP3
ENST00000472925 0.927896646115832 0.729002861645342 -0.0371114043473962 ENSG00000041988 THAP3
ENST00000480647 0.997852943402587 0.99164444091501 0.00143612462679672 ENSG00000041988 THAP3
ENST00000465508 0.23257489867177 0.0183457581657188 0.171905841833561 ENSG00000007923 DNAJC11
ENST00000349363 0.448436944792265 0.066206847898199 0.137675692728835 ENSG00000007923 DNAJC11
ENST00000451196 0.448436944792265 0.066206847898199 0.137675692728835 ENSG00000007923 DNAJC11
ENST00000377577 0.459831484249358 0.0702174530184713 0.129941695595851 ENSG00000007923 DNAJC11
ENST00000294401 0.387689594325947 0.0483546321149955 0.143490913431474 ENSG00000007923 DNAJC11
ENST00000542246 0.442314139608487 0.064166808379481 0.1439933669284 ENSG00000007923 DNAJC11
ENST00000377573 0.455140872351098 0.0685715012199998 0.133460393847591 ENSG00000007923 DNAJC11
ENST00000472414 0.441716502863362 0.0639862453283912 0.170405796757941 ENSG00000007923 DNAJC11
ENST00000426784 0.659046504269881 0.193530592245268 0.0982695004794467 ENSG00000007923 DNAJC11
ENST00000473993 0.639296646738171 0.173265162512896 0.102096179247429 ENSG00000007923 DNAJC11
ENST00000469318 0.983319491869559 0.925028729572643 0.00713420097969793 ENSG00000007923 DNAJC11
ENST00000485073 0.860657446512644 0.538317931979414 0.0459970984374432 ENSG00000007923 DNAJC11
ENST00000460594 0.865178709655359 0.550743214188133 0.0453793759654079 ENSG00000007923 DNAJC11
ENST00000465911 0.791918271681783 0.383452472269585 0.085845620542882 ENSG00000007923 DNAJC11
ENST00000303635 0.0446285413231703 0.00103911969079173 -0.215785285164953 ENSG00000171735 CAMTA1
ENST00000490738 0.0838910451229262 0.00305861650240291 -0.220142906473894 ENSG00000171735 CAMTA1
ENST00000476163 0.0863810369278518 0.00322455673237216 -0.180062653041823 ENSG00000171735 CAMTA1
ENST00000473578 0.083352545183819 0.00302820112411324 -0.220164690669178 ENSG00000171735 CAMTA1
ENST00000557126 0.0961807493167767 0.00390509798357367 -0.18264622750599 ENSG00000171735 CAMTA1
ENST00000467404 0.0843373524138208 0.00308735646552304 -0.219419242597142 ENSG00000171735 CAMTA1
ENST00000439411 0.0415436819091432 0.000926221051896541 -0.219012167694536 ENSG00000171735 CAMTA1
ENST00000461311 0.0901236268173226 0.00349902503821851 -0.185991130328378 ENSG00000171735 CAMTA1
ENST00000486138 0.109935627153357 0.00499855142956364 -0.220523822175639 ENSG00000171735 CAMTA1
ENST00000482934 0.149236828911922 0.00812119655710221 -0.188940395932522 ENSG00000171735 CAMTA1
ENST00000470648 0.669612030552407 0.206049944405727 -0.114534980577892 ENSG00000171735 CAMTA1
ENST00000461580 0.66638172630954 0.202030899940922 -0.115493784358671 ENSG00000171735 CAMTA1
ENST00000472283 0.66649992544097 0.202142456558288 -0.168048779645028 ENSG00000171735 CAMTA1
ENST00000467267 0.947520479429268 0.792431083761805 -0.0213488814542786 ENSG00000171735 CAMTA1
ENST00000054666 0.795848499205716 0.393955304762074 0.0553509427414093 ENSG00000049245 VAMP3
ENST00000470357 0.885824062854733 0.609109420509213 0.0298538129556067 ENSG00000049245 VAMP3
ENST00000487194 0.727244683839216 0.278976262257769 0.0769473387146217 ENSG00000049245 VAMP3
ENST00000377541 0.615943208378022 0.154028485029577 -0.15353924398569 ENSG00000049246 PER3
ENST00000377532 0.956503413220067 0.821526158407633 -0.0248970162824407 ENSG00000049246 PER3
ENST00000361923 0.959624033448517 0.832009776433214 -0.0233980122020504 ENSG00000049246 PER3
ENST00000451646 0.931222354798635 0.738232265007141 0.048556247993317 ENSG00000236266 RP3-467L1.4
ENST00000377516 0.847848805426996 0.504003523217129 0.098542678960711 ENSG00000049247 UTS2
ENST00000493373 0.978649937510323 0.905624187761331 0.0136131540680142 ENSG00000116288 PARK7
ENST00000460192 0.966938017558863 0.860262332182812 0.0206130068625617 ENSG00000116288 PARK7
ENST00000338639 0.975361836572513 0.890651119462321 0.0155811772119598 ENSG00000116288 PARK7
ENST00000493678 0.975299309784751 0.890104487183961 0.0156603740360472 ENSG00000116288 PARK7
ENST00000377493 0.975361836572513 0.89068965795226 0.0155763265271017 ENSG00000116288 PARK7
ENST00000465354 0.965135709974876 0.854344472835207 0.021533997049451 ENSG00000116288 PARK7
ENST00000377491 0.975299309784751 0.890056993597453 0.015679418400848 ENSG00000116288 PARK7
ENST00000377488 0.976453320730864 0.894876207859678 0.0150037606941746 ENSG00000116288 PARK7
ENST00000497113 0.966221723697363 0.85873480183359 0.0208833303023422 ENSG00000116288 PARK7
ENST00000469225 0.996621772996346 0.987012409133073 -0.00181315351077789 ENSG00000116288 PARK7
ENST00000474874 0.781746256033941 0.364272158057964 0.103763625924669 ENSG00000116285 ERRFI1
ENST00000377482 0.801451396041801 0.405251738938315 0.0988717558296836 ENSG00000116285 ERRFI1
ENST00000467067 0.992186835458119 0.96430879640584 0.00578793129522328 ENSG00000116285 ERRFI1
ENST00000469499 0.851713146391074 0.514437473062551 0.0766756140966339 ENSG00000116285 ERRFI1
ENST00000487559 0.802277190712321 0.406550143715128 0.111022185762018 ENSG00000116285 ERRFI1
ENST00000337907 0.0291890876942178 0.000470887435222251 -0.268929213347323 ENSG00000142599 RERE
ENST00000377464 0.471239728200585 0.074177275655874 -0.101727660440926 ENSG00000142599 RERE
ENST00000467350 0.687902751494232 0.226805153694171 0.100634486548059 ENSG00000142599 RERE
ENST00000400907 0.110913652120904 0.00508906394627687 -0.211864620423612 ENSG00000142599 RERE
ENST00000476556 0.618955758468501 0.156871862958156 -0.0882371092141272 ENSG00000142599 RERE
ENST00000400908 0.0176502297429452 0.000196106253167825 -0.305358696521828 ENSG00000142599 RERE
ENST00000505225 0.343923453246692 0.0379610719277187 0.197023370444414 ENSG00000142599 RERE
ENST00000464367 0.950193572675939 0.801546902068533 0.0323676087436877 ENSG00000142599 RERE
ENST00000488215 0.0315119678394335 0.000554946047324774 -0.262973036885022 ENSG00000142599 RERE
ENST00000460659 0.00732349171879537 4.02612729620553e-05 -0.337893117597446 ENSG00000142599 RERE
ENST00000492766 0.00935162811597796 6.40262074650251e-05 -0.32985721191076 ENSG00000142599 RERE
ENST00000465125 0.0148803821765916 0.00014010079865053 -0.315021372646956 ENSG00000142599 RERE
ENST00000464972 0.13909576666837 0.00726901650444702 -0.258835489570627 ENSG00000142599 RERE
ENST00000449895 0.421738550825869 0.0580657179006827 -0.238462370797785 ENSG00000232912 RP5-1115A15.1
ENST00000480342 0.0325452119439133 0.00059058298307166 -0.366406462095029 ENSG00000142599 RERE
ENST00000507012 0.157472686130439 0.00885850479850432 -0.282060826097378 ENSG00000142599 RERE
ENST00000469251 0.0347084790200733 0.00067287717060858 -0.396955708248315 ENSG00000142599 RERE
ENST00000514428 0.0360669149319233 0.000718475961166886 -0.383052656459497 ENSG00000142599 RERE
ENST00000468247 0.0653777460850562 0.00203896501942025 -0.332148641304224 ENSG00000142599 RERE
ENST00000234590 0.8077730588959 0.417795622713898 0.0634409547923888 ENSG00000074800 ENO1
ENST00000464920 0.767323253469471 0.341435097143456 0.0788455164227546 ENSG00000074800 ENO1
ENST00000497492 0.933393754224294 0.744515840417898 0.0217121916484276 ENSG00000074800 ENO1
ENST00000486051 0.902123619998313 0.653848137789947 0.026217359354749 ENSG00000074800 ENO1
ENST00000492343 0.864090858650394 0.547385865227854 0.0338627244122648 ENSG00000074800 ENO1
ENST00000489867 0.947405764837951 0.791599840340578 0.01713171742049 ENSG00000074800 ENO1
ENST00000377411 0.915618300553954 0.691245751750132 -0.0435742513855218 ENSG00000180758 GPR157
ENST00000414642 0.904920024401798 0.660576594549819 -0.0574802862360361 ENSG00000180758 GPR157
ENST00000437157 0.839228801942782 0.482383577796036 -0.0821166787087573 ENSG00000228526 RP3-510D11.1
ENST00000412639 0.964453141832949 0.852339594390569 0.0230546659000761 ENSG00000234546 RP3-510D11.2
ENST00000377403 0.463778542100238 0.0715057981338507 0.135228372191874 ENSG00000049239 H6PD
ENST00000602477 0.514286147358409 0.092322512769348 0.14357502227789 ENSG00000049239 H6PD
ENST00000495451 0.493218896291988 0.0827257010476619 0.138061122190489 ENSG00000049239 H6PD
ENST00000328089 0.736862306070253 0.291376098115364 -0.0898828460492527 ENSG00000171621 SPSB1
ENST00000450402 0.374544366796252 0.0449577476859234 -0.207381691232568 ENSG00000171621 SPSB1
ENST00000357898 0.665125939894789 0.200639844591721 0.150538965013905 ENSG00000171621 SPSB1
ENST00000377399 0.639780820512535 0.173507981528421 0.159078240096499 ENSG00000171621 SPSB1
ENST00000302692 0.79544953018937 0.39152168458577 -0.0625797792574622 ENSG00000171612 SLC25A33
ENST00000377376 0.782458981511415 0.365470222497004 0.0942598107376256 ENSG00000188807 TMEM201
ENST00000340381 0.784910362267035 0.370466377489485 0.0931826675547209 ENSG00000188807 TMEM201
ENST00000340305 0.791037619440589 0.38160028808191 0.0902471864274635 ENSG00000188807 TMEM201
ENST00000416541 0.746015643525851 0.304806244893884 0.113299844651786 ENSG00000188807 TMEM201
ENST00000536656 0.596068751575192 0.139071589333546 0.129657248903622 ENSG00000171608 PIK3CD
ENST00000377346 0.596588495690066 0.139531667310418 0.134022675105433 ENSG00000171608 PIK3CD
ENST00000415330 0.51163025602646 0.0909655419388722 0.21746125815312 ENSG00000231789 RP11-558F24.4
ENST00000484851 0.500728402910417 0.0859468866383333 0.223559492254595 ENSG00000171608 PIK3CD
ENST00000361110 0.570498661697867 0.124091219511578 0.153587997870668 ENSG00000171608 PIK3CD
ENST00000481137 0.623778415722104 0.159967265693525 0.148798067358882 ENSG00000171608 PIK3CD
ENST00000479223 0.672588572137458 0.209396219758742 0.136132854538267 ENSG00000171608 PIK3CD
ENST00000543390 0.609655694548149 0.149374939554909 0.164660039040586 ENSG00000171608 PIK3CD
ENST00000377298 0.650890677221313 0.185561242143923 0.0991455427341959 ENSG00000171603 CLSTN1
ENST00000377288 0.650890677221313 0.185561242143923 0.0991455427341959 ENSG00000171603 CLSTN1
ENST00000477264 0.599353354326728 0.141683965355718 0.13954685778253 ENSG00000171603 CLSTN1
ENST00000435891 0.602542550803695 0.14485059164015 0.131445112336745 ENSG00000171603 CLSTN1
ENST00000361311 0.650999059493428 0.185760897997197 0.0990419151364527 ENSG00000171603 CLSTN1
ENST00000464286 0.596219137336336 0.139196758405382 0.1237078968329 ENSG00000171603 CLSTN1
ENST00000377263 0.859101799098071 0.534390584302361 -0.0469328693355631 ENSG00000178585 CTNNBIP1
ENST00000454104 0.701609381035263 0.241964938833034 0.120241590590878 ENSG00000223989 RP11-84A14.5
ENST00000537447 0.620074605548524 0.157612935366788 0.121124854814435 ENSG00000178585 CTNNBIP1
ENST00000400904 0.705548796034462 0.246322694470479 -0.0977866863578581 ENSG00000178585 CTNNBIP1
ENST00000377258 0.953265264385536 0.811226801587028 -0.0222894107628353 ENSG00000178585 CTNNBIP1
ENST00000377256 0.992980011744652 0.967877976152548 0.0039559088070415 ENSG00000178585 CTNNBIP1
ENST00000488540 0.66985418575804 0.206624842539378 0.0915848514517374 ENSG00000162441 LZIC
ENST00000377223 0.99790161507112 0.991807066724432 0.000629680797607738 ENSG00000162441 LZIC
ENST00000400903 0.94339141936127 0.775315742249646 -0.0156767574618175 ENSG00000162441 LZIC
ENST00000541052 0.996141942527347 0.983921772239727 0.00104243113973647 ENSG00000162441 LZIC
ENST00000377213 0.977315490933749 0.899758571282126 -0.00660130197463769 ENSG00000162441 LZIC
ENST00000471853 0.955147379192403 0.816797659309935 0.025551902263692 ENSG00000162441 LZIC
ENST00000445884 0.99656148696712 0.986247774981785 -0.00196299389974909 ENSG00000228150 RP11-84A14.4
ENST00000403197 0.164933323169911 0.00967211758076763 -0.214978908523917 ENSG00000173614 NMNAT1
ENST00000377205 0.427570101215525 0.0598590240563396 -0.137746446511731 ENSG00000173614 NMNAT1
ENST00000462686 0.278670533581742 0.0254155834607791 -0.171226441195999 ENSG00000173614 NMNAT1
ENST00000492735 0.132503368586131 0.00673474111237464 -0.243440307916978 ENSG00000173614 NMNAT1
ENST00000496751 0.982943778710587 0.923513125074882 0.00951062909798434 ENSG00000173614 NMNAT1
ENST00000413148 0.986280254020763 0.93863423180368 -0.0100162598073562 ENSG00000241326 RP11-807G9.2
ENST00000253251 0.790236464658023 0.380063758249502 -0.0398718250353666 ENSG00000130939 UBE4B
ENST00000377157 0.871920254464378 0.570233259868496 -0.0266582113605977 ENSG00000130939 UBE4B
ENST00000377153 0.974377253131409 0.886697620772996 -0.0122231605853759 ENSG00000130939 UBE4B
ENST00000343090 0.820006444016862 0.443491427520346 -0.0457051410299773 ENSG00000130939 UBE4B
ENST00000462658 0.826676643957284 0.457146079394556 0.0729536748066328 ENSG00000130939 UBE4B
ENST00000475795 0.712237366313559 0.256377874827442 -0.0727641068162246 ENSG00000130939 UBE4B
ENST00000470736 0.562142281083117 0.119045561142244 -0.126547291483577 ENSG00000130939 UBE4B
ENST00000466379 0.646454815695122 0.180799922637061 -0.094979917905882 ENSG00000130939 UBE4B
ENST00000488228 0.981135700301256 0.915266347245003 0.00949808574295823 ENSG00000130939 UBE4B
ENST00000487244 0.782907168733835 0.366078232331209 0.0747420581601533 ENSG00000130939 UBE4B
ENST00000465408 0.698767637365299 0.238720213869878 0.131077256418822 ENSG00000130939 UBE4B
ENST00000377093 0.574731531713964 0.126559366105003 -0.0795792333249651 ENSG00000054523 KIF1B
ENST00000263934 0.447385024059235 0.0656051715498856 -0.0789994359731782 ENSG00000054523 KIF1B
ENST00000377086 0.599703385275371 0.142007930639527 -0.0608487238314991 ENSG00000054523 KIF1B
ENST00000377083 0.64662399741266 0.180896991533406 -0.0718664764569998 ENSG00000054523 KIF1B
ENST00000377081 0.677191432619764 0.21348044247251 -0.052396490680308 ENSG00000054523 KIF1B
ENST00000495136 0.865502829235156 0.551775132979785 -0.0877661466001307 ENSG00000054523 KIF1B
ENST00000497835 0.851454903829709 0.513472905500277 -0.0580044470839437 ENSG00000054523 KIF1B
ENST00000465635 0.193354151487947 0.0130587159931929 -0.251873835205241 ENSG00000054523 KIF1B
ENST00000483340 0.257145031081256 0.0219344260088899 -0.235652597836227 ENSG00000054523 KIF1B
ENST00000470616 0.619414017556378 0.157191401701963 0.176521520299122 ENSG00000054523 KIF1B
ENST00000491493 0.607989433603352 0.148056634131479 0.100547010098159 ENSG00000142657 PGD
ENST00000487775 0.935849157837973 0.750594331423786 0.0303548168295407 ENSG00000142657 PGD
ENST00000541529 0.247368524131937 0.020369005738914 0.118348838752662 ENSG00000142657 PGD
ENST00000477958 0.457360013940305 0.0692737938512744 0.127345606162775 ENSG00000142657 PGD
ENST00000270776 0.147126634208074 0.00792215761832913 0.12888566659908 ENSG00000142657 PGD
ENST00000483936 0.31630690038109 0.0321333675477232 0.123467421981752 ENSG00000142657 PGD
ENST00000538557 0.187088116029232 0.0121923068026595 0.123592167636354 ENSG00000142657 PGD
ENST00000465632 0.460830296219969 0.07052720935517 0.117250090922699 ENSG00000142657 PGD
ENST00000460189 0.516733836770487 0.0935544630094955 0.100304049752058 ENSG00000142657 PGD
ENST00000493288 0.615066351171242 0.15347540300833 0.1028752550452 ENSG00000142657 PGD
ENST00000498356 0.0854918986389714 0.00316595703358586 0.16512886146894 ENSG00000142657 PGD
ENST00000496718 0.456046225858278 0.0689013862500031 0.143690338190903 ENSG00000142657 PGD
ENST00000400900 0.986280254020763 0.93886626379929 -0.00705162141833568 ENSG00000251503 APITD1-CORT
ENST00000602296 0.986280254020763 0.93886626379929 -0.00705162141833568 ENSG00000175279 APITD1
ENST00000602787 0.986280254020763 0.93886626379929 -0.00705162141833568 ENSG00000175279 APITD1
ENST00000470413 0.998203853644867 0.992604707812426 -0.000850794577291346 ENSG00000251503 APITD1-CORT
ENST00000309048 0.998680977312239 0.99420320792213 -0.000723671920207629 ENSG00000175279 APITD1
ENST00000602486 0.74272168866632 0.299783505316424 0.11313213959312 ENSG00000175279 APITD1
ENST00000477755 0.934034099900441 0.746282936249413 0.0333639652743288 ENSG00000175279 APITD1
ENST00000462462 0.931577304627881 0.739632613754724 -0.0371458982865219 ENSG00000175279 APITD1
ENST00000465026 0.943281551850864 0.775185171082615 -0.0297668260158382 ENSG00000251503 APITD1-CORT
ENST00000602446 0.907001639129277 0.667104060242147 -0.0506767799409739 ENSG00000251503 APITD1-CORT
ENST00000464507 0.826371592340389 0.456608182677378 -0.0964184233748717 ENSG00000175279 APITD1
ENST00000377038 0.983034299971321 0.924354340739388 0.0045811049255909 ENSG00000160049 DFFA
ENST00000424487 0.938477547141126 0.760449496406772 0.0316238036264423 ENSG00000203469 RP5-1113E3.3
ENST00000476658 0.920761534219953 0.706841652690241 0.0247516414250918 ENSG00000160049 DFFA
ENST00000377036 0.956250411318134 0.820660022478986 0.0167092144197258 ENSG00000160049 DFFA
ENST00000472851 0.660166163900089 0.194652338745077 -0.130053971634306 ENSG00000142655 PEX14
ENST00000356607 0.056573925060644 0.00157674223869612 -0.233337392302336 ENSG00000142655 PEX14
ENST00000538836 0.0516074641149359 0.00134833459208191 -0.236261474228451 ENSG00000142655 PEX14
ENST00000491661 0.0476241085860376 0.00116693619954357 -0.29447641146764 ENSG00000142655 PEX14
ENST00000473118 0.203300283777238 0.014436942033105 0.122665815206157 ENSG00000120948 TARDBP
ENST00000240185 0.633069020515852 0.167018312879048 0.0678721147075995 ENSG00000120948 TARDBP
ENST00000476201 0.21648674197952 0.0160799863140844 0.132909583033266 ENSG00000120948 TARDBP
ENST00000472476 0.249711446407805 0.0207894606847514 0.117794134214389 ENSG00000120948 TARDBP
ENST00000439080 0.64674731427616 0.180957392974375 0.0711974098377661 ENSG00000120948 TARDBP
ENST00000473869 0.661412555929892 0.196748520504575 0.06304852033072 ENSG00000120948 TARDBP
ENST00000315091 0.628844365447307 0.163622765486248 0.0680094356868433 ENSG00000120948 TARDBP
ENST00000477447 0.855090639513395 0.521852647139896 0.0355832368178405 ENSG00000120948 TARDBP
ENST00000496840 0.908013855715077 0.671112733460973 0.0299821690635753 ENSG00000120948 TARDBP
ENST00000480464 0.907607967013011 0.669322774224953 -0.0442891838039872 ENSG00000120948 TARDBP
ENST00000400897 0.547965240944583 0.110822902590716 -0.197626881210812 ENSG00000009724 MASP2
ENST00000475189 0.944836310138586 0.779889157275735 0.0381436568427373 ENSG00000116649 SRM
ENST00000376957 0.91497708437174 0.689444046157654 0.0305680605595323 ENSG00000116649 SRM
ENST00000490101 0.885581555902878 0.608595562145839 0.0656347605327098 ENSG00000116649 SRM
ENST00000465788 0.954954333229954 0.816224029514266 0.0213715301739211 ENSG00000116649 SRM
ENST00000459997 0.940328917851053 0.766858395041288 0.0258778666836026 ENSG00000116649 SRM
ENST00000487300 0.834258442410215 0.470914421840857 0.0678890153335876 ENSG00000116649 SRM
ENST00000304457 0.921169033049871 0.707978160441123 0.0365486589197063 ENSG00000171824 EXOSC10
ENST00000376936 0.921169033049871 0.707978160441123 0.0365486589197063 ENSG00000171824 EXOSC10
ENST00000474216 0.893708020122903 0.632127287780176 0.0475406538864208 ENSG00000171824 EXOSC10
ENST00000544779 0.920731657583101 0.706693584184814 0.0367345961233182 ENSG00000171824 EXOSC10
ENST00000490565 0.712345876798875 0.256509976513835 0.169682643579387 ENSG00000171824 EXOSC10
ENST00000452378 0.865567826916595 0.552091975879293 0.0779509004835416 ENSG00000226849 RP4-635E18.7
ENST00000469634 0.809304930376135 0.421634184645558 0.111042350736371 ENSG00000171824 EXOSC10
ENST00000478271 0.872975396145694 0.574593867384891 0.0783198771971846 ENSG00000171824 EXOSC10
ENST00000470611 0.981179912054456 0.915605327333107 -0.00844256805712504 ENSG00000171824 EXOSC10
ENST00000498576 0.844064630876875 0.493803975244902 0.0623193017606115 ENSG00000171824 EXOSC10
ENST00000472078 0.901535608443487 0.652706619174765 0.0462106925989769 ENSG00000171824 EXOSC10
ENST00000485606 0.977645174494435 0.901504555148901 0.0113691167326869 ENSG00000171824 EXOSC10
ENST00000460196 0.68931347419358 0.228709663293832 0.0971955985630059 ENSG00000171824 EXOSC10
ENST00000376838 0.97740378806293 0.900054962000295 -0.00877663528421094 ENSG00000198793 MTOR
ENST00000361445 0.938370214257681 0.760048707842041 -0.0135212324678173 ENSG00000198793 MTOR
ENST00000473471 0.996148487552808 0.98401762081905 0.00201627634083409 ENSG00000198793 MTOR
ENST00000490931 0.975257806564876 0.889707611466226 0.0124324255055758 ENSG00000198793 MTOR
ENST00000455339 0.772202844298755 0.348567820768248 0.0802763971304579 ENSG00000198793 MTOR
ENST00000495435 0.892444780539336 0.629361987200082 -0.0435072563471207 ENSG00000198793 MTOR
ENST00000476768 0.814965021842468 0.432948755990727 0.0936828279839852 ENSG00000198793 MTOR
ENST00000445982 0.866599955520709 0.554723369870095 0.0661543363647981 ENSG00000225602 MTOR-AS1
ENST00000420480 0.870997884767034 0.567335519690513 0.0677787057455809 ENSG00000225602 MTOR-AS1
ENST00000376810 0.748797728887941 0.309278492850505 0.082058118154771 ENSG00000120942 UBIAD1
ENST00000376804 0.709748520502924 0.253140117456542 0.0907472052616705 ENSG00000120942 UBIAD1
ENST00000486588 0.802491758230095 0.406975365099844 0.0710484045772092 ENSG00000120942 UBIAD1
ENST00000483738 0.718039037558243 0.26546148027181 0.095398784514919 ENSG00000120942 UBIAD1
ENST00000251546 0.732658080632131 0.285827222266489 0.128483492354591 ENSG00000132879 FBXO44
ENST00000425796 0.513750679440326 0.0920175267573753 0.191119641612212 ENSG00000132879 FBXO44
ENST00000376770 0.684633693643684 0.222550244028506 0.144298353338878 ENSG00000132879 FBXO44
ENST00000376768 0.691830589619186 0.231447911622326 0.133303846723952 ENSG00000132879 FBXO44
ENST00000251547 0.684633693643684 0.222550244028506 0.144298353338878 ENSG00000132879 FBXO44
ENST00000376760 0.647580089911348 0.181966404370608 0.149760117242694 ENSG00000132879 FBXO44
ENST00000376762 0.721963704038246 0.270493747753998 0.132150415447659 ENSG00000132879 FBXO44
ENST00000475435 0.715483940321908 0.262328686314829 0.136294493115104 ENSG00000132879 FBXO44
ENST00000471895 0.779478705619147 0.360502415336933 0.115964921754472 ENSG00000132879 FBXO44
ENST00000376753 0.987424525934883 0.94295892734432 -0.010232607299783 ENSG00000116663 FBXO6
ENST00000235310 0.821023127993047 0.445417968114757 0.0825810808560651 ENSG00000116670 MAD2L2
ENST00000376692 0.810378781939744 0.424162871829479 0.086593852233652 ENSG00000116670 MAD2L2
ENST00000376672 0.821079029327636 0.445528117484284 0.0825556022517035 ENSG00000116670 MAD2L2
ENST00000376669 0.823411437676313 0.450006974748875 0.0814561797815513 ENSG00000116670 MAD2L2
ENST00000376667 0.850044716131421 0.510316903720812 0.0719021447731645 ENSG00000116670 MAD2L2
ENST00000445656 0.945058973642839 0.782136793731627 0.0299324485602384 ENSG00000116670 MAD2L2
ENST00000456915 0.94339978964153 0.775334638167093 0.0308927868893908 ENSG00000116670 MAD2L2
ENST00000376664 0.946454172901608 0.788028058833796 0.0292836312553048 ENSG00000116670 MAD2L2
ENST00000376655 0.995604054691415 0.979855678334705 -0.00289741151703338 ENSG00000116670 MAD2L2
ENST00000376637 0.935433291390242 0.74956886840677 0.0342404228235325 ENSG00000177674 AGTRAP
ENST00000476512 0.921887446549753 0.71077241039771 0.039571404845595 ENSG00000177674 AGTRAP
ENST00000400895 0.912401425666551 0.68327514003425 0.0436469344604146 ENSG00000177674 AGTRAP
ENST00000494437 0.834773479237393 0.472104979216933 0.0752795199535891 ENSG00000177674 AGTRAP
ENST00000491346 0.938990782810418 0.762870364340017 0.0321335617680996 ENSG00000177674 AGTRAP
ENST00000376629 0.936945000734409 0.754847446687286 0.0335693917954896 ENSG00000177674 AGTRAP
ENST00000376627 0.936593738042637 0.753704876289237 0.0337220914392866 ENSG00000177674 AGTRAP
ENST00000314340 0.936993942449953 0.754962499564523 0.0335592809132654 ENSG00000177674 AGTRAP
ENST00000452018 0.920476722913486 0.706112722164762 0.0406597053528257 ENSG00000177674 AGTRAP
ENST00000510878 0.933830893247378 0.745589291122477 0.0348140706181523 ENSG00000177674 AGTRAP
ENST00000476309 0.974206039295139 0.885964325778987 0.0178131619463112 ENSG00000177674 AGTRAP
ENST00000514733 0.995510759926097 0.978504533528672 0.0033397230277686 ENSG00000177674 AGTRAP
ENST00000513739 0.903491655160849 0.65673434198061 -0.0534838300102055 ENSG00000177674 AGTRAP
ENST00000471765 0.945459909199859 0.784609409639624 -0.0318123495080896 ENSG00000177674 AGTRAP
ENST00000433342 0.89380927675185 0.632581425409389 0.054486895028004 ENSG00000215910 C1orf167
ENST00000312793 0.893892549954139 0.632800117132583 0.0543804211913146 ENSG00000215910 C1orf167
ENST00000444493 0.943773044382412 0.776314163288538 0.0329418550477457 ENSG00000215910 C1orf167
ENST00000449278 0.943773044382412 0.776314163288538 0.0329418550477457 ENSG00000215910 C1orf167
ENST00000475041 0.925572833280948 0.7198730801188 0.048230203241571 ENSG00000215910 C1orf167
ENST00000376592 0.910674032681957 0.678082191021896 0.0484975380972642 ENSG00000177000 MTHFR
ENST00000376583 0.907440989093308 0.667983255640857 0.0503422893319087 ENSG00000177000 MTHFR
ENST00000376590 0.871773753928017 0.569896324201361 0.0681507634967467 ENSG00000177000 MTHFR
ENST00000482358 0.888830978181893 0.61896576198551 0.0676350653213707 ENSG00000215910 C1orf167
ENST00000376585 0.888826440434135 0.618934616185522 0.0607042091368418 ENSG00000177000 MTHFR
ENST00000418034 0.468841826168139 0.0734524116598485 0.236460983806065 ENSG00000177000 MTHFR
ENST00000376486 0.631731388332693 0.165979060876175 0.190170314410862 ENSG00000177000 MTHFR
ENST00000312413 0.877911850231341 0.587907676295383 0.0313748501538608 ENSG00000011021 CLCN6
ENST00000346436 0.877911850231341 0.5879267004062 0.0313739756374754 ENSG00000011021 CLCN6
ENST00000376497 0.641569991587721 0.175242550649299 -0.120456193659382 ENSG00000011021 CLCN6
ENST00000376487 0.918597341727529 0.700269380356519 -0.0229214643358478 ENSG00000011021 CLCN6
ENST00000376496 0.820653707404931 0.444707378486828 -0.0435359646495767 ENSG00000011021 CLCN6
ENST00000376491 0.803563700130264 0.408533908691903 -0.0600393915566625 ENSG00000011021 CLCN6
ENST00000376492 0.862745056511379 0.544168461709846 -0.04308522691502 ENSG00000011021 CLCN6
ENST00000376490 0.803563700130264 0.408533908691903 -0.0600393915566625 ENSG00000011021 CLCN6
ENST00000494028 0.927800684659014 0.728649360337523 0.0267989878395434 ENSG00000011021 CLCN6
ENST00000446542 0.126807575090076 0.00628121047822138 0.242100805236311 ENSG00000242349 NPPA-AS1
ENST00000400892 0.760038649059391 0.330433512072849 0.121443647805698 ENSG00000242349 NPPA-AS1
ENST00000376572 0.51826209598835 0.0945973178069837 0.177225468492605 ENSG00000116685 KIAA2013
ENST00000376576 0.457639964918746 0.069339672059255 0.197620530967444 ENSG00000116685 KIAA2013
ENST00000485046 0.598141863924856 0.140861497068435 0.130160168508975 ENSG00000083444 PLOD1
ENST00000449038 0.799308363750101 0.400348443912912 0.0840223078205164 ENSG00000083444 PLOD1
ENST00000358133 0.767857851491397 0.34213648595799 0.0945671411535049 ENSG00000083444 PLOD1
ENST00000376369 0.696225528023801 0.235659837908945 0.0953887326235719 ENSG00000083444 PLOD1
ENST00000429000 0.613195220133513 0.151806752213773 0.122747925013335 ENSG00000083444 PLOD1
ENST00000196061 0.672773141938446 0.209731627178458 0.0974598539061831 ENSG00000083444 PLOD1
ENST00000465920 0.0751762806411878 0.00255195098471518 0.242228628665023 ENSG00000083444 PLOD1
ENST00000491536 0.775711859471528 0.354405360636645 0.0735617094404813 ENSG00000083444 PLOD1
ENST00000470133 0.873201201428505 0.574981290809474 0.0465880025665335 ENSG00000083444 PLOD1
ENST00000481933 0.690649774651018 0.229933327110747 0.111104177531922 ENSG00000083444 PLOD1
ENST00000444836 0.641147258883238 0.174884722145169 0.102504758819777 ENSG00000116688 MFN2
ENST00000490079 0.996412696856638 0.984912954916042 -0.00159738556296846 ENSG00000116688 MFN2
ENST00000235329 0.641727576058023 0.175426732734466 0.102385463832775 ENSG00000116688 MFN2
ENST00000484391 0.912024983306866 0.681638186267138 0.034360665040408 ENSG00000116688 MFN2
ENST00000497302 0.925618729910361 0.720091862670414 0.029589181001481 ENSG00000116688 MFN2
ENST00000412236 0.906963358035136 0.666952847663849 0.0362441160901278 ENSG00000116688 MFN2
ENST00000478749 0.514432995196859 0.0923867483964725 0.147358025281609 ENSG00000116691 MIIP
ENST00000235332 0.666442313681565 0.202117126408578 0.116969457974319 ENSG00000116691 MIIP
ENST00000436478 0.66893434237203 0.205292959945423 0.116249835088148 ENSG00000116691 MIIP
ENST00000466860 0.672588572137458 0.209409372917622 0.0972240987253851 ENSG00000116691 MIIP
ENST00000498685 0.725583651957744 0.276309066020867 0.0822177551591613 ENSG00000116691 MIIP
ENST00000492256 0.480291840244183 0.0776837716810529 0.224290435208348 ENSG00000116691 MIIP
ENST00000460823 0.844617741233951 0.495692251443393 0.086921260134332 ENSG00000116691 MIIP
ENST00000376259 0.944244137668536 0.778043908318212 -0.0361474076977792 ENSG00000028137 TNFRSF1B
ENST00000492361 0.944244137668536 0.778043908318212 -0.0361474076977792 ENSG00000028137 TNFRSF1B
ENST00000356315 0.134896576921232 0.00693527112619671 -0.137513743396903 ENSG00000048707 VPS13D
ENST00000358136 0.134896576921232 0.00693527112619671 -0.137513743396903 ENSG00000048707 VPS13D
ENST00000476169 0.747124722501342 0.306567577624361 0.119164244924495 ENSG00000048707 VPS13D
ENST00000489961 0.866311509021535 0.553912832842927 -0.0612965618065595 ENSG00000048707 VPS13D
ENST00000011700 0.128157590382121 0.00637294790202877 -0.15236755820484 ENSG00000048707 VPS13D
ENST00000460333 0.344673498864088 0.0381440647349955 -0.139414501574292 ENSG00000048707 VPS13D
ENST00000487188 0.602416675370167 0.144712271614822 -0.12492283978347 ENSG00000048707 VPS13D
ENST00000469054 0.978701227753526 0.906199679460633 0.0142556252475007 ENSG00000048707 VPS13D
ENST00000496628 0.0877473909022468 0.00333953423870358 -0.175658585759204 ENSG00000048707 VPS13D
ENST00000476045 0.982657939257786 0.922643442551753 0.0128515375626731 ENSG00000048707 VPS13D
ENST00000481484 0.963259491144473 0.846499163733574 0.0261322461385385 ENSG00000048707 VPS13D
ENST00000543766 0.0256852162500404 0.000374254698570763 -0.247771995640381 ENSG00000048707 VPS13D
ENST00000471923 0.5728215091334 0.125446343074688 -0.121407514488694 ENSG00000048707 VPS13D
ENST00000543710 0.687125936892489 0.225668303548023 -0.113831514555775 ENSG00000048707 VPS13D
ENST00000473099 0.713679754388204 0.259276777570758 -0.135380784140848 ENSG00000048707 VPS13D
ENST00000484063 0.0969794500945369 0.00397756425177538 -0.342360362565753 ENSG00000116731 PRDM2
ENST00000376048 0.769434252114745 0.344663605070452 -0.070716309713505 ENSG00000116731 PRDM2
ENST00000311066 0.760956505992147 0.331621076219942 -0.07258795052791 ENSG00000116731 PRDM2
ENST00000235372 0.755849307588926 0.320585381842041 -0.0743973830578539 ENSG00000116731 PRDM2
ENST00000491134 0.824927833076201 0.452954974480997 -0.0538621325809831 ENSG00000116731 PRDM2
ENST00000502727 0.0232374611936517 0.000319750992552322 -0.27626011347546 ENSG00000116731 PRDM2
ENST00000502724 0.0298285582434428 0.000492012937240658 -0.26947420618276 ENSG00000116731 PRDM2
ENST00000413440 0.864090858650394 0.547428536117635 -0.0458238544645489 ENSG00000116731 PRDM2
ENST00000343137 0.873201201428505 0.574994201149941 -0.0425961337287041 ENSG00000116731 PRDM2
ENST00000491815 0.0190800557715404 0.00022635860307362 -0.285834927827334 ENSG00000116731 PRDM2
ENST00000503842 0.845741176648346 0.498886802140125 -0.0513856568591238 ENSG00000116731 PRDM2
ENST00000407521 0.0203084309240432 0.000253315917467045 -0.280435363630248 ENSG00000116731 PRDM2
ENST00000505823 0.846137281520766 0.49977079729465 -0.0512775659052485 ENSG00000116731 PRDM2
ENST00000487453 0.0208871294069705 0.00026702602069012 -0.395229582855484 ENSG00000116731 PRDM2
ENST00000491547 0.569045049133843 0.123206649484855 -0.129831935051494 ENSG00000189337 KAZN
ENST00000376030 0.50806866564612 0.0893566750348375 -0.116471948966553 ENSG00000189337 KAZN
ENST00000503743 0.573147323307464 0.125599394821813 -0.149308171920933 ENSG00000189337 KAZN
ENST00000422387 0.493313477298795 0.0827630633945246 -0.12038378660469 ENSG00000189337 KAZN
ENST00000361144 0.641640768825242 0.17533111191863 -0.0961221900929829 ENSG00000189337 KAZN
ENST00000376028 0.621641295450155 0.158681364403598 -0.160666871951557 ENSG00000189337 KAZN
ENST00000400798 0.679375821178548 0.216848268274945 -0.0875075355821531 ENSG00000189337 KAZN
ENST00000400797 0.681918657314564 0.219747546993995 -0.117121747864876 ENSG00000189337 KAZN
ENST00000428417 0.0863267183385841 0.00322080096693341 -0.19855744528759 ENSG00000171729 TMEM51
ENST00000376014 0.0849945446984058 0.00313340324629621 -0.198761170924645 ENSG00000171729 TMEM51
ENST00000451326 0.0871415118886182 0.00328000144913747 -0.229140083693977 ENSG00000171729 TMEM51
ENST00000400796 0.0906206912904051 0.00354093045797952 -0.197888818620731 ENSG00000171729 TMEM51
ENST00000434578 0.0908310058545152 0.00355523854237934 -0.197886965607227 ENSG00000171729 TMEM51
ENST00000376008 0.0936781875136838 0.00373570227579284 -0.197202768414939 ENSG00000171729 TMEM51
ENST00000424792 0.461405196272295 0.0707135543801955 -0.250112907883331 ENSG00000204464 C1orf195
ENST00000375980 0.706459101593322 0.248014154460664 0.095148578535459 ENSG00000142634 EFHD2
ENST00000445566 0.89374687676877 0.632476827484033 0.0589239696935356 ENSG00000142634 EFHD2
ENST00000546424 0.967568659894422 0.862149001412716 -0.0159337898226214 ENSG00000132906 CASP9
ENST00000333868 0.945047274225119 0.781235015752141 -0.0263862946685667 ENSG00000132906 CASP9
ENST00000348549 0.942707540425669 0.773518085841244 -0.027360262240114 ENSG00000132906 CASP9
ENST00000400777 0.941614442762106 0.769436986506679 -0.0279799977469257 ENSG00000132906 CASP9
ENST00000424908 0.865720268420993 0.552499587733298 0.0732941518191049 ENSG00000132906 CASP9
ENST00000375890 0.990794470591419 0.957829018419196 -0.00535205682823139 ENSG00000132906 CASP9
ENST00000474305 0.972353746391164 0.879402256375599 -0.0149700049912907 ENSG00000132906 CASP9
ENST00000447522 0.980438671796923 0.912451729829634 -0.0112942206678019 ENSG00000132906 CASP9
ENST00000440484 0.887378030437109 0.613267962036858 -0.0551059102131793 ENSG00000132906 CASP9
ENST00000546969 0.852128082822948 0.516160762410363 -0.0723977555184393 ENSG00000132906 CASP9
ENST00000469637 0.84513128035381 0.496645250997984 -0.0865355502356536 ENSG00000132906 CASP9
ENST00000375849 0.607158193872612 0.147506999469888 -0.0793777813015668 ENSG00000116138 DNAJC16
ENST00000375847 0.574431478184153 0.126392180640386 -0.084854991251242 ENSG00000116138 DNAJC16
ENST00000475133 0.574431478184153 0.126392180640386 -0.084854991251242 ENSG00000116138 DNAJC16
ENST00000375838 0.771682879370023 0.347717182492075 -0.0647167405785933 ENSG00000116138 DNAJC16
ENST00000483270 0.697474443788978 0.2372249180746 -0.0845927310158576 ENSG00000116138 DNAJC16
ENST00000472665 0.843410149911987 0.492158267011713 -0.0822106275866937 ENSG00000116138 DNAJC16
ENST00000490811 0.819734258974652 0.442965519136399 0.105362824375702 ENSG00000116138 DNAJC16
ENST00000495523 0.530511930028301 0.100800060611391 -0.157429378250893 ENSG00000116138 DNAJC16
ENST00000480945 0.893164851431246 0.630798514117072 0.0318990695967462 ENSG00000197312 DDI2
ENST00000486680 0.806909479961985 0.414890951521737 -0.0590765163019561 ENSG00000197312 DDI2
ENST00000546927 0.97476342126081 0.888130420216968 -0.0124626857378935 ENSG00000197312 DDI2
ENST00000320153 0.997641659293506 0.99068698278462 -0.000731547024523266 ENSG00000197312 DDI2
ENST00000483899 0.856038669667651 0.524036592952499 -0.0450258686906327 ENSG00000197312 DDI2
ENST00000548451 0.952003664027403 0.807223618332382 0.0271396612213218 ENSG00000197312 DDI2
ENST00000345034 0.910374818495411 0.677110650332026 0.0483895175386849 ENSG00000215695 RSC1A1
ENST00000375799 0.926402240391005 0.723122885309651 0.0317063280330598 ENSG00000116786 PLEKHM2
ENST00000375793 0.92516592053487 0.718839302924686 0.0321993061439558 ENSG00000116786 PLEKHM2
ENST00000462455 0.649093515752949 0.183662938431288 -0.0939543966497079 ENSG00000116786 PLEKHM2
ENST00000453804 0.743849380943528 0.301532461184594 0.111955423647721 ENSG00000237938 RP11-288I21.1
ENST00000477849 0.602962663753372 0.145060905837663 0.161909483520395 ENSG00000116786 PLEKHM2
ENST00000294454 0.580304744588168 0.12993429530248 0.195459058247804 ENSG00000162461 SLC25A34
ENST00000496928 0.578955881098365 0.129089562253218 0.219440024304971 ENSG00000162458 FBLIM1
ENST00000508310 0.565701464919947 0.121638488993313 0.223930990913162 ENSG00000162458 FBLIM1
ENST00000510393 0.620074605548524 0.157725205783707 0.199679207837091 ENSG00000162458 FBLIM1
ENST00000430076 0.603885729027432 0.145574053946741 0.211556623324813 ENSG00000162458 FBLIM1
ENST00000375771 0.868343760995712 0.560784953511561 0.0671246120084549 ENSG00000162458 FBLIM1
ENST00000510929 0.609107695347431 0.149047739518294 0.209315773936306 ENSG00000162458 FBLIM1
ENST00000502638 0.552802976587915 0.113310999795942 0.228339418497572 ENSG00000162458 FBLIM1
ENST00000375766 0.851346135136909 0.512785477014952 0.0756038613704298 ENSG00000162458 FBLIM1
ENST00000400773 0.865031221507553 0.55012138219922 0.0688772339639954 ENSG00000162458 FBLIM1
ENST00000483633 0.676606488202316 0.212790646266566 0.172377421394765 ENSG00000162458 FBLIM1
ENST00000502739 0.926011471263725 0.721405210665401 0.0484544306794132 ENSG00000162458 FBLIM1
ENST00000431771 0.651144290768145 0.185848249121731 0.184786648033594 ENSG00000162458 FBLIM1
ENST00000441801 0.962866330615398 0.845080029751419 0.0268039118433295 ENSG00000162458 FBLIM1
ENST00000332305 0.963275733457389 0.846733258226184 -0.025357618126698 ENSG00000162458 FBLIM1
ENST00000514156 0.9227392707909 0.713010243427434 -0.050500070859571 ENSG00000162458 FBLIM1
ENST00000509138 0.99176181136932 0.961742981377807 0.00673819770046038 ENSG00000162458 FBLIM1
ENST00000317122 0.629465465055034 0.163925730554744 0.163094948970996 ENSG00000179743 RP11-169K16.9
ENST00000375759 0.877579435903245 0.587060745620654 0.0421924129264201 ENSG00000065526 SPEN
ENST00000438066 0.935918328766716 0.751276915519492 -0.0301417365588158 ENSG00000065526 SPEN
ENST00000471538 0.557015396041595 0.115822285283685 0.161565258003527 ENSG00000065526 SPEN
ENST00000442985 0.643311029366721 0.177148018724235 -0.117633657072847 ENSG00000065526 SPEN
ENST00000487496 0.793299728644128 0.386915076231487 0.102887078596946 ENSG00000065526 SPEN
ENST00000462525 0.978261592343457 0.904016550951093 0.0154473005688873 ENSG00000116809 ZBTB17
ENST00000440560 0.893231799667694 0.631072434275064 0.0593006370750611 ENSG00000116809 ZBTB17
ENST00000375743 0.929497038892404 0.733386278213611 0.0280374691827804 ENSG00000116809 ZBTB17
ENST00000537142 0.929497038892404 0.733386278213611 0.0280374691827804 ENSG00000116809 ZBTB17
ENST00000375733 0.929497038892404 0.733386278213611 0.0280374691827804 ENSG00000116809 ZBTB17
ENST00000444358 0.797066794370364 0.395911217279784 0.100488671091921 ENSG00000116809 ZBTB17
ENST00000471805 0.815976277250752 0.434416647198287 0.108184693822337 ENSG00000116809 ZBTB17
ENST00000474511 0.887682602160498 0.615033640480598 0.0716286481062355 ENSG00000116809 ZBTB17
ENST00000448462 0.951643357447349 0.805842761604243 0.0231958997905728 ENSG00000116809 ZBTB17
ENST00000492834 0.723333117351573 0.272861709191013 0.128322739647939 ENSG00000116809 ZBTB17
ENST00000490899 0.678409012029669 0.215214652611185 0.151265039583151 ENSG00000116809 ZBTB17
ENST00000464719 0.687483326269316 0.226311151698449 0.155624608985959 ENSG00000116809 ZBTB17
ENST00000479282 0.91379188215769 0.68662303450607 -0.0402515947870828 ENSG00000116809 ZBTB17
ENST00000494020 0.860657446512644 0.53828572480792 0.0748676856740028 ENSG00000116809 ZBTB17
ENST00000411503 0.792673498875191 0.385587079216348 0.119804336767594 ENSG00000173641 HSPB7
ENST00000442459 0.792673498875191 0.385587079216348 0.119804336767594 ENSG00000173641 HSPB7
ENST00000311890 0.795581319908941 0.39188117991425 0.117967628743597 ENSG00000173641 HSPB7
ENST00000375718 0.811416165734198 0.425898953162848 0.108668616135142 ENSG00000173641 HSPB7
ENST00000358432 0.984155837012333 0.928377643816161 -0.010909178673247 ENSG00000142627 EPHA2
ENST00000478117 0.957893009011262 0.825005747735837 -0.0257004375833075 ENSG00000142632 ARHGEF19
ENST00000270747 0.957357577718598 0.823647235842277 -0.0257746524735705 ENSG00000142632 ARHGEF19
ENST00000375592 0.189980104389167 0.0125405242672933 -0.173788606239357 ENSG00000037637 FBXO42
ENST00000456164 0.18813894331646 0.0123185648690782 0.286588847300169 ENSG00000037637 FBXO42
ENST00000444116 0.17314686935372 0.0106035059602371 0.291395860899 ENSG00000037637 FBXO42
ENST00000478089 0.541188365433458 0.10633873550509 -0.193388921501057 ENSG00000037637 FBXO42
ENST00000475078 0.88474358563568 0.606208353321493 0.0531583702956684 ENSG00000055070 SZRD1
ENST00000401088 0.836286193791199 0.474982432029371 0.0766256038752341 ENSG00000055070 SZRD1
ENST00000471507 0.837976911410472 0.479728813000026 0.0713264106958534 ENSG00000055070 SZRD1
ENST00000401089 0.836387032708108 0.475789219062834 0.0765822054268745 ENSG00000055070 SZRD1
ENST00000486763 0.833363296727118 0.469050540028153 0.0677247073507495 ENSG00000055070 SZRD1
ENST00000476423 0.863012403133959 0.544794268164043 0.0594145656084082 ENSG00000055070 SZRD1
ENST00000475554 0.847919728208781 0.504553317793982 0.0654754693676144 ENSG00000055070 SZRD1
ENST00000375590 0.946828450552003 0.789136277219711 0.0266275554851869 ENSG00000055070 SZRD1
ENST00000472351 0.833363296727118 0.469292994111158 0.0732659183699545 ENSG00000055070 SZRD1
ENST00000492354 0.836387032708108 0.475832410282108 0.0765756935340184 ENSG00000055070 SZRD1
ENST00000472461 0.792614227324546 0.385110534438375 0.0878339669174785 ENSG00000055070 SZRD1
ENST00000491418 0.817857105026199 0.439407713598933 0.0836415113379051 ENSG00000187144 SPATA21
ENST00000466212 0.836308945396115 0.475352547509111 0.0795523326967679 ENSG00000187144 SPATA21
ENST00000337132 0.827563819965756 0.459000100049421 0.0704721324573222 ENSG00000157191 NECAP2
ENST00000504551 0.928761645878592 0.731538204360944 0.0407016997118669 ENSG00000157191 NECAP2
ENST00000406746 0.827563819965756 0.459000100049421 0.0704721324573222 ENSG00000157191 NECAP2
ENST00000457722 0.918216729606535 0.699317658379569 0.0447426481762156 ENSG00000157191 NECAP2
ENST00000486390 0.877911850231341 0.587941543892334 0.0777455822164177 ENSG00000157191 NECAP2
ENST00000443980 0.827563819965756 0.459000100049421 0.0704721324573222 ENSG00000157191 NECAP2
ENST00000504858 0.918778273528474 0.700853880478955 0.0504749152627611 ENSG00000157191 NECAP2
ENST00000508680 0.875189090338086 0.579608119964516 0.0728084300701097 ENSG00000157191 NECAP2
ENST00000492095 0.827563819965756 0.459000100049421 0.0704721324573222 ENSG00000157191 NECAP2
ENST00000459640 0.926168769748345 0.72242596660368 0.0436652232898999 ENSG00000157191 NECAP2
ENST00000496239 0.827563819965756 0.459000100049421 0.0704721324573222 ENSG00000157191 NECAP2
ENST00000513161 0.928761645878592 0.731538204360944 0.0407016997118669 ENSG00000157191 NECAP2
ENST00000509727 0.904077110201429 0.657842192457663 0.0471575572768661 ENSG00000157191 NECAP2
ENST00000457898 0.728045400851657 0.280176298076931 -0.106890553259166 ENSG00000226029 RP4-798A10.2
ENST00000263511 0.850616152363144 0.511344249330601 -0.0626191587248972 ENSG00000080947 CROCCP3
ENST00000591348 0.872380093789157 0.572387094337574 -0.0557975500553327 ENSG00000080947 CROCCP3
ENST00000420820 0.975931486552647 0.893300983383999 -0.0151374644683014 ENSG00000080947 CROCCP3
ENST00000591316 0.862146609411176 0.543036197658114 -0.0688445318620562 ENSG00000080947 CROCCP3
ENST00000590118 0.950737072731594 0.804071337487098 -0.0275273612582362 ENSG00000080947 CROCCP3
ENST00000589964 0.959181419738579 0.829888301998642 -0.0241337268589847 ENSG00000080947 CROCCP3
ENST00000430580 0.792790278885406 0.385865946437643 0.05548406779012 ENSG00000219481 NBPF1
ENST00000392963 0.920789767417557 0.706930381625357 0.0330807928405261 ENSG00000219481 NBPF1
ENST00000420031 0.649130680597349 0.183712281632129 0.144717618150123 ENSG00000219481 NBPF1
ENST00000432949 0.690304761179208 0.229593646290085 0.12142817150201 ENSG00000219481 NBPF1
ENST00000287968 0.780973105037747 0.362717632332841 0.115047269063031 ENSG00000219481 NBPF1
ENST00000420513 0.918656189721605 0.700487640832825 0.0414886145416975 ENSG00000219481 NBPF1
ENST00000599069 0.893102742947833 0.630665370260514 0.0341498069031669 ENSG00000219481 NBPF1
ENST00000599908 0.884466422230119 0.605444518273363 -0.0577256562730054 ENSG00000219481 NBPF1
ENST00000449853 0.817857105026199 0.439451518733989 0.070726773425359 ENSG00000219481 NBPF1
ENST00000540383 0.784878784339465 0.370385386659028 0.111270375541345 ENSG00000215908 CROCCP2
ENST00000412962 0.800597428117486 0.403555478063493 0.100338519486056 ENSG00000215908 CROCCP2
ENST00000362058 0.805097170540922 0.411289130178394 -0.0767013337749741 ENSG00000215908 CROCCP2
ENST00000466256 0.916536341222363 0.694697671928629 0.0397556716340749 ENSG00000058453 CROCC
ENST00000375541 0.769799136239942 0.344937671667672 0.111829891180644 ENSG00000058453 CROCC
ENST00000445545 0.839683492613788 0.483864173132557 0.0806958913582168 ENSG00000058453 CROCC
ENST00000467938 0.807534153714095 0.41648984018908 0.0880578815484035 ENSG00000058453 CROCC
ENST00000492631 0.652811589145026 0.187208184779949 0.141679923435254 ENSG00000058453 CROCC
ENST00000467715 0.665677408560273 0.201347585750525 0.140462491497618 ENSG00000058453 CROCC
ENST00000494191 0.788704928423669 0.377442511980401 0.0923104054881131 ENSG00000058453 CROCC
ENST00000486318 0.757084661394881 0.324510019271283 0.0877165233668498 ENSG00000058453 CROCC
ENST00000498688 0.794147866294612 0.388914527923989 0.0809447692086487 ENSG00000058453 CROCC
ENST00000477773 0.989740761293304 0.954222391923784 -0.00538164510183752 ENSG00000058453 CROCC
ENST00000497654 0.860590569554318 0.537759772881443 -0.0836879928079645 ENSG00000058453 CROCC
ENST00000465021 0.430940225882469 0.0608723475311022 0.218263865932449 ENSG00000058453 CROCC
ENST00000465291 0.215337264787033 0.0159488451864812 0.325297954210075 ENSG00000058453 CROCC
ENST00000375535 0.774295543155306 0.351830450795148 0.0870932693806043 ENSG00000117122 MFAP2
ENST00000375534 0.718221994259094 0.265662040355357 0.104339783056632 ENSG00000117122 MFAP2
ENST00000490075 0.76164251491122 0.333453468784563 0.0909253684497193 ENSG00000117122 MFAP2
ENST00000438542 0.760100361327342 0.330573075927913 0.0913985788393979 ENSG00000117122 MFAP2
ENST00000476788 0.719087822099367 0.266661475630972 0.105912171751294 ENSG00000117122 MFAP2
ENST00000478684 0.661412555929892 0.196721583622152 0.137094706846875 ENSG00000117122 MFAP2
ENST00000492598 0.618661451403531 0.156486360189647 0.152180371551432 ENSG00000117122 MFAP2
ENST00000446261 0.463888572931296 0.0715389179783116 0.20313958814038 ENSG00000226526 RP1-37C10.3
ENST00000326735 0.422155681316155 0.0582116916563087 0.212632698905848 ENSG00000159363 ATP13A2
ENST00000341676 0.426055932639656 0.0594312169314087 0.213579523967254 ENSG00000159363 ATP13A2
ENST00000452699 0.426055932639656 0.0594312169314087 0.213579523967254 ENSG00000159363 ATP13A2
ENST00000466561 0.182700583617943 0.0116291630836553 0.250693389755237 ENSG00000159363 ATP13A2
ENST00000502418 0.255743781842088 0.0217132921680398 0.239875092568036 ENSG00000159363 ATP13A2
ENST00000503552 0.334134937474803 0.0356517625238754 0.249242352674445 ENSG00000159363 ATP13A2
ENST00000463860 0.671363751314612 0.207930575749782 0.130319134340368 ENSG00000159363 ATP13A2
ENST00000502860 0.651144290768145 0.185924963300286 0.148249087410692 ENSG00000159363 ATP13A2
ENST00000509392 0.715808946586312 0.262857902366501 0.145626931838614 ENSG00000159363 ATP13A2
ENST00000506174 0.613404481131061 0.152314178879142 0.158281850793235 ENSG00000159363 ATP13A2
ENST00000510069 0.50431196420006 0.0874112231641333 0.181688539654388 ENSG00000159363 ATP13A2
ENST00000511957 0.264740089843348 0.0231215011343395 0.219531218470194 ENSG00000159363 ATP13A2
ENST00000508222 0.23257489867177 0.018347264943727 0.230165987766634 ENSG00000159363 ATP13A2
ENST00000509619 0.495136122411541 0.08342499087949 0.191310996209395 ENSG00000159363 ATP13A2
ENST00000375499 0.975361836572513 0.890679362863515 -0.0165689030802846 ENSG00000117118 SDHB
ENST00000485092 0.900825088177699 0.650603295459542 0.0647886806357929 ENSG00000117118 SDHB
ENST00000475049 0.890047905949323 0.62268154493252 0.0702912521933463 ENSG00000117118 SDHB
ENST00000485515 0.980193437148344 0.910974011479631 -0.0133153705580486 ENSG00000117118 SDHB
ENST00000491274 0.996062231252667 0.9834801740109 -0.00244798865632569 ENSG00000117118 SDHB
ENST00000475506 0.954895719427832 0.816103660273076 -0.02982302377934 ENSG00000117118 SDHB
ENST00000463045 0.919935224357252 0.704602134891415 -0.0472983515660446 ENSG00000117118 SDHB
ENST00000466613 0.968588386305649 0.866201910737233 -0.0224145912188474 ENSG00000117118 SDHB
ENST00000439577 0.669763851969942 0.206396220327785 0.132032455446696 ENSG00000227751 RP1-20B21.4
ENST00000375436 0.688247056286569 0.22759909813871 0.113396884493469 ENSG00000179051 RCC2
ENST00000474892 0.385279968325723 0.0477942239188872 0.134357454013678 ENSG00000179051 RCC2
ENST00000375433 0.663594278983767 0.199029233023118 0.100346610541399 ENSG00000179051 RCC2
ENST00000583469 0.0875817994932829 0.00330808829648471 0.355078189292659 ENSG00000266727 AC004824.1
ENST00000361221 0.588785220557491 0.135041999221872 -0.131651864738352 ENSG00000074964 ARHGEF10L
ENST00000452522 0.590198474201778 0.135841251711835 -0.131381406615328 ENSG00000074964 ARHGEF10L
ENST00000434513 0.445978103836644 0.0652505153308072 -0.164741794043839 ENSG00000074964 ARHGEF10L
ENST00000375415 0.740682095920094 0.297103023614582 -0.0919773609328724 ENSG00000074964 ARHGEF10L
ENST00000375420 0.836914080790414 0.477564398483288 -0.0631871427097852 ENSG00000074964 ARHGEF10L
ENST00000469726 0.895500992191569 0.636504279444471 -0.0501866551081197 ENSG00000074964 ARHGEF10L
ENST00000375408 0.923344407040381 0.71446548764004 -0.038505048860533 ENSG00000074964 ARHGEF10L
ENST00000167825 0.924543889825484 0.717311413159927 -0.0381017352989836 ENSG00000074964 ARHGEF10L
ENST00000475356 0.88072266758986 0.594728355874679 -0.0535064808328057 ENSG00000074964 ARHGEF10L
ENST00000482359 0.759834309140901 0.329883393975716 0.12065349934488 ENSG00000074964 ARHGEF10L
ENST00000466782 0.721963704038246 0.27043096659886 -0.126571548103168 ENSG00000074964 ARHGEF10L
ENST00000495593 0.498563319054789 0.085015922370902 0.215151434406738 ENSG00000074964 ARHGEF10L
ENST00000494072 0.653249938094099 0.187645637303959 0.155802447402567 ENSG00000255275 RP13-279N23.2
ENST00000538309 0.584324825873426 0.132258860773999 0.194620197801284 ENSG00000159423 ALDH4A1
ENST00000538839 0.617001132990289 0.154741303434822 0.177003644099167 ENSG00000159423 ALDH4A1
ENST00000290597 0.618216700202572 0.155821692977215 0.176485736598996 ENSG00000159423 ALDH4A1
ENST00000375341 0.613507265303432 0.152532003994758 0.177858779974027 ENSG00000159423 ALDH4A1
ENST00000454547 0.478828858773428 0.0771081664145268 0.208734018060838 ENSG00000159423 ALDH4A1
ENST00000432718 0.512933476267527 0.0914631948608328 0.174337831741724 ENSG00000159423 ALDH4A1
ENST00000455833 0.842398291808081 0.489448872047624 0.0750283723578091 ENSG00000169991 IFFO2
ENST00000355609 0.818940160301571 0.441645625251061 0.0861636552661136 ENSG00000169991 IFFO2
ENST00000416166 0.952742356806784 0.809645733435202 -0.0228473118253506 ENSG00000169991 IFFO2
ENST00000606379 0.839228801942782 0.482311522856411 0.0968401844010053 ENSG00000272084 RP5-1126H10.2
ENST00000375254 0.827206495981875 0.458217410887726 0.035252709878268 ENSG00000127481 UBR4
ENST00000375226 0.827206495981875 0.458218694368728 0.0352513426900108 ENSG00000127481 UBR4
ENST00000375267 0.827206495981875 0.458218694368728 0.0352513426900108 ENSG00000127481 UBR4
ENST00000375217 0.827206495981875 0.458218694368728 0.0352513426900108 ENSG00000127481 UBR4
ENST00000375225 0.698767637365299 0.238707978492282 0.097226607782693 ENSG00000127481 UBR4
ENST00000429347 0.545221056057819 0.109049294017781 0.10432535287243 ENSG00000127481 UBR4
ENST00000375224 0.432110437917624 0.0612386824093059 0.127047327212103 ENSG00000127481 UBR4
ENST00000459947 0.656520265002526 0.19159692294484 0.133536303578768 ENSG00000127481 UBR4
ENST00000486515 0.849564608302398 0.509040148607615 0.0792092116873889 ENSG00000127481 UBR4
ENST00000543981 0.431362943634262 0.0609838713900753 0.126237373166366 ENSG00000127481 UBR4
ENST00000492606 0.3743297541343 0.0448586982456054 0.232715445860495 ENSG00000127481 UBR4
ENST00000467272 0.790236464658023 0.380090972057206 0.0652389330426759 ENSG00000127481 UBR4
ENST00000483922 0.819682184823225 0.442896242501958 0.07910233115948 ENSG00000127481 UBR4
ENST00000494503 0.859689234340781 0.535683646002171 0.0582687824263088 ENSG00000127481 UBR4
ENST00000466969 0.977290443434664 0.898977833468845 0.0150808759385796 ENSG00000127481 UBR4
ENST00000375218 0.825562961422669 0.454358462236243 0.0657649131275811 ENSG00000127481 UBR4
ENST00000425413 0.919854752675386 0.704107955553935 0.0208388839049347 ENSG00000127481 UBR4
ENST00000417040 0.965227426213412 0.855148870159156 0.00948083133617736 ENSG00000127481 UBR4
ENST00000475973 0.789181381601987 0.378540214153606 -0.0883994122706816 ENSG00000127481 UBR4
ENST00000465036 0.959861108584851 0.834482557036167 -0.0251158309755993 ENSG00000127481 UBR4
ENST00000419533 0.990999877558957 0.959159446678837 -0.00329175516137635 ENSG00000127481 UBR4
ENST00000497018 0.991875050085853 0.961985448294269 -0.00578247188792101 ENSG00000127481 UBR4
ENST00000437898 0.787787291429383 0.375601957057554 0.0464999799793814 ENSG00000230424 RP1-43E13.2
ENST00000477853 0.805962539671689 0.413022941940689 0.055237299764726 ENSG00000127463 EMC1
ENST00000480380 0.909975857921454 0.676146410221214 0.032476648062724 ENSG00000127463 EMC1
ENST00000375199 0.800209965754949 0.40198309620926 0.0560052473087957 ENSG00000127463 EMC1
ENST00000375208 0.785631933499154 0.371573296394067 0.0590016990962689 ENSG00000127463 EMC1
ENST00000461353 0.797763772185754 0.397692606436299 0.0699800255883017 ENSG00000127463 EMC1
ENST00000486405 0.672382168691036 0.208983311213136 0.122549496146725 ENSG00000127463 EMC1
ENST00000486238 0.709045837381137 0.251235321239298 0.135413426614308 ENSG00000127463 EMC1
ENST00000494770 0.751302297290069 0.313501934308547 0.0778555570093411 ENSG00000127463 EMC1
ENST00000462505 0.759713860791852 0.329679274265726 0.119445925133953 ENSG00000127463 EMC1
ENST00000496654 0.742493115747154 0.299553399735769 0.131714220455647 ENSG00000127463 EMC1
ENST00000467423 0.730764784370135 0.283757930591696 0.107420727642887 ENSG00000127463 EMC1
ENST00000475079 0.775711859471528 0.354407426820876 0.093862685618336 ENSG00000127463 EMC1
ENST00000488681 0.783985065037643 0.368575027862351 0.0816369088153177 ENSG00000127463 EMC1
ENST00000356068 0.791737893752863 0.382705412963047 0.0784340590973198 ENSG00000127463 EMC1
ENST00000330263 0.618658527273443 0.156314600561145 0.110070705508437 ENSG00000053372 MRTO4
ENST00000493700 0.743294888918295 0.300276130414308 0.0896466903256641 ENSG00000053372 MRTO4
ENST00000479559 0.787606605972803 0.375266576778595 0.0852887013947291 ENSG00000053372 MRTO4
ENST00000235835 0.793299728644128 0.386803005977392 0.0803306780729094 ENSG00000053371 AKR7A2
ENST00000330072 0.793596400744012 0.387975969829349 0.0801111217795161 ENSG00000053371 AKR7A2
ENST00000489286 0.879235410796769 0.591386977221735 0.0490973732777981 ENSG00000053371 AKR7A2
ENST00000481966 0.967263816772857 0.861451206755013 0.0168814278885404 ENSG00000053371 AKR7A2
ENST00000492217 0.476278691506593 0.0758728631681959 0.188821307827329 ENSG00000053371 AKR7A2
ENST00000375155 0.59645358798861 0.139361714247953 0.145097170513468 ENSG00000040487 PQLC2
ENST00000375153 0.59509953377193 0.1383965191263 0.145604151712884 ENSG00000040487 PQLC2
ENST00000469076 0.595930295944746 0.138909077945986 0.145546478561207 ENSG00000040487 PQLC2
ENST00000400548 0.597690651579886 0.140387039338223 0.144982808363584 ENSG00000040487 PQLC2
ENST00000497827 0.68665177397504 0.225138659401608 0.121599603163232 ENSG00000040487 PQLC2
ENST00000432465 0.446119540310394 0.0652957335015183 0.209287857756128 ENSG00000040487 PQLC2
ENST00000401084 0.87214040173271 0.571310008735416 -0.0398850270152341 ENSG00000077549 CAPZB
ENST00000264203 0.87214040173271 0.571310008735416 -0.0398850270152341 ENSG00000077549 CAPZB
ENST00000375144 0.949013001548426 0.796828318052349 0.0204031837895049 ENSG00000077549 CAPZB
ENST00000375142 0.872294268303694 0.572169739470414 -0.0398044758361787 ENSG00000077549 CAPZB
ENST00000433834 0.806247397979207 0.413624151300481 -0.055678668966199 ENSG00000077549 CAPZB
ENST00000264202 0.750003178724327 0.31176287675668 -0.0631101421771861 ENSG00000077549 CAPZB
ENST00000413711 0.678250158469084 0.215103008122392 -0.0738798245711057 ENSG00000077549 CAPZB
ENST00000459967 0.655464453914604 0.190074396064953 -0.0861915674712825 ENSG00000077549 CAPZB
ENST00000457768 0.764347634650249 0.337169336389912 0.0753066605538565 ENSG00000077549 CAPZB
ENST00000489607 0.977631320052242 0.901187054710745 0.00994394296185669 ENSG00000077549 CAPZB
ENST00000482808 0.741808303884541 0.298779521231959 -0.0891505628381017 ENSG00000077549 CAPZB
ENST00000602662 0.787328323985514 0.37487296125569 0.0873193353055436 ENSG00000270136 MINOS1-NBL1
ENST00000486890 0.860657446512644 0.538043216400986 0.062569142351894 ENSG00000173436 MINOS1
ENST00000322753 0.824464784391682 0.451818267570304 0.0648856078743168 ENSG00000173436 MINOS1
ENST00000498067 0.857512127038821 0.529825053949047 0.095589214464775 ENSG00000173436 MINOS1
ENST00000462646 0.864411849280926 0.548627993060335 0.0625997210699442 ENSG00000173436 MINOS1
ENST00000467029 0.852210638777361 0.516436654952331 0.0586538258721062 ENSG00000173436 MINOS1
ENST00000481464 0.850484259088016 0.511139232344443 0.0593232096551835 ENSG00000173436 MINOS1
ENST00000498642 0.854156633583021 0.519860853951408 0.058261273573624 ENSG00000173436 MINOS1
ENST00000479642 0.813615484997461 0.430239688047442 0.113798948551265 ENSG00000173436 MINOS1
ENST00000602293 0.75117557642456 0.313275542761484 0.0787071677480773 ENSG00000270136 MINOS1-NBL1
ENST00000602384 0.733509132019795 0.286939403249566 0.0825745621718994 ENSG00000270136 MINOS1-NBL1
ENST00000602450 0.751513371119352 0.313978504909856 0.0785162734186307 ENSG00000270136 MINOS1-NBL1
ENST00000485362 0.85155165281556 0.513924920551206 0.0589998731039482 ENSG00000173436 MINOS1
ENST00000428975 0.785337916433775 0.371020275945464 0.102068520590352 ENSG00000158747 NBL1
ENST00000289749 0.775675216996944 0.354253066804571 0.108623632798409 ENSG00000158747 NBL1
ENST00000451758 0.771913951670696 0.348021141633827 0.108125370631722 ENSG00000158747 NBL1
ENST00000439664 0.736648581024339 0.291169549396682 0.119249188099127 ENSG00000158747 NBL1
ENST00000375136 0.80021008236058 0.402005198171574 0.107183465572872 ENSG00000158747 NBL1
ENST00000548815 0.800296747449086 0.40210468227747 0.107160673278874 ENSG00000158747 NBL1
ENST00000425400 0.790313671093287 0.380462051236792 0.0992040468908054 ENSG00000158747 NBL1
ENST00000439278 0.817775232304127 0.439055896549519 0.0823727176366757 ENSG00000158747 NBL1
ENST00000427894 0.798374202625282 0.398936295409571 0.0988674660284368 ENSG00000158747 NBL1
ENST00000294543 0.422636218581124 0.0583200590979091 -0.114894001316131 ENSG00000162542 TMCO4
ENST00000375127 0.421342252140693 0.0578620520518075 -0.11391789785287 ENSG00000162542 TMCO4
ENST00000489814 0.473650156670646 0.0750496769541247 -0.138551955040849 ENSG00000162542 TMCO4
ENST00000375122 0.422895094327854 0.0584269642934898 -0.114892312327268 ENSG00000162542 TMCO4
ENST00000489135 0.630427929395133 0.164914307835489 -0.100863023927858 ENSG00000162542 TMCO4
ENST00000496528 0.609107695347431 0.148997555193269 -0.122208485069975 ENSG00000162542 TMCO4
ENST00000462171 0.698376748757926 0.238369541493731 -0.0974221200993977 ENSG00000162542 TMCO4
ENST00000488449 0.776267336103415 0.355829003071021 -0.0922050125394439 ENSG00000162542 TMCO4
ENST00000375120 0.916429175800204 0.694396413647077 -0.029013227494112 ENSG00000169914 OTUD3
ENST00000466697 0.439342777561674 0.0633420003794915 -0.229329438315005 ENSG00000169914 OTUD3
ENST00000375078 0.987891148226836 0.94490625017617 0.00632376007775468 ENSG00000162545 CAMK2N1
ENST00000489020 0.93309889015528 0.743644032193468 -0.0323251363754866 ENSG00000162545 CAMK2N1
ENST00000264198 0.973774493326804 0.884910122415759 0.0150823109743055 ENSG00000090432 MUL1
ENST00000321556 0.678207787537865 0.214666279899536 0.0965153633364331 ENSG00000158828 PINK1
ENST00000492302 0.724152310891533 0.274188791840741 0.0707704460211812 ENSG00000158828 PINK1
ENST00000451424 0.772860666064935 0.34939757488581 0.0599758421801571 ENSG00000117242 PINK1-AS
ENST00000400490 0.609417794684684 0.149277235100117 0.0921079447558286 ENSG00000158828 PINK1
ENST00000535128 0.962954003761793 0.8456349953471 0.0171518954954303 ENSG00000257033 AL391357.1
ENST00000602624 0.887682602160498 0.615026307461037 0.0483126664508082 ENSG00000244038 DDOST
ENST00000375048 0.887682602160498 0.614959679559405 0.048320837680502 ENSG00000244038 DDOST
ENST00000415136 0.888973426486087 0.619627403588155 0.0483438183559941 ENSG00000244038 DDOST
ENST00000475210 0.860568990756862 0.537731392749214 0.0496854288341188 ENSG00000244038 DDOST
ENST00000464364 0.881142019348315 0.596079011286361 0.0595748784419183 ENSG00000244038 DDOST
ENST00000477229 0.88072266758986 0.594638426776751 0.0638596358800411 ENSG00000244038 DDOST
ENST00000312239 0.87214040173271 0.57088281264319 0.0388999943337661 ENSG00000127483 HP1BP3
ENST00000375003 0.957108323508048 0.822796568750216 0.0178203685349365 ENSG00000127483 HP1BP3
ENST00000413451 0.904287239210603 0.658381751929131 0.0456908675779954 ENSG00000203394 RP5-930J4.4
ENST00000488722 0.761087161115465 0.332123306120676 0.0822814516698921 ENSG00000127483 HP1BP3
ENST00000491748 0.747916376638839 0.307635995046676 0.0841806367368718 ENSG00000127483 HP1BP3
ENST00000419948 0.953173389477033 0.811011663971947 -0.0187512905572547 ENSG00000127483 HP1BP3
ENST00000438032 0.925197041549939 0.718938457626973 0.0225824612289979 ENSG00000127483 HP1BP3
ENST00000424732 0.932148344246712 0.74113795290988 0.0208664230435759 ENSG00000127483 HP1BP3
ENST00000417710 0.837361809071318 0.478343796714459 0.0472460804196876 ENSG00000127483 HP1BP3
ENST00000487117 0.696918941089857 0.236532601525027 0.0779270267769301 ENSG00000127483 HP1BP3
ENST00000375000 0.759938316743487 0.330151171517225 0.0583829866671892 ENSG00000127483 HP1BP3
ENST00000437575 0.620074605548524 0.15766073803206 0.0785154524841145 ENSG00000127483 HP1BP3
ENST00000419490 0.596588495690066 0.139441891403132 0.0839027424888746 ENSG00000127483 HP1BP3
ENST00000414993 0.595426456640858 0.138555070779821 0.0842262659227495 ENSG00000127483 HP1BP3
ENST00000443615 0.511636856556423 0.0909817142215775 0.104180946643267 ENSG00000127483 HP1BP3
ENST00000264211 0.630333987720976 0.164883909510936 -0.131928044138706 ENSG00000075151 EIF4G3
ENST00000400422 0.186481289534985 0.0120996317670914 -0.202036434279316 ENSG00000075151 EIF4G3
ENST00000602326 0.186481289534985 0.0120996317670914 -0.202036434279316 ENSG00000075151 EIF4G3
ENST00000374935 0.62186020163456 0.158903868949509 -0.132365024260865 ENSG00000075151 EIF4G3
ENST00000537738 0.870722038390125 0.56668150804838 -0.0433982185501559 ENSG00000075151 EIF4G3
ENST00000374937 0.587421525051425 0.134340141662705 -0.136360710263771 ENSG00000075151 EIF4G3
ENST00000536266 0.728269657996463 0.280662731544234 -0.0970424155847959 ENSG00000075151 EIF4G3
ENST00000435383 0.864747537793526 0.549428210525065 -0.0542026570180619 ENSG00000075151 EIF4G3
ENST00000496705 0.825371321231315 0.454034300583469 0.0552117474820033 ENSG00000075151 EIF4G3
ENST00000374933 0.464419924730549 0.0717583241308021 -0.161398229480338 ENSG00000075151 EIF4G3
ENST00000544689 0.548965111362926 0.111244021778251 -0.154452328711132 ENSG00000075151 EIF4G3
ENST00000485722 0.220020331089211 0.0165071152956148 -0.361148602802744 ENSG00000075151 EIF4G3
ENST00000356916 0.0389257593482825 0.00083080942524746 -0.31908679207513 ENSG00000075151 EIF4G3
ENST00000374927 0.346218254779135 0.0384934040804429 -0.221843569282652 ENSG00000075151 EIF4G3
ENST00000438975 0.0090218610646273 6.09348649934636e-05 -0.335189903924238 ENSG00000075151 EIF4G3
ENST00000411888 0.00521347299544436 2.04723831013938e-05 -0.344174123885892 ENSG00000075151 EIF4G3
ENST00000476088 0.891153643099786 0.625166141605787 -0.0631263603214741 ENSG00000075151 EIF4G3
ENST00000463775 0.0303134182832335 0.000511693494840036 -0.357119238704465 ENSG00000075151 EIF4G3
ENST00000415912 0.634813384178905 0.168670506489666 0.0910346263774994 ENSG00000117298 ECE1
ENST00000357071 0.436867287489219 0.0625653049624217 0.158461294134102 ENSG00000117298 ECE1
ENST00000531334 0.66045494661493 0.194968741528998 0.151749160176379 ENSG00000117298 ECE1
ENST00000374893 0.613195220133513 0.15200522763414 0.129268226756763 ENSG00000117298 ECE1
ENST00000436918 0.617750437508966 0.155433612808317 0.128755902613651 ENSG00000117298 ECE1
ENST00000264205 0.663283117786776 0.198287294874097 0.116272131656557 ENSG00000117298 ECE1
ENST00000526194 0.723961232193119 0.273965445689121 0.106346359963853 ENSG00000117298 ECE1
ENST00000470394 0.597328722521137 0.140084982306491 0.192468135626405 ENSG00000117298 ECE1
ENST00000528294 0.990851537084075 0.958036113658237 0.00609321078381818 ENSG00000117298 ECE1
ENST00000473505 0.720244405708385 0.268039138593729 0.138560129859287 ENSG00000117298 ECE1
ENST00000481130 0.521287269832107 0.0960501777232918 0.192470349661564 ENSG00000117298 ECE1
ENST00000527991 0.689257687306542 0.228664479399732 0.144470118357899 ENSG00000117298 ECE1
ENST00000463334 0.825976707757877 0.455505844441074 -0.0701787258948235 ENSG00000117298 ECE1
ENST00000454000 0.919923982885725 0.704373956678465 0.0351657673555266 ENSG00000142794 NBPF3
ENST00000475869 0.915657089753847 0.691516146990654 0.0594275225533192 ENSG00000142794 NBPF3
ENST00000318220 0.927448128247354 0.726276805520431 0.0321466187725669 ENSG00000142794 NBPF3
ENST00000478653 0.993571339743718 0.970350970466711 0.00398392095868016 ENSG00000142794 NBPF3
ENST00000318249 0.927448128247354 0.726276805520431 0.0321466187725669 ENSG00000142794 NBPF3
ENST00000485941 0.953513837514275 0.811664649468069 0.0331269813952645 ENSG00000142794 NBPF3
ENST00000342104 0.927448128247354 0.726276805520431 0.0321466187725669 ENSG00000142794 NBPF3
ENST00000486229 0.934776776015618 0.748025560496847 0.0326663433310947 ENSG00000142794 NBPF3
ENST00000434838 0.956264363373492 0.82078331298801 0.0252773783281269 ENSG00000142794 NBPF3
ENST00000467103 0.666684883004774 0.202311714798655 -0.165560186440157 ENSG00000142794 NBPF3
ENST00000469876 0.956914311616343 0.822261808982743 0.030096055670194 ENSG00000142794 NBPF3
ENST00000374761 0.919386021321787 0.702611054255876 0.0404862668050235 ENSG00000076864 RAP1GAP
ENST00000290101 0.93124967675215 0.73830409912389 -0.0366018981579975 ENSG00000076864 RAP1GAP
ENST00000374763 0.948008889821973 0.793955432235944 0.0278465512034203 ENSG00000076864 RAP1GAP
ENST00000471600 0.93124967675215 0.73830409912389 -0.0366018981579975 ENSG00000076864 RAP1GAP
ENST00000374765 0.972829814747326 0.882112970179834 -0.0163552351353678 ENSG00000076864 RAP1GAP
ENST00000495204 0.972793039937628 0.881620115918176 -0.0164665451654916 ENSG00000076864 RAP1GAP
ENST00000542643 0.972793039937628 0.881620115918176 -0.0164665451654916 ENSG00000076864 RAP1GAP
ENST00000400301 0.906950703233317 0.666740723471609 -0.035091579243172 ENSG00000090686 USP48
ENST00000308271 0.908786986472598 0.673120813844298 -0.0342445491065955 ENSG00000090686 USP48
ENST00000374732 0.938990782810418 0.76281858102856 -0.0287898574820951 ENSG00000090686 USP48
ENST00000479177 0.937907879717731 0.759150219451527 0.0392282396551599 ENSG00000090686 USP48
ENST00000529637 0.881864799290996 0.598480910718274 -0.0433659513474507 ENSG00000090686 USP48
ENST00000464577 0.900436088572709 0.64894096770864 -0.0517727642976066 ENSG00000090686 USP48
ENST00000471752 0.805247410767687 0.411532414760711 0.0933168770176016 ENSG00000090686 USP48
ENST00000487880 0.976682745847765 0.895825925609808 0.01067627499142 ENSG00000090686 USP48
ENST00000526044 0.802530537314165 0.407193899803263 -0.0665051797888974 ENSG00000090686 USP48
ENST00000534705 0.792444794907861 0.384361982352265 -0.0666475371086453 ENSG00000090686 USP48
ENST00000421625 0.909742416347915 0.675556928596552 -0.0287556298003605 ENSG00000090686 USP48
ENST00000374730 0.743743988299966 0.30128462395873 -0.0967504872014548 ENSG00000090686 USP48
ENST00000527823 0.814640338519029 0.432580568188368 -0.0699814874984954 ENSG00000090686 USP48
ENST00000532737 0.978512845497469 0.904961262840691 0.0091434383154622 ENSG00000090686 USP48
ENST00000489108 0.999672909966796 0.999044823873497 0.000108966742311251 ENSG00000090686 USP48
ENST00000344642 0.632417308000178 0.166490283086464 0.162144788957378 ENSG00000187942 LDLRAD2
ENST00000543870 0.546221236165677 0.109680624850469 0.178130798503979 ENSG00000187942 LDLRAD2
ENST00000486901 0.713878736986467 0.259609657295115 0.135790531030579 ENSG00000142798 HSPG2
ENST00000374695 0.859012135159915 0.534113289715644 0.0702339711459177 ENSG00000142798 HSPG2
ENST00000481644 0.582380748877535 0.130880593778054 0.184667239430674 ENSG00000142798 HSPG2
ENST00000469378 0.516691734919249 0.0935281664149082 0.240429643489195 ENSG00000142798 HSPG2
ENST00000426143 0.537562830588078 0.104343711955967 0.192913942280941 ENSG00000142798 HSPG2
ENST00000471322 0.9596388222514 0.832402923089213 0.0268318140271767 ENSG00000142798 HSPG2
ENST00000374676 0.858604339531023 0.533115312028313 0.0804720399943582 ENSG00000142798 HSPG2
ENST00000453796 0.848777678929558 0.506872463133746 0.0783006400893962 ENSG00000142798 HSPG2
ENST00000430507 0.675912339758754 0.212441190627123 0.127626637901472 ENSG00000142798 HSPG2
ENST00000493940 0.715295115666362 0.262006080021734 0.135317108630221 ENSG00000142798 HSPG2
ENST00000427897 0.958346231143237 0.826549608909635 -0.0278964614674281 ENSG00000142798 HSPG2
ENST00000498495 0.93775225673976 0.758312722600408 -0.0415675182991982 ENSG00000142798 HSPG2
ENST00000480900 0.6132009088152 0.152028171222103 0.173367927072674 ENSG00000142798 HSPG2
ENST00000412328 0.895532056907164 0.636683512340538 -0.0460038929885822 ENSG00000142798 HSPG2
ENST00000374673 0.718455411182283 0.265917683628431 -0.116873645390685 ENSG00000142798 HSPG2
ENST00000439717 0.974033221204663 0.885548562321874 -0.0166877217382931 ENSG00000142798 HSPG2
ENST00000434233 0.849169620343738 0.507642276687242 0.0733173352923379 ENSG00000218510 LINC00339
ENST00000420503 0.85841461223588 0.532669246045561 0.0700466759934371 ENSG00000218510 LINC00339
ENST00000404210 0.859994295103862 0.536715589258783 0.0686202841782871 ENSG00000218510 LINC00339
ENST00000416769 0.859994295103862 0.536715589258783 0.0686202841782871 ENSG00000218510 LINC00339
ENST00000452322 0.796806014985552 0.395379951022777 0.103943549740065 ENSG00000218510 LINC00339
ENST00000400259 0.988170198744369 0.946460368625575 -0.00331086434960128 ENSG00000070831 CDC42
ENST00000344548 0.988027201814619 0.94530367502452 -0.00337881539955389 ENSG00000070831 CDC42
ENST00000315554 0.864850464562932 0.549683069452273 -0.0327176808228917 ENSG00000070831 CDC42
ENST00000498236 0.876173537311128 0.58278956966894 -0.0301710226506017 ENSG00000070831 CDC42
ENST00000421089 0.91604648345913 0.692523576948625 -0.0191908791324949 ENSG00000070831 CDC42
ENST00000411827 0.928761645878592 0.731429901747043 -0.0191345330441476 ENSG00000070831 CDC42
ENST00000404138 0.810993357428825 0.425001582247511 0.0482371653787998 ENSG00000184677 ZBTB40
ENST00000400239 0.796217450451307 0.394518440640483 -0.0769542560536532 ENSG00000184677 ZBTB40
ENST00000375647 0.811084275436382 0.425204791967132 0.048230724962562 ENSG00000184677 ZBTB40
ENST00000374651 0.959861108584851 0.834497111617544 -0.0153557462284701 ENSG00000184677 ZBTB40
ENST00000356634 0.717125902087187 0.264202884780786 0.0691958523187884 ENSG00000004487 KDM1A
ENST00000400181 0.717132140955607 0.264218435302095 0.0691942909916351 ENSG00000004487 KDM1A
ENST00000542151 0.717132140955607 0.264218435302095 0.0691942909916351 ENSG00000004487 KDM1A
ENST00000427154 0.602379715113421 0.144515629546866 0.0727443223659668 ENSG00000240553 RP1-184J9.2
ENST00000481879 0.900436088572709 0.649172179426181 0.0566817255154115 ENSG00000004487 KDM1A
ENST00000465864 0.257134051186817 0.0219216103695904 0.165817310913135 ENSG00000004487 KDM1A
ENST00000494920 0.160512558108628 0.00924652916935058 0.171486441871259 ENSG00000004487 KDM1A
ENST00000602503 0.554851978692902 0.114746695566573 0.132478477738812 ENSG00000004487 KDM1A
ENST00000374623 0.668687403061406 0.204989463513737 0.0799651119807262 ENSG00000169641 LUZP1
ENST00000418342 0.959158636956671 0.829770148556344 -0.0120926094509965 ENSG00000169641 LUZP1
ENST00000302291 0.930676218933617 0.736419923754732 -0.0187865541057108 ENSG00000169641 LUZP1
ENST00000314174 0.746758961456592 0.306018489277717 -0.0873297524309669 ENSG00000169641 LUZP1
ENST00000471849 0.42812255370629 0.0600352582241557 -0.196381722242305 ENSG00000169641 LUZP1
ENST00000475164 0.177266786551184 0.0109999421461494 -0.223809356871121 ENSG00000169641 LUZP1
ENST00000566551 0.916921390484151 0.696031698032028 -0.0459691483508506 ENSG00000261326 RP5-1057J7.6
ENST00000464516 0.316560926999001 0.0321942725998153 -0.268617597729763 ENSG00000125944 HNRNPR
ENST00000478691 0.907857224967303 0.670689201243657 -0.0415345922429463 ENSG00000125944 HNRNPR
ENST00000374616 0.943848160082586 0.776636253758799 -0.0280172236779979 ENSG00000125944 HNRNPR
ENST00000476660 0.871374032193476 0.568392220078231 0.0414707597048258 ENSG00000125944 HNRNPR
ENST00000374612 0.943848160082586 0.776636253758799 -0.0280172236779979 ENSG00000125944 HNRNPR
ENST00000302271 0.943152299252995 0.774817521791384 -0.0282516069714783 ENSG00000125944 HNRNPR
ENST00000427764 0.934183657265312 0.746905358153406 -0.0311761093779199 ENSG00000125944 HNRNPR
ENST00000606561 0.928982813002497 0.732191177389145 -0.0334478700924073 ENSG00000125944 HNRNPR
ENST00000426846 0.927559877342875 0.72766053021374 -0.034242062165777 ENSG00000125944 HNRNPR
ENST00000463552 0.874775524668621 0.578432511009387 -0.0625862077400817 ENSG00000125944 HNRNPR
ENST00000470941 0.927433924917 0.725917496847727 -0.0429112406641801 ENSG00000125944 HNRNPR
ENST00000476451 0.880257452245217 0.593545489697417 -0.0641159968715989 ENSG00000125944 HNRNPR
ENST00000490652 0.86070938986077 0.538891422070886 -0.053059725533259 ENSG00000125944 HNRNPR
ENST00000314011 0.963095737269548 0.846061318563375 0.0180247381720446 ENSG00000125945 ZNF436
ENST00000374608 0.93775225673976 0.758364014441233 0.0298791438016663 ENSG00000125945 ZNF436
ENST00000450454 0.791761019465307 0.382897540020017 0.103999715031824 ENSG00000204219 TCEA3
ENST00000374601 0.982554359741956 0.921045722224293 0.0135337397882089 ENSG00000204219 TCEA3
ENST00000495646 0.791081051033276 0.381711722423177 -0.0803653007871739 ENSG00000088280 ASAP3
ENST00000336689 0.926618059677332 0.723627876631216 -0.0265059603510858 ENSG00000088280 ASAP3
ENST00000465372 0.894423624296786 0.633726011296035 -0.0601723766854287 ENSG00000088280 ASAP3
ENST00000492982 0.945662889196209 0.785227660217827 -0.0220590438760854 ENSG00000088280 ASAP3
ENST00000437606 0.950182068363752 0.801373350013008 -0.0207884336773086 ENSG00000088280 ASAP3
ENST00000484418 0.851065541533615 0.511991845230099 -0.0781059071609251 ENSG00000088280 ASAP3
ENST00000475814 0.816685897083251 0.436494239421766 0.0958400170751477 ENSG00000088280 ASAP3
ENST00000478858 0.900341620421684 0.647958136896105 -0.0442005009746953 ENSG00000088280 ASAP3
ENST00000608765 0.913261881665899 0.685338707455778 -0.0444220801445135 ENSG00000088280 ASAP3
ENST00000449467 0.737715187810231 0.292563198308904 -0.129727856122708 ENSG00000088280 ASAP3
ENST00000361729 0.783842162432504 0.367962473748688 0.107567890421255 ENSG00000007968 E2F2
ENST00000374561 0.75086538496197 0.312552865893513 0.121867656744312 ENSG00000117318 ID3
ENST00000486541 0.856177661061342 0.524524605648177 0.0852865617856498 ENSG00000117318 ID3
ENST00000374550 0.976995131958693 0.898042542793755 0.0102388265416411 ENSG00000142676 RPL11
ENST00000467075 0.976940172289908 0.897592313303028 0.00786676619777755 ENSG00000142676 RPL11
ENST00000482370 0.976794579326306 0.896831537906819 0.0103788274490846 ENSG00000142676 RPL11
ENST00000443624 0.972353746391164 0.879552109209445 0.0122351303625914 ENSG00000142676 RPL11
ENST00000458455 0.977542836867766 0.900357994348568 0.0100416691374203 ENSG00000142676 RPL11
ENST00000418390 0.385279968325723 0.0477777820222741 0.0908171110633551 ENSG00000011007 TCEB3
ENST00000609199 0.552992159506811 0.113521742933695 0.0857546420600899 ENSG00000011007 TCEB3
ENST00000487554 0.921532679249315 0.709334088975673 0.0297835849205739 ENSG00000011007 TCEB3
ENST00000427796 0.90234746989428 0.654245686570673 0.0296437327480673 ENSG00000236810 RP5-886K2.3
ENST00000246151 0.507508817034023 0.0890285724864451 0.101366855440871 ENSG00000057757 PITHD1
ENST00000415372 0.236620650593221 0.0189069147771429 0.216892786270424 ENSG00000057757 PITHD1
ENST00000374524 0.871773753928017 0.569935281407047 0.0453363069005994 ENSG00000057757 PITHD1
ENST00000374514 0.863646901282709 0.546283031115478 0.0751449915250892 ENSG00000011009 LYPLA2
ENST00000400061 0.861061587489136 0.540350247210927 0.0762005852091307 ENSG00000011009 LYPLA2
ENST00000420982 0.908979701455575 0.673558745976491 0.0567503952775637 ENSG00000011009 LYPLA2
ENST00000374505 0.898587328879027 0.642810004285327 0.0617923355170462 ENSG00000011009 LYPLA2
ENST00000495365 0.915490201693924 0.69087140023706 0.0511294906809077 ENSG00000011009 LYPLA2
ENST00000374503 0.913261881665899 0.685327646327144 0.0514384007260856 ENSG00000011009 LYPLA2
ENST00000374502 0.915828241254568 0.691803368489131 0.0509511768137072 ENSG00000011009 LYPLA2
ENST00000492577 0.890308444827509 0.623372206865274 0.0655057305637167 ENSG00000011009 LYPLA2
ENST00000421070 0.938954449348799 0.7620513709355 0.0421352151348625 ENSG00000011009 LYPLA2
ENST00000374501 0.722750846141943 0.27182532632798 0.115528207651384 ENSG00000011009 LYPLA2
ENST00000472213 0.818537382982058 0.440904484459835 0.0816996601648079 ENSG00000011009 LYPLA2
ENST00000481736 0.665642474421272 0.201179254541176 0.121479937695486 ENSG00000117308 GALE
ENST00000374497 0.646372749011248 0.180633137226739 0.124632823084132 ENSG00000117308 GALE
ENST00000456977 0.836268203436402 0.47492579055778 0.0847309336469124 ENSG00000117308 GALE
ENST00000459934 0.665379816982105 0.200896880450035 0.121454651690041 ENSG00000117308 GALE
ENST00000469556 0.726960097371496 0.278430489743418 0.126919591013989 ENSG00000117308 GALE
ENST00000429356 0.656572739781702 0.19174860167255 0.123904687589203 ENSG00000117308 GALE
ENST00000418277 0.665836154063101 0.201664954959992 0.122389974829368 ENSG00000117308 GALE
ENST00000470949 0.585094071343866 0.132847748527435 0.126897178269544 ENSG00000117308 GALE
ENST00000425913 0.551853118039254 0.112914970885885 0.137421862254579 ENSG00000117308 GALE
ENST00000445705 0.611230551849172 0.150523330040332 0.122281785716362 ENSG00000117308 GALE
ENST00000467493 0.663231467938681 0.198246338531685 0.115862150301198 ENSG00000117308 GALE
ENST00000486382 0.820055861629921 0.443525731464188 0.07585330973252 ENSG00000117308 GALE
ENST00000470383 0.649465047220451 0.184080105225303 0.141405353545372 ENSG00000117308 GALE
ENST00000466250 0.647675593880738 0.18208892548675 0.142555781003225 ENSG00000117308 GALE
ENST00000467070 0.526265948394437 0.0983095716958211 0.183958521165661 ENSG00000117308 GALE
ENST00000374490 0.973526243609878 0.884146724315759 0.0128065553151285 ENSG00000117305 HMGCL
ENST00000374487 0.978701227753526 0.906295603336798 0.0102480272890717 ENSG00000117305 HMGCL
ENST00000374483 0.978701227753526 0.906295603336798 0.0102480272890717 ENSG00000117305 HMGCL
ENST00000436439 0.973526243609878 0.884146724315759 0.0128065553151285 ENSG00000117305 HMGCL
ENST00000235958 0.972353746391164 0.879816556367512 0.0132974690236106 ENSG00000117305 HMGCL
ENST00000509389 0.973194164501054 0.883008358084578 0.012472067880837 ENSG00000117305 HMGCL
ENST00000496907 0.807571606187246 0.41656756564928 0.0904621583039286 ENSG00000117305 HMGCL
ENST00000513148 0.867187204051253 0.557209957849513 0.0510508985087878 ENSG00000117305 HMGCL
ENST00000479458 0.822033806468561 0.447312484315184 0.0948281216369041 ENSG00000117305 HMGCL
ENST00000498698 0.830935832172986 0.464999803490609 -0.0821897430090006 ENSG00000117305 HMGCL
ENST00000374479 0.641640768825242 0.175312235063456 0.115205630262416 ENSG00000179163 FUCA1
ENST00000471915 0.437027242292354 0.0626185448962364 0.158898290613051 ENSG00000189266 PNRC2
ENST00000334351 0.488576255747294 0.0809805464187194 0.142408356598974 ENSG00000189266 PNRC2
ENST00000374468 0.553963538614734 0.114230517230784 0.13032832923895 ENSG00000189266 PNRC2
ENST00000579103 0.402879084956456 0.0524664326138085 0.211330566000947 ENSG00000189266 PNRC2
ENST00000344989 0.77508573338859 0.352895164618148 0.0705006756644346 ENSG00000188529 SRSF10
ENST00000453840 0.774402847519518 0.351933645552019 0.0706632024155606 ENSG00000188529 SRSF10
ENST00000341154 0.77508573338859 0.352895682197076 0.0704967784506579 ENSG00000188529 SRSF10
ENST00000484146 0.757746047850997 0.325586456705745 0.0746477407870511 ENSG00000188529 SRSF10
ENST00000473858 0.757888585195541 0.32586478159544 0.0746354471295135 ENSG00000188529 SRSF10
ENST00000374452 0.757869731778103 0.325835668105873 0.0746301409609426 ENSG00000188529 SRSF10
ENST00000374453 0.757250037771883 0.32498833172452 0.0748009065647655 ENSG00000188529 SRSF10
ENST00000343255 0.768600422267146 0.343360879171819 0.0735629309660449 ENSG00000188529 SRSF10
ENST00000492112 0.77033305705661 0.345622390481451 0.0732425729977032 ENSG00000188529 SRSF10
ENST00000485841 0.916623772405453 0.695102831898782 0.0363731209129716 ENSG00000188529 SRSF10
ENST00000338597 0.881055809806161 0.595833367081121 0.0502614551821884 ENSG00000188529 SRSF10
ENST00000495785 0.724081711835285 0.274060068209027 0.0866910829813521 ENSG00000188529 SRSF10
ENST00000473754 0.91377267141415 0.686553820989205 0.0370660519400914 ENSG00000188529 SRSF10
ENST00000485292 0.525385051123392 0.0978294829094494 0.140012462677463 ENSG00000188529 SRSF10
ENST00000469303 0.699529976019989 0.239578237817527 0.123454782170512 ENSG00000188529 SRSF10
ENST00000327535 0.958882222369852 0.828382570636079 -0.015414809749643 ENSG00000185436 IFNLR1
ENST00000327575 0.845338824483307 0.49765403027881 -0.0447918331504532 ENSG00000185436 IFNLR1
ENST00000374421 0.807117662760778 0.415532261550025 -0.0541860920482646 ENSG00000185436 IFNLR1
ENST00000374419 0.680706200839453 0.218654073549711 -0.0836280244447711 ENSG00000185436 IFNLR1
ENST00000374418 0.599169426274954 0.141452259177228 -0.101421619793612 ENSG00000185436 IFNLR1
ENST00000350501 0.375175664007857 0.0451042187645494 0.189663591799344 ENSG00000158055 GRHL3
ENST00000374409 0.859101799098071 0.534323739369527 0.0504139606885799 ENSG00000001460 STPG1
ENST00000440416 0.859261831735725 0.534735261940109 0.0521348614164696 ENSG00000001460 STPG1
ENST00000003583 0.856038669667651 0.524095300097181 0.0515500832531751 ENSG00000001460 STPG1
ENST00000468303 0.849660107063347 0.509246528919756 0.0514288740406605 ENSG00000001460 STPG1
ENST00000337248 0.856038669667651 0.524013314117054 0.0515691877737168 ENSG00000001460 STPG1
ENST00000497384 0.791910524539064 0.38315429271703 -0.0987958722348511 ENSG00000001460 STPG1
ENST00000435187 0.928098569870503 0.729513730146327 -0.0457001900367003 ENSG00000001460 STPG1
ENST00000498488 0.91854292692233 0.700145514176785 0.0411139980699377 ENSG00000001460 STPG1
ENST00000483528 0.996059423520503 0.982864776941238 0.00247410731196204 ENSG00000001460 STPG1
ENST00000475760 0.895519924703417 0.63657885050563 0.057206615781096 ENSG00000001460 STPG1
ENST00000374399 0.748035603756223 0.307941666067405 0.0556590035730037 ENSG00000001461 NIPAL3
ENST00000003912 0.666095115586602 0.201889740899704 0.0652240638545099 ENSG00000001461 NIPAL3
ENST00000488155 0.609926962586296 0.149540287163219 0.153117751139017 ENSG00000001461 NIPAL3
ENST00000358028 0.79003009939004 0.379466937169492 0.0553547990366473 ENSG00000001461 NIPAL3
ENST00000339255 0.838414404879973 0.480862801624092 0.0428590787036373 ENSG00000001461 NIPAL3
ENST00000475663 0.715606908350636 0.262525396365579 0.110819655893237 ENSG00000001461 NIPAL3
ENST00000428131 0.887135949147839 0.612378245499694 -0.0393786227470621 ENSG00000001461 NIPAL3
ENST00000432012 0.947753714595334 0.793280449588109 -0.0294552224684559 ENSG00000001461 NIPAL3
ENST00000374395 0.945459909199859 0.78444487404839 -0.0211105738850389 ENSG00000117602 RCAN3
ENST00000436717 0.97946833891661 0.908883391821139 0.0105861524177839 ENSG00000117602 RCAN3
ENST00000425530 0.997348259962857 0.989976423928111 -0.00137133577761267 ENSG00000117602 RCAN3
ENST00000412742 0.976940172289908 0.897611646496298 -0.0128381533943782 ENSG00000117602 RCAN3
ENST00000538532 0.990120746641825 0.955494422831058 -0.00575890264715064 ENSG00000117602 RCAN3
ENST00000374393 0.922853194572504 0.713390785478151 -0.0382324132462974 ENSG00000117602 RCAN3
ENST00000482807 0.938316650339117 0.759929594536338 -0.0410858938924484 ENSG00000117602 RCAN3
ENST00000577528 0.888795749027727 0.618736671319527 -0.040376576709439 ENSG00000264443 RP4-594I10.3
ENST00000478890 0.957062607592293 0.822578319124046 -0.0176384011193605 ENSG00000133226 SRRM1
ENST00000593639 0.981718999606199 0.918070083222233 -0.00803316453150784 ENSG00000133226 SRRM1
ENST00000323848 0.996059423520503 0.98297807636927 0.00218698830554781 ENSG00000133226 SRRM1
ENST00000466910 0.969044200972142 0.867467145242048 0.0159838108397401 ENSG00000133226 SRRM1
ENST00000468822 0.98848750453152 0.947888215658149 -0.00626031090276965 ENSG00000133226 SRRM1
ENST00000447431 0.994506866153789 0.973528172151602 -0.00346797100901678 ENSG00000133226 SRRM1
ENST00000600523 0.977227568553316 0.89865646349901 0.011107053327093 ENSG00000133226 SRRM1
ENST00000462710 0.987424525934883 0.943116521331002 -0.00574696442218974 ENSG00000133226 SRRM1
ENST00000374389 0.986339868388313 0.938968579135034 -0.00806682575711573 ENSG00000133226 SRRM1
ENST00000490543 0.987424525934883 0.942980607400786 -0.0057710961144198 ENSG00000133226 SRRM1
ENST00000479034 0.985224622349163 0.932940586275751 -0.00895800789708043 ENSG00000133226 SRRM1
ENST00000596378 0.916274576963902 0.693851962281191 -0.0434924821642291 ENSG00000133226 SRRM1
ENST00000494934 0.944876435666337 0.780466213278098 -0.0347080168902459 ENSG00000133226 SRRM1
ENST00000495561 0.890308444827509 0.623283050841257 -0.0596683392229068 ENSG00000133226 SRRM1
ENST00000537199 0.863049629009473 0.54492403226861 -0.0762317653361321 ENSG00000133226 SRRM1
ENST00000485441 0.949553462597333 0.79865277655699 -0.0330009398679752 ENSG00000133226 SRRM1
ENST00000470243 0.979714999503432 0.90966689423879 -0.0173194305297304 ENSG00000133226 SRRM1
ENST00000496882 0.912792427583245 0.684187921843487 -0.057098415896954 ENSG00000133226 SRRM1
ENST00000461768 0.805846368498325 0.412494096019299 -0.0903161339673554 ENSG00000133226 SRRM1
ENST00000485541 0.902542425712065 0.654528803951901 -0.0575435916292229 ENSG00000133226 SRRM1
ENST00000488317 0.896825715258425 0.639054969248296 -0.0602883098341057 ENSG00000133226 SRRM1
ENST00000489130 0.988139056035524 0.945928919637464 0.00820993051640453 ENSG00000133226 SRRM1
ENST00000474843 0.366653944095606 0.043179997888225 0.206889502627662 ENSG00000133226 SRRM1
ENST00000374379 0.974826645732347 0.888269461351973 -0.0111554578356247 ENSG00000169504 CLIC4
ENST00000497755 0.651889908058343 0.186399090564846 -0.113270250024905 ENSG00000169504 CLIC4
ENST00000488683 0.975066868275234 0.88912800791787 -0.0110709618753057 ENSG00000169504 CLIC4
ENST00000489758 0.518514808250496 0.0948638244310088 -0.129697009602053 ENSG00000169504 CLIC4
ENST00000399916 0.87549431333081 0.580529439916281 0.040480078655644 ENSG00000020633 RUNX3
ENST00000308873 0.883337102580251 0.602438169928121 0.0376342169068679 ENSG00000020633 RUNX3
ENST00000338888 0.959874896132836 0.835043676666619 0.0168060638081045 ENSG00000020633 RUNX3
ENST00000540420 0.992138021669685 0.964004629078667 -0.00392226864242158 ENSG00000020633 RUNX3
ENST00000496967 0.894609667908946 0.634657903647018 -0.0361785087506738 ENSG00000020633 RUNX3
ENST00000479341 0.888795749027727 0.618766016989692 0.0614616351245958 ENSG00000020633 RUNX3
ENST00000236273 0.954209439511156 0.814368140762954 -0.0215792549618241 ENSG00000117614 SYF2
ENST00000354361 0.939311419984039 0.764033461580661 -0.0275155424976086 ENSG00000117614 SYF2
ENST00000474160 0.905284270254277 0.661876485729076 -0.0349591762458714 ENSG00000117614 SYF2
ENST00000476231 0.899434724532591 0.644933216521657 0.0402704353244625 ENSG00000117614 SYF2
ENST00000243189 0.431440607568 0.0610068101101421 0.130406164662564 ENSG00000117616 C1orf63
ENST00000569495 0.938990782810418 0.76280034951431 0.0314533937629938 ENSG00000117616 C1orf63
ENST00000498238 0.428214444126064 0.0600532910228332 0.130648369483049 ENSG00000117616 C1orf63
ENST00000566395 0.87983508586739 0.59276445900948 0.0452678847596795 ENSG00000117616 C1orf63
ENST00000565733 0.88954897068316 0.621231571355953 0.0416674648746616 ENSG00000117616 C1orf63
ENST00000568254 0.426391388018821 0.0595679366797059 0.130877568543975 ENSG00000117616 C1orf63
ENST00000473314 0.515251713535342 0.0928469794580414 0.0987909526087958 ENSG00000117616 C1orf63
ENST00000417642 0.426391388018821 0.0595679366797059 0.130877568543975 ENSG00000117616 C1orf63
ENST00000570063 0.884696126438904 0.606110441460947 0.043498002266736 ENSG00000117616 C1orf63
ENST00000564223 0.99614714164505 0.983978260470718 0.0025551931360265 ENSG00000117616 C1orf63
ENST00000475766 0.862950178855087 0.544706611781739 0.0514330114252727 ENSG00000117616 C1orf63
ENST00000491378 0.709194586608677 0.251811714774325 0.103787818350826 ENSG00000117616 C1orf63
ENST00000431849 0.505627516212207 0.0881552980662442 0.16626695867864 ENSG00000117616 C1orf63
ENST00000568212 0.579345003975748 0.129351973944416 0.165463653617012 ENSG00000117616 C1orf63
ENST00000568701 0.632878616061333 0.166898222170589 0.139062733363628 ENSG00000117616 C1orf63
ENST00000561867 0.687084888761195 0.225544586404009 0.121434974314933 ENSG00000117616 C1orf63
ENST00000568996 0.698837341646125 0.238878211109264 0.120148360734346 ENSG00000117616 C1orf63
ENST00000450820 0.917113946703318 0.696321920506315 -0.0421501397423929 ENSG00000117616 C1orf63
ENST00000568399 0.557015396041595 0.115906345137695 -0.208523604934571 ENSG00000117616 C1orf63
ENST00000562018 0.639175430060798 0.173099416480003 -0.174987019377294 ENSG00000117616 C1orf63
ENST00000567741 0.661849791274591 0.197138209325579 -0.167031197335946 ENSG00000117616 C1orf63
ENST00000374358 0.720337321697878 0.268347782255721 0.0625755441526417 ENSG00000183726 TMEM50A
ENST00000498135 0.795581319908941 0.392489651750444 0.057353671542005 ENSG00000183726 TMEM50A
ENST00000491936 0.820228146917488 0.444126675541029 0.049861128238496 ENSG00000183726 TMEM50A
ENST00000480937 0.8077730588959 0.41776808600218 0.0528203466632562 ENSG00000183726 TMEM50A
ENST00000468704 0.814098169713833 0.431066381129152 0.0619655061855917 ENSG00000183726 TMEM50A
ENST00000487234 0.776246001115314 0.35566105490384 0.0749129036942888 ENSG00000183726 TMEM50A
ENST00000294413 0.984642211202455 0.930238067961295 0.013372866649106 ENSG00000188672 RHCE
ENST00000374352 0.971997222866157 0.878086807628069 0.0234159291703569 ENSG00000188672 RHCE
ENST00000243186 0.965584008944262 0.856811376799862 0.0272821828537796 ENSG00000188672 RHCE
ENST00000413854 0.965584008944262 0.856811376799862 0.0272821828537796 ENSG00000188672 RHCE
ENST00000425135 0.965584008944262 0.856811376799862 0.0272821828537796 ENSG00000188672 RHCE
ENST00000455194 0.965584008944262 0.856811376799862 0.0272821828537796 ENSG00000188672 RHCE
ENST00000399763 0.729791679423866 0.28230451989871 -0.0730037232853497 ENSG00000204178 TMEM57
ENST00000399766 0.729791679423866 0.28230451989871 -0.0730037232853497 ENSG00000204178 TMEM57
ENST00000374343 0.729791679423866 0.28230451989871 -0.0730037232853497 ENSG00000204178 TMEM57
ENST00000470035 0.90573229647153 0.663470239436157 -0.0489438959271852 ENSG00000204178 TMEM57
ENST00000374338 0.618839602428494 0.156791653055777 0.104438127779383 ENSG00000157978 LDLRAP1
ENST00000485476 0.941363508478306 0.768720763585154 0.03006004303263 ENSG00000157978 LDLRAP1
ENST00000488127 0.263489411339942 0.0229045448629773 0.14070948351954 ENSG00000157978 LDLRAP1
ENST00000462394 0.707772700790106 0.249667304681548 0.129933526613828 ENSG00000157978 LDLRAP1
ENST00000484476 0.464561115682818 0.0718153194723203 0.194069464753647 ENSG00000157978 LDLRAP1
ENST00000474283 0.201983795773334 0.0142095964244495 0.236728956791479 ENSG00000157978 LDLRAP1
ENST00000470950 0.20532922571526 0.0147397012402057 0.253389818761986 ENSG00000157978 LDLRAP1
ENST00000374332 0.207331777497139 0.0149976945950762 -0.201805111008446 ENSG00000117643 MAN1C1
ENST00000263979 0.162434704178858 0.00944321499300912 -0.218122095333407 ENSG00000117643 MAN1C1
ENST00000473891 0.355098841458854 0.0406115949277902 -0.240517180665879 ENSG00000117643 MAN1C1
ENST00000374329 0.837810893408649 0.479432503671545 -0.0747021322962953 ENSG00000117643 MAN1C1
ENST00000496532 0.84334265271019 0.491698454297404 0.0894746717495312 ENSG00000117643 MAN1C1
ENST00000475314 0.770204193960825 0.345449710685026 0.132488619086153 ENSG00000117643 MAN1C1
ENST00000354177 0.525477395782658 0.0978954380867938 0.126761927316842 ENSG00000162430 SEPN1
ENST00000361547 0.525477395782658 0.0978954380867938 0.126761927316842 ENSG00000162430 SEPN1
ENST00000374315 0.525477395782658 0.0979107555550071 0.126760803115743 ENSG00000162430 SEPN1
ENST00000559265 0.564592098040705 0.120226869477447 0.124887004250536 ENSG00000255054 RP1-317E23.6
ENST00000494537 0.707623761762246 0.249462812545722 0.116975417497254 ENSG00000162430 SEPN1
ENST00000527604 0.54319006385474 0.107585304800583 0.112583742785854 ENSG00000255054 RP1-317E23.6
ENST00000442055 0.613195220133513 0.151765196626665 0.086938003010791 ENSG00000228172 RP1-317E23.3
ENST00000453649 0.613506550336226 0.152477383386448 0.0866741571084034 ENSG00000228172 RP1-317E23.3
ENST00000424294 0.664387819915846 0.199752191259925 0.150790676821434 ENSG00000117640 MTFR1L
ENST00000536896 0.599318878247196 0.141619047830984 0.222323946504473 ENSG00000223474 AL020996.1
ENST00000374303 0.699060362048231 0.239155822171056 0.10502167382262 ENSG00000117640 MTFR1L
ENST00000533762 0.751646583034374 0.31408312591453 0.131659276099022 ENSG00000117640 MTFR1L
ENST00000529116 0.747916376638839 0.307660331159387 0.132563053538771 ENSG00000117640 MTFR1L
ENST00000474295 0.698767637365299 0.238686289858125 0.10503385440218 ENSG00000117640 MTFR1L
ENST00000488327 0.65556732526776 0.190397346085946 0.155839913658209 ENSG00000117640 MTFR1L
ENST00000472643 0.661257804789738 0.196223182125396 0.131962809726953 ENSG00000117640 MTFR1L
ENST00000494293 0.788704928423669 0.377465746409949 0.115859915230323 ENSG00000117640 MTFR1L
ENST00000469815 0.745121002755775 0.303248659671365 0.101320919963999 ENSG00000117640 MTFR1L
ENST00000526894 0.661257804789738 0.196223182125396 0.131962809726953 ENSG00000117640 MTFR1L
ENST00000478284 0.678207787537865 0.214680672236076 0.139524505465306 ENSG00000117640 MTFR1L
ENST00000524618 0.728150658596814 0.280349815099955 0.105534320973066 ENSG00000117640 MTFR1L
ENST00000374307 0.699978351164475 0.24024932201473 0.10469110736374 ENSG00000117640 MTFR1L
ENST00000528624 0.756935209358334 0.323777633783249 0.127325311617818 ENSG00000117640 MTFR1L
ENST00000525713 0.742311187106192 0.299383454759723 0.134052550683142 ENSG00000117640 MTFR1L
ENST00000374301 0.68690102877894 0.225380311110423 0.105952463243045 ENSG00000117640 MTFR1L
ENST00000464008 0.678250158469084 0.215112398961561 0.134553166972322 ENSG00000117640 MTFR1L
ENST00000526158 0.711446400824967 0.255418657954864 0.130087839525281 ENSG00000117640 MTFR1L
ENST00000530599 0.687834956454957 0.226692084621025 0.139771292168538 ENSG00000117640 MTFR1L
ENST00000374300 0.717542854702515 0.264892411555362 0.0970550122638711 ENSG00000117640 MTFR1L
ENST00000466284 0.746704164836093 0.305912063834726 0.089245113571084 ENSG00000117640 MTFR1L
ENST00000531361 0.739644113533922 0.295256584006285 0.113576175284225 ENSG00000117640 MTFR1L
ENST00000497956 0.680389707187971 0.218280434380308 0.0889682827798546 ENSG00000117640 MTFR1L
ENST00000606617 0.899620110025106 0.645823275470506 0.0516171572944809 ENSG00000272478 RP1-317E23.7
ENST00000538789 0.8077730588959 0.419199061031939 -0.0614311199113271 ENSG00000127423 AUNIP
ENST00000481602 0.712939593983198 0.257647660902382 -0.155741271007743 ENSG00000127423 AUNIP
ENST00000374298 0.144879323769176 0.00774528104341171 -0.336344303323154 ENSG00000127423 AUNIP
ENST00000455431 0.720850782801835 0.269061846338389 0.106304954276423 ENSG00000236528 RP1-125I3.2
ENST00000374296 0.826371592340389 0.45664762015948 0.0634317068724208 ENSG00000182749 PAQR7
ENST00000426559 0.908530128775297 0.672431775859898 -0.0261654340927699 ENSG00000117632 STMN1
ENST00000455785 0.912008165777609 0.681596569901232 -0.025511186232903 ENSG00000117632 STMN1
ENST00000399728 0.911030899571359 0.679197189618962 -0.0257170029332756 ENSG00000117632 STMN1
ENST00000465604 0.915886990281585 0.69215661578632 -0.0248234607292386 ENSG00000117632 STMN1
ENST00000357865 0.912963473390558 0.684595013237387 -0.0255573322047902 ENSG00000117632 STMN1
ENST00000374291 0.91403651958255 0.687077627913333 -0.0245703437077739 ENSG00000117632 STMN1
ENST00000485226 0.944900440949905 0.780522860776156 -0.016442891304027 ENSG00000117632 STMN1
ENST00000446334 0.925572833280948 0.719875188953446 -0.0259698495998591 ENSG00000117632 STMN1
ENST00000580971 0.546232531351016 0.109789625291658 -0.13554166183205 ENSG00000264021 MIR3917
ENST00000374282 0.944085594455003 0.777197988494427 -0.0215076926961247 ENSG00000158006 PAFAH2
ENST00000374284 0.943361653347144 0.775268430721258 -0.0218299595771576 ENSG00000158006 PAFAH2
ENST00000493892 0.856114443038431 0.524438009673019 -0.0686013030862925 ENSG00000158006 PAFAH2
ENST00000464540 0.857276185046869 0.528210799759767 -0.0683136571138617 ENSG00000158006 PAFAH2
ENST00000439092 0.875003724973316 0.5791106210982 -0.0598381683386537 ENSG00000158006 PAFAH2
ENST00000441420 0.81741173162487 0.438089622282645 -0.083636103618358 ENSG00000158006 PAFAH2
ENST00000481377 0.804062947700458 0.409660588828396 0.106856186615757 ENSG00000158008 EXTL1
ENST00000374280 0.737159950772354 0.291839732220696 0.121749676727255 ENSG00000158008 EXTL1
ENST00000374272 0.941468697423033 0.769137214796703 -0.0125780053491462 ENSG00000158022 TRIM63
ENST00000483052 0.945459909199859 0.784723357901152 -0.0339555807333791 ENSG00000158022 TRIM63
ENST00000444713 0.803186569566939 0.408003329709564 -0.100127920712955 ENSG00000175087 PDIK1L
ENST00000374271 0.885529539286136 0.608238377239191 -0.0499948846635845 ENSG00000175087 PDIK1L
ENST00000374269 0.918418114754867 0.699942712532943 -0.0399274893859242 ENSG00000175087 PDIK1L
ENST00000374266 0.670591779297339 0.207421628813357 0.148355858140743 ENSG00000142684 ZNF593
ENST00000270812 0.670591779297339 0.207421628813357 0.148355858140743 ENSG00000142684 ZNF593
ENST00000407889 0.664523172888133 0.199842005277307 0.15142759371338 ENSG00000236782 RP11-96L14.7
ENST00000414762 0.794983608674622 0.390211050914499 0.103379568999605 ENSG00000236782 RP11-96L14.7
ENST00000433939 0.753409007974104 0.316875867145532 0.117787573543741 ENSG00000236782 RP11-96L14.7
ENST00000444682 0.8077730588959 0.417974239528852 0.097238976733321 ENSG00000236782 RP11-96L14.7
ENST00000448923 0.760998368380628 0.331940977297247 0.121281218204941 ENSG00000236782 RP11-96L14.7
ENST00000451429 0.967432882200257 0.861730386373931 -0.0114126761502615 ENSG00000130695 CEP85
ENST00000476272 0.975361836572513 0.890803977125375 -0.0092507184441926 ENSG00000130695 CEP85
ENST00000252992 0.975361836572513 0.890803977125375 -0.0092507184441926 ENSG00000130695 CEP85
ENST00000453146 0.93859320777025 0.760899296495855 -0.0250836714132533 ENSG00000130695 CEP85
ENST00000469609 0.944856572439624 0.779983494167303 -0.024658375566633 ENSG00000130695 CEP85
ENST00000468163 0.86393224730708 0.547015696178944 0.0696308505479269 ENSG00000130695 CEP85
ENST00000491670 0.934045334411034 0.746330097704258 0.0324913436220829 ENSG00000130695 CEP85
ENST00000270792 0.712936261916736 0.257631345350238 0.0940237881660186 ENSG00000142669 SH3BGRL3
ENST00000319041 0.732658080632131 0.285683283828357 0.0894925090989568 ENSG00000142669 SH3BGRL3
ENST00000314675 0.655198673098446 0.189480849155972 0.137911624342696 ENSG00000158062 UBXN11
ENST00000472155 0.487420930978135 0.0805102465406645 0.16550076428787 ENSG00000158062 UBXN11
ENST00000374223 0.487420930978135 0.0805102465406645 0.16550076428787 ENSG00000158062 UBXN11
ENST00000475591 0.487420930978135 0.0805102465406645 0.16550076428787 ENSG00000158062 UBXN11
ENST00000357089 0.487420930978135 0.0805102465406645 0.16550076428787 ENSG00000158062 UBXN11
ENST00000494942 0.487420930978135 0.0805102465406645 0.16550076428787 ENSG00000158062 UBXN11
ENST00000374221 0.487420930978135 0.0805102465406645 0.16550076428787 ENSG00000158062 UBXN11
ENST00000374217 0.492175823618616 0.0823350345806972 0.164286227446612 ENSG00000158062 UBXN11
ENST00000374222 0.492175823618616 0.0823350345806972 0.164286227446612 ENSG00000158062 UBXN11
ENST00000496466 0.16026743220548 0.00920031297730037 0.24582450662132 ENSG00000158062 UBXN11
ENST00000535108 0.626878872648221 0.162571071830853 0.141786552437268 ENSG00000158062 UBXN11
ENST00000436301 0.616364277912383 0.154337303337677 0.141733793587471 ENSG00000158062 UBXN11
ENST00000374215 0.70805326761341 0.25002006586327 0.119148278631015 ENSG00000158062 UBXN11
ENST00000452980 0.75788419136201 0.325855889871937 0.101027161580565 ENSG00000158062 UBXN11
ENST00000442942 0.705250328570668 0.245972542289182 0.122403462506499 ENSG00000158062 UBXN11
ENST00000450041 0.579832364417708 0.129674844835166 0.158962306230716 ENSG00000158062 UBXN11
ENST00000423664 0.588321863942904 0.134844559285136 0.156862009665758 ENSG00000158062 UBXN11
ENST00000421827 0.611395022075314 0.150658687760124 0.156327384061102 ENSG00000158062 UBXN11
ENST00000434391 0.963484326980214 0.848053766730064 -0.0098724184561813 ENSG00000117682 DHDDS
ENST00000427245 0.974354654841896 0.88657016963131 0.0117294892440482 ENSG00000117682 DHDDS
ENST00000527611 0.847919728208781 0.504596462587354 0.0859270801493749 ENSG00000117682 DHDDS
ENST00000374186 0.995366591678281 0.977526262467977 -0.00281901162281014 ENSG00000117682 DHDDS
ENST00000525682 0.971974387258548 0.877880742190987 -0.00864048859605738 ENSG00000117682 DHDDS
ENST00000236342 0.978723407857587 0.906325185522672 -0.00658064887990628 ENSG00000117682 DHDDS
ENST00000526219 0.973626370187005 0.884502137383265 -0.00828017470551658 ENSG00000117682 DHDDS
ENST00000374185 0.978095557974618 0.903127687006617 0.0100011412223406 ENSG00000117682 DHDDS
ENST00000487944 0.974382544871819 0.886752224800267 0.0164146134561516 ENSG00000117682 DHDDS
ENST00000360009 0.963484326980214 0.848076482021954 -0.00987170715444585 ENSG00000117682 DHDDS
ENST00000533087 0.974880678322893 0.888393627710967 0.0126808494077304 ENSG00000117682 DHDDS
ENST00000531312 0.959021990085008 0.829116768824236 0.0195495583858064 ENSG00000117682 DHDDS
ENST00000525165 0.980324334209375 0.911462229368733 0.0101201577075353 ENSG00000117682 DHDDS
ENST00000525546 0.988466213970259 0.94746810961368 -0.0066877584612265 ENSG00000117682 DHDDS
ENST00000528557 0.989343622960491 0.952824840980198 -0.0059056502161512 ENSG00000117682 DHDDS
ENST00000525326 0.984188739497665 0.928466473997994 -0.00915664486569152 ENSG00000117682 DHDDS
ENST00000526278 0.952074444455243 0.807677265855245 0.0218728163443605 ENSG00000117682 DHDDS
ENST00000436153 0.965227426213412 0.854909126504385 0.0164432886044647 ENSG00000117682 DHDDS
ENST00000529688 0.959021990085008 0.829288757753882 0.0195036234771526 ENSG00000117682 DHDDS
ENST00000530781 0.900917128373062 0.651225535226849 0.0537588100081851 ENSG00000117682 DHDDS
ENST00000531955 0.982562047257665 0.922517093173195 -0.00900559172504845 ENSG00000117682 DHDDS
ENST00000525410 0.951806238042558 0.806657749711365 0.0201903876007252 ENSG00000117682 DHDDS
ENST00000430232 0.938905360520438 0.761916104627082 -0.0186703417974714 ENSG00000117682 DHDDS
ENST00000431933 0.998680977312239 0.994193362184911 -0.000429881902183985 ENSG00000117682 DHDDS
ENST00000416052 0.804119885972925 0.409789836755512 -0.0655451549734003 ENSG00000117682 DHDDS
ENST00000468388 0.507097327794601 0.0887271979375982 0.128699409003489 ENSG00000198830 HMGN2
ENST00000479815 0.639175430060798 0.173087065492102 0.100192392977374 ENSG00000198830 HMGN2
ENST00000460563 0.68032051022565 0.21822680544677 0.0943299386534814 ENSG00000198830 HMGN2
ENST00000464888 0.613195220133513 0.151906534361412 0.103183175167487 ENSG00000198830 HMGN2
ENST00000463817 0.671363751314612 0.207920974143494 0.0926990198027094 ENSG00000198830 HMGN2
ENST00000467700 0.661171430000629 0.196045475241962 0.0904321560754795 ENSG00000198830 HMGN2
ENST00000361427 0.655950061406645 0.190875831414034 0.0883894705433771 ENSG00000198830 HMGN2
ENST00000466194 0.660128761044426 0.194597465653531 0.0948479667893444 ENSG00000198830 HMGN2
ENST00000493418 0.631119904212776 0.165541139683289 0.106032595794506 ENSG00000198830 HMGN2
ENST00000525525 0.888160253016593 0.616563295865418 0.0635070147334601 ENSG00000117676 RPS6KA1
ENST00000526040 0.945909467569008 0.785892314822811 -0.0308253190006315 ENSG00000117676 RPS6KA1
ENST00000374168 0.947291321624989 0.790760248946976 0.0237388364408232 ENSG00000117676 RPS6KA1
ENST00000524436 0.945511747468759 0.784839677010802 -0.0317591601169895 ENSG00000117676 RPS6KA1
ENST00000374166 0.946062559555856 0.786672695786967 0.0242015231694625 ENSG00000117676 RPS6KA1
ENST00000526792 0.982117065656763 0.919309441290593 0.00885381976557748 ENSG00000117676 RPS6KA1
ENST00000529454 0.849951551187732 0.510101773454634 -0.0705291019753459 ENSG00000117676 RPS6KA1
ENST00000374162 0.982193182911581 0.919483541366373 0.00882795518507455 ENSG00000117676 RPS6KA1
ENST00000530003 0.97016033104881 0.871458211366457 0.0139769653685783 ENSG00000117676 RPS6KA1
ENST00000366866 0.828449815444251 0.460704763300169 -0.086306176522865 ENSG00000117676 RPS6KA1
ENST00000531113 0.874137924350179 0.577118408800167 -0.0467063829149708 ENSG00000117676 RPS6KA1
ENST00000374163 0.947769460673965 0.793318060614484 0.0233583834897851 ENSG00000117676 RPS6KA1
ENST00000530607 0.87392641543913 0.576692901668034 -0.0732575169232622 ENSG00000117676 RPS6KA1
ENST00000531382 0.992386610397305 0.965841666877946 -0.00388201707884714 ENSG00000117676 RPS6KA1
ENST00000527264 0.727533982278577 0.279427969041183 -0.12446486610904 ENSG00000117676 RPS6KA1
ENST00000474934 0.947496246496916 0.79213980263777 -0.0335390095034537 ENSG00000117676 RPS6KA1
ENST00000403732 0.874318598242388 0.577310397346337 -0.0568450017301328 ENSG00000117676 RPS6KA1
ENST00000530305 0.949370438341255 0.797846691489709 -0.0340148961239305 ENSG00000117676 RPS6KA1
ENST00000438977 0.449850411830546 0.0667938290503269 0.224274894807019 ENSG00000117676 RPS6KA1
ENST00000324856 0.369203474855079 0.0438274157360632 -0.0843610303111477 ENSG00000117713 ARID1A
ENST00000457599 0.193773206399349 0.0131091880001482 -0.110053653905642 ENSG00000117713 ARID1A
ENST00000524572 0.955754917447765 0.818498161632459 -0.0288041328105647 ENSG00000117713 ARID1A
ENST00000374152 0.77359924411809 0.350567758726932 -0.0446174308022895 ENSG00000117713 ARID1A
ENST00000430291 0.70789399839862 0.24983122939051 -0.121965978807345 ENSG00000117713 ARID1A
ENST00000430799 0.457989883659079 0.069474987618172 0.0960031185234904 ENSG00000117713 ARID1A
ENST00000466382 0.423424967115194 0.0585934074098813 0.105821600545875 ENSG00000117713 ARID1A
ENST00000540690 0.433143555646787 0.0615804234317075 0.10467911458882 ENSG00000117713 ARID1A
ENST00000532781 0.36542433495348 0.0429356651668716 0.115516601359304 ENSG00000117713 ARID1A
ENST00000430292 0.899986060095073 0.646928224347945 0.0543901568268274 ENSG00000060642 PIGV
ENST00000472757 0.99656148696712 0.986266248934784 0.00147268563501066 ENSG00000060642 PIGV
ENST00000078527 0.946361711158203 0.787780763236507 -0.0240820661940346 ENSG00000060642 PIGV
ENST00000431541 0.930395308003605 0.735410309610019 0.039038626868721 ENSG00000060642 PIGV
ENST00000449950 0.936192186836557 0.752763239006263 -0.028037196754047 ENSG00000060642 PIGV
ENST00000374145 0.922580661156837 0.712368504777855 -0.0333051083392523 ENSG00000060642 PIGV
ENST00000455364 0.890918373078067 0.624860680335428 0.055424024594411 ENSG00000060642 PIGV
ENST00000374142 0.83716881043194 0.477873871463413 0.0696661854997644 ENSG00000204160 ZDHHC18
ENST00000374141 0.982562047257665 0.922310333685816 -0.00842185485708824 ENSG00000204160 ZDHHC18
ENST00000534643 0.933485656752647 0.744730528409163 -0.0322672153903229 ENSG00000204160 ZDHHC18
ENST00000488397 0.518337379754926 0.094626147361018 0.172842207096686 ENSG00000204160 ZDHHC18
ENST00000374135 0.618661451403531 0.156524906792769 0.115357956963198 ENSG00000142751 GPN2
ENST00000448791 0.747439515565749 0.306845911028332 0.11560188923514 ENSG00000226698 RP1-50O24.6
ENST00000374133 0.672426694111947 0.209231379303156 0.115919989661323 ENSG00000142751 GPN2
ENST00000477418 0.648242077925377 0.182625419920749 0.123422365723448 ENSG00000142751 GPN2
ENST00000431781 0.870905988859893 0.567101812324315 0.0570333262025515 ENSG00000142751 GPN2
ENST00000461282 0.740196355138654 0.295955438161971 -0.139742976969222 ENSG00000142751 GPN2
ENST00000445019 0.837103811429323 0.477798095118588 0.0877337096343644 ENSG00000198746 GPATCH3
ENST00000361720 0.891200179274516 0.625645476230045 0.050809888143888 ENSG00000198746 GPATCH3
ENST00000450844 0.906789322237288 0.666230003932964 0.0597279429267496 ENSG00000198746 GPATCH3
ENST00000435827 0.872561167968288 0.573140202186711 0.0446172208967695 ENSG00000090273 NUDC
ENST00000321265 0.846349065532587 0.500223463296373 0.0499081613507495 ENSG00000090273 NUDC
ENST00000452707 0.841549204942118 0.488014073034351 0.0565451367641442 ENSG00000090273 NUDC
ENST00000484772 0.881655995409376 0.597820341708463 0.0424858843608384 ENSG00000090273 NUDC
ENST00000522111 0.886377483844202 0.610378028262365 0.0505068576156937 ENSG00000253368 TRNP1
ENST00000531285 0.98621684251996 0.937923014142152 0.00900963408629867 ENSG00000253368 TRNP1
ENST00000374089 0.562140146383838 0.118882261364648 0.141293860311666 ENSG00000090020 SLC9A1
ENST00000263980 0.89857500237094 0.6426351372865 -0.0312160120937637 ENSG00000090020 SLC9A1
ENST00000490329 0.687125936892489 0.225639412949735 0.135341262770005 ENSG00000090020 SLC9A1
ENST00000545949 0.819424920049195 0.442508653572086 -0.0597945167562477 ENSG00000090020 SLC9A1
ENST00000447808 0.738402012826483 0.293412251434714 0.118245778695522 ENSG00000090020 SLC9A1
ENST00000374086 0.406561527734711 0.0536405163521127 -0.14906557070385 ENSG00000090020 SLC9A1
ENST00000374084 0.733827518778986 0.287347410568728 -0.10238909994671 ENSG00000090020 SLC9A1
ENST00000319394 0.887102779308693 0.612276092556193 0.0419963445513321 ENSG00000142784 WDTC1
ENST00000361771 0.88092234551494 0.595165885140381 0.0438248197438836 ENSG00000142784 WDTC1
ENST00000447062 0.650546748987302 0.185129105505746 0.103262380552583 ENSG00000142784 WDTC1
ENST00000491239 0.566505651261722 0.122058073378658 0.122443848792352 ENSG00000142784 WDTC1
ENST00000472249 0.784878784339465 0.370376162901427 0.0972466087712075 ENSG00000142784 WDTC1
ENST00000374076 0.75327011479349 0.316347847616732 0.093732489785495 ENSG00000186501 TMEM222
ENST00000464720 0.75327011479349 0.316347847616732 0.093732489785495 ENSG00000186501 TMEM222
ENST00000608611 0.75327011479349 0.316347847616732 0.093732489785495 ENSG00000186501 TMEM222
ENST00000466759 0.933393754224294 0.744465160318668 -0.0269375003494837 ENSG00000186501 TMEM222
ENST00000486082 0.823284760789524 0.449787649724062 0.0616421745465374 ENSG00000186501 TMEM222
ENST00000464813 0.945134158124173 0.782420203712749 -0.0197665597921878 ENSG00000186501 TMEM222
ENST00000478104 0.844166464561796 0.494251453676505 0.0632337760640025 ENSG00000186501 TMEM222
ENST00000498220 0.944412231311781 0.778407970487714 0.0212458430461263 ENSG00000186501 TMEM222
ENST00000471456 0.614060466614355 0.1527747037284 0.16138959453692 ENSG00000186501 TMEM222
ENST00000470223 0.615114172039887 0.153549305963943 0.161438314502814 ENSG00000186501 TMEM222
ENST00000486046 0.872192537918005 0.571885390617291 0.066003420672419 ENSG00000142733 MAP3K6
ENST00000472410 0.700168595246901 0.240469829104476 0.133683722208604 ENSG00000142733 MAP3K6
ENST00000374040 0.709194586608677 0.2517453899799 0.14036087258496 ENSG00000142733 MAP3K6
ENST00000493901 0.707359576302698 0.249030046529259 0.141195555257207 ENSG00000142733 MAP3K6
ENST00000470890 0.330156025483226 0.034873359358073 0.217725876501053 ENSG00000142733 MAP3K6
ENST00000357582 0.705548796034462 0.246573439646947 0.14181494958888 ENSG00000142733 MAP3K6
ENST00000476509 0.254004706473125 0.0214077493012306 0.280204761291611 ENSG00000142733 MAP3K6
ENST00000495230 0.717446494244314 0.264731989227949 0.158013630537698 ENSG00000142733 MAP3K6
ENST00000374024 0.49693127763986 0.0842157214075443 0.212217906105011 ENSG00000181773 GPR3
ENST00000430629 0.905660575176024 0.663236590373229 0.0183006285038146 ENSG00000158195 WASF2
ENST00000536657 0.717312683987828 0.264609461299032 -0.0556211810262683 ENSG00000158195 WASF2
ENST00000247087 0.760371653178031 0.330774225685178 -0.0953321460716225 ENSG00000126705 AHDC1
ENST00000374011 0.768138427595427 0.342577123961316 -0.0943676718470956 ENSG00000126705 AHDC1
ENST00000490295 0.210194472842066 0.0153344955270409 -0.247400506817452 ENSG00000126705 AHDC1
ENST00000480033 0.0779630809660996 0.00270201900308454 -0.297556130480794 ENSG00000126705 AHDC1
ENST00000361157 0.987424525934883 0.942923620030157 0.0105238915689168 ENSG00000126709 IFI6
ENST00000339145 0.987424525934883 0.943075709342609 0.0104961968286442 ENSG00000126709 IFI6
ENST00000362020 0.987424525934883 0.942923620030157 0.0105238915689168 ENSG00000126709 IFI6
ENST00000373954 0.849340430129778 0.508455275342412 0.054241047719349 ENSG00000009780 FAM76A
ENST00000419687 0.744933623146457 0.30298297828738 0.0851131885617137 ENSG00000009780 FAM76A
ENST00000373949 0.734852188657856 0.288667638284234 0.0837914504854573 ENSG00000009780 FAM76A
ENST00000530324 0.95244404291524 0.808748610553408 0.0207210512351002 ENSG00000009780 FAM76A
ENST00000234549 0.919806914372704 0.703867340255002 0.0324259223397597 ENSG00000009780 FAM76A
ENST00000010299 0.919806914372704 0.703867340255002 0.0324259223397597 ENSG00000009780 FAM76A
ENST00000446647 0.991904868562729 0.962663319056374 -0.00491421757262286 ENSG00000009780 FAM76A
ENST00000373943 0.879988101545726 0.593143876523916 -0.0514975311415946 ENSG00000117758 STX12
ENST00000440806 0.723454345721689 0.273034764757336 -0.0874285474557516 ENSG00000117758 STX12
ENST00000468761 0.307760528265376 0.0305231325035943 -0.17995852100946 ENSG00000117758 STX12
ENST00000481874 0.933198432327539 0.74399305073977 -0.040881721875122 ENSG00000117758 STX12
ENST00000472285 0.623622289675947 0.159838143912139 0.146655612755186 ENSG00000117758 STX12
ENST00000311772 0.941461041025655 0.769064803830552 -0.017411557992983 ENSG00000117751 PPP1R8
ENST00000236412 0.932189255376372 0.741470860780474 -0.0195764725229097 ENSG00000117751 PPP1R8
ENST00000373931 0.93775225673976 0.758595375691803 -0.0182558158771644 ENSG00000117751 PPP1R8
ENST00000431586 0.905522635611366 0.662482711538781 -0.0275200304550498 ENSG00000117751 PPP1R8
ENST00000486634 0.929213554026096 0.732825863541682 -0.0347291667884501 ENSG00000117751 PPP1R8
ENST00000601459 0.975992287828487 0.893461737905117 -0.0153618103412601 ENSG00000268552 AL109927.1
ENST00000328928 0.56690544873241 0.122290876019177 0.157403509450573 ENSG00000130775 THEMIS2
ENST00000373925 0.56690544873241 0.122290876019177 0.157403509450573 ENSG00000130775 THEMIS2
ENST00000373927 0.554653775793428 0.114581952626989 0.160273183574933 ENSG00000130775 THEMIS2
ENST00000427466 0.597954098204645 0.140646008297105 0.154596093182246 ENSG00000130775 THEMIS2
ENST00000442118 0.736805033000835 0.291285680491311 0.115666525529143 ENSG00000130775 THEMIS2
ENST00000467258 0.585476592515229 0.133066104126158 0.156722475052327 ENSG00000130775 THEMIS2
ENST00000373921 0.56690544873241 0.122290876019177 0.157403509450573 ENSG00000130775 THEMIS2
ENST00000466068 0.657798559254006 0.192623207414185 0.146162249760692 ENSG00000130775 THEMIS2
ENST00000482828 0.691193039968684 0.230612752976239 0.146313590025331 ENSG00000130775 THEMIS2
ENST00000456990 0.599704814387944 0.142105827812394 0.168630496319602 ENSG00000130775 THEMIS2
ENST00000492877 0.720826833360392 0.268988097116933 0.125076547953295 ENSG00000130775 THEMIS2
ENST00000373912 0.995231312729501 0.976235319501414 -0.00179366581041208 ENSG00000117748 RPA2
ENST00000419958 0.745695820370871 0.304219281565576 0.0752018376678801 ENSG00000117748 RPA2
ENST00000373909 0.983549050582548 0.925866654526569 0.00575482906616339 ENSG00000117748 RPA2
ENST00000313433 0.992840610120999 0.967320666018517 0.00259329083556265 ENSG00000117748 RPA2
ENST00000444045 0.857402816639918 0.528891592099611 -0.0475309460180483 ENSG00000117748 RPA2
ENST00000373884 0.632417308000178 0.166487014688866 0.13286839284671 ENSG00000158156 XKR8
ENST00000373871 0.871448828198293 0.56880605678993 -0.0401324335530251 ENSG00000158161 EYA3
ENST00000436342 0.871448828198293 0.56880605678993 -0.0401324335530251 ENSG00000158161 EYA3
ENST00000373864 0.847169608787644 0.502530974869465 -0.0694767493173196 ENSG00000158161 EYA3
ENST00000540618 0.549202478113408 0.11162164715287 -0.152413118303638 ENSG00000158161 EYA3
ENST00000545175 0.563825395487313 0.119803128707583 -0.149566555110253 ENSG00000158161 EYA3
ENST00000373863 0.547902312613086 0.110753861894462 -0.157816671535802 ENSG00000158161 EYA3
ENST00000495923 0.466404883519296 0.0725485190247376 -0.156534077205061 ENSG00000158161 EYA3
ENST00000471498 0.523244099462937 0.0968796868625871 -0.174796495553822 ENSG00000158161 EYA3
ENST00000468665 0.855982137917913 0.523775968453772 0.0699875996932001 ENSG00000158161 EYA3
ENST00000543748 0.92603972394899 0.722031077767983 -0.0513938232815462 ENSG00000228589 SPCS2P4
ENST00000436160 0.963064710806606 0.845998469141894 -0.0282048161825091 ENSG00000228589 SPCS2P4
ENST00000603289 0.900676289652445 0.650059309591671 0.0389142751424616 ENSG00000126698 DNAJC8
ENST00000263697 0.992480190894596 0.966204018229249 -0.00448678659276499 ENSG00000126698 DNAJC8
ENST00000596102 0.899204856488207 0.644614313964247 0.0497374446869439 ENSG00000269804 AL353354.2
ENST00000489277 0.992480190894596 0.966204018229249 -0.00448678659276499 ENSG00000126698 DNAJC8
ENST00000470967 0.977290443434664 0.898982472706968 -0.0164261473465733 ENSG00000126698 DNAJC8
ENST00000482674 0.916536341222363 0.694728184278759 -0.0535181001308654 ENSG00000126698 DNAJC8
ENST00000488868 0.911030899571359 0.679115442228764 -0.0565462860314659 ENSG00000126698 DNAJC8
ENST00000497986 0.579179366101767 0.129219663247338 0.114895205613492 ENSG00000130770 ATPIF1
ENST00000335514 0.579179366101767 0.129219663247338 0.114895205613492 ENSG00000130770 ATPIF1
ENST00000468425 0.428298411930647 0.0601264747362228 0.130502551005612 ENSG00000130770 ATPIF1
ENST00000465645 0.579179366101767 0.129219663247338 0.114895205613492 ENSG00000130770 ATPIF1
ENST00000253063 0.667514556746824 0.203635471189844 0.132930219594342 ENSG00000130766 SESN2
ENST00000479574 0.846137281520766 0.499726597640818 0.0633414655220863 ENSG00000130772 MED18
ENST00000373842 0.98621684251996 0.937310504706816 0.00720763421638748 ENSG00000130772 MED18
ENST00000398997 0.98621684251996 0.937310504706816 0.00720763421638748 ENSG00000130772 MED18
ENST00000475655 0.920592135535983 0.706329683715312 0.0431854903514507 ENSG00000130772 MED18
ENST00000474683 0.865541066770156 0.551977076097418 0.0648813236931371 ENSG00000130772 MED18
ENST00000373839 0.477900099573964 0.0766964748526068 -0.138188259088859 ENSG00000204138 PHACTR4
ENST00000463428 0.0298285582434428 0.000497188571294196 -0.287677518982063 ENSG00000204138 PHACTR4
ENST00000493669 0.314837635617107 0.0319171998336034 -0.183999238296071 ENSG00000204138 PHACTR4
ENST00000373836 0.853932450514115 0.519492011519453 -0.0523332042711036 ENSG00000204138 PHACTR4
ENST00000398958 0.74915705491773 0.310211795003169 0.0437889121472101 ENSG00000180198 RCC1
ENST00000413987 0.898030729299022 0.641295827311781 0.0243007321130518 ENSG00000242125 SNHG3
ENST00000427469 0.631784973333464 0.166034001631005 0.0691296639218183 ENSG00000180198 RCC1
ENST00000447507 0.897953869219822 0.6410939819245 0.03554216245845 ENSG00000242125 SNHG3
ENST00000434290 0.613933815864965 0.152697813815661 0.070635572073132 ENSG00000180198 RCC1
ENST00000373833 0.74852655309257 0.308809564096243 0.0439858351825257 ENSG00000180198 RCC1
ENST00000437681 0.847225139124301 0.502821556164012 0.0398968579741294 ENSG00000242125 SNHG3
ENST00000419074 0.613506550336226 0.152442553647822 0.104340570744039 ENSG00000180198 RCC1
ENST00000373832 0.688627242391741 0.228023866883814 0.073553970425119 ENSG00000180198 RCC1
ENST00000373831 0.718221994259094 0.265668477484695 0.0962839634383997 ENSG00000180198 RCC1
ENST00000411533 0.679169276224372 0.216652115601535 0.108966436560952 ENSG00000180198 RCC1
ENST00000486790 0.995813655886652 0.981248627546371 -0.00213376699401512 ENSG00000180198 RCC1
ENST00000430407 0.438495297620739 0.0630864822367953 0.14734566078615 ENSG00000180198 RCC1
ENST00000429051 0.107869566448175 0.00478800145261973 0.269084037305733 ENSG00000180198 RCC1
ENST00000478232 0.917354237792109 0.696935700702427 -0.041601091729529 ENSG00000180198 RCC1
ENST00000373830 0.977490938905294 0.900216500456863 -0.00846766331087391 ENSG00000180098 TRNAU1AP
ENST00000495995 0.841321473150109 0.487551673177441 -0.058047338438969 ENSG00000180098 TRNAU1AP
ENST00000411406 0.915851703147188 0.691936913874199 -0.0466870473197363 ENSG00000180098 TRNAU1AP
ENST00000480930 0.937837820663744 0.75897351956347 -0.021107786271252 ENSG00000180098 TRNAU1AP
ENST00000491577 0.932419662351615 0.74218104494769 -0.0226155706310658 ENSG00000180098 TRNAU1AP
ENST00000464880 0.769738459416948 0.344899441831515 -0.100200362427076 ENSG00000180098 TRNAU1AP
ENST00000497790 0.739547484057822 0.295197948708027 -0.115094245380387 ENSG00000180098 TRNAU1AP
ENST00000495215 0.978621149239002 0.905469607177864 -0.00975511442394776 ENSG00000180098 TRNAU1AP
ENST00000464093 0.9164231011119 0.694336179737556 -0.0349448958145836 ENSG00000180098 TRNAU1AP
ENST00000484775 0.944412231311781 0.778409008558718 0.0191715483788134 ENSG00000180098 TRNAU1AP
ENST00000464612 0.792470392661123 0.384922558830225 0.0818420571566374 ENSG00000197989 SNHG12
ENST00000475441 0.828449815444251 0.460706600510617 0.0707960723347665 ENSG00000197989 SNHG12
ENST00000531126 0.852284632730145 0.51664686486334 0.0616137572128947 ENSG00000197989 SNHG12
ENST00000461448 0.852284632730145 0.51664686486334 0.0616137572128947 ENSG00000197989 SNHG12
ENST00000470977 0.856639828868745 0.52643418329381 0.0602257617822631 ENSG00000197989 SNHG12
ENST00000474814 0.856639828868745 0.52643418329381 0.0602257617822631 ENSG00000197989 SNHG12
ENST00000481368 0.866613620416825 0.554881731432815 0.05462201830322 ENSG00000197989 SNHG12
ENST00000481220 0.856639828868745 0.526421021219541 0.0602150917923669 ENSG00000197989 SNHG12
ENST00000488745 0.851935767103362 0.515283879996943 0.0621253506142256 ENSG00000197989 SNHG12
ENST00000483436 0.851935767103362 0.515435701429319 0.0616293559784379 ENSG00000197989 SNHG12
ENST00000384581 0.954418924420997 0.815070070489714 -0.0299738359895449 ENSG00000197989 SNHG12
ENST00000464115 0.807117662760778 0.415471894507645 0.0891830715828946 ENSG00000197989 SNHG12
ENST00000461832 0.807117662760778 0.415471894507645 0.0891830715828946 ENSG00000197989 SNHG12
ENST00000471683 0.965835174876067 0.857899115905039 0.0206157697029706 ENSG00000120656 TAF12
ENST00000373824 0.65103492755827 0.185794288159404 -0.0996940544904982 ENSG00000120656 TAF12
ENST00000263974 0.649545286878854 0.184108849353992 -0.100613827905884 ENSG00000120656 TAF12
ENST00000495422 0.740319117145962 0.296270840363505 -0.0827641752305993 ENSG00000120656 TAF12
ENST00000373816 0.702169675451937 0.242492801989902 -0.0685995436098887 ENSG00000162419 GMEB1
ENST00000361872 0.675624709469668 0.212126057955177 -0.0811358986934767 ENSG00000162419 GMEB1
ENST00000294409 0.669768212627834 0.206456685851333 -0.0821747156032449 ENSG00000162419 GMEB1
ENST00000480454 0.780973105037747 0.36260856009553 -0.0617460130847745 ENSG00000162419 GMEB1
ENST00000474884 0.967182461151994 0.860952296734781 -0.0102423605253501 ENSG00000198492 YTHDF2
ENST00000542507 0.962866330615398 0.845309792676239 -0.0079176259874393 ENSG00000198492 YTHDF2
ENST00000373812 0.963484326980214 0.847827153206906 -0.00779085866867816 ENSG00000198492 YTHDF2
ENST00000541996 0.966818153288908 0.859868145624573 -0.00717763522248376 ENSG00000198492 YTHDF2
ENST00000478283 0.857102263901721 0.527660758050186 -0.0275042657674438 ENSG00000198492 YTHDF2
ENST00000496288 0.991507418892173 0.961092518857783 0.00289749879820117 ENSG00000198492 YTHDF2
ENST00000475796 0.748035603756223 0.307877185214825 -0.0760690907277433 ENSG00000198492 YTHDF2
ENST00000476976 0.958553216004629 0.827076056722776 -0.0149988190426609 ENSG00000198492 YTHDF2
ENST00000468863 0.976794579326306 0.896826050440982 -0.0101606354970664 ENSG00000198492 YTHDF2
ENST00000234961 0.773730269119211 0.350705773003614 -0.101927628836446 ENSG00000116329 OPRD1
ENST00000443593 0.90785678836886 0.67022027125991 0.0497253642616804 ENSG00000226852 RP1-212P9.2
ENST00000343067 0.207409261342144 0.0150167141446645 -0.176002532366944 ENSG00000159023 EPB41
ENST00000356093 0.207409261342144 0.0150167141446645 -0.176002532366944 ENSG00000159023 EPB41
ENST00000398863 0.207409261342144 0.0150167141446645 -0.176002532366944 ENSG00000159023 EPB41
ENST00000482464 0.0177636624181339 0.000198096216775773 -0.329536063298824 ENSG00000159023 EPB41
ENST00000373800 0.326744392498111 0.0341057753758915 -0.226649308760023 ENSG00000159023 EPB41
ENST00000349460 0.326744392498111 0.0341057753758915 -0.226649308760023 ENSG00000159023 EPB41
ENST00000347529 0.326744392498111 0.0341057753758915 -0.226649308760023 ENSG00000159023 EPB41
ENST00000373798 0.246394430912603 0.0202160449644638 -0.171056133800862 ENSG00000159023 EPB41
ENST00000373797 0.421738550825869 0.0580929830863558 -0.222091411616292 ENSG00000159023 EPB41
ENST00000488277 0.496039531604389 0.083799194270116 -0.240604077034701 ENSG00000159023 EPB41
ENST00000490308 0.364667082311857 0.0427133298816658 -0.265644622134385 ENSG00000159023 EPB41
ENST00000460378 0.989854975021605 0.954497132155177 -0.00393844194974173 ENSG00000159023 EPB41
ENST00000462032 0.410036481086104 0.0546090616692895 -0.277356707412343 ENSG00000159023 EPB41
ENST00000521452 0.687095661720189 0.225555038023252 0.127587282194933 ENSG00000253304 TMEM200B
ENST00000420504 0.706639756200282 0.248273892352138 0.121717331002821 ENSG00000253304 TMEM200B
ENST00000373795 0.99884225917735 0.994855727122324 -0.000319249898643789 ENSG00000116350 SRSF4
ENST00000546138 0.995428308462129 0.978163512763976 0.0011777790101958 ENSG00000116350 SRSF4
ENST00000466448 0.907440989093308 0.668080727696741 -0.0193712156521586 ENSG00000116350 SRSF4
ENST00000497015 0.921196695371822 0.708234718643645 0.0256605207503822 ENSG00000116350 SRSF4
ENST00000605204 0.746758961456592 0.30601739316306 -0.0489573075762316 ENSG00000116350 SRSF4
ENST00000477193 0.86669034070205 0.555211391545776 -0.0483503941463221 ENSG00000116350 SRSF4
ENST00000489898 0.952368661260599 0.808502468267657 -0.0218697577534616 ENSG00000116350 SRSF4
ENST00000472353 0.972353746391164 0.879882130970955 0.00957982482347163 ENSG00000116350 SRSF4
ENST00000373791 0.560441736439177 0.117825204095442 -0.121918995036375 ENSG00000116353 MECR
ENST00000475773 0.813189306150497 0.429037164622382 -0.0810969667012463 ENSG00000116353 MECR
ENST00000483435 0.83716881043194 0.477860211933116 -0.075233945641457 ENSG00000116353 MECR
ENST00000263702 0.607407971183421 0.147611978731094 -0.116211964778302 ENSG00000116353 MECR
ENST00000473030 0.765382254319823 0.338729868506944 -0.0816971220092688 ENSG00000116353 MECR
ENST00000463412 0.788704928423669 0.377491868078494 -0.0768869063656312 ENSG00000116353 MECR
ENST00000453185 0.828888824374451 0.461482386169606 -0.077228191160099 ENSG00000116353 MECR
ENST00000478505 0.823284760789524 0.449797168698719 -0.0661825849126522 ENSG00000116353 MECR
ENST00000490529 0.674771283486707 0.211274893084215 -0.104065359792307 ENSG00000116353 MECR
ENST00000463052 0.671804244944959 0.208503213752729 -0.115043618508586 ENSG00000116353 MECR
ENST00000489248 0.682004384498664 0.219802653238186 -0.111320839166728 ENSG00000116353 MECR
ENST00000475861 0.558981580873241 0.116883283901856 -0.141585992957169 ENSG00000116353 MECR
ENST00000474946 0.699500837292029 0.239448757423523 -0.109857140782131 ENSG00000116353 MECR
ENST00000464915 0.901364068891351 0.652173671765118 0.0568226765551603 ENSG00000116353 MECR
ENST00000482610 0.717465646141411 0.264745685206962 -0.120364766310197 ENSG00000116353 MECR
ENST00000484012 0.592574042806183 0.137163124091107 -0.158874262314938 ENSG00000116353 MECR
ENST00000493928 0.650683971937786 0.185383543644121 -0.160253397950803 ENSG00000116353 MECR
ENST00000345512 0.745966651575842 0.304706063083914 0.0840213776057736 ENSG00000060656 PTPRU
ENST00000373779 0.677658695315928 0.214231639838235 0.105867899454429 ENSG00000060656 PTPRU
ENST00000323874 0.677658695315928 0.214231639838235 0.105867899454429 ENSG00000060656 PTPRU
ENST00000356870 0.677658695315928 0.214231639838235 0.105867899454429 ENSG00000060656 PTPRU
ENST00000428026 0.677658695315928 0.214231639838235 0.105867899454429 ENSG00000060656 PTPRU
ENST00000460170 0.675375419222076 0.211767874047301 0.106549501154056 ENSG00000060656 PTPRU
ENST00000527027 0.554653775793428 0.114596394027457 0.197065573739921 ENSG00000060656 PTPRU
ENST00000415600 0.913210511494576 0.685080856137662 0.0358456712675825 ENSG00000060656 PTPRU
ENST00000531385 0.866989968912163 0.556395480758067 0.0634243112985712 ENSG00000060656 PTPRU
ENST00000526080 0.984725749064673 0.931062967450291 0.0126641648385897 ENSG00000060656 PTPRU
ENST00000493601 0.600107896450939 0.142630623021223 0.16550058638852 ENSG00000060656 PTPRU
ENST00000465525 0.543843743600251 0.108060239361761 0.183290941596527 ENSG00000060656 PTPRU
ENST00000492954 0.33091017665583 0.0350044856056091 0.241422639722821 ENSG00000060656 PTPRU
ENST00000336798 0.660461947336007 0.195179935414879 0.0983652228504568 ENSG00000162512 SDC3
ENST00000339394 0.951464412106021 0.805514008615453 0.0201440219805075 ENSG00000162512 SDC3
ENST00000471567 0.66074090729228 0.195560505250795 0.128399218497737 ENSG00000162512 SDC3
ENST00000487984 0.666918873193156 0.202725344259278 0.146896969739846 ENSG00000162512 SDC3
ENST00000424085 0.741711264725519 0.298617558066914 -0.0633024668742734 ENSG00000134644 PUM1
ENST00000257075 0.741711264725519 0.298617558066914 -0.0633024668742734 ENSG00000134644 PUM1
ENST00000373747 0.741679952507997 0.298481123638902 -0.0633043693167141 ENSG00000134644 PUM1
ENST00000525843 0.701609381035263 0.24196522718701 -0.0656395853925219 ENSG00000134644 PUM1
ENST00000426105 0.582928153769029 0.131203269202749 -0.0752174036220232 ENSG00000134644 PUM1
ENST00000440538 0.579617206599411 0.129454833417324 -0.0753177567222047 ENSG00000134644 PUM1
ENST00000498419 0.828449815444251 0.460696683453792 -0.0535653997785858 ENSG00000134644 PUM1
ENST00000373741 0.576626927788719 0.127536883669021 -0.0755842327238835 ENSG00000134644 PUM1
ENST00000423018 0.578341661438246 0.128786957242199 -0.0755198952271304 ENSG00000134644 PUM1
ENST00000373742 0.578049924465035 0.128396194993435 -0.0744718199704235 ENSG00000134644 PUM1
ENST00000530669 0.981558850330503 0.917098672735632 0.00959596089359377 ENSG00000134644 PUM1
ENST00000529846 0.786638651781109 0.373714104446526 -0.0821048932315729 ENSG00000134644 PUM1
ENST00000525997 0.782764135595271 0.365895041891346 -0.0832324450546499 ENSG00000134644 PUM1
ENST00000527498 0.775711859471528 0.354470553474032 -0.0760943980045274 ENSG00000134644 PUM1
ENST00000498627 0.993688151519033 0.970649163686462 -0.00526863726539169 ENSG00000134644 PUM1
ENST00000471894 0.972793039937628 0.881776386978286 -0.0178076762628733 ENSG00000134644 PUM1
ENST00000490546 0.99710910681161 0.988743819285186 -0.00145755451521809 ENSG00000134644 PUM1
ENST00000532678 0.80796784285359 0.419834300535999 -0.0520163468342879 ENSG00000134644 PUM1
ENST00000526128 0.842667498419029 0.490254498502735 0.0664044618665631 ENSG00000134644 PUM1
ENST00000526215 0.569931591006219 0.123782386924775 -0.0951737456126105 ENSG00000134644 PUM1
ENST00000525948 0.786730096135892 0.373844875774632 -0.0662739574799286 ENSG00000134644 PUM1
ENST00000480602 0.703313580418789 0.243669789125336 -0.0900385266480053 ENSG00000134644 PUM1
ENST00000524516 0.86751775242687 0.558592300183647 -0.0591367860882057 ENSG00000134644 PUM1
ENST00000531867 0.891180616861766 0.625588546778404 0.058993566582464 ENSG00000134644 PUM1
ENST00000263694 0.882584223098759 0.600623360801719 0.0349493616281474 ENSG00000060688 SNRNP40
ENST00000486941 0.836500354481909 0.476324840363114 0.0824363223954763 ENSG00000060688 SNRNP40
ENST00000489853 0.859460014267642 0.535163349177908 0.0576092455114781 ENSG00000060688 SNRNP40
ENST00000373720 0.862537986806511 0.543818965847079 0.0610016946243349 ENSG00000060688 SNRNP40
ENST00000491106 0.959750912424384 0.833991032586379 0.0267249398124032 ENSG00000060688 SNRNP40
ENST00000446633 0.890115016826709 0.62278972086708 0.0327787493901415 ENSG00000060688 SNRNP40
ENST00000474025 0.978095557974618 0.903182458852201 0.0129490020388289 ENSG00000060688 SNRNP40
ENST00000463988 0.960364589195252 0.837476391857251 0.019300722199184 ENSG00000060688 SNRNP40
ENST00000344147 0.421738550825869 0.0580314806262118 -0.130299583362471 ENSG00000121766 ZCCHC17
ENST00000479629 0.51527195309804 0.0929066281248086 -0.169418025331551 ENSG00000121766 ZCCHC17
ENST00000373714 0.421738550825869 0.0580314806262118 -0.130299583362471 ENSG00000121766 ZCCHC17
ENST00000546109 0.367194037649445 0.0433454411476085 -0.152549441505254 ENSG00000121766 ZCCHC17
ENST00000422613 0.358964760636652 0.0414519225578571 -0.143778233215521 ENSG00000121766 ZCCHC17
ENST00000490049 0.272414097242766 0.0242692450802428 -0.201552182327969 ENSG00000121766 ZCCHC17
ENST00000430143 0.770638341089377 0.346371508668907 -0.0826489308667506 ENSG00000229044 RP11-266K22.2
ENST00000373713 0.999325381210884 0.997302776211079 0.00030563992995274 ENSG00000121769 FABP3
ENST00000497275 0.983034299971321 0.924163637834651 -0.0088541900694438 ENSG00000121769 FABP3
ENST00000498148 0.995659464649144 0.980469413398246 -0.00220748038391772 ENSG00000121769 FABP3
ENST00000482018 0.97023593361077 0.871625610505176 -0.0140431863207472 ENSG00000121769 FABP3
ENST00000373710 0.595764276577254 0.138806350715633 0.120513773258767 ENSG00000168528 SERINC2
ENST00000536859 0.593601343671866 0.137698527099176 0.121315385091056 ENSG00000168528 SERINC2
ENST00000487207 0.784557277565846 0.369804052091302 0.0796463625025456 ENSG00000168528 SERINC2
ENST00000373709 0.564699105829515 0.120297861135008 0.127258590932126 ENSG00000168528 SERINC2
ENST00000536384 0.553715216429685 0.11404306067355 0.128636615524279 ENSG00000168528 SERINC2
ENST00000491976 0.553715216429685 0.11404306067355 0.128636615524279 ENSG00000168528 SERINC2
ENST00000373705 0.978095557974618 0.9029636674159 -0.0107748667001638 ENSG00000121764 HCRTR1
ENST00000373703 0.935918328766716 0.751589971248881 0.0247675424182429 ENSG00000162517 PEF1
ENST00000461006 0.944876435666337 0.780238036785655 -0.0243105965965661 ENSG00000162517 PEF1
ENST00000478502 0.995813970790167 0.98134963256857 0.00207016356637571 ENSG00000162517 PEF1
ENST00000489164 0.972290411716285 0.878802512496695 -0.0128584199167601 ENSG00000162517 PEF1
ENST00000492061 0.962610068572678 0.844131562396417 0.0182592347427701 ENSG00000162517 PEF1
ENST00000496805 0.847848805426996 0.503929141326319 0.0627309396648149 ENSG00000162517 PEF1
ENST00000472443 0.833554243014014 0.46975403152843 0.0688734942437656 ENSG00000162517 PEF1
ENST00000471219 0.753325079531202 0.31653744810138 0.116449866867534 ENSG00000162517 PEF1
ENST00000440872 0.866428598136987 0.554309061989992 0.0581068367676107 ENSG00000162517 PEF1
ENST00000609625 0.90785678836886 0.670381136883951 0.0521833923532638 ENSG00000235790 RP11-73M7.6
ENST00000609549 0.90785678836886 0.670381136883951 0.0521833923532638 ENSG00000235790 RP11-73M7.6
ENST00000610043 0.90796389520456 0.670964059046803 0.0520365481264191 ENSG00000235790 RP11-73M7.6
ENST00000608332 0.965227426213412 0.854974654532623 0.0235177338279586 ENSG00000235790 RP11-73M7.6
ENST00000585660 0.919854752675386 0.704206842652778 0.049828625553494 ENSG00000235790 RP11-73M7.6
ENST00000591592 0.919854752675386 0.704206842652778 0.049828625553494 ENSG00000235790 RP11-73M7.6
ENST00000608246 0.919095925018854 0.701845713718381 0.0501972910711506 ENSG00000235790 RP11-73M7.6
ENST00000608888 0.919854752675386 0.704091020882587 0.0498945770090743 ENSG00000235790 RP11-73M7.6
ENST00000607926 0.920826467231024 0.707178919444521 0.0494760511191482 ENSG00000235790 RP11-73M7.6
ENST00000610216 0.920826467231024 0.707178919444521 0.0494760511191482 ENSG00000235790 RP11-73M7.6
ENST00000585413 0.913401524591123 0.685917843553613 0.0533827107937438 ENSG00000235790 RP11-73M7.6
ENST00000609033 0.913390447885591 0.685899429561615 0.0532954767842058 ENSG00000235790 RP11-73M7.6
ENST00000589462 0.912504731461173 0.683522785588919 0.0536744289824112 ENSG00000235790 RP11-73M7.6
ENST00000593188 0.916890167638989 0.695855506603519 0.0512409084650704 ENSG00000235790 RP11-73M7.6
ENST00000609373 0.917712204598974 0.697889086851937 0.0509258210973099 ENSG00000235790 RP11-73M7.6
ENST00000587445 0.917562064080463 0.69754385575545 0.0510209710276108 ENSG00000235790 RP11-73M7.6
ENST00000591929 0.919495965952251 0.703017403366896 0.0499878313507014 ENSG00000235790 RP11-73M7.6
ENST00000609338 0.919495965952251 0.703017403366896 0.0499878313507014 ENSG00000235790 RP11-73M7.6
ENST00000373672 0.960079331579222 0.836095596774649 0.0193293105716882 ENSG00000084636 COL16A1
ENST00000271069 0.960096417785913 0.836516050085871 0.0192941715024886 ENSG00000084636 COL16A1
ENST00000488128 0.814472290872938 0.432264611011848 0.0924607254994453 ENSG00000084636 COL16A1
ENST00000488897 0.658831639799771 0.193405963534794 0.161445818383751 ENSG00000084636 COL16A1
ENST00000440437 0.721945066135876 0.270296476663611 0.140720564442605 ENSG00000084636 COL16A1
ENST00000470799 0.822067327930536 0.447420312458832 0.103720937145906 ENSG00000084636 COL16A1
ENST00000482910 0.856367578010712 0.525534537813488 0.0883011624211047 ENSG00000084636 COL16A1
ENST00000468459 0.908716376765437 0.67293519725196 0.0603812950514865 ENSG00000084636 COL16A1
ENST00000458715 0.899005405810561 0.644218313791923 0.0662397338811867 ENSG00000084636 COL16A1
ENST00000373668 0.950048829108712 0.800322608616453 -0.02758163973968 ENSG00000084636 COL16A1
ENST00000474000 0.897944631885324 0.640725151548816 -0.0665271136556925 ENSG00000084636 COL16A1
ENST00000482478 0.934976946317601 0.748448052065641 -0.0466127151459486 ENSG00000084636 COL16A1
ENST00000373667 0.963484326980214 0.847851674218157 0.0269926494481694 ENSG00000084636 COL16A1
ENST00000398556 0.751847703397102 0.314527226027335 0.11625379143983 ENSG00000121753 BAI2
ENST00000398547 0.835211183330064 0.473062836269087 0.0836990668700542 ENSG00000121753 BAI2
ENST00000373655 0.834900744963736 0.472418822071801 0.083796305932175 ENSG00000121753 BAI2
ENST00000373658 0.834900744963736 0.472418822071801 0.083796305932175 ENSG00000121753 BAI2
ENST00000398542 0.814472290872938 0.432283967081005 0.0918988827504316 ENSG00000121753 BAI2
ENST00000257070 0.834900744963736 0.472418822071801 0.083796305932175 ENSG00000121753 BAI2
ENST00000527361 0.713679754388204 0.259325388762505 0.133708654063706 ENSG00000121753 BAI2
ENST00000440175 0.88072266758986 0.594519070438369 0.0654123831386125 ENSG00000121753 BAI2
ENST00000398538 0.761305193222315 0.333080693980071 0.113449941029663 ENSG00000121753 BAI2
ENST00000420125 0.773354389561487 0.350292453473831 0.127180488428876 ENSG00000121753 BAI2
ENST00000533175 0.872800433009265 0.574247918281382 0.0786525985527621 ENSG00000121753 BAI2
ENST00000527035 0.668576832273364 0.2047900962731 0.184606458665975 ENSG00000254545 RP11-84A19.3
ENST00000257100 0.827412427641445 0.458538770308488 0.0763641812471774 ENSG00000134668 SPOCD1
ENST00000373648 0.827419129971314 0.458578875876581 0.0763592072839766 ENSG00000134668 SPOCD1
ENST00000360482 0.827419129971314 0.458578875876581 0.0763592072839766 ENSG00000134668 SPOCD1
ENST00000473361 0.827487274916656 0.458776438430878 0.0761763366500265 ENSG00000134668 SPOCD1
ENST00000452755 0.834195763705177 0.470703196865227 0.0738606759448048 ENSG00000134668 SPOCD1
ENST00000533231 0.825976707757877 0.455662325583526 0.0768917860986627 ENSG00000134668 SPOCD1
ENST00000528579 0.852739445074317 0.517325962570577 0.0626934424589031 ENSG00000134668 SPOCD1
ENST00000532604 0.86279986521351 0.544264306044918 0.0559028816969702 ENSG00000134668 SPOCD1
ENST00000531039 0.918575526112267 0.700181500075855 0.0351582612795034 ENSG00000134668 SPOCD1
ENST00000468720 0.932502607986874 0.742374777898669 0.0302244402105055 ENSG00000134668 SPOCD1
ENST00000485944 0.932418022573632 0.742093903717023 0.0302945838133976 ENSG00000134668 SPOCD1
ENST00000460061 0.930765198810178 0.737058231076284 0.0312181476802695 ENSG00000134668 SPOCD1
ENST00000602889 0.960331985066609 0.837413395127334 0.0198954033770925 ENSG00000269967 RP11-84A19.4
ENST00000602725 0.977631320052242 0.901242522028117 0.0124071619764733 ENSG00000184007 PTP4A2
ENST00000344035 0.963484326980214 0.847796144363327 0.0158230193495173 ENSG00000184007 PTP4A2
ENST00000356536 0.984667507729048 0.930362355978837 0.00806614732020763 ENSG00000184007 PTP4A2
ENST00000457805 0.990393470071117 0.956370726081934 -0.00650601917604937 ENSG00000184007 PTP4A2
ENST00000489313 0.968647931062451 0.86642675431549 -0.0175084885727754 ENSG00000184007 PTP4A2
ENST00000602683 0.975678699169393 0.892408269723616 -0.0160004489853613 ENSG00000184007 PTP4A2
ENST00000470404 0.963438777036943 0.847537717109624 -0.02254655688937 ENSG00000184007 PTP4A2
ENST00000532001 0.998680977312239 0.994206665504009 0.000861148037092065 ENSG00000184007 PTP4A2
ENST00000528253 0.99642184402292 0.985045957787607 -0.00229290774936618 ENSG00000184007 PTP4A2
ENST00000484483 0.993879491480077 0.971647372392271 -0.00501043611745414 ENSG00000184007 PTP4A2
ENST00000468531 0.948817467526003 0.795747676554545 0.0233547549643896 ENSG00000184007 PTP4A2
ENST00000534796 0.967182461151994 0.861064915524414 0.0193386839511143 ENSG00000184007 PTP4A2
ENST00000532289 0.994552379937845 0.974077408810327 0.00326891463205085 ENSG00000184007 PTP4A2
ENST00000526960 0.827850903730167 0.459839145691803 0.0519599253332641 ENSG00000184007 PTP4A2
ENST00000524384 0.960469981351343 0.837711215278784 -0.0194648227067849 ENSG00000184007 PTP4A2
ENST00000528840 0.969813630197086 0.869771608774238 -0.0154673401069526 ENSG00000184007 PTP4A2
ENST00000494444 0.974940245739359 0.88864745565556 -0.0130942295795184 ENSG00000184007 PTP4A2
ENST00000529477 0.826676248196767 0.457127599575719 0.0489659174367531 ENSG00000184007 PTP4A2
ENST00000533408 0.969876022744803 0.87021925440256 0.0100654609317778 ENSG00000184007 PTP4A2
ENST00000475464 0.682597560969411 0.220483490103757 -0.0849203026632011 ENSG00000184007 PTP4A2
ENST00000327300 0.771011894633329 0.34687342856404 -0.0469277844292848 ENSG00000121774 KHDRBS1
ENST00000307714 0.760444399498083 0.330849171981574 -0.0489886578063677 ENSG00000121774 KHDRBS1
ENST00000492989 0.668764027269865 0.20508755298949 -0.0652728426679909 ENSG00000121774 KHDRBS1
ENST00000484270 0.477249897272487 0.0763388175328587 -0.0976780245310651 ENSG00000121774 KHDRBS1
ENST00000366152 0.262433557963005 0.0227056069182812 -0.197572385655694 ENSG00000203325 RP11-277A4.4
ENST00000487305 0.977315490933749 0.899728409422798 0.0106800133904461 ENSG00000121775 TMEM39B
ENST00000336294 0.980719831743191 0.913951923821479 0.00913001009904878 ENSG00000121775 TMEM39B
ENST00000438825 0.905621301942 0.662861351504851 -0.0437535633362482 ENSG00000121775 TMEM39B
ENST00000441402 0.980681149849386 0.913759975386483 0.00914053637787632 ENSG00000121775 TMEM39B
ENST00000472503 0.918787036635686 0.700871432080515 -0.0381100847455203 ENSG00000121775 TMEM39B
ENST00000456834 0.953997041609081 0.813706587588228 -0.020986068011398 ENSG00000121775 TMEM39B
ENST00000468135 0.980681149849386 0.913759975386483 0.00914053637787632 ENSG00000121775 TMEM39B
ENST00000466321 0.905528664451414 0.662676636230341 -0.0437765496367367 ENSG00000121775 TMEM39B
ENST00000373634 0.980808269675506 0.914268471000696 0.0090966462831191 ENSG00000121775 TMEM39B
ENST00000427288 0.980719831743191 0.913957212395732 -0.00957579832198895 ENSG00000121775 TMEM39B
ENST00000476968 0.977290443434664 0.899064957121974 0.0107657050111684 ENSG00000121775 TMEM39B
ENST00000498613 0.688808744095684 0.228185382034006 -0.138272393881462 ENSG00000121775 TMEM39B
ENST00000373625 0.8663725137022 0.554114664602782 -0.0279145022498435 ENSG00000025800 KPNA6
ENST00000471599 0.823860517094076 0.450431264588043 -0.036516405338506 ENSG00000025800 KPNA6
ENST00000537234 0.67495133606601 0.211428209799925 -0.062374428937282 ENSG00000025800 KPNA6
ENST00000469790 0.734774479451213 0.28853381352762 -0.0685726494059146 ENSG00000025800 KPNA6
ENST00000545542 0.772630000259909 0.34914312911175 0.0466176837688705 ENSG00000025800 KPNA6
ENST00000446515 0.936613923168007 0.754042141433965 0.0181845039952378 ENSG00000025800 KPNA6
ENST00000515055 0.871204070294121 0.568145917452336 0.0351504963214462 ENSG00000250135 RP4-622L5.2
ENST00000373610 0.660212150166672 0.194678098128238 0.0991428333924998 ENSG00000084652 TXLNA
ENST00000373609 0.662172454440512 0.197366914975483 0.0985085600831607 ENSG00000084652 TXLNA
ENST00000373602 0.921604697575043 0.710103103946946 0.041919801470202 ENSG00000160050 CCDC28B
ENST00000469003 0.990618194524412 0.956894626552997 -0.00717875892233093 ENSG00000160050 CCDC28B
ENST00000421922 0.924717267231783 0.717809320460228 0.0406165693221195 ENSG00000160050 CCDC28B
ENST00000461819 0.924788157325327 0.717947660934547 0.0406278785149461 ENSG00000160050 CCDC28B
ENST00000483009 0.866854828834095 0.555948160046535 0.0659559221617733 ENSG00000160050 CCDC28B
ENST00000537469 0.916787365621776 0.695701250471371 -0.0531712311305913 ENSG00000160051 IQCC
ENST00000291358 0.924911311137681 0.71826227144626 -0.0491094636007578 ENSG00000160051 IQCC
ENST00000409358 0.967166554145927 0.860888148634908 -0.0204975843999147 ENSG00000222046 DCDC2B
ENST00000487056 0.972127565642484 0.878405712796151 -0.0178752207928159 ENSG00000222046 DCDC2B
ENST00000466796 0.965576371817333 0.856127134734685 0.016541912563865 ENSG00000160055 TMEM234
ENST00000491434 0.924233070321023 0.716654370686438 0.0317756650441794 ENSG00000160055 TMEM234
ENST00000489170 0.924199229488895 0.716545213911247 0.0318017300913862 ENSG00000160055 TMEM234
ENST00000495091 0.701609381035263 0.241968694045295 0.157305738739045 ENSG00000160055 TMEM234
ENST00000461402 0.924199229488895 0.716545213911247 0.0318017300913862 ENSG00000160055 TMEM234
ENST00000483001 0.965202585640851 0.854750453705161 0.0174187102991148 ENSG00000160055 TMEM234
ENST00000545122 0.928167979308688 0.72974773965919 0.0327093038343623 ENSG00000160055 TMEM234
ENST00000309777 0.916779454171965 0.695627481617944 0.0371902323503036 ENSG00000160055 TMEM234
ENST00000373593 0.916784572913893 0.695656777700762 0.0372051715143603 ENSG00000160055 TMEM234
ENST00000344461 0.917995679341055 0.698569011831556 0.0369962101449997 ENSG00000160055 TMEM234
ENST00000484490 0.947343250245376 0.79093377172279 0.025105208658208 ENSG00000160055 TMEM234
ENST00000485689 0.907641752225504 0.669609503425064 -0.0564614513581802 ENSG00000160055 TMEM234
ENST00000487174 0.955934084476963 0.819614333392998 0.0204740524387879 ENSG00000160055 TMEM234
ENST00000355082 0.773759088649444 0.350851703380813 0.0659227597033597 ENSG00000084623 EIF3I
ENST00000373586 0.756793423149384 0.323537764415531 0.057800413825586 ENSG00000084623 EIF3I
ENST00000489353 0.84854824423706 0.506180687348258 0.0464694548817074 ENSG00000084623 EIF3I
ENST00000471486 0.841192176641296 0.487026277227047 0.0486420870011851 ENSG00000084623 EIF3I
ENST00000483517 0.807272256082037 0.416095086760219 0.056327129732742 ENSG00000084623 EIF3I
ENST00000474371 0.798194428829478 0.398380309314779 0.0522268801948835 ENSG00000084623 EIF3I
ENST00000423995 0.630071987947426 0.164692620788168 0.122225624397456 ENSG00000220785 MTMR9LP
ENST00000403496 0.649351580789878 0.183933950034882 0.114307289462942 ENSG00000220785 MTMR9LP
ENST00000441044 0.63356608623255 0.167356748030143 0.129993475086096 ENSG00000220785 MTMR9LP
ENST00000426597 0.668576832273364 0.204782222328729 0.126166123925083 ENSG00000220785 MTMR9LP
ENST00000373582 0.800677996707626 0.404062134303477 0.09612345777534 ENSG00000183615 FAM167B
ENST00000373548 0.769266939373662 0.344410965668393 0.063380775098429 ENSG00000116478 HDAC1
ENST00000481281 0.999488600875412 0.998251130003036 -0.00015452682119757 ENSG00000116478 HDAC1
ENST00000463172 0.962712706044696 0.844515104289897 -0.0139964267115812 ENSG00000116478 HDAC1
ENST00000428704 0.944656145629325 0.779423703679285 0.0186940880709549 ENSG00000116478 HDAC1
ENST00000472928 0.997661870465864 0.990739168213994 0.000816921909951101 ENSG00000116478 HDAC1
ENST00000373541 0.771151534412919 0.347143240351208 0.0627579002027322 ENSG00000116478 HDAC1
ENST00000490081 0.529829444011634 0.100264180212607 0.116569957683969 ENSG00000116478 HDAC1
ENST00000482310 0.513646021444075 0.0918387214630111 0.123803449415162 ENSG00000116478 HDAC1
ENST00000476391 0.586105093478996 0.133402133167898 0.102369517118735 ENSG00000116478 HDAC1
ENST00000484305 0.84015558926435 0.484801133321131 0.0574937236652096 ENSG00000116478 HDAC1
ENST00000471488 0.648866890664355 0.183178533251493 0.100765143730246 ENSG00000116478 HDAC1
ENST00000329421 0.750918847741567 0.312798729291863 0.0875789325230493 ENSG00000175130 MARCKSL1
ENST00000574315 0.923735788915531 0.715561978529309 0.0353966217292351 ENSG00000162526 TSSK3
ENST00000416512 0.970286972131596 0.872287398519353 0.0191263534851922 ENSG00000225828 FAM229A
ENST00000415596 0.9939086485422 0.97178197301074 -0.00423314611546208 ENSG00000225828 FAM229A
ENST00000373534 0.888369293390634 0.617064939196412 -0.0605820085811131 ENSG00000162526 TSSK3
ENST00000455895 0.634096471065161 0.167843944314366 0.123175444261498 ENSG00000160058 BSDC1
ENST00000413080 0.634096471065161 0.167843944314366 0.123175444261498 ENSG00000160058 BSDC1
ENST00000444377 0.63429311126516 0.168064525101645 0.123151047570153 ENSG00000160058 BSDC1
ENST00000341071 0.631119904212776 0.165516078161142 0.123525162275344 ENSG00000160058 BSDC1
ENST00000526031 0.662633507614694 0.197845353862737 0.133867335495635 ENSG00000160058 BSDC1
ENST00000419121 0.662427480687657 0.197628424582092 0.133882784584503 ENSG00000160058 BSDC1
ENST00000446293 0.675496183548453 0.211923430771392 0.132728137819752 ENSG00000160058 BSDC1
ENST00000463967 0.6311546544414 0.165688331794278 0.122527433105595 ENSG00000160058 BSDC1
ENST00000373520 0.65498924491112 0.189319306555988 0.136758296755327 ENSG00000160058 BSDC1
ENST00000449308 0.647556401768079 0.181845899648316 0.137927602599533 ENSG00000160058 BSDC1
ENST00000527513 0.679534087105292 0.217147368125626 0.142862484844393 ENSG00000160058 BSDC1
ENST00000527163 0.69396931411445 0.233496713280778 0.138968760998181 ENSG00000160058 BSDC1
ENST00000530485 0.738641259019596 0.293845865733602 0.124393424209324 ENSG00000160058 BSDC1
ENST00000474414 0.747811978450651 0.307441017642341 0.12445585055216 ENSG00000160058 BSDC1
ENST00000530876 0.710089520855078 0.254051223740336 0.140887884012806 ENSG00000160058 BSDC1
ENST00000530753 0.722567991604367 0.271545753499683 0.137272633189842 ENSG00000160058 BSDC1
ENST00000533084 0.783842162432504 0.367769171509289 0.121790587732207 ENSG00000160058 BSDC1
ENST00000531222 0.8077730588959 0.417879118356721 0.12310133424505 ENSG00000160058 BSDC1
ENST00000480336 0.116233100831288 0.00543845904656417 -0.243687770947243 ENSG00000254553 RP1-27O5.3
ENST00000373510 0.464419924730549 0.0717591647534784 -0.176441869174774 ENSG00000160062 ZBTB8A
ENST00000316459 0.187989331290069 0.0122837002317465 -0.219086489594182 ENSG00000160062 ZBTB8A
ENST00000341885 0.36542433495348 0.0429474040525572 -0.120618867254682 ENSG00000176261 ZBTB8OS
ENST00000468695 0.378588387608667 0.0459992381737451 -0.131995636039204 ENSG00000176261 ZBTB8OS
ENST00000492007 0.384140083848409 0.0475037501822702 -0.128891850244443 ENSG00000176261 ZBTB8OS
ENST00000373506 0.393682028009849 0.049975028946016 -0.127602831448227 ENSG00000176261 ZBTB8OS
ENST00000467652 0.408901985862318 0.0542564605704885 -0.171546940012951 ENSG00000176261 ZBTB8OS
ENST00000498691 0.663225672967033 0.198238478430043 -0.0949036864934327 ENSG00000176261 ZBTB8OS
ENST00000478041 0.399604820213681 0.0516425447688141 -0.127059093166321 ENSG00000176261 ZBTB8OS
ENST00000473294 0.401045839222616 0.0519485623636332 -0.127000514700638 ENSG00000176261 ZBTB8OS
ENST00000436661 0.398754819206249 0.0514610835517415 -0.127631589695147 ENSG00000176261 ZBTB8OS
ENST00000373501 0.398747419990474 0.0514506857633463 -0.127628139124343 ENSG00000176261 ZBTB8OS
ENST00000476493 0.397342150515598 0.0510015294260055 -0.127643607505794 ENSG00000176261 ZBTB8OS
ENST00000465588 0.3840591060083 0.0474792275881489 -0.129975740132756 ENSG00000176261 ZBTB8OS
ENST00000483138 0.488259231299772 0.08082014347903 -0.121964380571049 ENSG00000176261 ZBTB8OS
ENST00000479075 0.617766391484412 0.155540754612799 -0.0981359015488292 ENSG00000176261 ZBTB8OS
ENST00000473383 0.992043997230589 0.963599987184388 0.00400809706198542 ENSG00000176261 ZBTB8OS
ENST00000466361 0.576855326394082 0.127805727354742 -0.118982580662364 ENSG00000176261 ZBTB8OS
ENST00000414241 0.683117755511505 0.220765127363262 -0.0598932704207831 ENSG00000162521 RBBP4
ENST00000373493 0.954209439511156 0.814379801604412 -0.0138470732973956 ENSG00000162521 RBBP4
ENST00000527118 0.953265264385536 0.811231118090783 -0.0120977493991087 ENSG00000162521 RBBP4
ENST00000401893 0.897654069679393 0.640309428877284 -0.0265685828252798 ENSG00000162521 RBBP4
ENST00000524393 0.976439483145159 0.894849860946946 -0.006667121011691 ENSG00000162521 RBBP4
ENST00000526193 0.919935224357252 0.704641728413792 -0.0189115806644946 ENSG00000162521 RBBP4
ENST00000492348 0.830367161931238 0.464139045443657 -0.0369041403715451 ENSG00000162521 RBBP4
ENST00000544435 0.830367161931238 0.464139045443657 -0.0369041403715451 ENSG00000162521 RBBP4
ENST00000525506 0.732051815880503 0.284967892958158 -0.073665313849472 ENSG00000162521 RBBP4
ENST00000465780 0.76508264911666 0.338119451075478 -0.074759505970844 ENSG00000162521 RBBP4
ENST00000373485 0.872511299978837 0.572978806453365 -0.0298491224266627 ENSG00000162521 RBBP4
ENST00000477563 0.858379812396345 0.532579347521269 -0.0363978131935774 ENSG00000162521 RBBP4
ENST00000458695 0.72264929793356 0.271699577118289 -0.0569333361097462 ENSG00000162521 RBBP4
ENST00000490500 0.799264591561071 0.400230321194245 -0.0603889051195761 ENSG00000162521 RBBP4
ENST00000445722 0.938990782810418 0.762824396418104 -0.0194014432861262 ENSG00000162521 RBBP4
ENST00000475321 0.90564195682465 0.663135561338798 -0.0306494231466156 ENSG00000162521 RBBP4
ENST00000531983 0.940495708493775 0.767247413748876 0.0250365080005357 ENSG00000162521 RBBP4
ENST00000463378 0.796002631545294 0.394220983585506 -0.0589240320357084 ENSG00000162521 RBBP4
ENST00000460669 0.881040769261715 0.595644401451623 -0.0388267838557898 ENSG00000162521 RBBP4
ENST00000482190 0.89380927675185 0.632597736700081 -0.0353916833325456 ENSG00000162521 RBBP4
ENST00000373484 0.984208973875377 0.928974214001683 0.00549253810515629 ENSG00000162520 SYNC
ENST00000409190 0.958935163857806 0.828640428978577 0.0132276434516405 ENSG00000162520 SYNC
ENST00000417633 0.990794470591419 0.957817218398793 -0.00473885964679552 ENSG00000162520 SYNC
ENST00000426909 0.995604054691415 0.979919851379693 -0.00234051298384938 ENSG00000162520 SYNC
ENST00000401073 0.557574285403785 0.116230990909692 0.138806274038328 ENSG00000162522 KIAA1522
ENST00000468130 0.97716259273365 0.898320422122496 0.0133286168712176 ENSG00000162522 KIAA1522
ENST00000373481 0.358064832786098 0.0412619846115515 0.191071984392895 ENSG00000162522 KIAA1522
ENST00000294521 0.518371759433929 0.0947131252222669 0.17784774427344 ENSG00000162522 KIAA1522
ENST00000373480 0.249298264481111 0.0207056788168426 0.21931185993299 ENSG00000162522 KIAA1522
ENST00000469100 0.588785220557491 0.135040643853492 0.113351903298523 ENSG00000134684 YARS
ENST00000373477 0.897059512432943 0.639412880778337 0.0213895781074751 ENSG00000134684 YARS
ENST00000490826 0.557222109789346 0.116021438086509 0.121928169915163 ENSG00000134684 YARS
ENST00000487404 0.682264954012582 0.22009146059204 0.0829285913360358 ENSG00000134684 YARS
ENST00000478828 0.76583606784707 0.339541419668218 0.0643244237267896 ENSG00000134684 YARS
ENST00000481895 0.958850169052028 0.828249188357786 -0.0120266222296516 ENSG00000134684 YARS
ENST00000466052 0.538625156303455 0.104870780731944 -0.135589132304 ENSG00000134684 YARS
ENST00000470377 0.885529539286136 0.608262168771775 -0.0443036181376506 ENSG00000134684 YARS
ENST00000472692 0.838114680150781 0.480054883447808 0.0752076568878388 ENSG00000134684 YARS
ENST00000530710 0.962484900825734 0.843764191731089 -0.0166005944232707 ENSG00000116497 S100PBP
ENST00000373476 0.837161414150042 0.477846444441903 -0.0500032719506516 ENSG00000116497 S100PBP
ENST00000373475 0.851290163549853 0.512575312649481 -0.0460578801825227 ENSG00000116497 S100PBP
ENST00000529027 0.796560777283943 0.394880119963184 -0.0864596120836405 ENSG00000116497 S100PBP
ENST00000531123 0.817466099310904 0.438378752693383 -0.0516878114092679 ENSG00000116497 S100PBP
ENST00000398243 0.819358767774844 0.442382354209255 -0.0535298270743304 ENSG00000116497 S100PBP
ENST00000356689 0.76351234782171 0.335908749458362 -0.0645864489653697 ENSG00000116497 S100PBP
ENST00000526230 0.791016458462605 0.38132211682369 -0.078648882037822 ENSG00000116497 S100PBP
ENST00000531256 0.756704943610574 0.322840059906534 -0.0831182761734304 ENSG00000116497 S100PBP
ENST00000477248 0.802530537314165 0.407142930171384 0.1009617379387 ENSG00000116497 S100PBP
ENST00000482212 0.77033305705661 0.345642112187026 -0.0815335166714344 ENSG00000116497 S100PBP
ENST00000530552 0.896823665432677 0.639037615062072 0.0519060363348927 ENSG00000116497 S100PBP
ENST00000525203 0.817857105026199 0.439468721539976 -0.0843272232276549 ENSG00000116497 S100PBP
ENST00000524535 0.783985065037643 0.368719454401953 -0.100003662379897 ENSG00000116497 S100PBP
ENST00000470896 0.718764557488407 0.266287558547655 0.111742428531644 ENSG00000121905 HPCA
ENST00000482771 0.979744290335077 0.909863019518998 0.0138426182171899 ENSG00000121900 TMEM54
ENST00000329151 0.725125592332365 0.275606004329903 0.110633398211289 ENSG00000121900 TMEM54
ENST00000373463 0.725125592332365 0.27565189233104 0.110617411305714 ENSG00000121900 TMEM54
ENST00000474144 0.725464584296415 0.276068136243933 0.110591329031637 ENSG00000121900 TMEM54
ENST00000475208 0.736476858322848 0.290814738564632 0.107661854670056 ENSG00000121900 TMEM54
ENST00000463914 0.885520731078334 0.607599930992694 0.0554128224335987 ENSG00000121900 TMEM54
ENST00000373456 0.876192972997501 0.58296017548348 -0.0392623808377441 ENSG00000116514 RNF19B
ENST00000356990 0.876192972997501 0.58296017548348 -0.0392623808377441 ENSG00000116514 RNF19B
ENST00000235150 0.899731826556698 0.646097732236779 -0.0328798497032512 ENSG00000116514 RNF19B
ENST00000427524 0.92592697299988 0.720799457231441 0.0185141109973798 ENSG00000236065 RP1-117O3.2
ENST00000373449 0.904617871492146 0.659555529409925 0.0232590614340669 ENSG00000004455 AK2
ENST00000548033 0.860900190594276 0.539338769814528 0.0376652746697861 ENSG00000004455 AK2
ENST00000482191 0.97238447775234 0.880126418446778 0.0123886908306711 ENSG00000004455 AK2
ENST00000491241 0.700948299162751 0.241138390674736 0.0732676119850311 ENSG00000004455 AK2
ENST00000467905 0.754028798189825 0.317865742878699 0.0595477373768989 ENSG00000004455 AK2
ENST00000354858 0.858408321172294 0.532643331459622 0.0463019581669491 ENSG00000004455 AK2
ENST00000480134 0.858408321172294 0.532643331459622 0.0463019581669491 ENSG00000004455 AK2
ENST00000550338 0.86004562430921 0.536829334420015 0.0465151139365101 ENSG00000004455 AK2
ENST00000469238 0.858286657906049 0.532121628503904 0.0488416636886283 ENSG00000004455 AK2
ENST00000466029 0.851404487319886 0.513132506501559 0.0513873971108365 ENSG00000004455 AK2
ENST00000487289 0.884085198504971 0.604736167566479 0.0461758655655567 ENSG00000004455 AK2
ENST00000548559 0.923675720111334 0.715460011068346 0.0384794771671342 ENSG00000004455 AK2
ENST00000551979 0.983034299971321 0.924071175522471 0.011108234372823 ENSG00000004455 AK2
ENST00000478635 0.950182068363752 0.801402467138303 -0.0282028354919185 ENSG00000142920 ADC
ENST00000358680 0.947264347445714 0.790388062075514 -0.0261644835310679 ENSG00000142920 ADC
ENST00000294517 0.988480349935403 0.947648849927347 0.00492597090932941 ENSG00000142920 ADC
ENST00000481886 0.988480349935403 0.947613900634298 0.00492687525364869 ENSG00000142920 ADC
ENST00000475935 0.988480349935403 0.947613900634298 0.00492687525364869 ENSG00000142920 ADC
ENST00000462920 0.889452509042839 0.621011231922565 -0.0566886853110637 ENSG00000142920 ADC
ENST00000471119 0.988480349935403 0.947613900634298 0.00492687525364869 ENSG00000142920 ADC
ENST00000495135 0.959750912424384 0.834053273897851 0.028901797991803 ENSG00000142920 ADC
ENST00000477570 0.963367119864999 0.847335720905187 -0.0198724872227759 ENSG00000142920 ADC
ENST00000483027 0.92501785522083 0.718587510056377 -0.0382796132401256 ENSG00000142920 ADC
ENST00000492420 0.948074134240836 0.794146769490952 -0.0289108188102134 ENSG00000142920 ADC
ENST00000398167 0.988480349935403 0.947613900634298 0.00492687525364869 ENSG00000142920 ADC
ENST00000373443 0.988480349935403 0.947613900634298 0.00492687525364869 ENSG00000142920 ADC
ENST00000497710 0.888994303024733 0.620206491055701 -0.0568009787590258 ENSG00000142920 ADC
ENST00000473089 0.963367119864999 0.847335720905187 -0.0198724872227759 ENSG00000142920 ADC
ENST00000484656 0.947596408448883 0.792698242828938 0.0207162161077216 ENSG00000142920 ADC
ENST00000373440 0.953997041609081 0.813599563982582 -0.0240278681490347 ENSG00000142920 ADC
ENST00000373441 0.997404353335006 0.990166407295389 -0.000988750629722675 ENSG00000142920 ADC
ENST00000478204 0.994732145949514 0.97442536558885 -0.00258395528768602 ENSG00000142920 ADC
ENST00000291416 0.947870688968101 0.793619364359043 0.0204859085549634 ENSG00000116525 TRIM62
ENST00000543586 0.879863038100364 0.592881421927683 0.0470126947584556 ENSG00000116525 TRIM62
ENST00000485148 0.800738811403229 0.404318552290647 -0.0791321850366708 ENSG00000116525 TRIM62
ENST00000486583 0.953667138866762 0.81240974508792 -0.0313420847260551 ENSG00000116525 TRIM62
ENST00000483388 0.899924141596283 0.646758146834558 -0.0373003160315966 ENSG00000160094 ZNF362
ENST00000539719 0.887378030437109 0.61300613977719 0.0304394355000005 ENSG00000160094 ZNF362
ENST00000490959 0.763922002736604 0.336568676800042 -0.0924386830220776 ENSG00000160094 ZNF362
ENST00000373428 0.723015473215011 0.272104465074322 0.0644981047504188 ENSG00000160094 ZNF362
ENST00000477934 0.704287830708558 0.244787790169523 0.169512878658059 ENSG00000160094 ZNF362
ENST00000543783 0.761089355294779 0.332189753343933 0.094145110691758 ENSG00000256142 AL513327.1
ENST00000588828 0.959352044094294 0.830517949472556 0.0249347054686663 ENSG00000225313 RP11-415J8.3
ENST00000457957 0.956791114633155 0.822013741744987 0.0258268815428274 ENSG00000225313 RP11-415J8.3
ENST00000587696 0.958088023630196 0.825411425814089 0.0255895788256993 ENSG00000225313 RP11-415J8.3
ENST00000431992 0.981300432453464 0.915913198739673 0.0057740484965114 ENSG00000134686 PHC2
ENST00000485928 0.989122821468732 0.951235976270952 0.00339627405679843 ENSG00000134686 PHC2
ENST00000373418 0.988539288580432 0.948156416549727 0.0036102627869733 ENSG00000134686 PHC2
ENST00000373422 0.97238447775234 0.880128833066241 0.00832580314612945 ENSG00000134686 PHC2
ENST00000257118 0.981300432453464 0.915923019651248 0.00577356517836601 ENSG00000134686 PHC2
ENST00000419414 0.871738548254187 0.569727948817659 -0.0263224449418871 ENSG00000134686 PHC2
ENST00000467894 0.950657948571765 0.803646675233247 0.0130678664434046 ENSG00000134686 PHC2
ENST00000373416 0.996441139882539 0.985203684439958 -0.000966628849323925 ENSG00000134686 PHC2
ENST00000486897 0.899620110025106 0.645881056342522 -0.0258141199735413 ENSG00000134686 PHC2
ENST00000493483 0.903532473245439 0.656908025966401 -0.0247632053867247 ENSG00000134686 PHC2
ENST00000473158 0.894954897072127 0.635370763306585 0.0275729570530448 ENSG00000134686 PHC2
ENST00000583214 0.839337234366845 0.483051309693534 0.0727090341844857 ENSG00000266239 MIR3605
ENST00000432703 0.793299728644128 0.386937217282786 0.0992611852488633 ENSG00000233246 RP11-415J8.5
ENST00000468406 0.618637470247861 0.156189738501707 -0.137183173988112 ENSG00000134686 PHC2
ENST00000484692 0.426981293141295 0.0597016345662682 -0.194892493779193 ENSG00000134686 PHC2
ENST00000361328 0.937457952742616 0.755918176938723 -0.0265461133874123 ENSG00000121903 ZSCAN20
ENST00000373413 0.849631744554679 0.509096289662794 -0.0662744350425958 ENSG00000121903 ZSCAN20
ENST00000480917 0.757923616395362 0.325941889703252 -0.114354143788519 ENSG00000121903 ZSCAN20
ENST00000241312 0.637774983527903 0.171650628247106 -0.195504433230144 ENSG00000121904 CSMD2
ENST00000373381 0.637620279378119 0.171580732566155 -0.195540178184602 ENSG00000121904 CSMD2
ENST00000426886 0.681580488614243 0.219324910030768 0.0922015085216678 ENSG00000163866 SMIM12
ENST00000521580 0.490159954080184 0.0815990929380352 0.138442663774293 ENSG00000163866 SMIM12
ENST00000446026 0.632513611539315 0.166564450175386 0.123796074741279 ENSG00000163866 SMIM12
ENST00000456842 0.625863768238588 0.161504107961038 0.125512533561012 ENSG00000163866 SMIM12
ENST00000423898 0.675536822866689 0.211995698695552 0.117295527832812 ENSG00000163866 SMIM12
ENST00000417239 0.737257768119116 0.291919471449474 0.121237780776762 ENSG00000163866 SMIM12
ENST00000417456 0.707849521586907 0.249797695902156 0.116127818908947 ENSG00000241014 RP11-244H3.1
ENST00000487874 0.959015495648814 0.829074540343572 -0.0163006407214392 ENSG00000271741 RP11-244H3.4
ENST00000373337 0.804133162915804 0.409838209365228 0.0992439038157048 ENSG00000243749 ZMYM6NB
ENST00000373340 0.952003664027403 0.807338574668901 -0.0181442979232931 ENSG00000163867 ZMYM6
ENST00000493328 0.896685527204239 0.638825005990864 -0.0410162917531291 ENSG00000163867 ZMYM6
ENST00000357182 0.872256312689757 0.571987652982862 -0.0503269281712291 ENSG00000163867 ZMYM6
ENST00000466345 0.944876435666337 0.780423368482932 0.0355910890394494 ENSG00000163867 ZMYM6
ENST00000415531 0.903846972328521 0.657473828908878 -0.0398627366281782 ENSG00000163867 ZMYM6
ENST00000317538 0.964257450216949 0.851313795995381 -0.0167340101491673 ENSG00000163867 ZMYM6
ENST00000460607 0.966358968385817 0.858972852588198 -0.0159494414413076 ENSG00000163867 ZMYM6
ENST00000373333 0.952109542246038 0.807802591651004 -0.0227386874565883 ENSG00000163867 ZMYM6
ENST00000471566 0.982562047257665 0.921657229543687 0.0127421369698869 ENSG00000163867 ZMYM6
ENST00000417119 0.945058973642839 0.782145220082348 -0.0244773186296785 ENSG00000197056 ZMYM1
ENST00000359858 0.999210116332419 0.99631131312153 -0.000542793302277838 ENSG00000197056 ZMYM1
ENST00000466390 0.8077730588959 0.417343941720065 -0.0885642570535687 ENSG00000197056 ZMYM1
ENST00000488455 0.98291029528886 0.923416918602819 -0.0110955308075827 ENSG00000197056 ZMYM1
ENST00000475654 0.9310055686469 0.737697946520775 -0.0287349556228848 ENSG00000197056 ZMYM1
ENST00000373329 0.999210116332419 0.99631131312153 -0.000542793302277838 ENSG00000197056 ZMYM1
ENST00000373330 0.999244695668224 0.996511844980634 -0.000513435047543828 ENSG00000197056 ZMYM1
ENST00000463393 0.760618037397768 0.331064522618242 -0.143710433352234 ENSG00000197056 ZMYM1
ENST00000468598 0.86070938986077 0.538693204175672 0.0596516745057173 ENSG00000116560 SFPQ
ENST00000460428 0.798222817603874 0.398668894073523 0.0508439081008941 ENSG00000116560 SFPQ
ENST00000470472 0.901501473219629 0.652549463318601 0.0363544455697886 ENSG00000116560 SFPQ
ENST00000466745 0.727241703561551 0.278859288555108 0.108375283260115 ENSG00000116560 SFPQ
ENST00000466213 0.761089355294779 0.332622420447327 0.0939144083739804 ENSG00000116560 SFPQ
ENST00000490668 0.80128978925975 0.404975990691198 0.0802358240414811 ENSG00000116560 SFPQ
ENST00000485365 0.827736343434684 0.459656377280896 0.0704595137154913 ENSG00000116560 SFPQ
ENST00000485454 0.999683255017084 0.999121693945187 -0.000145540535263522 ENSG00000116560 SFPQ
ENST00000357214 0.878558584708078 0.589748527765356 0.038247507630794 ENSG00000116560 SFPQ
ENST00000373297 0.679666916744233 0.217257291431983 -0.121650979933594 ENSG00000146463 ZMYM4
ENST00000314607 0.679666916744233 0.217257291431983 -0.121650979933594 ENSG00000146463 ZMYM4
ENST00000441447 0.133049759092842 0.00677357638918563 -0.303036078245691 ENSG00000146463 ZMYM4
ENST00000432683 0.572335148875005 0.125223101962119 -0.198593748456106 ENSG00000227409 ZMYM4-AS1
ENST00000457946 0.903697458425517 0.657305862681777 -0.0413176099514613 ENSG00000146463 ZMYM4
ENST00000482131 0.936251053533163 0.752936851598198 -0.0346527027337751 ENSG00000146463 ZMYM4
ENST00000470175 0.996834993710232 0.987864123490572 -0.00231055152453006 ENSG00000146463 ZMYM4
ENST00000492456 0.699978351164475 0.240227762595627 0.141360323033842 ENSG00000146463 ZMYM4
ENST00000325722 0.788070506869142 0.375926349986215 -0.0419426489302381 ENSG00000142687 KIAA0319L
ENST00000373266 0.732242492627319 0.285307562580953 0.0656264530542878 ENSG00000142687 KIAA0319L
ENST00000426982 0.677658695315928 0.21424082539917 -0.0639926031626468 ENSG00000142687 KIAA0319L
ENST00000461312 0.958121086376591 0.825499706029111 0.0207529747938016 ENSG00000142687 KIAA0319L
ENST00000485551 0.990935680643966 0.958761363471237 -0.00279461568120477 ENSG00000142687 KIAA0319L
ENST00000473423 0.673087320012416 0.209905231683074 0.136360378311534 ENSG00000142687 KIAA0319L
ENST00000473844 0.987254693788298 0.941881016646362 -0.00567843584012274 ENSG00000142687 KIAA0319L
ENST00000474856 0.939232627251404 0.763473139621254 -0.0286038696810652 ENSG00000142687 KIAA0319L
ENST00000492544 0.928811949676619 0.731851959912037 0.0343338503476216 ENSG00000142687 KIAA0319L
ENST00000440579 0.503519246740626 0.0871134258907124 -0.136005244175455 ENSG00000142687 KIAA0319L
ENST00000467109 0.903382421874304 0.656390067161678 0.0553034114383317 ENSG00000142687 KIAA0319L
ENST00000431916 0.543411299442727 0.1077846317061 -0.134751378244788 ENSG00000142687 KIAA0319L
ENST00000482929 0.443774699571953 0.0646616188880135 -0.149297020324764 ENSG00000142687 KIAA0319L
ENST00000478463 0.302717555285586 0.0295725095817656 -0.18467226984108 ENSG00000142687 KIAA0319L
ENST00000470388 0.302291622362082 0.0295113488115842 -0.184688253469536 ENSG00000142687 KIAA0319L
ENST00000492888 0.49220879452224 0.0823992412668421 -0.151612397499138 ENSG00000142687 KIAA0319L
ENST00000469892 0.452732029092887 0.0678156856292515 -0.158626768784856 ENSG00000142687 KIAA0319L
ENST00000494948 0.339651737281036 0.036928057604398 -0.20670426265221 ENSG00000142687 KIAA0319L
ENST00000476329 0.847848805426996 0.504347769178104 -0.0551192783884494 ENSG00000142687 KIAA0319L
ENST00000473465 0.585932430460659 0.133335265879667 0.216250537307326 ENSG00000142687 KIAA0319L
ENST00000373253 0.549039559761727 0.111299343446108 0.192399513193761 ENSG00000020129 NCDN
ENST00000356090 0.54545690340582 0.109160951436744 0.192779604677864 ENSG00000020129 NCDN
ENST00000373243 0.545334601808814 0.109107229673548 0.192786431759661 ENSG00000020129 NCDN
ENST00000459931 0.15219997893946 0.00837250598673782 0.287926379720116 ENSG00000020129 NCDN
ENST00000437806 0.282900648837907 0.0261003566885933 0.271869708594643 ENSG00000020129 NCDN
ENST00000423723 0.503566262560678 0.0871318987246956 0.180139522540308 ENSG00000020129 NCDN
ENST00000444348 0.772610222432332 0.349079731022609 0.129511996032932 ENSG00000239636 RP4-728D4.2
ENST00000373235 0.798216989854118 0.398494842531444 0.0998456504925294 ENSG00000116819 TFAP2E
ENST00000373237 0.878234982051265 0.589122590149717 0.0425272256583582 ENSG00000126067 PSMB2
ENST00000270815 0.637975606866951 0.171995885674131 0.127803517502241 ENSG00000142686 C1orf216
ENST00000503824 0.751730079518421 0.31419912248559 0.115969777839148 ENSG00000142686 C1orf216
ENST00000453178 0.737653011092959 0.29246428338217 0.119397317144674 ENSG00000142686 C1orf216
ENST00000251195 0.977315490933749 0.899798776502346 -0.0137791335111437 ENSG00000092853 CLSPN
ENST00000466308 0.759916187121414 0.330070591021579 0.114953208359889 ENSG00000092853 CLSPN
ENST00000318121 0.979091085141167 0.907680217933914 -0.013426196418162 ENSG00000092853 CLSPN
ENST00000373220 0.979091085141167 0.907680217933914 -0.013426196418162 ENSG00000092853 CLSPN
ENST00000520551 0.979091085141167 0.907680217933914 -0.013426196418162 ENSG00000092853 CLSPN
ENST00000373226 0.746758961456592 0.306127705829309 0.110764459135743 ENSG00000232335 RP11-435D7.3
ENST00000517467 0.800818241226811 0.40444169884004 -0.119342697904105 ENSG00000092853 CLSPN
ENST00000373210 0.637829498002958 0.171785485353165 -0.0951142098321972 ENSG00000134698 AGO4
ENST00000488778 0.793398063557986 0.387256085566063 -0.115070478056314 ENSG00000134698 AGO4
ENST00000496257 0.849660107063347 0.509240109207246 0.0818834520128393 ENSG00000134698 AGO4
ENST00000373206 0.669763851969942 0.206234569606315 0.0829896595502291 ENSG00000092847 AGO1
ENST00000373204 0.84230491394718 0.489265296360689 0.0407636718094186 ENSG00000092847 AGO1
ENST00000324350 0.701764425469254 0.242048101291391 -0.134370358581904 ENSG00000126070 AGO3
ENST00000373191 0.544940953646472 0.108832104897611 -0.184230858411423 ENSG00000126070 AGO3
ENST00000397828 0.722343118027606 0.270883674871907 -0.124508073522825 ENSG00000126070 AGO3
ENST00000246314 0.442880140125893 0.0643757771824868 -0.202128424133859 ENSG00000126070 AGO3
ENST00000491443 0.948990644527868 0.796685625108962 -0.0364441216395686 ENSG00000126070 AGO3
ENST00000373178 0.756704943610574 0.323365205195812 0.114603487516755 ENSG00000116863 ADPRHL2
ENST00000373166 0.914001900728237 0.686982995309993 0.0248895167990743 ENSG00000054116 TRAPPC3
ENST00000462715 0.799863693889779 0.401307644277726 0.0533383408355901 ENSG00000054116 TRAPPC3
ENST00000373163 0.948038516390128 0.794073137081348 0.016445336600093 ENSG00000054116 TRAPPC3
ENST00000373162 0.95422286935118 0.814417713301086 0.0147475602205497 ENSG00000054116 TRAPPC3
ENST00000469757 0.827338733134087 0.458443504252631 0.0552141229601846 ENSG00000054116 TRAPPC3
ENST00000373159 0.87235078527108 0.572303383141345 0.0445846333880418 ENSG00000054116 TRAPPC3
ENST00000497251 0.947596408448883 0.792647321380398 0.0204142345935265 ENSG00000054116 TRAPPC3
ENST00000429533 0.793427366279127 0.387425385319406 0.0906048747434176 ENSG00000116871 MAP7D1
ENST00000316156 0.679778437920822 0.217462522924629 0.131885693213536 ENSG00000116871 MAP7D1
ENST00000527764 0.919533519620288 0.703146203615399 -0.0314721853356943 ENSG00000116871 MAP7D1
ENST00000373150 0.679778437920822 0.217446930448145 0.131862810256938 ENSG00000116871 MAP7D1
ENST00000373151 0.680024086521609 0.217896026141244 0.131731759800029 ENSG00000116871 MAP7D1
ENST00000530729 0.793299728644128 0.386810234245039 0.0843329840208847 ENSG00000116871 MAP7D1
ENST00000462118 0.46608359116707 0.0724770104346464 0.205700054702224 ENSG00000116871 MAP7D1
ENST00000474796 0.541188365433458 0.106359976836801 0.185368163335846 ENSG00000116871 MAP7D1
ENST00000530975 0.408947597035685 0.0542857814525703 0.200754096029983 ENSG00000116871 MAP7D1
ENST00000487131 0.420933941005659 0.0577476407285598 0.202756335480199 ENSG00000116871 MAP7D1
ENST00000373148 0.582647370502892 0.131113154472863 0.160662145849286 ENSG00000116871 MAP7D1
ENST00000532131 0.597328722521137 0.140079924422781 0.164203289204394 ENSG00000116871 MAP7D1
ENST00000487114 0.72883922551826 0.281182759494678 0.122883138002492 ENSG00000116871 MAP7D1
ENST00000354618 0.997037544697648 0.988580735439287 -0.000962316396870882 ENSG00000054118 THRAP3
ENST00000469141 0.981558850330503 0.917149022251948 -0.0076318217088935 ENSG00000054118 THRAP3
ENST00000478853 0.078328745822953 0.00272554796977955 -0.23160692711559 ENSG00000054118 THRAP3
ENST00000466743 0.945047274225119 0.781952231309733 -0.0395132352292887 ENSG00000054118 THRAP3
ENST00000373139 0.945459909199859 0.783305567961728 0.0354887954612629 ENSG00000214193 SH3D21
ENST00000453908 0.769071938992275 0.344057314129467 0.108346546944715 ENSG00000214193 SH3D21
ENST00000426732 0.769071938992275 0.344057314129467 0.108346546944715 ENSG00000214193 SH3D21
ENST00000312808 0.83456395099318 0.471914568980713 0.0837234119245095 ENSG00000214193 SH3D21
ENST00000505871 0.88887684960139 0.619242287204794 0.0585397439707934 ENSG00000214193 SH3D21
ENST00000480549 0.831641876538801 0.46616233105721 0.0911238727777373 ENSG00000214193 SH3D21
ENST00000474766 0.779478705619147 0.360348529307208 0.122082921272584 ENSG00000214193 SH3D21
ENST00000270824 0.799537065331672 0.400802767066154 0.112190601392466 ENSG00000142694 EVA1B
ENST00000490466 0.806329342913738 0.413714078733648 0.110963017935952 ENSG00000142694 EVA1B
ENST00000373137 0.748797728887941 0.309451728804367 0.112899610207568 ENSG00000116883 RP11-268J15.5
ENST00000359297 0.75327011479349 0.316348392568682 0.0873059653568709 ENSG00000196182 STK40
ENST00000373129 0.985290522512071 0.933128764091785 0.00728439442414718 ENSG00000196182 STK40
ENST00000373130 0.985290522512071 0.933128764091785 0.00728439442414718 ENSG00000196182 STK40
ENST00000373132 0.985290522512071 0.933128764091785 0.00728439442414718 ENSG00000196182 STK40
ENST00000460417 0.795581319908941 0.392647701913847 -0.0749351702333493 ENSG00000196182 STK40
ENST00000473733 0.918104203509308 0.698855185271282 -0.0354546787884047 ENSG00000196182 STK40
ENST00000482458 0.482367561162313 0.0786103579763547 -0.154680364595663 ENSG00000196182 STK40
ENST00000460017 0.506545946148859 0.0885086425909737 -0.18674265206041 ENSG00000196182 STK40
ENST00000476041 0.715914725483816 0.263047403045133 0.107200293614665 ENSG00000181817 LSM10
ENST00000315732 0.7093917878176 0.252341074001569 0.111360311423378 ENSG00000181817 LSM10
ENST00000489912 0.755288330691052 0.319868760284164 0.115166982931047 ENSG00000181817 LSM10
ENST00000468441 0.497978978352533 0.0846697695615201 -0.209245164329429 ENSG00000116885 OSCP1
ENST00000495222 0.634096471065161 0.167967810652777 -0.172049379011358 ENSG00000116885 OSCP1
ENST00000235532 0.718484708190827 0.265965083255755 -0.103751857267715 ENSG00000116885 OSCP1
ENST00000356637 0.718996922278733 0.266465791150379 -0.10372283820122 ENSG00000116885 OSCP1
ENST00000433045 0.60119864349177 0.143436675341814 -0.137860105905816 ENSG00000116885 OSCP1
ENST00000445843 0.732698773878146 0.285917028697862 -0.0992886601230478 ENSG00000116885 OSCP1
ENST00000315643 0.69241129830776 0.232194175928872 -0.112009419948477 ENSG00000116885 OSCP1
ENST00000528112 0.66638172630954 0.202038713546348 -0.137867045792025 ENSG00000116885 OSCP1
ENST00000354267 0.904588396444717 0.659264444701661 0.0521240259498616 ENSG00000116885 OSCP1
ENST00000524789 0.826338594990389 0.456238465141326 0.102693420454241 ENSG00000116885 OSCP1
ENST00000373116 0.950484453870513 0.802645698886512 -0.0204405550433644 ENSG00000116898 MRPS15
ENST00000488606 0.899832502423838 0.646562477119785 -0.0460237388465074 ENSG00000116898 MRPS15
ENST00000477040 0.527036817466583 0.0986655688708956 -0.186707932775068 ENSG00000116898 MRPS15
ENST00000462067 0.947271324141846 0.790721423348231 -0.021704341765987 ENSG00000116898 MRPS15
ENST00000424989 0.800841381807141 0.404475583976012 0.0970850501174327 ENSG00000233621 LINC01137
ENST00000373087 0.53538806260825 0.103273552463018 0.203267734767001 ENSG00000163874 ZC3H12A
ENST00000373075 0.996441139882539 0.985200091217452 0.000996395504528358 ENSG00000163875 MEAF6
ENST00000296214 0.993538372539628 0.970276557552883 -0.00207569735575808 ENSG00000163875 MEAF6
ENST00000373074 0.990792849114212 0.957710387355861 -0.00296490964260507 ENSG00000163875 MEAF6
ENST00000475828 0.982562047257665 0.922117334592398 -0.00551391448359939 ENSG00000163875 MEAF6
ENST00000487788 0.977508046764087 0.900250319405498 -0.00708205419558333 ENSG00000163875 MEAF6
ENST00000373073 0.992813572539393 0.96698169605365 -0.00221840890256325 ENSG00000163875 MEAF6
ENST00000487792 0.934793955705718 0.748077003525673 0.0168538638500345 ENSG00000163875 MEAF6
ENST00000448519 0.84696779263651 0.502180030466013 0.0381856150907097 ENSG00000163875 MEAF6
ENST00000485039 0.756935209358334 0.323849750349324 0.0607729546939847 ENSG00000163875 MEAF6
ENST00000296215 0.874667762414592 0.578001598777178 -0.0430610747713659 ENSG00000163877 SNIP1
ENST00000468040 0.879812646626758 0.592637185109168 0.0543045363460012 ENSG00000163877 SNIP1
ENST00000296218 0.92129555146366 0.708485898071888 -0.0439420902511947 ENSG00000163879 DNALI1
ENST00000541606 0.871773753928017 0.569893346330716 -0.0716875636851371 ENSG00000163879 DNALI1
ENST00000497858 0.796006792213822 0.394232559260465 -0.113371423919378 ENSG00000163879 DNALI1
ENST00000490029 0.891281331221381 0.625975991515766 0.0701062082933991 ENSG00000134697 GNL2
ENST00000373062 0.938645226156739 0.761418808375043 -0.0275881309322538 ENSG00000134697 GNL2
ENST00000462812 0.986280254020763 0.93857374158715 -0.0104444102183613 ENSG00000134697 GNL2
ENST00000479255 0.989191304800906 0.951676994745488 0.00906218434494284 ENSG00000134697 GNL2
ENST00000538069 0.462964908470907 0.0712703872501063 -0.163510568909271 ENSG00000134697 GNL2
ENST00000469191 0.831490709630934 0.465858955677849 -0.0793386939841541 ENSG00000134697 GNL2
ENST00000489146 0.359750641986982 0.0416188128008985 -0.243771550263703 ENSG00000134697 GNL2
ENST00000463351 0.99164090507152 0.961425464020123 -0.00429163028713389 ENSG00000134697 GNL2
ENST00000488496 0.549066779531494 0.111320080784067 0.145985231290504 ENSG00000134697 GNL2
ENST00000358011 0.814693303980799 0.432644182410283 0.0611498234001676 ENSG00000116922 C1orf109
ENST00000494120 0.709360226156181 0.251924350079876 0.086103089389131 ENSG00000116922 C1orf109
ENST00000609516 0.824906269850012 0.452872864636621 -0.0889813109243366 ENSG00000116922 C1orf109
ENST00000464178 0.903848765196819 0.657512687613857 0.043027432136982 ENSG00000116922 C1orf109
ENST00000464085 0.6471458570768 0.181444366115699 0.120749246674709 ENSG00000116922 C1orf109
ENST00000491981 0.417789436097205 0.0568440058687076 0.167499031434521 ENSG00000116922 C1orf109
ENST00000461359 0.438964061566419 0.0632306173872352 0.174976150166254 ENSG00000116922 C1orf109
ENST00000477060 0.33216878296387 0.0352798450531741 0.201755929511815 ENSG00000116922 C1orf109
ENST00000486637 0.565252982444136 0.121179643043106 0.153160154128739 ENSG00000116922 C1orf109
ENST00000491797 0.498309277347315 0.0849285127039506 0.199588885304999 ENSG00000116922 C1orf109
ENST00000488137 0.269129720004625 0.0237527765677872 0.258735902359902 ENSG00000116922 C1orf109
ENST00000472584 0.463888572931296 0.0715571128636207 0.210178564567327 ENSG00000116922 C1orf109
ENST00000373055 0.970286972131596 0.872352805231794 -0.00986926849743809 ENSG00000134690 CDCA8
ENST00000327331 0.970286972131596 0.872352805231794 -0.00986926849743809 ENSG00000134690 CDCA8
ENST00000373044 0.979116504295262 0.907747659221019 0.012861507129456 ENSG00000196449 YRDC
ENST00000373043 0.85132257718162 0.512649890466922 0.0962749724107647 ENSG00000197982 C1orf122
ENST00000419397 0.909536108627871 0.675077042226524 0.0634439749172303 ENSG00000197982 C1orf122
ENST00000468084 0.869897474776242 0.565144451282732 0.0865252041489103 ENSG00000197982 C1orf122
ENST00000373042 0.805846368498325 0.412446584596695 0.110916214046671 ENSG00000197982 C1orf122
ENST00000446260 0.822403118905355 0.448165522238415 0.102866286336346 ENSG00000197982 C1orf122
ENST00000373036 0.495330655571279 0.0835325927449436 0.0944567765890168 ENSG00000188786 MTF1
ENST00000468190 0.898661526841018 0.64295470952775 0.0566770583081389 ENSG00000188786 MTF1
ENST00000419993 0.423443037746177 0.0586156537572576 0.23020436748192 ENSG00000230955 RP11-109P14.10
ENST00000373027 0.12748787124935 0.00632782722502674 -0.156899023024503 ENSG00000204084 INPP5B
ENST00000373023 0.322665010459049 0.0333993912239927 -0.123321708152939 ENSG00000204084 INPP5B
ENST00000373026 0.103827041545832 0.00446658694851145 -0.16639202582295 ENSG00000204084 INPP5B
ENST00000373024 0.104859787649154 0.00454976959069045 -0.165325642657216 ENSG00000204084 INPP5B
ENST00000470364 0.890326162661675 0.623475229112466 -0.054140773317805 ENSG00000204084 INPP5B
ENST00000474758 0.892015619710171 0.628334055251264 -0.055066692669126 ENSG00000204084 INPP5B
ENST00000458109 0.838099710557895 0.479942504072528 -0.0583511504477821 ENSG00000204084 INPP5B
ENST00000467066 0.773333147233177 0.350198874468013 0.103831393284549 ENSG00000204084 INPP5B
ENST00000373021 0.981558850330503 0.917300454719516 0.0120976154619775 ENSG00000204084 INPP5B
ENST00000491406 0.543636558529569 0.107959470154086 0.18322122756743 ENSG00000204084 INPP5B
ENST00000373019 0.949709578138229 0.799514044950838 -0.0179583008235468 ENSG00000183431 SF3A3
ENST00000448721 0.933621186654325 0.745069995676097 -0.0244811350775692 ENSG00000183431 SF3A3
ENST00000487062 0.85920351001449 0.534503493724158 0.0761925187265226 ENSG00000183431 SF3A3
ENST00000460925 0.866430925209193 0.554374991976179 -0.0621415523899831 ENSG00000183431 SF3A3
ENST00000489537 0.869693464229715 0.564708917033127 -0.0446830418039676 ENSG00000183431 SF3A3
ENST00000461869 0.927800684659014 0.728428278395273 -0.0254401336365609 ENSG00000183431 SF3A3
ENST00000470585 0.936115287708117 0.752485447262463 -0.0232353219490567 ENSG00000183431 SF3A3
ENST00000488934 0.872561167968288 0.573247552616558 -0.061996854083045 ENSG00000183431 SF3A3
ENST00000462258 0.98490640418063 0.931674577782698 -0.00664378738316564 ENSG00000183431 SF3A3
ENST00000485803 0.689936546497124 0.229302665502284 0.12190011283401 ENSG00000183386 FHL3
ENST00000373016 0.689936546497124 0.229302665502284 0.12190011283401 ENSG00000183386 FHL3
ENST00000475084 0.773759088649444 0.350780998225885 0.0956047299046182 ENSG00000183386 FHL3
ENST00000477194 0.804040120281924 0.409225074617957 0.0860485722563442 ENSG00000183386 FHL3
ENST00000483132 0.825035976895674 0.453401219040332 0.100203575110916 ENSG00000183386 FHL3
ENST00000483182 0.88072266758986 0.594547498763992 0.0421042056177162 ENSG00000183520 UTP11L
ENST00000486563 0.954099505821555 0.814132315296301 -0.017402921293289 ENSG00000183520 UTP11L
ENST00000373014 0.804431410327767 0.4103605763011 0.0699503132418833 ENSG00000183520 UTP11L
ENST00000537711 0.839683492613788 0.48376097411041 0.0635399102464653 ENSG00000183520 UTP11L
ENST00000488453 0.873958640716686 0.57676246200626 0.0610329435798331 ENSG00000183520 UTP11L
ENST00000373012 0.520582410682242 0.095786789605607 0.229179766471179 ENSG00000185668 POU3F1
ENST00000373001 0.944170965310598 0.777471983691788 0.0247457878648992 ENSG00000116954 RRAGC
ENST00000474456 0.837671691900079 0.479283188773098 0.0685073076299887 ENSG00000116954 RRAGC
ENST00000493015 0.752261055047523 0.314868133185881 -0.0821395442933782 ENSG00000116954 RRAGC
ENST00000496778 0.917354237792109 0.697034194684872 -0.0445262465243019 ENSG00000116954 RRAGC
ENST00000433671 0.846179312753389 0.499837013315985 -0.0561498694530569 ENSG00000228436 RP5-864K19.4
ENST00000456813 0.970679255211574 0.873459069952688 -0.012260330946732 ENSG00000228436 RP5-864K19.4
ENST00000397572 0.991206447057602 0.960074969422127 -0.00435584701919851 ENSG00000214114 MYCBP
ENST00000494695 0.900436088572709 0.648899946432799 -0.0432837655245626 ENSG00000214114 MYCBP
ENST00000495043 0.916065482668054 0.692681945584295 -0.0391194404293791 ENSG00000214114 MYCBP
ENST00000489803 0.882164553325295 0.599192116867804 -0.0532402234269302 ENSG00000214114 MYCBP
ENST00000454994 0.87766536816594 0.587286021504369 -0.0549375591719698 ENSG00000131233 GJA9
ENST00000489575 0.877732487765118 0.587424693335264 -0.0549558122971731 ENSG00000214114 MYCBP
ENST00000465771 0.951763484591234 0.806322747129879 -0.026950837679396 ENSG00000214114 MYCBP
ENST00000462027 0.996062231252667 0.983468866059049 -0.00209798725416496 ENSG00000214114 MYCBP
ENST00000372990 0.737315488585578 0.2921561472428 -0.133786962903438 ENSG00000158315 RHBDL2
ENST00000289248 0.771151534412919 0.347080973602627 -0.12203041170231 ENSG00000158315 RHBDL2
ENST00000538156 0.770989172242878 0.346820615664046 -0.122068903276415 ENSG00000158315 RHBDL2
ENST00000372985 0.77034013922749 0.345712478865399 -0.122513377083142 ENSG00000158315 RHBDL2
ENST00000432648 0.551352104879503 0.11266779635227 0.0718626855068606 ENSG00000174574 AKIRIN1
ENST00000446189 0.738256346372496 0.293072012583334 0.0467619291599126 ENSG00000174574 AKIRIN1
ENST00000372984 0.686721647926008 0.225299013901476 0.0525020223822513 ENSG00000174574 AKIRIN1
ENST00000531822 0.871773753928017 0.569878372642745 0.0339164221422914 ENSG00000174574 AKIRIN1
ENST00000372967 0.866863653113614 0.556028682923328 -0.0582270360246966 ENSG00000168653 NDUFS5
ENST00000372969 0.866863653113614 0.556028682923328 -0.0582270360246966 ENSG00000168653 NDUFS5
ENST00000545844 0.881341662069922 0.596558461296208 -0.036089476186067 ENSG00000127603 MACF1
ENST00000567887 0.881352555526666 0.596605804734839 -0.0360886066579664 ENSG00000127603 MACF1
ENST00000372915 0.881537440901824 0.597149145192613 -0.0360338818574863 ENSG00000127603 MACF1
ENST00000539005 0.881341662069922 0.596581091239994 -0.0360895873865875 ENSG00000127603 MACF1
ENST00000317713 0.881341662069922 0.596581091239994 -0.0360895873865875 ENSG00000127603 MACF1
ENST00000361689 0.881537440901824 0.597149145192613 -0.0360338818574863 ENSG00000127603 MACF1
ENST00000524432 0.0257877006152423 0.000376811751366502 -0.276528829317599 ENSG00000127603 MACF1
ENST00000467673 0.00352640584748702 8.63436708476448e-06 -0.438184170750409 ENSG00000127603 MACF1
ENST00000564288 0.989099700248989 0.951139985233284 -0.00427697539493645 ENSG00000127603 MACF1
ENST00000494012 0.180311473357427 0.0113504764666372 -0.300064131005435 ENSG00000127603 MACF1
ENST00000536367 0.128974916508153 0.00644576663949553 -0.285525186328332 ENSG00000127603 MACF1
ENST00000480624 0.444176954045091 0.0647735827930673 -0.233913003962886 ENSG00000127603 MACF1
ENST00000469366 0.276790923197682 0.0250449368093403 -0.285987303611017 ENSG00000127603 MACF1
ENST00000496804 0.47777460981594 0.0765638245437212 -0.123584368864907 ENSG00000127603 MACF1
ENST00000530262 0.741808303884541 0.298766712330475 -0.0900400051735778 ENSG00000127603 MACF1
ENST00000485063 0.784377106156629 0.369586747229649 -0.118674562867488 ENSG00000127603 MACF1
ENST00000472385 0.866428598136987 0.554310922781704 -0.0635301607958165 ENSG00000127603 MACF1
ENST00000484393 0.618661451403531 0.156550890899728 -0.147282307368136 ENSG00000127603 MACF1
ENST00000476350 0.8846124165767 0.605919052119215 -0.0448012350213541 ENSG00000127603 MACF1
ENST00000372925 0.962924010872958 0.845572373587415 0.0138059579304535 ENSG00000127603 MACF1
ENST00000289893 0.949643279177459 0.799234103425265 0.0181929656192811 ENSG00000127603 MACF1
ENST00000530275 0.881373379958159 0.596788227901427 0.0318816704277075 ENSG00000255103 KIAA0754
ENST00000482035 0.910789651363937 0.678350207953392 0.0299458852098148 ENSG00000127603 MACF1
ENST00000473843 0.699820979862816 0.239922828525211 0.0932554483155816 ENSG00000127603 MACF1
ENST00000469490 0.756935209358334 0.323885997795366 0.100219350883943 ENSG00000127603 MACF1
ENST00000487656 0.954230735817218 0.814450877315452 0.0238836580986535 ENSG00000127603 MACF1
ENST00000360115 0.920074683558316 0.705195205291325 0.0303207129942002 ENSG00000127603 MACF1
ENST00000497964 0.669083400796016 0.20552704001094 0.098310277072885 ENSG00000127603 MACF1
ENST00000446276 0.922322157564594 0.711576274199793 0.0300486578845403 ENSG00000127603 MACF1
ENST00000442046 0.999325381210884 0.997353417276717 -0.000261733903277498 ENSG00000127603 MACF1
ENST00000422234 0.905638527193651 0.662936687095877 -0.0364498382212583 ENSG00000127603 MACF1
ENST00000462496 0.894457478887277 0.634331136223621 -0.0389923124771685 ENSG00000127603 MACF1
ENST00000462103 0.9796321266649 0.909366172684491 0.0126159148794629 ENSG00000127603 MACF1
ENST00000496360 0.903388151585307 0.656441311213958 0.0400830059669693 ENSG00000127603 MACF1
ENST00000497807 0.972402940291375 0.880167066827167 0.0137980379399927 ENSG00000127603 MACF1
ENST00000458207 0.908398166277321 0.672164648561197 0.0493625734453598 ENSG00000182109 RP11-69E11.4
ENST00000450157 0.92275187622699 0.713110963103938 0.0398016337255671 ENSG00000182109 RP11-69E11.4
ENST00000431553 0.905621301942 0.662836479967968 0.0471263165812983 ENSG00000182109 RP11-69E11.4
ENST00000417869 0.939981185710503 0.766106813189721 0.0317537444544832 ENSG00000182109 RP11-69E11.4
ENST00000440190 0.789594481272127 0.378980546231573 0.0881500860590623 ENSG00000182109 RP11-69E11.4
ENST00000427240 0.861025108757972 0.539540463307319 0.0522411892901158 ENSG00000243970 PPIEL
ENST00000482028 0.944816646911671 0.779767314175269 0.0400026779229344 ENSG00000090621 PABPC4
ENST00000372856 0.213231916328777 0.0156884944075215 0.0860896780078581 ENSG00000090621 PABPC4
ENST00000372857 0.212906747408457 0.0156507999850475 0.0862343918730922 ENSG00000090621 PABPC4
ENST00000372858 0.404549369507433 0.0530029572171801 0.0713788307825829 ENSG00000090621 PABPC4
ENST00000372862 0.411679858688242 0.0550744957400633 0.0702140305808567 ENSG00000090621 PABPC4
ENST00000468476 0.469023588418552 0.0735538886281815 0.148306212182112 ENSG00000090621 PABPC4
ENST00000437136 0.541417649330721 0.106647486166381 0.137557794107429 ENSG00000090621 PABPC4
ENST00000492468 0.603914130109252 0.14560228505101 0.133940395960539 ENSG00000090621 PABPC4
ENST00000530186 0.95607215647176 0.819909389957339 0.022411752650452 ENSG00000090621 PABPC4
ENST00000421687 0.574753912355908 0.126596678524 0.0682433426492584 ENSG00000090621 PABPC4
ENST00000484555 0.606055694918858 0.146812849488368 0.177236434005328 ENSG00000090621 PABPC4
ENST00000525045 0.517595874861401 0.0942485087229801 0.188053574446025 ENSG00000090621 PABPC4
ENST00000527718 0.616265749535958 0.154263540603313 0.119968272779934 ENSG00000090621 PABPC4
ENST00000477556 0.244231970216781 0.019898711201807 0.254199402757006 ENSG00000090621 PABPC4
ENST00000461578 0.355098841458854 0.040620963104455 0.223825196567299 ENSG00000090621 PABPC4
ENST00000483770 0.389333583429357 0.0488010693968955 0.209302646034873 ENSG00000090621 PABPC4
ENST00000525669 0.669436624833798 0.20580384034582 0.102863422881408 ENSG00000090621 PABPC4
ENST00000470443 0.878221918138105 0.588894570088009 0.0270207156298331 ENSG00000090621 PABPC4
ENST00000415255 0.920301433563874 0.705790476843783 0.0188466831633991 ENSG00000228060 RP11-69E11.8
ENST00000513632 0.785337916433775 0.371005785260366 0.0733863060391869 ENSG00000090621 PABPC4
ENST00000525751 0.991965955619025 0.962946608276422 -0.00308755038385627 ENSG00000090621 PABPC4
ENST00000474378 0.973552370745375 0.884373786216412 0.0096153310154157 ENSG00000090621 PABPC4
ENST00000529216 0.999405400781299 0.998112628388161 0.000161343818220953 ENSG00000090621 PABPC4
ENST00000492519 0.971960811913623 0.87781810479646 -0.0122380013513021 ENSG00000090621 PABPC4
ENST00000451091 0.69241129830776 0.232121590909746 0.104280003611354 ENSG00000090621 PABPC4
ENST00000531243 0.708885357166876 0.251060562002805 0.154882065268009 ENSG00000090621 PABPC4
ENST00000470018 0.957893009011262 0.824990074106233 0.0164967729495213 ENSG00000084072 PPIE
ENST00000485507 0.864252713251393 0.548176836579271 0.056507958414565 ENSG00000084072 PPIE
ENST00000324379 0.756704943610574 0.323242215824058 0.0636589538713577 ENSG00000084072 PPIE
ENST00000356511 0.752512357111446 0.315286199256912 0.0668835243828915 ENSG00000084072 PPIE
ENST00000456578 0.855928444347541 0.523697913113625 0.0587873315051652 ENSG00000084072 PPIE
ENST00000495526 0.756704943610574 0.323242215824058 0.0636589538713577 ENSG00000084072 PPIE
ENST00000482751 0.756704943610574 0.323242215824058 0.0636589538713577 ENSG00000084072 PPIE
ENST00000372830 0.752512357111446 0.315286199256912 0.0668835243828915 ENSG00000084072 PPIE
ENST00000497370 0.880582701329526 0.594093632107917 0.0358048302670154 ENSG00000084072 PPIE
ENST00000372835 0.727903199888901 0.280043992794733 0.0689987920026746 ENSG00000084072 PPIE
ENST00000470213 0.882219987186572 0.599286828586869 0.0355096803319958 ENSG00000084072 PPIE
ENST00000474804 0.904920024401798 0.660671383940787 0.0295054739671161 ENSG00000084072 PPIE
ENST00000475350 0.756704943610574 0.323242215824058 0.0636589538713577 ENSG00000084072 PPIE
ENST00000480169 0.901100887530622 0.651538064020492 0.0311325031391745 ENSG00000084072 PPIE
ENST00000441669 0.669070416718792 0.205481212060574 -0.0969107798485315 ENSG00000043514 TRIT1
ENST00000462797 0.669070416718792 0.205481212060574 -0.0969107798485315 ENSG00000043514 TRIT1
ENST00000316891 0.669070416718792 0.205481212060574 -0.0969107798485315 ENSG00000043514 TRIT1
ENST00000372818 0.669070416718792 0.205481212060574 -0.0969107798485315 ENSG00000043514 TRIT1
ENST00000495175 0.533008742775462 0.101948771729385 -0.113316047004995 ENSG00000043514 TRIT1
ENST00000491865 0.51905596258258 0.0950957093460413 -0.115374769036294 ENSG00000043514 TRIT1
ENST00000537223 0.501518678394684 0.0863559280288582 -0.122614088298264 ENSG00000043514 TRIT1
ENST00000537440 0.501518678394684 0.0863559280288582 -0.122614088298264 ENSG00000043514 TRIT1
ENST00000541099 0.501518678394684 0.0863559280288582 -0.122614088298264 ENSG00000043514 TRIT1
ENST00000545233 0.501518678394684 0.0863559280288582 -0.122614088298264 ENSG00000043514 TRIT1
ENST00000465417 0.9227392707909 0.712928469047735 0.0379341026511103 ENSG00000043514 TRIT1
ENST00000492612 0.50331014424935 0.0870503605088095 -0.133992436833053 ENSG00000043514 TRIT1
ENST00000489945 0.343636560504218 0.0378784455956327 -0.165058839970497 ENSG00000043514 TRIT1
ENST00000486825 0.362788677988341 0.0423091443552513 -0.165872469031179 ENSG00000043514 TRIT1
ENST00000469476 0.935918328766716 0.751178681604022 -0.0294253892133088 ENSG00000043514 TRIT1
ENST00000544981 0.438761083633405 0.0631642541352787 -0.173775964268606 ENSG00000043514 TRIT1
ENST00000462243 0.95895996962001 0.82876072191765 0.0265528078021049 ENSG00000043514 TRIT1
ENST00000372811 0.949499993351521 0.798529557066242 -0.0297568515291492 ENSG00000168389 MFSD2A
ENST00000420632 0.953623622888104 0.812157140521032 -0.027586515642967 ENSG00000168389 MFSD2A
ENST00000434861 0.891511952427801 0.626898714824576 -0.0640532710967485 ENSG00000168389 MFSD2A
ENST00000372809 0.949499993351521 0.798529557066242 -0.0297568515291492 ENSG00000168389 MFSD2A
ENST00000483824 0.949499993351521 0.798529557066242 -0.0297568515291492 ENSG00000168389 MFSD2A
ENST00000469745 0.881055809806161 0.595807963017426 0.0665378420081222 ENSG00000168389 MFSD2A
ENST00000480630 0.97086005846144 0.874339852924368 0.0195789499127736 ENSG00000168389 MFSD2A
ENST00000372797 0.245310069889678 0.0200531972863824 0.076578932344373 ENSG00000131236 CAP1
ENST00000372802 0.242010518865951 0.0195973648988128 0.0767213442173388 ENSG00000131236 CAP1
ENST00000449311 0.66045494661493 0.194987682797624 0.0819538352059733 ENSG00000131236 CAP1
ENST00000421589 0.678748027126601 0.21600079653485 0.0780200591554685 ENSG00000131236 CAP1
ENST00000414893 0.527036817466583 0.0986860884268004 0.0788439080779801 ENSG00000131236 CAP1
ENST00000414281 0.678409012029669 0.215225462783431 0.0781782712710316 ENSG00000131236 CAP1
ENST00000420216 0.659940582920126 0.194408222075625 0.0816192638996228 ENSG00000131236 CAP1
ENST00000372792 0.0835936692003971 0.00304082302173116 0.0877871419472698 ENSG00000131236 CAP1
ENST00000372798 0.107193932988469 0.0047372131708754 0.0842043568588477 ENSG00000131236 CAP1
ENST00000340450 0.245252353432127 0.0200326918151173 0.0768590362189696 ENSG00000131236 CAP1
ENST00000372805 0.14166256584086 0.00747252691846503 0.0803107257140033 ENSG00000131236 CAP1
ENST00000435719 0.572802302556979 0.125436453597921 0.0788024999759655 ENSG00000131236 CAP1
ENST00000427843 0.69270968440702 0.232517598764713 0.0731177015143378 ENSG00000131236 CAP1
ENST00000417287 0.664025121232405 0.199520437424723 0.08082323710284 ENSG00000131236 CAP1
ENST00000424977 0.679984044300685 0.217582807083745 0.0777277275731546 ENSG00000131236 CAP1
ENST00000446031 0.938648252473156 0.761485180752762 0.0372843790309637 ENSG00000131236 CAP1
ENST00000479759 0.491398587498183 0.0820526219464766 0.0973825824763677 ENSG00000131236 CAP1
ENST00000461993 0.570155531384968 0.123913429769564 0.0898345816410117 ENSG00000131236 CAP1
ENST00000494114 0.773333147233177 0.349956232859105 0.0531823373720062 ENSG00000131236 CAP1
ENST00000433473 0.878964486855659 0.590644143821744 0.0251340782848818 ENSG00000131238 PPT1
ENST00000529905 0.897944631885324 0.640890439381429 0.0221575847039747 ENSG00000131238 PPT1
ENST00000530704 0.818714714017233 0.441352266641603 0.0394731631761635 ENSG00000131238 PPT1
ENST00000372775 0.774714282086542 0.352419969642699 0.0619971375620735 ENSG00000131238 PPT1
ENST00000449045 0.797314343459924 0.396423173311421 0.0434537224031381 ENSG00000131238 PPT1
ENST00000439754 0.84074811769982 0.485829720840265 0.0388655387179671 ENSG00000131238 PPT1
ENST00000530076 0.756985559388179 0.324154244190373 0.0639231659969819 ENSG00000131238 PPT1
ENST00000527311 0.781347891153603 0.363438962248371 0.0526047458611924 ENSG00000131238 PPT1
ENST00000372779 0.794111790054741 0.388747515156412 0.0584368934032692 ENSG00000131238 PPT1
ENST00000526547 0.940668855142729 0.767492961779346 0.0224905786391162 ENSG00000131238 PPT1
ENST00000372771 0.585476592515229 0.133058399518229 -0.149646293531604 ENSG00000117000 RLF
ENST00000372759 0.842679353645471 0.490269181745801 0.0501490849978337 ENSG00000084073 ZMPSTE24
ENST00000479131 0.962798865293002 0.844917934582247 0.0190484630999258 ENSG00000084073 ZMPSTE24
ENST00000472583 0.998293521898038 0.992860694729989 -0.00076413026202015 ENSG00000084073 ZMPSTE24
ENST00000474142 0.283840490540989 0.026297894021666 0.234089002689487 ENSG00000084073 ZMPSTE24
ENST00000435168 0.975299309784751 0.890225440003089 -0.0106333378558504 ENSG00000084070 SMAP2
ENST00000372718 0.758781578224295 0.327914291862465 -0.0640664025506024 ENSG00000084070 SMAP2
ENST00000372708 0.586555649874429 0.133759401224714 -0.124985474909338 ENSG00000084070 SMAP2
ENST00000539317 0.864530215604885 0.548970105514434 -0.0560085922008243 ENSG00000084070 SMAP2
ENST00000487871 0.877579435903245 0.587020398664394 -0.0678832635322383 ENSG00000084070 SMAP2
ENST00000372706 0.957806254133389 0.824864278934531 0.0272521371695048 ENSG00000187815 ZFP69
ENST00000372705 0.984801102352083 0.931325196315961 0.0111642698201988 ENSG00000187815 ZFP69
ENST00000450713 0.795416758537541 0.391184755059827 -0.0898115118130226 ENSG00000238287 RP11-656D10.3
ENST00000358527 0.744666848764649 0.302658333226815 -0.119153968448794 ENSG00000164002 EXO5
ENST00000372703 0.744666848764649 0.302658333226815 -0.119153968448794 ENSG00000164002 EXO5
ENST00000420209 0.899005405810561 0.644118194507321 -0.0569233975375031 ENSG00000164002 EXO5
ENST00000296380 0.683469588377222 0.221260167547153 -0.139387064885211 ENSG00000164002 EXO5
ENST00000432259 0.896945413509906 0.639215789081358 -0.0631402961266297 ENSG00000164002 EXO5
ENST00000418186 0.890918373078067 0.62490166463836 -0.0604316349804122 ENSG00000164002 EXO5
ENST00000415550 0.879580446006381 0.592284973465544 -0.0689415339288333 ENSG00000164002 EXO5
ENST00000443729 0.927451561731597 0.726625010369031 -0.044316515706647 ENSG00000164002 EXO5
ENST00000419161 0.927451561731597 0.726625010369031 -0.044316515706647 ENSG00000164002 EXO5
ENST00000471429 0.883745019898594 0.604013550881815 -0.0754329601579661 ENSG00000164002 EXO5
ENST00000453437 0.995400286111342 0.977757519577977 -0.00387149869245487 ENSG00000227278 RP11-656D10.5
ENST00000372699 0.652173272756348 0.186699631191303 -0.162063524765668 ENSG00000117010 ZNF684
ENST00000465152 0.787341775162957 0.374894863173314 -0.100522728049874 ENSG00000117010 ZNF684
ENST00000372696 0.913401524591123 0.685952975877836 -0.0458320337309977 ENSG00000117010 ZNF684
ENST00000372697 0.913401524591123 0.685952975877836 -0.0458320337309977 ENSG00000117010 ZNF684
ENST00000493756 0.671804244944959 0.208430974480057 -0.155385195084859 ENSG00000117010 ZNF684
ENST00000606277 0.569208279911595 0.12329279363897 0.206772892938646 ENSG00000272145 NFYC-AS1
ENST00000467203 0.448866821467373 0.0664273026143384 -0.161088649732368 ENSG00000066136 NFYC
ENST00000424419 0.455469144305935 0.0686886018050584 -0.147088687552881 ENSG00000066136 NFYC
ENST00000427410 0.459664972658269 0.070172775661952 -0.144711690173855 ENSG00000066136 NFYC
ENST00000447388 0.516774799924146 0.0938574656215723 -0.127963370848769 ENSG00000066136 NFYC
ENST00000425457 0.461056342113647 0.0706161576686476 -0.144580251709657 ENSG00000066136 NFYC
ENST00000453631 0.416910235280654 0.0566333669291137 -0.175013411352696 ENSG00000066136 NFYC
ENST00000456393 0.514583384884061 0.0924852259333341 -0.128378958481388 ENSG00000066136 NFYC
ENST00000372654 0.455975835039048 0.0688829797920026 -0.151020456198398 ENSG00000066136 NFYC
ENST00000534399 0.313860502258284 0.0317262887291655 -0.215803471801769 ENSG00000066136 NFYC
ENST00000372653 0.458218008534325 0.0695501799245287 -0.157889432212376 ENSG00000066136 NFYC
ENST00000372669 0.405695173884947 0.0534004753503184 -0.175528374700278 ENSG00000066136 NFYC
ENST00000372652 0.6296490825413 0.164203022555448 -0.120069466658331 ENSG00000066136 NFYC
ENST00000372651 0.582566181795266 0.131084119239214 -0.137042512903589 ENSG00000066136 NFYC
ENST00000531464 0.790613804421454 0.380938082536912 -0.115892778795877 ENSG00000066136 NFYC
ENST00000440226 0.841549204942118 0.488005601852463 -0.0688691173200557 ENSG00000066136 NFYC
ENST00000525290 0.911030899571359 0.679129361396547 -0.0522903094722015 ENSG00000066136 NFYC
ENST00000530965 0.889071244093507 0.62034549699907 -0.067222711915546 ENSG00000066136 NFYC
ENST00000416859 0.931390939241838 0.73903382889199 -0.0386395294979082 ENSG00000066136 NFYC
ENST00000308733 0.927486262688637 0.727288297348355 -0.0331643011975846 ENSG00000066136 NFYC
ENST00000414185 0.957727170183456 0.824717865045993 -0.0184883432257461 ENSG00000066136 NFYC
ENST00000525349 0.965580404156013 0.856358410442248 0.0199702299432239 ENSG00000066136 NFYC
ENST00000483091 0.855770954374898 0.523313512119964 0.087771084743441 ENSG00000066136 NFYC
ENST00000488635 0.734644266828192 0.288307391549541 -0.121451351628194 ENSG00000066136 NFYC
ENST00000496608 0.92603972394899 0.72200007102166 -0.0367936236604163 ENSG00000066136 NFYC
ENST00000372621 0.570155531384968 0.123896591220086 0.0828127714891101 ENSG00000171793 CTPS1
ENST00000541520 0.629822171543942 0.164393261798198 0.0729617491243417 ENSG00000171793 CTPS1
ENST00000470271 0.927486262688637 0.727126567760369 0.0296759803949971 ENSG00000171793 CTPS1
ENST00000475060 0.797338797132912 0.397122161769693 0.0805666149336609 ENSG00000171793 CTPS1
ENST00000479480 0.914206484604569 0.687534295614791 0.0324933809244474 ENSG00000171793 CTPS1
ENST00000543104 0.904818876814701 0.65996842419694 0.0313016227935592 ENSG00000171793 CTPS1
ENST00000372616 0.687999377475367 0.227318759360946 0.0638774439372304 ENSG00000171793 CTPS1
ENST00000480420 0.689353794454854 0.228745861626809 0.0800730364309781 ENSG00000171793 CTPS1
ENST00000463285 0.722750846141943 0.271837925657397 0.0788508283174477 ENSG00000171793 CTPS1
ENST00000486889 0.478449953117332 0.0769197928877536 0.152197981706785 ENSG00000171793 CTPS1
ENST00000497210 0.602892163627064 0.145024568101865 0.143991167058798 ENSG00000171793 CTPS1
ENST00000464283 0.564906048820917 0.120467716908993 0.121783923943443 ENSG00000171793 CTPS1
ENST00000463423 0.75098341486899 0.313112137078104 0.0796754578546137 ENSG00000171793 CTPS1
ENST00000498694 0.709947650555825 0.25360961793917 0.0858986267132786 ENSG00000171793 CTPS1
ENST00000456518 0.390497756529272 0.0491594930491669 -0.161664456102309 ENSG00000010803 SCMH1
ENST00000397174 0.384511385063248 0.0476171680125909 -0.157162408963033 ENSG00000010803 SCMH1
ENST00000402904 0.384511385063248 0.0476171680125909 -0.157162408963033 ENSG00000010803 SCMH1
ENST00000361191 0.387098288451181 0.0482057722604178 -0.156783185985611 ENSG00000010803 SCMH1
ENST00000361705 0.387098288451181 0.0482057722604178 -0.156783185985611 ENSG00000010803 SCMH1
ENST00000397171 0.387098288451181 0.0482057722604178 -0.156783185985611 ENSG00000010803 SCMH1
ENST00000372597 0.189331221153747 0.0124553108621887 -0.232245432626415 ENSG00000010803 SCMH1
ENST00000372596 0.189331221153747 0.0124553108621887 -0.232245432626415 ENSG00000010803 SCMH1
ENST00000337495 0.189331221153747 0.0124553108621887 -0.232245432626415 ENSG00000010803 SCMH1
ENST00000326197 0.377592207928906 0.0457176308488859 -0.16304850310339 ENSG00000010803 SCMH1
ENST00000372595 0.410036481086104 0.0545837103666092 -0.150877224853048 ENSG00000010803 SCMH1
ENST00000472037 0.702416813195484 0.242981265051178 0.0995635655347504 ENSG00000010803 SCMH1
ENST00000460215 0.91539569770167 0.690597424905037 0.0315809156582048 ENSG00000010803 SCMH1
ENST00000498793 0.840494671686258 0.485410329376525 0.055436885132658 ENSG00000010803 SCMH1
ENST00000489421 0.736875058443456 0.291410903666342 0.102042513809645 ENSG00000010803 SCMH1
ENST00000482530 0.985364680394888 0.933943265677432 0.00919645737258114 ENSG00000010803 SCMH1
ENST00000488592 0.135262374004865 0.0069752879712997 -0.308152149455207 ENSG00000010803 SCMH1
ENST00000372583 0.180052420135714 0.0113191967717213 -0.238937550547055 ENSG00000127124 HIVEP3
ENST00000372584 0.173768987563515 0.0106688988483744 -0.240322310785371 ENSG00000127124 HIVEP3
ENST00000247584 0.798158254689364 0.398293624862771 -0.0812816166494669 ENSG00000127124 HIVEP3
ENST00000460604 0.665310596005591 0.200761145291939 -0.14860495341333 ENSG00000127124 HIVEP3
ENST00000429157 0.777006111252622 0.356882457320493 -0.0881407785434089 ENSG00000127124 HIVEP3
ENST00000491442 0.160512558108628 0.00924377246675052 -0.290636295749563 ENSG00000127124 HIVEP3
ENST00000489103 0.103500267283343 0.00443470020912077 -0.351905227022049 ENSG00000127124 HIVEP3
ENST00000479350 0.0786525190916757 0.00274261074065999 -0.349825432858963 ENSG00000127124 HIVEP3
ENST00000372571 0.892110652388714 0.628803563949419 0.0271484174388792 ENSG00000198815 FOXJ3
ENST00000372572 0.788438091090795 0.376830135599599 -0.0802580170362481 ENSG00000198815 FOXJ3
ENST00000372573 0.787960076758021 0.375783426666083 -0.0801981705493115 ENSG00000198815 FOXJ3
ENST00000361346 0.790236464658023 0.380172622756337 -0.0795255229705436 ENSG00000198815 FOXJ3
ENST00000361776 0.790236464658023 0.380172622756337 -0.0795255229705436 ENSG00000198815 FOXJ3
ENST00000545068 0.837625905862606 0.479117684137821 -0.0648049625373229 ENSG00000198815 FOXJ3
ENST00000445886 0.626878872648221 0.162540581586773 -0.179694829826261 ENSG00000198815 FOXJ3
ENST00000422278 0.938448608250036 0.760266411756244 0.0466637520599608 ENSG00000198815 FOXJ3
ENST00000454417 0.683857654477198 0.221749832614592 -0.139791963100328 ENSG00000198815 FOXJ3
ENST00000372562 0.894423624296786 0.633741176952358 0.029530017388977 ENSG00000127125 PPCS
ENST00000455780 0.906488919877043 0.665423003847282 0.0287534198603005 ENSG00000127125 PPCS
ENST00000372560 0.422823088189538 0.0583801576485618 0.197243495093444 ENSG00000127125 PPCS
ENST00000472013 0.904818876814701 0.6600347103819 0.0292836883698317 ENSG00000127125 PPCS
ENST00000372561 0.906531963400213 0.665587408399751 0.0287480904651352 ENSG00000127125 PPCS
ENST00000372556 0.906531963400213 0.665587408399751 0.0287480904651352 ENSG00000127125 PPCS
ENST00000471420 0.939807723549689 0.765442009738854 -0.0278778022279109 ENSG00000127125 PPCS
ENST00000482168 0.975299309784751 0.889962777606538 -0.0136561419953405 ENSG00000127125 PPCS
ENST00000469615 0.8077730588959 0.417448755201456 -0.104959727869217 ENSG00000127125 PPCS
ENST00000428554 0.865628601575897 0.55219856919004 -0.0747724797342307 ENSG00000186409 CCDC30
ENST00000477155 0.869295739675759 0.563984091612817 -0.0724917573069624 ENSG00000186409 CCDC30
ENST00000507855 0.861210508864909 0.54080486948623 -0.0809314057065993 ENSG00000186409 CCDC30
ENST00000509712 0.703940131324128 0.244239108585718 -0.171343326871687 ENSG00000186409 CCDC30
ENST00000471390 0.969996648858955 0.870637660757088 -0.0235551202524785 ENSG00000186409 CCDC30
ENST00000342022 0.982382989424231 0.92023571214099 -0.0145368734610031 ENSG00000186409 CCDC30
ENST00000340612 0.950219220784885 0.801849261429622 -0.0364156065344568 ENSG00000186409 CCDC30
ENST00000514642 0.82651540786422 0.456987539756229 -0.11090003845319 ENSG00000186409 CCDC30
ENST00000390640 0.936910117572054 0.754722088980892 -0.0455789602911426 ENSG00000186409 CCDC30
ENST00000304979 0.918681551984246 0.700559406171263 0.0277083518597168 ENSG00000171960 PPIH
ENST00000372550 0.973451577688135 0.883933904926052 -0.0132523446048365 ENSG00000171960 PPIH
ENST00000440068 0.985651752720551 0.934782833948568 -0.00730671657529512 ENSG00000171960 PPIH
ENST00000372549 0.992480190894596 0.9660488234202 -0.00487424155032526 ENSG00000171960 PPIH
ENST00000455203 0.965715695072388 0.857480685792841 -0.0147796519140046 ENSG00000171960 PPIH
ENST00000436387 0.961681696009847 0.841129745120957 -0.0227742961910325 ENSG00000171960 PPIH
ENST00000461351 0.845640003865899 0.498649123022604 0.0563920139553871 ENSG00000171960 PPIH
ENST00000321358 0.876847518235318 0.584964586898223 0.043913467866656 ENSG00000065978 YBX1
ENST00000332220 0.85155165281556 0.514055501070182 0.0449436665329221 ENSG00000065978 YBX1
ENST00000436427 0.927433924917 0.726186458510684 0.0317917398936964 ENSG00000065978 YBX1
ENST00000467957 0.928761645878592 0.731520201363584 0.029436091293533 ENSG00000065978 YBX1
ENST00000397054 0.906446705655996 0.665350139863525 0.0261691257100652 ENSG00000117385 LEPRE1
ENST00000460031 0.90793013184027 0.670901896830135 0.0257619431755362 ENSG00000117385 LEPRE1
ENST00000236040 0.907857224967303 0.670669997600801 0.0257489169869657 ENSG00000117385 LEPRE1
ENST00000495874 0.907857224967303 0.670669997600801 0.0257489169869657 ENSG00000117385 LEPRE1
ENST00000296388 0.907857224967303 0.670669997600801 0.0257489169869657 ENSG00000117385 LEPRE1
ENST00000462474 0.846409120877315 0.500650643077927 -0.0733788970699965 ENSG00000117385 LEPRE1
ENST00000472802 0.87214040173271 0.570827626578184 -0.0632987262580468 ENSG00000117385 LEPRE1
ENST00000431412 0.765255012076704 0.338451759064785 0.0789814384926403 ENSG00000117385 LEPRE1
ENST00000460831 0.901052963944942 0.651467203932881 -0.0612974382963253 ENSG00000117385 LEPRE1
ENST00000481465 0.814261322146354 0.431974766689857 0.0727805224717847 ENSG00000117385 LEPRE1
ENST00000447502 0.781992855992401 0.364718322106036 0.0832344937682955 ENSG00000117385 LEPRE1
ENST00000463465 0.962122252236051 0.842548137713025 -0.0183740378809432 ENSG00000117385 LEPRE1
ENST00000372526 0.994779545824583 0.974570986119576 0.00236609944129904 ENSG00000117385 LEPRE1
ENST00000492956 0.907001639129277 0.667113980589 0.0351865040223654 ENSG00000117385 LEPRE1
ENST00000372525 0.758781578224295 0.3278699215779 0.100113494294041 ENSG00000164008 C1orf50
ENST00000464081 0.845561074266838 0.498453682891052 0.0605972770744207 ENSG00000164008 C1orf50
ENST00000603943 0.831841714132294 0.466436447145466 0.0646614928201101 ENSG00000164008 C1orf50
ENST00000536543 0.842607759739834 0.490071242849584 0.0615445812168101 ENSG00000164008 C1orf50
ENST00000468913 0.708199525533628 0.250315591864869 0.143322205814583 ENSG00000164008 C1orf50
ENST00000372522 0.953840339538119 0.81289553697332 -0.0263181185605696 ENSG00000177868 CCDC23
ENST00000372521 0.962038891130146 0.842316508025152 0.0219690859202455 ENSG00000177868 CCDC23
ENST00000537227 0.977227568553316 0.898685371402229 0.0140802094996983 ENSG00000177868 CCDC23
ENST00000497437 0.946733732092976 0.788930197703645 0.0313805758335388 ENSG00000177868 CCDC23
ENST00000487556 0.912434812374506 0.683419828745628 0.0353747240163646 ENSG00000164010 ERMAP
ENST00000372517 0.912434812374506 0.683419828745628 0.0353747240163646 ENSG00000164010 ERMAP
ENST00000372514 0.925572833280948 0.71988237974613 0.0353225679407193 ENSG00000164010 ERMAP
ENST00000328249 0.980438671796923 0.912503604817891 -0.0116343612178529 ENSG00000164010 ERMAP
ENST00000414798 0.950182068363752 0.801344283700581 0.0292004569011616 ENSG00000228192 RP11-342M1.3
ENST00000416809 0.863744979673126 0.54670596033935 0.0713980648260363 ENSG00000228192 RP11-342M1.3
ENST00000425076 0.847971433056284 0.505076951233238 0.0871639402160396 ENSG00000228192 RP11-342M1.3
ENST00000444563 0.847971433056284 0.505076951233238 0.0871639402160396 ENSG00000228192 RP11-342M1.3
ENST00000372508 0.839919934343285 0.484486484160328 -0.0646729909991702 ENSG00000164011 ZNF691
ENST00000372507 0.839919934343285 0.484486484160328 -0.0646729909991702 ENSG00000164011 ZNF691
ENST00000372506 0.839919934343285 0.484486484160328 -0.0646729909991702 ENSG00000164011 ZNF691
ENST00000397044 0.883811835847409 0.604242805500773 -0.049374934781908 ENSG00000164011 ZNF691
ENST00000372504 0.839919934343285 0.484486484160328 -0.0646729909991702 ENSG00000164011 ZNF691
ENST00000397034 0.886281942737099 0.610079377398657 0.0565301272943641 ENSG00000164011 ZNF691
ENST00000372503 0.926700221869582 0.723809518823415 0.0374972568316986 ENSG00000164011 ZNF691
ENST00000372502 0.811201405678183 0.425324944603437 -0.0905411276532732 ENSG00000164011 ZNF691
ENST00000426263 0.965003585588235 0.854015904803849 0.0123104702257505 ENSG00000117394 SLC2A1
ENST00000475162 0.598035895669528 0.140759183278994 0.116220794802369 ENSG00000117394 SLC2A1
ENST00000439722 0.449698877935568 0.066742244075386 0.197307889660426 ENSG00000117394 SLC2A1
ENST00000415851 0.993031385710134 0.968403592730708 -0.00347760049538101 ENSG00000117394 SLC2A1
ENST00000372500 0.906331268782614 0.664931464073168 -0.0408153784845863 ENSG00000117394 SLC2A1
ENST00000431635 0.494306953220987 0.0831436212666278 0.112747258237058 ENSG00000117395 EBNA1BP2
ENST00000236051 0.499358679408314 0.0853219009012491 0.111808661254746 ENSG00000117395 EBNA1BP2
ENST00000463906 0.747290750387035 0.306682861191629 0.0853626098104753 ENSG00000117395 EBNA1BP2
ENST00000491223 0.789423022432189 0.378839899862381 0.103243501323141 ENSG00000117395 EBNA1BP2
ENST00000472982 0.811388797575578 0.425762319317315 0.0989678031808636 ENSG00000117395 EBNA1BP2
ENST00000483082 0.820290136513388 0.444259859793896 0.0960788578728044 ENSG00000117395 EBNA1BP2
ENST00000461557 0.846187097547329 0.499946002223268 0.0895575041394493 ENSG00000117395 EBNA1BP2
ENST00000372492 0.532793921874991 0.101867571961851 0.246088882673062 ENSG00000243710 WDR65
ENST00000310955 0.875689775431111 0.581549277454371 0.041970446209418 ENSG00000117399 CDC20
ENST00000372462 0.87574178812366 0.581784575623666 0.0419641009565802 ENSG00000117399 CDC20
ENST00000478882 0.675601506852856 0.212071366794214 0.10887278230908 ENSG00000117399 CDC20
ENST00000482046 0.677191432619764 0.213330642464154 -0.121764738027893 ENSG00000117399 CDC20
ENST00000372458 0.722585125840693 0.271595333264339 0.0740247748145611 ENSG00000066322 ELOVL1
ENST00000413844 0.722756494840153 0.271866762094035 0.07401549730081 ENSG00000066322 ELOVL1
ENST00000468865 0.810966625479258 0.424943941334372 0.0459661808944088 ENSG00000066322 ELOVL1
ENST00000464204 0.740532152722574 0.296625685840279 0.0713746311932739 ENSG00000066322 ELOVL1
ENST00000470968 0.732242492627319 0.285333039675363 0.0722954430868903 ENSG00000066322 ELOVL1
ENST00000487209 0.678217266086833 0.215001098351178 0.0803734645025435 ENSG00000066322 ELOVL1
ENST00000470769 0.637328450025934 0.171330234255794 0.089044184478739 ENSG00000066322 ELOVL1
ENST00000497569 0.464948169416763 0.0720328084236818 0.10899858459424 ENSG00000066322 ELOVL1
ENST00000482302 0.478385878123288 0.0768993215002713 0.10505147990499 ENSG00000066322 ELOVL1
ENST00000497050 0.532055119384179 0.101580736411562 0.0970507327685146 ENSG00000066322 ELOVL1
ENST00000478481 0.542871026486604 0.107355809406334 0.0919257936156159 ENSG00000066322 ELOVL1
ENST00000479439 0.656538966014473 0.191623481450902 0.12964317165967 ENSG00000066322 ELOVL1
ENST00000465321 0.71212256078383 0.255957783766148 0.11496655260584 ENSG00000066322 ELOVL1
ENST00000479686 0.725464584296415 0.276086743900424 0.115619485318088 ENSG00000066322 ELOVL1
ENST00000496932 0.756295938785212 0.321531826988845 0.109064286590626 ENSG00000066322 ELOVL1
ENST00000290663 0.871043825567441 0.567585877165725 -0.0409348234580917 ENSG00000159479 MED8
ENST00000372457 0.870997884767034 0.567308465078802 -0.0409562968113671 ENSG00000159479 MED8
ENST00000372455 0.956250411318134 0.820724909523725 -0.0178602146064979 ENSG00000159479 MED8
ENST00000436713 0.866512353815048 0.554558076390943 0.0517575103168008 ENSG00000229431 RP1-92O14.6
ENST00000460803 0.972275976348791 0.878740565965869 -0.0174361255408474 ENSG00000159479 MED8
ENST00000473560 0.880620591997078 0.594326033029155 0.0472963344189295 ENSG00000159479 MED8
ENST00000310739 0.630436178278907 0.164945590504701 -0.147765595970295 ENSG00000198198 SZT2
ENST00000372450 0.630436178278907 0.164945590504701 -0.147765595970295 ENSG00000198198 SZT2
ENST00000357658 0.552802976587915 0.113334153054248 -0.155030874380194 ENSG00000198198 SZT2
ENST00000406439 0.647935983836985 0.182332851995267 -0.131940377515841 ENSG00000198198 SZT2
ENST00000562955 0.642429425459764 0.176205413637198 0.0754108546826417 ENSG00000198198 SZT2
ENST00000470139 0.756793423149384 0.323540900758773 0.085382057479422 ENSG00000198198 SZT2
ENST00000372442 0.562346427626335 0.119166560952523 0.154485118688285 ENSG00000198198 SZT2
ENST00000471177 0.79512842911898 0.390699771163736 0.118614136806194 ENSG00000198198 SZT2
ENST00000460536 0.166902278642905 0.00996972402685374 0.194875043262424 ENSG00000198198 SZT2
ENST00000396885 0.925618729910361 0.720062345317758 0.0507526229754535 ENSG00000229372 SZT2-AS1
ENST00000583037 0.194988952038777 0.0132526908546359 0.201074197874097 ENSG00000178922 HYI
ENST00000372425 0.194988952038777 0.0132526908546359 0.201074197874097 ENSG00000178922 HYI
ENST00000372433 0.185839655078528 0.0120071117874668 0.202907122012043 ENSG00000178922 HYI
ENST00000372434 0.201615792623413 0.0141650788793166 0.199061453275747 ENSG00000178922 HYI
ENST00000470662 0.166853410215877 0.00996372161346405 0.209218736714113 ENSG00000178922 HYI
ENST00000487366 0.189490919010199 0.012478521459941 0.203202882212609 ENSG00000178922 HYI
ENST00000372430 0.246488041555094 0.0202387929019164 0.189920533884878 ENSG00000178922 HYI
ENST00000372432 0.195952950208403 0.0134176112725879 0.199934078208355 ENSG00000178922 HYI
ENST00000372427 0.183367873969922 0.0117100043833226 0.203948608204678 ENSG00000178922 HYI
ENST00000372426 0.167148458012194 0.0100075950098773 0.208609387658547 ENSG00000178922 HYI
ENST00000486909 0.225797557210921 0.0173098247452556 0.195856736466852 ENSG00000178922 HYI
ENST00000496142 0.761089355294779 0.332284925840635 0.120932408564932 ENSG00000178922 HYI
ENST00000469587 0.39986036111214 0.0517346820350485 0.223282505439905 ENSG00000178922 HYI
ENST00000359947 0.847971433056284 0.504940087623924 0.0995548507176677 ENSG00000142949 PTPRF
ENST00000438120 0.803329473796985 0.408186606301911 0.123848964157222 ENSG00000142949 PTPRF
ENST00000372413 0.856812840981628 0.526803681562834 0.095464559139549 ENSG00000142949 PTPRF
ENST00000372414 0.856812840981628 0.526803681562834 0.095464559139549 ENSG00000142949 PTPRF
ENST00000412568 0.859011960901854 0.533924903938839 0.0947905267813356 ENSG00000142949 PTPRF
ENST00000429895 0.894972842485047 0.635477852463581 0.0718982290505462 ENSG00000142949 PTPRF
ENST00000414879 0.872070351857217 0.570550194918569 0.0864340661408516 ENSG00000142949 PTPRF
ENST00000422171 0.872070351857217 0.570550194918569 0.0864340661408516 ENSG00000142949 PTPRF
ENST00000496447 0.987598427849797 0.944017605652007 0.0106212092226896 ENSG00000142949 PTPRF
ENST00000372407 0.987424525934883 0.943182034735006 0.010797026987612 ENSG00000142949 PTPRF
ENST00000372396 0.859994295103862 0.536709483810614 0.0351529953671382 ENSG00000066135 KDM4A
ENST00000463151 0.776267336103415 0.355884310690774 0.0759432401187149 ENSG00000066135 KDM4A
ENST00000485249 0.836348259894792 0.475735964939354 0.0620478718774468 ENSG00000066135 KDM4A
ENST00000472265 0.988301372656562 0.94694836919614 -0.00905529973376231 ENSG00000066135 KDM4A
ENST00000481296 0.984960604575432 0.932135313085697 0.0113516936071002 ENSG00000066135 KDM4A
ENST00000398804 0.544107601450144 0.108200422913652 0.133461935574312 ENSG00000236200 KDM4A-AS1
ENST00000439057 0.565328576685163 0.121203772460524 0.133372479872125 ENSG00000236200 KDM4A-AS1
ENST00000434346 0.362704391216152 0.0422926121883751 0.193029342533093 ENSG00000236200 KDM4A-AS1
ENST00000453015 0.609036042609102 0.148897858437558 0.13867710717532 ENSG00000236200 KDM4A-AS1
ENST00000418149 0.78361390597684 0.367180499382513 0.0948977565429981 ENSG00000236200 KDM4A-AS1
ENST00000532911 0.191144894802841 0.0127316890102689 -0.323580914841062 ENSG00000126091 ST3GAL3
ENST00000489897 0.213189685198612 0.0156803443070443 -0.256273811237087 ENSG00000126091 ST3GAL3
ENST00000372374 0.221357868935532 0.016717698888179 -0.235722911018981 ENSG00000126091 ST3GAL3
ENST00000372375 0.221357868935532 0.016717698888179 -0.235722911018981 ENSG00000126091 ST3GAL3
ENST00000545417 0.221357868935532 0.016717698888179 -0.235722911018981 ENSG00000126091 ST3GAL3
ENST00000372377 0.221357868935532 0.016717698888179 -0.235722911018981 ENSG00000126091 ST3GAL3
ENST00000361392 0.221357868935532 0.016717698888179 -0.235722911018981 ENSG00000126091 ST3GAL3
ENST00000361400 0.221357868935532 0.016717698888179 -0.235722911018981 ENSG00000126091 ST3GAL3
ENST00000353126 0.221357868935532 0.016717698888179 -0.235722911018981 ENSG00000126091 ST3GAL3
ENST00000530154 0.183921098730744 0.0117731254920687 -0.271017739397904 ENSG00000126091 ST3GAL3
ENST00000262915 0.221357868935532 0.016717698888179 -0.235722911018981 ENSG00000126091 ST3GAL3
ENST00000330208 0.221357868935532 0.016717698888179 -0.235722911018981 ENSG00000126091 ST3GAL3
ENST00000335430 0.221357868935532 0.016717698888179 -0.235722911018981 ENSG00000126091 ST3GAL3
ENST00000351035 0.221357868935532 0.016717698888179 -0.235722911018981 ENSG00000126091 ST3GAL3
ENST00000479383 0.195202183506043 0.0133132112179531 -0.323921782717106 ENSG00000126091 ST3GAL3
ENST00000347631 0.20998146175701 0.0152985664788182 -0.257057250926394 ENSG00000126091 ST3GAL3
ENST00000484868 0.253094199565194 0.0212731953565977 -0.296702401960553 ENSG00000126091 ST3GAL3
ENST00000461066 0.197932752543219 0.0136850299111236 -0.323191645788722 ENSG00000126091 ST3GAL3
ENST00000437753 0.122581893504379 0.00595070930862061 -0.365002023564471 ENSG00000229444 RP11-184I16.4
ENST00000533997 0.231259763664592 0.0181409534649579 -0.250102145915326 ENSG00000126091 ST3GAL3
ENST00000469715 0.231259763664592 0.0181409534649579 -0.250102145915326 ENSG00000126091 ST3GAL3
ENST00000490541 0.231259763664592 0.0181409534649579 -0.250102145915326 ENSG00000126091 ST3GAL3
ENST00000528371 0.231259763664592 0.0181409534649579 -0.250102145915326 ENSG00000126091 ST3GAL3
ENST00000530581 0.231259763664592 0.0181409534649579 -0.250102145915326 ENSG00000126091 ST3GAL3
ENST00000531816 0.231259763664592 0.0181409534649579 -0.250102145915326 ENSG00000126091 ST3GAL3
ENST00000531993 0.231259763664592 0.0181409534649579 -0.250102145915326 ENSG00000126091 ST3GAL3
ENST00000533212 0.231259763664592 0.0181409534649579 -0.250102145915326 ENSG00000126091 ST3GAL3
ENST00000533933 0.231259763664592 0.0181409534649579 -0.250102145915326 ENSG00000126091 ST3GAL3
ENST00000372369 0.231259763664592 0.0181409534649579 -0.250102145915326 ENSG00000126091 ST3GAL3
ENST00000372372 0.231259763664592 0.0181409534649579 -0.250102145915326 ENSG00000126091 ST3GAL3
ENST00000372368 0.231259763664592 0.0181409534649579 -0.250102145915326 ENSG00000126091 ST3GAL3
ENST00000372367 0.231259763664592 0.0181409534649579 -0.250102145915326 ENSG00000126091 ST3GAL3
ENST00000372366 0.231259763664592 0.0181409534649579 -0.250102145915326 ENSG00000126091 ST3GAL3
ENST00000372365 0.231259763664592 0.0181409534649579 -0.250102145915326 ENSG00000126091 ST3GAL3
ENST00000361746 0.231259763664592 0.0181409534649579 -0.250102145915326 ENSG00000126091 ST3GAL3
ENST00000332628 0.231259763664592 0.0181409534649579 -0.250102145915326 ENSG00000126091 ST3GAL3
ENST00000531451 0.23369392863119 0.0185307763831357 -0.249653832646088 ENSG00000126091 ST3GAL3
ENST00000372362 0.23369392863119 0.0185307763831357 -0.249653832646088 ENSG00000126091 ST3GAL3
ENST00000361812 0.23369392863119 0.0185307763831357 -0.249653832646088 ENSG00000126091 ST3GAL3
ENST00000461375 0.21016918098249 0.0153291648773517 -0.213977842549277 ENSG00000126091 ST3GAL3
ENST00000490502 0.908425052938833 0.672300008225951 -0.036137621612725 ENSG00000126091 ST3GAL3
ENST00000495482 0.992361814240808 0.965696061527693 -0.00437271651773403 ENSG00000126091 ST3GAL3
ENST00000372343 0.663386171798778 0.198550750229421 0.0944451250610939 ENSG00000117408 IPO13
ENST00000489061 0.663368764846911 0.19849056292202 0.142452908098033 ENSG00000117408 IPO13
ENST00000489773 0.666932690728072 0.202815814930546 0.118849224602282 ENSG00000117408 IPO13
ENST00000492152 0.699824895036878 0.240001157980547 0.112711652906845 ENSG00000117408 IPO13
ENST00000480902 0.79003009939004 0.379617874049136 0.10799119310732 ENSG00000117408 IPO13
ENST00000372339 0.963163799154691 0.846175998184834 0.0186212978244875 ENSG00000117408 IPO13
ENST00000486876 0.915618300553954 0.691182678570079 0.0482364513228029 ENSG00000117408 IPO13
ENST00000471934 0.862146609411176 0.543058218037231 0.062478357786272 ENSG00000132768 DPH2
ENST00000476260 0.862146609411176 0.543106813187338 0.0617074891484004 ENSG00000132768 DPH2
ENST00000255108 0.80526004031466 0.411640182855483 0.0855364705339466 ENSG00000132768 DPH2
ENST00000412950 0.757297113723402 0.325038371871164 0.112260401810273 ENSG00000132768 DPH2
ENST00000524776 0.757297113723402 0.325038371871164 0.112260401810273 ENSG00000132768 DPH2
ENST00000495421 0.80526004031466 0.411640182855483 0.0855364705339466 ENSG00000132768 DPH2
ENST00000530988 0.8077730588959 0.418038792084303 0.0831955913042761 ENSG00000132768 DPH2
ENST00000527567 0.882508197856086 0.600335887512865 0.052225958297722 ENSG00000132768 DPH2
ENST00000492306 0.860047094660445 0.536895738094991 0.0629998801553991 ENSG00000132768 DPH2
ENST00000490861 0.797963836784246 0.397989147790641 0.0858924664591856 ENSG00000132768 DPH2
ENST00000396758 0.805326208215295 0.411705855859023 0.0855023748845153 ENSG00000132768 DPH2
ENST00000477294 0.878234982051265 0.589116827748861 0.0526927020856345 ENSG00000132768 DPH2
ENST00000529729 0.791910524539064 0.383298896335654 0.0914641197349256 ENSG00000132768 DPH2
ENST00000532140 0.891393657038029 0.626436390448814 0.0487635928627266 ENSG00000132768 DPH2
ENST00000534786 0.894457478887277 0.634026878694223 0.0486352431797616 ENSG00000132768 DPH2
ENST00000534655 0.868776011794698 0.56268337927585 0.0668026402548796 ENSG00000132768 DPH2
ENST00000459879 0.790236464658023 0.380141382947822 0.105332238292063 ENSG00000132768 DPH2
ENST00000527319 0.701600557697389 0.241913791112918 0.139478280579307 ENSG00000132768 DPH2
ENST00000472505 0.938990782810418 0.76259270527442 0.0420430026374913 ENSG00000117410 ATP6V0B
ENST00000472174 0.904920024401798 0.660908401513183 0.0549658517754596 ENSG00000117410 ATP6V0B
ENST00000532642 0.904920024401798 0.6605935333521 0.0550321223411026 ENSG00000117410 ATP6V0B
ENST00000236067 0.90477764211288 0.659794654012372 0.0551708584254234 ENSG00000117410 ATP6V0B
ENST00000471859 0.918185608958107 0.699275888937048 0.0493626270650786 ENSG00000117410 ATP6V0B
ENST00000472277 0.930006693784167 0.734553310252247 0.0451980485957744 ENSG00000117410 ATP6V0B
ENST00000461670 0.928180726813852 0.729889661459856 0.0492408404185122 ENSG00000117410 ATP6V0B
ENST00000468183 0.90477764211288 0.659794654012372 0.0551708584254234 ENSG00000117410 ATP6V0B
ENST00000473485 0.90477764211288 0.659794654012372 0.0551708584254234 ENSG00000117410 ATP6V0B
ENST00000496131 0.945268090418448 0.78287448518338 0.0379899358199088 ENSG00000117410 ATP6V0B
ENST00000498208 0.9315931233005 0.739801107386953 0.0477710415234127 ENSG00000117410 ATP6V0B
ENST00000532072 0.92257777661944 0.712310512313131 0.0493388499072123 ENSG00000117410 ATP6V0B
ENST00000498664 0.922533270332369 0.712092835305807 0.0397588874777332 ENSG00000117410 ATP6V0B
ENST00000498543 0.738341722436191 0.293277468481019 0.135413874591107 ENSG00000117411 B4GALT2
ENST00000372324 0.714433654877268 0.260599899226423 0.119468959906995 ENSG00000117411 B4GALT2
ENST00000497866 0.495626472199264 0.0836243465377828 0.192098705588728 ENSG00000117411 B4GALT2
ENST00000434555 0.679984044300685 0.217655207899165 0.127998976751061 ENSG00000117411 B4GALT2
ENST00000356836 0.665125939894789 0.20065379411232 0.1304894783064 ENSG00000117411 B4GALT2
ENST00000309519 0.577675993961503 0.128195713045989 0.143947317171418 ENSG00000117411 B4GALT2
ENST00000485678 0.584997115351963 0.132712133172288 0.142900549540127 ENSG00000117411 B4GALT2
ENST00000481924 0.891051597277223 0.625036923345556 0.0551149151242074 ENSG00000117411 B4GALT2
ENST00000486064 0.851346135136909 0.512777610985976 0.0800021967670327 ENSG00000159214 CCDC24
ENST00000372307 0.787644057259321 0.375341735997107 0.0884410537602501 ENSG00000196517 SLC6A9
ENST00000372318 0.875003724973316 0.579135851324208 0.0681347190208984 ENSG00000159214 CCDC24
ENST00000460543 0.865766667672146 0.552577195504541 0.0739859396884729 ENSG00000159214 CCDC24
ENST00000463846 0.875003724973316 0.579135851324208 0.0681347190208984 ENSG00000159214 CCDC24
ENST00000490563 0.875003724973316 0.579135851324208 0.0681347190208984 ENSG00000159214 CCDC24
ENST00000490064 0.880135075808846 0.593364426401075 0.0655952238212111 ENSG00000159214 CCDC24
ENST00000486504 0.844812316118682 0.496106983748024 0.0841562327902506 ENSG00000159214 CCDC24
ENST00000485811 0.820925309386352 0.445257677464213 0.0923702664103774 ENSG00000159214 CCDC24
ENST00000372306 0.921550316045439 0.709748179100173 0.0362769416421991 ENSG00000196517 SLC6A9
ENST00000466180 0.883936730260056 0.604437245567158 0.0632798797806288 ENSG00000159214 CCDC24
ENST00000479055 0.976940172289908 0.89760940240086 0.016440912246426 ENSG00000159214 CCDC24
ENST00000372310 0.987656027902827 0.94424223184675 -0.00740446385349305 ENSG00000196517 SLC6A9
ENST00000475075 0.972497227353554 0.880378730447039 -0.0167363962480984 ENSG00000196517 SLC6A9
ENST00000357730 0.891827842402422 0.627962821895997 0.0556484411846156 ENSG00000196517 SLC6A9
ENST00000360584 0.891827842402422 0.627962821895997 0.0556484411846156 ENSG00000196517 SLC6A9
ENST00000537678 0.780091293236095 0.361358929930626 -0.105638820975453 ENSG00000196517 SLC6A9
ENST00000361745 0.633163721137609 0.167104208912267 0.0999581379040422 ENSG00000178028 DMAP1
ENST00000446292 0.728491685984933 0.2808538462495 0.0781675887341787 ENSG00000178028 DMAP1
ENST00000440641 0.744076712514046 0.301845436078068 0.074390205146482 ENSG00000178028 DMAP1
ENST00000436069 0.821712233044029 0.446607121793814 0.0907738571552135 ENSG00000178028 DMAP1
ENST00000437511 0.73031691069883 0.283131915882955 0.0757948728669462 ENSG00000178028 DMAP1
ENST00000475794 0.878468617823142 0.589465207778853 0.058159580639991 ENSG00000178028 DMAP1
ENST00000471829 0.755349769147777 0.320020403903744 0.0848208938008352 ENSG00000178028 DMAP1
ENST00000487922 0.748133120646125 0.308184117628077 0.0875205000849187 ENSG00000178028 DMAP1
ENST00000315913 0.633163721137609 0.167104208912267 0.0999581379040422 ENSG00000178028 DMAP1
ENST00000372289 0.633163721137609 0.167104208912267 0.0999581379040422 ENSG00000178028 DMAP1
ENST00000463950 0.802530537314165 0.407036763610587 0.108246538369494 ENSG00000178028 DMAP1
ENST00000372290 0.69241129830776 0.232178604578722 0.0984816627635477 ENSG00000178028 DMAP1
ENST00000488433 0.704825092146767 0.245545875444829 0.0804163974147555 ENSG00000178028 DMAP1
ENST00000483741 0.807272256082037 0.416104120980267 0.0802399359534907 ENSG00000178028 DMAP1
ENST00000494092 0.524399313070464 0.0974435070374954 0.196699211959242 ENSG00000178028 DMAP1
ENST00000372257 0.0512019045704953 0.00132321654886515 -0.196440760808408 ENSG00000117419 ERI3
ENST00000372259 0.122996251239998 0.00598713478434603 -0.174410763591519 ENSG00000117419 ERI3
ENST00000456170 0.104466833664805 0.00452113692031733 -0.177080075708013 ENSG00000117419 ERI3
ENST00000537474 0.0226143832802572 0.000307361709371324 -0.218180481455355 ENSG00000117419 ERI3
ENST00000489710 0.500242410156127 0.0857676593988711 -0.111445335639725 ENSG00000117419 ERI3
ENST00000479101 0.507867357361042 0.0892510130001573 -0.110061592727024 ENSG00000117419 ERI3
ENST00000462341 0.402556158452855 0.0523780666197032 -0.129467963964019 ENSG00000117419 ERI3
ENST00000452396 0.0607595415494911 0.00178371834602465 -0.248032774445975 ENSG00000117419 ERI3
ENST00000495828 0.0831473490477947 0.00301951360158715 -0.234662484789961 ENSG00000117419 ERI3
ENST00000457571 0.201852024014383 0.0141965962006605 -0.206109237343622 ENSG00000117419 ERI3
ENST00000355387 0.621209186504732 0.158466976302494 0.09878940470175 ENSG00000187147 RNF220
ENST00000361799 0.621209186504732 0.158466976302494 0.09878940470175 ENSG00000187147 RNF220
ENST00000372247 0.622740030477407 0.15938761511831 0.0985215469285587 ENSG00000187147 RNF220
ENST00000443020 0.617815166965204 0.155592608389269 0.0967451763651346 ENSG00000187147 RNF220
ENST00000453863 0.844179398061294 0.494347649170533 0.0630472210031548 ENSG00000187147 RNF220
ENST00000335497 0.620841088849445 0.158154473126344 0.0988741070092512 ENSG00000187147 RNF220
ENST00000440132 0.559018035211611 0.116911642713356 0.108087704084995 ENSG00000187147 RNF220
ENST00000474064 0.610534017092298 0.149977187661227 0.100532596034311 ENSG00000187147 RNF220
ENST00000471494 0.67311793408029 0.209963708734501 0.0939310224402098 ENSG00000187147 RNF220
ENST00000488865 0.834041567306779 0.470409307891599 0.0665426608243089 ENSG00000187147 RNF220
ENST00000497469 0.720743313814109 0.268812017050913 0.0760648886495396 ENSG00000187147 RNF220
ENST00000475378 0.59192058088104 0.136678252211014 0.0916086026219761 ENSG00000187147 RNF220
ENST00000484745 0.596661608082782 0.139607951190564 0.0931266707718536 ENSG00000187147 RNF220
ENST00000372242 0.679487559647217 0.216970593536304 0.0872791327387327 ENSG00000126106 TMEM53
ENST00000372243 0.679487559647217 0.216970593536304 0.0872791327387327 ENSG00000126106 TMEM53
ENST00000372244 0.679487559647217 0.216970593536304 0.0872791327387327 ENSG00000126106 TMEM53
ENST00000495630 0.695242874600645 0.234360147161507 0.0822846193315406 ENSG00000126106 TMEM53
ENST00000474394 0.283785558696585 0.0262835298935098 0.130949553489928 ENSG00000187147 RNF220
ENST00000480686 0.458851070324682 0.0698006469724251 0.109940305112645 ENSG00000187147 RNF220
ENST00000474956 0.619280835621863 0.157088940785019 0.0970769949985643 ENSG00000187147 RNF220
ENST00000476724 0.837383634045055 0.478555115278425 -0.0726815293051868 ENSG00000126106 TMEM53
ENST00000468117 0.837383634045055 0.478555115278425 -0.0726815293051868 ENSG00000126106 TMEM53
ENST00000372237 0.837383634045055 0.478555115278425 -0.0726815293051868 ENSG00000126106 TMEM53
ENST00000372235 0.780442611956225 0.361757109262309 -0.0946199466969696 ENSG00000126106 TMEM53
ENST00000420706 0.739547484057822 0.295051583800007 -0.116167447566915 ENSG00000126106 TMEM53
ENST00000424484 0.964325893382829 0.851592107449998 0.0231185105569803 ENSG00000198520 C1orf228
ENST00000455805 0.846479014170927 0.500813936955222 -0.0860027099075379 ENSG00000198520 C1orf228
ENST00000458657 0.960028380090927 0.83555847583164 0.0256617625502979 ENSG00000198520 C1orf228
ENST00000418644 0.883073240708727 0.601555398851818 -0.0669240592966281 ENSG00000198520 C1orf228
ENST00000441519 0.846479014170927 0.500813936955222 -0.0860027099075379 ENSG00000198520 C1orf228
ENST00000357508 0.960028380090927 0.83555847583164 0.0256617625502979 ENSG00000198520 C1orf228
ENST00000535358 0.960028380090927 0.83555847583164 0.0256617625502979 ENSG00000198520 C1orf228
ENST00000445071 0.86706451516612 0.556524203992944 -0.0758716581091277 ENSG00000198520 C1orf228
ENST00000453711 0.887509644003896 0.614393167951103 -0.0648208001329367 ENSG00000198520 C1orf228
ENST00000421398 0.970286972131596 0.87229086262806 0.0199503322708665 ENSG00000198520 C1orf228
ENST00000444751 0.970718762603562 0.873628948271273 0.0196931510498166 ENSG00000198520 C1orf228
ENST00000452259 0.975522550494146 0.891533857783741 0.0104431619548873 ENSG00000142945 KIF2C
ENST00000372224 0.97477714889736 0.888173082432108 0.010925351864587 ENSG00000142945 KIF2C
ENST00000493027 0.976822342506351 0.896893456064761 0.0099297081312054 ENSG00000142945 KIF2C
ENST00000372218 0.974940245739359 0.888672905075936 0.0108860696620004 ENSG00000142945 KIF2C
ENST00000455186 0.983511145089878 0.925694037055666 -0.00746609748410051 ENSG00000142945 KIF2C
ENST00000372222 0.833554243014014 0.46976476995879 0.0532949595192395 ENSG00000142945 KIF2C
ENST00000480574 0.989488699731416 0.953292673067671 -0.00583063145854369 ENSG00000142945 KIF2C
ENST00000372217 0.878933983920043 0.590590363546163 0.0390385503299392 ENSG00000142945 KIF2C
ENST00000440985 0.745121002755775 0.303293602241361 0.107360527381683 ENSG00000225721 RP11-269F19.2
ENST00000428791 0.973150390530552 0.882901460537057 0.0132731467338601 ENSG00000225721 RP11-269F19.2
ENST00000423289 0.986934406599993 0.940881476146588 0.00817225752521437 ENSG00000142945 KIF2C
ENST00000472235 0.966474686568457 0.859202433051192 -0.0184057777772299 ENSG00000142945 KIF2C
ENST00000497035 0.953366528561673 0.811431807368712 0.0156013084862979 ENSG00000142937 RPS8
ENST00000396651 0.945459909199859 0.783669910215564 0.0180397305154296 ENSG00000142937 RPS8
ENST00000372209 0.945654245403329 0.785125165459342 0.0179198434857173 ENSG00000142937 RPS8
ENST00000470475 0.954807408433607 0.815959486201559 0.0186731001005579 ENSG00000142937 RPS8
ENST00000485390 0.945662889196209 0.785286767249635 0.0179098147048865 ENSG00000142937 RPS8
ENST00000464658 0.926168769748345 0.722493872213503 0.0308191310390192 ENSG00000142937 RPS8
ENST00000484599 0.927451561731597 0.726469103479331 0.0305804453277978 ENSG00000142937 RPS8
ENST00000474582 0.954078538570591 0.814074146539009 0.0264514079464608 ENSG00000142937 RPS8
ENST00000372201 0.874775524668621 0.578324960263191 0.0600051327162269 ENSG00000173846 PLK3
ENST00000465443 0.872192537918005 0.571837062856212 0.0610106249635696 ENSG00000173846 PLK3
ENST00000476731 0.880245055989369 0.593528997975941 0.0601809730880963 ENSG00000173846 PLK3
ENST00000492398 0.955005135265373 0.816426592815566 0.0228953593155208 ENSG00000173846 PLK3
ENST00000461358 0.950359467156801 0.802243514612773 0.0289319926874038 ENSG00000173846 PLK3
ENST00000461769 0.802006908536023 0.405997935062184 0.110887032542748 ENSG00000173846 PLK3
ENST00000493100 0.987306300147067 0.942506695231404 -0.00797627941763322 ENSG00000173846 PLK3
ENST00000450269 0.833583038471313 0.46986845560983 0.0887724434758888 ENSG00000222009 BTBD19
ENST00000453418 0.833583038471313 0.46986845560983 0.0887724434758888 ENSG00000222009 BTBD19
ENST00000409335 0.849169499738903 0.507634358616899 0.0873505567523079 ENSG00000222009 BTBD19
ENST00000439563 0.920121122138035 0.705516876678085 0.0505129287181828 ENSG00000222009 BTBD19
ENST00000485668 0.775623503431849 0.353802315079885 0.0971576176281615 ENSG00000222009 BTBD19
ENST00000482715 0.95064040631951 0.803512306342494 0.0334352669285379 ENSG00000222009 BTBD19
ENST00000475105 0.891973006509645 0.628254589847886 0.0646409575358125 ENSG00000222009 BTBD19
ENST00000495433 0.8077730588959 0.417328395541555 0.112162395489217 ENSG00000222009 BTBD19
ENST00000489976 0.510242055311514 0.0901748264506792 0.204409998772402 ENSG00000222009 BTBD19
ENST00000464114 0.158794532175053 0.00901004547802828 0.27081432623632 ENSG00000222009 BTBD19
ENST00000439363 0.428975186969319 0.0603054372146188 -0.230187783542974 ENSG00000070785 EIF2B3
ENST00000360403 0.397975113016266 0.0512900375396653 -0.201595283844018 ENSG00000070785 EIF2B3
ENST00000486491 0.633305302853988 0.167205941319899 -0.164945676586424 ENSG00000070785 EIF2B3
ENST00000372183 0.363535072353805 0.0424532918736001 -0.212824892980489 ENSG00000070785 EIF2B3
ENST00000480675 0.55726558515196 0.116041193493194 -0.145932601829289 ENSG00000070785 EIF2B3
ENST00000477953 0.650365094209199 0.184871122938817 -0.125417045545138 ENSG00000070785 EIF2B3
ENST00000372182 0.901611259903853 0.652878427064993 -0.043239722968973 ENSG00000070785 EIF2B3
ENST00000487532 0.891405362662268 0.626528847164818 -0.0454021328003945 ENSG00000070785 EIF2B3
ENST00000497010 0.951806238042558 0.806758409381548 -0.0260362932050883 ENSG00000070785 EIF2B3
ENST00000372168 0.290156811297057 0.0272792853422663 0.148037266496966 ENSG00000126107 HECTD3
ENST00000372172 0.18549619756159 0.0119566656411304 0.163455936475255 ENSG00000126107 HECTD3
ENST00000486132 0.382241343884644 0.0469709703465104 0.156958096062381 ENSG00000126107 HECTD3
ENST00000486296 0.679729584762718 0.217289884261485 0.139244368578719 ENSG00000126107 HECTD3
ENST00000466423 0.592069191656958 0.136864431584685 0.147062472388512 ENSG00000126107 HECTD3
ENST00000487488 0.45980680746396 0.0702094363868557 0.162116120152977 ENSG00000126107 HECTD3
ENST00000484564 0.604031116322345 0.145660792651637 0.175809462378654 ENSG00000126107 HECTD3
ENST00000246337 0.723537536594911 0.273185018017993 0.11298407203551 ENSG00000126088 UROD
ENST00000491773 0.807122358266296 0.415694488538112 0.101293651746795 ENSG00000126088 UROD
ENST00000463092 0.800623366210069 0.403799618508378 0.103766481114888 ENSG00000126088 UROD
ENST00000461035 0.794983608674622 0.390253451129226 0.109539872673483 ENSG00000126088 UROD
ENST00000491300 0.80586125258382 0.412623655444433 0.0987294889913192 ENSG00000126088 UROD
ENST00000434478 0.818772035105575 0.441482010708554 0.094363730268512 ENSG00000126088 UROD
ENST00000494399 0.723078986344471 0.27220786583345 0.113201981981176 ENSG00000126088 UROD
ENST00000460334 0.808938265025323 0.42112151520043 0.0983950830743813 ENSG00000126088 UROD
ENST00000462688 0.799895119792413 0.401526461886056 0.101086426342902 ENSG00000126088 UROD
ENST00000460906 0.8077730588959 0.418641111704042 0.0989639838380508 ENSG00000126088 UROD
ENST00000490385 0.81775550961604 0.438804337959931 0.0949817509050634 ENSG00000126088 UROD
ENST00000469548 0.792790278885406 0.385876366085229 0.102923123531588 ENSG00000126088 UROD
ENST00000486699 0.794983608674622 0.390256667549503 0.101993428695981 ENSG00000126088 UROD
ENST00000478467 0.782374471736868 0.365296962633792 0.104871632326456 ENSG00000126088 UROD
ENST00000428106 0.784557277565846 0.369842502669291 0.103427229199589 ENSG00000126088 UROD
ENST00000496439 0.816094290593375 0.434874620782599 0.0950409762266983 ENSG00000126088 UROD
ENST00000473012 0.809601962049488 0.422673477874762 0.0985282865068004 ENSG00000126088 UROD
ENST00000472254 0.690304761179208 0.229628599719902 0.114590096593711 ENSG00000126088 UROD
ENST00000466193 0.668734835515984 0.205044493362265 0.142177869513586 ENSG00000126088 UROD
ENST00000465678 0.618244281180172 0.155850168218287 0.156595999594367 ENSG00000126088 UROD
ENST00000528332 0.995510759926097 0.978684726966996 0.00273904376811931 ENSG00000132781 MUTYH
ENST00000529984 0.995510759926097 0.978684726966996 0.00273904376811931 ENSG00000132781 MUTYH
ENST00000372110 0.99571554158198 0.980798063034002 -0.00245711878507908 ENSG00000132781 MUTYH
ENST00000372115 0.996331843690328 0.984483660463021 0.00200706268207805 ENSG00000132781 MUTYH
ENST00000481571 0.99571554158198 0.980798063034002 -0.00245711878507908 ENSG00000132781 MUTYH
ENST00000372098 0.99571554158198 0.980798063034002 -0.00245711878507908 ENSG00000132781 MUTYH
ENST00000355498 0.987279780593313 0.942408402595174 -0.00730508837341878 ENSG00000132781 MUTYH
ENST00000475516 0.989158609783057 0.951515361615539 -0.00615097375343514 ENSG00000132781 MUTYH
ENST00000372104 0.983034299971321 0.924320834534766 -0.00957811794384962 ENSG00000132781 MUTYH
ENST00000448481 0.983034299971321 0.924320834534766 -0.00957811794384962 ENSG00000132781 MUTYH
ENST00000456914 0.98451967024411 0.929648759991602 -0.00892508882085388 ENSG00000132781 MUTYH
ENST00000354383 0.989158609783057 0.951515361615539 -0.00615097375343514 ENSG00000132781 MUTYH
ENST00000488731 0.982805393002499 0.923133301340535 -0.00975231883983375 ENSG00000132781 MUTYH
ENST00000372100 0.987279780593313 0.942408402595174 -0.00730508837341878 ENSG00000132781 MUTYH
ENST00000450313 0.996331843690328 0.984483660463021 0.00200706268207805 ENSG00000132781 MUTYH
ENST00000531105 0.984554929609641 0.929746687643589 -0.00889152314997638 ENSG00000132781 MUTYH
ENST00000467459 0.893205076391536 0.630972524853243 0.0637893812669484 ENSG00000132781 MUTYH
ENST00000482094 0.887378030437109 0.613069053649193 -0.0701891936074147 ENSG00000132781 MUTYH
ENST00000529892 0.980405266186752 0.911724247002016 0.0148465844221308 ENSG00000132781 MUTYH
ENST00000533178 0.890228820217803 0.623070288347456 0.0544408119687928 ENSG00000132781 MUTYH
ENST00000528013 0.98621684251996 0.938140510480548 -0.00775117448125348 ENSG00000132781 MUTYH
ENST00000412971 0.97086005846144 0.874490978315205 0.0163217476248482 ENSG00000132781 MUTYH
ENST00000462388 0.76462395678929 0.337493802348968 0.115680802842904 ENSG00000132781 MUTYH
ENST00000470256 0.981300432453464 0.915994443545511 0.0106970117255011 ENSG00000132781 MUTYH
ENST00000461495 0.967182461151994 0.860989987644641 0.017944323986144 ENSG00000132781 MUTYH
ENST00000435155 0.978444776890849 0.904767631379309 0.0123467082080464 ENSG00000132781 MUTYH
ENST00000467940 0.959500235223977 0.830939043891582 0.0222063609185494 ENSG00000132781 MUTYH
ENST00000478796 0.735358557399037 0.289324215848514 0.128374202320597 ENSG00000132781 MUTYH
ENST00000525160 0.941072509727512 0.768161413650257 0.0311232342696626 ENSG00000132781 MUTYH
ENST00000479746 0.978701227753526 0.906028651920547 -0.0130728543856866 ENSG00000132781 MUTYH
ENST00000492494 0.9805684516053 0.913507981646541 -0.0120113700512713 ENSG00000132781 MUTYH
ENST00000483642 0.975219990311128 0.889570040417604 -0.0156187492947336 ENSG00000132781 MUTYH
ENST00000481139 0.978314882730353 0.904266593238385 -0.0133671937344141 ENSG00000132781 MUTYH
ENST00000485484 0.912270077435011 0.682925495729505 -0.0445028252646106 ENSG00000132781 MUTYH
ENST00000476789 0.971220599024268 0.875858146512039 -0.0174365375884137 ENSG00000132781 MUTYH
ENST00000462387 0.905522635611366 0.662249717634378 -0.048902933375713 ENSG00000132781 MUTYH
ENST00000474703 0.892524925573037 0.629539554397471 -0.0535346588530746 ENSG00000132781 MUTYH
ENST00000483127 0.855373106110288 0.522723618572803 -0.0700981967880303 ENSG00000132781 MUTYH
ENST00000534453 0.933806213220423 0.745470049315889 -0.035208373163117 ENSG00000132781 MUTYH
ENST00000372090 0.711059336904627 0.255048978711795 0.124625513020596 ENSG00000132773 TOE1
ENST00000477731 0.801469739682989 0.405331112476785 0.102341325158472 ENSG00000132773 TOE1
ENST00000539779 0.692364471370057 0.23200574963668 0.132883599227862 ENSG00000132773 TOE1
ENST00000471337 0.752926421617733 0.31593274056498 0.125245006502237 ENSG00000132773 TOE1
ENST00000495703 0.64449638221218 0.178399342680239 0.144342994389922 ENSG00000132773 TOE1
ENST00000460057 0.786638651781109 0.37371246218846 0.118715661549589 ENSG00000132773 TOE1
ENST00000372084 0.00352663650684665 8.85903718315078e-06 -0.302139635699175 ENSG00000070759 TESK2
ENST00000372086 0.0044085175024153 1.40577390836014e-05 -0.297542737490913 ENSG00000070759 TESK2
ENST00000341771 0.0044085175024153 1.40577390836014e-05 -0.297542737490913 ENSG00000070759 TESK2
ENST00000486676 0.00445453523500481 1.48356567780806e-05 -0.296908841596654 ENSG00000070759 TESK2
ENST00000538496 0.00400616606481458 1.16228046230415e-05 -0.29877400129725 ENSG00000070759 TESK2
ENST00000493974 0.00831943153266794 5.26907929289254e-05 -0.465844986379123 ENSG00000070759 TESK2
ENST00000451835 0.00735644783738586 4.0986214967603e-05 -0.402255656870172 ENSG00000070759 TESK2
ENST00000401061 0.920121122138035 0.705426282805176 -0.0354049104910877 ENSG00000132763 MMACHC
ENST00000477188 0.933888788634633 0.745947426989961 -0.0408771317787368 ENSG00000132763 MMACHC
ENST00000262746 0.898269728375574 0.641717820349978 0.0508000375584925 ENSG00000117450 PRDX1
ENST00000319248 0.898269728375574 0.641786694569038 0.0507876473268013 ENSG00000117450 PRDX1
ENST00000372079 0.897944631885324 0.640893516704966 0.0509219806352224 ENSG00000117450 PRDX1
ENST00000447184 0.921326161094834 0.708676178961876 0.0434009552438292 ENSG00000117450 PRDX1
ENST00000424390 0.921326161094834 0.708708821012268 0.0433954021787931 ENSG00000117450 PRDX1
ENST00000483583 0.950484453870513 0.802729454126319 0.032138552289429 ENSG00000117450 PRDX1
ENST00000372070 0.692867104642488 0.232711990085497 0.0811548670394324 ENSG00000117448 AKR1A1
ENST00000434299 0.738322570388084 0.293155717054924 0.0801030104762133 ENSG00000117448 AKR1A1
ENST00000496999 0.760956505992147 0.331672641793 0.0861677763350382 ENSG00000117448 AKR1A1
ENST00000476957 0.752601508033083 0.315546070696898 0.0721722040788182 ENSG00000117448 AKR1A1
ENST00000481885 0.766903540542005 0.340690388315801 0.0748676525739819 ENSG00000117448 AKR1A1
ENST00000351829 0.710331821720395 0.254391277546552 0.0757270707932926 ENSG00000117448 AKR1A1
ENST00000471651 0.749211898933602 0.310299365042005 0.0860371694435321 ENSG00000117448 AKR1A1
ENST00000497973 0.76523026571848 0.338313270736531 0.0689987544582017 ENSG00000117448 AKR1A1
ENST00000473038 0.84198453202716 0.488861369380529 0.0580185266621596 ENSG00000117448 AKR1A1
ENST00000495913 0.937848574587021 0.759022176788329 0.0277118740457732 ENSG00000117448 AKR1A1
ENST00000487654 0.827831866757839 0.459806412323833 0.0785536864018308 ENSG00000117448 AKR1A1
ENST00000475919 0.759905516898648 0.330053021697973 0.111025403872292 ENSG00000117448 AKR1A1
ENST00000475985 0.874559999549181 0.577802014538046 0.078507097478939 ENSG00000117448 AKR1A1
ENST00000437901 0.87217489541072 0.571523698189774 0.0405632127210208 ENSG00000132780 NASP
ENST00000437362 0.873523616010021 0.57592994725347 0.0400938861240152 ENSG00000132780 NASP
ENST00000464190 0.86863404493938 0.561977324546664 -0.0376434371273884 ENSG00000132780 NASP
ENST00000528084 0.849951551187732 0.510048032829443 -0.0451499811161594 ENSG00000132780 NASP
ENST00000527359 0.904920024401798 0.660873222433823 0.0313951207833681 ENSG00000132780 NASP
ENST00000525515 0.954418924420997 0.815122947278782 0.0180217222978877 ENSG00000132780 NASP
ENST00000453748 0.900436088572709 0.648098278309604 0.0323487748930111 ENSG00000132780 NASP
ENST00000402363 0.916167402755986 0.693292307614506 0.0282621009054396 ENSG00000132780 NASP
ENST00000537798 0.916167402755986 0.693278508629754 0.0282632601147293 ENSG00000132780 NASP
ENST00000527470 0.997812162800473 0.991256875833155 0.0008849319227924 ENSG00000132780 NASP
ENST00000529333 0.995231312729501 0.975844404955498 0.0024081960451421 ENSG00000132780 NASP
ENST00000531532 0.847848805426996 0.504234537907666 -0.0474890015099712 ENSG00000132780 NASP
ENST00000530840 0.971896205769816 0.877562350045593 -0.0147313798217791 ENSG00000132780 NASP
ENST00000528238 0.924239502278982 0.716764149624451 0.0253621664552031 ENSG00000132780 NASP
ENST00000534101 0.985651752720551 0.934938770821204 0.00656093937013244 ENSG00000132780 NASP
ENST00000350030 0.909312138762129 0.67417520313941 0.0300365128576622 ENSG00000132780 NASP
ENST00000470768 0.976355457827142 0.894290359426943 0.0110042534331119 ENSG00000132780 NASP
ENST00000372052 0.916536341222363 0.69480340573064 0.0281135175959476 ENSG00000132780 NASP
ENST00000351223 0.916536341222363 0.69480340573064 0.0281135175959476 ENSG00000132780 NASP
ENST00000530073 0.745993636818144 0.304752496149657 0.0640949267585917 ENSG00000132780 NASP
ENST00000481782 0.65556732526776 0.190132224770235 0.0788893428100336 ENSG00000132780 NASP
ENST00000531612 0.77359924411809 0.350553962606537 0.0613502699052477 ENSG00000132780 NASP
ENST00000527932 0.899814462612416 0.646497943520319 0.0354630140912778 ENSG00000132780 NASP
ENST00000534450 0.847848805426996 0.504386185848834 0.0512758477604148 ENSG00000132780 NASP
ENST00000472408 0.887495774927221 0.614062896778751 0.0608049399382498 ENSG00000132780 NASP
ENST00000479235 0.888739952994521 0.618340422384229 0.0545853335709886 ENSG00000159592 GPBP1L1
ENST00000290795 0.767408580668947 0.341494336710504 -0.0717419778398383 ENSG00000159592 GPBP1L1
ENST00000355105 0.768272808835104 0.342816967728955 -0.0715362205818744 ENSG00000159592 GPBP1L1
ENST00000467032 0.934078769861421 0.746451749102045 0.0344172574308442 ENSG00000159592 GPBP1L1
ENST00000487436 0.882508197856086 0.600372940457061 0.0519501933282249 ENSG00000159592 GPBP1L1
ENST00000468724 0.827655114525359 0.459531395334402 0.0735230369899133 ENSG00000159592 GPBP1L1
ENST00000498128 0.427397092996867 0.0597863584944199 -0.135639157629073 ENSG00000159592 GPBP1L1
ENST00000496278 0.980809835291887 0.914319936358721 0.00969680743359509 ENSG00000159592 GPBP1L1
ENST00000495616 0.73304836675093 0.286362873630096 0.126494145051271 ENSG00000159592 GPBP1L1
ENST00000488278 0.794111790054741 0.38866856988506 -0.0564423793884533 ENSG00000159592 GPBP1L1
ENST00000480941 0.793582231361149 0.387855506970517 -0.0564869217660971 ENSG00000159592 GPBP1L1
ENST00000480083 0.798194428829478 0.398343716528099 -0.0554714716577844 ENSG00000159592 GPBP1L1
ENST00000493083 0.695696581764268 0.234832146554504 -0.0704953060075872 ENSG00000159592 GPBP1L1
ENST00000460859 0.660461947336007 0.195102141973577 -0.0754515906861973 ENSG00000159592 GPBP1L1
ENST00000372025 0.924229047398109 0.716601460500001 0.0290172141082812 ENSG00000159596 TMEM69
ENST00000496366 0.94588913977535 0.785821312836155 0.019351114055928 ENSG00000159596 TMEM69
ENST00000359942 0.680618493910942 0.218508414242249 -0.0993557647385888 ENSG00000197429 IPP
ENST00000495072 0.639175430060798 0.173095098655281 -0.132544100655899 ENSG00000197429 IPP
ENST00000396478 0.635283663644179 0.169053101564208 -0.118029383869593 ENSG00000197429 IPP
ENST00000470809 0.554866083619528 0.114766997578368 -0.120768964437068 ENSG00000086015 MAST2
ENST00000372009 0.515145708591599 0.0927433625788349 -0.0783122979479715 ENSG00000086015 MAST2
ENST00000361297 0.515557237695019 0.093063237316 -0.0782996834053861 ENSG00000086015 MAST2
ENST00000372008 0.45801835166231 0.0694835379834008 -0.114268631574519 ENSG00000086015 MAST2
ENST00000482881 0.722194937557352 0.270755669822078 -0.0869766200847146 ENSG00000086015 MAST2
ENST00000488619 0.159581950883639 0.00910633030266426 0.347359711130606 ENSG00000086015 MAST2
ENST00000467367 0.943903133744623 0.776742537195762 -0.0322654323433681 ENSG00000086015 MAST2
ENST00000498668 0.783985065037643 0.368409295175458 0.122423123202481 ENSG00000086015 MAST2
ENST00000477968 0.902378662716447 0.654276640481823 -0.0478149637812956 ENSG00000086015 MAST2
ENST00000492813 0.943561212377481 0.775661133698158 0.034514408712396 ENSG00000086015 MAST2
ENST00000262741 0.302246846210012 0.0294985996167085 -0.202385630437501 ENSG00000117461 PIK3R3
ENST00000372006 0.290576411207186 0.0273635293636112 -0.204677121162692 ENSG00000117461 PIK3R3
ENST00000340332 0.297227387494999 0.0285693108390509 -0.202758862950733 ENSG00000117461 PIK3R3
ENST00000354242 0.297227387494999 0.0285693108390509 -0.202758862950733 ENSG00000117461 PIK3R3
ENST00000420542 0.297227387494999 0.0285693108390509 -0.202758862950733 ENSG00000117461 PIK3R3
ENST00000540385 0.261423735162734 0.0225433587755132 -0.256155907851982 ENSG00000117461 PIK3R3
ENST00000423209 0.260723689589216 0.0224179493238219 -0.262996364941357 ENSG00000117461 PIK3R3
ENST00000493202 0.158502842744921 0.00898093616918488 -0.312628697072294 ENSG00000117461 PIK3R3
ENST00000425892 0.218290681751643 0.0162733427108082 -0.289781732166712 ENSG00000117461 PIK3R3
ENST00000396420 0.447779516233108 0.0658990251438151 0.110255540451196 ENSG00000085998 POMGNT1
ENST00000371984 0.349525052350675 0.0393542667277587 0.137478191628317 ENSG00000085998 POMGNT1
ENST00000371992 0.448231231408846 0.0660483205694494 0.110303023306458 ENSG00000085998 POMGNT1
ENST00000475642 0.70094263139473 0.241078153109465 0.0972547308922127 ENSG00000085998 POMGNT1
ENST00000535522 0.416353868992775 0.0564383961193108 0.114208719947169 ENSG00000085998 POMGNT1
ENST00000371986 0.346218254779135 0.0384760497959947 0.137955378342566 ENSG00000085998 POMGNT1
ENST00000480972 0.85529639249814 0.52236857069448 0.0581659854204685 ENSG00000085998 POMGNT1
ENST00000485714 0.698964239836706 0.239099630892307 0.0986092747855529 ENSG00000085998 POMGNT1
ENST00000463030 0.755045612654657 0.319418403021993 0.110401494841594 ENSG00000085998 POMGNT1
ENST00000477114 0.648602308211593 0.18299058931203 0.106156152778269 ENSG00000085998 POMGNT1
ENST00000497439 0.15502415965649 0.00861706869161454 0.196683409163241 ENSG00000085998 POMGNT1
ENST00000489985 0.242693739583716 0.0197007197264354 0.208202227052178 ENSG00000085998 POMGNT1
ENST00000371980 0.467767334118978 0.0730218867818753 -0.16343182293195 ENSG00000171357 LURAP1
ENST00000463715 0.858521685799325 0.532903161705398 0.0560426177099347 ENSG00000085999 RAD54L
ENST00000442598 0.878468617823142 0.589465997420196 0.0434523961288652 ENSG00000085999 RAD54L
ENST00000493985 0.890277467498808 0.623227130417141 0.0451875518124183 ENSG00000085999 RAD54L
ENST00000371975 0.873275803690155 0.57561299932987 0.0450851456588291 ENSG00000085999 RAD54L
ENST00000469835 0.995231312729501 0.975860967224992 0.00296606186559589 ENSG00000085999 RAD54L
ENST00000493032 0.872491431647272 0.572906115922632 0.0549767753694006 ENSG00000085999 RAD54L
ENST00000487700 0.841199663002924 0.487146551584905 0.0645356798418085 ENSG00000085999 RAD54L
ENST00000472889 0.452424562639656 0.0677313576498465 0.18346724147169 ENSG00000085999 RAD54L
ENST00000473251 0.642682731408706 0.176433422485591 0.138170807933184 ENSG00000085999 RAD54L
ENST00000496156 0.623616405459753 0.159818426847466 0.104808337215488 ENSG00000132128 LRRC41
ENST00000476687 0.770538215745447 0.345987342502061 0.106291136746951 ENSG00000085999 RAD54L
ENST00000488942 0.991938313946199 0.962802474529817 -0.00478970323527627 ENSG00000085999 RAD54L
ENST00000459678 0.961621312627981 0.840992778131868 0.0220216356626523 ENSG00000085999 RAD54L
ENST00000343304 0.936945000734409 0.754844246098792 0.017990265433834 ENSG00000132128 LRRC41
ENST00000472710 0.909975857921454 0.676204823722778 0.0262595237839684 ENSG00000132128 LRRC41
ENST00000498402 0.973774493326804 0.884849718594364 -0.00773181007898033 ENSG00000132128 LRRC41
ENST00000469150 0.864090858650394 0.547430586577322 -0.0594536784693589 ENSG00000132128 LRRC41
ENST00000311672 0.865502829235156 0.551846978916529 -0.0473749106276555 ENSG00000173660 UQCRH
ENST00000489056 0.865502829235156 0.551846978916529 -0.0473749106276555 ENSG00000173660 UQCRH
ENST00000486951 0.864863489656224 0.549721432260528 -0.0647523082876735 ENSG00000173660 UQCRH
ENST00000496387 0.865502829235156 0.551846978916529 -0.0473749106276555 ENSG00000173660 UQCRH
ENST00000460947 0.889778660810139 0.621702318098349 -0.0425706117911193 ENSG00000173660 UQCRH
ENST00000474844 0.952070502854532 0.807571875076229 0.0160172236020403 ENSG00000117481 NSUN4
ENST00000307089 0.895532056907164 0.636684700754047 0.0274483627417622 ENSG00000117481 NSUN4
ENST00000486270 0.972565168902786 0.880631957319789 0.0114308482274989 ENSG00000117481 NSUN4
ENST00000536062 0.999405400781299 0.998107230037504 0.000159839293240556 ENSG00000117481 NSUN4
ENST00000469918 0.845917919811742 0.499279362800161 0.0527903753598995 ENSG00000117481 NSUN4
ENST00000472157 0.66985418575804 0.206654875066812 0.169619805073084 ENSG00000117481 NSUN4
ENST00000471871 0.962712706044696 0.844486325323288 0.0129378593174316 ENSG00000117481 NSUN4
ENST00000537428 0.976069370354413 0.893780668408607 0.00902334340132684 ENSG00000117481 NSUN4
ENST00000498008 0.996621772996346 0.986965755307441 0.00109974887576938 ENSG00000117481 NSUN4
ENST00000495427 0.98916992160106 0.951606506856716 -0.00412825045443341 ENSG00000117481 NSUN4
ENST00000475281 0.758781578224295 0.327813172105064 0.102366482399127 ENSG00000117481 NSUN4
ENST00000602433 0.924482434114746 0.717174870607007 0.0343422399797443 ENSG00000269956 MKNK1-AS1
ENST00000342571 0.885529539286136 0.607797862434292 0.0398759393908163 ENSG00000079277 MKNK1
ENST00000371946 0.999210116332419 0.995874562453268 -0.000350595682377677 ENSG00000079277 MKNK1
ENST00000341183 0.999210116332419 0.996021624389241 -0.000338314973719932 ENSG00000079277 MKNK1
ENST00000371944 0.885529539286136 0.607797862434292 0.0398759393908163 ENSG00000079277 MKNK1
ENST00000371945 0.999210116332419 0.995874562453268 -0.000350595682377677 ENSG00000079277 MKNK1
ENST00000524749 0.989615534006562 0.953692753861314 0.00712043804767435 ENSG00000079277 MKNK1
ENST00000528077 0.9937952638001 0.97141072048596 -0.00254972894559821 ENSG00000079277 MKNK1
ENST00000428112 0.995338049989445 0.976664129416769 -0.00205971209816724 ENSG00000079277 MKNK1
ENST00000532897 0.856367578010712 0.525172147508654 0.0639955237048198 ENSG00000079277 MKNK1
ENST00000530528 0.724772934795621 0.275086722579036 0.146533501601911 ENSG00000079277 MKNK1
ENST00000531355 0.984638497928891 0.930024985839919 0.00612897404674201 ENSG00000079277 MKNK1
ENST00000470237 0.864252713251393 0.548297433834865 0.0693408842986451 ENSG00000079277 MKNK1
ENST00000524417 0.983560026891636 0.926097405723883 0.0124487182982686 ENSG00000079277 MKNK1
ENST00000460098 0.9131113156579 0.684871452195891 -0.050860313512524 ENSG00000079277 MKNK1
ENST00000532783 0.8839420493316 0.604467950685456 0.0442521715991582 ENSG00000079277 MKNK1
ENST00000496619 0.985780583493948 0.935335273502207 -0.00576482628294057 ENSG00000079277 MKNK1
ENST00000528237 0.802359078667523 0.406697087443932 0.0727509092802952 ENSG00000079277 MKNK1
ENST00000526513 0.94754544432063 0.792524234076558 -0.019231443784912 ENSG00000079277 MKNK1
ENST00000484301 0.992138021669685 0.964041484348487 0.00355539088415986 ENSG00000079277 MKNK1
ENST00000545730 0.909738517189494 0.675524768293919 0.0266516871453539 ENSG00000079277 MKNK1
ENST00000486716 0.946454172901608 0.788134398279132 -0.0223811796271344 ENSG00000079277 MKNK1
ENST00000480531 0.835464838734003 0.473385588230759 0.0788760695526915 ENSG00000079277 MKNK1
ENST00000529170 0.925252732000509 0.719110068934206 -0.0298041915220269 ENSG00000079277 MKNK1
ENST00000531769 0.916723109185063 0.695375056980865 0.0269499690497901 ENSG00000079277 MKNK1
ENST00000465783 0.883629301739178 0.603281091817393 -0.04721906351573 ENSG00000079277 MKNK1
ENST00000474868 0.887083342874094 0.612147339424324 -0.0461409306684292 ENSG00000079277 MKNK1
ENST00000532110 0.932037383480216 0.740902118522779 -0.0301806112413373 ENSG00000079277 MKNK1
ENST00000525888 0.961102081499217 0.839265986533226 -0.0183443097470999 ENSG00000079277 MKNK1
ENST00000468852 0.891393657038029 0.626433688967477 0.0620508108961228 ENSG00000079277 MKNK1
ENST00000319928 0.834422656371792 0.471221894490812 0.0765736450365905 ENSG00000142961 MOB3C
ENST00000271139 0.868386063517792 0.560948341673117 0.0628870289492994 ENSG00000142961 MOB3C
ENST00000371940 0.838114680150781 0.480078717508525 0.0736198282886618 ENSG00000142961 MOB3C
ENST00000477318 0.791081051033276 0.381790881367339 0.109890590113295 ENSG00000142961 MOB3C
ENST00000576409 0.781352176350245 0.363495168430517 0.0542663239795537 ENSG00000123472 ATPAF1
ENST00000371937 0.778526771121617 0.358943785262577 0.054956629370223 ENSG00000123472 ATPAF1
ENST00000574428 0.778526771121617 0.358943785262577 0.054956629370223 ENSG00000123472 ATPAF1
ENST00000492233 0.738402012826483 0.29340914090596 0.0940949457829708 ENSG00000123472 ATPAF1
ENST00000526821 0.878207496206404 0.588761502434703 0.0581161184606933 ENSG00000123472 ATPAF1
ENST00000542495 0.906205791541901 0.664672991102209 0.0456650537705712 ENSG00000123472 ATPAF1
ENST00000529214 0.906205791541901 0.664672991102209 0.0456650537705712 ENSG00000123472 ATPAF1
ENST00000329231 0.881537440901824 0.597406002220121 0.0356044877643669 ENSG00000123472 ATPAF1
ENST00000534216 0.941713561296834 0.770539056027623 0.0321680538628427 ENSG00000123472 ATPAF1
ENST00000532925 0.953004950662785 0.810666201820426 0.0238579447157216 ENSG00000123472 ATPAF1
ENST00000474020 0.872070351857217 0.570519828178038 -0.0545440990196341 ENSG00000123472 ATPAF1
ENST00000487193 0.735868617721889 0.289776506814034 -0.0867544337197871 ENSG00000123472 ATPAF1
ENST00000544071 0.826722432298121 0.457206608012603 0.058161753439244 ENSG00000159658 EFCAB14
ENST00000525633 0.884466422230119 0.605428452293731 0.0468556640970119 ENSG00000123472 ATPAF1
ENST00000460928 0.87214040173271 0.571350542277277 0.0722229998624181 ENSG00000123472 ATPAF1
ENST00000442839 0.945047274225119 0.782023781572592 0.0301676878953928 ENSG00000228237 EFCAB14-AS1
ENST00000418985 0.944527323625101 0.778922992939527 0.0306054458631655 ENSG00000228237 EFCAB14-AS1
ENST00000371933 0.851346135136909 0.512872385236155 0.0571064337880382 ENSG00000159658 EFCAB14
ENST00000479745 0.918955020517843 0.701566076691562 0.044911114162702 ENSG00000159658 EFCAB14
ENST00000487741 0.920121122138035 0.705350296894897 0.0442360617335801 ENSG00000159658 EFCAB14
ENST00000481623 0.885529539286136 0.608046546194049 0.0600610979877342 ENSG00000159658 EFCAB14
ENST00000459797 0.882644527092756 0.600839282394519 0.0477337484565933 ENSG00000159658 EFCAB14
ENST00000484461 0.987254693788298 0.942177126925269 0.0078216249754153 ENSG00000159658 EFCAB14
ENST00000337817 0.756613085855781 0.322300781187083 -0.11336522103529 ENSG00000123473 STIL
ENST00000360380 0.756613085855781 0.322300781187083 -0.11336522103529 ENSG00000123473 STIL
ENST00000371877 0.756613085855781 0.322300781187083 -0.11336522103529 ENSG00000123473 STIL
ENST00000243182 0.738341722436191 0.29324477494064 -0.120499515666493 ENSG00000123473 STIL
ENST00000396221 0.738341722436191 0.29324477494064 -0.120499515666493 ENSG00000123473 STIL
ENST00000447475 0.663650919025717 0.199152913591723 -0.146913130424646 ENSG00000123473 STIL
ENST00000418131 0.9164231011119 0.694313618469894 -0.0499468234820188 ENSG00000123473 STIL
ENST00000436811 0.990774922595242 0.957654131870965 -0.0071381455611012 ENSG00000123473 STIL
ENST00000433827 0.857276185046869 0.528216191190193 -0.0934582141871111 ENSG00000123473 STIL
ENST00000371873 0.872418746452915 0.572485002234431 -0.0519256829922469 ENSG00000162368 CMPK1
ENST00000371871 0.93775225673976 0.757372416944174 -0.0221552487148638 ENSG00000162368 CMPK1
ENST00000471289 0.61768993453863 0.155281416787647 -0.135294357782586 ENSG00000162368 CMPK1
ENST00000450808 0.947753714595334 0.793282906820579 -0.018665803418896 ENSG00000162368 CMPK1
ENST00000371870 0.959861108584851 0.834500789630604 -0.0217037320109326 ENSG00000162368 CMPK1
ENST00000445551 0.697888947329771 0.237687189203758 0.152034302783917 ENSG00000237424 FOXD2-AS1
ENST00000425816 0.946271568579866 0.787314350434338 0.0278665743542365 ENSG00000117834 SLC5A9
ENST00000533824 0.946271568579866 0.787314350434338 0.0278665743542365 ENSG00000117834 SLC5A9
ENST00000438567 0.977896493549065 0.902297977690493 0.0125629128255897 ENSG00000117834 SLC5A9
ENST00000236495 0.977857542183486 0.902122518083714 0.0125989939738807 ENSG00000117834 SLC5A9
ENST00000493837 0.977896493549065 0.902328016480047 0.0125638314174112 ENSG00000117834 SLC5A9
ENST00000420136 0.985296679974436 0.933706765791395 -0.0102192784422631 ENSG00000117834 SLC5A9
ENST00000441260 0.985296679974436 0.933706765791395 -0.0102192784422631 ENSG00000117834 SLC5A9
ENST00000532322 0.872491431647272 0.572903741666329 0.0704300860635365 ENSG00000117834 SLC5A9
ENST00000471020 0.945459909199859 0.783704136469645 0.0352436105644931 ENSG00000117834 SLC5A9
ENST00000371847 0.403980600380923 0.052862073969466 -0.245087774287442 ENSG00000132122 SPATA6
ENST00000371843 0.336145004411649 0.0361603513934688 -0.261823837902161 ENSG00000132122 SPATA6
ENST00000603831 0.34197443221009 0.037369108054894 -0.26897936380225 ENSG00000132122 SPATA6
ENST00000396199 0.333459494698988 0.0355180731302774 -0.260141313640436 ENSG00000132122 SPATA6
ENST00000371841 0.294457828618899 0.0281052499172037 -0.28957034311847 ENSG00000132122 SPATA6
ENST00000490850 0.276809105017005 0.0250721579643509 -0.295754974434086 ENSG00000132122 SPATA6
ENST00000463938 0.52243126732244 0.0964637018033045 -0.204459900893537 ENSG00000132122 SPATA6
ENST00000487543 0.474901211123503 0.075511179360846 -0.217376377696928 ENSG00000132122 SPATA6
ENST00000465990 0.159886670016048 0.00915621898511935 -0.322611261179395 ENSG00000132122 SPATA6
ENST00000471975 0.232568646602969 0.0183360275474742 -0.295760954073618 ENSG00000132122 SPATA6
ENST00000396153 0.122679457071376 0.00596224655082176 -0.336992858158941 ENSG00000185104 FAF1
ENST00000371778 0.129191609711758 0.00648046982468015 -0.336580803969698 ENSG00000185104 FAF1
ENST00000545823 0.455636814533582 0.0687223076822157 -0.225756072496596 ENSG00000185104 FAF1
ENST00000494400 0.224637357016199 0.0171627673026605 -0.298947995590841 ENSG00000185104 FAF1
ENST00000424664 0.726357377418575 0.277379167135345 -0.161781923121106 ENSG00000225767 RP5-850O15.3
ENST00000472808 0.144879323769176 0.00774473495979579 -0.307351702816794 ENSG00000185104 FAF1
ENST00000487898 0.0909904164702711 0.00356714715959863 -0.378130828460369 ENSG00000185104 FAF1
ENST00000262662 0.883675535550116 0.603704526533745 0.043247950794244 ENSG00000123080 CDKN2C
ENST00000396148 0.883646349615416 0.603578709119642 0.0431329818107562 ENSG00000123080 CDKN2C
ENST00000371761 0.889826562219494 0.621885310262037 -0.041405663068811 ENSG00000123080 CDKN2C
ENST00000242719 0.990360479938778 0.956256502217888 0.0032857460926832 ENSG00000123091 RNF11
ENST00000494873 0.875861997012361 0.582042722843521 -0.033992047718637 ENSG00000123091 RNF11
ENST00000486691 0.960919879910738 0.838774144062954 0.0191534697934265 ENSG00000123091 RNF11
ENST00000371730 0.663509383582978 0.198944170398139 -0.0983613746673403 ENSG00000085832 EPS15
ENST00000371733 0.663509383582978 0.198938494741415 -0.0983606622316117 ENSG00000085832 EPS15
ENST00000396122 0.681207980735572 0.219096829062231 -0.0954170381685895 ENSG00000085832 EPS15
ENST00000486505 0.838414404879973 0.480843381366475 -0.0804962183189031 ENSG00000085832 EPS15
ENST00000478657 0.999325381210884 0.997268353098788 -0.000488875801934975 ENSG00000085832 EPS15
ENST00000493793 0.894806101748011 0.635034515281862 -0.0363402366033419 ENSG00000085832 EPS15
ENST00000371727 0.381151586217351 0.0466778607435025 -0.147084729392902 ENSG00000085832 EPS15
ENST00000464478 0.921046760379799 0.707766949711421 -0.0387535863710582 ENSG00000085832 EPS15
ENST00000471391 0.442229401709801 0.0641381772026125 -0.130189997375284 ENSG00000085832 EPS15
ENST00000465467 0.479762911965871 0.0774364168038301 -0.12637412390008 ENSG00000085832 EPS15
ENST00000371714 0.79178864262591 0.382938045917127 -0.0908814121764014 ENSG00000117859 OSBPL9
ENST00000337809 0.79003009939004 0.379558441549251 -0.0914804964146266 ENSG00000117859 OSBPL9
ENST00000371710 0.79003009939004 0.379558441549251 -0.0914804964146266 ENSG00000117859 OSBPL9
ENST00000447887 0.79226931837018 0.383983064724271 -0.09068901099638 ENSG00000117859 OSBPL9
ENST00000495776 0.79226931837018 0.383983064724271 -0.09068901099638 ENSG00000117859 OSBPL9
ENST00000435686 0.792444794907861 0.384376042007826 -0.0906132763529138 ENSG00000117859 OSBPL9
ENST00000435274 0.746758961456592 0.306065227508906 -0.0970992415894879 ENSG00000117859 OSBPL9
ENST00000428468 0.79226931837018 0.383983064724271 -0.09068901099638 ENSG00000117859 OSBPL9
ENST00000453295 0.79226931837018 0.383983064724271 -0.09068901099638 ENSG00000117859 OSBPL9
ENST00000489990 0.535494610987428 0.103413756563611 -0.140744217333537 ENSG00000117859 OSBPL9
ENST00000530544 0.791737893752863 0.382700729463197 -0.083838649320003 ENSG00000117859 OSBPL9
ENST00000484890 0.289926790983644 0.0272434210875326 -0.134048417443698 ENSG00000117859 OSBPL9
ENST00000534040 0.693833157328905 0.233421039374506 -0.0957236564418532 ENSG00000117859 OSBPL9
ENST00000532975 0.704020945168814 0.244355047632509 -0.102236007157095 ENSG00000117859 OSBPL9
ENST00000527631 0.736648581024339 0.291159084249817 -0.0914315674001436 ENSG00000117859 OSBPL9
ENST00000531828 0.814197990565806 0.431679114964925 -0.0705505834915343 ENSG00000117859 OSBPL9
ENST00000361556 0.881679726302484 0.597930200042665 -0.0559935470838686 ENSG00000117859 OSBPL9
ENST00000473207 0.677254566213383 0.213703584982304 -0.100725746905521 ENSG00000117859 OSBPL9
ENST00000533884 0.678290823341079 0.215156631766817 -0.100636621266161 ENSG00000117859 OSBPL9
ENST00000481937 0.389520740088966 0.0488529476667063 -0.118681794478154 ENSG00000117859 OSBPL9
ENST00000526917 0.704739031972574 0.245455611545963 -0.104138153082147 ENSG00000117859 OSBPL9
ENST00000462759 0.881679726302484 0.597930200042665 -0.0559935470838686 ENSG00000117859 OSBPL9
ENST00000486942 0.870947308178185 0.567225889841252 -0.0618027771561031 ENSG00000117859 OSBPL9
ENST00000467064 0.799524077627601 0.400774094608266 -0.0942057435160004 ENSG00000117859 OSBPL9
ENST00000524620 0.535494610987428 0.103414407241133 -0.171599224033377 ENSG00000117859 OSBPL9
ENST00000528603 0.802532709488575 0.40731521769383 -0.0895986942601574 ENSG00000117859 OSBPL9
ENST00000475697 0.961463534942093 0.840519095258284 -0.0241124891385889 ENSG00000117859 OSBPL9
ENST00000531061 0.98848750453152 0.947787089718444 -0.00758135317764884 ENSG00000117859 OSBPL9
ENST00000531819 0.951464412106021 0.805374843115835 -0.0292181898746439 ENSG00000117859 OSBPL9
ENST00000533825 0.928761645878592 0.731729210142278 -0.040921093003252 ENSG00000117859 OSBPL9
ENST00000440943 0.930846901884766 0.737359421751896 0.0208523718721794 ENSG00000078618 NRD1
ENST00000352171 0.962908711475325 0.845514454356994 0.00986897234036112 ENSG00000078618 NRD1
ENST00000354831 0.962908711475325 0.845514454356994 0.00986897234036112 ENSG00000078618 NRD1
ENST00000485608 0.960079331579222 0.836390949214565 -0.0125546751227088 ENSG00000078618 NRD1
ENST00000539524 0.907440989093308 0.667990803331932 -0.0269818997278862 ENSG00000078618 NRD1
ENST00000464385 0.844737390038417 0.49592321006792 -0.0781671724691564 ENSG00000078618 NRD1
ENST00000588291 0.920074683558316 0.705221773667588 0.031388448955548 ENSG00000266993 RP4-657D16.3
ENST00000586761 0.920731657583101 0.7066633202383 0.0311154664550731 ENSG00000266993 RP4-657D16.3
ENST00000475310 0.935918328766716 0.751269388493153 0.0328251409904435 ENSG00000078618 NRD1
ENST00000497358 0.888994303024733 0.620163848632483 0.0387155562154791 ENSG00000078618 NRD1
ENST00000544028 0.986442410218339 0.939196056914177 0.00379656215860289 ENSG00000078618 NRD1
ENST00000591675 0.918595707340802 0.700247807802324 0.0343894765936308 ENSG00000266993 RP4-657D16.3
ENST00000483007 0.886648370005235 0.610986991438237 0.0423752390415132 ENSG00000078618 NRD1
ENST00000473805 0.907001639129277 0.667186553472604 -0.0373849514484419 ENSG00000078618 NRD1
ENST00000475715 0.967182461151994 0.860996306455357 -0.0116936727830446 ENSG00000078618 NRD1
ENST00000491410 0.859101799098071 0.534379435688274 0.0376864026763139 ENSG00000078618 NRD1
ENST00000468722 0.578492042179263 0.128860173205405 0.129328272262329 ENSG00000078618 NRD1
ENST00000371655 0.951698930784483 0.806020173435876 0.0307644667479592 ENSG00000169213 RAB3B
ENST00000469458 0.930676218933617 0.736280074728852 0.0472963677539271 ENSG00000117862 TXNDC12
ENST00000371626 0.851346135136909 0.51270020851011 0.0680502050638919 ENSG00000117862 TXNDC12
ENST00000472624 0.667499836518648 0.203561931282019 0.0925541330232995 ENSG00000117862 TXNDC12
ENST00000471493 0.73002909569643 0.28276401848554 0.119938285100158 ENSG00000117862 TXNDC12
ENST00000371614 0.754028798189825 0.31785221808373 0.104679760254501 ENSG00000198841 KTI12
ENST00000425802 0.860259974163815 0.537216589659145 0.0714212640773881 ENSG00000223390 RP11-91A18.4
ENST00000610127 0.895446782098305 0.63636066725053 0.0452522561995894 ENSG00000117862 TXNDC12
ENST00000313334 0.699978351164475 0.240240721734373 -0.0894229291264515 ENSG00000134717 BTF3L4
ENST00000477828 0.59010966965221 0.135793780008703 -0.12066454552285 ENSG00000134717 BTF3L4
ENST00000489308 0.706128823648992 0.247683345950168 -0.0862875361709892 ENSG00000134717 BTF3L4
ENST00000526132 0.645836232509456 0.179594429305381 -0.10414979493479 ENSG00000134717 BTF3L4
ENST00000472944 0.690859097526908 0.23027661511174 -0.0948660331392485 ENSG00000134717 BTF3L4
ENST00000524414 0.979599429437978 0.909118255114132 0.0120482078187649 ENSG00000134717 BTF3L4
ENST00000484036 0.606740494950376 0.147225028962941 -0.121488497281636 ENSG00000134717 BTF3L4
ENST00000533836 0.610545456289905 0.150095010214409 -0.128044401461486 ENSG00000134717 BTF3L4
ENST00000361625 0.340115673981736 0.0370346781657097 -0.178069375755625 ENSG00000157077 ZFYVE9
ENST00000357206 0.197916826085638 0.0136751985133105 -0.171432552000775 ENSG00000157077 ZFYVE9
ENST00000287727 0.203322626032999 0.0144509576808372 -0.169997607969438 ENSG00000157077 ZFYVE9
ENST00000371591 0.32259792494739 0.0333656211019226 -0.138632056799047 ENSG00000157077 ZFYVE9
ENST00000469134 0.0190568770125128 0.000225827691804735 -0.327240037073381 ENSG00000157077 ZFYVE9
ENST00000470844 0.650540796904688 0.185066092120814 0.0866466336493842 ENSG00000154222 CC2D1B
ENST00000371586 0.815446771313691 0.433709982467289 0.0683433416605202 ENSG00000154222 CC2D1B
ENST00000284376 0.825660217449688 0.454681245346429 0.0651493807783924 ENSG00000154222 CC2D1B
ENST00000491136 0.82301095287375 0.449235706746297 0.0659179567595198 ENSG00000154222 CC2D1B
ENST00000438021 0.890228820217803 0.623084481070226 0.0346520878546723 ENSG00000154222 CC2D1B
ENST00000460261 0.818549121550246 0.441027033273112 0.0640702735473392 ENSG00000154222 CC2D1B
ENST00000606527 0.85529639249814 0.522555251183604 0.0661094932771486 ENSG00000272100 RP11-155O18.6
ENST00000450942 0.919309423893146 0.702420877055557 0.0315754476390798 ENSG00000154222 CC2D1B
ENST00000460370 0.982794715747594 0.92299888092178 0.0084845192601496 ENSG00000154222 CC2D1B
ENST00000438831 0.900082841190825 0.64729786437445 0.0437784354295384 ENSG00000154222 CC2D1B
ENST00000492426 0.971577788883724 0.876791767662818 -0.0175442608977857 ENSG00000154222 CC2D1B
ENST00000485966 0.698156742810535 0.238230843330869 -0.12231477123554 ENSG00000154222 CC2D1B
ENST00000494789 0.960079331579222 0.836335129347847 -0.0265502018741816 ENSG00000154222 CC2D1B
ENST00000371568 0.664783475741729 0.200001463507287 0.102794805756072 ENSG00000085840 ORC1
ENST00000371566 0.664783475741729 0.20014439295341 0.102782978193181 ENSG00000085840 ORC1
ENST00000257181 0.960079331579222 0.836404749336279 -0.0185355426244255 ENSG00000134748 PRPF38A
ENST00000487160 0.923466322528415 0.714970793142694 -0.0315316958798126 ENSG00000134748 PRPF38A
ENST00000474048 0.822403118905355 0.448297912048623 -0.0492723156346667 ENSG00000134748 PRPF38A
ENST00000528457 0.921746817366088 0.710348282877732 -0.0376332238345911 ENSG00000134744 ZCCHC11
ENST00000527941 0.906756059059509 0.666197186992839 -0.044788065021698 ENSG00000134744 ZCCHC11
ENST00000257177 0.637581574975966 0.171507521910088 -0.131046211857603 ENSG00000134744 ZCCHC11
ENST00000371544 0.638232837398822 0.172381712974758 -0.13071916240462 ENSG00000134744 ZCCHC11
ENST00000466440 0.994108003033491 0.972640954192673 0.0039147105847175 ENSG00000134744 ZCCHC11
ENST00000494469 0.893550532963229 0.631900311299451 0.0537899933319117 ENSG00000134744 ZCCHC11
ENST00000471623 0.986898382436379 0.940549071797278 -0.00906603696379849 ENSG00000134744 ZCCHC11
ENST00000531722 0.846137281520766 0.499559896881681 -0.068077775631916 ENSG00000134744 ZCCHC11
ENST00000474453 0.849315539830253 0.508036400151629 -0.0673986616156055 ENSG00000134744 ZCCHC11
ENST00000470212 0.709155247804652 0.251713092485111 -0.137355288887232 ENSG00000134744 ZCCHC11
ENST00000469810 0.615398964546232 0.153735048937407 -0.134127335164129 ENSG00000134744 ZCCHC11
ENST00000528642 0.617674191903534 0.155270737377601 -0.138677877384049 ENSG00000134744 ZCCHC11
ENST00000497120 0.660942911488461 0.195730215800764 -0.1446883390358 ENSG00000134744 ZCCHC11
ENST00000484723 0.564699105829515 0.120279028763853 -0.145038866976512 ENSG00000134744 ZCCHC11
ENST00000371541 0.608522373275245 0.148477206653268 -0.147542487401597 ENSG00000134744 ZCCHC11
ENST00000481133 0.855770954374898 0.523346886478763 -0.0794725534632444 ENSG00000134744 ZCCHC11
ENST00000473856 0.623213346008957 0.159589373414379 -0.141254730220475 ENSG00000134744 ZCCHC11
ENST00000355809 0.784151305254002 0.36900743014206 -0.0927178809403449 ENSG00000134744 ZCCHC11
ENST00000470626 0.839683492613788 0.483878959168709 -0.0703242432719479 ENSG00000134744 ZCCHC11
ENST00000524582 0.824217858213842 0.451199710140024 -0.0743925731238037 ENSG00000134744 ZCCHC11
ENST00000371538 0.621779893636033 0.158867947770959 0.115821318680562 ENSG00000162377 COA7
ENST00000486918 0.642038140306469 0.175799688515035 0.120153733554762 ENSG00000162377 COA7
ENST00000443756 0.45359618337333 0.0680708603007449 -0.144948308643112 ENSG00000162378 ZYG11B
ENST00000545132 0.545089577217106 0.108879060325817 -0.129187809831396 ENSG00000162378 ZYG11B
ENST00000294353 0.771682879370023 0.347706490948462 -0.0630648084134286 ENSG00000162378 ZYG11B
ENST00000371522 0.78420108460085 0.369356499020038 0.0707044692981633 ENSG00000121310 ECHDC2
ENST00000460612 0.79003009939004 0.379539427990616 0.069554457640928 ENSG00000121310 ECHDC2
ENST00000539680 0.91539569770167 0.690593418177396 0.0429272949010909 ENSG00000121310 ECHDC2
ENST00000479183 0.715813097106289 0.262907895426132 0.0998988166496375 ENSG00000121310 ECHDC2
ENST00000543419 0.381419210516893 0.0467479056408259 0.142269394572341 ENSG00000121310 ECHDC2
ENST00000463923 0.384413109714357 0.0475803888930505 0.141602919393993 ENSG00000121310 ECHDC2
ENST00000371520 0.79003009939004 0.379584933595753 0.0695466509535792 ENSG00000121310 ECHDC2
ENST00000358358 0.79003009939004 0.379653723081906 0.0695477831677051 ENSG00000121310 ECHDC2
ENST00000498544 0.498248627128691 0.0849135722756048 0.137941646903947 ENSG00000121310 ECHDC2
ENST00000476477 0.795664868577864 0.393274435411372 0.06909276744098 ENSG00000121310 ECHDC2
ENST00000536120 0.795664868577864 0.393274435411372 0.06909276744098 ENSG00000121310 ECHDC2
ENST00000479593 0.788848260851498 0.37791610087362 0.0798169729530809 ENSG00000121310 ECHDC2
ENST00000467988 0.801422321148862 0.405072592221448 0.0699985438948625 ENSG00000121310 ECHDC2
ENST00000487866 0.663748824476506 0.199247302581698 0.118431032577108 ENSG00000121310 ECHDC2
ENST00000486170 0.59956667076746 0.141795329436976 0.140015246363189 ENSG00000121310 ECHDC2
ENST00000487851 0.818714714017233 0.441349071471405 0.0791883209180021 ENSG00000121310 ECHDC2
ENST00000541281 0.839738077144452 0.483983475096448 0.0629141281484348 ENSG00000121310 ECHDC2
ENST00000488268 0.888890021208858 0.619455243090242 0.0415132321893527 ENSG00000121310 ECHDC2
ENST00000544365 0.863012403133959 0.544795806126531 0.0529328515650443 ENSG00000121310 ECHDC2
ENST00000495920 0.86479965597207 0.549561386565267 0.0526856338525675 ENSG00000121310 ECHDC2
ENST00000492992 0.714169045209815 0.260157338782612 0.119168536062995 ENSG00000121310 ECHDC2
ENST00000480312 0.96737354236764 0.861590803072426 0.0153680343349976 ENSG00000121310 ECHDC2
ENST00000544531 0.930459150766598 0.735520615061776 0.0302896132727496 ENSG00000121310 ECHDC2
ENST00000493896 0.977490938905294 0.900212270411754 0.0152510105089787 ENSG00000121310 ECHDC2
ENST00000487040 0.851346135136909 0.512845458432158 0.0818853160871879 ENSG00000121310 ECHDC2
ENST00000542552 0.921987442890437 0.710909138723947 0.0306226809055745 ENSG00000121310 ECHDC2
ENST00000474789 0.846113245513753 0.49952968722713 0.0547813154702019 ENSG00000121310 ECHDC2
ENST00000371514 0.991956483631764 0.96286242983156 -0.00269010577147857 ENSG00000116171 SCP2
ENST00000478631 0.993270202443008 0.969465537338452 -0.00219648563049286 ENSG00000116171 SCP2
ENST00000528311 0.891176901817409 0.625552992774373 0.0244533159338248 ENSG00000116171 SCP2
ENST00000371509 0.910814386579028 0.678570194405449 0.0205347940742599 ENSG00000116171 SCP2
ENST00000407246 0.990680805426479 0.957344453497549 0.00299025341916997 ENSG00000116171 SCP2
ENST00000371513 0.928982813002497 0.732240042381635 0.026851264502197 ENSG00000116171 SCP2
ENST00000528809 0.945047274225119 0.780958078205006 -0.0252572041955825 ENSG00000116171 SCP2
ENST00000529363 0.980479882242096 0.912925244139174 0.00998433483886123 ENSG00000116171 SCP2
ENST00000473584 0.974309560380589 0.886477120201898 -0.0156656567439832 ENSG00000116171 SCP2
ENST00000430330 0.810779337700899 0.424652544834401 0.0490540502839429 ENSG00000116171 SCP2
ENST00000408941 0.926011471263725 0.721317518464096 0.0238844018346345 ENSG00000116171 SCP2
ENST00000478274 0.74753108735098 0.306982968755444 0.100860187779395 ENSG00000116171 SCP2
ENST00000484100 0.827779621012559 0.459728468159449 0.0457736661481094 ENSG00000116171 SCP2
ENST00000533119 0.823926416024489 0.450575004945407 0.0464327932090015 ENSG00000116171 SCP2
ENST00000435345 0.838572872555542 0.481097746138222 0.0437376510169454 ENSG00000116171 SCP2
ENST00000488965 0.927794796088254 0.728331612373808 0.0233385271446124 ENSG00000116171 SCP2
ENST00000371486 0.974382544871819 0.886841649160138 -0.0140265732312686 ENSG00000157184 CPT2
ENST00000468572 0.837376720589036 0.47842700584939 0.0908657268930572 ENSG00000157184 CPT2
ENST00000452466 0.95284519692117 0.810088132360533 -0.0295611162390794 ENSG00000236723 RP5-1024G6.2
ENST00000294360 0.273460520947453 0.02447130132598 0.173230035379175 ENSG00000162384 C1orf123
ENST00000483739 0.0961807493167767 0.00390403855259067 0.222998818539133 ENSG00000162384 C1orf123
ENST00000470385 0.29367317922786 0.0279183529619833 0.187923668873236 ENSG00000162384 C1orf123
ENST00000478839 0.283908263985878 0.0263125701365338 0.222689872661549 ENSG00000162384 C1orf123
ENST00000489755 0.305337893971389 0.0300632084010691 0.26333083434947 ENSG00000162384 C1orf123
ENST00000474227 0.761459069297042 0.333309834684906 0.123821983970432 ENSG00000162384 C1orf123
ENST00000602807 0.781992855992401 0.364804761148077 0.119062836555583 ENSG00000162384 C1orf123
ENST00000371470 0.799156132330361 0.400006182613391 -0.0620731918524166 ENSG00000162385 MAGOH
ENST00000371466 0.799129752506022 0.399970975637542 -0.0620818898130065 ENSG00000162385 MAGOH
ENST00000495868 0.727198022942866 0.27870368233062 -0.0955194083930545 ENSG00000162385 MAGOH
ENST00000462941 0.828928914873395 0.461582360830407 -0.0620486280551179 ENSG00000162385 MAGOH
ENST00000602943 0.960254256888211 0.837331918368832 -0.0253255897024006 ENSG00000270172 RP5-1024G6.8
ENST00000306052 0.822271899426662 0.447907516282614 -0.0409356670985119 ENSG00000157193 LRP8
ENST00000529670 0.93775225673976 0.757749133995304 -0.0242956746187551 ENSG00000157193 LRP8
ENST00000371454 0.825848684682714 0.45513396546252 -0.0427180323483743 ENSG00000157193 LRP8
ENST00000465675 0.813717582624021 0.430383449186 -0.0447321876242035 ENSG00000157193 LRP8
ENST00000354412 0.815362065489696 0.433589100223542 -0.0444918743749615 ENSG00000157193 LRP8
ENST00000480045 0.817915698205043 0.43967030773234 -0.044643472095119 ENSG00000157193 LRP8
ENST00000347547 0.811201405678183 0.425557709089222 -0.0463155150410995 ENSG00000157193 LRP8
ENST00000459674 0.976771048979053 0.896729407301357 -0.0119411835489061 ENSG00000157193 LRP8
ENST00000460214 0.900238271274252 0.647775626816005 0.0497013547719602 ENSG00000157193 LRP8
ENST00000481431 0.899569118482164 0.645415699790973 0.041328526652736 ENSG00000157193 LRP8
ENST00000475501 0.630816226746218 0.165203774559581 0.104306147745731 ENSG00000157193 LRP8
ENST00000496580 0.448945552811967 0.066485256587547 -0.195002078922392 ENSG00000157193 LRP8
ENST00000312233 0.657179016808251 0.192264830437161 -0.166900388915344 ENSG00000174332 GLIS1
ENST00000371429 0.971911449294657 0.87770064872564 -0.00980789659423883 ENSG00000058804 NDC1
ENST00000540001 0.971911449294657 0.87770064872564 -0.00980789659423883 ENSG00000058804 NDC1
ENST00000537333 0.892057320912496 0.628581086721247 -0.0330603569653658 ENSG00000058804 NDC1
ENST00000234725 0.883629301739178 0.603171904041664 -0.0366022735495616 ENSG00000058804 NDC1
ENST00000480952 0.927486262688637 0.727260606086519 0.0315207397024985 ENSG00000058804 NDC1
ENST00000464950 0.781499879255255 0.363693854923115 0.0717017125223798 ENSG00000058799 YIPF1
ENST00000371399 0.781522396498931 0.363747112387114 0.0717069180593229 ENSG00000058799 YIPF1
ENST00000072644 0.781522396498931 0.363747112387114 0.0717069180593229 ENSG00000058799 YIPF1
ENST00000539954 0.842607759739834 0.490058751354559 0.0569378751233675 ENSG00000058799 YIPF1
ENST00000469457 0.864090858650394 0.547718595795172 0.0525914876653286 ENSG00000058799 YIPF1
ENST00000480151 0.864090858650394 0.547575243158002 0.0525912704411549 ENSG00000058799 YIPF1
ENST00000412288 0.839683492613788 0.483851478015029 0.0631711292044766 ENSG00000058799 YIPF1
ENST00000465897 0.838099710557895 0.479946243746353 0.0637836003279489 ENSG00000058799 YIPF1
ENST00000472983 0.725786819501464 0.27660591061118 0.104117345125656 ENSG00000058799 YIPF1
ENST00000371378 0.416566579190825 0.0565034770846768 -0.141291966542209 ENSG00000081870 HSPB11
ENST00000194214 0.553531407839484 0.113887924890547 -0.121236549465833 ENSG00000081870 HSPB11
ENST00000489675 0.78819849360321 0.376368098304514 -0.120176717986041 ENSG00000081870 HSPB11
ENST00000371377 0.481130095870767 0.0780322139852995 -0.131002408444271 ENSG00000081870 HSPB11
ENST00000371376 0.411599498965774 0.0550447301859985 -0.140723684074573 ENSG00000081870 HSPB11
ENST00000488884 0.588082742282108 0.13464367107861 -0.108207515203737 ENSG00000081870 HSPB11
ENST00000371370 0.641727576058023 0.175384774571673 0.104287697424124 ENSG00000116212 LRRC42
ENST00000371368 0.194395931694333 0.0131698838838751 0.240007735896335 ENSG00000116212 LRRC42
ENST00000319223 0.618661451403531 0.156575881235167 0.110356492055684 ENSG00000116212 LRRC42
ENST00000444987 0.382308947033361 0.0469876523462789 0.186289270451068 ENSG00000116212 LRRC42
ENST00000477905 0.905660575176024 0.66325960280678 -0.0505898722118387 ENSG00000116212 LRRC42
ENST00000371348 0.892524925573037 0.629529398400182 0.0320447494263337 ENSG00000116209 TMEM59
ENST00000371344 0.862463746315032 0.543609335729975 0.0330225879779219 ENSG00000116209 TMEM59
ENST00000234831 0.710331821720395 0.254401571408352 0.0496659549625353 ENSG00000116209 TMEM59
ENST00000371341 0.698214362849167 0.238275408776069 0.0529763136393497 ENSG00000116209 TMEM59
ENST00000470395 0.838624364624253 0.481223008084535 0.0454767818862161 ENSG00000116209 TMEM59
ENST00000420738 0.72366641242016 0.273489022554202 0.0563129083550111 ENSG00000116209 TMEM59
ENST00000440019 0.72360849331007 0.273357265614668 0.0563156207756111 ENSG00000116209 TMEM59
ENST00000452421 0.723811146928695 0.273636810194474 0.0563112854709213 ENSG00000116209 TMEM59
ENST00000371337 0.796800282697052 0.395304188892679 0.048201413921136 ENSG00000116209 TMEM59
ENST00000498272 0.99120116185997 0.960028054198215 0.00350650308032254 ENSG00000116205 TCEANC2
ENST00000234827 0.978629997567019 0.905551103837736 -0.00959650503468091 ENSG00000116205 TCEANC2
ENST00000371331 0.743548652139386 0.300979934497177 -0.115806871515847 ENSG00000116205 TCEANC2
ENST00000525949 0.827419129971314 0.458708494334281 0.0903903137451277 ENSG00000256407 RP11-446E24.4
ENST00000311841 0.541021611871028 0.106294775522734 0.145128181567482 ENSG00000256407 RP11-446E24.4
ENST00000536061 0.857550730278798 0.530666616917119 0.0798233105823099 ENSG00000248835 AL357673.1
ENST00000420054 0.546221236165677 0.109764009435935 0.173561836183931 ENSG00000215883 CYB5RL
ENST00000421415 0.59675919729648 0.139774975990629 0.1464690522931 ENSG00000215883 CYB5RL
ENST00000490863 0.593366255848016 0.137571278370085 0.147206285665396 ENSG00000215883 CYB5RL
ENST00000401046 0.541368349951844 0.106567982035702 0.17473166628861 ENSG00000215883 CYB5RL
ENST00000419823 0.549669956289905 0.111928744842414 0.162576870063066 ENSG00000215883 CYB5RL
ENST00000528287 0.557574285403785 0.116237384317516 0.157224441058696 ENSG00000215883 CYB5RL
ENST00000534324 0.538683353873547 0.104905589754814 0.182526307372067 ENSG00000215883 CYB5RL
ENST00000287899 0.437432173245227 0.0627674549616407 0.202909699999203 ENSG00000215883 CYB5RL
ENST00000542737 0.678207787537865 0.214832113605706 0.126277933979024 ENSG00000215883 CYB5RL
ENST00000537208 0.678207787537865 0.214832113605706 0.126277933979024 ENSG00000215883 CYB5RL
ENST00000493530 0.77192198889437 0.348095727161756 0.1078390587071 ENSG00000215883 CYB5RL
ENST00000487096 0.705871322162017 0.247358233721138 0.0956961454220704 ENSG00000116221 MRPL37
ENST00000497820 0.845640003865899 0.498597638906328 0.0857790732695898 ENSG00000215883 CYB5RL
ENST00000360840 0.741366613533133 0.298190625707515 0.0910429431286845 ENSG00000116221 MRPL37
ENST00000605337 0.762644588228403 0.334625022690478 0.0837658529717731 ENSG00000116221 MRPL37
ENST00000490670 0.774188142724965 0.351622272765552 0.0845226734489353 ENSG00000116221 MRPL37
ENST00000336230 0.741366613533133 0.298190625707515 0.0910429431286845 ENSG00000116221 MRPL37
ENST00000398219 0.946005986359647 0.786371853693537 0.0334455219543438 ENSG00000116221 MRPL37
ENST00000326956 0.351970984225696 0.0399256007884955 -0.160068074176762 ENSG00000157216 SSBP3
ENST00000528930 0.959656349646449 0.83272226214996 -0.0234826548008734 ENSG00000157216 SSBP3
ENST00000417664 0.0683044396990726 0.00218803929073903 -0.260509830743131 ENSG00000157216 SSBP3
ENST00000371320 0.0728450297842668 0.00240887334008954 -0.256800063203907 ENSG00000157216 SSBP3
ENST00000371319 0.0681862993492862 0.00217795469694616 -0.262288641232608 ENSG00000157216 SSBP3
ENST00000533946 0.0565377438751175 0.00157470935312967 -0.275550573408575 ENSG00000157216 SSBP3
ENST00000357475 0.0708099433369448 0.00230559216778521 -0.265636674358068 ENSG00000157216 SSBP3
ENST00000426150 0.545089577217106 0.108919083316107 -0.134986724252839 ENSG00000157216 SSBP3
ENST00000444533 0.871537773349854 0.569080425414711 0.0562172743289607 ENSG00000157216 SSBP3
ENST00000420121 0.979599429437978 0.909176438821579 0.0103713315946399 ENSG00000157216 SSBP3
ENST00000530618 0.692877920554663 0.232766777357914 0.143806554713004 ENSG00000157216 SSBP3
ENST00000533209 0.56991372952946 0.123693506474515 -0.149322951600507 ENSG00000157216 SSBP3
ENST00000525990 0.0741760820025349 0.00248989841924798 -0.291630177019042 ENSG00000157216 SSBP3
ENST00000528787 0.424735439759678 0.0590030244552042 -0.182827734839716 ENSG00000157216 SSBP3
ENST00000481208 0.550781591832903 0.112329317901946 -0.187249469331422 ENSG00000162390 ACOT11
ENST00000498228 0.81876086542465 0.441438124670408 -0.101952916895645 ENSG00000162390 ACOT11
ENST00000343744 0.705786630952211 0.246981146326331 -0.135735186484089 ENSG00000162390 ACOT11
ENST00000371316 0.640130892223626 0.174023750827849 -0.141773203199728 ENSG00000162390 ACOT11
ENST00000606515 0.925349788053057 0.719302357665949 -0.0235561912459139 ENSG00000271723 MROH7-TTC4
ENST00000425300 0.8846124165767 0.60573795299885 -0.0326415894514161 ENSG00000271723 MROH7-TTC4
ENST00000414150 0.86070938986077 0.538919760832769 -0.0389847955371218 ENSG00000271723 MROH7-TTC4
ENST00000460155 0.890545807046234 0.62396814185434 -0.0315873981748465 ENSG00000271723 MROH7-TTC4
ENST00000371281 0.901100887530622 0.651601762550209 -0.0287867198958286 ENSG00000243725 TTC4
ENST00000486621 0.681520358472869 0.219256292160581 0.121984335674481 ENSG00000243725 TTC4
ENST00000371284 0.913261881665899 0.685324146147361 -0.025921377404993 ENSG00000243725 TTC4
ENST00000486091 0.779478705619147 0.360363280312816 -0.100231769604454 ENSG00000243725 TTC4
ENST00000371279 0.779478705619147 0.360426179832928 0.11292611088018 ENSG00000162396 PARS2
ENST00000371269 0.599703385275371 0.142039020060501 0.120461936868859 ENSG00000116133 DHCR24
ENST00000436604 0.705860126412626 0.247334744840362 0.12695821059596 ENSG00000116133 DHCR24
ENST00000537443 0.438495297620739 0.0630788544051763 0.139368249097563 ENSG00000116133 DHCR24
ENST00000535035 0.442314139608487 0.0641847051874744 0.134554058441306 ENSG00000116133 DHCR24
ENST00000415336 0.738899810486446 0.294342970177903 0.139378017702915 ENSG00000242396 RP11-67L3.5
ENST00000294383 0.932804730855283 0.742963868482107 -0.0224724439166459 ENSG00000162402 USP24
ENST00000407756 0.931390939241838 0.739180483049204 -0.0228136890459833 ENSG00000162402 USP24
ENST00000484447 0.938964360675955 0.762076766202869 -0.0352680432865382 ENSG00000162402 USP24
ENST00000480962 0.943387675311327 0.775298532460883 0.0369238630144415 ENSG00000162402 USP24
ENST00000472566 0.775675216996944 0.354085994881664 0.0896861238209829 ENSG00000162402 USP24
ENST00000512504 0.804040120281924 0.409514167229816 0.0964379461893416 ENSG00000162402 USP24
ENST00000482197 0.793398063557986 0.387115264916954 0.097647791513673 ENSG00000162402 USP24
ENST00000371250 0.545045873518595 0.108858094816391 -0.157499133467448 ENSG00000162407 PPAP2B
ENST00000472957 0.926168769748345 0.722462838585929 0.0486234615007222 ENSG00000162407 PPAP2B
ENST00000461655 0.174514571751099 0.0107324123586373 -0.312657300836107 ENSG00000162407 PPAP2B
ENST00000371244 0.641523750677129 0.175172871741918 -0.157024831990027 ENSG00000162409 PRKAA2
ENST00000485760 0.355336616709805 0.0407113901939401 -0.201012086507355 ENSG00000173406 DAB1
ENST00000467509 0.304948892922948 0.0299849036171672 -0.279111942472299 ENSG00000162600 OMA1
ENST00000460671 0.691649006723965 0.231350617586815 -0.166945927373409 ENSG00000162600 OMA1
ENST00000421528 0.71763755219247 0.265094237611152 -0.121853011130045 ENSG00000162600 OMA1
ENST00000358603 0.796864493262414 0.395546214877868 -0.0825355273219355 ENSG00000162600 OMA1
ENST00000371226 0.848145010449258 0.505536395115616 -0.0646884315271172 ENSG00000162600 OMA1
ENST00000476933 0.641727576058023 0.175389017706465 -0.18284479163816 ENSG00000162600 OMA1
ENST00000456980 0.972648908945173 0.881249345314392 0.0147332694505302 ENSG00000162600 OMA1
ENST00000467063 0.988679480484012 0.949022190091438 0.00632098666475585 ENSG00000162600 OMA1
ENST00000419242 0.945459909199859 0.78366107743011 -0.0274242568024837 ENSG00000162600 OMA1
ENST00000426139 0.919479879312396 0.702899184393801 -0.0381470163476074 ENSG00000162600 OMA1
ENST00000453710 0.935340046156991 0.7493968652098 -0.034886810040192 ENSG00000162600 OMA1
ENST00000482274 0.978629997567019 0.905558597428204 -0.0134979139835198 ENSG00000162600 OMA1
ENST00000472487 0.956155145051862 0.820232828352751 -0.0217011268378437 ENSG00000162601 MYSM1
ENST00000493821 0.97766384634714 0.901568122041233 -0.0126149997366463 ENSG00000162601 MYSM1
ENST00000401044 0.824997248008909 0.45329651479103 -0.0726713436986492 ENSG00000162601 MYSM1
ENST00000481973 0.835589869913347 0.473563207143328 -0.0844020747538352 ENSG00000162601 MYSM1
ENST00000466774 0.660942911488461 0.195722952011843 -0.109240159238507 ENSG00000162601 MYSM1
ENST00000483003 0.840784148251715 0.486296244465809 -0.0646423842307924 ENSG00000162601 MYSM1
ENST00000489282 0.850044716131421 0.510331962031718 -0.0616370701189632 ENSG00000162601 MYSM1
ENST00000371222 0.348047784030722 0.0389371021809478 0.200265413751773 ENSG00000177606 JUN
ENST00000544621 0.253413773290843 0.0213180451064692 -0.315284133483057 ENSG00000234807 LINC01135
ENST00000419531 0.262781565349886 0.0228042726658076 -0.311974293952476 ENSG00000234807 LINC01135
ENST00000582567 0.175683566867446 0.0108441267751732 -0.333401049303084 ENSG00000172456 FGGY
ENST00000413489 0.0702674694296013 0.00227104876711397 -0.369492063186077 ENSG00000172456 FGGY
ENST00000474476 0.156434097316692 0.00872290286710005 -0.307357278330208 ENSG00000172456 FGGY
ENST00000462744 0.0989818943390768 0.00412828486599457 -0.35644182683875 ENSG00000172456 FGGY
ENST00000371218 0.140223672600289 0.00736164564090217 -0.317885354116257 ENSG00000172456 FGGY
ENST00000495718 0.140223672600289 0.00736129377640119 -0.309987889327661 ENSG00000172456 FGGY
ENST00000303721 0.140223672600289 0.00736164564090217 -0.317885354116257 ENSG00000172456 FGGY
ENST00000430447 0.117165712843258 0.0055134895639907 -0.323614170120245 ENSG00000172456 FGGY
ENST00000371212 0.176282004835117 0.010901244743461 -0.306742189149018 ENSG00000172456 FGGY
ENST00000475949 0.379060352877574 0.0461169749069065 -0.237357997150316 ENSG00000172456 FGGY
ENST00000485720 0.255092831153542 0.0215661037148195 -0.310220552958803 ENSG00000172456 FGGY
ENST00000371210 0.210152733501094 0.0153254897196545 -0.315973695153251 ENSG00000172456 FGGY
ENST00000493891 0.228585080023503 0.017640546082744 -0.31466802010993 ENSG00000172456 FGGY
ENST00000476939 0.303039341269388 0.0296263445437623 -0.293934000892035 ENSG00000172456 FGGY
ENST00000472783 0.216365782955691 0.0160670035813997 -0.327501494568988 ENSG00000172456 FGGY
ENST00000471169 0.21557994161781 0.01597651244206 -0.327291923961087 ENSG00000172456 FGGY
ENST00000423403 0.0464297442784455 0.00111580675291728 -0.404254526530311 ENSG00000231252 RP11-436K8.1
ENST00000371191 0.0568167833897592 0.00159221384108971 -0.370937403994586 ENSG00000162599 NFIA
ENST00000476646 0.0453494754974402 0.00107727526105441 -0.394356274313164 ENSG00000162599 NFIA
ENST00000407417 0.065848395295879 0.00206738286256488 -0.358151130562082 ENSG00000162599 NFIA
ENST00000479364 0.05341341369772 0.00142379837861889 -0.38006266163152 ENSG00000162599 NFIA
ENST00000371189 0.0613508330370625 0.00181904114585543 -0.365142850690936 ENSG00000162599 NFIA
ENST00000403491 0.0977790726191404 0.00405462882670888 -0.30042787236888 ENSG00000162599 NFIA
ENST00000371187 0.0692554498258524 0.00222682218787736 -0.346968866537934 ENSG00000162599 NFIA
ENST00000485903 0.0611098158314624 0.00180399022065529 -0.366161356352512 ENSG00000162599 NFIA
ENST00000371185 0.0607744767108628 0.00178903707660361 -0.367081310721499 ENSG00000162599 NFIA
ENST00000371184 0.0596512849011363 0.00173790965303318 -0.367052182139599 ENSG00000162599 NFIA
ENST00000496712 0.101711631663709 0.0043080438082601 -0.352596039589133 ENSG00000162599 NFIA
ENST00000357977 0.950193572675939 0.80164761590864 0.0313267320134977 ENSG00000162599 NFIA
ENST00000493627 0.992219528937518 0.964420146227567 0.00622097616151848 ENSG00000162599 NFIA
ENST00000606498 0.510658405211854 0.0903751723034082 -0.1361129568561 ENSG00000162604 TM2D1
ENST00000294613 0.512493641152835 0.0912809749653811 -0.135783937288318 ENSG00000162604 TM2D1
ENST00000472357 0.967186072939579 0.86115508221108 -0.0173214831131909 ENSG00000162604 TM2D1
ENST00000371180 0.512493641152835 0.0912809749653811 -0.135783937288318 ENSG00000162604 TM2D1
ENST00000488206 0.47035423480974 0.073940746106005 -0.13985819535528 ENSG00000162604 TM2D1
ENST00000472989 0.0636291128520763 0.00194420656196818 -0.230703469430892 ENSG00000162604 TM2D1
ENST00000488410 0.430320534728444 0.0606680846583349 -0.162740146253732 ENSG00000162604 TM2D1
ENST00000468586 0.125413523688631 0.00617391900778919 -0.181613712751876 ENSG00000162604 TM2D1
ENST00000371178 0.292211356371373 0.0276416877624514 -0.142080162882638 ENSG00000162604 TM2D1
ENST00000494926 0.298994308752089 0.0289000758522835 -0.140814067845151 ENSG00000162604 TM2D1
ENST00000496465 0.298433965625665 0.0287735233419922 -0.140097713510768 ENSG00000162604 TM2D1
ENST00000371177 0.387305605521124 0.0482673751018102 -0.139945051025327 ENSG00000162604 TM2D1
ENST00000316485 0.426391388018821 0.0595601035211504 -0.195723630846951 ENSG00000132849 INADL
ENST00000459752 0.410531993526052 0.0547654155273874 -0.198207797388652 ENSG00000132849 INADL
ENST00000484562 0.410531993526052 0.0547654155273874 -0.198207797388652 ENSG00000132849 INADL
ENST00000371158 0.459503269274242 0.0700735636079071 -0.166771689011709 ENSG00000132849 INADL
ENST00000484937 0.451165910884081 0.0673173436740002 -0.188976336877134 ENSG00000132849 INADL
ENST00000494842 0.296802497280187 0.0284900780212867 -0.308217229162837 ENSG00000132849 INADL
ENST00000490547 0.275319151979137 0.0247596217592384 -0.318481778077785 ENSG00000132849 INADL
ENST00000307297 0.0725998920979403 0.0023939874319879 -0.384159133461256 ENSG00000132849 INADL
ENST00000543708 0.22698347508313 0.0174615579187114 -0.253837825211679 ENSG00000132849 INADL
ENST00000545929 0.336411621849824 0.0362480984511468 -0.250376844752755 ENSG00000132849 INADL
ENST00000498273 0.951263467218365 0.80492316290446 -0.0378561656866606 ENSG00000240563 L1TD1
ENST00000452143 0.814545951585839 0.432515395839292 0.0763881235641668 ENSG00000162607 USP1
ENST00000442679 0.660461947336007 0.195089827484344 0.10700000032499 ENSG00000162607 USP1
ENST00000371146 0.860307007722271 0.537314837611567 0.0620711237740941 ENSG00000162607 USP1
ENST00000339950 0.857512127038821 0.529871621597176 0.0633162631279588 ENSG00000162607 USP1
ENST00000251157 0.804260157892943 0.410082198870821 -0.0836977829027854 ENSG00000116641 DOCK7
ENST00000454575 0.813189306150497 0.429237963964947 -0.0762245446804565 ENSG00000116641 DOCK7
ENST00000340370 0.804062947700458 0.409667093929705 -0.0837470573634738 ENSG00000116641 DOCK7
ENST00000489185 0.899776099731351 0.64623015425627 -0.0519252802430237 ENSG00000116641 DOCK7
ENST00000467758 0.941713561296834 0.770976762792114 -0.0340684719528418 ENSG00000116641 DOCK7
ENST00000479983 0.79003009939004 0.379658568095157 0.105795118684982 ENSG00000116641 DOCK7
ENST00000404627 0.822983200449067 0.449151722392917 -0.0842802577205866 ENSG00000116641 DOCK7
ENST00000464312 0.927794796088254 0.728300946363355 0.032581904460918 ENSG00000116641 DOCK7
ENST00000453229 0.502816310308403 0.0868023647953636 -0.231393325167234 ENSG00000235545 RP11-230B22.1
ENST00000443289 0.525302087252147 0.0978043274528135 -0.154055315125496 ENSG00000125703 ATG4C
ENST00000317868 0.643296848110317 0.17703049808045 -0.134898583602998 ENSG00000125703 ATG4C
ENST00000371120 0.643296848110317 0.17703049808045 -0.134898583602998 ENSG00000125703 ATG4C
ENST00000371118 0.641147258883238 0.174892271311188 -0.127249627851056 ENSG00000125703 ATG4C
ENST00000414558 0.935974739066899 0.751875780873643 -0.0384713562291466 ENSG00000125703 ATG4C
ENST00000420285 0.62004179730549 0.157597059984078 -0.203088680500552 ENSG00000229537 RP11-5P4.1
ENST00000425352 0.464590357433574 0.0718582190029124 -0.248238275493095 ENSG00000229537 RP11-5P4.1
ENST00000420659 0.447417732278454 0.0656325634822863 -0.254303503345099 ENSG00000229537 RP11-5P4.1
ENST00000426393 0.983434276282056 0.925277297305139 -0.0131271533330947 ENSG00000230798 RP4-792G4.2
ENST00000418244 0.927559877342875 0.727624627167997 -0.0439225782392892 ENSG00000230798 RP4-792G4.2
ENST00000449386 0.93775225673976 0.758336400457931 -0.0388633386427054 ENSG00000230798 RP4-792G4.2
ENST00000431294 0.962484900825734 0.843763160027051 0.0238981181348713 ENSG00000230798 RP4-792G4.2
ENST00000427268 0.849945859366192 0.509652109643076 0.0854387567290316 ENSG00000230798 RP4-792G4.2
ENST00000371116 0.5717548481941 0.124789735046115 0.15853971848092 ENSG00000187140 FOXD3
ENST00000371108 0.802277190712321 0.406480241341991 -0.0871718477132168 ENSG00000088035 ALG6
ENST00000487136 0.789172248610969 0.378378139718765 -0.102277987737874 ENSG00000088035 ALG6
ENST00000263440 0.820097745461384 0.443903065928829 -0.078448304062229 ENSG00000088035 ALG6
ENST00000603108 0.820097745461384 0.443903065928829 -0.078448304062229 ENSG00000088035 ALG6
ENST00000465969 0.977756602219194 0.90179747008009 -0.0139376835246807 ENSG00000088035 ALG6
ENST00000462390 0.962655562344236 0.844276580965399 0.0226940769470912 ENSG00000088035 ALG6
ENST00000494765 0.845338824483307 0.497363764790936 -0.0991373423698134 ENSG00000088035 ALG6
ENST00000492655 0.876674664978135 0.584556186436764 0.0693695550740866 ENSG00000142856 ITGB3BP
ENST00000371092 0.837609317125404 0.479030803863172 -0.075055989552894 ENSG00000142856 ITGB3BP
ENST00000271002 0.837609317125404 0.479030803863172 -0.075055989552894 ENSG00000142856 ITGB3BP
ENST00000489099 0.84172704598815 0.488463000807334 -0.07270557268432 ENSG00000142856 ITGB3BP
ENST00000461681 0.806909479961985 0.414922359979544 0.0890426911758066 ENSG00000142856 ITGB3BP
ENST00000463803 0.709994092023016 0.253944828427988 0.126377884419521 ENSG00000142856 ITGB3BP
ENST00000478538 0.856038669667651 0.524060074645381 0.0963158615721201 ENSG00000142856 ITGB3BP
ENST00000283568 0.761285995649265 0.332994921186657 -0.101915877798349 ENSG00000142856 ITGB3BP
ENST00000476508 0.887495774927221 0.613720342493981 -0.0526293179750729 ENSG00000142856 ITGB3BP
ENST00000460394 0.599704814387944 0.142250869599696 -0.158002189790723 ENSG00000142856 ITGB3BP
ENST00000462285 0.630071987947426 0.16467737302186 -0.153957939536277 ENSG00000142856 ITGB3BP
ENST00000489863 0.634771977066863 0.168496770204591 -0.1536093593284 ENSG00000142856 ITGB3BP
ENST00000465781 0.329305960886205 0.0346953328281013 -0.236530855586831 ENSG00000142856 ITGB3BP
ENST00000460251 0.381525819610503 0.0467944522552354 -0.226327222056049 ENSG00000142856 ITGB3BP
ENST00000478138 0.733955409956296 0.287590877929428 -0.0918456205393597 ENSG00000142856 ITGB3BP
ENST00000480886 0.903553681898946 0.656983999221044 0.0593653963478811 ENSG00000203965 EFCAB7
ENST00000371088 0.885123172594125 0.606943855258048 -0.062206954039561 ENSG00000203965 EFCAB7
ENST00000496956 0.713484054103786 0.258961575187488 -0.148207296591445 ENSG00000203965 EFCAB7
ENST00000460678 0.743451820431752 0.300605770086416 -0.120952057524004 ENSG00000203965 EFCAB7
ENST00000461039 0.737914293126038 0.292806682367096 -0.13455711529065 ENSG00000203965 EFCAB7
ENST00000371084 0.944320794613666 0.778190228948103 0.0155409915698836 ENSG00000079739 PGM1
ENST00000540265 0.996382304329925 0.984761207416509 0.0011216497444749 ENSG00000079739 PGM1
ENST00000371083 0.851346135136909 0.512962987753378 0.0401078918422365 ENSG00000079739 PGM1
ENST00000483707 0.909702749151439 0.675472992978445 0.0433889737553968 ENSG00000079739 PGM1
ENST00000371080 0.0037193953208494 1.04127948093631e-05 -0.464851214883469 ENSG00000185483 ROR1
ENST00000371079 0.00609555941208424 2.89486975682463e-05 -0.412514928072121 ENSG00000185483 ROR1
ENST00000482426 0.00484905287842158 1.72624707490946e-05 -0.472381769239317 ENSG00000185483 ROR1
ENST00000424995 0.410897651135692 0.0548445668327286 -0.190116458205112 ENSG00000223949 RP11-24J23.2
ENST00000545203 0.630127129371556 0.164734677320684 -0.132861201725105 ENSG00000185483 ROR1
ENST00000371073 0.1804957339775 0.0113654109494287 -0.247522382816283 ENSG00000158966 CACHD1
ENST00000290039 0.178870557015777 0.011167629165139 -0.248669967834775 ENSG00000158966 CACHD1
ENST00000495994 0.119981274134168 0.00576016539223079 -0.280275506341423 ENSG00000158966 CACHD1
ENST00000470527 0.263285311098621 0.0228790386296085 -0.234238909893101 ENSG00000158966 CACHD1
ENST00000294428 0.904425499998418 0.658860982369724 -0.0455589933413405 ENSG00000162437 RAVER2
ENST00000371072 0.903630001538079 0.657137637725747 -0.0465165127134978 ENSG00000162437 RAVER2
ENST00000430964 0.600162973820353 0.142745997521118 -0.156431113981605 ENSG00000162437 RAVER2
ENST00000418058 0.65524642574084 0.18979366077369 -0.154752893203052 ENSG00000162437 RAVER2
ENST00000342505 0.977290443434664 0.899144735711749 0.0105774216897806 ENSG00000162434 JAK1
ENST00000481702 0.772910677645984 0.349527304875774 0.100967328297454 ENSG00000162434 JAK1
ENST00000465376 0.177514025670251 0.011026915326431 0.170824463869735 ENSG00000162434 JAK1
ENST00000471473 0.178935730512179 0.0111942324560963 0.200352268805989 ENSG00000162434 JAK1
ENST00000494904 0.919412526955817 0.70268060636592 -0.0331760480553812 ENSG00000162434 JAK1
ENST00000467764 0.991799779801292 0.961834102263177 -0.00734254568145255 ENSG00000162434 JAK1
ENST00000447748 0.979875114258432 0.910134949746442 -0.0152134374245675 ENSG00000226891 RP11-182I10.3
ENST00000415842 0.681724669031815 0.219592207533512 -0.152508192409186 ENSG00000226891 RP11-182I10.3
ENST00000545314 0.84939409252309 0.508697203027774 0.0799302433823523 ENSG00000162433 AK4
ENST00000395334 0.851713146391074 0.514381789755506 0.0791839026010956 ENSG00000162433 AK4
ENST00000327299 0.880760516447524 0.594779863495488 0.0652752517357276 ENSG00000162433 AK4
ENST00000463018 0.209047492457279 0.015180222214583 -0.259470983124888 ENSG00000116675 DNAJC6
ENST00000494710 0.246905217772006 0.0203058610679907 -0.235106851534577 ENSG00000116675 DNAJC6
ENST00000263441 0.195202183506043 0.0133212918601287 -0.188291802086325 ENSG00000116675 DNAJC6
ENST00000395325 0.279406911748402 0.0255398002210749 -0.156221873066624 ENSG00000116675 DNAJC6
ENST00000483402 0.149217636191574 0.00811475921800504 -0.318263771797358 ENSG00000116675 DNAJC6
ENST00000435739 0.3418073148685 0.0373294138570237 -0.297575194694965 ENSG00000229294 RP5-1044H5.1
ENST00000371069 0.617351691727729 0.155006204171433 -0.100798185668391 ENSG00000116675 DNAJC6
ENST00000344610 0.778511658752515 0.358791791614554 0.0643998004969377 ENSG00000116678 LEPR
ENST00000371065 0.623734765008313 0.159913076406271 0.105205168919258 ENSG00000213625 LEPROT
ENST00000475108 0.723500605216083 0.27308864886574 0.0665332850161619 ENSG00000213625 LEPROT
ENST00000371059 0.777006111252622 0.356739544505467 0.0647248043174911 ENSG00000116678 LEPR
ENST00000371060 0.789968497605583 0.379393629650195 0.062353454204882 ENSG00000116678 LEPR
ENST00000349533 0.79186222949446 0.38303948351403 0.061853130732432 ENSG00000116678 LEPR
ENST00000497874 0.882508197856086 0.60032680991589 0.0394624935477029 ENSG00000213625 LEPROT
ENST00000488747 0.697997144931615 0.237954717677927 0.0712214106670355 ENSG00000213625 LEPROT
ENST00000484243 0.816655194843831 0.436292378488096 0.0511993255379646 ENSG00000213625 LEPROT
ENST00000406510 0.795569006359461 0.391726113949178 0.0608304106352724 ENSG00000116678 LEPR
ENST00000329654 0.221357868935532 0.0167053727373905 -0.24476059307344 ENSG00000184588 PDE4B
ENST00000341517 0.108671441065841 0.00485475366996459 -0.287907502230469 ENSG00000184588 PDE4B
ENST00000371049 0.0370251542530756 0.000752271220572052 -0.329820154137607 ENSG00000184588 PDE4B
ENST00000423207 0.228585080023503 0.0176502397282611 -0.243243603805115 ENSG00000184588 PDE4B
ENST00000412480 0.944876435666337 0.780188466014201 -0.0402470067531445 ENSG00000184588 PDE4B
ENST00000528771 0.0261106494478596 0.000387449903106925 -0.40550707164551 ENSG00000184588 PDE4B
ENST00000371045 0.21084032912596 0.0154268185008637 -0.238406678724716 ENSG00000184588 PDE4B
ENST00000531025 0.0213932100383911 0.000278311371468674 -0.417929994617014 ENSG00000184588 PDE4B
ENST00000526197 0.0168177724578813 0.000178852962201066 -0.428277806972016 ENSG00000184588 PDE4B
ENST00000480109 0.506990908384419 0.0887035003341713 -0.16766755611482 ENSG00000184588 PDE4B
ENST00000534463 0.514952754873082 0.0925944337298813 -0.220341158410299 ENSG00000184588 PDE4B
ENST00000237247 0.105275979130981 0.0045860673723531 -0.312650268884217 ENSG00000118473 SGIP1
ENST00000371039 0.106127985440411 0.00465088270298319 -0.312881378488874 ENSG00000118473 SGIP1
ENST00000493564 0.0266776879772387 0.000406956138320439 -0.412420631977691 ENSG00000118473 SGIP1
ENST00000424320 0.0630242286623323 0.00191000157084403 -0.377395962947492 ENSG00000118473 SGIP1
ENST00000371035 0.0883985644431273 0.0033916428385864 -0.3227903589888 ENSG00000118473 SGIP1
ENST00000468286 0.0719832445732796 0.00236308295268283 -0.375052493878245 ENSG00000118473 SGIP1
ENST00000497055 0.0234295491234947 0.000324935352807591 -0.423541744368369 ENSG00000118473 SGIP1
ENST00000371036 0.103520567349109 0.00443718601320783 -0.315971655436144 ENSG00000118473 SGIP1
ENST00000371037 0.103905914901477 0.00447262654274606 -0.316677501679252 ENSG00000118473 SGIP1
ENST00000483060 0.706039352379333 0.247532265677868 -0.168152018708202 ENSG00000118473 SGIP1
ENST00000502413 0.474674047028201 0.0754399730475108 -0.262188114510971 ENSG00000248458 AL139147.1
ENST00000480548 0.387793258213137 0.0484001051487013 -0.259760327450398 ENSG00000118473 SGIP1
ENST00000435165 0.753409007974104 0.316878791780942 -0.120842917390606 ENSG00000118473 SGIP1
ENST00000371026 0.445861685460855 0.0652173421774974 -0.24133500868155 ENSG00000152763 WDR78
ENST00000491297 0.807809077178768 0.419660691550061 -0.123433757349308 ENSG00000152763 WDR78
ENST00000431318 0.445861685460855 0.0652173421774974 -0.24133500868155 ENSG00000152763 WDR78
ENST00000371023 0.303102816453085 0.029660555567353 -0.285171909026262 ENSG00000152763 WDR78
ENST00000531980 0.351586721654567 0.039851644431005 -0.277506125166964 ENSG00000152763 WDR78
ENST00000371022 0.3682349261312 0.0435967434056838 -0.27304474235661 ENSG00000152763 WDR78
ENST00000532629 0.126819524342587 0.00628297412478011 -0.321889080077818 ENSG00000152763 WDR78
ENST00000371018 0.71976812135524 0.267256659325378 -0.110501596437846 ENSG00000198160 MIER1
ENST00000355977 0.71976812135524 0.267256659325378 -0.110501596437846 ENSG00000198160 MIER1
ENST00000357692 0.714937813108144 0.261153688041718 -0.111614552707996 ENSG00000198160 MIER1
ENST00000401041 0.515023897120275 0.0926514808460213 -0.15970657621749 ENSG00000198160 MIER1
ENST00000371014 0.634351500231915 0.168097579475666 -0.129843441672266 ENSG00000198160 MIER1
ENST00000371016 0.634351500231915 0.168097579475666 -0.129843441672266 ENSG00000198160 MIER1
ENST00000371012 0.156027161935234 0.00869012041158267 -0.219613418851708 ENSG00000198160 MIER1
ENST00000401042 0.649093515752949 0.183558660163313 -0.130014033693572 ENSG00000198160 MIER1
ENST00000355356 0.729944350041234 0.282468530952298 -0.110475974594744 ENSG00000198160 MIER1
ENST00000479067 0.47777460981594 0.076642706930956 -0.181081527712066 ENSG00000198160 MIER1
ENST00000493357 0.968174371008245 0.864593795354237 0.0235638559968336 ENSG00000198160 MIER1
ENST00000235345 0.817162693817587 0.437760229782319 -0.0538655482787218 ENSG00000116704 SLC35D1
ENST00000506472 0.539130790623181 0.105131251373023 -0.203419008207088 ENSG00000116704 SLC35D1
ENST00000262345 0.571346563086373 0.124515858666897 -0.137450576306268 ENSG00000081985 IL12RB2
ENST00000371000 0.571346563086373 0.124515858666897 -0.137450576306268 ENSG00000081985 IL12RB2
ENST00000541374 0.543714117472539 0.108019411936566 -0.142247864074273 ENSG00000081985 IL12RB2
ENST00000544434 0.579832364417708 0.1296711252789 -0.131625679841054 ENSG00000081985 IL12RB2
ENST00000441640 0.617972367769724 0.155660747391095 -0.147553700842328 ENSG00000081985 IL12RB2
ENST00000465396 0.896121991520949 0.637643415051384 0.0574462107156073 ENSG00000081985 IL12RB2
ENST00000370994 0.896825715258425 0.639059038741335 -0.0296527330552014 ENSG00000142864 SERBP1
ENST00000370995 0.900884114279057 0.650876559277281 -0.0295590252486401 ENSG00000142864 SERBP1
ENST00000361219 0.860087189999585 0.536984307517804 -0.0331001658342322 ENSG00000142864 SERBP1
ENST00000370990 0.864729364006382 0.549350428540948 -0.0323731664893964 ENSG00000142864 SERBP1
ENST00000493607 0.827193226621664 0.458147193722711 -0.059120263101468 ENSG00000142864 SERBP1
ENST00000462814 0.721860932919091 0.270149267550169 -0.0615934364973622 ENSG00000142864 SERBP1
ENST00000484880 0.775675216996944 0.353929659613449 -0.085401190962851 ENSG00000142864 SERBP1
ENST00000490406 0.839884039748726 0.484312694453645 -0.0617981791523834 ENSG00000142864 SERBP1
ENST00000370986 0.654754457583894 0.189170205217033 0.150101555539668 ENSG00000116717 GADD45A
ENST00000370985 0.527951417503933 0.0991658908476157 0.185716086403255 ENSG00000116717 GADD45A
ENST00000460575 0.573954225499028 0.126015933181644 0.189964265167144 ENSG00000116717 GADD45A
ENST00000484245 0.580808567037183 0.130184191331008 0.201405121858555 ENSG00000116717 GADD45A
ENST00000370982 0.738803372922599 0.294103143522335 -0.0906610055137643 ENSG00000172380 GNG12
ENST00000494936 0.0476241085860376 0.00116586823446371 -0.329133712259155 ENSG00000172380 GNG12
ENST00000420587 0.191943394136964 0.0128593412013994 -0.209095143257034 ENSG00000232284 GNG12-AS1
ENST00000413628 0.191943394136964 0.0128539727860355 -0.209102630738652 ENSG00000232284 GNG12-AS1
ENST00000414904 0.477505170856771 0.0764487618251055 -0.261693304655665 ENSG00000232284 GNG12-AS1
ENST00000540432 0.392356853415261 0.0495754305922812 -0.0956589301130738 ENSG00000116729 WLS
ENST00000354777 0.389682928978805 0.0489164951779178 -0.0959837668861352 ENSG00000116729 WLS
ENST00000262348 0.477463738220429 0.0764124665127595 -0.0870575319252705 ENSG00000116729 WLS
ENST00000370976 0.476879034924118 0.0762200663390031 -0.0869201948942321 ENSG00000116729 WLS
ENST00000498615 0.98621684251996 0.937888741155915 -0.0071279897143356 ENSG00000116729 WLS
ENST00000491811 0.832424965560585 0.467128617604381 -0.0507845474058106 ENSG00000116729 WLS
ENST00000497187 0.523737088343382 0.0970321570997918 -0.104907307854846 ENSG00000116729 WLS
ENST00000534713 0.0520248055720103 0.00136803655786696 -0.191041127986362 ENSG00000116729 WLS
ENST00000533537 0.0374772186059541 0.000771151860255564 -0.201323616855345 ENSG00000116729 WLS
ENST00000530486 0.227301301313651 0.0175049094192856 -0.142188698206581 ENSG00000116729 WLS
ENST00000370973 0.355098841458854 0.0406419030701545 -0.128294866370826 ENSG00000116729 WLS
ENST00000471243 0.414176510912708 0.0557925280881149 -0.135497037040232 ENSG00000116729 WLS
ENST00000491076 0.338669731721823 0.0367318128839272 -0.153026597125083 ENSG00000116729 WLS
ENST00000527864 0.0738812293912716 0.00247453992925584 -0.240775315193944 ENSG00000116729 WLS
ENST00000370971 0.945284569041096 0.782929348932282 -0.0250412804592252 ENSG00000116729 WLS
ENST00000456315 0.915199978105825 0.690201256568997 -0.0468174972146068 ENSG00000024526 DEPDC1
ENST00000370966 0.915199978105825 0.690201256568997 -0.0468174972146068 ENSG00000024526 DEPDC1
ENST00000488146 0.891099095308498 0.625086708074623 -0.0584235957494564 ENSG00000024526 DEPDC1
ENST00000489862 0.937230799320125 0.755309477763097 -0.0406499751294609 ENSG00000024526 DEPDC1
ENST00000425820 0.879235410796769 0.591400457151787 -0.0579598997506037 ENSG00000233589 RP4-694A7.2
ENST00000525124 0.972565168902786 0.880699324107763 -0.0177293014319308 ENSG00000024526 DEPDC1
ENST00000588515 0.912270077435011 0.682501025941447 -0.0502372520202804 ENSG00000033122 LRRC7
ENST00000608744 0.944876435666337 0.780259481195201 -0.0340946185270335 ENSG00000033122 LRRC7
ENST00000609072 0.951263467218365 0.804906207667686 -0.0301877841142146 ENSG00000033122 LRRC7
ENST00000607936 0.919854752675386 0.704064740100097 -0.0467125954654181 ENSG00000033122 LRRC7
ENST00000370952 0.878131639011901 0.588517836418747 -0.0480335453095311 ENSG00000066557 LRRC40
ENST00000441830 0.6733279134859 0.210086023380813 -0.178846444582388 ENSG00000033122 LRRC7
ENST00000370951 0.986575686914858 0.939799530624425 -0.00667294361608048 ENSG00000116754 SRSF11
ENST00000463877 0.715710676436843 0.262691127551355 -0.0815564484889027 ENSG00000116754 SRSF11
ENST00000405432 0.982562047257665 0.921696501723392 -0.00841323967901321 ENSG00000116754 SRSF11
ENST00000370950 0.980157870012105 0.910854536461579 -0.0102607904714724 ENSG00000116754 SRSF11
ENST00000454435 0.727750398520705 0.279870896121489 -0.0845825190837155 ENSG00000116754 SRSF11
ENST00000475204 0.898298229300418 0.641906494851797 -0.0398446295473786 ENSG00000116754 SRSF11
ENST00000395136 0.959464924202962 0.830815243153037 -0.0210359198136411 ENSG00000116754 SRSF11
ENST00000436161 0.903662029383846 0.657177627929162 -0.0398675106919506 ENSG00000116754 SRSF11
ENST00000473950 0.841500915850657 0.487880818337918 -0.0561334159313431 ENSG00000116754 SRSF11
ENST00000469170 0.752875688810852 0.315835420543618 -0.0792729779860656 ENSG00000116754 SRSF11
ENST00000486667 0.909889892824661 0.67592505727896 -0.0393907811618818 ENSG00000116754 SRSF11
ENST00000481648 0.853931539406748 0.519428337478554 -0.061280972708124 ENSG00000116754 SRSF11
ENST00000463116 0.872605693425195 0.573681022719158 -0.0590992821736157 ENSG00000116754 SRSF11
ENST00000484162 0.930135166631874 0.734817953917815 0.0347486953632174 ENSG00000116754 SRSF11
ENST00000370949 0.904588396444717 0.659277055810975 0.0460866200848354 ENSG00000116754 SRSF11
ENST00000463859 0.864411849280926 0.54863823112804 0.0564053098243568 ENSG00000116754 SRSF11
ENST00000460795 0.828811784077679 0.46139461149833 0.0603913104907821 ENSG00000116754 SRSF11
ENST00000461935 0.902453489165418 0.65437911656801 0.0412822018162881 ENSG00000116754 SRSF11
ENST00000489188 0.784050581167488 0.368836296980702 0.0686711612529431 ENSG00000116754 SRSF11
ENST00000370944 0.759474163006331 0.329226344791368 -0.107272911874476 ENSG00000118454 ANKRD13C
ENST00000262346 0.748124461070757 0.308173638066317 -0.110705540158604 ENSG00000118454 ANKRD13C
ENST00000464236 0.976405454573187 0.894552736799204 -0.0183142350374602 ENSG00000118454 ANKRD13C
ENST00000490846 0.968174371008245 0.86453433754004 -0.0197418439117879 ENSG00000118454 ANKRD13C
ENST00000498735 0.249440247924201 0.0207432485880676 -0.253397905369035 ENSG00000118454 ANKRD13C
ENST00000411986 0.976683251860886 0.896016416525171 0.0161265004759098 ENSG00000116761 CTH
ENST00000464926 0.945459909199859 0.784021919498324 0.0375607615602598 ENSG00000116761 CTH
ENST00000370938 0.989615534006562 0.953653767380018 0.00718233847459815 ENSG00000116761 CTH
ENST00000346806 0.977290443434664 0.899272808594744 -0.0153982002514702 ENSG00000116761 CTH
ENST00000450461 0.809460440697206 0.422233187008663 -0.0739861188748816 ENSG00000235079 ZRANB2-AS1
ENST00000426999 0.82651540786422 0.456987584222771 -0.0686670106816641 ENSG00000235079 ZRANB2-AS1
ENST00000370920 0.892975935069208 0.630442258113954 -0.0412864813849877 ENSG00000132485 ZRANB2
ENST00000477096 0.875719980902797 0.581629697470369 -0.0541964223092479 ENSG00000132485 ZRANB2
ENST00000254821 0.891405362662268 0.626635660841115 -0.0417076359544145 ENSG00000132485 ZRANB2
ENST00000487510 0.952327549386971 0.808374380546722 -0.0255210805301052 ENSG00000132485 ZRANB2
ENST00000479947 0.872158680311656 0.571417998562948 -0.071042695894822 ENSG00000132485 ZRANB2
ENST00000473260 0.881212766270348 0.59619499556769 -0.0686601052511212 ENSG00000132485 ZRANB2
ENST00000455406 0.303091712094989 0.0296559455623662 -0.325493457084248 ENSG00000229956 ZRANB2-AS2
ENST00000583678 0.356994934044684 0.0410463361290959 -0.29233619800207 ENSG00000229956 ZRANB2-AS2
ENST00000599146 0.335849431290089 0.0360860485676101 -0.300210945707178 ENSG00000229956 ZRANB2-AS2
ENST00000596952 0.346363692325695 0.0385599999854291 -0.312057031469315 ENSG00000229956 ZRANB2-AS2
ENST00000413421 0.251663600375652 0.021045077565819 -0.340975630759572 ENSG00000229956 ZRANB2-AS2
ENST00000594152 0.335849431290089 0.0360860485676101 -0.300210945707178 ENSG00000229956 ZRANB2-AS2
ENST00000415780 0.31926762778328 0.0326671875641878 -0.321121598018872 ENSG00000229956 ZRANB2-AS2
ENST00000600103 0.396493454594886 0.0507422234093483 -0.268635310872608 ENSG00000229956 ZRANB2-AS2
ENST00000357731 0.0805992745107254 0.00284965592896753 -0.422240760977553 ENSG00000172260 NEGR1
ENST00000306821 0.329766594127581 0.0348102782682446 -0.307839049692919 ENSG00000172260 NEGR1
ENST00000434200 0.041909719056089 0.000937265248205925 -0.47350715743713 ENSG00000172260 NEGR1
ENST00000467479 0.131266304619979 0.00662820248312101 -0.407498931926702 ENSG00000172260 NEGR1
ENST00000370898 0.861494963765821 0.54127801008075 -0.0641442651055951 ENSG00000254685 FPGT
ENST00000557284 0.849340430129778 0.508240112577567 -0.0725270893185473 ENSG00000259030 FPGT-TNNI3K
ENST00000467578 0.98490640418063 0.931697686888583 0.00842785527150793 ENSG00000254685 FPGT
ENST00000524915 0.85529639249814 0.522556971553122 -0.0697352942078554 ENSG00000254685 FPGT
ENST00000370894 0.958778779891907 0.827830258626888 -0.020664604644446 ENSG00000254685 FPGT
ENST00000370899 0.86263095019993 0.543968398043011 -0.0666726913799757 ENSG00000259030 FPGT-TNNI3K
ENST00000609362 0.87715670016383 0.585627515449858 -0.0570507878964913 ENSG00000254685 FPGT
ENST00000482102 0.901960795779179 0.653523396135809 -0.0458200399141562 ENSG00000254685 FPGT
ENST00000529485 0.856038669667651 0.52406821442552 -0.0658146397318961 ENSG00000254685 FPGT
ENST00000370895 0.86070938986077 0.53888105052755 -0.0675055717029165 ENSG00000259030 FPGT-TNNI3K
ENST00000534632 0.839471142585145 0.483454091447215 -0.0763907673406449 ENSG00000259030 FPGT-TNNI3K
ENST00000533006 0.851938870637169 0.51550586672825 -0.0712812978390898 ENSG00000259030 FPGT-TNNI3K
ENST00000370891 0.849340430129778 0.508240112577567 -0.0725270893185473 ENSG00000116783 TNNI3K
ENST00000370893 0.853504841174964 0.518907479011817 -0.0706480472076666 ENSG00000259030 FPGT-TNNI3K
ENST00000534056 0.960691403819796 0.838223887433381 -0.0193292717054392 ENSG00000254685 FPGT
ENST00000472069 0.958124305883225 0.825550610985851 -0.0220947265577233 ENSG00000254685 FPGT
ENST00000370872 0.984208973875377 0.928836001336979 0.00783190522972623 ENSG00000116791 CRYZ
ENST00000340866 0.983511145089878 0.925668192075791 0.00818034372838235 ENSG00000116791 CRYZ
ENST00000492102 0.919258239383947 0.702295383964061 0.0513154923644302 ENSG00000116791 CRYZ
ENST00000417775 0.935150985717989 0.749019390648813 0.0251675470423738 ENSG00000116791 CRYZ
ENST00000370871 0.971537047685943 0.876654331498304 0.0128300642654385 ENSG00000116791 CRYZ
ENST00000370870 0.966597230441757 0.859404329285413 -0.0145965133000284 ENSG00000116791 CRYZ
ENST00000441120 0.942715266397445 0.773750991069463 -0.0237508816142271 ENSG00000116791 CRYZ
ENST00000457880 0.995231312729501 0.976015862518284 0.00343642277246715 ENSG00000162623 TYW3
ENST00000370867 0.995231312729501 0.976015862518284 0.00343642277246715 ENSG00000162623 TYW3
ENST00000421739 0.984654642676302 0.930304399348683 -0.00915129308142668 ENSG00000162623 TYW3
ENST00000479111 0.987801548287971 0.944676958206306 -0.0073168958180381 ENSG00000162623 TYW3
ENST00000483990 0.831490709630934 0.465838948588542 0.0783450550758027 ENSG00000162623 TYW3
ENST00000485401 0.901813446865798 0.653355220489423 -0.0644940346342321 ENSG00000162623 TYW3
ENST00000449696 0.80347193363781 0.40844690850612 0.126959173815191 ENSG00000162623 TYW3
ENST00000486467 0.909536108627871 0.675061928508507 -0.0602735361875398 ENSG00000162623 TYW3
ENST00000467646 0.97215835390203 0.878550891232603 -0.0208152027442724 ENSG00000162623 TYW3
ENST00000370841 0.766419690118349 0.340339062429807 0.0686019482445169 ENSG00000117054 ACADM
ENST00000525881 0.786556345947177 0.373533254400369 0.0635299007566553 ENSG00000117054 ACADM
ENST00000526129 0.675646841239742 0.21217155935917 0.0806715416034584 ENSG00000117054 ACADM
ENST00000526196 0.748827501471789 0.309823426401465 0.0667623906166483 ENSG00000117054 ACADM
ENST00000370834 0.777006111252622 0.356693105956084 0.0665183936703677 ENSG00000117054 ACADM
ENST00000534146 0.778754610673168 0.359286278986818 0.0659214431940605 ENSG00000117054 ACADM
ENST00000532509 0.716972885367393 0.264093514257198 0.0609653428706874 ENSG00000117054 ACADM
ENST00000473018 0.767797138459823 0.34202560503422 0.0683453726278124 ENSG00000117054 ACADM
ENST00000541113 0.753562507672357 0.317037643510098 0.0662513486093431 ENSG00000117054 ACADM
ENST00000530953 0.713865125423468 0.259594877853966 0.0620169719822405 ENSG00000117054 ACADM
ENST00000534334 0.704918465126269 0.245650049253463 0.0741786285049003 ENSG00000117054 ACADM
ENST00000525808 0.772101968814153 0.34835240266905 0.0635244105218489 ENSG00000117054 ACADM
ENST00000543667 0.772101968814153 0.34835240266905 0.0635244105218489 ENSG00000117054 ACADM
ENST00000420607 0.672625943341128 0.209543831947083 0.0811863578367888 ENSG00000117054 ACADM
ENST00000529059 0.723695361021008 0.273520474238141 0.0753755330532879 ENSG00000117054 ACADM
ENST00000526930 0.727405494106799 0.279267791657819 0.0665716312284821 ENSG00000117054 ACADM
ENST00000532207 0.72296290443811 0.272078001114928 0.087988393581778 ENSG00000117054 ACADM
ENST00000528016 0.961155463177116 0.839585403478703 -0.0162393416359636 ENSG00000117054 ACADM
ENST00000481374 0.8727826453566 0.574069169195871 0.0664908501730814 ENSG00000117054 ACADM
ENST00000535300 0.817775232304127 0.438906632548259 -0.0557530661710129 ENSG00000137955 RABGGTB
ENST00000496055 0.815697959142712 0.434037494985853 -0.055464932457629 ENSG00000137955 RABGGTB
ENST00000319942 0.816685897083251 0.436773032111076 -0.0551605107768913 ENSG00000137955 RABGGTB
ENST00000473406 0.851707529547212 0.514329634945126 -0.0563664839025693 ENSG00000137955 RABGGTB
ENST00000485459 0.816685897083251 0.436795821841899 -0.0650723439649982 ENSG00000137955 RABGGTB
ENST00000370826 0.875003724973316 0.579058510472518 -0.056424376230088 ENSG00000137955 RABGGTB
ENST00000497648 0.677518126927059 0.214066023365754 -0.120239134145021 ENSG00000137955 RABGGTB
ENST00000462042 0.860657446512644 0.538405923252195 -0.060410889171858 ENSG00000137955 RABGGTB
ENST00000470201 0.839228801942782 0.482282326430163 -0.0576609596656162 ENSG00000137955 RABGGTB
ENST00000471759 0.838348855610607 0.48045276842147 -0.0499887375806931 ENSG00000137955 RABGGTB
ENST00000491266 0.842555475442314 0.489954720121337 -0.0563445578350494 ENSG00000137955 RABGGTB
ENST00000461653 0.861061587489136 0.540190287111959 -0.0501301624393098 ENSG00000137955 RABGGTB
ENST00000489450 0.909913842379309 0.675993964054751 -0.0384410629722474 ENSG00000137955 RABGGTB
ENST00000467748 0.709107326143441 0.251591253108271 -0.0782990164863366 ENSG00000137955 RABGGTB
ENST00000459697 0.980719831743191 0.913909747864887 0.0116510615121834 ENSG00000137955 RABGGTB
ENST00000263187 0.651795425659035 0.186338199973114 -0.184344860597363 ENSG00000057468 MSH4
ENST00000328299 0.274077487893167 0.0245612631703325 -0.304473083720833 ENSG00000184005 ST6GALNAC3
ENST00000464140 0.421687213473544 0.0579824085888129 -0.277366701657598 ENSG00000184005 ST6GALNAC3
ENST00000370812 0.789792514293639 0.379199650861634 -0.092624839330965 ENSG00000142892 PIGK
ENST00000445065 0.789792514293639 0.379199650861634 -0.092624839330965 ENSG00000142892 PIGK
ENST00000370813 0.650602427681353 0.185271915987043 -0.14928663009435 ENSG00000142892 PIGK
ENST00000487906 0.740756768445253 0.297349807259267 -0.123779654812798 ENSG00000142892 PIGK
ENST00000359130 0.760028922672737 0.330398120956432 -0.0899731189684473 ENSG00000142892 PIGK
ENST00000478391 0.792271504663028 0.384031712633726 -0.0811457020840214 ENSG00000142892 PIGK
ENST00000354567 0.334502883741853 0.0357554750667909 -0.240383702641062 ENSG00000154027 AK5
ENST00000317704 0.712568362123151 0.256770529587686 -0.0964595383705011 ENSG00000154027 AK5
ENST00000344720 0.306941777270807 0.0303470829807659 -0.259972603308501 ENSG00000154027 AK5
ENST00000478407 0.754865785565608 0.319270781066441 -0.119277593435963 ENSG00000154027 AK5
ENST00000469394 0.941690649975795 0.769665958319212 -0.0341534138340576 ENSG00000154027 AK5
ENST00000466114 0.928488200944715 0.730652680953699 -0.0387852567161816 ENSG00000154027 AK5
ENST00000524494 0.230111206799798 0.0179334375957857 -0.248988952310256 ENSG00000154027 AK5
ENST00000465146 0.0898159595242154 0.00348459035426574 -0.369237929823111 ENSG00000154027 AK5
ENST00000530826 0.303012796989369 0.0296138405080967 -0.278718528386508 ENSG00000154027 AK5
ENST00000527263 0.40392350271274 0.0528000806435676 -0.239847822528557 ENSG00000154027 AK5
ENST00000478255 0.635678662500017 0.169513032378643 -0.11280965271973 ENSG00000154027 AK5
ENST00000466393 0.63276518217119 0.166823632154419 -0.150241561321019 ENSG00000154027 AK5
ENST00000481346 0.273460520947453 0.024473350886464 -0.236747452567838 ENSG00000036549 ZZZ3
ENST00000370801 0.412038769126432 0.0551892334246893 -0.2031407678424 ENSG00000036549 ZZZ3
ENST00000476275 0.447617486192446 0.0658533554616795 -0.183422928120327 ENSG00000036549 ZZZ3
ENST00000370798 0.391073562558091 0.0493155521359652 -0.208480745361533 ENSG00000036549 ZZZ3
ENST00000476195 0.659940582920126 0.194432407076645 -0.179465485123659 ENSG00000036549 ZZZ3
ENST00000474746 0.428298411930647 0.0601144368980584 -0.264489655451726 ENSG00000036549 ZZZ3
ENST00000433749 0.199542754088222 0.0139032769292105 -0.25378566322345 ENSG00000036549 ZZZ3
ENST00000414381 0.182163528851347 0.011557950222879 -0.256965637815397 ENSG00000036549 ZZZ3
ENST00000463166 0.264959053376983 0.0231542338246281 -0.245434972017664 ENSG00000036549 ZZZ3
ENST00000469944 0.048139336593406 0.00119291971489896 -0.278959790975086 ENSG00000036549 ZZZ3
ENST00000458763 0.665677408560273 0.201377922209225 -0.179212506915762 ENSG00000036549 ZZZ3
ENST00000370794 0.941713561296834 0.770359932723307 0.0245423569787144 ENSG00000077254 USP33
ENST00000481579 0.852778939865132 0.517441283056525 0.0389877668075476 ENSG00000077254 USP33
ENST00000357428 0.89561241830327 0.636850519381129 0.0412120225319249 ENSG00000077254 USP33
ENST00000370793 0.941713561296834 0.770359932723307 0.0245423569787144 ENSG00000077254 USP33
ENST00000533928 0.87701232982075 0.585402456194135 0.0531293150661659 ENSG00000077254 USP33
ENST00000477949 0.466533525797029 0.0726461194701777 0.21357807386032 ENSG00000077254 USP33
ENST00000370792 0.902998843842741 0.655364205504987 0.0455771352693463 ENSG00000077254 USP33
ENST00000527390 0.553715216429685 0.114043736789075 0.117133959146472 ENSG00000077254 USP33
ENST00000472462 0.478223436772684 0.0768126787845914 0.209755029440733 ENSG00000077254 USP33
ENST00000498328 0.736942225257069 0.291467697443907 0.0984511510786673 ENSG00000077254 USP33
ENST00000461986 0.942151257207368 0.772312312592079 0.0239089269853398 ENSG00000077254 USP33
ENST00000531637 0.849414154271644 0.508745945877768 0.0582243190609947 ENSG00000077254 USP33
ENST00000462192 0.894806101748011 0.635029739578078 0.0489450100906736 ENSG00000077254 USP33
ENST00000524536 0.997812162800473 0.991459104870992 0.00108773791037429 ENSG00000077254 USP33
[truncated: 9,750,625 more chars]
