# Supplementary material for: High-throughput allele-specific expression across 250 environmental conditions
Source: Genome Res. 2016 Dec;26(12):1627–38. doi: 10.1101/gr.209759.116 (PMC5131815; doi:10.1101/gr.209759.116)
Supplement: Supplemental Material [file supp_gr.209759.116_Supplemental_Table_S6.tar.gz › DEG_results/DP12_DEG_stats_T33C1.txt]

t.id padj pval logFC ensg g.id
ENST00000541675 0.982282245529645 0.96096787885965 0.0065333094622937 ENSG00000227232 WASH7P
ENST00000423562 0.985652481829339 0.968022843266132 0.00535620170907733 ENSG00000227232 WASH7P
ENST00000438504 0.985652481829339 0.968022843266132 0.00535620170907733 ENSG00000227232 WASH7P
ENST00000488147 0.987121200845617 0.971610902511778 0.00475634939652956 ENSG00000227232 WASH7P
ENST00000538476 0.987116883297493 0.971580248753437 0.00476144200177091 ENSG00000227232 WASH7P
ENST00000440200 0.588937656172594 0.346030268838305 -0.0857227809550327 ENSG00000230021 RP5-857K21.4
ENST00000414273 0.970353204157047 0.933770601472395 -0.00944538383844074 ENSG00000237973 hsa-mir-6723
ENST00000467115 0.838234859428315 0.683239596153248 -0.0607010977202336 ENSG00000240409 MTATP8P1
ENST00000514057 0.517855921555972 0.273413956427586 -0.151489727683541 ENSG00000248527 MTATP6P1
ENST00000416718 0.30329899671936 0.101581571787211 -0.239298107729147 ENSG00000198744 RP5-857K21.11
ENST00000428504 0.713541395710815 0.496645739737025 -0.079983000700451 ENSG00000228327 RP11-206L10.2
ENST00000434264 0.639486888823341 0.403482689234477 -0.128120862656651 ENSG00000237491 RP11-206L10.9
ENST00000589899 0.673749468490644 0.444409558202757 -0.117540901844532 ENSG00000237491 RP11-206L10.9
ENST00000429505 0.258051402319805 0.0748734962594444 -0.23902853200289 ENSG00000237491 RP11-206L10.9
ENST00000591440 0.221952762233478 0.0572363286521309 -0.266118967257547 ENSG00000237491 RP11-206L10.9
ENST00000587530 0.221952762233478 0.0572363286521309 -0.266118967257547 ENSG00000237491 RP11-206L10.9
ENST00000593022 0.215805990785526 0.0541585542674754 -0.260766451150824 ENSG00000237491 RP11-206L10.9
ENST00000589531 0.211490456829573 0.0522693380942386 -0.262343971106758 ENSG00000237491 RP11-206L10.9
ENST00000588951 0.21002042939598 0.0516396926181459 -0.26850926500883 ENSG00000237491 RP11-206L10.9
ENST00000585768 0.231065043841048 0.0612640912351367 -0.266143420222356 ENSG00000237491 RP11-206L10.9
ENST00000585745 0.16178562698384 0.03268613550313 -0.308950879242184 ENSG00000237491 RP11-206L10.9
ENST00000590848 0.244377271541526 0.0677940072675918 -0.257001929966455 ENSG00000237491 RP11-206L10.9
ENST00000586288 0.234257590872756 0.0628116057665218 -0.244987700009577 ENSG00000237491 RP11-206L10.9
ENST00000447500 0.648941510272383 0.41500232695516 -0.118125982532846 ENSG00000230092 RP11-206L10.8
ENST00000590817 0.648941510272383 0.41500232695516 -0.118125982532846 ENSG00000230092 RP11-206L10.8
ENST00000435300 0.936757657290555 0.865405388943842 -0.0218766199186811 ENSG00000240453 RP11-206L10.10
ENST00000445118 0.61787040380479 0.37874942597505 0.0664965654051891 ENSG00000228794 LINC01128
ENST00000610067 0.495484103512468 0.252198985768811 0.104253438599325 ENSG00000228794 LINC01128
ENST00000441765 0.67125803308224 0.441242094584224 0.0844135700359764 ENSG00000228794 LINC01128
ENST00000609139 0.466660746406948 0.225134198870715 0.111447587470113 ENSG00000228794 LINC01128
ENST00000449005 0.508177743494544 0.264256112552807 0.102053220627732 ENSG00000228794 LINC01128
ENST00000416570 0.470436498920992 0.228302750565179 0.109576368661067 ENSG00000228794 LINC01128
ENST00000448975 0.470436498920992 0.228302750565179 0.109576368661067 ENSG00000228794 LINC01128
ENST00000609009 0.433686549828293 0.196442522678128 0.130011757336027 ENSG00000228794 LINC01128
ENST00000608189 0.433686549828293 0.196442522678128 0.130011757336027 ENSG00000228794 LINC01128
ENST00000415295 0.935378315046611 0.862654185801109 0.0241011585578035 ENSG00000228794 LINC01128
ENST00000342066 0.0657006480198036 0.00722899213837443 0.3205625604351 ENSG00000187634 SAMD11
ENST00000341065 0.0710460805353623 0.00814740479063322 0.314966953010159 ENSG00000187634 SAMD11
ENST00000483767 0.119081224280499 0.0191106799662187 0.275909469439897 ENSG00000188976 NOC2L
ENST00000327044 0.105157809317767 0.0155707056116585 0.273956235912023 ENSG00000188976 NOC2L
ENST00000477976 0.101720458877697 0.014721789508758 0.260118121609322 ENSG00000188976 NOC2L
ENST00000496938 0.453679088986194 0.213655771258377 0.15501591678364 ENSG00000188976 NOC2L
ENST00000487214 0.0497218924528187 0.00472039270153263 0.313480170205158 ENSG00000188976 NOC2L
ENST00000469563 0.104823578095484 0.0154917164974674 0.306201641515914 ENSG00000188976 NOC2L
ENST00000338591 0.286793870559736 0.0915407469484165 0.232715607337832 ENSG00000187961 KLHL17
ENST00000463212 0.268306225302732 0.08074882366894 0.220519744022305 ENSG00000187961 KLHL17
ENST00000466300 0.224153474772087 0.0581092814910967 0.258841282746716 ENSG00000187961 KLHL17
ENST00000481067 0.521823011788926 0.277299043580735 0.139116391681381 ENSG00000187961 KLHL17
ENST00000379410 0.102178391087737 0.0148260962587258 0.339545040256692 ENSG00000187583 PLEKHN1
ENST00000379407 0.162742760744124 0.0329833712299758 0.307165869425602 ENSG00000187583 PLEKHN1
ENST00000379409 0.162742760744124 0.0329833712299758 0.307165869425602 ENSG00000187583 PLEKHN1
ENST00000428771 0.437603457166481 0.199807245487775 0.16700054067059 ENSG00000188290 HES4
ENST00000304952 0.463059058782579 0.221975881876018 0.159590440085598 ENSG00000188290 HES4
ENST00000481869 0.442861502599704 0.204203809982056 0.16566937034787 ENSG00000188290 HES4
ENST00000484667 0.529597958218357 0.284779467005828 0.137827901568209 ENSG00000188290 HES4
ENST00000379389 0.844109591680743 0.693281830179841 -0.0488469015350029 ENSG00000187608 ISG15
ENST00000379370 0.579061606586381 0.335767936949476 0.142692307894105 ENSG00000188157 AGRN
ENST00000477585 0.128857317403799 0.0218160947120247 0.309513856087101 ENSG00000188157 AGRN
ENST00000469403 0.218277270447261 0.0554032273135125 0.260545311456914 ENSG00000188157 AGRN
ENST00000479707 0.765187727942659 0.568048824467647 0.0789377544213446 ENSG00000188157 AGRN
ENST00000466223 0.300293150465708 0.0998456402265132 0.198442405003872 ENSG00000188157 AGRN
ENST00000478677 0.895847484658588 0.785882091956966 0.0358515904630135 ENSG00000188157 AGRN
ENST00000492947 0.858526903098905 0.718434356381444 0.0475999512546903 ENSG00000188157 AGRN
ENST00000419249 0.822652040233698 0.656328060456046 0.0614257090493379 ENSG00000188157 AGRN
ENST00000461111 0.681164984634166 0.454131566354421 0.101242032839946 ENSG00000188157 AGRN
ENST00000418300 0.733819814346262 0.523270087276329 0.0846948031462713 ENSG00000242590 RP11-54O7.14
ENST00000427998 0.579519574770761 0.33641333475192 -0.121289687673063 ENSG00000217801 RP11-465B22.3
ENST00000394517 0.782952998537172 0.594012775062872 -0.0727578033003945 ENSG00000217801 RP11-465B22.3
ENST00000456409 0.832612505398512 0.673688649895068 -0.0567528579013246 ENSG00000217801 RP11-465B22.3
ENST00000412397 0.663287876268189 0.431748345950803 -0.107141891430687 ENSG00000217801 RP11-465B22.3
ENST00000433695 0.768093073635042 0.57197433780664 -0.0778043401990942 ENSG00000217801 RP11-465B22.3
ENST00000451054 0.683118601526514 0.456539630270482 -0.102823426605668 ENSG00000217801 RP11-465B22.3
ENST00000379339 0.611270187228753 0.370744428138173 0.0509075183395323 ENSG00000131591 C1orf159
ENST00000294576 0.611317816312346 0.370833751411588 0.0509073090645347 ENSG00000131591 C1orf159
ENST00000448924 0.611317816312346 0.370833751411588 0.0509073090645347 ENSG00000131591 C1orf159
ENST00000465822 0.573893777452516 0.330242210183304 0.0997691028624877 ENSG00000131591 C1orf159
ENST00000379325 0.611270187228753 0.370744428138173 0.0509075183395323 ENSG00000131591 C1orf159
ENST00000421241 0.611270187228753 0.370744428138173 0.0509075183395323 ENSG00000131591 C1orf159
ENST00000487177 0.899366139899085 0.792637624534738 0.0302694433266648 ENSG00000131591 C1orf159
ENST00000467751 0.611270187228753 0.370744428138173 0.0509075183395323 ENSG00000131591 C1orf159
ENST00000477196 0.611270187228753 0.370744428138173 0.0509075183395323 ENSG00000131591 C1orf159
ENST00000464905 0.73948556836246 0.531500269784298 -0.0786000850758392 ENSG00000131591 C1orf159
ENST00000379320 0.543280064549737 0.29850002762817 0.106399729248495 ENSG00000131591 C1orf159
ENST00000379319 0.950198463138757 0.892541285396427 -0.00986093539626176 ENSG00000131591 C1orf159
ENST00000434641 0.573932177834225 0.330308855389203 0.0584184472785493 ENSG00000131591 C1orf159
ENST00000482816 0.55910302699997 0.314686218730947 0.0634661022607901 ENSG00000131591 C1orf159
ENST00000437760 0.593069143489862 0.350301738040851 0.061908307606303 ENSG00000131591 C1orf159
ENST00000462097 0.621795400683289 0.383026692469552 0.060885306511742 ENSG00000131591 C1orf159
ENST00000473600 0.278246759173022 0.0865953079448877 0.198193834560877 ENSG00000131591 C1orf159
ENST00000475119 0.632526710927634 0.395414430592143 0.0603906997831716 ENSG00000131591 C1orf159
ENST00000442117 0.382664783067029 0.156154015696472 0.167181921508527 ENSG00000131591 C1orf159
ENST00000427787 0.594530953221636 0.351870071537415 0.117641279976757 ENSG00000131591 C1orf159
ENST00000472741 0.797395033300594 0.615872811082961 0.0372014420309672 ENSG00000131591 C1orf159
ENST00000480643 0.815614954738917 0.644477494234263 0.034451764604713 ENSG00000131591 C1orf159
ENST00000360001 0.239289139975758 0.0651574890812035 0.160958382751086 ENSG00000078808 SDF4
ENST00000465727 0.239834630173278 0.0654528812791887 0.160693248003727 ENSG00000078808 SDF4
ENST00000263741 0.239834630173278 0.0654528812791887 0.160693248003727 ENSG00000078808 SDF4
ENST00000494748 0.34360358676323 0.128496854095499 0.104935424015594 ENSG00000078808 SDF4
ENST00000478938 0.343609821602994 0.128502149133432 0.112331053450687 ENSG00000078808 SDF4
ENST00000403997 0.187036619144549 0.0421699354628509 0.129777471892653 ENSG00000078808 SDF4
ENST00000545427 0.179920558089373 0.0394114949841915 0.175503521371144 ENSG00000078808 SDF4
ENST00000459994 0.217521255865312 0.0550324645485382 0.219723410708081 ENSG00000078808 SDF4
ENST00000379198 0.263007280847613 0.0777100780180993 0.170783926017262 ENSG00000176022 B3GALT6
ENST00000450390 0.00706885890745503 0.000258914919060306 0.264475740232806 ENSG00000160087 UBE2J2
ENST00000347370 0.00706885890745503 0.000258914919060306 0.264475740232806 ENSG00000160087 UBE2J2
ENST00000349431 0.00654812530493372 0.000233008469165049 0.260958295732397 ENSG00000160087 UBE2J2
ENST00000348298 0.00365308761864599 0.000104944630556958 0.255791420160527 ENSG00000160087 UBE2J2
ENST00000339385 0.0179006788624858 0.00102105404161997 0.216624295890498 ENSG00000160087 UBE2J2
ENST00000400929 0.00251819360385189 6.28511378905518e-05 0.25073474951245 ENSG00000160087 UBE2J2
ENST00000464036 0.00221714892718043 5.36645315846984e-05 0.247711737990032 ENSG00000160087 UBE2J2
ENST00000360466 0.00301992454293506 8.10254784613411e-05 0.241598417107807 ENSG00000160087 UBE2J2
ENST00000400930 0.00291041642809722 7.64809174255697e-05 0.242094423837781 ENSG00000160087 UBE2J2
ENST00000467339 0.47408617967323 0.231791184309364 0.103685864966764 ENSG00000160087 UBE2J2
ENST00000473215 0.00232098434525555 5.68080790319639e-05 0.254466625967182 ENSG00000160087 UBE2J2
ENST00000435198 0.00353562230301708 0.000100371938559251 0.262372924194739 ENSG00000160087 UBE2J2
ENST00000509720 0.00429502418674881 0.000130277962188601 0.261072951580833 ENSG00000160087 UBE2J2
ENST00000491779 0.000567725677506191 8.80346670711017e-06 0.274601400640125 ENSG00000160087 UBE2J2
ENST00000466752 0.00202132137051762 4.72302305436973e-05 0.283501902981641 ENSG00000160087 UBE2J2
ENST00000503294 0.00329226326900236 9.13705203029694e-05 0.281491501733736 ENSG00000160087 UBE2J2
ENST00000477894 0.00706453876664683 0.000258573902128047 0.285273360806354 ENSG00000160087 UBE2J2
ENST00000471154 0.0889917271008032 0.0117475918010932 0.227404479797977 ENSG00000160087 UBE2J2
ENST00000422076 0.0160879622202779 0.000863983413214808 0.296074210292803 ENSG00000160087 UBE2J2
ENST00000502382 0.017106755712518 0.000954203752784116 0.301282441427394 ENSG00000160087 UBE2J2
ENST00000461142 0.00031566772208311 4.08091275972249e-06 0.34510775708435 ENSG00000160087 UBE2J2
ENST00000488418 0.00671613742703487 0.000241130133493856 0.321623140788339 ENSG00000160087 UBE2J2
ENST00000379116 0.779532702662402 0.588863135515863 -0.0825156829399016 ENSG00000162572 SCNN1D
ENST00000379101 0.672798383347651 0.443195947585419 -0.115861989913253 ENSG00000162572 SCNN1D
ENST00000338555 0.748562769669364 0.544312449216765 -0.0925617314039693 ENSG00000162572 SCNN1D
ENST00000354700 0.687086590018983 0.46197458207759 0.0999616130782725 ENSG00000131584 ACAP3
ENST00000353662 0.687256240943475 0.46219732187538 0.0998281036864664 ENSG00000131584 ACAP3
ENST00000492936 0.674897975348393 0.446003416246996 0.102208727022868 ENSG00000131584 ACAP3
ENST00000467278 0.785282793986436 0.597419304905792 0.0709228589258106 ENSG00000131584 ACAP3
ENST00000470659 0.512633288280755 0.268604990179614 0.158877019270995 ENSG00000131584 ACAP3
ENST00000379037 0.782730690359406 0.593702352600835 0.0653149248012158 ENSG00000131584 ACAP3
ENST00000476572 0.779194612887689 0.588419579767935 0.0690774968404265 ENSG00000131584 ACAP3
ENST00000493992 0.898957898602236 0.791359797459387 0.0327908530180614 ENSG00000131584 ACAP3
ENST00000472541 0.614683632523857 0.374686069660061 0.117729738470727 ENSG00000131584 ACAP3
ENST00000354980 0.65345246716666 0.420428630561835 0.100277135421091 ENSG00000131584 ACAP3
ENST00000478065 0.475488815804185 0.233120785511434 0.137127624111511 ENSG00000131584 ACAP3
ENST00000479108 0.578294831799585 0.334995231594677 0.123324157347414 ENSG00000131584 ACAP3
ENST00000438966 0.534096490115579 0.289248279442641 0.135717628558398 ENSG00000131584 ACAP3
ENST00000379031 0.299527777713806 0.0993535015536796 0.201140350788793 ENSG00000169972 PUSL1
ENST00000470520 0.223634154296762 0.0579265789547043 0.246967824510576 ENSG00000169972 PUSL1
ENST00000463758 0.246450722093588 0.0688461965772904 0.241857818491355 ENSG00000169972 PUSL1
ENST00000467712 0.22282999977969 0.0575951487559167 0.250396671273039 ENSG00000169972 PUSL1
ENST00000493657 0.437362748194272 0.199611765955862 0.167879670570289 ENSG00000169972 PUSL1
ENST00000470030 0.876457237382516 0.751125670345937 0.0304084055693784 ENSG00000127054 CPSF3L
ENST00000435064 0.918694581757621 0.830866711029613 0.0205449271168319 ENSG00000127054 CPSF3L
ENST00000497304 0.982487362139775 0.961463582648225 0.00557199949147775 ENSG00000127054 CPSF3L
ENST00000323275 0.918760181438455 0.831060742122185 0.0205144511332277 ENSG00000127054 CPSF3L
ENST00000411962 0.918777597305042 0.831092343259992 0.0205102301806572 ENSG00000127054 CPSF3L
ENST00000462432 0.991998842311684 0.982361331521435 0.00205509130340834 ENSG00000127054 CPSF3L
ENST00000478641 0.886176422137738 0.769457408770992 0.0283274640701265 ENSG00000127054 CPSF3L
ENST00000458452 0.918222717924873 0.82986186647378 0.0206619861347296 ENSG00000127054 CPSF3L
ENST00000419704 0.918222717924873 0.82986186647378 0.0206619861347296 ENSG00000127054 CPSF3L
ENST00000540437 0.918222717924873 0.82986186647378 0.0206619861347296 ENSG00000127054 CPSF3L
ENST00000421495 0.918222717924873 0.82986186647378 0.0206619861347296 ENSG00000127054 CPSF3L
ENST00000532772 0.920641397153174 0.83409629423065 0.0201130451072178 ENSG00000127054 CPSF3L
ENST00000450926 0.933546091271129 0.859072379580347 0.0169731903792773 ENSG00000127054 CPSF3L
ENST00000545578 0.933620158703814 0.859253264189852 0.0169478644494265 ENSG00000127054 CPSF3L
ENST00000527098 0.933620158703814 0.859253264189852 0.0169478644494265 ENSG00000127054 CPSF3L
ENST00000485710 0.984023400808274 0.964123509799526 -0.00476070871786636 ENSG00000127054 CPSF3L
ENST00000461514 0.932356626253496 0.856643005906945 0.0196940757027508 ENSG00000127054 CPSF3L
ENST00000525164 0.929810767713554 0.851866112969949 0.0204190006353937 ENSG00000127054 CPSF3L
ENST00000528879 0.894004631179479 0.782593879091556 0.0259372954371431 ENSG00000127054 CPSF3L
ENST00000525769 0.8923587572569 0.779850950749508 0.0307011679049968 ENSG00000127054 CPSF3L
ENST00000531377 0.939049804365746 0.870242322677647 0.0152446049105162 ENSG00000127054 CPSF3L
ENST00000527383 0.900278549074013 0.794618305447728 0.0233349729780654 ENSG00000127054 CPSF3L
ENST00000531292 0.746012818705239 0.540539592777968 -0.0647902826861971 ENSG00000127054 CPSF3L
ENST00000467408 0.989171144904768 0.975915252553178 0.00292079859134028 ENSG00000127054 CPSF3L
ENST00000434694 0.97530825580038 0.944991483254133 -0.00559695197890221 ENSG00000127054 CPSF3L
ENST00000531020 0.582845206933203 0.340005797556758 0.102699665187022 ENSG00000127054 CPSF3L
ENST00000533916 0.693826035128407 0.470872062910599 0.0727283134290179 ENSG00000127054 CPSF3L
ENST00000488042 0.910013873475847 0.814421428485246 0.0201250739143901 ENSG00000127054 CPSF3L
ENST00000526797 0.882165141181532 0.761957387641949 0.0246742867006283 ENSG00000127054 CPSF3L
ENST00000526332 0.882165141181532 0.761957387641949 0.0246742867006283 ENSG00000127054 CPSF3L
ENST00000430786 0.834465359060153 0.677260494045535 0.0378938542017886 ENSG00000127054 CPSF3L
ENST00000527719 0.833507304005324 0.675534052262597 0.0396161108504518 ENSG00000127054 CPSF3L
ENST00000530031 0.827202433282892 0.664125649836866 0.0409766871880526 ENSG00000127054 CPSF3L
ENST00000526113 0.852145986394475 0.707229825430158 0.0349765195277249 ENSG00000127054 CPSF3L
ENST00000526904 0.863888914468869 0.728379849636658 0.0325799329069195 ENSG00000127054 CPSF3L
ENST00000525603 0.775841828588292 0.583388001569581 -0.0438465509010786 ENSG00000127054 CPSF3L
ENST00000444968 0.969037225544031 0.930867418803602 0.00925949431471272 ENSG00000240731 RP5-890O3.9
ENST00000429572 0.994796069481512 0.988478375222127 -0.00115182747162332 ENSG00000127054 CPSF3L
ENST00000498173 0.990361863920062 0.978993513143634 -0.00209245804009993 ENSG00000127054 CPSF3L
ENST00000496353 0.99294239102779 0.984354372262581 -0.00156366686938704 ENSG00000127054 CPSF3L
ENST00000493534 0.957466005183342 0.906643871197566 0.00950937569242925 ENSG00000127054 CPSF3L
ENST00000534345 0.901006369334182 0.796049898460282 0.0221264999025318 ENSG00000127054 CPSF3L
ENST00000532952 0.925501798028935 0.843119555396419 0.0180333657498237 ENSG00000127054 CPSF3L
ENST00000490853 0.924585210352057 0.841704177188054 0.0178658870864252 ENSG00000127054 CPSF3L
ENST00000531019 0.924585210352057 0.841704177188054 0.0178658870864252 ENSG00000127054 CPSF3L
ENST00000498476 0.931676773018875 0.855135124376282 0.0161945628695752 ENSG00000127054 CPSF3L
ENST00000470679 0.87574683358433 0.749775899168928 0.0278777190831115 ENSG00000127054 CPSF3L
ENST00000525285 0.75901188244623 0.559367248342235 0.0514772198838906 ENSG00000127054 CPSF3L
ENST00000530233 0.502806117272451 0.259198517786183 0.118558694197841 ENSG00000127054 CPSF3L
ENST00000464957 0.619475434498143 0.380553019518103 0.111949078633475 ENSG00000224051 GLTPD1
ENST00000343938 0.336645170326966 0.123659055071247 0.179826687379295 ENSG00000224051 GLTPD1
ENST00000488011 0.882532435189869 0.762719978728976 -0.0375176292212208 ENSG00000224051 GLTPD1
ENST00000378891 0.212829432828049 0.0528372517676837 0.269551132712452 ENSG00000107404 DVL1
ENST00000378888 0.213265573229297 0.0530276795128255 0.272283206066764 ENSG00000107404 DVL1
ENST00000472445 0.0703071428456709 0.00801961407212394 0.315938698677997 ENSG00000107404 DVL1
ENST00000474033 0.462030023670297 0.220918791953144 -0.16238841761455 ENSG00000162576 MXRA8
ENST00000309212 0.575575010269046 0.332101690461245 -0.117596295497689 ENSG00000162576 MXRA8
ENST00000477278 0.521395335853954 0.276923962391268 -0.131108615577883 ENSG00000162576 MXRA8
ENST00000342753 0.575575010269046 0.332101690461245 -0.117596295497689 ENSG00000162576 MXRA8
ENST00000445648 0.575575010269046 0.332101690461245 -0.117596295497689 ENSG00000162576 MXRA8
ENST00000473097 0.80742604843739 0.632138392991907 -0.0649617162748429 ENSG00000162576 MXRA8
ENST00000478517 0.884487252023029 0.766304907794926 -0.0409528506342225 ENSG00000162576 MXRA8
ENST00000476718 0.694302889130912 0.471463223936072 -0.0989194713511552 ENSG00000162576 MXRA8
ENST00000464351 0.966496875878131 0.925343779826678 -0.0145079110695801 ENSG00000162576 MXRA8
ENST00000338370 0.207961991339999 0.050794117678263 0.293165736699486 ENSG00000175756 AURKAIP1
ENST00000338338 0.210617372119805 0.0518829461191359 0.291931566819371 ENSG00000175756 AURKAIP1
ENST00000321751 0.209816805337927 0.0515675990711351 0.292229875964873 ENSG00000175756 AURKAIP1
ENST00000378853 0.209680234520535 0.0515145263153096 0.292312510423443 ENSG00000175756 AURKAIP1
ENST00000489799 0.234989630594122 0.0631401500162782 0.281714088679568 ENSG00000175756 AURKAIP1
ENST00000496905 0.287835687070302 0.0921314494047244 0.256883747229428 ENSG00000175756 AURKAIP1
ENST00000480479 0.893063145051587 0.780939086923553 -0.0247105018184022 ENSG00000221978 CCNL2
ENST00000482621 0.92619170378583 0.844682192736633 -0.0145150071063672 ENSG00000221978 CCNL2
ENST00000408952 0.92619170378583 0.844682192736633 -0.0145150071063672 ENSG00000221978 CCNL2
ENST00000463260 0.855592355451393 0.71330120718515 -0.0324941549864211 ENSG00000221978 CCNL2
ENST00000400809 0.933689396261844 0.859509918509691 0.0140322510574416 ENSG00000221978 CCNL2
ENST00000496007 0.932975407549777 0.858016167036684 0.0141795674830445 ENSG00000221978 CCNL2
ENST00000482365 0.707403646311185 0.48891682529681 -0.0512383139181469 ENSG00000221978 CCNL2
ENST00000481223 0.924542244683918 0.841548347374248 0.0158439058946376 ENSG00000221978 CCNL2
ENST00000418865 0.742548246490449 0.535635551954771 -0.0434076088467396 ENSG00000221978 CCNL2
ENST00000505849 0.937336631633654 0.866639480112932 -0.0143464206372474 ENSG00000221978 CCNL2
ENST00000488340 0.857697776702219 0.717175619377038 0.0311559530170002 ENSG00000221978 CCNL2
ENST00000492998 0.752419999659615 0.549797215126739 -0.0617578400708193 ENSG00000221978 CCNL2
ENST00000469113 0.842808476714725 0.69110469974443 -0.0287071304282938 ENSG00000221978 CCNL2
ENST00000480646 0.823924194089964 0.658579418518564 -0.0488682987924486 ENSG00000221978 CCNL2
ENST00000471930 0.979847086994695 0.955281298128853 -0.00409211196373704 ENSG00000221978 CCNL2
ENST00000408918 0.426730413459269 0.190593566698248 0.131661928968886 ENSG00000221978 CCNL2
ENST00000473872 0.542171255641378 0.297433843904626 0.108811336821276 ENSG00000221978 CCNL2
ENST00000425598 0.439454521021811 0.20138175586665 0.132595111128281 ENSG00000221978 CCNL2
ENST00000463895 0.902929098560813 0.799797375989598 0.0270218685585764 ENSG00000221978 CCNL2
ENST00000497013 0.996934504789147 0.993536493279092 -0.000853461338493067 ENSG00000221978 CCNL2
ENST00000448629 0.325846394813718 0.116349463400555 0.19667223690411 ENSG00000224870 RP4-758J18.2
ENST00000444362 0.258174471037528 0.0749512516686556 0.13401783570196 ENSG00000224870 RP4-758J18.2
ENST00000418833 0.286437096484249 0.0912391244711064 0.130505686703681 ENSG00000224870 RP4-758J18.2
ENST00000576232 0.232144384219491 0.0617838570800572 0.250412259114066 ENSG00000224870 RP4-758J18.2
ENST00000570344 0.24274405167143 0.0668707518658648 0.249955076520438 ENSG00000224870 RP4-758J18.2
ENST00000447725 0.408172453549611 0.175331169952885 0.106953206149479 ENSG00000224870 RP4-758J18.2
ENST00000572242 0.280768345730112 0.0880822877273897 0.132950155612792 ENSG00000224870 RP4-758J18.2
ENST00000453521 0.466136552726069 0.224612411895025 0.0986728494409049 ENSG00000224870 RP4-758J18.2
ENST00000344843 0.125080908551573 0.0207263195082269 0.168492475091447 ENSG00000242485 MRPL20
ENST00000493287 0.901519239396282 0.796913346067369 0.0180671949240768 ENSG00000242485 MRPL20
ENST00000487659 0.123788774039151 0.0203721037815236 0.16896703713653 ENSG00000242485 MRPL20
ENST00000492508 0.101577301720899 0.0146797426924917 0.178379671511348 ENSG00000242485 MRPL20
ENST00000482352 0.096895202720687 0.0135810526324665 0.210626451855804 ENSG00000242485 MRPL20
ENST00000477686 0.0315412488187279 0.00238291467647589 0.269994475268074 ENSG00000242485 MRPL20
ENST00000607307 0.726589468715263 0.513138812206496 0.0945662201825874 ENSG00000272455 RP4-758J18.13
ENST00000495558 0.602262220625993 0.361068539873014 0.117589179704066 ENSG00000179403 VWA1
ENST00000338660 0.375269790706124 0.150824787267108 0.159768386539203 ENSG00000179403 VWA1
ENST00000404702 0.370850033118594 0.147305672010962 0.161857938325399 ENSG00000179403 VWA1
ENST00000476993 0.375187172085701 0.15072072233747 0.160650055298632 ENSG00000179403 VWA1
ENST00000471398 0.297416611327641 0.0981055817125144 0.232043144082401 ENSG00000179403 VWA1
ENST00000378741 0.000100733541678077 9.79960802518912e-07 0.504737188285053 ENSG00000160072 ATAD3B
ENST00000308647 0.00323806422491277 8.94195103808566e-05 0.447115482135877 ENSG00000160072 ATAD3B
ENST00000472194 0.00370436945743925 0.000107088739392816 0.441892259793992 ENSG00000160072 ATAD3B
ENST00000378736 0.000214903404830107 2.51609676860101e-06 0.592441864141587 ENSG00000160072 ATAD3B
ENST00000485748 0.00780587342157681 0.000299575999568928 0.432344750297598 ENSG00000160072 ATAD3B
ENST00000474481 0.00770885462752035 0.000294722361720017 0.433531488004911 ENSG00000160072 ATAD3B
ENST00000378756 0.161865144021059 0.0327221804917876 0.239088611407199 ENSG00000197785 ATAD3A
ENST00000378755 0.162932874059007 0.0330509885605566 0.238670460626555 ENSG00000197785 ATAD3A
ENST00000339113 0.168201083493063 0.0349616404016898 0.228659818164838 ENSG00000197785 ATAD3A
ENST00000536055 0.168201083493063 0.0349616404016898 0.228659818164838 ENSG00000197785 ATAD3A
ENST00000439513 0.509145619111616 0.265280363541575 0.16260743411135 ENSG00000197785 ATAD3A
ENST00000429957 0.0100202241104397 0.000432261567389839 0.339915286938974 ENSG00000197785 ATAD3A
ENST00000400830 0.282511487187415 0.0890226380696153 0.212983690771167 ENSG00000197785 ATAD3A
ENST00000378733 0.949226795417861 0.890648627660276 -0.0202338194686035 ENSG00000205090 TMEM240
ENST00000425828 0.948445434240233 0.888950086317739 -0.0205656367667268 ENSG00000205090 TMEM240
ENST00000291386 0.0666818812751967 0.00738845082435432 -0.295560287704493 ENSG00000160075 SSU72
ENST00000378726 3.68273880024497e-06 1.54359260111517e-08 -0.294287909537896 ENSG00000160075 SSU72
ENST00000378725 0.0750929188348497 0.00891522385042424 -0.315124893656962 ENSG00000160075 SSU72
ENST00000359060 0.369227744104659 0.146123127195752 -0.147199050751172 ENSG00000160075 SSU72
ENST00000539195 0.0557028540911262 0.00561175647583801 0.237015341423074 ENSG00000215791 AL645728.2
ENST00000366221 0.0937408592226184 0.0128440341316712 -0.28681022098403 ENSG00000215014 AL645728.1
ENST00000422725 0.932920226053879 0.857859629824352 -0.020583542744702 ENSG00000228594 C1orf233
ENST00000607222 0.219783581274332 0.0561120935262658 -0.259241326980892 ENSG00000272106 RP11-345P4.9
ENST00000520777 0.972211809982765 0.938547327424781 -0.0101765616922072 ENSG00000197530 MIB2
ENST00000378710 0.972211809982765 0.938547327424781 -0.0101765616922072 ENSG00000197530 MIB2
ENST00000360522 0.972211809982765 0.938547327424781 -0.0101765616922072 ENSG00000197530 MIB2
ENST00000357210 0.972211809982765 0.938547327424781 -0.0101765616922072 ENSG00000197530 MIB2
ENST00000355826 0.972929569191919 0.9403142641454 -0.00988232746155349 ENSG00000197530 MIB2
ENST00000518681 0.972216216630023 0.938592173789295 -0.010167931929446 ENSG00000197530 MIB2
ENST00000505820 0.974449473686544 0.943321848481009 -0.00938335210760633 ENSG00000197530 MIB2
ENST00000479659 0.972575769533408 0.939552933985176 -0.010009195002777 ENSG00000197530 MIB2
ENST00000489635 0.971476630289137 0.93629867238881 -0.0105471143690894 ENSG00000197530 MIB2
ENST00000511502 0.972216216630023 0.938572744078201 -0.0101700142449909 ENSG00000197530 MIB2
ENST00000477990 0.274099771647811 0.0841605511828734 -0.162552663553763 ENSG00000197530 MIB2
ENST00000514363 0.87852009076501 0.755167053156254 -0.0403607745093066 ENSG00000197530 MIB2
ENST00000487053 0.964218152610555 0.920419159848097 -0.0131185002631871 ENSG00000197530 MIB2
ENST00000502470 0.819555929277487 0.651197980125413 -0.0571140747616151 ENSG00000197530 MIB2
ENST00000378712 0.964810780371018 0.921905450650447 -0.0128711990812497 ENSG00000197530 MIB2
ENST00000507082 0.340405501936488 0.12615004974697 -0.153226327361423 ENSG00000197530 MIB2
ENST00000463492 0.64332789840635 0.407809335979436 -0.0936940052766914 ENSG00000197530 MIB2
ENST00000510793 0.805512097277625 0.628752519497943 -0.0615796783949295 ENSG00000197530 MIB2
ENST00000504599 0.962937123464694 0.917867570213382 -0.013558979142293 ENSG00000197530 MIB2
ENST00000507229 0.941334699486862 0.874572937669192 -0.0207021410401808 ENSG00000197530 MIB2
ENST00000503789 0.828721995286151 0.666853819593351 -0.0551966656836224 ENSG00000197530 MIB2
ENST00000378708 0.998863125888954 0.99765647680523 0.000390405607977179 ENSG00000197530 MIB2
ENST00000506488 0.993361344453053 0.985256887985643 0.00245442192713591 ENSG00000197530 MIB2
ENST00000512004 0.979308851887349 0.954055654699372 0.00601564262730766 ENSG00000197530 MIB2
ENST00000508455 0.477230390412353 0.234727803257901 0.155799298769952 ENSG00000197530 MIB2
ENST00000514234 0.949570369730081 0.891546447746234 0.0173946583121306 ENSG00000197530 MIB2
ENST00000467597 0.649965633420748 0.416273083772817 0.0960087435334467 ENSG00000197530 MIB2
ENST00000508148 0.860484803410968 0.722051148952156 0.0457460332416755 ENSG00000197530 MIB2
ENST00000486072 0.684762131910346 0.458588833466154 -0.0872621331179107 ENSG00000197530 MIB2
ENST00000505370 0.709292496896696 0.49142932817046 -0.0786806819804216 ENSG00000197530 MIB2
ENST00000473511 0.900564115693804 0.795073492901075 -0.0337940777428372 ENSG00000197530 MIB2
ENST00000464570 0.989037909708557 0.975713274030605 -0.00400355833298668 ENSG00000197530 MIB2
ENST00000483015 0.940279481256524 0.872591295470734 0.02125329850333 ENSG00000197530 MIB2
ENST00000511910 0.623034319314367 0.384515518835158 0.124389342402212 ENSG00000197530 MIB2
ENST00000513088 0.940983686479881 0.8738453432293 0.0116523154896729 ENSG00000248333 CDK11B
ENST00000341832 0.740492617993257 0.532683890259123 0.0460183665496169 ENSG00000248333 CDK11B
ENST00000317673 0.804590110897662 0.627387519613468 0.037488409979727 ENSG00000248333 CDK11B
ENST00000340677 0.804590110897662 0.627387519613468 0.037488409979727 ENSG00000248333 CDK11B
ENST00000407249 0.804590110897662 0.627387519613468 0.037488409979727 ENSG00000248333 CDK11B
ENST00000341028 0.97457358157141 0.943524422642029 -0.0089728729547931 ENSG00000248333 CDK11B
ENST00000607013 0.082460566128589 0.0103503297033703 -0.296701750876609 ENSG00000272004 RP11-345P4.10
ENST00000378662 0.214953287728921 0.0538018155640635 -0.210111908950766 ENSG00000189339 SLC35E2B
ENST00000234800 0.2182898347028 0.0554122266993651 -0.209387939294739 ENSG00000189339 SLC35E2B
ENST00000480991 0.145294077787127 0.0271150619592382 -0.263241724409724 ENSG00000189339 SLC35E2B
ENST00000481276 0.370796678861771 0.147239708884206 -0.155689712535356 ENSG00000189339 SLC35E2B
ENST00000596308 0.146992501354658 0.0276551543207643 -0.281733160310369 ENSG00000269737 RP11-345P4.7
ENST00000597891 0.260772925116323 0.0764837356931455 -0.233111359790028 ENSG00000269227 RP11-345P4.6
ENST00000356200 0.434092268397944 0.196809260374468 0.0897537575405248 ENSG00000008128 CDK11A
ENST00000598846 0.131191630449652 0.0225575246119025 -0.134172896118208 ENSG00000268575 RP1-283E3.8
ENST00000463652 0.519254147365828 0.274809337478206 0.155840579465442 ENSG00000008128 CDK11A
ENST00000358779 0.375811725591186 0.151208221007198 0.0976765056625989 ENSG00000008128 CDK11A
ENST00000460465 0.375811725591186 0.151208221007198 0.0976765056625989 ENSG00000008128 CDK11A
ENST00000404249 0.375811725591186 0.151208221007198 0.0976765056625989 ENSG00000008128 CDK11A
ENST00000378633 0.375811725591186 0.151208221007198 0.0976765056625989 ENSG00000008128 CDK11A
ENST00000357760 0.375811725591186 0.151208221007198 0.0976765056625989 ENSG00000008128 CDK11A
ENST00000509982 0.434092268397944 0.196809260374468 0.0897537575405248 ENSG00000008128 CDK11A
ENST00000378638 0.434092268397944 0.196809260374468 0.0897537575405248 ENSG00000008128 CDK11A
ENST00000356937 0.456306510462774 0.215924188804508 0.0884660030912399 ENSG00000008128 CDK11A
ENST00000478901 0.485966557601636 0.243018263676179 0.170470220905586 ENSG00000008128 CDK11A
ENST00000468397 0.577833275654798 0.334547701993609 0.133304691009191 ENSG00000008128 CDK11A
ENST00000491311 0.468581697148403 0.226603772370346 0.165836071188309 ENSG00000008128 CDK11A
ENST00000495016 0.357944048721275 0.138255661150236 0.212435770977105 ENSG00000008128 CDK11A
ENST00000468800 0.623740973716933 0.385281370650905 0.0908833543416625 ENSG00000008128 CDK11A
ENST00000464748 0.572738985994057 0.329137721081418 0.137824769846965 ENSG00000008128 CDK11A
ENST00000489300 0.912359693600487 0.818924500063383 0.0284557559573945 ENSG00000008128 CDK11A
ENST00000492390 0.795835697799968 0.613031858460899 0.056778148876064 ENSG00000008128 CDK11A
ENST00000474916 0.844522533935383 0.694062254992513 0.0445951664720298 ENSG00000008128 CDK11A
ENST00000378635 0.484707743773394 0.241886985026466 0.0917112407886063 ENSG00000008128 CDK11A
ENST00000479362 0.63579729542768 0.398876906840633 0.0771956004788925 ENSG00000008128 CDK11A
ENST00000498810 0.923080922413521 0.838101362944176 0.0224644109531186 ENSG00000008128 CDK11A
ENST00000487462 0.417487126043167 0.182496021736457 0.144687591245108 ENSG00000008128 CDK11A
ENST00000401096 0.295062203211893 0.0968518823276652 0.177896443414946 ENSG00000008128 CDK11A
ENST00000577672 0.000487499280043279 7.21887921479168e-06 -0.358051029087221 ENSG00000227775 RP1-283E3.4
ENST00000417099 4.55758082482671e-05 3.56113205344758e-07 -0.426808713798535 ENSG00000227775 RP1-283E3.4
ENST00000355439 0.00186872198052421 4.24669249828055e-05 -0.327459288248886 ENSG00000215790 SLC35E2
ENST00000400924 0.00221243917227316 5.32545448492413e-05 -0.323221326531302 ENSG00000215790 SLC35E2
ENST00000246421 0.303713307581555 0.101910062509815 -0.180091724644009 ENSG00000215790 SLC35E2
ENST00000475229 0.449764213688715 0.210225621937606 -0.141070682213363 ENSG00000215790 SLC35E2
ENST00000424604 0.429442635118692 0.192912338275887 -0.153270151359291 ENSG00000227775 RP1-283E3.4
ENST00000418950 0.152394731357676 0.0294391935625607 -0.275040518815466 ENSG00000227775 RP1-283E3.4
ENST00000341426 0.38861581900644 0.160408635660471 0.167509207847135 ENSG00000008130 NADK
ENST00000341991 0.38921374140054 0.16084341529344 0.167403692244487 ENSG00000008130 NADK
ENST00000378625 0.387894834293668 0.159846629088517 0.167816961228288 ENSG00000008130 NADK
ENST00000344463 0.38861581900644 0.160408635660471 0.167509207847135 ENSG00000008130 NADK
ENST00000342348 0.388039314783314 0.159966531091948 0.162595890073815 ENSG00000008130 NADK
ENST00000498806 0.456845239499403 0.216470674238051 0.152583915531031 ENSG00000008130 NADK
ENST00000469045 0.449781196645525 0.210241318117056 0.143436831543536 ENSG00000008130 NADK
ENST00000480499 0.560739433641018 0.316769148450116 0.114377338212406 ENSG00000008130 NADK
ENST00000497747 0.375546526186131 0.151034881131415 0.157318019644191 ENSG00000008130 NADK
ENST00000477235 0.566002078792214 0.322330473768853 0.1230145104388 ENSG00000008130 NADK
ENST00000489538 0.560229117006128 0.316107711544659 0.124429403598599 ENSG00000008130 NADK
ENST00000497615 0.427084403183291 0.190880587715222 0.148864233348006 ENSG00000008130 NADK
ENST00000497186 0.596776468710976 0.354423390612747 0.114723956963663 ENSG00000008130 NADK
ENST00000400922 0.478369831895422 0.235883047888672 0.133636436288594 ENSG00000008130 NADK
ENST00000492845 0.439141905490089 0.201143815927233 0.168738960475641 ENSG00000008130 NADK
ENST00000492768 0.395559972187081 0.165703913972653 0.181706503753451 ENSG00000008130 NADK
ENST00000460602 0.390582545401418 0.161877299909535 0.179723823829804 ENSG00000008130 NADK
ENST00000464373 0.229849440345468 0.0606603024037022 0.204073007682969 ENSG00000008130 NADK
ENST00000378609 0.580069452561554 0.337003884943331 -0.0598310270426903 ENSG00000078369 GNB1
ENST00000461893 0.474072459342997 0.231764329081515 -0.134571400038123 ENSG00000078369 GNB1
ENST00000471354 0.54129249352724 0.296566907821395 -0.106157598902489 ENSG00000078369 GNB1
ENST00000439272 0.943251579046306 0.878391898321378 0.010342283760785 ENSG00000078369 GNB1
ENST00000434686 0.957409235174797 0.906438676846417 0.0081796286354917 ENSG00000078369 GNB1
ENST00000437146 0.77242134126149 0.578201850230979 -0.0621494837544578 ENSG00000078369 GNB1
ENST00000472614 0.704291130716207 0.484937836791718 0.0497103553917824 ENSG00000078369 GNB1
ENST00000607589 0.54110940044818 0.296317205787928 -0.141502721931416 ENSG00000078369 GNB1
ENST00000378567 0.78640832224315 0.598831716881585 0.0617998291838872 ENSG00000067606 PRKCZ
ENST00000400921 0.761264070309779 0.562447269859251 0.0669328171876806 ENSG00000067606 PRKCZ
ENST00000461106 0.768347373044441 0.572521536542735 0.0637988620889029 ENSG00000067606 PRKCZ
ENST00000400920 0.764312160500196 0.567039617512461 0.0697733806713506 ENSG00000067606 PRKCZ
ENST00000479263 0.767923706796514 0.571695890661475 0.0741654434132649 ENSG00000067606 PRKCZ
ENST00000478770 0.809363610173922 0.63505812879035 0.0616442366418941 ENSG00000067606 PRKCZ
ENST00000505322 0.781731049423122 0.592416723262882 0.071271630781759 ENSG00000067606 PRKCZ
ENST00000469733 0.545336762717215 0.300362972412245 0.125344630430394 ENSG00000162585 C1orf86
ENST00000414253 0.532081905576284 0.287220796301241 0.127645676290045 ENSG00000162585 C1orf86
ENST00000428120 0.532081905576284 0.287220796301241 0.127645676290045 ENSG00000162585 C1orf86
ENST00000400919 0.532081905576284 0.287220796301241 0.127645676290045 ENSG00000162585 C1orf86
ENST00000400918 0.504684688385616 0.260940843575356 0.133664715420205 ENSG00000162585 C1orf86
ENST00000497675 0.560229117006128 0.316101000527497 0.120335256997017 ENSG00000162585 C1orf86
ENST00000378543 0.565766634163529 0.3220566794458 0.118336992538644 ENSG00000162585 C1orf86
ENST00000378546 0.565766634163529 0.3220566794458 0.118336992538644 ENSG00000162585 C1orf86
ENST00000401813 0.58565113320955 0.34264462769448 0.113906840842439 ENSG00000162585 C1orf86
ENST00000487186 0.561728789104782 0.317811248051779 0.119786880268256 ENSG00000162585 C1orf86
ENST00000378545 0.559133844475349 0.314718030544658 0.120897272392985 ENSG00000162585 C1orf86
ENST00000476803 0.572295391241931 0.328673342830224 0.11774160830335 ENSG00000162585 C1orf86
ENST00000440825 0.566004580211013 0.322363554195782 0.118251213903121 ENSG00000162585 C1orf86
ENST00000597060 0.686456772117798 0.461066980048098 -0.0981117980745517 ENSG00000269554 AL590822.2
ENST00000420515 0.453087913705239 0.213119462647875 0.145353867303365 ENSG00000162585 C1orf86
ENST00000514625 0.698595814686571 0.477227683405149 0.0983856212841063 ENSG00000162585 C1orf86
ENST00000378536 0.563288423376064 0.319450979933768 0.0930603741666661 ENSG00000157933 SKI
ENST00000508416 0.522957546460936 0.278592574836716 0.138005503865183 ENSG00000157933 SKI
ENST00000478223 0.49791884956533 0.254625085562077 0.139017604678759 ENSG00000157933 SKI
ENST00000507179 0.84677250090103 0.698215525551006 0.0465025745808635 ENSG00000157933 SKI
ENST00000378531 0.0982261750719215 0.0138925352179922 -0.244944119967189 ENSG00000116151 MORN1
ENST00000606372 0.0933042960711734 0.0127430279392425 -0.244304696181373 ENSG00000116151 MORN1
ENST00000378529 0.160899241563443 0.0323373937850028 -0.215729804993144 ENSG00000116151 MORN1
ENST00000607342 0.095941355979862 0.0133605992035652 -0.316851375391977 ENSG00000116151 MORN1
ENST00000469374 0.211132651466939 0.0521189975329079 -0.221172186340752 ENSG00000116151 MORN1
ENST00000419785 0.343850895602251 0.128627891063877 -0.20500480765699 ENSG00000116151 MORN1
ENST00000378525 0.579626141189905 0.336570175851654 -0.106462344469952 ENSG00000116151 MORN1
ENST00000449373 0.563082450059387 0.31912521971069 -0.113941033835162 ENSG00000116151 MORN1
ENST00000317490 0.785772967111198 0.59794807938747 -0.0724679379924412 ENSG00000178642 AL513477.1
ENST00000607031 0.943229880764959 0.878319940241402 -0.021348655845596 ENSG00000116151 MORN1
ENST00000475812 0.924642339319462 0.841785547228443 0.0302445919152488 ENSG00000116151 MORN1
ENST00000494279 0.682540383079266 0.455876533773523 -0.108996717747361 ENSG00000116151 MORN1
ENST00000378518 0.156457378168035 0.0308229846184374 0.198024552983762 ENSG00000157916 RER1
ENST00000605895 0.212605028747149 0.0527389628692095 0.15636908283985 ENSG00000157916 RER1
ENST00000378513 0.161817602694611 0.0327009690847007 0.164649717150493 ENSG00000157916 RER1
ENST00000306256 0.185985157644213 0.0417969766357591 0.187126213297805 ENSG00000157916 RER1
ENST00000493207 0.262177972765889 0.0772643919188552 0.171981192757788 ENSG00000157916 RER1
ENST00000378512 0.162108570077269 0.0327915871494708 0.164659446811143 ENSG00000157916 RER1
ENST00000443438 0.109185654641817 0.0165495586957416 0.19921962632624 ENSG00000157916 RER1
ENST00000488353 0.131987140822027 0.0227830947861845 0.168471927708276 ENSG00000157916 RER1
ENST00000462129 0.0741401089304785 0.00874327819091998 0.212667569864908 ENSG00000157916 RER1
ENST00000288774 0.709123319863847 0.491232610511542 0.0692785479972889 ENSG00000157911 PEX10
ENST00000447513 0.688123847886817 0.463350532100725 0.07349394872016 ENSG00000157911 PEX10
ENST00000507596 0.711684131442872 0.494332332297931 0.0684542634354921 ENSG00000157911 PEX10
ENST00000510434 0.895723740090805 0.785704011874806 0.0326531180354669 ENSG00000157911 PEX10
ENST00000508384 0.755528870002397 0.554384008746958 0.0703597943517559 ENSG00000157911 PEX10
ENST00000515760 0.827576439695084 0.664746201963597 -0.0559146561262761 ENSG00000157911 PEX10
ENST00000502666 0.758441412432817 0.558559973884448 -0.0716760122882627 ENSG00000157911 PEX10
ENST00000504111 0.734497544297622 0.524424249168444 -0.0779905703012844 ENSG00000157911 PEX10
ENST00000514502 0.932041921380074 0.856025379172579 -0.023171974410733 ENSG00000157911 PEX10
ENST00000378466 0.293009878609883 0.0956373973995018 0.145946818674744 ENSG00000157881 PANK4
ENST00000435556 0.292994906715704 0.0956212760435139 0.145859619461023 ENSG00000157881 PANK4
ENST00000505228 0.255638940195137 0.073598894359329 0.169927723616343 ENSG00000157881 PANK4
ENST00000502512 0.202194928178844 0.0482857203583598 0.233036213629069 ENSG00000157881 PANK4
ENST00000471361 0.237180822019797 0.0641967979428321 0.225324095410589 ENSG00000157881 PANK4
ENST00000487804 0.105056520038272 0.0155440630764427 0.323857440392246 ENSG00000157881 PANK4
ENST00000515423 0.912586440291634 0.81957548725072 -0.0296101714013065 ENSG00000157881 PANK4
ENST00000468002 0.445358737766005 0.206372734863584 0.131716699935755 ENSG00000157881 PANK4
ENST00000486396 0.488654849967977 0.245374051358075 0.103484308371501 ENSG00000157881 PANK4
ENST00000502770 0.565240476124703 0.321343861362646 0.0908284228163883 ENSG00000157881 PANK4
ENST00000491212 0.663658189755858 0.432206888108202 0.0800564216772981 ENSG00000157881 PANK4
ENST00000514922 0.634603285711384 0.397652730326008 0.0916984241970781 ENSG00000157881 PANK4
ENST00000606645 0.745879215989662 0.540283355477501 0.0830547431577642 ENSG00000272449 RP3-395M20.12
ENST00000416860 0.963233720399635 0.918607183793768 -0.0128753763172357 ENSG00000238164 RP3-395M20.8
ENST00000443892 0.277156554690748 0.0859954754000313 -0.168539326794692 ENSG00000238164 RP3-395M20.8
ENST00000449660 0.191391436937513 0.04377453327339 -0.260606462532945 ENSG00000238164 RP3-395M20.8
ENST00000448624 0.109149108309269 0.01654103793816 -0.348993906289753 ENSG00000238164 RP3-395M20.8
ENST00000432521 0.249399150173031 0.0703845311212059 -0.183075106413878 ENSG00000238164 RP3-395M20.8
ENST00000452793 0.975974448597802 0.946289347241819 0.00927971037948186 ENSG00000238164 RP3-395M20.8
ENST00000426449 0.892964673032684 0.780796339316536 -0.0355310364748348 ENSG00000157873 TNFRSF14
ENST00000434817 0.88222122841286 0.762014368224385 -0.0381490474563482 ENSG00000157873 TNFRSF14
ENST00000435221 0.882136059012316 0.761863797825041 -0.0381742274577854 ENSG00000157873 TNFRSF14
ENST00000451778 0.88247967359642 0.762545225798889 -0.0380241307816631 ENSG00000157873 TNFRSF14
ENST00000409119 0.822198181003022 0.655533554608339 -0.0554028528949313 ENSG00000157873 TNFRSF14
ENST00000355716 0.820639212207064 0.652694486884316 -0.0546493207226167 ENSG00000157873 TNFRSF14
ENST00000475523 0.81832615991981 0.648982012268519 -0.0552635579139456 ENSG00000157873 TNFRSF14
ENST00000442392 0.870133575330163 0.739926094018629 -0.0426039042416135 ENSG00000157873 TNFRSF14
ENST00000482074 0.878090070201303 0.754401226494928 -0.0390848891281425 ENSG00000157873 TNFRSF14
ENST00000496064 0.828405973255489 0.666405598583704 -0.0535125334688756 ENSG00000157873 TNFRSF14
ENST00000463471 0.805086019241313 0.628117462922987 -0.0580804938812402 ENSG00000157873 TNFRSF14
ENST00000466750 0.701423817103912 0.481209922380364 -0.0814944463040831 ENSG00000157873 TNFRSF14
ENST00000471768 0.737813702373564 0.529017640866673 -0.0694987191302157 ENSG00000157873 TNFRSF14
ENST00000463835 0.819911060212072 0.651694622135772 -0.0529675873073351 ENSG00000157873 TNFRSF14
ENST00000482602 0.673031218814549 0.443511848956894 -0.0831723068152781 ENSG00000157873 TNFRSF14
ENST00000480305 0.958903850233468 0.909317494910962 -0.0142691144127532 ENSG00000157873 TNFRSF14
ENST00000456687 0.321624147591119 0.113417381744998 -0.222030856776739 ENSG00000225931 RP3-395M20.7
ENST00000493183 0.395943386332265 0.166028437761305 0.201095650396941 ENSG00000157870 FAM213B
ENST00000474659 0.389946621562287 0.161402476127888 0.203251510307381 ENSG00000157870 FAM213B
ENST00000419916 0.319520831538545 0.111890154683681 0.175343693206089 ENSG00000157870 FAM213B
ENST00000378424 0.319520831538545 0.111890154683681 0.175343693206089 ENSG00000157870 FAM213B
ENST00000537325 0.368913292749849 0.14593504939026 0.209494346750981 ENSG00000157870 FAM213B
ENST00000378427 0.319520831538545 0.111907107043323 0.17533881138387 ENSG00000157870 FAM213B
ENST00000378425 0.319520831538545 0.111907107043323 0.17533881138387 ENSG00000157870 FAM213B
ENST00000464043 0.411115726487911 0.177682548527997 0.195337689158255 ENSG00000157870 FAM213B
ENST00000444521 0.319520831538545 0.111907107043323 0.17533881138387 ENSG00000157870 FAM213B
ENST00000465233 0.334008539660904 0.121921427509446 0.224716165970326 ENSG00000157870 FAM213B
ENST00000498083 0.334133004934172 0.122023462212888 0.224799490389318 ENSG00000157870 FAM213B
ENST00000481683 0.363161162327259 0.141940136053239 0.212340956389509 ENSG00000157870 FAM213B
ENST00000484099 0.307305641658479 0.104037765636377 0.177076792029398 ENSG00000157870 FAM213B
ENST00000477045 0.281133189188751 0.0882937293986043 0.244937546948125 ENSG00000157870 FAM213B
ENST00000476686 0.444672635610803 0.205778684803102 0.10223805927663 ENSG00000157870 FAM213B
ENST00000471840 0.845638952194923 0.695839260272614 -0.0401833070529937 ENSG00000142606 MMEL1
ENST00000288709 0.808269288585178 0.633581460347866 -0.0487374004250986 ENSG00000142606 MMEL1
ENST00000378412 0.805298716136806 0.628362243559435 -0.049770854447022 ENSG00000142606 MMEL1
ENST00000502556 0.677439447037653 0.449361369802822 -0.0925707852775695 ENSG00000142606 MMEL1
ENST00000504800 0.677439447037653 0.449361369802822 -0.0925707852775695 ENSG00000142606 MMEL1
ENST00000294599 0.450289735977248 0.210611062011144 -0.190557918821502 ENSG00000162591 MEGF6
ENST00000356575 0.453570276184125 0.213569528886431 -0.189336188248448 ENSG00000162591 MEGF6
ENST00000494257 0.139781040983852 0.0253158822318124 -0.320964880504802 ENSG00000162591 MEGF6
ENST00000485002 0.495724533950433 0.252542838213753 -0.174499036609402 ENSG00000162591 MEGF6
ENST00000491842 0.323347939961931 0.114598368247871 -0.218240297169882 ENSG00000162591 MEGF6
ENST00000475790 0.456419964652829 0.216036920078664 -0.176300218541398 ENSG00000162591 MEGF6
ENST00000461795 0.997930397978074 0.995739387302035 -0.00080565302115299 ENSG00000162591 MEGF6
ENST00000378344 0.184325964873948 0.0411125225618584 -0.131225287023771 ENSG00000158109 TPRG1L
ENST00000344579 0.184325964873948 0.0411125225618584 -0.131225287023771 ENSG00000158109 TPRG1L
ENST00000378322 0.485793865389965 0.242806855264811 0.107199941628805 ENSG00000116213 WRAP73
ENST00000270708 0.485793865389965 0.242806855264811 0.107199941628805 ENSG00000116213 WRAP73
ENST00000471223 0.430697528449775 0.193961465287817 0.13792695283269 ENSG00000116213 WRAP73
ENST00000424367 0.462957171958838 0.22186283805469 0.112177366322574 ENSG00000116213 WRAP73
ENST00000497940 0.551973639644776 0.307132332128853 0.110104526427335 ENSG00000116213 WRAP73
ENST00000469643 0.695786289109439 0.473271054360292 0.0893173174973861 ENSG00000116213 WRAP73
ENST00000494884 0.952179106334556 0.89636275817235 0.0187617080995165 ENSG00000116213 WRAP73
ENST00000465916 0.87495311831173 0.748348537639173 0.0322862280562874 ENSG00000116213 WRAP73
ENST00000419924 0.854299163924055 0.711230839267154 0.0387051087832603 ENSG00000116213 WRAP73
ENST00000479331 0.795779503403291 0.612950111599972 0.0728407403199055 ENSG00000116213 WRAP73
ENST00000418088 0.743796328558111 0.537197224634374 -0.0635254779832989 ENSG00000227372 TP73-AS1
ENST00000452079 0.895646709864628 0.785523056145151 -0.0299878874450139 ENSG00000227372 TP73-AS1
ENST00000419973 0.0448516192448922 0.00403345722907438 -0.380929985889678 ENSG00000227372 TP73-AS1
ENST00000423764 0.958637502057769 0.90887476499741 0.0135452022286745 ENSG00000227372 TP73-AS1
ENST00000587071 0.90474987617193 0.804077325677581 -0.030433849423822 ENSG00000227372 TP73-AS1
ENST00000608600 0.776473063018395 0.584326092229506 -0.0652378531883824 ENSG00000227372 TP73-AS1
ENST00000544565 0.838168207516462 0.68315083501945 0.0562596928552313 ENSG00000227372 TP73-AS1
ENST00000378251 0.357556813941005 0.137930321694226 0.170012131159159 ENSG00000130764 LRRC47
ENST00000462356 0.525907149282347 0.281315944037466 0.0964586264150466 ENSG00000130764 LRRC47
ENST00000479239 0.357835792106393 0.138145953013347 0.137754247061363 ENSG00000130764 LRRC47
ENST00000607459 0.511516044789897 0.267472719611355 0.145725821017913 ENSG00000272153 RP1-286D6.5
ENST00000378230 0.133190308132786 0.0231803125295997 -0.151477111491024 ENSG00000116198 CEP104
ENST00000484420 0.905278570038484 0.80524470000257 -0.0328885360367707 ENSG00000116198 CEP104
ENST00000438539 0.286444731635635 0.0912463901111643 -0.153389442332513 ENSG00000116198 CEP104
ENST00000461667 0.308912062015641 0.10505413782943 -0.148933272679504 ENSG00000116198 CEP104
ENST00000495701 0.39302082394411 0.163521691141393 -0.181526597883079 ENSG00000116198 CEP104
ENST00000460038 0.866037230864159 0.73239173637229 -0.0320656325034942 ENSG00000116198 CEP104
ENST00000494653 0.3844320904779 0.15740194992228 -0.103393575885836 ENSG00000116198 CEP104
ENST00000443466 0.973192091919805 0.940865898856045 -0.00660301230540422 ENSG00000116198 CEP104
ENST00000428079 0.189838816061139 0.0432043204195366 -0.173049589589422 ENSG00000116198 CEP104
ENST00000494951 0.11551043235413 0.0181846420659786 -0.311615483021157 ENSG00000116198 CEP104
ENST00000378223 0.215196533869531 0.0538885916693793 -0.20383384751829 ENSG00000116198 CEP104
ENST00000378212 0.511500762348907 0.267447082982701 0.102975324687 ENSG00000169598 DFFB
ENST00000378209 0.749109069752303 0.545168387870552 0.0493626442899771 ENSG00000169598 DFFB
ENST00000491998 0.749109069752303 0.545168387870552 0.0493626442899771 ENSG00000169598 DFFB
ENST00000338895 0.6952389129202 0.472560388962079 0.0660945919472526 ENSG00000169598 DFFB
ENST00000341385 0.429887957477854 0.193283376666094 0.164389658121885 ENSG00000169598 DFFB
ENST00000468793 0.824792638962333 0.660024904219724 0.037109286471973 ENSG00000169598 DFFB
ENST00000339350 0.997884267678304 0.99564157643994 0.000482825078978208 ENSG00000169598 DFFB
ENST00000477548 0.997884267678304 0.99564157643994 0.000482825078978208 ENSG00000169598 DFFB
ENST00000378206 0.977990302448492 0.951024172987294 0.00543847086513814 ENSG00000169598 DFFB
ENST00000475969 0.987229320079192 0.971759029399647 -0.00311919891128151 ENSG00000169598 DFFB
ENST00000461150 0.740926148707857 0.533347206389337 0.0827655712979566 ENSG00000169598 DFFB
ENST00000486765 0.850103484466931 0.703713413718127 -0.0335040725078824 ENSG00000198912 C1orf174
ENST00000361605 0.850103484466931 0.703713413718127 -0.0335040725078824 ENSG00000198912 C1orf174
ENST00000474140 0.850103484466931 0.703713413718127 -0.0335040725078824 ENSG00000198912 C1orf174
ENST00000442673 0.832993986933229 0.674533140141687 0.059757200834496 ENSG00000236423 LINC01134
ENST00000439488 0.96164518868374 0.915068622896055 0.0153033887664739 ENSG00000236423 LINC01134
ENST00000478423 0.741831872335058 0.534536596783073 0.0416663888119374 ENSG00000131697 NPHP4
ENST00000460696 0.167396927474483 0.034647039374047 -0.211123277110181 ENSG00000131697 NPHP4
ENST00000378161 0.322382227557414 0.113942905922858 -0.148905933808462 ENSG00000131697 NPHP4
ENST00000489180 0.743274473078359 0.536556849186966 0.041447718672839 ENSG00000131697 NPHP4
ENST00000378156 0.743274473078359 0.536556849186966 0.041447718672839 ENSG00000131697 NPHP4
ENST00000378169 0.670016190776401 0.439585072113286 0.0588011371714317 ENSG00000131697 NPHP4
ENST00000468253 0.521395335853954 0.276919694350466 0.125491854036689 ENSG00000131697 NPHP4
ENST00000506941 0.727672940187545 0.514574456264852 -0.0931922497999175 ENSG00000131697 NPHP4
ENST00000470763 0.969242552031983 0.931254120958544 -0.0105203985280397 ENSG00000131697 NPHP4
ENST00000466897 0.938173043860787 0.868335774756924 -0.0192027711070532 ENSG00000131697 NPHP4
ENST00000378111 0.909690325509158 0.813711964562164 0.0193558911403316 ENSG00000069424 KCNAB2
ENST00000378097 0.90462616894773 0.80378475939524 0.0216381442433962 ENSG00000069424 KCNAB2
ENST00000493807 0.695796591118889 0.473394376281244 0.0925394420212707 ENSG00000069424 KCNAB2
ENST00000378092 0.659359118752151 0.427189373770108 0.063239389687948 ENSG00000069424 KCNAB2
ENST00000478098 0.316493717705537 0.10984353171471 0.137560375340691 ENSG00000069424 KCNAB2
ENST00000445501 0.312541179853341 0.107291635537857 0.14282169965889 ENSG00000069424 KCNAB2
ENST00000428161 0.544268221915014 0.299375451057064 0.0912060675907276 ENSG00000069424 KCNAB2
ENST00000389632 0.526955227704338 0.282267416345839 0.0951503751080669 ENSG00000069424 KCNAB2
ENST00000602612 0.664746800266585 0.433506343618926 0.0632729204497607 ENSG00000069424 KCNAB2
ENST00000378087 0.926375016677469 0.845027288587069 0.0158797703171775 ENSG00000069424 KCNAB2
ENST00000341524 0.901439938245172 0.796766521642185 0.0222450491484333 ENSG00000069424 KCNAB2
ENST00000352527 0.901439938245172 0.796766521642185 0.0222450491484333 ENSG00000069424 KCNAB2
ENST00000435937 0.377803095151782 0.152641560646959 0.118447642220221 ENSG00000069424 KCNAB2
ENST00000164247 0.950448912769022 0.892996226465341 0.0116821474827405 ENSG00000069424 KCNAB2
ENST00000459822 0.638915961310225 0.402769809591732 0.0866072116194283 ENSG00000069424 KCNAB2
ENST00000594544 0.807161448868842 0.631609299003411 -0.0552228024441226 ENSG00000268332 AL035406.1
ENST00000472700 0.448464126155122 0.20917498483893 0.095425004910483 ENSG00000069424 KCNAB2
ENST00000378083 0.966314099773182 0.924875456395499 -0.00808938606428214 ENSG00000069424 KCNAB2
ENST00000458166 0.845611960968487 0.69574126572791 -0.0221776082767189 ENSG00000069424 KCNAB2
ENST00000462676 0.994776044818373 0.988326195412619 0.00131613541121132 ENSG00000069424 KCNAB2
ENST00000481789 0.0532225400329582 0.00524325857298757 -0.175433619122286 ENSG00000069424 KCNAB2
ENST00000484532 0.948497541094798 0.889117771616249 -0.00751865261592144 ENSG00000116251 RPL22
ENST00000234875 0.966496875878131 0.925329464415537 -0.00498001707903061 ENSG00000116251 RPL22
ENST00000480661 0.58759174379212 0.344689160598974 0.0560718418194334 ENSG00000116251 RPL22
ENST00000497965 0.611317816312346 0.370837332596268 0.0532239843656418 ENSG00000116251 RPL22
ENST00000471204 0.604481934119571 0.363306409663209 0.0534842193065357 ENSG00000116251 RPL22
ENST00000465387 0.605726760808265 0.364476698756448 0.053928617884558 ENSG00000116251 RPL22
ENST00000462296 0.66715486738648 0.436451684303794 0.047430100456859 ENSG00000116251 RPL22
ENST00000465335 0.65857329843136 0.426237231078485 0.0480045969265451 ENSG00000116251 RPL22
ENST00000377948 0.867215392300059 0.734512679106675 0.0289209370226934 ENSG00000158286 RNF207
ENST00000377939 0.881306247428465 0.760501066820898 0.0263185342404518 ENSG00000158286 RNF207
ENST00000485539 0.682049612196455 0.45521345558606 0.0994153175172395 ENSG00000158286 RNF207
ENST00000496676 0.912314332408774 0.818817672509218 0.0276409798205217 ENSG00000158286 RNF207
ENST00000463453 0.267822757969416 0.0804901886049367 -0.233408040990383 ENSG00000158286 RNF207
ENST00000496329 0.155650104348679 0.0305614001248032 -0.299334368172962 ENSG00000158286 RNF207
ENST00000492476 0.683483758698677 0.457106413078951 -0.094391015738318 ENSG00000158286 RNF207
ENST00000483336 0.787986419404909 0.60113433014705 -0.0608474375264831 ENSG00000158286 RNF207
ENST00000343813 0.888471573743039 0.773151333427451 -0.0148364819602793 ENSG00000116237 ICMT
ENST00000495791 0.934671193278361 0.86141361495481 0.0227591827246174 ENSG00000116237 ICMT
ENST00000489498 0.668488037393233 0.438010190027204 -0.0307910339874111 ENSG00000116237 ICMT
ENST00000474756 0.977109853489864 0.948500458550638 -0.00341010766488389 ENSG00000116237 ICMT
ENST00000362035 0.930362178920429 0.852892844136971 0.0206349986054788 ENSG00000116237 ICMT
ENST00000377893 0.243980541805608 0.0675501490593909 0.196022540426619 ENSG00000158292 GPR153
ENST00000608083 0.0228292500723532 0.00146188632946005 0.227089163448154 ENSG00000097021 ACOT7
ENST00000377845 0.0269742610770831 0.00189295100847966 0.228041464383989 ENSG00000097021 ACOT7
ENST00000377855 0.0238740273213414 0.00156205008107523 0.225577687117999 ENSG00000097021 ACOT7
ENST00000377860 0.0228292500723532 0.00146188632946005 0.227089163448154 ENSG00000097021 ACOT7
ENST00000418124 0.0228292500723532 0.00146188632946005 0.227089163448154 ENSG00000097021 ACOT7
ENST00000545482 0.0227021807712154 0.00144791941940336 0.227251999040156 ENSG00000097021 ACOT7
ENST00000361521 0.0253758152924705 0.0017201479487733 0.224726475768777 ENSG00000097021 ACOT7
ENST00000377842 0.0289358463689736 0.00209099927318979 0.226318183352253 ENSG00000097021 ACOT7
ENST00000473466 0.055501941176694 0.00557851708867125 0.257943525135607 ENSG00000097021 ACOT7
ENST00000481175 0.201269719124022 0.0478936890387025 0.188587067781772 ENSG00000097021 ACOT7
ENST00000541130 0.105065992227573 0.0155463706966604 0.267150377456868 ENSG00000097021 ACOT7
ENST00000377748 0.523400106379483 0.279031466531964 -0.154013422814215 ENSG00000171680 PLEKHG5
ENST00000400913 0.528768423419991 0.283991113215754 -0.154243006753134 ENSG00000171680 PLEKHG5
ENST00000489097 0.84560257817593 0.695721816589814 -0.0573946826426713 ENSG00000171680 PLEKHG5
ENST00000340850 0.594206488437313 0.351503801160867 -0.134302550232448 ENSG00000171680 PLEKHG5
ENST00000377725 0.753681067265122 0.551514952788221 -0.0860188525389941 ENSG00000171680 PLEKHG5
ENST00000377728 0.696156072964123 0.473983190913515 -0.102183799473174 ENSG00000171680 PLEKHG5
ENST00000377732 0.63314799802356 0.396021237907898 -0.120857596415632 ENSG00000171680 PLEKHG5
ENST00000400915 0.61977327423621 0.38080850660783 -0.124520193295701 ENSG00000171680 PLEKHG5
ENST00000377740 0.678543275346968 0.450696319084114 -0.108081825224155 ENSG00000171680 PLEKHG5
ENST00000377737 0.678543275346968 0.450696319084114 -0.108081825224155 ENSG00000171680 PLEKHG5
ENST00000535355 0.697274900065046 0.475584579519606 -0.102844974652755 ENSG00000171680 PLEKHG5
ENST00000537245 0.723018072021984 0.508730853001091 -0.0944031909960977 ENSG00000171680 PLEKHG5
ENST00000544978 0.586872212879115 0.343930976098194 -0.136192903974034 ENSG00000171680 PLEKHG5
ENST00000377705 0.530604164109429 0.285690926076668 0.0771507548506992 ENSG00000162408 NOL9
ENST00000464383 0.758106125075692 0.557999217295107 -0.0656076542031867 ENSG00000162408 NOL9
ENST00000462798 0.198702415077679 0.0468450398751493 -0.287415155962724 ENSG00000162408 NOL9
ENST00000460777 0.244578490267295 0.0679024330122818 0.266030500721294 ENSG00000162408 NOL9
ENST00000464665 0.132889382470486 0.023100433744212 0.262785610919976 ENSG00000162408 NOL9
ENST00000319084 0.539473520100354 0.294791751628843 0.123527318778628 ENSG00000204859 ZBTB48
ENST00000435905 0.549643509784225 0.304749692547007 0.121159533221032 ENSG00000204859 ZBTB48
ENST00000377674 0.693331108982718 0.470195374566363 0.0710735241579778 ENSG00000204859 ZBTB48
ENST00000488936 0.520487143171547 0.276075924147407 0.122770431043858 ENSG00000204859 ZBTB48
ENST00000482360 0.898222820707598 0.790150388631189 0.0261655502973174 ENSG00000204859 ZBTB48
ENST00000498342 0.142195759552143 0.0261427918524997 -0.24766177233535 ENSG00000204859 ZBTB48
ENST00000466813 0.136169077101056 0.0241825739809484 -0.276335019496969 ENSG00000204859 ZBTB48
ENST00000377658 0.785498290711699 0.597663281338546 -0.0609238371416616 ENSG00000162413 KLHL21
ENST00000377663 0.783198383201997 0.594334035393776 -0.0615016616453544 ENSG00000162413 KLHL21
ENST00000467612 0.580138108198284 0.337112620453329 -0.101083346659875 ENSG00000162413 KLHL21
ENST00000496707 0.369022553931025 0.146006484436159 -0.126995128468356 ENSG00000162413 KLHL21
ENST00000463043 0.435885278123623 0.198389058030513 -0.120700982330986 ENSG00000162413 KLHL21
ENST00000377648 0.563813811827823 0.319987714767044 0.0924590353204005 ENSG00000116273 PHF13
ENST00000495385 0.475007540218013 0.232678613117059 0.109809005500428 ENSG00000116273 PHF13
ENST00000054650 0.736508574825814 0.527080118225979 -0.0648054787418977 ENSG00000041988 THAP3
ENST00000484676 0.380670944909892 0.154696511968357 -0.204518419304387 ENSG00000041988 THAP3
ENST00000307896 0.577957629749823 0.334664239368637 -0.0996061365587708 ENSG00000041988 THAP3
ENST00000377627 0.712460382264031 0.495318809656943 0.0547468033675927 ENSG00000041988 THAP3
ENST00000484669 0.64332789840635 0.407842512406568 -0.0856879669888063 ENSG00000041988 THAP3
ENST00000487819 0.593296248549262 0.350560788335103 -0.0998358415461326 ENSG00000041988 THAP3
ENST00000472925 0.524061418204987 0.279745594947846 -0.116294538545853 ENSG00000041988 THAP3
ENST00000480647 0.547976123056173 0.303054884107081 -0.140882353690303 ENSG00000041988 THAP3
ENST00000465508 0.300184461663705 0.0997544844177189 0.119053085867183 ENSG00000007923 DNAJC11
ENST00000349363 0.172972379795775 0.0366498385250891 0.156263737376342 ENSG00000007923 DNAJC11
ENST00000451196 0.172972379795775 0.0366498385250891 0.156263737376342 ENSG00000007923 DNAJC11
ENST00000377577 0.151674979320996 0.0291901506976914 0.156108081837479 ENSG00000007923 DNAJC11
ENST00000294401 0.126649049434443 0.0211855435729788 0.167043524103088 ENSG00000007923 DNAJC11
ENST00000542246 0.177555319241611 0.0384125637827687 0.160720797491118 ENSG00000007923 DNAJC11
ENST00000377573 0.139426816144744 0.0252060346182967 0.163566157258522 ENSG00000007923 DNAJC11
ENST00000472414 0.443042381628677 0.204459859153586 0.11595774539679 ENSG00000007923 DNAJC11
ENST00000426784 0.152350533066459 0.0294258821919655 0.163973009042532 ENSG00000007923 DNAJC11
ENST00000473993 0.133610982655893 0.02331537672427 0.169377663154357 ENSG00000007923 DNAJC11
ENST00000469318 0.130593959188147 0.0223175892820857 0.170121595712289 ENSG00000007923 DNAJC11
ENST00000485073 0.0269663118445991 0.00189192313106484 0.229307045247022 ENSG00000007923 DNAJC11
ENST00000460594 0.0515932089109259 0.00499108265003196 0.21031906945073 ENSG00000007923 DNAJC11
ENST00000465911 0.199985888365792 0.0473442457213909 0.193088211542662 ENSG00000007923 DNAJC11
ENST00000303635 0.843425225465317 0.692130610240267 0.0257372567096796 ENSG00000171735 CAMTA1
ENST00000490738 0.717984942715343 0.502277498489201 0.0490695020494691 ENSG00000171735 CAMTA1
ENST00000476163 0.854054127724894 0.710740735316521 0.0222359726268341 ENSG00000171735 CAMTA1
ENST00000473578 0.714045872065859 0.497321424880291 0.0495917811870622 ENSG00000171735 CAMTA1
ENST00000557126 0.879335714825431 0.756646879072002 0.0192628019094462 ENSG00000171735 CAMTA1
ENST00000467404 0.713096818387003 0.496084063342984 0.0496612347805199 ENSG00000171735 CAMTA1
ENST00000439411 0.868188107887991 0.736167748268143 0.0220107396952771 ENSG00000171735 CAMTA1
ENST00000461311 0.885811407602837 0.768366802497946 0.0184272536143681 ENSG00000171735 CAMTA1
ENST00000486138 0.89898114417504 0.791502890940306 0.0204555434976387 ENSG00000171735 CAMTA1
ENST00000482934 0.760575234632033 0.561463012682629 -0.0407665401131187 ENSG00000171735 CAMTA1
ENST00000470648 0.20307266908998 0.0486791782664648 -0.176242386518239 ENSG00000171735 CAMTA1
ENST00000461580 0.202761692419177 0.048515497015788 -0.176256907507523 ENSG00000171735 CAMTA1
ENST00000472283 0.119711305609806 0.0193043785072328 -0.306429718949957 ENSG00000171735 CAMTA1
ENST00000467267 0.550012060055029 0.305047608133093 -0.0801756431625159 ENSG00000171735 CAMTA1
ENST00000495233 0.676889160369663 0.44869266562244 0.109791118344525 ENSG00000171735 CAMTA1
ENST00000490905 0.941580306958373 0.874992192004137 0.0238518861296794 ENSG00000171735 CAMTA1
ENST00000054666 0.646654524854567 0.412122993464916 -0.053146829928293 ENSG00000049245 VAMP3
ENST00000470357 0.978610351690226 0.952269898621012 0.00347293222924766 ENSG00000049245 VAMP3
ENST00000487194 0.555724708243566 0.311107297578342 0.0715415765884197 ENSG00000049245 VAMP3
ENST00000377541 0.263884245965405 0.0782724674344179 -0.183787931276852 ENSG00000049246 PER3
ENST00000377532 0.231338367075354 0.0613904283266953 -0.204808949594555 ENSG00000049246 PER3
ENST00000361923 0.232368083742485 0.0619228523227634 -0.204261818446255 ENSG00000049246 PER3
ENST00000473653 0.110719292770848 0.0169677284695534 -0.339949164895314 ENSG00000049246 PER3
ENST00000463106 0.994002511005415 0.98679481891491 -0.00243081742556722 ENSG00000049246 PER3
ENST00000451646 0.284749053487013 0.0903347546541853 -0.244804216496893 ENSG00000236266 RP3-467L1.4
ENST00000377516 0.690891373189086 0.466852635861166 -0.107121970340887 ENSG00000049247 UTS2
ENST00000493373 0.211579978412235 0.0523062477888963 0.222820271673173 ENSG00000116288 PARK7
ENST00000460192 0.22901490035896 0.0602856645067276 0.219983320847583 ENSG00000116288 PARK7
ENST00000338639 0.204132390126909 0.0490600108292863 0.223044856583553 ENSG00000116288 PARK7
ENST00000493678 0.204419280486702 0.0492047685520939 0.222913930053919 ENSG00000116288 PARK7
ENST00000377493 0.204026082061623 0.0490199653209901 0.22309403012715 ENSG00000116288 PARK7
ENST00000465354 0.229844659912312 0.0606511117570096 0.220062942714213 ENSG00000116288 PARK7
ENST00000377491 0.204784588103429 0.049366877445361 0.222929122437356 ENSG00000116288 PARK7
ENST00000377488 0.205657986712443 0.0497884912161602 0.222750868994124 ENSG00000116288 PARK7
ENST00000497113 0.234605399835601 0.0629736566694833 0.218165869487039 ENSG00000116288 PARK7
ENST00000469225 0.276751456577624 0.0857146407414826 0.191402222671168 ENSG00000116288 PARK7
ENST00000474874 0.973693470743514 0.941959482887094 0.00827552099997364 ENSG00000116285 ERRFI1
ENST00000377482 0.937838633773439 0.867746011887637 0.0196783485986129 ENSG00000116285 ERRFI1
ENST00000467067 0.801189066387001 0.622047740406424 -0.0632056144957427 ENSG00000116285 ERRFI1
ENST00000469499 0.972318399818883 0.938943331273428 0.00892161593438693 ENSG00000116285 ERRFI1
ENST00000487559 0.916711834342551 0.82741624386353 0.0290871795095425 ENSG00000116285 ERRFI1
ENST00000337907 0.429003027675039 0.192503967451184 -0.100092368975269 ENSG00000142599 RERE
ENST00000377464 0.103211648767785 0.0150577785835055 -0.138038893568972 ENSG00000142599 RERE
ENST00000467350 0.0160185631161285 0.000858260962053263 -0.278231342331414 ENSG00000142599 RERE
ENST00000400907 0.335813455474932 0.123016430678055 -0.116421365357153 ENSG00000142599 RERE
ENST00000476556 0.0576840600619788 0.00593228882974049 -0.170793174334795 ENSG00000142599 RERE
ENST00000400908 0.551494310475756 0.306604337844569 -0.0837236647146578 ENSG00000142599 RERE
ENST00000505225 0.0113309602277514 0.000521444435798581 -0.32934343884547 ENSG00000142599 RERE
ENST00000464367 0.0958726497398458 0.013341025118821 -0.317626606691301 ENSG00000142599 RERE
ENST00000488215 0.733893240937526 0.523355404590523 -0.0482339008345483 ENSG00000142599 RERE
ENST00000460659 0.926333256244819 0.844925283211946 -0.0159638270858911 ENSG00000142599 RERE
ENST00000492766 0.913412913222355 0.820993181629487 -0.0185205168058879 ENSG00000142599 RERE
ENST00000465125 0.960810699591786 0.913338193981991 -0.00893561006895799 ENSG00000142599 RERE
ENST00000464972 0.96210518759406 0.916094966100342 0.0101132465074951 ENSG00000142599 RERE
ENST00000449895 0.272495903604933 0.0831556500005838 -0.216247310836335 ENSG00000232912 RP5-1115A15.1
ENST00000480342 0.687615226351368 0.462681887824685 -0.0782052558822459 ENSG00000142599 RERE
ENST00000507012 0.673804979986661 0.444521558884599 0.0812255573010395 ENSG00000142599 RERE
ENST00000469251 0.588641743507507 0.34575487253293 -0.109597718791575 ENSG00000142599 RERE
ENST00000514428 0.570279371421245 0.326761998077376 -0.110704077771379 ENSG00000142599 RERE
ENST00000468247 0.697034406066746 0.475253737137453 -0.0763006163264986 ENSG00000142599 RERE
ENST00000234590 0.0134836737572636 0.000666909892953977 0.266348746629239 ENSG00000074800 ENO1
ENST00000464920 0.01816301884305 0.0010432484885401 0.271639029302228 ENSG00000074800 ENO1
ENST00000497492 0.015011522726379 0.000781446914441651 0.223531147736226 ENSG00000074800 ENO1
ENST00000486051 0.000995020469484112 1.80638208231413e-05 0.249958976669648 ENSG00000074800 ENO1
ENST00000492343 0.000783156282647033 1.31841990472442e-05 0.244349804610513 ENSG00000074800 ENO1
ENST00000489867 0.00599057287858635 0.00020510883328292 0.2399428856647 ENSG00000074800 ENO1
ENST00000377411 0.771546017180221 0.576894520939801 -0.0599705067107465 ENSG00000180758 GPR157
ENST00000414642 0.655042001159813 0.422251417207328 -0.105292686340036 ENSG00000180758 GPR157
ENST00000466131 0.760333557212889 0.561100998038762 0.0851545137518318 ENSG00000180758 GPR157
ENST00000437157 0.441086308323499 0.202810338707558 -0.145583334858852 ENSG00000228526 RP3-510D11.1
ENST00000412639 0.340109052141971 0.125977575053742 -0.185856827997965 ENSG00000234546 RP3-510D11.2
ENST00000377403 0.345610469183627 0.129852438443694 -0.113971084560332 ENSG00000049239 H6PD
ENST00000602477 0.43834004196613 0.200486137560974 -0.109407547224059 ENSG00000049239 H6PD
ENST00000495451 0.119856942928648 0.0193402678907039 -0.188479104377189 ENSG00000049239 H6PD
ENST00000328089 0.886688825248052 0.770261736526078 -0.0246019214961521 ENSG00000171621 SPSB1
ENST00000450402 0.995596291882661 0.99053034323012 -0.00121529533560595 ENSG00000171621 SPSB1
ENST00000357898 0.785299022232148 0.597457016184101 0.0614258296142683 ENSG00000171621 SPSB1
ENST00000377399 0.852835170022839 0.708617144218378 0.042970987348443 ENSG00000171621 SPSB1
ENST00000302692 0.485899241476136 0.242903338805327 0.0832447493485327 ENSG00000171612 SLC25A33
ENST00000377376 0.442059192715482 0.203566597916734 0.132322445174556 ENSG00000188807 TMEM201
ENST00000340381 0.446890613656596 0.207847101791798 0.130934575508988 ENSG00000188807 TMEM201
ENST00000340305 0.451332558828144 0.211531237501699 0.128624201972155 ENSG00000188807 TMEM201
ENST00000416541 0.485773993175686 0.242780164936318 0.128936032277543 ENSG00000188807 TMEM201
ENST00000510900 0.621414703702858 0.382541667874115 0.130712694844219 ENSG00000188807 TMEM201
ENST00000508400 0.939484605169185 0.87124720656801 0.0232474316107623 ENSG00000188807 TMEM201
ENST00000536656 0.707765580729558 0.489512188746375 -0.0606009269756149 ENSG00000171608 PIK3CD
ENST00000377346 0.761264070309779 0.562441912441171 -0.0525623544613232 ENSG00000171608 PIK3CD
ENST00000415330 0.523983447061452 0.279646985880377 -0.135928632684359 ENSG00000231789 RP11-558F24.4
ENST00000484851 0.944282960013171 0.880264444115123 0.0196066044178608 ENSG00000171608 PIK3CD
ENST00000361110 0.805323352937977 0.628411023043591 -0.048373560400889 ENSG00000171608 PIK3CD
ENST00000481137 0.559217637931632 0.314832715427543 -0.106623466245805 ENSG00000171608 PIK3CD
ENST00000479223 0.375811725591186 0.151207931247608 -0.155711795926171 ENSG00000171608 PIK3CD
ENST00000543390 0.795852918818622 0.6131438973373 0.0578254983827845 ENSG00000171608 PIK3CD
ENST00000377298 0.63371809956556 0.396763822323905 -0.0634706662440547 ENSG00000171603 CLSTN1
ENST00000377288 0.63371809956556 0.396763822323905 -0.0634706662440547 ENSG00000171603 CLSTN1
ENST00000477264 0.76219897523102 0.563902687264444 -0.0548190177029465 ENSG00000171603 CLSTN1
ENST00000435891 0.713346027112238 0.496380129344339 -0.0613390351745242 ENSG00000171603 CLSTN1
ENST00000361311 0.634297226958876 0.397254273999591 -0.0633672247958459 ENSG00000171603 CLSTN1
ENST00000464286 0.492900760952381 0.24962844597371 -0.0964075713380337 ENSG00000171603 CLSTN1
ENST00000377263 0.511419807046895 0.267369468856463 0.0832973352675006 ENSG00000178585 CTNNBIP1
ENST00000454104 0.947869619136114 0.887583255623654 -0.0145465830067373 ENSG00000223989 RP11-84A14.5
ENST00000537447 0.783268845416004 0.594495588737319 0.0456775123158345 ENSG00000178585 CTNNBIP1
ENST00000400904 0.427451626600416 0.191207312721801 0.109499111499268 ENSG00000178585 CTNNBIP1
ENST00000377258 0.699081091501747 0.477788714700511 0.0659219327955881 ENSG00000178585 CTNNBIP1
ENST00000377256 0.45531265585256 0.21504943983032 0.121543048992093 ENSG00000178585 CTNNBIP1
ENST00000488540 0.434914340008427 0.197533917208686 -0.0928981958276627 ENSG00000162441 LZIC
ENST00000377223 0.570177175677223 0.326672561121416 -0.0596142792233749 ENSG00000162441 LZIC
ENST00000400903 0.89871252910119 0.790860204908703 -0.0143555673162204 ENSG00000162441 LZIC
ENST00000541052 0.67508364047698 0.446302312308026 -0.0387534167451465 ENSG00000162441 LZIC
ENST00000377213 0.720905200070974 0.506015221337411 -0.0342458618795728 ENSG00000162441 LZIC
ENST00000471853 0.939078514226996 0.870378300195972 -0.0177460087710262 ENSG00000162441 LZIC
ENST00000445884 0.981211037970788 0.958092852469305 -0.00597685860223616 ENSG00000228150 RP11-84A14.4
ENST00000403197 0.637208131833731 0.400793701467452 -0.0690382123847505 ENSG00000173614 NMNAT1
ENST00000377205 0.359751706528775 0.139426465899602 -0.107074104384715 ENSG00000173614 NMNAT1
ENST00000462686 0.5453840538358 0.300403130342395 -0.0783307921085187 ENSG00000173614 NMNAT1
ENST00000492735 0.750377085914372 0.546816002030347 -0.0535528202828672 ENSG00000173614 NMNAT1
ENST00000496751 0.270661037125931 0.082089302313974 -0.170371349297052 ENSG00000173614 NMNAT1
ENST00000413148 0.848960931976113 0.701835142801624 -0.049683139880435 ENSG00000241326 RP11-807G9.2
ENST00000253251 0.0218838047845705 0.00136661217924635 -0.14483291488774 ENSG00000130939 UBE4B
ENST00000377157 0.0196959492940632 0.00117307621541677 -0.151887328343842 ENSG00000130939 UBE4B
ENST00000377153 0.917246210538254 0.828251550133812 -0.0184959825245563 ENSG00000130939 UBE4B
ENST00000343090 0.0525112136001352 0.00513311208064309 -0.166546529981754 ENSG00000130939 UBE4B
ENST00000462658 0.336110358818932 0.123224077630436 -0.148265727166999 ENSG00000130939 UBE4B
ENST00000475795 0.0343403995034936 0.00268856798727665 -0.190894824370124 ENSG00000130939 UBE4B
ENST00000470736 0.0636923130367456 0.00690749399692177 -0.218329316466604 ENSG00000130939 UBE4B
ENST00000466379 0.0808183511798811 0.0100243165360286 -0.181169363134091 ENSG00000130939 UBE4B
ENST00000488228 0.0963292099057238 0.0134607614201593 -0.219816188547702 ENSG00000130939 UBE4B
ENST00000487244 0.24399772526824 0.0675651349311195 -0.151819465391393 ENSG00000130939 UBE4B
ENST00000465408 0.631151116205708 0.393759782970433 -0.0952409290386285 ENSG00000130939 UBE4B
ENST00000377093 0.276747961177627 0.0857063978570898 -0.0888030197380664 ENSG00000054523 KIF1B
ENST00000263934 0.11104570958449 0.0170421850786626 -0.101617621415822 ENSG00000054523 KIF1B
ENST00000377086 0.0419070410856952 0.00363218062221282 -0.119713487178071 ENSG00000054523 KIF1B
ENST00000377083 0.27787355020951 0.0863466442400609 -0.091385041905879 ENSG00000054523 KIF1B
ENST00000377081 0.0295560200083602 0.00216054044890395 -0.128386208198211 ENSG00000054523 KIF1B
ENST00000495136 0.131644580835596 0.0226921737385711 -0.333547876677772 ENSG00000054523 KIF1B
ENST00000497835 0.567421452133024 0.323831162934781 -0.086383554529976 ENSG00000054523 KIF1B
ENST00000465635 0.131231939424808 0.0225735097741959 -0.228113062866782 ENSG00000054523 KIF1B
ENST00000483340 0.114093548715613 0.0178084272539064 -0.240686138421949 ENSG00000054523 KIF1B
ENST00000470616 0.742084435620778 0.534975140651878 -0.077679305754213 ENSG00000054523 KIF1B
ENST00000491493 0.823021795593089 0.656990407440854 0.0308281302898793 ENSG00000142657 PGD
ENST00000487775 0.841067021653371 0.688068258953243 -0.0383877215228921 ENSG00000142657 PGD
ENST00000541529 0.888631904093975 0.773614741413355 0.0146383251606506 ENSG00000142657 PGD
ENST00000477958 0.798521752352503 0.617567684030229 0.0349530235285023 ENSG00000142657 PGD
ENST00000270776 0.906865089850792 0.80831915120326 0.0117439023320966 ENSG00000142657 PGD
ENST00000483936 0.99341356620632 0.985402926501592 -0.00105280533705144 ENSG00000142657 PGD
ENST00000538557 0.902812285841833 0.799560104122412 0.0124889076256559 ENSG00000142657 PGD
ENST00000465632 0.838002900604819 0.682827349907662 0.0264402199854702 ENSG00000142657 PGD
ENST00000460189 0.895230096743425 0.784730548273882 0.0163094845515709 ENSG00000142657 PGD
ENST00000493288 0.999674000704493 0.999113601828711 7.97097374145451e-05 ENSG00000142657 PGD
ENST00000498356 0.927261203199753 0.84653609825264 -0.0107178523909388 ENSG00000142657 PGD
ENST00000496718 0.756468686472169 0.555836306240057 0.0462123324783296 ENSG00000142657 PGD
ENST00000400900 0.855705861182677 0.713583986401852 -0.0335185432596714 ENSG00000251503 APITD1-CORT
ENST00000602296 0.855705861182677 0.713583986401852 -0.0335185432596714 ENSG00000175279 APITD1
ENST00000602787 0.855705861182677 0.713583986401852 -0.0335185432596714 ENSG00000175279 APITD1
ENST00000470413 0.848758990994573 0.701517595026829 -0.0349499992995158 ENSG00000251503 APITD1-CORT
ENST00000309048 0.543471970891243 0.298689056730993 -0.1029745313787 ENSG00000175279 APITD1
ENST00000602486 0.988080048001379 0.973431341119797 0.00368671812244098 ENSG00000175279 APITD1
ENST00000477755 0.53754537466626 0.292784694716282 -0.10815276738262 ENSG00000175279 APITD1
ENST00000462462 0.360267499756432 0.139893397310614 -0.16343779625808 ENSG00000175279 APITD1
ENST00000465026 0.790452960413115 0.604904334902993 -0.0533394315790882 ENSG00000251503 APITD1-CORT
ENST00000602446 0.752765058525508 0.550444626675442 -0.069284789653389 ENSG00000251503 APITD1-CORT
ENST00000464507 0.45965404753438 0.218951215197962 -0.156771480894336 ENSG00000175279 APITD1
ENST00000377038 0.134283097598021 0.0235499928305323 0.107420230451971 ENSG00000160049 DFFA
ENST00000424487 0.925700379042917 0.843517735496351 -0.0204328879080117 ENSG00000203469 RP5-1113E3.3
ENST00000476658 0.0292155756911655 0.00212026163458084 0.198737921723997 ENSG00000160049 DFFA
ENST00000377036 0.0434125142491152 0.00383239899486804 0.210451724647101 ENSG00000160049 DFFA
ENST00000472851 0.511096648594549 0.267085917571125 0.110013849716858 ENSG00000142655 PEX14
ENST00000356607 0.776132180426245 0.583824416425538 0.0399069699991705 ENSG00000142655 PEX14
ENST00000538836 0.770229233628128 0.575185889820924 0.0407393086339737 ENSG00000142655 PEX14
ENST00000491661 0.968217561510829 0.929113432693008 -0.00797889516780902 ENSG00000142655 PEX14
ENST00000473118 0.285273453263045 0.0905707724381203 0.0840836023301516 ENSG00000120948 TARDBP
ENST00000240185 0.354432240166176 0.135871155856695 0.0729858309790388 ENSG00000120948 TARDBP
ENST00000476201 0.179072007114619 0.0390622350269621 0.113094694294957 ENSG00000120948 TARDBP
ENST00000472476 0.314215519344104 0.108371577943184 0.081141317718932 ENSG00000120948 TARDBP
ENST00000439080 0.197934699979471 0.0465463553780066 0.105562793825282 ENSG00000120948 TARDBP
ENST00000473869 0.384567042520403 0.157483999863836 0.0688056490599062 ENSG00000120948 TARDBP
ENST00000315091 0.350264026847667 0.132830331679292 0.0731151556917395 ENSG00000120948 TARDBP
ENST00000477447 0.57662765282333 0.333185074145097 0.0535327859597507 ENSG00000120948 TARDBP
ENST00000496840 0.945466280649142 0.88263143525167 -0.0103492283694169 ENSG00000120948 TARDBP
ENST00000480464 0.698517440443287 0.477150467613997 -0.0728895667312414 ENSG00000120948 TARDBP
ENST00000400897 0.0381953594976095 0.00316698316157127 -0.36869081890437 ENSG00000009724 MASP2
ENST00000475189 0.446773867017849 0.20771819472937 0.171212133465662 ENSG00000116649 SRM
ENST00000376957 0.00890999059759211 0.000362159754434646 0.270196213793237 ENSG00000116649 SRM
ENST00000490101 0.431490806153136 0.194651099149228 0.165346093408938 ENSG00000116649 SRM
ENST00000465788 0.04344398735215 0.00383555207392744 0.263765367853783 ENSG00000116649 SRM
ENST00000459997 0.021047900039634 0.00129118086934927 0.278896618120979 ENSG00000116649 SRM
ENST00000487300 0.0324299982520308 0.00247728606315066 0.281902879700355 ENSG00000116649 SRM
ENST00000304457 0.444202696167735 0.205411806416657 -0.12335041621465 ENSG00000171824 EXOSC10
ENST00000376936 0.444202696167735 0.205411806416657 -0.12335041621465 ENSG00000171824 EXOSC10
ENST00000474216 0.468900591208682 0.226860167558914 -0.119638555141111 ENSG00000171824 EXOSC10
ENST00000544779 0.443465929120639 0.204814856588287 -0.123572045769283 ENSG00000171824 EXOSC10
ENST00000490565 0.165409857335521 0.0339690000334057 -0.315463290047464 ENSG00000171824 EXOSC10
ENST00000452378 0.250890335975739 0.0711181140459534 -0.235571655903876 ENSG00000226849 RP4-635E18.7
ENST00000469634 0.192318303803835 0.0442131142739924 -0.276969036228601 ENSG00000171824 EXOSC10
ENST00000478271 0.206402288496085 0.0501137188820167 -0.272360068882835 ENSG00000171824 EXOSC10
ENST00000470611 0.956711829394301 0.905227980359073 -0.00940063816639039 ENSG00000171824 EXOSC10
ENST00000498576 0.536887839355503 0.292111694779869 0.0953735294677601 ENSG00000171824 EXOSC10
ENST00000472078 0.859158338622061 0.71961207346463 -0.0366959765977576 ENSG00000171824 EXOSC10
ENST00000485606 0.853584128942204 0.709923096776201 -0.0335795783927882 ENSG00000171824 EXOSC10
ENST00000460196 0.908439154334041 0.811273434400183 -0.0192167256555945 ENSG00000171824 EXOSC10
ENST00000447600 0.57662765282333 0.333177854090037 0.147074579057946 ENSG00000230337 RP4-635E18.6
ENST00000435388 0.57662765282333 0.333177854090037 0.147074579057946 ENSG00000230337 RP4-635E18.6
ENST00000376838 0.276549789710755 0.0856235603885789 -0.120271997225274 ENSG00000198793 MTOR
ENST00000361445 0.638547066127972 0.402322485041484 -0.0369331386341598 ENSG00000198793 MTOR
ENST00000473471 0.277923755450116 0.0864023278125995 -0.172551593040122 ENSG00000198793 MTOR
ENST00000490931 0.317637892803154 0.110609228896153 -0.142740484054308 ENSG00000198793 MTOR
ENST00000455339 0.462280626204559 0.221189568373367 -0.10469269949373 ENSG00000198793 MTOR
ENST00000495435 0.535486089196638 0.290897583956583 -0.0948866849392953 ENSG00000198793 MTOR
ENST00000476768 0.928894149365628 0.849726434551537 -0.0223652300619506 ENSG00000198793 MTOR
ENST00000445982 0.903049689180297 0.800179952995597 -0.0280285252367726 ENSG00000225602 MTOR-AS1
ENST00000420480 0.951224980551013 0.89432071676626 -0.0156093242196437 ENSG00000225602 MTOR-AS1
ENST00000376819 0.152034246898902 0.0293075380324483 0.318861768100249 ENSG00000171819 ANGPTL7
ENST00000376810 0.000140271975031219 1.46984889878424e-06 0.378683624758009 ENSG00000120942 UBIAD1
ENST00000376804 0.000233229052833916 2.80998858836043e-06 0.361974702733501 ENSG00000120942 UBIAD1
ENST00000486588 0.00870373366117496 0.000349572557891625 0.297905459095159 ENSG00000120942 UBIAD1
ENST00000483738 0.0109107191469438 0.000494244078838481 0.291153229850644 ENSG00000120942 UBIAD1
ENST00000354287 0.992358553523082 0.983081215060981 -0.00309134979151178 ENSG00000116661 FBXO2
ENST00000465901 0.529611951195259 0.284804991805411 0.158167187510092 ENSG00000116661 FBXO2
ENST00000251546 0.786392916568135 0.598772451965973 0.0635017397292102 ENSG00000132879 FBXO44
ENST00000425796 0.712432340267425 0.495276576145657 0.0778116751271887 ENSG00000132879 FBXO44
ENST00000376770 0.904834241270205 0.804344493560997 0.0293812284254885 ENSG00000132879 FBXO44
ENST00000376768 0.741872288703964 0.534627314243693 0.0694755028945101 ENSG00000132879 FBXO44
ENST00000251547 0.904834241270205 0.804344493560997 0.0293812284254885 ENSG00000132879 FBXO44
ENST00000376760 0.682044465656918 0.45518649196984 0.0842536143317808 ENSG00000132879 FBXO44
ENST00000376762 0.799155201432992 0.618496643705663 0.059876316598444 ENSG00000132879 FBXO44
ENST00000475435 0.965443074397759 0.923126205247745 -0.0117603469018148 ENSG00000132879 FBXO44
ENST00000471895 0.908543176612113 0.811382001719354 -0.0303211280456945 ENSG00000132879 FBXO44
ENST00000376753 0.552303208984374 0.307481859143675 0.144691436121532 ENSG00000116663 FBXO6
ENST00000474239 0.738691713908063 0.53024802487254 0.0943089553662463 ENSG00000116663 FBXO6
ENST00000449067 0.903564408048678 0.801223666089546 0.0361902669962257 ENSG00000116663 FBXO6
ENST00000235310 0.0673945761428004 0.00751883327425607 0.288930098319742 ENSG00000116670 MAD2L2
ENST00000376692 0.0724605787412752 0.00842085276141373 0.28509259469098 ENSG00000116670 MAD2L2
ENST00000376672 0.0681335839194527 0.00764417549834119 0.288313160720863 ENSG00000116670 MAD2L2
ENST00000376669 0.0676834061682185 0.00756389834609253 0.287596663157591 ENSG00000116670 MAD2L2
ENST00000376667 0.0752987081264298 0.00896043651825753 0.28522597821311 ENSG00000116670 MAD2L2
ENST00000445656 0.128381814328861 0.0216813368421812 0.248080405173948 ENSG00000116670 MAD2L2
ENST00000456915 0.129330803044621 0.0219386427463727 0.24760119053484 ENSG00000116670 MAD2L2
ENST00000376664 0.127328401974159 0.021362750047216 0.250289620393239 ENSG00000116670 MAD2L2
ENST00000376655 0.101707945426647 0.014717010331023 0.279902206797098 ENSG00000116670 MAD2L2
ENST00000376637 0.831720759592643 0.671934867331053 -0.0452972668557426 ENSG00000177674 AGTRAP
ENST00000476512 0.830528622744909 0.670168860379659 -0.045296414154555 ENSG00000177674 AGTRAP
ENST00000400895 0.828310899228579 0.666064802659515 -0.0460180352591024 ENSG00000177674 AGTRAP
ENST00000494437 0.879335714825431 0.756632406456924 -0.0320817845427128 ENSG00000177674 AGTRAP
ENST00000491346 0.877332556455368 0.752678334431332 -0.0334662825772278 ENSG00000177674 AGTRAP
ENST00000376629 0.832309836904444 0.673207120891707 -0.0452123608011141 ENSG00000177674 AGTRAP
ENST00000376627 0.829274934376735 0.667961582261709 -0.0459677550635475 ENSG00000177674 AGTRAP
ENST00000314340 0.832333099325664 0.673257280201635 -0.0452134227829985 ENSG00000177674 AGTRAP
ENST00000452018 0.899541998842164 0.792940015193121 -0.0282293340776888 ENSG00000177674 AGTRAP
ENST00000510878 0.828844791662181 0.667077331738079 -0.0460223922872083 ENSG00000177674 AGTRAP
ENST00000476309 0.947480668170576 0.886636509386278 -0.0177176118926651 ENSG00000177674 AGTRAP
ENST00000514733 0.928812418887533 0.849621729948911 -0.0235076544240857 ENSG00000177674 AGTRAP
ENST00000513739 0.909768002933196 0.814037225244449 -0.0282721219818278 ENSG00000177674 AGTRAP
ENST00000471765 0.738308851616635 0.529756706167267 -0.0729995389421317 ENSG00000177674 AGTRAP
ENST00000433342 0.103579894088206 0.0151737206318382 -0.277719671114397 ENSG00000215910 C1orf167
ENST00000312793 0.105464722594123 0.0156344759137082 -0.276150643006051 ENSG00000215910 C1orf167
ENST00000444493 0.156793789942638 0.0309338836122827 -0.251055537434492 ENSG00000215910 C1orf167
ENST00000449278 0.156793789942638 0.0309338836122827 -0.251055537434492 ENSG00000215910 C1orf167
ENST00000475041 0.303305807868248 0.101590220525732 -0.221593017957573 ENSG00000215910 C1orf167
ENST00000376592 0.355700788758344 0.13672965179902 -0.173881315179565 ENSG00000177000 MTHFR
ENST00000376583 0.373531642894341 0.149511553455344 -0.169181339704517 ENSG00000177000 MTHFR
ENST00000376590 0.410829527427355 0.177478608903083 -0.16176066441145 ENSG00000177000 MTHFR
ENST00000482358 0.351904150080469 0.133961809862523 -0.204062495009941 ENSG00000215910 C1orf167
ENST00000376585 0.398915346137961 0.168406535462852 -0.168086496068081 ENSG00000177000 MTHFR
ENST00000418034 0.41085872013973 0.177516366064632 -0.177750176225557 ENSG00000177000 MTHFR
ENST00000413656 0.140495084880915 0.0255881812361701 -0.322822635911289 ENSG00000177000 MTHFR
ENST00000423400 0.133812158420815 0.0233935564449496 -0.323183126917881 ENSG00000177000 MTHFR
ENST00000431243 0.133812158420815 0.0233935564449496 -0.323183126917881 ENSG00000177000 MTHFR
ENST00000376486 0.900564115693804 0.795060136173158 -0.0356933516327649 ENSG00000177000 MTHFR
ENST00000312413 0.1754846713494 0.0376603642552142 -0.120151682460661 ENSG00000011021 CLCN6
ENST00000346436 0.1754846713494 0.0376603958728987 -0.120154449456494 ENSG00000011021 CLCN6
ENST00000376497 0.87755425986532 0.753335425468295 0.0276185257925629 ENSG00000011021 CLCN6
ENST00000376487 0.224793644616998 0.0584148244168205 -0.11227272364382 ENSG00000011021 CLCN6
ENST00000376496 0.228544496957503 0.0600596749212346 -0.106518741875029 ENSG00000011021 CLCN6
ENST00000376491 0.796631392726592 0.614482972411395 -0.0362412403470398 ENSG00000011021 CLCN6
ENST00000376492 0.569641692426287 0.32605626070185 -0.0692185393464066 ENSG00000011021 CLCN6
ENST00000376490 0.796631392726592 0.614482972411395 -0.0362412403470398 ENSG00000011021 CLCN6
ENST00000494028 0.0136801677918528 0.000681111923677816 -0.262139539365779 ENSG00000011021 CLCN6
ENST00000446542 0.365363710956874 0.143444297473868 -0.13028959063111 ENSG00000242349 NPPA-AS1
ENST00000400892 0.739032779119425 0.530965310212173 -0.0784433094575704 ENSG00000242349 NPPA-AS1
ENST00000376480 0.969237217953922 0.931221646592842 0.012400370176272 ENSG00000175206 NPPA
ENST00000376476 0.839997867057182 0.685960683170175 -0.0578686118033344 ENSG00000175206 NPPA
ENST00000376572 0.353995997770562 0.135555331967906 0.158260809312373 ENSG00000116685 KIAA2013
ENST00000376576 0.355997270023477 0.136929584443231 0.161971881795214 ENSG00000116685 KIAA2013
ENST00000485046 0.479945327190326 0.237561574832769 0.104475214368644 ENSG00000083444 PLOD1
ENST00000449038 0.4449063055695 0.206011838875123 0.126421602784572 ENSG00000083444 PLOD1
ENST00000358133 0.39800885642122 0.167721785430515 0.137421025569242 ENSG00000083444 PLOD1
ENST00000376369 0.800240395551 0.620448392510931 0.0398498910240254 ENSG00000083444 PLOD1
ENST00000429000 0.446818931886987 0.207775072193757 0.107938530768831 ENSG00000083444 PLOD1
ENST00000196061 0.780262353975452 0.590172645105851 0.0418555503268627 ENSG00000083444 PLOD1
ENST00000465920 0.805877586597903 0.629281062222381 0.0389343894015136 ENSG00000083444 PLOD1
ENST00000491536 0.941602761688632 0.875055936856596 -0.0124742587879641 ENSG00000083444 PLOD1
ENST00000470133 0.754929306713993 0.553405503910745 -0.0489736899829018 ENSG00000083444 PLOD1
ENST00000481933 0.987109092081247 0.971544385656573 -0.00329316545727965 ENSG00000083444 PLOD1
ENST00000444836 0.752474963330369 0.549953604763973 0.0451605455868183 ENSG00000116688 MFN2
ENST00000490079 0.78783466640659 0.600828314382816 -0.044030668974678 ENSG00000116688 MFN2
ENST00000235329 0.752506617514437 0.550003284327979 0.0451590195715096 ENSG00000116688 MFN2
ENST00000484391 0.773030826177885 0.579092630607603 -0.0463311175592114 ENSG00000116688 MFN2
ENST00000497302 0.906804206676853 0.808225781090513 -0.0199967743632393 ENSG00000116688 MFN2
ENST00000412236 0.957326041805784 0.906277349543663 -0.00990079695712208 ENSG00000116688 MFN2
ENST00000478749 0.356769679441012 0.137435910613895 0.129317568092282 ENSG00000116691 MIIP
ENST00000235332 0.2734257928075 0.0837366637855156 0.15785507716704 ENSG00000116691 MIIP
ENST00000436478 0.273919873623204 0.0840482179442667 0.157830314399079 ENSG00000116691 MIIP
ENST00000466860 0.201216094676289 0.0478566421858022 0.151069793661721 ENSG00000116691 MIIP
ENST00000498685 0.256799060804462 0.0741621318496453 0.132615183258567 ENSG00000116691 MIIP
ENST00000492256 0.409069086954718 0.176026960471282 0.169782227101334 ENSG00000116691 MIIP
ENST00000460823 0.136213249882795 0.0241939429701871 0.286792942353885 ENSG00000116691 MIIP
ENST00000478299 0.340039983191017 0.125925109133796 0.222446668565793 ENSG00000116691 MIIP
ENST00000536782 0.915538859703059 0.825363879234226 -0.0338877301472736 ENSG00000028137 TNFRSF1B
ENST00000376259 0.522542784277831 0.2782007343658 0.137815456207878 ENSG00000028137 TNFRSF1B
ENST00000492361 0.522542784277831 0.2782007343658 0.137815456207878 ENSG00000028137 TNFRSF1B
ENST00000356315 0.146991834278947 0.0276519252406641 -0.111585538259086 ENSG00000048707 VPS13D
ENST00000358136 0.146991834278947 0.0276519252406641 -0.111585538259086 ENSG00000048707 VPS13D
ENST00000476169 0.470436498920992 0.228294307923355 -0.137273545331168 ENSG00000048707 VPS13D
ENST00000489961 0.903980737006113 0.802121873285684 -0.0257125995722268 ENSG00000048707 VPS13D
ENST00000011700 0.136121424845309 0.0241717633963047 -0.125164058916298 ENSG00000048707 VPS13D
ENST00000460333 0.25952496801012 0.0757564429086395 -0.117950549140493 ENSG00000048707 VPS13D
ENST00000487188 0.417690397698844 0.182777148009432 -0.112411278049565 ENSG00000048707 VPS13D
ENST00000469054 0.969315932976286 0.931349738020512 -0.0102235867517683 ENSG00000048707 VPS13D
ENST00000496628 0.39333658907544 0.163773482276471 -0.0823738469946633 ENSG00000048707 VPS13D
ENST00000466732 0.974845389841775 0.944032301953183 -0.00993075889586408 ENSG00000048707 VPS13D
ENST00000476045 0.676533124583754 0.448111361075046 -0.0992530867322019 ENSG00000048707 VPS13D
ENST00000481484 0.750555078616934 0.54710106204089 -0.0804012144129621 ENSG00000048707 VPS13D
ENST00000543766 0.61828139424098 0.379225314805601 -0.0604123158729264 ENSG00000048707 VPS13D
ENST00000471923 0.512509092932729 0.268429571230991 -0.0865338434596117 ENSG00000048707 VPS13D
ENST00000543710 0.43443905886255 0.19710511827912 -0.119722907094377 ENSG00000048707 VPS13D
ENST00000473099 0.979861211412816 0.955337427784215 0.00669635345656797 ENSG00000048707 VPS13D
ENST00000376223 0.958238428170752 0.908273274470306 -0.0164831955693144 ENSG00000162496 DHRS3
ENST00000464917 0.881013334274594 0.759905715186989 -0.0453414570566659 ENSG00000162496 DHRS3
ENST00000484063 0.866432095192387 0.73311785900945 0.0397775115843792 ENSG00000116731 PRDM2
ENST00000376048 0.490652516186858 0.24717756145288 -0.086301584570044 ENSG00000116731 PRDM2
ENST00000311066 0.467666846904451 0.225946276992759 -0.090209390223165 ENSG00000116731 PRDM2
ENST00000235372 0.497564326492544 0.2542890276852 -0.0850950113998091 ENSG00000116731 PRDM2
ENST00000491134 0.455854915158026 0.215540459056241 -0.0885439336808099 ENSG00000116731 PRDM2
ENST00000502727 0.592534249391767 0.349727612746974 0.0703584029614559 ENSG00000116731 PRDM2
ENST00000502724 0.510217836800828 0.266298428137205 0.0842508617883299 ENSG00000116731 PRDM2
ENST00000413440 0.403567240247821 0.171807829862211 -0.103739961378355 ENSG00000116731 PRDM2
ENST00000343137 0.39005525550162 0.161470382006863 -0.106030977506723 ENSG00000116731 PRDM2
ENST00000491815 0.736788265841616 0.527623289259354 0.0479571643098542 ENSG00000116731 PRDM2
ENST00000503842 0.463725007958633 0.222574086190906 -0.0923897706815957 ENSG00000116731 PRDM2
ENST00000407521 0.845336542655841 0.69531041844019 0.0294853972444843 ENSG00000116731 PRDM2
ENST00000505823 0.464729323620576 0.223420853773623 -0.0922160227536742 ENSG00000116731 PRDM2
ENST00000487453 0.473303803557852 0.230936107993494 -0.12731086677685 ENSG00000116731 PRDM2
ENST00000491547 0.173677284182386 0.0369489805711991 0.173796334706793 ENSG00000189337 KAZN
ENST00000376030 0.134387324477999 0.0235891472699737 0.152753040489363 ENSG00000189337 KAZN
ENST00000503743 0.205719631088227 0.0498152865159119 0.189803322886191 ENSG00000189337 KAZN
ENST00000422387 0.114813639234706 0.0180056335507576 0.161607258262823 ENSG00000189337 KAZN
ENST00000361144 0.0725309712773612 0.00843403753079026 0.184060751444823 ENSG00000189337 KAZN
ENST00000376028 0.335472367091091 0.122834773457921 0.174982550601354 ENSG00000189337 KAZN
ENST00000400798 0.0893132150676532 0.0118143660285559 0.175564818444686 ENSG00000189337 KAZN
ENST00000400797 0.138254669624918 0.0248276287059514 0.212054571458696 ENSG00000189337 KAZN
ENST00000428417 0.0011296510168619 2.14693666113889e-05 0.279212776585438 ENSG00000171729 TMEM51
ENST00000376014 0.00108055380976028 2.00359694266077e-05 0.279657224162016 ENSG00000171729 TMEM51
ENST00000451326 0.00283920506549737 7.4217820920238e-05 0.302063421919064 ENSG00000171729 TMEM51
ENST00000400796 0.0013692972130404 2.79997903607453e-05 0.27720014797297 ENSG00000171729 TMEM51
ENST00000434578 0.00135088075893189 2.74833999734398e-05 0.277611377754874 ENSG00000171729 TMEM51
ENST00000376008 0.00145260101955148 3.04718628812501e-05 0.276622900681215 ENSG00000171729 TMEM51
ENST00000424792 0.627067554950952 0.38922199030086 0.11719756484571 ENSG00000204464 C1orf195
ENST00000375980 0.0021972028583757 5.28309507391179e-05 0.330851657284204 ENSG00000142634 EFHD2
ENST00000445566 0.0493753253293822 0.00467773411823325 0.348127111826152 ENSG00000142634 EFHD2
ENST00000546424 0.721736557784287 0.507253990129795 -0.0601996227404856 ENSG00000132906 CASP9
ENST00000333868 0.733669816936417 0.523042906722797 -0.0600354535803213 ENSG00000132906 CASP9
ENST00000348549 0.740004514618001 0.532020045946872 -0.0587833011416434 ENSG00000132906 CASP9
ENST00000400777 0.766199252354223 0.569309522579008 -0.0537272935219956 ENSG00000132906 CASP9
ENST00000424908 0.815111941981157 0.643444309764274 -0.0568246545943909 ENSG00000132906 CASP9
ENST00000375890 0.936976830804303 0.865752660364125 -0.0170194918641341 ENSG00000132906 CASP9
ENST00000474305 0.859443938662782 0.72015832901986 -0.0351356600231281 ENSG00000132906 CASP9
ENST00000447522 0.972936581349634 0.940329432164852 -0.00762704327915968 ENSG00000132906 CASP9
ENST00000440484 0.933486556930765 0.858968870575536 -0.019178326190588 ENSG00000132906 CASP9
ENST00000546969 0.974829739315839 0.943988358868239 0.00776396362372251 ENSG00000132906 CASP9
ENST00000469637 0.303851502608505 0.101999312775516 0.205300061881183 ENSG00000132906 CASP9
ENST00000375849 0.592307921162225 0.349456105481693 -0.0505140122432575 ENSG00000116138 DNAJC16
ENST00000375847 0.495236680697209 0.251955628075731 -0.0626554319065471 ENSG00000116138 DNAJC16
ENST00000475133 0.495236680697209 0.251955628075731 -0.0626554319065471 ENSG00000116138 DNAJC16
ENST00000375838 0.849793648442063 0.703147757985518 -0.0257362796481428 ENSG00000116138 DNAJC16
ENST00000483270 0.651271905407054 0.417874344815777 -0.0573797921952679 ENSG00000116138 DNAJC16
ENST00000472665 0.465012574683963 0.223641246968558 -0.143615720974288 ENSG00000116138 DNAJC16
ENST00000606186 0.832727190847284 0.673984854221803 -0.0613168291784367 ENSG00000272510 RP4-680D5.8
ENST00000479655 0.348321090512312 0.131579823248871 -0.223980085054874 ENSG00000116138 DNAJC16
ENST00000490811 0.959762632590154 0.911081749116433 -0.0152578128649719 ENSG00000116138 DNAJC16
ENST00000495523 0.234395050732117 0.062885308371309 -0.177605064025449 ENSG00000116138 DNAJC16
ENST00000375826 0.110304916381838 0.0168489266191135 0.341855660201399 ENSG00000116771 AGMAT
ENST00000480945 0.0260049666643096 0.00178456002749361 -0.207001035687936 ENSG00000197312 DDI2
ENST00000486680 0.111199647353943 0.0171099249548662 -0.169956230672546 ENSG00000197312 DDI2
ENST00000546927 0.326077740426517 0.116512379053316 -0.137629143391236 ENSG00000197312 DDI2
ENST00000320153 0.103890807488438 0.0152560027865705 -0.150243456272473 ENSG00000197312 DDI2
ENST00000483899 0.636521546362407 0.399909945847427 -0.0577775770161694 ENSG00000197312 DDI2
ENST00000548451 0.383936701969209 0.157081255747497 -0.156492525183407 ENSG00000197312 DDI2
ENST00000345034 0.120213131798036 0.019438176540792 -0.270680696750259 ENSG00000215695 RSC1A1
ENST00000375799 0.917184911894809 0.828147572280393 -0.0194299326310113 ENSG00000116786 PLEKHM2
ENST00000375793 0.918478323196376 0.830275063812743 -0.019174228732926 ENSG00000116786 PLEKHM2
ENST00000584345 0.2218415796532 0.0571661729248984 0.29408056550342 ENSG00000264048 AL121992.1
ENST00000462455 0.961628259369287 0.915040959299117 -0.00751297522303493 ENSG00000116786 PLEKHM2
ENST00000453804 0.920242151472004 0.833596805006702 -0.0227741016295222 ENSG00000237938 RP11-288I21.1
ENST00000477849 0.859432828284311 0.720108583588601 -0.0398481408678117 ENSG00000116786 PLEKHM2
ENST00000294454 0.132889376145339 0.0230958483159341 -0.30036393111083 ENSG00000162461 SLC25A34
ENST00000418525 0.0370720446950814 0.00302776399739908 -0.450303275684889 ENSG00000224459 RP11-169K16.4
ENST00000496928 0.638184905917312 0.40183042524665 0.119963248750067 ENSG00000162458 FBLIM1
ENST00000508310 0.616474014715695 0.376917586968777 0.126571452826285 ENSG00000162458 FBLIM1
ENST00000510393 0.75945734351131 0.559951442612445 0.0814270014176244 ENSG00000162458 FBLIM1
ENST00000430076 0.641445975194373 0.40577677871927 0.119657675161745 ENSG00000162458 FBLIM1
ENST00000375771 0.201171567208535 0.0478238964881686 0.226825638433487 ENSG00000162458 FBLIM1
ENST00000510929 0.71580212812274 0.499601464728405 0.096967429606759 ENSG00000162458 FBLIM1
ENST00000502638 0.647188619673246 0.412768701273942 0.116833929140208 ENSG00000162458 FBLIM1
ENST00000375766 0.205214940648112 0.0495608833297606 0.225353865235702 ENSG00000162458 FBLIM1
ENST00000400773 0.199700979393546 0.0472329461654732 0.227156951998307 ENSG00000162458 FBLIM1
ENST00000483633 0.743280846030578 0.536574270312369 0.0842404846653273 ENSG00000162458 FBLIM1
ENST00000502739 0.811931986686448 0.638581275934409 0.0633777094870222 ENSG00000162458 FBLIM1
ENST00000431771 0.754359547015921 0.552574174658237 0.0817947386666829 ENSG00000162458 FBLIM1
ENST00000441801 0.340571782834044 0.126287172584838 0.209651127409673 ENSG00000162458 FBLIM1
ENST00000332305 0.318869963187111 0.111449130040626 0.208112372143531 ENSG00000162458 FBLIM1
ENST00000514156 0.495192043233411 0.251882046176356 0.155884505105371 ENSG00000162458 FBLIM1
ENST00000509138 0.315843029763463 0.109434103377695 0.22400657094538 ENSG00000162458 FBLIM1
ENST00000535249 0.546835127496842 0.301933390247629 0.152508600475378 ENSG00000179743 RP11-169K16.9
ENST00000317122 0.204300984784215 0.0491292630492966 0.228005431004058 ENSG00000179743 RP11-169K16.9
ENST00000375759 0.799511061543018 0.619227871099609 -0.0385227540944292 ENSG00000065526 SPEN
ENST00000438066 0.503554513706482 0.259983018370161 0.105775222359911 ENSG00000065526 SPEN
ENST00000471538 0.539705786039627 0.295039920500968 0.105796869254145 ENSG00000065526 SPEN
ENST00000442985 0.720868595994837 0.505958973599605 0.0569016421765459 ENSG00000065526 SPEN
ENST00000487496 0.798047056716093 0.616910176148835 0.0602633074620499 ENSG00000065526 SPEN
ENST00000462525 0.932593802136742 0.857207354897826 0.0226196231414505 ENSG00000116809 ZBTB17
ENST00000440560 0.752458066347587 0.549850988448837 0.072001368769632 ENSG00000116809 ZBTB17
ENST00000375743 0.348602852179579 0.131776453966616 0.123258012287267 ENSG00000116809 ZBTB17
ENST00000537142 0.348602852179579 0.131776453966616 0.123258012287267 ENSG00000116809 ZBTB17
ENST00000375733 0.348602852179579 0.131776453966616 0.123258012287267 ENSG00000116809 ZBTB17
ENST00000444358 0.985652481829339 0.968117914955479 -0.00469633285653416 ENSG00000116809 ZBTB17
ENST00000471805 0.70438912435668 0.485091809110138 -0.097084442200088 ENSG00000116809 ZBTB17
ENST00000472658 0.80742604843739 0.632124587067864 -0.0667960331153203 ENSG00000116809 ZBTB17
ENST00000474511 0.772159291722119 0.57782661333158 -0.0794330113529097 ENSG00000116809 ZBTB17
ENST00000487785 0.679985208226903 0.452451628576916 -0.109730221986717 ENSG00000116809 ZBTB17
ENST00000448462 0.318009714344049 0.110827551816547 0.149869229586875 ENSG00000116809 ZBTB17
ENST00000492834 0.608792980795612 0.368068539994715 0.105374882483092 ENSG00000116809 ZBTB17
ENST00000490899 0.458698918184171 0.21803340096869 0.150378647963017 ENSG00000116809 ZBTB17
ENST00000464719 0.506174917984271 0.262392293881424 0.143333110910632 ENSG00000116809 ZBTB17
ENST00000479282 0.185504786151457 0.0416106284811104 0.200971171772536 ENSG00000116809 ZBTB17
ENST00000494020 0.373419364879861 0.14930975094667 0.174905855055688 ENSG00000116809 ZBTB17
ENST00000411503 0.609970795256487 0.369307577921118 0.122693566681681 ENSG00000173641 HSPB7
ENST00000442459 0.609970795256487 0.369307577921118 0.122693566681681 ENSG00000173641 HSPB7
ENST00000311890 0.606433122595905 0.365318633634127 0.123431887469672 ENSG00000173641 HSPB7
ENST00000375718 0.61576866587326 0.376023815294411 0.119431879407908 ENSG00000173641 HSPB7
ENST00000358432 0.00533056993438472 0.000175339529022978 0.449795124652805 ENSG00000142627 EPHA2
ENST00000480202 0.0430290432587568 0.00377850745970851 0.437360079763838 ENSG00000142627 EPHA2
ENST00000461614 0.145015108589423 0.0270267310900072 0.32673378906394 ENSG00000142627 EPHA2
ENST00000478117 0.834714680810563 0.677693209518034 0.0486109347290678 ENSG00000142632 ARHGEF19
ENST00000270747 0.741154965125847 0.533675444743264 0.0721343759511313 ENSG00000142632 ARHGEF19
ENST00000449495 0.735378943098697 0.525550293532259 0.092110252482617 ENSG00000142632 ARHGEF19
ENST00000478210 0.587612618856929 0.344714560006099 0.138716571230561 ENSG00000142632 ARHGEF19
ENST00000375599 0.900035624732964 0.79406383180325 -0.0378855909655302 ENSG00000132881 RSG1
ENST00000375592 0.317203949772297 0.11032545843331 -0.109801431984441 ENSG00000037637 FBXO42
ENST00000456164 0.749704391333878 0.545937852943634 -0.0687400426956812 ENSG00000037637 FBXO42
ENST00000444116 0.711001290880487 0.493606449031784 -0.0775452614810901 ENSG00000037637 FBXO42
ENST00000478089 0.247889410778005 0.0695680337512147 -0.216623750323593 ENSG00000037637 FBXO42
ENST00000475078 0.256195143327209 0.0738654530291428 0.184264921645724 ENSG00000055070 SZRD1
ENST00000401088 0.474072459342997 0.231756479715715 0.128268622666675 ENSG00000055070 SZRD1
ENST00000471507 0.339341071408298 0.125386834640642 0.154655660689801 ENSG00000055070 SZRD1
ENST00000401089 0.47428891083253 0.231974855171764 0.128370507996552 ENSG00000055070 SZRD1
ENST00000486763 0.288276958554461 0.0924144063132519 0.157329778925753 ENSG00000055070 SZRD1
ENST00000476423 0.247845483381248 0.0695098931085113 0.178007943114798 ENSG00000055070 SZRD1
ENST00000475554 0.33228036619858 0.120892269393565 0.152128283160773 ENSG00000055070 SZRD1
ENST00000375590 0.296114530914056 0.0974339294798553 0.165003317406276 ENSG00000055070 SZRD1
ENST00000472351 0.331971475939633 0.120693996082062 0.157106189613563 ENSG00000055070 SZRD1
ENST00000492354 0.474340040896258 0.232058482978854 0.128349193788766 ENSG00000055070 SZRD1
ENST00000472461 0.350706308160027 0.133143238826784 0.151858288953105 ENSG00000055070 SZRD1
ENST00000491418 0.480219373969615 0.237799074828117 0.127707792366137 ENSG00000187144 SPATA21
ENST00000466212 0.545072101870587 0.300070970492289 0.115494578246637 ENSG00000187144 SPATA21
ENST00000337132 0.860107720444152 0.721386411615198 -0.0339516710561214 ENSG00000157191 NECAP2
ENST00000504551 0.953279372655332 0.898009617515833 -0.0152106316424478 ENSG00000157191 NECAP2
ENST00000406746 0.860107720444152 0.721386411615198 -0.0339516710561214 ENSG00000157191 NECAP2
ENST00000457722 0.953421261471645 0.898288579923686 -0.014812027650377 ENSG00000157191 NECAP2
ENST00000486390 0.923080922413521 0.83816729197239 0.0293385655979263 ENSG00000157191 NECAP2
ENST00000443980 0.860107720444152 0.721386411615198 -0.0339516710561214 ENSG00000157191 NECAP2
ENST00000504858 0.882532435189869 0.762702554805256 0.0396856044074012 ENSG00000157191 NECAP2
ENST00000508680 0.838829512723491 0.684253267599578 0.0534742572281221 ENSG00000157191 NECAP2
ENST00000492095 0.860107720444152 0.721386411615198 -0.0339516710561214 ENSG00000157191 NECAP2
ENST00000459640 0.968073431617542 0.928766399198198 -0.0109920817076813 ENSG00000157191 NECAP2
ENST00000496239 0.860107720444152 0.721386411615198 -0.0339516710561214 ENSG00000157191 NECAP2
ENST00000513161 0.953279372655332 0.898009617515833 -0.0152106316424478 ENSG00000157191 NECAP2
ENST00000509727 0.170603797585735 0.0357345295164747 -0.222828443681137 ENSG00000157191 NECAP2
ENST00000457898 0.739967843191575 0.531980917874358 -0.0611749849932442 ENSG00000226029 RP4-798A10.2
ENST00000263511 0.0793580648638211 0.00974531901920595 -0.245781985838716 ENSG00000080947 CROCCP3
ENST00000591348 0.0619394302435586 0.00662177279453522 -0.267624656889763 ENSG00000080947 CROCCP3
ENST00000420820 0.912099773607874 0.818397398463646 0.0258549049095714 ENSG00000080947 CROCCP3
ENST00000591316 0.952523087060256 0.896850872409176 -0.0145556522036378 ENSG00000080947 CROCCP3
ENST00000590118 0.921851869390503 0.83606751504493 0.0230047697872071 ENSG00000080947 CROCCP3
ENST00000589964 0.912069476319837 0.818324673633336 0.0258492049608518 ENSG00000080947 CROCCP3
ENST00000430580 0.14934279472412 0.0284296255137559 -0.139426322640226 ENSG00000219481 NBPF1
ENST00000392963 0.144017192095849 0.0267364151844766 -0.193815089303683 ENSG00000219481 NBPF1
ENST00000420031 0.748866349351853 0.544688198508743 -0.0656279031860788 ENSG00000219481 NBPF1
ENST00000432949 0.85333468344149 0.7095392055793 -0.0376065667154951 ENSG00000219481 NBPF1
ENST00000287968 0.781068375703921 0.591395223389796 0.0679781343254231 ENSG00000219481 NBPF1
ENST00000420513 0.135011396249489 0.023825609007745 -0.242329132572642 ENSG00000219481 NBPF1
ENST00000599069 0.75545197361797 0.554260462157759 -0.0415057513389917 ENSG00000219481 NBPF1
ENST00000599908 0.295127530527888 0.0968860074474913 -0.18116297444107 ENSG00000219481 NBPF1
ENST00000449853 0.900260673061386 0.794557019730076 0.0237712727227892 ENSG00000219481 NBPF1
ENST00000540383 0.835909702435348 0.679586203822933 0.0513688739537414 ENSG00000215908 CROCCP2
ENST00000412962 0.818666319744427 0.649512041743919 0.0546496254764488 ENSG00000215908 CROCCP2
ENST00000362058 0.302265928548383 0.100962987923165 0.152836399209029 ENSG00000215908 CROCCP2
ENST00000334429 0.182881428335932 0.0405506639837891 -0.314332741946193 ENSG00000186301 MST1P2
ENST00000418421 0.0290501560897132 0.0021027672039134 -0.47168744736186 ENSG00000186301 MST1P2
ENST00000457982 0.179072007114619 0.0390586741270987 -0.316680943090739 ENSG00000186301 MST1P2
ENST00000419267 0.582229639494633 0.33933727874195 0.131863921472635 ENSG00000236698 EIF1AXP1
ENST00000466256 0.53420682803061 0.289460683686322 0.10693364423943 ENSG00000058453 CROCC
ENST00000422124 0.362018332915752 0.141224959273988 -0.22242056163831 ENSG00000238142 RP11-108M9.4
ENST00000457075 0.396186216028444 0.166261494767697 -0.207559011569871 ENSG00000238142 RP11-108M9.4
ENST00000416869 0.396186216028444 0.166261494767697 -0.207559011569871 ENSG00000238142 RP11-108M9.4
ENST00000453917 0.783465610247316 0.594793646727483 -0.0816722213148831 ENSG00000235241 RP11-108M9.5
ENST00000375541 0.197488770958209 0.0463652105724393 0.235813581652282 ENSG00000058453 CROCC
ENST00000445545 0.171663243799648 0.0361123053038691 0.241396742940519 ENSG00000058453 CROCC
ENST00000467938 0.150811112412388 0.0288932072619798 0.236469990978994 ENSG00000058453 CROCC
ENST00000492631 0.226991058835279 0.0593559275770442 0.201702770215329 ENSG00000058453 CROCC
ENST00000467715 0.483805915095133 0.240878608019267 0.127179994961342 ENSG00000058453 CROCC
ENST00000494191 0.112696153089938 0.0174645943102957 0.248035181688761 ENSG00000058453 CROCC
ENST00000486318 0.0437411781674371 0.00387952045496738 0.255240110739344 ENSG00000058453 CROCC
ENST00000498688 0.119542893033206 0.0192627869827118 0.218077735269905 ENSG00000058453 CROCC
ENST00000477773 0.438146255395216 0.200224070474538 0.117017877986296 ENSG00000058453 CROCC
ENST00000497654 0.126030797839204 0.0209962563657053 0.313626701309807 ENSG00000058453 CROCC
ENST00000465021 0.311064169601842 0.106380614064488 0.187748897754652 ENSG00000058453 CROCC
ENST00000465291 0.51033117133408 0.266395415368025 0.149504867284734 ENSG00000058453 CROCC
ENST00000375535 0.762069162086076 0.563679799773328 0.0541190744465238 ENSG00000117122 MFAP2
ENST00000375534 0.811876371705972 0.638516811204012 0.0441144406617961 ENSG00000117122 MFAP2
ENST00000490075 0.821781941796558 0.654606217196535 0.0421367155928996 ENSG00000117122 MFAP2
ENST00000438542 0.823348677429842 0.657530027178084 0.0417236901161423 ENSG00000117122 MFAP2
ENST00000476788 0.890167585355406 0.776322965800229 0.0271527644160522 ENSG00000117122 MFAP2
ENST00000478684 0.914115016818703 0.82242049274717 -0.0238537650900756 ENSG00000117122 MFAP2
ENST00000492598 0.905474205829654 0.805556633203369 -0.0264631897941754 ENSG00000117122 MFAP2
ENST00000446261 0.187897634053352 0.0424800480501561 0.228678080493373 ENSG00000226526 RP1-37C10.3
ENST00000326735 0.271395322659816 0.0824992534587071 0.194856273864948 ENSG00000159363 ATP13A2
ENST00000341676 0.27851134082684 0.0867473076899839 0.194012231198871 ENSG00000159363 ATP13A2
ENST00000452699 0.27851134082684 0.0867473076899839 0.194012231198871 ENSG00000159363 ATP13A2
ENST00000466561 0.318074598152681 0.110884868664588 0.15906881886216 ENSG00000159363 ATP13A2
ENST00000502418 0.360885690806569 0.140314252999354 0.154767613833085 ENSG00000159363 ATP13A2
ENST00000503552 0.494733934010173 0.251477980669641 0.135598868408085 ENSG00000159363 ATP13A2
ENST00000463860 0.264686631353734 0.0787433083677334 0.181075419136915 ENSG00000159363 ATP13A2
ENST00000502860 0.247087851355014 0.0691243346090498 0.202712036326466 ENSG00000159363 ATP13A2
ENST00000509392 0.44796058776924 0.208752855943658 0.160987443369749 ENSG00000159363 ATP13A2
ENST00000506174 0.257385743824783 0.0744492109782529 0.196719904031301 ENSG00000159363 ATP13A2
ENST00000510069 0.134283097598021 0.0235480007978188 0.240834727036067 ENSG00000159363 ATP13A2
ENST00000511957 0.0429690229264596 0.00377175458034434 0.279930992176855 ENSG00000159363 ATP13A2
ENST00000508222 0.0538116681010354 0.0053309987104604 0.271979886661904 ENSG00000159363 ATP13A2
ENST00000509619 0.125612512909642 0.0208845858907555 0.255387416156792 ENSG00000159363 ATP13A2
ENST00000375499 0.569894350219211 0.326279518411245 -0.118156896965548 ENSG00000117118 SDHB
ENST00000485092 0.271500411190863 0.0825847442530338 -0.247700622452223 ENSG00000117118 SDHB
ENST00000475049 0.272049053599358 0.0829221486317874 -0.247077294870836 ENSG00000117118 SDHB
ENST00000485515 0.627837171200523 0.389928927163236 -0.102216173574612 ENSG00000117118 SDHB
ENST00000491274 0.619763474053953 0.380794630649888 -0.103423511599208 ENSG00000117118 SDHB
ENST00000475506 0.575322079597088 0.331818303188892 -0.124214049599486 ENSG00000117118 SDHB
ENST00000463045 0.610976675200552 0.370371445896728 -0.111524505326148 ENSG00000117118 SDHB
ENST00000466613 0.666522503251831 0.435662949904619 -0.10348120973861 ENSG00000117118 SDHB
ENST00000439577 0.864576590797359 0.729710368892395 0.0360844612854584 ENSG00000227751 RP1-20B21.4
ENST00000375436 0.585328811497244 0.342264221510161 0.0892381185978051 ENSG00000179051 RCC2
ENST00000474892 0.843045714337469 0.69148783285853 0.0268742680481292 ENSG00000179051 RCC2
ENST00000375433 0.433357238510806 0.19619196797256 0.100854819329475 ENSG00000179051 RCC2
ENST00000583469 0.699116701353615 0.477826304257266 0.0851309522531796 ENSG00000266727 AC004824.1
ENST00000361221 0.670769005478684 0.44055172971539 0.0677944174492064 ENSG00000074964 ARHGEF10L
ENST00000452522 0.670745147651967 0.440524490768861 0.0677979138584128 ENSG00000074964 ARHGEF10L
ENST00000434513 0.664442350240219 0.433158810658452 0.0698648087566954 ENSG00000074964 ARHGEF10L
ENST00000375415 0.83355683194816 0.675646081971245 0.0368544595654559 ENSG00000074964 ARHGEF10L
ENST00000375420 0.936554074452366 0.865038953623729 0.0150356828014093 ENSG00000074964 ARHGEF10L
ENST00000482892 0.970615881352463 0.934311226132365 -0.0123188827503328 ENSG00000074964 ARHGEF10L
ENST00000469726 0.942926343164083 0.877777572459503 0.0163360194448521 ENSG00000074964 ARHGEF10L
ENST00000375408 0.989030572421589 0.975638898363565 0.00321465715493647 ENSG00000074964 ARHGEF10L
ENST00000167825 0.989014269756718 0.975605757263876 0.00321885751823865 ENSG00000074964 ARHGEF10L
ENST00000475356 0.934528807144975 0.861058579265843 -0.0176072809462773 ENSG00000074964 ARHGEF10L
ENST00000482359 0.518533244215484 0.274171569335049 -0.135111774751294 ENSG00000074964 ARHGEF10L
ENST00000466782 0.234826453563334 0.0630566325337096 -0.213356400751849 ENSG00000074964 ARHGEF10L
ENST00000495593 0.939425501373122 0.871053414835811 -0.0204529239141859 ENSG00000074964 ARHGEF10L
ENST00000494072 0.655461208832038 0.422651535568861 0.0948187801944346 ENSG00000255275 RP13-279N23.2
ENST00000538309 0.679125221046093 0.451416703277121 0.0973678818971392 ENSG00000159423 ALDH4A1
ENST00000538839 0.593689740229688 0.350997433259622 0.115978626838144 ENSG00000159423 ALDH4A1
ENST00000290597 0.593345843784077 0.350625995751831 0.116032155705772 ENSG00000159423 ALDH4A1
ENST00000375341 0.575212700366301 0.331629847392206 0.120660286023815 ENSG00000159423 ALDH4A1
ENST00000454547 0.466729236270898 0.225205893177675 0.141791981079719 ENSG00000159423 ALDH4A1
ENST00000432718 0.249053084938513 0.0702027884132626 0.185539970861231 ENSG00000159423 ALDH4A1
ENST00000455833 0.42074473896852 0.185289808732048 0.143725988121509 ENSG00000169991 IFFO2
ENST00000355609 0.89906040374045 0.79198027331366 0.0297441122346946 ENSG00000169991 IFFO2
ENST00000416166 0.0653725593237067 0.00717146859102163 0.252697136914861 ENSG00000169991 IFFO2
ENST00000606379 0.588476475577985 0.345622025662598 0.12947379238641 ENSG00000272084 RP5-1126H10.2
ENST00000375254 0.537358088144055 0.292580729608185 -0.0498960709229878 ENSG00000127481 UBR4
ENST00000375226 0.535934157109444 0.2913324585569 -0.0500236178449113 ENSG00000127481 UBR4
ENST00000375267 0.535934157109444 0.2913324585569 -0.0500236178449113 ENSG00000127481 UBR4
ENST00000375217 0.535934157109444 0.2913324585569 -0.0500236178449113 ENSG00000127481 UBR4
ENST00000375225 0.766401275840443 0.569601335050975 0.0465652285296851 ENSG00000127481 UBR4
ENST00000429347 0.90379985731023 0.801588340989464 -0.0162820978626502 ENSG00000127481 UBR4
ENST00000375224 0.825726664330085 0.661665199635201 -0.0296050784313224 ENSG00000127481 UBR4
ENST00000459947 0.692987324299753 0.469589740880891 0.0737423163563877 ENSG00000127481 UBR4
ENST00000486515 0.803904699105332 0.62618748103764 0.0582367881595069 ENSG00000127481 UBR4
ENST00000543981 0.878223992005727 0.754652617635748 -0.0209746381091022 ENSG00000127481 UBR4
ENST00000492606 0.710592313325646 0.492930480375633 -0.0780712326363778 ENSG00000127481 UBR4
ENST00000467272 0.482820289860937 0.240004793981981 -0.0864194787259728 ENSG00000127481 UBR4
ENST00000483922 0.290485973622909 0.0938440728061039 -0.17217580554446 ENSG00000127481 UBR4
ENST00000494503 0.470557796979552 0.228416948360218 -0.112705912104504 ENSG00000127481 UBR4
ENST00000466969 0.898957898602236 0.791382077633961 0.0313523977932476 ENSG00000127481 UBR4
ENST00000375218 0.876453939611627 0.750947394193128 -0.0278033634320991 ENSG00000127481 UBR4
ENST00000425413 0.300293150465708 0.0998440670226366 -0.0896001065976474 ENSG00000127481 UBR4
ENST00000417040 0.64015809153065 0.404248480995987 -0.0431308919467182 ENSG00000127481 UBR4
ENST00000475973 0.345735952803066 0.12995027464242 -0.151554619447321 ENSG00000127481 UBR4
ENST00000465036 0.707921246758163 0.489704429667263 -0.082590628237349 ENSG00000127481 UBR4
ENST00000419533 0.676323189576623 0.447792667480116 -0.0485760421619873 ENSG00000127481 UBR4
ENST00000497018 0.8150980938246 0.643412289083992 0.0556948351018155 ENSG00000127481 UBR4
ENST00000437898 0.269192930744362 0.0813229994550196 0.0904452924796922 ENSG00000230424 RP1-43E13.2
ENST00000477853 0.452346339470966 0.212415639691375 0.0838055213813129 ENSG00000127463 EMC1
ENST00000480380 0.556523930419228 0.31202508573927 0.0776976048121221 ENSG00000127463 EMC1
ENST00000375199 0.445852698893976 0.206828326249766 0.0839943946654932 ENSG00000127463 EMC1
ENST00000375208 0.459443242762485 0.218755795147003 0.0807887892398154 ENSG00000127463 EMC1
ENST00000461353 0.697050019658902 0.475294378053245 0.0575192145074916 ENSG00000127463 EMC1
ENST00000486405 0.848700408731142 0.701381536050865 0.0366440843074879 ENSG00000127463 EMC1
ENST00000486238 0.819101860434742 0.650475904138508 0.0526321240089035 ENSG00000127463 EMC1
ENST00000494770 0.411198936176882 0.177741379385993 0.100636943366306 ENSG00000127463 EMC1
ENST00000462505 0.853722196905691 0.710222138164192 0.0449406965840035 ENSG00000127463 EMC1
ENST00000496654 0.487440276262576 0.244386447898238 0.145396270911583 ENSG00000127463 EMC1
ENST00000467423 0.414675478387022 0.180270518055512 0.133478973903906 ENSG00000127463 EMC1
ENST00000475079 0.746808968951295 0.541697513032649 0.0615422543627819 ENSG00000127463 EMC1
ENST00000488681 0.915190944932365 0.824626689049453 0.0198828167091517 ENSG00000127463 EMC1
ENST00000356068 0.926343646347638 0.844972506764144 0.0173574922805668 ENSG00000127463 EMC1
ENST00000330263 3.57818306035698e-08 6.91251481677574e-11 0.500730685670905 ENSG00000053372 MRTO4
ENST00000493700 1.21406078036189e-05 7.01521093257035e-08 0.454114298525149 ENSG00000053372 MRTO4
ENST00000479559 5.96131385382864e-06 2.85338564469034e-08 0.522178656914234 ENSG00000053372 MRTO4
ENST00000235835 0.71580212812274 0.499606439176664 0.0625162134473745 ENSG00000053371 AKR7A2
ENST00000330072 0.716507007604397 0.500442808128874 0.0623777564721284 ENSG00000053371 AKR7A2
ENST00000489286 0.755425421537905 0.554227951331235 0.0539164260175113 ENSG00000053371 AKR7A2
ENST00000481966 0.7137956659506 0.496944011986634 0.0654100244543259 ENSG00000053371 AKR7A2
ENST00000492217 0.924049514394877 0.840284092399339 0.0213610109175061 ENSG00000053371 AKR7A2
ENST00000375155 0.452298566562793 0.212344950874791 0.122133493965877 ENSG00000040487 PQLC2
ENST00000375153 0.452969588189195 0.213027521025047 0.122078203256283 ENSG00000040487 PQLC2
ENST00000469076 0.45352509116035 0.213525325916991 0.12205687904805 ENSG00000040487 PQLC2
ENST00000400548 0.453330697720356 0.213336316981518 0.122091184888858 ENSG00000040487 PQLC2
ENST00000497827 0.495629574395159 0.252404601342119 0.114458578346768 ENSG00000040487 PQLC2
ENST00000432465 0.707313061224934 0.488728064779254 0.0785598959348706 ENSG00000040487 PQLC2
ENST00000401084 0.733030850633049 0.52201890672858 0.0449963784511879 ENSG00000077549 CAPZB
ENST00000264203 0.733030850633049 0.52201890672858 0.0449963784511879 ENSG00000077549 CAPZB
ENST00000375144 0.99006599666045 0.978214338603472 -0.00216041367572267 ENSG00000077549 CAPZB
ENST00000375142 0.733152033707402 0.522187322862741 0.0449878415604853 ENSG00000077549 CAPZB
ENST00000433834 0.630690093313626 0.393170309816921 0.0579861935447704 ENSG00000077549 CAPZB
ENST00000264202 0.305986561750952 0.103316744824206 0.101182714923075 ENSG00000077549 CAPZB
ENST00000413711 0.115045906126456 0.0180609104640743 0.140115116277233 ENSG00000077549 CAPZB
ENST00000459967 0.0603529608675882 0.00636003854077205 0.178522917685808 ENSG00000077549 CAPZB
ENST00000457768 0.097481980358374 0.0137347941209197 0.19280054975849 ENSG00000077549 CAPZB
ENST00000489607 0.129528101049563 0.0220058681394415 0.182908258646327 ENSG00000077549 CAPZB
ENST00000482808 0.0971941512448671 0.0136682549542376 0.210975626935866 ENSG00000077549 CAPZB
ENST00000602662 0.44667911725133 0.207643324326344 0.123982452046869 ENSG00000270136 MINOS1-NBL1
ENST00000486890 0.303450416912941 0.101680529260795 0.166243507811808 ENSG00000173436 MINOS1
ENST00000322753 0.328769106963798 0.118624115760766 0.134393301733298 ENSG00000173436 MINOS1
ENST00000498067 0.593069143489862 0.350304175896143 0.142157614094908 ENSG00000173436 MINOS1
ENST00000462646 0.294930230839441 0.0967830832286114 0.173263093476727 ENSG00000173436 MINOS1
ENST00000467029 0.340255982365277 0.126044753478071 0.138112831219237 ENSG00000173436 MINOS1
ENST00000481464 0.339903261082402 0.125793902075601 0.138033764547258 ENSG00000173436 MINOS1
ENST00000498642 0.343368714556912 0.128343424664261 0.137482801617718 ENSG00000173436 MINOS1
ENST00000479642 0.48868352036956 0.245405938923155 0.16766627763411 ENSG00000173436 MINOS1
ENST00000602293 0.347948774499872 0.131317328596197 0.117627079419776 ENSG00000270136 MINOS1-NBL1
ENST00000602384 0.33794128654759 0.124522785208802 0.118951919361644 ENSG00000270136 MINOS1-NBL1
ENST00000602450 0.346488555577613 0.1303643050653 0.117803148423745 ENSG00000270136 MINOS1-NBL1
ENST00000485362 0.344692896976786 0.12930256959321 0.136920702460303 ENSG00000173436 MINOS1
ENST00000428975 0.735943538172229 0.52633815405589 0.0722348040894564 ENSG00000158747 NBL1
ENST00000289749 0.775750938226234 0.583249952934314 0.0642854019571921 ENSG00000158747 NBL1
ENST00000451758 0.735497709420624 0.525773250238952 0.0730485027026452 ENSG00000158747 NBL1
ENST00000439664 0.720152454438804 0.505040206510903 0.0752284202581043 ENSG00000158747 NBL1
ENST00000375136 0.600802867495895 0.359169583565445 0.11729386703788 ENSG00000158747 NBL1
ENST00000548815 0.602174452529054 0.360963987572612 0.116856448620607 ENSG00000158747 NBL1
ENST00000425400 0.698854916947904 0.477489693384684 0.0802806091675896 ENSG00000158747 NBL1
ENST00000439278 0.664104090133245 0.432757723438196 0.0833289332117334 ENSG00000158747 NBL1
ENST00000427894 0.724956665317606 0.511072847464806 0.0769770298892223 ENSG00000158747 NBL1
ENST00000294543 0.126105465120811 0.0210304471633804 -0.138919522627529 ENSG00000162542 TMCO4
ENST00000375127 0.114408534969467 0.0179006618435035 -0.141088770114204 ENSG00000162542 TMCO4
ENST00000489814 0.0223764969716582 0.00141668346343665 -0.242973353503679 ENSG00000162542 TMCO4
ENST00000375122 0.126365691410181 0.0210934615246445 -0.138909634980554 ENSG00000162542 TMCO4
ENST00000489135 0.588272142017709 0.345370352956969 -0.0682893551941041 ENSG00000162542 TMCO4
ENST00000496528 0.876626417315082 0.751329269259758 -0.0266591385155288 ENSG00000162542 TMCO4
ENST00000462171 0.647627657762658 0.413305201499954 0.0667625996853312 ENSG00000162542 TMCO4
ENST00000488449 0.505305952153813 0.261605746997442 -0.111109162974269 ENSG00000162542 TMCO4
ENST00000375120 0.912892801887507 0.820179279494192 -0.016721276968639 ENSG00000169914 OTUD3
ENST00000466697 0.881818311593434 0.761338404630465 0.0369487232163541 ENSG00000169914 OTUD3
ENST00000375078 0.617582053937559 0.378396904209019 -0.0800919285655508 ENSG00000162545 CAMK2N1
ENST00000489020 0.954847606014743 0.901274202917258 -0.0120944963177039 ENSG00000162545 CAMK2N1
ENST00000264198 0.77551455770336 0.582876836206806 0.0572343992907406 ENSG00000090432 MUL1
ENST00000321556 0.323210579509013 0.114523433684296 -0.123037087649189 ENSG00000158828 PINK1
ENST00000492302 0.0810284151752965 0.01007133089611 -0.167250301989909 ENSG00000158828 PINK1
ENST00000451424 0.266540420174569 0.0797788561433857 -0.112521156632185 ENSG00000117242 PINK1-AS
ENST00000400490 0.0990306295323416 0.0140739546258545 -0.157012148074754 ENSG00000158828 PINK1
ENST00000535128 0.125802603171556 0.0209441354677728 -0.204455359276058 ENSG00000257033 AL391357.1
ENST00000602624 0.381005270892124 0.154950664972178 0.136605291766223 ENSG00000244038 DDOST
ENST00000375048 0.379119282598066 0.153521484632016 0.13707713608495 ENSG00000244038 DDOST
ENST00000415136 0.372876372983134 0.148907695638427 0.140553803937558 ENSG00000244038 DDOST
ENST00000475210 0.300243052524339 0.0997956356319251 0.130984474776954 ENSG00000244038 DDOST
ENST00000464364 0.347655281651958 0.131136420156891 0.169668086356433 ENSG00000244038 DDOST
ENST00000477229 0.380859807958484 0.154838952205353 0.170752328801111 ENSG00000244038 DDOST
ENST00000312239 0.0265282822588302 0.0018468074768191 -0.213721651272818 ENSG00000127483 HP1BP3
ENST00000375003 0.0201064941764326 0.00121026982742671 -0.257576932876399 ENSG00000127483 HP1BP3
ENST00000413451 0.0175580659309678 0.000991844243239292 -0.340511501926311 ENSG00000203394 RP5-930J4.4
ENST00000488722 0.0100407690223319 0.000433494232268747 -0.298860094014291 ENSG00000127483 HP1BP3
ENST00000491748 0.0463949832643121 0.00424971410318416 -0.23648691621918 ENSG00000127483 HP1BP3
ENST00000419948 0.0929959140031316 0.0126584016449673 -0.195419798075581 ENSG00000127483 HP1BP3
ENST00000438032 0.0665247208451138 0.00736097289754129 -0.168054271588663 ENSG00000127483 HP1BP3
ENST00000424732 0.0681164402534535 0.00763982183693498 -0.168378057581163 ENSG00000127483 HP1BP3
ENST00000417710 0.0963118715467634 0.0134544738321746 -0.164627049826378 ENSG00000127483 HP1BP3
ENST00000487117 0.0875799294235252 0.0114475448086204 -0.166247776736442 ENSG00000127483 HP1BP3
ENST00000375000 0.145015108589423 0.0270258833095869 -0.132294079340227 ENSG00000127483 HP1BP3
ENST00000437575 0.178700734798481 0.0388360584745878 -0.114334078009383 ENSG00000127483 HP1BP3
ENST00000419490 0.173374817733084 0.0368275869307723 -0.1181184232308 ENSG00000127483 HP1BP3
ENST00000414993 0.177388616929175 0.0383581408721374 -0.117363893636762 ENSG00000127483 HP1BP3
ENST00000443615 0.270856348805815 0.0821812421396743 -0.106717374353877 ENSG00000127483 HP1BP3
ENST00000264211 0.778422595847561 0.587151816136365 -0.0514933517572745 ENSG00000075151 EIF4G3
ENST00000400422 0.876013342705844 0.750197728983077 0.0255781446909222 ENSG00000075151 EIF4G3
ENST00000602326 0.876013342705844 0.750197728983077 0.0255781446909222 ENSG00000075151 EIF4G3
ENST00000374935 0.78836275665587 0.601591405608128 -0.0489735545167354 ENSG00000075151 EIF4G3
ENST00000537738 0.540959719327645 0.296193303213894 -0.0788323234846908 ENSG00000075151 EIF4G3
ENST00000374937 0.822049368461353 0.655207031488592 -0.0405916317191868 ENSG00000075151 EIF4G3
ENST00000536266 0.666954702877178 0.436205896393224 -0.0698813938638069 ENSG00000075151 EIF4G3
ENST00000435383 0.534666343657175 0.289959439402704 -0.0943293467114614 ENSG00000075151 EIF4G3
ENST00000496705 0.750629973920702 0.547233339561235 0.0437807411335154 ENSG00000075151 EIF4G3
ENST00000374933 0.724715181443194 0.510787864966541 0.0583471795642542 ENSG00000075151 EIF4G3
ENST00000544689 0.860151614054772 0.721445480605331 0.0343161420120496 ENSG00000075151 EIF4G3
ENST00000485722 0.5686184383058 0.324954589002184 -0.148158846368116 ENSG00000075151 EIF4G3
ENST00000356916 0.65068071100246 0.417105465993315 0.0772143068044149 ENSG00000075151 EIF4G3
ENST00000374927 0.98033525723261 0.956112434557761 0.00587722173705901 ENSG00000075151 EIF4G3
ENST00000438975 0.205220380460177 0.0495641719095147 0.163303338861128 ENSG00000075151 EIF4G3
ENST00000411888 0.155650104348679 0.0305569791450135 0.173644828536877 ENSG00000075151 EIF4G3
ENST00000476088 0.497619301532248 0.254355217963062 -0.145472528883282 ENSG00000075151 EIF4G3
ENST00000463775 0.487986493008388 0.244799759889126 0.115979607466605 ENSG00000075151 EIF4G3
ENST00000415912 0.394988251084568 0.165164641562688 0.090310459725662 ENSG00000117298 ECE1
ENST00000357071 0.809103256971317 0.634632931281553 0.0400265631640704 ENSG00000117298 ECE1
ENST00000531334 0.493674725292046 0.250413439929519 0.132025664858103 ENSG00000117298 ECE1
ENST00000374893 0.606778305435705 0.365806451732819 0.0807357581273681 ENSG00000117298 ECE1
ENST00000436918 0.625672735317821 0.387654741899316 0.0774729564299555 ENSG00000117298 ECE1
ENST00000264205 0.615545034240103 0.375726085530763 0.0791887686877828 ENSG00000117298 ECE1
ENST00000526194 0.526434353484432 0.281847661770576 0.103052360859872 ENSG00000117298 ECE1
ENST00000470394 0.704733767972986 0.485516761743651 0.0900239369230404 ENSG00000117298 ECE1
ENST00000528294 0.891762001490044 0.778891776774785 0.0318051566028667 ENSG00000117298 ECE1
ENST00000473505 0.322382227557414 0.113940271801621 0.194850148429033 ENSG00000117298 ECE1
ENST00000481130 0.445269972574354 0.206297106507284 0.143369029589944 ENSG00000117298 ECE1
ENST00000527991 0.461464007988003 0.220407194778467 0.144295523553701 ENSG00000117298 ECE1
ENST00000463334 0.0997961526226751 0.0142613884223312 0.221961868700883 ENSG00000117298 ECE1
ENST00000454000 0.881925562269899 0.761603203475925 -0.0278609608405583 ENSG00000142794 NBPF3
ENST00000475869 0.992461473229102 0.983498291689545 -0.00310130687320151 ENSG00000142794 NBPF3
ENST00000318220 0.887528409901757 0.77182540221683 -0.026382191436845 ENSG00000142794 NBPF3
ENST00000478653 0.172972379795775 0.0366485797923608 0.223147922479981 ENSG00000142794 NBPF3
ENST00000318249 0.887528409901757 0.77182540221683 -0.026382191436845 ENSG00000142794 NBPF3
ENST00000485941 0.804964923187164 0.627916558457712 0.0674514318864602 ENSG00000142794 NBPF3
ENST00000342104 0.887528409901757 0.77182540221683 -0.026382191436845 ENSG00000142794 NBPF3
ENST00000486229 0.617335065905831 0.37804508226691 -0.0887546969171259 ENSG00000142794 NBPF3
ENST00000434838 0.864641182216259 0.729923865436594 -0.0382610416853123 ENSG00000142794 NBPF3
ENST00000467103 0.0741621136762153 0.00874651279007722 0.336230535172838 ENSG00000142794 NBPF3
ENST00000469876 0.299688279067899 0.099431773586018 0.222048069785069 ENSG00000142794 NBPF3
ENST00000477050 0.337206672533072 0.124033984903412 0.221543240881246 ENSG00000142794 NBPF3
ENST00000374761 0.293636284060381 0.0960292528013526 -0.178569152278074 ENSG00000076864 RAP1GAP
ENST00000290101 0.600450938023865 0.358789436582051 -0.101450171546015 ENSG00000076864 RAP1GAP
ENST00000374763 0.294979804257921 0.0968069830482416 -0.179107576993712 ENSG00000076864 RAP1GAP
ENST00000471600 0.600450938023865 0.358789436582051 -0.101450171546015 ENSG00000076864 RAP1GAP
ENST00000374765 0.546880008501867 0.301991858333845 -0.114565848566934 ENSG00000076864 RAP1GAP
ENST00000495204 0.549851223798181 0.304917022623548 -0.114163233633799 ENSG00000076864 RAP1GAP
ENST00000542643 0.549851223798181 0.304917022623548 -0.114163233633799 ENSG00000076864 RAP1GAP
ENST00000359708 0.984691260363722 0.965821358590316 -0.00621680774108311 ENSG00000076864 RAP1GAP
ENST00000374757 0.997201535514562 0.994036662722872 -0.00109117214987079 ENSG00000076864 RAP1GAP
ENST00000317967 0.9651591433548 0.922631252180918 0.0139474869942002 ENSG00000076864 RAP1GAP
ENST00000447293 0.818965184880602 0.649982234770051 0.0693144591984 ENSG00000076864 RAP1GAP
ENST00000482984 0.996012857602034 0.991501205689364 0.00160145492435092 ENSG00000076864 RAP1GAP
ENST00000464457 0.978767258555388 0.952598787263681 0.00882556766061554 ENSG00000076864 RAP1GAP
ENST00000400301 0.290056617355478 0.0935477681315854 -0.136441494293562 ENSG00000090686 USP48
ENST00000308271 0.287027051003199 0.0916951833476754 -0.136685729659375 ENSG00000090686 USP48
ENST00000374732 0.151081876437782 0.0289782833436217 -0.207990990366664 ENSG00000090686 USP48
ENST00000479177 0.413047677346027 0.179092651021306 -0.170305538062881 ENSG00000090686 USP48
ENST00000529637 0.287367203543987 0.0919170584560669 -0.138576592617724 ENSG00000090686 USP48
ENST00000464577 0.232744434348597 0.0620987707345565 -0.211433461214716 ENSG00000090686 USP48
ENST00000471752 0.0262074387195635 0.0018156320793633 -0.353621758442106 ENSG00000090686 USP48
ENST00000487880 0.225032050619862 0.0585193823744219 -0.153943859746953 ENSG00000090686 USP48
ENST00000526044 0.459197514805031 0.218534783276992 -0.0983038800782765 ENSG00000090686 USP48
ENST00000534705 0.461973283216731 0.220851085734114 -0.0933536812522287 ENSG00000090686 USP48
ENST00000421625 0.977742868461553 0.950303904640854 0.00425488457940197 ENSG00000090686 USP48
ENST00000374730 0.945667122961085 0.883153315426034 0.0136562463536545 ENSG00000090686 USP48
ENST00000527823 0.925975168111886 0.844087565815922 -0.0173221224844508 ENSG00000090686 USP48
ENST00000532737 0.863027052441691 0.726827974270546 0.0263816513524129 ENSG00000090686 USP48
ENST00000489108 0.579282606144987 0.336030973186242 0.0860537932653385 ENSG00000090686 USP48
ENST00000344642 0.948016121175 0.88785001377325 -0.0165068879182578 ENSG00000187942 LDLRAD2
ENST00000543870 0.889385275985948 0.775012619862012 0.0318429166947867 ENSG00000187942 LDLRAD2
ENST00000484271 0.783810885498205 0.595278784899288 0.0789200182869427 ENSG00000187942 LDLRAD2
ENST00000486901 0.962875177398423 0.91773455237695 0.0124382683613162 ENSG00000142798 HSPG2
ENST00000374695 0.600450938023865 0.358740798147471 0.103646575715731 ENSG00000142798 HSPG2
ENST00000481644 0.972176345083798 0.938416855789358 -0.00937848751475402 ENSG00000142798 HSPG2
ENST00000469378 0.716029316217602 0.499900865076173 0.0960948980370151 ENSG00000142798 HSPG2
ENST00000426143 0.716624687008056 0.500569924147644 0.0788186339795504 ENSG00000142798 HSPG2
ENST00000471322 0.823681207316838 0.658186290611847 -0.0546740265967354 ENSG00000142798 HSPG2
ENST00000374676 0.977670008818433 0.949600708343607 0.00805559476061869 ENSG00000142798 HSPG2
ENST00000453796 0.422421641107788 0.186718531749403 0.153397080909576 ENSG00000142798 HSPG2
ENST00000430507 0.795382140628784 0.612385373623693 0.0515791082630934 ENSG00000142798 HSPG2
ENST00000493940 0.567477474332519 0.3238895352841 0.118379571553785 ENSG00000142798 HSPG2
ENST00000427897 0.820906752898143 0.653213681267461 0.0562154039225377 ENSG00000142798 HSPG2
ENST00000498495 0.721855419225331 0.507379985225349 -0.0882603344275353 ENSG00000142798 HSPG2
ENST00000480900 0.965244017083784 0.922763657111222 -0.011557603258385 ENSG00000142798 HSPG2
ENST00000412328 0.495983498841373 0.25283538190674 0.11048710768299 ENSG00000142798 HSPG2
ENST00000374673 0.974712304781179 0.943743704848329 -0.00727029436309081 ENSG00000142798 HSPG2
ENST00000439717 0.621500474496232 0.382721997916831 0.10058227954695 ENSG00000142798 HSPG2
ENST00000434233 0.0202610373456134 0.00122211705975128 -0.362473676681967 ENSG00000218510 LINC00339
ENST00000420503 0.015874738025638 0.000848372134907332 -0.379223685591475 ENSG00000218510 LINC00339
ENST00000404210 0.0139598282125967 0.000701489960782205 -0.381214020308917 ENSG00000218510 LINC00339
ENST00000416769 0.0139598282125967 0.000701489960782205 -0.381214020308917 ENSG00000218510 LINC00339
ENST00000452322 0.0129073132126255 0.000626603186465565 -0.423143511893256 ENSG00000218510 LINC00339
ENST00000400259 0.54438519757787 0.299472658387612 -0.0509601972995463 ENSG00000070831 CDC42
ENST00000344548 0.541765948784153 0.297071219297286 -0.0511576008290402 ENSG00000070831 CDC42
ENST00000315554 0.802715093498425 0.624439621209724 0.0265568403354329 ENSG00000070831 CDC42
ENST00000498236 0.872027272643661 0.743070630234187 0.0178546149144573 ENSG00000070831 CDC42
ENST00000421089 0.858890180372068 0.719091175842896 0.0172919602368149 ENSG00000070831 CDC42
ENST00000411827 0.777703310897614 0.586221245262986 0.0300962271288504 ENSG00000070831 CDC42
ENST00000431803 0.111144447620484 0.0170823787637396 -0.32763369714645 ENSG00000230068 CDC42-IT1
ENST00000290167 0.613445731146932 0.373242013070725 0.128262792081224 ENSG00000162552 WNT4
ENST00000542383 0.662243211315509 0.430636009057376 0.119667586587384 ENSG00000162552 WNT4
ENST00000404138 0.693826035128407 0.470889035279855 -0.0432153482657111 ENSG00000184677 ZBTB40
ENST00000400239 0.904827875161834 0.804277734990171 -0.0220567747008491 ENSG00000184677 ZBTB40
ENST00000375647 0.693498552730763 0.470474451750371 -0.0432704909586841 ENSG00000184677 ZBTB40
ENST00000374651 0.887467337121259 0.771692490432684 -0.0211219341946486 ENSG00000184677 ZBTB40
ENST00000356634 0.687562311936435 0.462571818318239 -0.0451790999837817 ENSG00000004487 KDM1A
ENST00000400181 0.687562311936435 0.462566478931885 -0.0451801009710302 ENSG00000004487 KDM1A
ENST00000542151 0.687562311936435 0.462566478931885 -0.0451801009710302 ENSG00000004487 KDM1A
ENST00000427154 0.13230189820275 0.0229113257167283 -0.112714646391595 ENSG00000240553 RP1-184J9.2
ENST00000481879 0.687794655002141 0.462891598155661 -0.0905763577019542 ENSG00000004487 KDM1A
ENST00000465864 0.705560353851959 0.486605780858153 0.0498618908593097 ENSG00000004487 KDM1A
ENST00000494920 0.802240415762013 0.62347902633474 -0.0321264114729725 ENSG00000004487 KDM1A
ENST00000602503 0.718033908754084 0.502367671308771 -0.0559812766984121 ENSG00000004487 KDM1A
ENST00000374623 0.020936839803493 0.00128183996485582 -0.202428633259745 ENSG00000169641 LUZP1
ENST00000418342 0.0749354577599415 0.00888360430154252 -0.146318533453433 ENSG00000169641 LUZP1
ENST00000302291 0.0802953045607273 0.00993174063190443 -0.143058913440722 ENSG00000169641 LUZP1
ENST00000314174 0.305163427864333 0.102821088623251 -0.138525944153222 ENSG00000169641 LUZP1
ENST00000471849 0.463059058782579 0.221978387130415 -0.126935721230265 ENSG00000169641 LUZP1
ENST00000475164 0.866307120251055 0.732958986278594 0.0292677083822038 ENSG00000169641 LUZP1
ENST00000566551 0.451475684309886 0.211627256928874 -0.147983507720942 ENSG00000261326 RP5-1057J7.6
ENST00000464516 0.473940142816343 0.231638035321343 -0.148998046716211 ENSG00000125944 HNRNPR
ENST00000478691 0.638307029823732 0.402013831576898 -0.0818043306575346 ENSG00000125944 HNRNPR
ENST00000374616 0.691864495622637 0.468185339955862 -0.071589639859943 ENSG00000125944 HNRNPR
ENST00000476660 0.972211809982765 0.938506882329427 -0.00559309921484883 ENSG00000125944 HNRNPR
ENST00000374612 0.691864495622637 0.468185339955862 -0.071589639859943 ENSG00000125944 HNRNPR
ENST00000302271 0.691407078772831 0.467606589941325 -0.0716826140370765 ENSG00000125944 HNRNPR
ENST00000427764 0.69182144301885 0.468125489196436 -0.0700342889717124 ENSG00000125944 HNRNPR
ENST00000606561 0.704764876468987 0.48558931939487 -0.0681055655495632 ENSG00000125944 HNRNPR
ENST00000426846 0.719180083477944 0.503707029342803 -0.0656982244914114 ENSG00000125944 HNRNPR
ENST00000463552 0.570279371421245 0.326767652667322 -0.110355365230071 ENSG00000125944 HNRNPR
ENST00000470941 0.472466833047446 0.230058191769444 -0.146792068675999 ENSG00000125944 HNRNPR
ENST00000476451 0.502676123854306 0.259113325858751 -0.135462819212725 ENSG00000125944 HNRNPR
ENST00000490652 0.953299455732202 0.898099004603478 0.0109848654724977 ENSG00000125944 HNRNPR
ENST00000314011 0.103356196214196 0.0151007077898191 -0.226690503362099 ENSG00000125945 ZNF436
ENST00000374608 0.160747306095994 0.0322628636878162 -0.208658940235951 ENSG00000125945 ZNF436
ENST00000458053 0.257472043392678 0.0745109523455098 -0.257987087317309 ENSG00000249087 C1orf213
ENST00000454117 0.321899918773998 0.113625943506317 -0.230989778042003 ENSG00000249087 C1orf213
ENST00000335648 0.355522914458397 0.136590756382374 -0.217391895658505 ENSG00000249087 C1orf213
ENST00000518821 0.376859805996949 0.151941274255262 -0.208824981624697 ENSG00000249087 C1orf213
ENST00000437367 0.354916736403875 0.136210940569486 -0.217635513460461 ENSG00000249087 C1orf213
ENST00000450454 0.134836427754102 0.0237622029644877 -0.27286467755528 ENSG00000204219 TCEA3
ENST00000374601 0.252513683071447 0.0720294785520444 -0.246859030476098 ENSG00000204219 TCEA3
ENST00000461794 0.453518931379738 0.213478652833577 -0.188171806314727 ENSG00000204219 TCEA3
ENST00000495646 2.59932876738266e-15 1.03120389905738e-18 -0.840664897601943 ENSG00000088280 ASAP3
ENST00000336689 1.97121914911856e-14 9.62779210537931e-18 -0.664406365664293 ENSG00000088280 ASAP3
ENST00000465372 1.61648989692986e-05 9.92974000584146e-08 -0.691311367432522 ENSG00000088280 ASAP3
ENST00000492982 1.15617162338877e-11 7.67783072167857e-15 -0.648876988120913 ENSG00000088280 ASAP3
ENST00000437606 5.43719219309102e-11 5.04517249401008e-14 -0.640708670536433 ENSG00000088280 ASAP3
ENST00000484418 2.67137925578853e-08 4.95335564156009e-11 -0.79395522599927 ENSG00000088280 ASAP3
ENST00000475814 0.0259701950932137 0.0017810810172893 -0.39261666562562 ENSG00000088280 ASAP3
ENST00000530874 0.067984469524314 0.00761571935258268 -0.381207348001661 ENSG00000088280 ASAP3
ENST00000478858 0.000130572346213623 1.34343652950688e-06 -0.48208524442976 ENSG00000088280 ASAP3
ENST00000608765 0.00237107295734881 5.83203256061509e-05 -0.454798259438643 ENSG00000088280 ASAP3
ENST00000449467 0.0249846593520247 0.00168286767289038 -0.394985706260221 ENSG00000088280 ASAP3
ENST00000361729 0.993644518446836 0.98587196298607 0.00211722086011331 ENSG00000007968 E2F2
ENST00000374561 0.983298666236556 0.962842718979866 -0.00563636895296801 ENSG00000117318 ID3
ENST00000463312 0.929823478265173 0.851893796228959 -0.0245648451015133 ENSG00000117318 ID3
ENST00000486541 0.958084946102312 0.907995589880527 0.0155129815858189 ENSG00000117318 ID3
ENST00000374550 0.888364873445028 0.773018306109813 0.023027293333971 ENSG00000142676 RPL11
ENST00000467075 0.73901977223888 0.530904166311237 0.0381965729474052 ENSG00000142676 RPL11
ENST00000482370 0.888252010790477 0.772845360200499 0.0230847119468701 ENSG00000142676 RPL11
ENST00000443624 0.897981136356115 0.789672595061991 0.0215176897428034 ENSG00000142676 RPL11
ENST00000458455 0.887101348952916 0.77100788280535 0.0233221636526924 ENSG00000142676 RPL11
ENST00000418390 0.511096648594549 0.267078046918545 0.0503368901731873 ENSG00000011007 TCEB3
ENST00000609199 0.395006574814272 0.165182523648734 0.0742947582894489 ENSG00000011007 TCEB3
ENST00000487554 0.547645468161667 0.302687817423539 0.0809765553281734 ENSG00000011007 TCEB3
ENST00000427796 0.817335745749666 0.647372994021724 -0.03006622430139 ENSG00000236810 RP5-886K2.3
ENST00000246151 0.12608635999405 0.0210261736151042 0.136470462786153 ENSG00000057757 PITHD1
ENST00000415372 0.921702453886636 0.835826412202585 0.0185556364662114 ENSG00000057757 PITHD1
ENST00000374524 0.603113772386046 0.361977865852032 0.0723335892407151 ENSG00000057757 PITHD1
ENST00000374514 0.102869178424153 0.0149826623765823 0.303083876184127 ENSG00000011009 LYPLA2
ENST00000400061 0.10075934993283 0.0144980982853044 0.304331883582611 ENSG00000011009 LYPLA2
ENST00000420982 0.14717313186714 0.0277297428387974 0.296645135852179 ENSG00000011009 LYPLA2
ENST00000374505 0.129548759454636 0.022018433498416 0.305238742822037 ENSG00000011009 LYPLA2
ENST00000495365 0.110719292770848 0.016969172769797 0.307063546007234 ENSG00000011009 LYPLA2
ENST00000374503 0.0951610368456295 0.0131761830781864 0.314812808256856 ENSG00000011009 LYPLA2
ENST00000374502 0.109062239893632 0.016512981203893 0.308255103064124 ENSG00000011009 LYPLA2
ENST00000492577 0.1194298094118 0.0191920349006913 0.312492817830452 ENSG00000011009 LYPLA2
ENST00000421070 0.158909811483242 0.0316583440010253 0.29917208055434 ENSG00000011009 LYPLA2
ENST00000374501 0.0256335072641079 0.00174425724930196 0.328660296774108 ENSG00000011009 LYPLA2
ENST00000472213 0.0517909037114007 0.0050240256026359 0.296899510065553 ENSG00000011009 LYPLA2
ENST00000481736 0.406701610451648 0.174170865742844 0.12906061114992 ENSG00000117308 GALE
ENST00000374497 0.398129178148212 0.167799958052135 0.128302445628514 ENSG00000117308 GALE
ENST00000456977 0.698320849253072 0.47692583981467 0.0840548110513562 ENSG00000117308 GALE
ENST00000459934 0.406498837244156 0.174002438865893 0.129002825764734 ENSG00000117308 GALE
ENST00000469556 0.751337216302314 0.548282071754744 0.069916255483914 ENSG00000117308 GALE
ENST00000429356 0.412133622006942 0.178451505711056 0.12754043768897 ENSG00000117308 GALE
ENST00000418277 0.420452724520812 0.185059247405539 0.12701903698673 ENSG00000117308 GALE
ENST00000470949 0.329076941905458 0.118902072476142 0.1315104901499 ENSG00000117308 GALE
ENST00000425913 0.342153649117364 0.127484735263808 0.132002367114892 ENSG00000117308 GALE
ENST00000445705 0.339153122842462 0.125226713424242 0.130245584952408 ENSG00000117308 GALE
ENST00000467493 0.38897667637982 0.16060997315957 0.12632482955837 ENSG00000117308 GALE
ENST00000486382 0.342082605652768 0.127391112729399 0.150668715638171 ENSG00000117308 GALE
ENST00000470383 0.296671678931943 0.0977255459358311 0.176265042845473 ENSG00000117308 GALE
ENST00000466250 0.301487693996564 0.100512091281043 0.175441142837537 ENSG00000117308 GALE
ENST00000467070 0.395709159645628 0.165885855508402 0.153991230423614 ENSG00000117308 GALE
ENST00000374490 0.172032449154911 0.0362696764326392 -0.185603901320877 ENSG00000117305 HMGCL
ENST00000374487 0.157675833901779 0.0312602053430682 -0.189144532614544 ENSG00000117305 HMGCL
ENST00000374483 0.157675833901779 0.0312602053430682 -0.189144532614544 ENSG00000117305 HMGCL
ENST00000436439 0.172032449154911 0.0362696764326392 -0.185603901320877 ENSG00000117305 HMGCL
ENST00000235958 0.173790941443239 0.0370064555059846 -0.184995595687972 ENSG00000117305 HMGCL
ENST00000509389 0.177886524518611 0.0385448658528237 -0.177125344590111 ENSG00000117305 HMGCL
ENST00000496907 0.402872741634928 0.171324664253682 -0.151844394230782 ENSG00000117305 HMGCL
ENST00000513148 0.321119929814379 0.11305428823281 -0.139225181013448 ENSG00000117305 HMGCL
ENST00000479458 0.306155237946653 0.103431086264079 -0.206002497596508 ENSG00000117305 HMGCL
ENST00000498698 0.196781429787706 0.046041601073955 -0.229410040603693 ENSG00000117305 HMGCL
ENST00000374479 0.324312001193693 0.115259489051321 -0.132314001934057 ENSG00000179163 FUCA1
ENST00000471915 0.808305343076602 0.633630635816894 0.0405563563701519 ENSG00000189266 PNRC2
ENST00000334351 0.834606463872968 0.677459842731902 0.0338305068122874 ENSG00000189266 PNRC2
ENST00000374468 0.824998242063429 0.660355769628109 0.0361476755464495 ENSG00000189266 PNRC2
ENST00000579103 0.697985573877252 0.476558407664793 -0.0770338783085921 ENSG00000189266 PNRC2
ENST00000344989 0.522501844627674 0.278119993346978 -0.0819358962055935 ENSG00000188529 SRSF10
ENST00000453840 0.518903888403609 0.274495328224958 -0.0825843445234281 ENSG00000188529 SRSF10
ENST00000341154 0.523519071414241 0.279177684854591 -0.0817517744726553 ENSG00000188529 SRSF10
ENST00000484146 0.516753841363215 0.272457728624506 -0.0829576845920483 ENSG00000188529 SRSF10
ENST00000473858 0.513907231161512 0.269782349102649 -0.0834575304119996 ENSG00000188529 SRSF10
ENST00000374452 0.512137079009478 0.26800424961328 -0.0837573885686745 ENSG00000188529 SRSF10
ENST00000374453 0.512118210516038 0.267980091781358 -0.0838074493429953 ENSG00000188529 SRSF10
ENST00000343255 0.534994156712659 0.29040773445379 -0.0817161042476095 ENSG00000188529 SRSF10
ENST00000492112 0.533700279683491 0.288728070388805 -0.0820279428345992 ENSG00000188529 SRSF10
ENST00000485841 0.392979540431056 0.163483706925606 -0.12889511669752 ENSG00000188529 SRSF10
ENST00000338597 0.406026101555221 0.173681025700834 -0.128523391681893 ENSG00000188529 SRSF10
ENST00000495785 0.550895324732498 0.305942626978849 -0.0807942463760399 ENSG00000188529 SRSF10
ENST00000473754 0.45317781827333 0.213220376503019 -0.113893187346534 ENSG00000188529 SRSF10
ENST00000497214 0.488452324222212 0.24516083278435 -0.176925189394143 ENSG00000188529 SRSF10
ENST00000485292 0.896960403828518 0.787931007777272 -0.0225020286867323 ENSG00000188529 SRSF10
ENST00000469303 0.841753356574261 0.689379478659636 -0.0416198070700359 ENSG00000188529 SRSF10
ENST00000327535 0.00106250517501113 1.96188353675159e-05 -0.306151160567958 ENSG00000185436 IFNLR1
ENST00000327575 2.74599416798364e-05 1.91116703914826e-07 -0.348006892667666 ENSG00000185436 IFNLR1
ENST00000374421 3.96534811531573e-05 2.99236712137133e-07 -0.344910908650964 ENSG00000185436 IFNLR1
ENST00000374419 4.14057655868674e-05 3.1567383445413e-07 -0.34940777431176 ENSG00000185436 IFNLR1
ENST00000374418 2.88046253069534e-05 2.02627898129584e-07 -0.360227263637791 ENSG00000185436 IFNLR1
ENST00000350501 0.532857071890295 0.287933375771868 -0.10145005686425 ENSG00000158055 GRHL3
ENST00000374409 0.640917898868165 0.405206792273715 -0.0674728826475398 ENSG00000001460 STPG1
ENST00000440416 0.550595450095012 0.305662125575596 -0.0860489171977583 ENSG00000001460 STPG1
ENST00000003583 0.623971757121642 0.385546106018749 -0.0701624004611956 ENSG00000001460 STPG1
ENST00000468303 0.638388639235934 0.402126802284994 -0.0652308162925001 ENSG00000001460 STPG1
ENST00000337248 0.617730576520346 0.378589127814899 -0.071211068829236 ENSG00000001460 STPG1
ENST00000497384 0.597618398754336 0.355368413759942 -0.103897017031844 ENSG00000001460 STPG1
ENST00000438866 0.625986479997408 0.388000982971193 0.123667592245518 ENSG00000001460 STPG1
ENST00000435187 0.313642894580951 0.108030719215652 -0.210838626945962 ENSG00000001460 STPG1
ENST00000483261 0.0243375253155654 0.00161262263369431 -0.462364726804866 ENSG00000001460 STPG1
ENST00000498488 0.359742437470596 0.139412565891982 -0.157363922611708 ENSG00000001460 STPG1
ENST00000483528 0.462030023670297 0.220909843061032 -0.140089338004535 ENSG00000001460 STPG1
ENST00000475760 0.292332587143788 0.0951775170326809 -0.202274550657547 ENSG00000001460 STPG1
ENST00000374399 8.12070303465634e-05 7.33273199652024e-07 -0.274326520430955 ENSG00000001461 NIPAL3
ENST00000003912 1.99836271529846e-07 4.92907984040981e-10 -0.322248471215139 ENSG00000001461 NIPAL3
ENST00000488155 0.571283434400547 0.327730088480958 -0.105101059014633 ENSG00000001461 NIPAL3
ENST00000358028 0.000397243088119662 5.50208622194011e-06 -0.29058162794858 ENSG00000001461 NIPAL3
ENST00000339255 0.000230068956420522 2.76794675515199e-06 -0.289234268918063 ENSG00000001461 NIPAL3
ENST00000475663 0.325177763898322 0.115837444591424 -0.157341150646979 ENSG00000001461 NIPAL3
ENST00000428131 0.00025981816566377 3.19980285265209e-06 -0.364733204425056 ENSG00000001461 NIPAL3
ENST00000432012 0.246103397166218 0.0686819755240846 -0.208340905275671 ENSG00000001461 NIPAL3
ENST00000374395 0.056012485336857 0.00566689778860614 -0.213180043402915 ENSG00000117602 RCAN3
ENST00000436717 0.213871519343368 0.0533340613966203 -0.178288835532638 ENSG00000117602 RCAN3
ENST00000425530 0.631292743315143 0.393902585455126 -0.0918695396748766 ENSG00000117602 RCAN3
ENST00000412742 0.277002833497342 0.0858733313403975 -0.170261976225273 ENSG00000117602 RCAN3
ENST00000538532 0.286581186934288 0.0913822225414263 -0.173251396174314 ENSG00000117602 RCAN3
ENST00000374393 0.228723470177337 0.0601233935254525 -0.194473126899834 ENSG00000117602 RCAN3
ENST00000482807 0.331800629926615 0.120566066189149 -0.208422971853785 ENSG00000117602 RCAN3
ENST00000577528 0.0373036938626767 0.00305730009035728 -0.240067423029851 ENSG00000264443 RP4-594I10.3
ENST00000478890 0.437311553259033 0.199573769542781 -0.100271836432824 ENSG00000133226 SRRM1
ENST00000593639 0.450788384618595 0.211089219853656 -0.0970435969818183 ENSG00000133226 SRRM1
ENST00000323848 0.338696315997309 0.1249457893596 -0.157111835101037 ENSG00000133226 SRRM1
ENST00000466910 0.384499648089272 0.157442874935365 -0.134624851138121 ENSG00000133226 SRRM1
ENST00000468822 0.376315607054451 0.151550513467022 -0.136940465694289 ENSG00000133226 SRRM1
ENST00000447431 0.344227723876113 0.128958854149205 -0.158506761538203 ENSG00000133226 SRRM1
ENST00000600523 0.286841854909467 0.0915684320055361 -0.146340778479264 ENSG00000133226 SRRM1
ENST00000462710 0.381566353751359 0.155366424262515 -0.113770714119589 ENSG00000133226 SRRM1
ENST00000374389 0.336949554205265 0.123809212322934 -0.161981483307448 ENSG00000133226 SRRM1
ENST00000490543 0.38265012966929 0.156101183143848 -0.113776749726949 ENSG00000133226 SRRM1
ENST00000479034 0.346629710478841 0.130446860788342 -0.16082967393053 ENSG00000133226 SRRM1
ENST00000596378 0.341431467434295 0.126882165762683 -0.168470983232044 ENSG00000133226 SRRM1
ENST00000494934 0.351904150080469 0.133956452144387 -0.186070976774503 ENSG00000133226 SRRM1
ENST00000495561 0.336825572737562 0.123745810386601 -0.186247632806875 ENSG00000133226 SRRM1
ENST00000537199 0.329587716366223 0.119193467157548 -0.195981326695528 ENSG00000133226 SRRM1
ENST00000485441 0.477358803311903 0.234935080075179 -0.153245351293611 ENSG00000133226 SRRM1
ENST00000470243 0.28601838039177 0.0910120151006438 -0.257929375910974 ENSG00000133226 SRRM1
ENST00000496882 0.381909514192353 0.155608257699403 -0.199138476339576 ENSG00000133226 SRRM1
ENST00000461768 0.453132996313393 0.213183655870945 -0.136718502244879 ENSG00000133226 SRRM1
ENST00000485541 0.638201106779814 0.401874250245202 -0.107567401577352 ENSG00000133226 SRRM1
ENST00000488317 0.654104027046345 0.421201000245063 -0.103206631346175 ENSG00000133226 SRRM1
ENST00000489130 0.784735587562365 0.596657848014124 -0.0626414575038013 ENSG00000133226 SRRM1
ENST00000474843 0.51350993139755 0.269423206237991 -0.11226159059755 ENSG00000133226 SRRM1
ENST00000374379 0.543285092813008 0.298520998891409 -0.0824520801503094 ENSG00000169504 CLIC4
ENST00000497755 0.886014261279229 0.769125574206342 0.0249922153868678 ENSG00000169504 CLIC4
ENST00000488683 0.54407097880341 0.299220034732902 -0.0823460682544168 ENSG00000169504 CLIC4
ENST00000489758 0.175850952269604 0.037798149937606 0.159415709990695 ENSG00000169504 CLIC4
ENST00000399916 0.00707146145632116 0.000259071230661679 0.26678159315908 ENSG00000020633 RUNX3
ENST00000308873 0.00557825981425001 0.000186613912941465 0.268993648935448 ENSG00000020633 RUNX3
ENST00000338888 0.0229973055657689 0.00147661460390294 0.255753259407412 ENSG00000020633 RUNX3
ENST00000540420 0.037167929495226 0.00303976227374692 0.256686516734207 ENSG00000020633 RUNX3
ENST00000496967 0.0190339472209987 0.00111215075697722 0.246422226897762 ENSG00000020633 RUNX3
ENST00000479341 0.322295143835287 0.113890533272736 0.195014835473413 ENSG00000020633 RUNX3
ENST00000236273 0.133207043423398 0.0231935645201419 -0.20866670599004 ENSG00000117614 SYF2
ENST00000354361 0.133043815388375 0.0231421955185219 -0.208167824653825 ENSG00000117614 SYF2
ENST00000474160 0.284623705774743 0.0902638434230739 -0.135625550852395 ENSG00000117614 SYF2
ENST00000476231 0.663563280393352 0.432109028965316 -0.0687192317117825 ENSG00000117614 SYF2
ENST00000243189 0.0745364543714534 0.00881958891235384 -0.183180889367642 ENSG00000117616 C1orf63
ENST00000569495 0.0251549356363993 0.00169889264403621 -0.327349678052878 ENSG00000117616 C1orf63
ENST00000498238 0.0736790835729015 0.0086571382273306 -0.183285725592065 ENSG00000117616 C1orf63
ENST00000566395 0.00645652504597289 0.000227744369932378 -0.312795747503472 ENSG00000117616 C1orf63
ENST00000565733 0.0101982642840236 0.000442140857394819 -0.296985428868282 ENSG00000117616 C1orf63
ENST00000568254 0.07363706177275 0.00864673226205039 -0.183286771688312 ENSG00000117616 C1orf63
ENST00000473314 0.000972133558256373 1.74770487699593e-05 -0.254110206955672 ENSG00000117616 C1orf63
ENST00000417642 0.07363706177275 0.00864673226205039 -0.183286771688312 ENSG00000117616 C1orf63
ENST00000570063 0.00934595290592401 0.000392025660266131 -0.299823028617452 ENSG00000117616 C1orf63
ENST00000564223 0.172582775962052 0.0364931561347905 -0.266690776965208 ENSG00000117616 C1orf63
ENST00000475766 0.00636310091459794 0.000222692891923644 -0.314474706921739 ENSG00000117616 C1orf63
ENST00000491378 0.0199286673192164 0.00119399101229482 -0.296144462614741 ENSG00000117616 C1orf63
ENST00000431849 0.670258139602871 0.439880929438812 -0.0755263489384243 ENSG00000117616 C1orf63
ENST00000568212 0.896535468183787 0.787144781736734 -0.0295219909633541 ENSG00000117616 C1orf63
ENST00000568701 0.445419525049826 0.206429700853589 -0.127447769446154 ENSG00000117616 C1orf63
ENST00000561867 0.327242087880376 0.117478755250999 -0.15732884122738 ENSG00000117616 C1orf63
ENST00000568996 0.3625938498421 0.141577683312358 -0.1503797997163 ENSG00000117616 C1orf63
ENST00000450820 0.000181959455026025 2.04790893402353e-06 -0.515642241003824 ENSG00000117616 C1orf63
ENST00000328664 0.053724813964576 0.00531822420406381 -0.398399306385626 ENSG00000187010 RHD
ENST00000454452 0.0398925893980977 0.00338542211518039 -0.418346281088079 ENSG00000187010 RHD
ENST00000342055 0.0398925893980977 0.00338542211518039 -0.418346281088079 ENSG00000187010 RHD
ENST00000423810 0.0398925893980977 0.00338542211518039 -0.418346281088079 ENSG00000187010 RHD
ENST00000568195 0.0398925893980977 0.00338542211518039 -0.418346281088079 ENSG00000187010 RHD
ENST00000417538 0.0398925893980977 0.00338542211518039 -0.418346281088079 ENSG00000187010 RHD
ENST00000357542 0.0398925893980977 0.00338542211518039 -0.418346281088079 ENSG00000187010 RHD
ENST00000423253 0.0258442214117813 0.00176706528923944 -0.461506280438254 ENSG00000187010 RHD
ENST00000568399 0.00716079381480562 0.00026479968975599 -0.486747439009455 ENSG00000117616 C1orf63
ENST00000562018 0.00741059146958724 0.000277950705912281 -0.46991431397396 ENSG00000117616 C1orf63
ENST00000567741 0.00882496469898956 0.000356953234023519 -0.464915364089659 ENSG00000117616 C1orf63
ENST00000566599 0.159531733505918 0.0318441580667219 -0.28261798589736 ENSG00000117616 C1orf63
ENST00000374358 0.334892944357515 0.122486631064366 -0.0872093913701138 ENSG00000183726 TMEM50A
ENST00000498135 0.886835419402906 0.770542049341232 -0.0195474581328041 ENSG00000183726 TMEM50A
ENST00000491936 0.86601466409914 0.732206305355529 -0.0222844223138298 ENSG00000183726 TMEM50A
ENST00000480937 0.854886643231971 0.712170834372701 -0.0240389346613722 ENSG00000183726 TMEM50A
ENST00000468704 0.963243562494706 0.918624877238356 0.00803749222084266 ENSG00000183726 TMEM50A
ENST00000487234 0.283762596368032 0.0897607136599656 -0.136930024347934 ENSG00000183726 TMEM50A
ENST00000294413 0.210678322436561 0.0519295659287385 -0.296901141794796 ENSG00000188672 RHCE
ENST00000374352 0.194444321440575 0.0450781606423756 -0.305897948438937 ENSG00000188672 RHCE
ENST00000243186 0.245536652598262 0.0683790915908486 -0.2757213424291 ENSG00000188672 RHCE
ENST00000413854 0.245536652598262 0.0683790915908486 -0.2757213424291 ENSG00000188672 RHCE
ENST00000425135 0.245536652598262 0.0683790915908486 -0.2757213424291 ENSG00000188672 RHCE
ENST00000455194 0.245536652598262 0.0683790915908486 -0.2757213424291 ENSG00000188672 RHCE
ENST00000340849 0.228773035452555 0.0601670853733531 -0.288234468127965 ENSG00000188672 RHCE
ENST00000349320 0.282665462075518 0.0891625710464943 -0.261208850002913 ENSG00000188672 RHCE
ENST00000399763 0.148826942213517 0.0282646815851857 -0.147510936376342 ENSG00000204178 TMEM57
ENST00000399766 0.148826942213517 0.0282646815851857 -0.147510936376342 ENSG00000204178 TMEM57
ENST00000374343 0.148826942213517 0.0282646815851857 -0.147510936376342 ENSG00000204178 TMEM57
ENST00000470035 0.0975290980640494 0.0137464795444693 -0.274643252310756 ENSG00000204178 TMEM57
ENST00000374338 0.867316562192469 0.734688210869629 0.0249958471465012 ENSG00000157978 LDLRAP1
ENST00000485476 0.905452567694024 0.805498338179112 0.0250753894778348 ENSG00000157978 LDLRAP1
ENST00000488127 0.959915753833805 0.911568538179008 0.00688162153858453 ENSG00000157978 LDLRAP1
ENST00000462394 0.850895684637414 0.705198942713746 0.0423825567584232 ENSG00000157978 LDLRAP1
ENST00000484476 0.771883560124376 0.577459784072488 0.0604011621312589 ENSG00000157978 LDLRAP1
ENST00000474283 0.83876475538567 0.684149806988388 0.0392013725021606 ENSG00000157978 LDLRAP1
ENST00000470950 0.803200823566765 0.625101619438882 0.0505790712463398 ENSG00000157978 LDLRAP1
ENST00000374332 0.0245945594595379 0.00164214947181674 0.254005903765852 ENSG00000117643 MAN1C1
ENST00000263979 0.0290501560897132 0.0021026549418157 0.250263103553635 ENSG00000117643 MAN1C1
ENST00000473891 0.0777022467560722 0.00941666713884595 0.294443133992336 ENSG00000117643 MAN1C1
ENST00000374329 0.24274405167143 0.0668749384359959 0.190608581084324 ENSG00000117643 MAN1C1
ENST00000496532 0.788574035549355 0.602016427350088 0.0680790119832638 ENSG00000117643 MAN1C1
ENST00000475314 0.482173229234873 0.239461088377664 0.164983357520601 ENSG00000117643 MAN1C1
ENST00000487493 0.746086507561466 0.540671585159828 0.0877560239606568 ENSG00000117643 MAN1C1
ENST00000354177 0.333822442437083 0.121824707434392 0.118470236569944 ENSG00000162430 SEPN1
ENST00000361547 0.333822442437083 0.121824707434392 0.118470236569944 ENSG00000162430 SEPN1
ENST00000374315 0.333857367385381 0.121843211491468 0.118468717670217 ENSG00000162430 SEPN1
ENST00000559265 0.37415030013312 0.150039591341082 0.11567443061444 ENSG00000255054 RP1-317E23.6
ENST00000494537 0.436645032699845 0.199107664564677 0.130421335665818 ENSG00000162430 SEPN1
ENST00000527604 0.376496827635266 0.151662459359453 0.10027158784667 ENSG00000255054 RP1-317E23.6
ENST00000442055 0.736657645665979 0.527285022214181 0.0382542160848747 ENSG00000228172 RP1-317E23.3
ENST00000453649 0.736508574825814 0.527063643772943 0.0382246627772873 ENSG00000228172 RP1-317E23.3
ENST00000424294 0.353222325447863 0.13487523573927 0.175823067304778 ENSG00000117640 MTFR1L
ENST00000536896 0.509644770860095 0.265681087868231 0.168424868135718 ENSG00000223474 AL020996.1
ENST00000374303 0.303848380079282 0.101978970074991 0.145740454462899 ENSG00000117640 MTFR1L
ENST00000533762 0.367957566522725 0.145248650698608 0.190539226544934 ENSG00000117640 MTFR1L
ENST00000529116 0.37619530205665 0.151480947319453 0.186434284707209 ENSG00000117640 MTFR1L
ENST00000474295 0.30214384626449 0.100893546269672 0.146075113410882 ENSG00000117640 MTFR1L
ENST00000488327 0.312275136495118 0.107130533739735 0.191772565686667 ENSG00000117640 MTFR1L
ENST00000472643 0.327506397547499 0.117672499833778 0.159655283678875 ENSG00000117640 MTFR1L
ENST00000494293 0.297102014131094 0.0979622470825699 0.217373083465499 ENSG00000117640 MTFR1L
ENST00000469815 0.358436025137157 0.138566141898594 0.145656091053798 ENSG00000117640 MTFR1L
ENST00000526894 0.327506397547499 0.117672499833778 0.159655283678875 ENSG00000117640 MTFR1L
ENST00000478284 0.336470263774829 0.123554744846554 0.173135030683964 ENSG00000117640 MTFR1L
ENST00000524618 0.355162453568447 0.136368967681852 0.145483954113925 ENSG00000117640 MTFR1L
ENST00000374307 0.302213122542611 0.100926032363432 0.14606892240791 ENSG00000117640 MTFR1L
ENST00000528624 0.312762759040302 0.107455132184186 0.207819406686074 ENSG00000117640 MTFR1L
ENST00000525713 0.390259108426532 0.161601890729632 0.180856331098065 ENSG00000117640 MTFR1L
ENST00000374301 0.32561677145577 0.116139859225848 0.137153644752037 ENSG00000117640 MTFR1L
ENST00000464008 0.398260174242202 0.167890749925792 0.149624849299804 ENSG00000117640 MTFR1L
ENST00000526158 0.38914344169302 0.160769247021308 0.160405008434772 ENSG00000117640 MTFR1L
ENST00000530599 0.331384998260113 0.120325593104021 0.179577558343488 ENSG00000117640 MTFR1L
ENST00000374300 0.329192771924106 0.118982500181692 0.135538827655272 ENSG00000117640 MTFR1L
ENST00000466284 0.268871486940412 0.0811082860018606 0.151795256273858 ENSG00000117640 MTFR1L
ENST00000531361 0.307408218097296 0.104125516517937 0.176234478857289 ENSG00000117640 MTFR1L
ENST00000497956 0.701491270167231 0.481281175016546 0.0505455966626839 ENSG00000117640 MTFR1L
ENST00000606617 0.975205200634404 0.944642935809909 0.00775506514162073 ENSG00000272478 RP1-317E23.7
ENST00000538789 0.326645434723962 0.117025980416613 0.117067565094061 ENSG00000127423 AUNIP
ENST00000481602 0.979499372335134 0.954612953495285 -0.00772686651845045 ENSG00000127423 AUNIP
ENST00000374298 0.392056321423615 0.16281497953211 0.172439072366214 ENSG00000127423 AUNIP
ENST00000455431 0.716214671196374 0.500077674458855 -0.0648257200398329 ENSG00000236528 RP1-125I3.2
ENST00000374296 0.676769062042462 0.448398046115313 -0.0647060524038768 ENSG00000182749 PAQR7
ENST00000426559 0.0238118147653546 0.00155537981403455 -0.195710620465022 ENSG00000117632 STMN1
ENST00000455785 0.0250246835756396 0.00168685847321023 -0.195172961656572 ENSG00000117632 STMN1
ENST00000399728 0.024892601778481 0.00167277672630033 -0.195342815834772 ENSG00000117632 STMN1
ENST00000465604 0.0256844619240372 0.00174949992042479 -0.1961303533128 ENSG00000117632 STMN1
ENST00000357865 0.0264026631224358 0.00183393889477536 -0.195948920090644 ENSG00000117632 STMN1
ENST00000374291 0.0255000160352626 0.00173231473906877 -0.190982969159843 ENSG00000117632 STMN1
ENST00000485226 0.0309069048650317 0.00230646952417072 -0.179743387077986 ENSG00000117632 STMN1
ENST00000446334 0.0625339085692499 0.0067163920154392 -0.196158619665971 ENSG00000117632 STMN1
ENST00000580971 0.129434066372378 0.0219773688777102 -0.194215718999792 ENSG00000264021 MIR3917
ENST00000374282 0.422773463165541 0.187025053855622 -0.0993284576694384 ENSG00000158006 PAFAH2
ENST00000374284 0.706117868554968 0.487329788559329 -0.0525021970126833 ENSG00000158006 PAFAH2
ENST00000493892 0.93698937896824 0.865816973208761 0.0181749357749959 ENSG00000158006 PAFAH2
ENST00000464540 0.950731044683787 0.893453570056243 0.0144753930808544 ENSG00000158006 PAFAH2
ENST00000476611 0.941333982481159 0.874552209664279 0.0220912976334592 ENSG00000158006 PAFAH2
ENST00000439092 0.892066937038607 0.779374517972477 -0.0301386806415953 ENSG00000158006 PAFAH2
ENST00000441420 0.837689907579164 0.682500069589771 -0.0439669072328915 ENSG00000158006 PAFAH2
ENST00000481377 0.392177049166006 0.162888335903225 0.180861109299238 ENSG00000158008 EXTL1
ENST00000374280 0.320728312848264 0.112756337581176 0.183037841769954 ENSG00000158008 EXTL1
ENST00000484339 0.733148323655421 0.522165294067629 0.0946580832729454 ENSG00000158008 EXTL1
ENST00000374272 1.56834434613665e-16 4.19303625930231e-20 -0.398066862214841 ENSG00000158022 TRIM63
ENST00000483052 0.321619239942124 0.113389579562248 -0.197028301614926 ENSG00000158022 TRIM63
ENST00000444713 0.632676944646245 0.395590193157909 -0.101277590927518 ENSG00000175087 PDIK1L
ENST00000374271 0.432689365598612 0.195617193763269 -0.12512208990754 ENSG00000175087 PDIK1L
ENST00000374269 0.689708147375688 0.465237698804403 -0.0745373283439015 ENSG00000175087 PDIK1L
ENST00000374266 0.135401601890586 0.0239458499570366 0.260083912032514 ENSG00000142684 ZNF593
ENST00000270812 0.135401601890586 0.0239458499570366 0.260083912032514 ENSG00000142684 ZNF593
ENST00000407889 0.126648468309765 0.0211813278726289 0.266769801934671 ENSG00000236782 RP11-96L14.7
ENST00000414762 0.21323840344218 0.0530176534297643 0.22760615772803 ENSG00000236782 RP11-96L14.7
ENST00000433939 0.21711314017616 0.0547992959128898 0.220604162830885 ENSG00000236782 RP11-96L14.7
ENST00000444682 0.292082007615986 0.0949442778566458 0.196042970017826 ENSG00000236782 RP11-96L14.7
ENST00000448923 0.415394783012312 0.180808916685767 0.163113504002092 ENSG00000236782 RP11-96L14.7
ENST00000451429 0.87399336700089 0.74670383487734 0.0210069864974142 ENSG00000130695 CEP85
ENST00000476272 0.800063712844726 0.620125105126252 0.0332163553030682 ENSG00000130695 CEP85
ENST00000252992 0.800063712844726 0.620125105126252 0.0332163553030682 ENSG00000130695 CEP85
ENST00000480446 0.746536843758609 0.541316865991886 0.0911209214878395 ENSG00000130695 CEP85
ENST00000453146 0.941075784311193 0.873991530106744 0.0130181922080856 ENSG00000130695 CEP85
ENST00000469609 0.856418800953399 0.714695452705485 0.0321521336349306 ENSG00000130695 CEP85
ENST00000468163 0.770132716232265 0.575080603895218 0.0651735064492808 ENSG00000130695 CEP85
ENST00000491670 0.784333958191639 0.595993966316366 -0.0527619091922305 ENSG00000130695 CEP85
ENST00000270792 0.57138069087719 0.327838259777386 0.0809311427325936 ENSG00000142669 SH3BGRL3
ENST00000319041 0.552544451042317 0.307701940891009 0.0851547741669438 ENSG00000142669 SH3BGRL3
ENST00000314675 0.535183911040226 0.290561828146019 0.110846532035095 ENSG00000158062 UBXN11
ENST00000472155 0.771689720578122 0.577205000057103 0.0525336324582324 ENSG00000158062 UBXN11
ENST00000374223 0.771689720578122 0.577205000057103 0.0525336324582324 ENSG00000158062 UBXN11
ENST00000475591 0.771689720578122 0.577205000057103 0.0525336324582324 ENSG00000158062 UBXN11
ENST00000357089 0.771689720578122 0.577205000057103 0.0525336324582324 ENSG00000158062 UBXN11
ENST00000494942 0.771689720578122 0.577205000057103 0.0525336324582324 ENSG00000158062 UBXN11
ENST00000374221 0.771689720578122 0.577205000057103 0.0525336324582324 ENSG00000158062 UBXN11
ENST00000374217 0.774173909641595 0.580871641589864 0.0519570060752121 ENSG00000158062 UBXN11
ENST00000374222 0.774173909641595 0.580871641589864 0.0519570060752121 ENSG00000158062 UBXN11
ENST00000496466 0.419012252046355 0.183887025454917 0.124579723222768 ENSG00000158062 UBXN11
ENST00000535108 0.681050961672211 0.453953701777131 0.0754464234620584 ENSG00000158062 UBXN11
ENST00000436301 0.661604216399635 0.429796531296 0.0778301402576556 ENSG00000158062 UBXN11
ENST00000374215 0.733893240937526 0.523365542893147 0.0655455030932973 ENSG00000158062 UBXN11
ENST00000452980 0.683331117147102 0.456901836727213 0.0756602090210878 ENSG00000158062 UBXN11
ENST00000442942 0.601896056926231 0.360480459652657 0.0955288157736177 ENSG00000158062 UBXN11
ENST00000450041 0.868985942014677 0.737541241779272 -0.0348764643917766 ENSG00000158062 UBXN11
ENST00000423664 0.868863555006366 0.737324966770113 -0.0349046250226726 ENSG00000158062 UBXN11
ENST00000421827 0.306933114770053 0.103842822910664 -0.176396025914374 ENSG00000158062 UBXN11
ENST00000434391 0.0482953031346401 0.00452418334165692 0.144481077847785 ENSG00000117682 DHDDS
ENST00000427245 0.0393938600121466 0.00332135449869984 0.241050674874144 ENSG00000117682 DHDDS
ENST00000527611 0.220836303682088 0.0565979804962493 0.245854143741603 ENSG00000117682 DHDDS
ENST00000374186 0.0860886900257152 0.0111212709497563 0.254061519647775 ENSG00000117682 DHDDS
ENST00000525682 0.0254083241883898 0.00172345619909864 0.174285030542528 ENSG00000117682 DHDDS
ENST00000236342 0.0227978055764071 0.00145677678301737 0.176048632816842 ENSG00000117682 DHDDS
ENST00000526219 0.0323633545035702 0.0024704232883813 0.170693879635341 ENSG00000117682 DHDDS
ENST00000374185 0.0383816088797744 0.00319533296234421 0.241894727823027 ENSG00000117682 DHDDS
ENST00000487944 0.119436432024394 0.0192008411696885 0.270254816669062 ENSG00000117682 DHDDS
ENST00000360009 0.0483122317087146 0.00452663318772489 0.144484126165712 ENSG00000117682 DHDDS
ENST00000533087 0.0510516795803536 0.00490986495011954 0.253934756799125 ENSG00000117682 DHDDS
ENST00000531312 0.0555148132772748 0.00558102519779889 0.25060484932184 ENSG00000117682 DHDDS
ENST00000525165 0.058728109976591 0.00609268819565132 0.249155859673248 ENSG00000117682 DHDDS
ENST00000525546 0.0882650567433367 0.0115949536785536 0.256349648645723 ENSG00000117682 DHDDS
ENST00000528557 0.0894034365984547 0.0118424798640431 0.251216207573739 ENSG00000117682 DHDDS
ENST00000525326 0.0961033738083138 0.0133984265055817 0.25243633428992 ENSG00000117682 DHDDS
ENST00000526278 0.0516765116883702 0.00500511170614674 0.251735029775789 ENSG00000117682 DHDDS
ENST00000436153 0.0460507428841556 0.00420072882067179 0.257302841030872 ENSG00000117682 DHDDS
ENST00000529688 0.0550707118542366 0.00551639885335043 0.250609569269654 ENSG00000117682 DHDDS
ENST00000530781 0.15024675603864 0.0287184558664242 0.260362665178242 ENSG00000117682 DHDDS
ENST00000531955 0.0354409796823152 0.00282302773021244 0.275894496319094 ENSG00000117682 DHDDS
ENST00000525410 0.0204984000654068 0.0012436826285253 0.265180676678154 ENSG00000117682 DHDDS
ENST00000430232 0.0153599231450628 0.000809611435662685 0.204037414406259 ENSG00000117682 DHDDS
ENST00000431933 0.327575992438254 0.117731406653495 0.0904727319396778 ENSG00000117682 DHDDS
ENST00000416052 0.538947974964923 0.294365235207029 0.0812317191372899 ENSG00000117682 DHDDS
ENST00000423060 0.7747554346889 0.581713035196036 0.0745910200188734 ENSG00000225891 RP3-476K8.3
ENST00000468388 0.472657402343286 0.230224104133048 0.0906727543083241 ENSG00000198830 HMGN2
ENST00000479815 0.289961073785612 0.0934915667352511 0.12328599623597 ENSG00000198830 HMGN2
ENST00000460563 0.329774555772686 0.119326450500632 0.119282843724357 ENSG00000198830 HMGN2
ENST00000464888 0.292260879621384 0.0950481141598365 0.120142346866072 ENSG00000198830 HMGN2
ENST00000463817 0.350967272576946 0.133308903061068 0.110450039888686 ENSG00000198830 HMGN2
ENST00000467700 0.342957105525115 0.128009595174008 0.106386776104858 ENSG00000198830 HMGN2
ENST00000361427 0.349295126339474 0.132208698294898 0.101657727723224 ENSG00000198830 HMGN2
ENST00000466194 0.334892944357515 0.122486874192379 0.112868676537247 ENSG00000198830 HMGN2
ENST00000493418 0.290799513037249 0.0940858097954516 0.127955250145646 ENSG00000198830 HMGN2
ENST00000525525 0.00418512055677279 0.000125636992213266 0.480965611797489 ENSG00000117676 RPS6KA1
ENST00000526040 0.000465221816661319 6.77264039572152e-06 0.505335683836733 ENSG00000117676 RPS6KA1
ENST00000374168 0.000523017784203714 7.90271026489558e-06 0.396084167680234 ENSG00000117676 RPS6KA1
ENST00000524436 0.000828777495194988 1.4130909677368e-05 0.498006377910048 ENSG00000117676 RPS6KA1
ENST00000374166 0.000517360939258493 7.80385061589037e-06 0.396105315335026 ENSG00000117676 RPS6KA1
ENST00000526792 0.000144431673198198 1.52464720437594e-06 0.415677497023054 ENSG00000117676 RPS6KA1
ENST00000529454 0.000735187518357264 1.21484013520583e-05 0.460087975064051 ENSG00000117676 RPS6KA1
ENST00000374162 0.000150762778500556 1.6148836223723e-06 0.414369723138065 ENSG00000117676 RPS6KA1
ENST00000530003 0.00100717207749274 1.83625994758101e-05 0.365381540329653 ENSG00000117676 RPS6KA1
ENST00000366866 0.00178970707990913 4.00847710371107e-05 0.470126909838149 ENSG00000117676 RPS6KA1
ENST00000531113 9.2118716595737e-05 8.70135670885357e-07 0.404281454257078 ENSG00000117676 RPS6KA1
ENST00000374163 0.00207477989941281 4.89747616207956e-05 0.357852089172258 ENSG00000117676 RPS6KA1
ENST00000530607 0.0235991086278466 0.00153377618666033 0.407984686931381 ENSG00000117676 RPS6KA1
ENST00000531382 0.00105968940715849 1.95577039552843e-05 0.382698012863477 ENSG00000117676 RPS6KA1
ENST00000525582 0.385590245068391 0.158235294487234 0.212978783227926 ENSG00000117676 RPS6KA1
ENST00000527264 0.00544950791832272 0.000180893850750368 0.419562099824572 ENSG00000117676 RPS6KA1
ENST00000474934 0.0103804757422384 0.000454248207571454 0.438985067481091 ENSG00000117676 RPS6KA1
ENST00000488985 0.191898721796616 0.0440229860360863 0.295506811904548 ENSG00000117676 RPS6KA1
ENST00000403732 0.0387498813616006 0.00323741569610372 0.294252045081497 ENSG00000117676 RPS6KA1
ENST00000530305 0.0134412572559631 0.000664000496435188 0.451530698018243 ENSG00000117676 RPS6KA1
ENST00000438977 0.270943409555515 0.0822146675906307 0.210038887508753 ENSG00000117676 RPS6KA1
ENST00000324856 0.576954106715078 0.33358746958218 0.0399871121370833 ENSG00000117713 ARID1A
ENST00000457599 0.373217274044175 0.149166528369994 0.0632494706276127 ENSG00000117713 ARID1A
ENST00000524572 0.675080024131943 0.446247368052989 0.0951170813374687 ENSG00000117713 ARID1A
ENST00000374152 0.733694128694387 0.523088230252553 0.0301976638427603 ENSG00000117713 ARID1A
ENST00000430291 0.965645891379985 0.923572575554751 -0.0101077648886732 ENSG00000117713 ARID1A
ENST00000430799 0.895539154232653 0.785349012591466 -0.0142741155048713 ENSG00000117713 ARID1A
ENST00000466382 0.887345093024811 0.771359923111424 -0.0161307354381362 ENSG00000117713 ARID1A
ENST00000540690 0.899037042198151 0.791731673616655 -0.0146705109558711 ENSG00000117713 ARID1A
ENST00000532781 0.931334618216236 0.854561082869324 -0.0103610989418731 ENSG00000117713 ARID1A
ENST00000430292 0.0751321154048989 0.00892376515386903 -0.31170641273073 ENSG00000060642 PIGV
ENST00000472757 0.00440479741368643 0.000134972921413596 -0.328159925481914 ENSG00000060642 PIGV
ENST00000078527 0.00374243222402151 0.000108382742781556 -0.348008168784072 ENSG00000060642 PIGV
ENST00000431541 0.0432295964522281 0.00380432080963972 -0.335901954069538 ENSG00000060642 PIGV
ENST00000449950 0.00309287200174967 8.36495295209784e-05 -0.351295447034394 ENSG00000060642 PIGV
ENST00000374145 0.00506118361732292 0.000162419161887854 -0.341744818691424 ENSG00000060642 PIGV
ENST00000455364 0.0729436279480084 0.00850877814842854 -0.298916447106966 ENSG00000060642 PIGV
ENST00000374142 0.0912542200875111 0.012242677059114 0.244739439112626 ENSG00000204160 ZDHHC18
ENST00000374141 0.354077000923066 0.135619940880158 0.125753874080823 ENSG00000204160 ZDHHC18
ENST00000534643 0.775286215466526 0.582591288712189 0.0531447819756073 ENSG00000204160 ZDHHC18
ENST00000488397 0.0280475466332206 0.0019965713957672 0.318277926999242 ENSG00000204160 ZDHHC18
ENST00000478902 0.21336957235951 0.0530705079460141 0.256443220608063 ENSG00000204160 ZDHHC18
ENST00000374135 0.734440460195531 0.524314391196328 0.0514827183648978 ENSG00000142751 GPN2
ENST00000448791 0.608663631031621 0.367892043094114 0.100530313234387 ENSG00000226698 RP1-50O24.6
ENST00000374133 0.787791928976171 0.600788927250096 0.0477201051417399 ENSG00000142751 GPN2
ENST00000477418 0.736057493679664 0.526516206335251 0.0579228465417762 ENSG00000142751 GPN2
ENST00000431781 0.974758671781846 0.943830631890121 0.00696940140329001 ENSG00000142751 GPN2
ENST00000461282 0.83223399902916 0.672972946548186 -0.0550530593994182 ENSG00000142751 GPN2
ENST00000445019 0.146992501354658 0.0276553953609636 0.273964412006485 ENSG00000198746 GPATCH3
ENST00000361720 0.248098595532849 0.06973044026998 0.18931811030678 ENSG00000198746 GPATCH3
ENST00000450844 0.217870015501908 0.0552609046572354 0.266425792729008 ENSG00000198746 GPATCH3
ENST00000435827 0.0332451095591442 0.00256439582148481 0.237760348245385 ENSG00000090273 NUDC
ENST00000321265 0.0042212427545113 0.0001274553120158 0.282553133484222 ENSG00000090273 NUDC
ENST00000452707 0.0110553693090888 0.00050453169510177 0.282239617138413 ENSG00000090273 NUDC
ENST00000484772 0.00134272883686535 2.71670089200276e-05 0.334354008051121 ENSG00000090273 NUDC
ENST00000522111 0.310383344632964 0.105952369224218 0.159197125654954 ENSG00000253368 TRNP1
ENST00000531285 0.547986007110837 0.303120552787045 0.118086975908072 ENSG00000253368 TRNP1
ENST00000374089 0.834519099514719 0.677347293362099 -0.0370293496352635 ENSG00000090020 SLC9A1
ENST00000263980 0.60143866305933 0.360004229455829 0.0606441741550875 ENSG00000090020 SLC9A1
ENST00000490329 0.368546193696837 0.145675407279915 -0.158192344166346 ENSG00000090020 SLC9A1
ENST00000545949 0.364682135896857 0.142962341740836 0.112671853118174 ENSG00000090020 SLC9A1
ENST00000447808 0.875938137723633 0.750042271052765 0.0351488528918642 ENSG00000090020 SLC9A1
ENST00000374086 0.331950507177774 0.120683509672871 0.117880721285127 ENSG00000090020 SLC9A1
ENST00000374084 0.369697101072967 0.146455542778291 0.138107442789227 ENSG00000090020 SLC9A1
ENST00000319394 0.240560132474873 0.0658189252595092 -0.152698782063004 ENSG00000142784 WDTC1
ENST00000361771 0.232043262936609 0.0617030217570288 -0.154375058895837 ENSG00000142784 WDTC1
ENST00000447062 0.0889543094305921 0.011736054209703 -0.197043308529128 ENSG00000142784 WDTC1
ENST00000491239 0.115148847247949 0.0180969326991521 -0.187968364556509 ENSG00000142784 WDTC1
ENST00000472249 0.416834105883156 0.181927914346826 -0.145556200056106 ENSG00000142784 WDTC1
ENST00000374076 0.272841236551202 0.0833764567336093 0.161303947188163 ENSG00000186501 TMEM222
ENST00000464720 0.272841236551202 0.0833764567336093 0.161303947188163 ENSG00000186501 TMEM222
ENST00000608611 0.272841236551202 0.0833764567336093 0.161303947188163 ENSG00000186501 TMEM222
ENST00000466759 0.491011587955089 0.247604061709878 0.0939356686808936 ENSG00000186501 TMEM222
ENST00000486082 0.172585837456104 0.0364964919183419 0.168812931533035 ENSG00000186501 TMEM222
ENST00000464813 0.210103347385851 0.051671665692861 0.136015307700959 ENSG00000186501 TMEM222
ENST00000478104 0.209816805337927 0.0515679840494713 0.179255960305176 ENSG00000186501 TMEM222
ENST00000498220 0.188801935950465 0.0428191607635068 0.150425271844677 ENSG00000186501 TMEM222
ENST00000471456 0.26534949883766 0.0791167206304005 0.197491336783463 ENSG00000186501 TMEM222
ENST00000470223 0.252878330767949 0.072192378721017 0.20284640826917 ENSG00000186501 TMEM222
ENST00000486046 0.436127265731253 0.198638532689545 -0.150175438666199 ENSG00000142733 MAP3K6
ENST00000472410 0.797967469231823 0.616817342958823 0.0570135336502401 ENSG00000142733 MAP3K6
ENST00000374040 0.807264183328934 0.63186683994847 0.0587026609801223 ENSG00000142733 MAP3K6
ENST00000493901 0.805208181025186 0.62824446292819 0.0593388767059846 ENSG00000142733 MAP3K6
ENST00000470890 0.799194953020624 0.618617936429362 -0.0507763318434223 ENSG00000142733 MAP3K6
ENST00000357582 0.815475589444775 0.64404785279122 0.0565768748077166 ENSG00000142733 MAP3K6
ENST00000476509 0.954607813528776 0.900657862048684 0.015081456213215 ENSG00000142733 MAP3K6
ENST00000495230 0.904385131793066 0.803050450194208 0.0349055176971289 ENSG00000142733 MAP3K6
ENST00000374024 0.0866861885844657 0.0112612574160448 0.30486363391515 ENSG00000181773 GPR3
ENST00000430629 0.1265948766946 0.0211666555224035 -0.0966055748626732 ENSG00000158195 WASF2
ENST00000536657 0.36484829663224 0.143074881099499 -0.0723398748521821 ENSG00000158195 WASF2
ENST00000247087 0.342675210346453 0.127777297259525 0.148815733879749 ENSG00000126705 AHDC1
ENST00000374011 0.34933817176281 0.13224723417244 0.149240818144167 ENSG00000126705 AHDC1
ENST00000487743 0.670804186097112 0.440650798240642 0.113214965585919 ENSG00000126705 AHDC1
ENST00000490295 0.183784523031473 0.0409199279417439 0.20633402803893 ENSG00000126705 AHDC1
ENST00000480033 0.109124295317362 0.0165306668927532 0.23403919581326 ENSG00000126705 AHDC1
ENST00000361157 0.876658619645028 0.751417353641113 -0.0465651194044359 ENSG00000126709 IFI6
ENST00000339145 0.87683490343982 0.751858229965474 -0.0464814745397307 ENSG00000126709 IFI6
ENST00000362020 0.876658619645028 0.751417353641113 -0.0465651194044359 ENSG00000126709 IFI6
ENST00000373954 0.0910168384620997 0.0122014103979688 -0.204551803733091 ENSG00000009780 FAM76A
ENST00000419687 0.137531112750584 0.024584586368219 -0.185359069550282 ENSG00000009780 FAM76A
ENST00000373949 0.191411220729639 0.0437889629332599 -0.158502037190694 ENSG00000009780 FAM76A
ENST00000530324 0.262905960742809 0.0776467182313002 -0.150291119714947 ENSG00000009780 FAM76A
ENST00000234549 0.183382208689127 0.0407343806176501 -0.173820031944907 ENSG00000009780 FAM76A
ENST00000010299 0.183382208689127 0.0407343806176501 -0.173820031944907 ENSG00000009780 FAM76A
ENST00000446647 0.196328953818661 0.0458621835355645 -0.209432114951776 ENSG00000009780 FAM76A
ENST00000373943 0.0387498813616006 0.00323713694592605 -0.282756876459184 ENSG00000117758 STX12
ENST00000440806 0.109878621138216 0.0167265947054732 -0.18881323297064 ENSG00000117758 STX12
ENST00000468761 0.290449371770603 0.0938255797774531 -0.134519309973021 ENSG00000117758 STX12
ENST00000481874 0.100255348524439 0.0143755281156522 -0.307317241369766 ENSG00000117758 STX12
ENST00000472285 0.130157008539965 0.0222033930619012 -0.237741691147494 ENSG00000117758 STX12
ENST00000311772 0.321905539561074 0.11363070378207 0.0927207614334928 ENSG00000117751 PPP1R8
ENST00000236412 0.33127775655716 0.120259466942554 0.0911086343079359 ENSG00000117751 PPP1R8
ENST00000373931 0.322787789837415 0.114232450478978 0.092720823009663 ENSG00000117751 PPP1R8
ENST00000431586 0.722258598808775 0.507937449278253 0.0409174920939549 ENSG00000117751 PPP1R8
ENST00000486634 0.374916175183752 0.150563313953051 0.145988903902963 ENSG00000117751 PPP1R8
ENST00000601459 0.598464805553766 0.356386718171314 0.105385165679727 ENSG00000268552 AL109927.1
ENST00000328928 0.647977547837369 0.41382811478821 -0.0832233834035103 ENSG00000130775 THEMIS2
ENST00000373925 0.647977547837369 0.41382811478821 -0.0832233834035103 ENSG00000130775 THEMIS2
ENST00000373927 0.646473615773496 0.411938690493612 -0.0833173882268431 ENSG00000130775 THEMIS2
ENST00000427466 0.480138993227027 0.237707454342778 -0.123915428910135 ENSG00000130775 THEMIS2
ENST00000442118 0.560271486624426 0.316218340336373 -0.10990647491139 ENSG00000130775 THEMIS2
ENST00000467258 0.546277270945038 0.301259806495584 -0.107803602114512 ENSG00000130775 THEMIS2
ENST00000373921 0.647977547837369 0.41382811478821 -0.0832233834035103 ENSG00000130775 THEMIS2
ENST00000466068 0.560388816565276 0.316323347215754 -0.112487274875854 ENSG00000130775 THEMIS2
ENST00000482828 0.495908317852015 0.25275067795966 -0.13974265227339 ENSG00000130775 THEMIS2
ENST00000456990 0.719192776879043 0.503728324798214 -0.0767612573002013 ENSG00000130775 THEMIS2
ENST00000492877 0.937194470539213 0.866178470223324 0.0189080177729789 ENSG00000130775 THEMIS2
ENST00000373912 0.924088420783924 0.840375259432022 0.0119527675752868 ENSG00000117748 RPA2
ENST00000419958 0.706088067793222 0.487268260337394 -0.0501322167879097 ENSG00000117748 RPA2
ENST00000373909 0.748099890643171 0.543580803709133 0.0370736181594718 ENSG00000117748 RPA2
ENST00000313433 0.680758327017938 0.453526220174984 0.0467847210374806 ENSG00000117748 RPA2
ENST00000444045 0.72884610076119 0.516210431985056 0.0482412129021257 ENSG00000117748 RPA2
ENST00000373884 0.650286152223156 0.416616238839588 0.0773708456654154 ENSG00000158156 XKR8
ENST00000481387 0.663805378224426 0.432358762207174 0.101834681385415 ENSG00000158156 XKR8
ENST00000373871 0.992446196429357 0.983361423377094 -0.0014581737398722 ENSG00000158161 EYA3
ENST00000436342 0.992446196429357 0.983361423377094 -0.0014581737398722 ENSG00000158161 EYA3
ENST00000373864 0.876354264576503 0.750731620096836 -0.0327663950223767 ENSG00000158161 EYA3
ENST00000540618 0.890045293217004 0.776120446883039 0.0270710909824542 ENSG00000158161 EYA3
ENST00000545175 0.880305745035582 0.758279939010538 0.0294041074403254 ENSG00000158161 EYA3
ENST00000373863 0.880772590802907 0.759478451641185 0.0301096761367577 ENSG00000158161 EYA3
ENST00000495923 0.714591449567499 0.498013334542246 0.0568955900888316 ENSG00000158161 EYA3
ENST00000471498 0.973445844146888 0.941450572843949 0.00768901162155311 ENSG00000158161 EYA3
ENST00000468665 0.903183201713611 0.80050395819705 -0.0272814863858457 ENSG00000158161 EYA3
ENST00000543748 0.252152671496885 0.0717960211595385 0.261090653199806 ENSG00000228589 SPCS2P4
ENST00000436160 0.292269278277262 0.0950575253221073 0.243317164496036 ENSG00000228589 SPCS2P4
ENST00000603289 0.982533155412972 0.961587064018884 -0.00411587959205421 ENSG00000126698 DNAJC8
ENST00000263697 0.858835271100502 0.718914078879373 -0.0380636764612739 ENSG00000126698 DNAJC8
ENST00000596102 0.60865925040153 0.367863855008578 -0.095918864217015 ENSG00000269804 AL353354.2
ENST00000489277 0.858835271100502 0.718914078879373 -0.0380636764612739 ENSG00000126698 DNAJC8
ENST00000470967 0.570995536548903 0.327471364498499 -0.12648900027965 ENSG00000126698 DNAJC8
ENST00000482674 0.695910194929634 0.473640976388836 -0.0975914470793768 ENSG00000126698 DNAJC8
ENST00000488868 0.700355103773561 0.479731067901352 -0.0964825604032158 ENSG00000126698 DNAJC8
ENST00000497986 0.889097474583003 0.774602824127097 0.0216114256520085 ENSG00000130770 ATPIF1
ENST00000335514 0.889097474583003 0.774602824127097 0.0216114256520085 ENSG00000130770 ATPIF1
ENST00000468425 0.972446238873812 0.939260067411524 -0.0052694804502353 ENSG00000130770 ATPIF1
ENST00000465645 0.889097474583003 0.774602824127097 0.0216114256520085 ENSG00000130770 ATPIF1
ENST00000253063 0.40188116176983 0.170652441451977 -0.14309741036025 ENSG00000130766 SESN2
ENST00000479574 0.542173732623219 0.297447177284895 -0.0974862678328455 ENSG00000130772 MED18
ENST00000373842 0.649268712585731 0.415415674534515 -0.0745501553458383 ENSG00000130772 MED18
ENST00000398997 0.649268712585731 0.415415674534515 -0.0745501553458383 ENSG00000130772 MED18
ENST00000475655 0.625333827111097 0.387228525810063 -0.0984871693937764 ENSG00000130772 MED18
ENST00000474683 0.814713054604843 0.642796675374384 -0.0502026810525903 ENSG00000130772 MED18
ENST00000373839 0.37035745814405 0.146982252737701 -0.112746624430708 ENSG00000204138 PHACTR4
ENST00000463428 0.885995320052142 0.769101490709078 -0.0240073649415557 ENSG00000204138 PHACTR4
ENST00000493669 0.370738443006039 0.147195548927717 -0.123746864050433 ENSG00000204138 PHACTR4
ENST00000373836 0.300949034957416 0.100151964294416 -0.133027023094133 ENSG00000204138 PHACTR4
ENST00000398958 6.22555681535134e-05 5.21879175213798e-07 0.21351678965573 ENSG00000180198 RCC1
ENST00000413987 0.00376664923846327 0.000109214019195294 0.19900224153055 ENSG00000242125 SNHG3
ENST00000427469 0.000101103145420486 9.86172240606542e-07 0.241607222726051 ENSG00000180198 RCC1
ENST00000447507 0.0574974131042694 0.00589200836995739 0.207881452281178 ENSG00000242125 SNHG3
ENST00000434290 6.75266798540346e-05 5.79460689901462e-07 0.24408748215213 ENSG00000180198 RCC1
ENST00000373833 5.96603598597018e-05 4.94464091083074e-07 0.214313145105069 ENSG00000180198 RCC1
ENST00000437681 0.222743213782275 0.0575515859432274 0.112181482902957 ENSG00000242125 SNHG3
ENST00000364938 0.829088687853912 0.667612634712456 0.0642846536959407 ENSG00000242125 SNHG3
ENST00000419074 0.00088544620206715 1.55094931169061e-05 0.311795077280774 ENSG00000180198 RCC1
ENST00000373832 0.0156461992543906 0.000831218250873613 0.200718409070612 ENSG00000180198 RCC1
ENST00000373831 0.03369203207785 0.00261252650181498 0.258713928797978 ENSG00000180198 RCC1
ENST00000411533 0.0207790391904298 0.0012676986247044 0.282405632834293 ENSG00000180198 RCC1
ENST00000486790 0.155832271126175 0.0306499296031397 0.190643980205422 ENSG00000180198 RCC1
ENST00000430407 0.0110702812437827 0.000506011078749197 0.272723748876822 ENSG00000180198 RCC1
ENST00000429051 0.0436350383104171 0.00386254966776984 0.273551285227546 ENSG00000180198 RCC1
ENST00000478232 0.0218413821290578 0.00136170754379832 0.336056633711374 ENSG00000180198 RCC1
ENST00000373830 0.592726966430699 0.349956381560228 -0.062859237771469 ENSG00000180098 TRNAU1AP
ENST00000495995 0.800406646719675 0.62063202751071 -0.0410284368170704 ENSG00000180098 TRNAU1AP
ENST00000411406 0.998034406505111 0.996089138453346 0.000567777752130738 ENSG00000180098 TRNAU1AP
ENST00000480930 0.601045579841505 0.359586096643298 -0.0627542509027365 ENSG00000180098 TRNAU1AP
ENST00000491577 0.597636045368281 0.355425291862914 -0.0632685880113422 ENSG00000180098 TRNAU1AP
ENST00000464880 0.884346233290974 0.765999335070707 -0.0311113495548172 ENSG00000180098 TRNAU1AP
ENST00000497790 0.9803496693688 0.956147312202045 -0.00597066304177928 ENSG00000180098 TRNAU1AP
ENST00000495215 0.645230781631826 0.410067196740269 -0.0673176606072607 ENSG00000180098 TRNAU1AP
ENST00000464093 0.800869761574417 0.621422059143351 -0.0435651342579075 ENSG00000180098 TRNAU1AP
ENST00000484775 0.566628545919239 0.323035709088831 -0.0671642416808275 ENSG00000180098 TRNAU1AP
ENST00000464612 0.134464547993759 0.0236374924041775 0.209840390913926 ENSG00000197989 SNHG12
ENST00000475441 0.187672761227731 0.0424014781918476 0.192191938769158 ENSG00000197989 SNHG12
ENST00000531126 0.130695936019774 0.0223550680811738 0.214896063051554 ENSG00000197989 SNHG12
ENST00000461448 0.130695936019774 0.0223550680811738 0.214896063051554 ENSG00000197989 SNHG12
ENST00000470977 0.130979451981419 0.0224476963937693 0.214920448978018 ENSG00000197989 SNHG12
ENST00000474814 0.130979451981419 0.0224476963937693 0.214920448978018 ENSG00000197989 SNHG12
ENST00000481368 0.0930883606969938 0.0126926631302832 0.227595910937529 ENSG00000197989 SNHG12
ENST00000481220 0.13092774489146 0.0224297222492601 0.214902390008587 ENSG00000197989 SNHG12
ENST00000488745 0.14034888496383 0.025528872823625 0.211249014458773 ENSG00000197989 SNHG12
ENST00000483436 0.129473528753506 0.0219896525406662 0.21489448216123 ENSG00000197989 SNHG12
ENST00000384581 0.49418070136532 0.25105612193621 0.145402230708179 ENSG00000197989 SNHG12
ENST00000464115 0.275172979447842 0.0848343379812593 0.186951865580569 ENSG00000197989 SNHG12
ENST00000461832 0.275172979447842 0.0848343379812593 0.186951865580569 ENSG00000197989 SNHG12
ENST00000471683 0.520016872207503 0.275685049300717 -0.123893788018025 ENSG00000120656 TAF12
ENST00000373824 0.411388447453924 0.177848220204673 -0.09945258272877 ENSG00000120656 TAF12
ENST00000263974 0.412668850031944 0.178793154169043 -0.0997772255908994 ENSG00000120656 TAF12
ENST00000495422 0.586732241012033 0.343778104456844 -0.0732611475396225 ENSG00000120656 TAF12
ENST00000373816 0.325447314739788 0.116023282674566 0.0898670356630491 ENSG00000162419 GMEB1
ENST00000361872 0.328168637982164 0.118184974557004 0.099009872970225 ENSG00000162419 GMEB1
ENST00000294409 0.332286596059272 0.120909164965684 0.0982954476332138 ENSG00000162419 GMEB1
ENST00000480454 0.396085544573994 0.166190527283675 0.0914957659494684 ENSG00000162419 GMEB1
ENST00000474884 0.110642676658584 0.0169400191477761 -0.138822777275268 ENSG00000198492 YTHDF2
ENST00000542507 0.00673342705822572 0.000241867027429778 -0.147920926869759 ENSG00000198492 YTHDF2
ENST00000373812 0.00676598902900759 0.000243328425377631 -0.147931714479122 ENSG00000198492 YTHDF2
ENST00000541996 0.00681885806431895 0.000245886479640184 -0.148033255052515 ENSG00000198492 YTHDF2
ENST00000478283 0.0260456940397279 0.00179910856701969 -0.134948535176604 ENSG00000198492 YTHDF2
ENST00000496288 0.127501302528309 0.0214116770259095 -0.136067771132681 ENSG00000198492 YTHDF2
ENST00000475796 0.471426715420142 0.229230533950574 -0.0888581565637242 ENSG00000198492 YTHDF2
ENST00000476976 0.222921561823302 0.0576426393906911 -0.129802316899355 ENSG00000198492 YTHDF2
ENST00000468863 0.319468265203663 0.111838089950697 -0.124300984647705 ENSG00000198492 YTHDF2
ENST00000234961 0.0248295823018549 0.00166449916975548 0.333080206208217 ENSG00000116329 OPRD1
ENST00000443593 0.13432763488433 0.023569239199039 0.260028549997274 ENSG00000226852 RP1-212P9.2
ENST00000343067 0.0991224595888368 0.0141069833648264 -0.176629181991305 ENSG00000159023 EPB41
ENST00000356093 0.0991224595888368 0.0141069833648264 -0.176629181991305 ENSG00000159023 EPB41
ENST00000398863 0.0991224595888368 0.0141069833648264 -0.176629181991305 ENSG00000159023 EPB41
ENST00000482464 0.540711205468588 0.295997638574226 -0.090756426281291 ENSG00000159023 EPB41
ENST00000373800 0.201814010607228 0.0481077287232002 -0.210848739713382 ENSG00000159023 EPB41
ENST00000349460 0.201814010607228 0.0481077287232002 -0.210848739713382 ENSG00000159023 EPB41
ENST00000347529 0.201814010607228 0.0481077287232002 -0.210848739713382 ENSG00000159023 EPB41
ENST00000373798 0.109490682700074 0.0166149497612089 -0.175457598571606 ENSG00000159023 EPB41
ENST00000373797 0.312050424532472 0.107000481487754 -0.188273571676533 ENSG00000159023 EPB41
ENST00000488277 0.0705040234925087 0.00805727260048842 -0.367892479103804 ENSG00000159023 EPB41
ENST00000490308 0.0696955480115189 0.00791919729068108 -0.346924175000807 ENSG00000159023 EPB41
ENST00000460378 0.345794282996767 0.129980365325656 -0.103888381146779 ENSG00000159023 EPB41
ENST00000462032 0.614094493282085 0.37393503892318 -0.127613340296008 ENSG00000159023 EPB41
ENST00000521452 0.915199285638091 0.824658876279358 0.0231766562339029 ENSG00000253304 TMEM200B
ENST00000420504 0.9651591433548 0.922649792740821 0.0101733436759911 ENSG00000253304 TMEM200B
ENST00000373795 0.740147163808626 0.532186435141161 0.0307760122725153 ENSG00000116350 SRSF4
ENST00000546138 0.516395535283891 0.272193101616035 0.0469257263018163 ENSG00000116350 SRSF4
ENST00000466448 0.458057400576043 0.217477599842262 0.0553361554909948 ENSG00000116350 SRSF4
ENST00000497015 0.560059043250286 0.315779769649024 0.0683122924680106 ENSG00000116350 SRSF4
ENST00000605204 0.927261203199753 0.846547390262433 0.00918648484887526 ENSG00000116350 SRSF4
ENST00000477193 0.525983466933874 0.281365840053475 0.0870856860344406 ENSG00000116350 SRSF4
ENST00000489898 0.796946537731854 0.615131574837004 0.0449293352230057 ENSG00000116350 SRSF4
ENST00000472353 0.853274637369625 0.709451162318204 0.0232330409337095 ENSG00000116350 SRSF4
ENST00000373791 0.506953401460162 0.263159016254464 0.0852840270178205 ENSG00000116353 MECR
ENST00000475773 0.706614030284428 0.487934261565517 0.069843298578374 ENSG00000116353 MECR
ENST00000483435 0.554926555467772 0.310348050161667 0.106009101073901 ENSG00000116353 MECR
ENST00000263702 0.576944717599421 0.333559858029717 0.0759746979736144 ENSG00000116353 MECR
ENST00000473030 0.450436232456148 0.210745023440161 0.104819610072332 ENSG00000116353 MECR
ENST00000463412 0.461711856759078 0.220663518236092 0.104530241624141 ENSG00000116353 MECR
ENST00000453185 0.256910600880115 0.0742009910468576 0.184793692401084 ENSG00000116353 MECR
ENST00000478505 0.26261922618718 0.0775371198979907 0.151355221387563 ENSG00000116353 MECR
ENST00000490529 0.454527863497062 0.214419486784181 0.10093748852983 ENSG00000116353 MECR
ENST00000464511 0.63894566138007 0.402826200858643 0.114014088146499 ENSG00000116353 MECR
ENST00000463052 0.721396615913586 0.506852022401494 0.0592347968041655 ENSG00000116353 MECR
ENST00000489248 0.758612932033691 0.558823683941714 0.0517003582913815 ENSG00000116353 MECR
ENST00000475861 0.627747673759275 0.389806558445736 0.0755261679796945 ENSG00000116353 MECR
ENST00000474946 0.792566902496431 0.607902799230021 0.0465129419244958 ENSG00000116353 MECR
ENST00000464915 0.596027659438541 0.353568063226373 0.115220319228459 ENSG00000116353 MECR
ENST00000482610 0.948433043400139 0.888926438103626 0.0145812123422961 ENSG00000116353 MECR
ENST00000484012 0.945606733854688 0.883031676555768 0.015180579476645 ENSG00000116353 MECR
ENST00000493928 0.984404864953812 0.964895223987681 0.00517164455581485 ENSG00000116353 MECR
ENST00000345512 0.963169999849414 0.918305521154218 -0.00837094877893489 ENSG00000060656 PTPRU
ENST00000373779 0.997437178523245 0.994624249291267 0.000573098726847238 ENSG00000060656 PTPRU
ENST00000323874 0.997437178523245 0.994624249291267 0.000573098726847238 ENSG00000060656 PTPRU
ENST00000356870 0.997437178523245 0.994624249291267 0.000573098726847238 ENSG00000060656 PTPRU
ENST00000428026 0.997437178523245 0.994624249291267 0.000573098726847238 ENSG00000060656 PTPRU
ENST00000460170 0.999465594767695 0.998655999046558 0.000143428799947554 ENSG00000060656 PTPRU
ENST00000527027 0.966959481753268 0.92627164541314 -0.0113776787586886 ENSG00000060656 PTPRU
ENST00000415600 0.82197307030218 0.654979534812085 -0.0393085148784945 ENSG00000060656 PTPRU
ENST00000531385 0.98637484381884 0.969726987661036 0.00403883743632799 ENSG00000060656 PTPRU
ENST00000526080 0.591676298128477 0.348955883498339 -0.137381768913402 ENSG00000060656 PTPRU
ENST00000493601 0.755554269943084 0.5544137088043 -0.0664207345332298 ENSG00000060656 PTPRU
ENST00000465525 0.984779169933158 0.966103586029241 -0.00483066025951471 ENSG00000060656 PTPRU
ENST00000492954 0.802163680100054 0.623337029472579 -0.0560477813036569 ENSG00000060656 PTPRU
ENST00000336798 0.0270754392896367 0.00190285340162008 0.235410019646373 ENSG00000162512 SDC3
ENST00000339394 0.000951599659893701 1.69699664834717e-05 0.350341062320414 ENSG00000162512 SDC3
ENST00000471567 0.0363538596612628 0.00293819292558564 0.292874537731479 ENSG00000162512 SDC3
ENST00000487984 0.15632761249881 0.0307852860587475 0.244200782653879 ENSG00000162512 SDC3
ENST00000424085 0.379358837649137 0.153692405678039 -0.0865740126323204 ENSG00000134644 PUM1
ENST00000257075 0.379358837649137 0.153692405678039 -0.0865740126323204 ENSG00000134644 PUM1
ENST00000373747 0.378729095083281 0.15320513152005 -0.0866545035951446 ENSG00000134644 PUM1
ENST00000525843 0.430769518346187 0.194031476882908 -0.0725392710785589 ENSG00000134644 PUM1
ENST00000426105 0.564471648556769 0.320648834268301 -0.0491895835995141 ENSG00000134644 PUM1
ENST00000440538 0.577433986543668 0.334151866418518 -0.0476816252969323 ENSG00000134644 PUM1
ENST00000498419 0.341431467434295 0.126891824257612 -0.110420009522976 ENSG00000134644 PUM1
ENST00000373741 0.569313430193134 0.325588500167891 -0.0484597109740613 ENSG00000134644 PUM1
ENST00000423018 0.570097752188014 0.326558222911605 -0.0484820542694373 ENSG00000134644 PUM1
ENST00000373742 0.580187899448387 0.337151561132136 -0.0467123185408169 ENSG00000134644 PUM1
ENST00000530669 0.47431529148901 0.23203937010236 -0.109649229741397 ENSG00000134644 PUM1
ENST00000529846 0.287853799090765 0.0921422118571883 -0.154488650581069 ENSG00000134644 PUM1
ENST00000525997 0.284572856827855 0.0902254551463192 -0.154964782765536 ENSG00000134644 PUM1
ENST00000527498 0.310139616972757 0.105804047717383 -0.13197123227043 ENSG00000134644 PUM1
ENST00000498627 0.443040111396504 0.204396780496726 -0.181009005110416 ENSG00000134644 PUM1
ENST00000471894 0.310308321828227 0.105917735723589 -0.192330525942159 ENSG00000134644 PUM1
ENST00000490546 0.271132649888309 0.0823469172190555 -0.177464705530448 ENSG00000134644 PUM1
ENST00000532678 0.769298100155622 0.573906693013095 -0.0356216327796553 ENSG00000134644 PUM1
ENST00000526128 0.825141881752356 0.66057057336089 0.0420608736018465 ENSG00000134644 PUM1
ENST00000526215 0.812735889817042 0.639578026391628 0.0287654575787644 ENSG00000134644 PUM1
ENST00000525948 0.850313168008613 0.704070831190235 0.0281874256117262 ENSG00000134644 PUM1
ENST00000480602 0.849733357933359 0.703063096998324 0.029310430403344 ENSG00000134644 PUM1
ENST00000524516 0.790636279982017 0.605160540645652 0.0522087248482094 ENSG00000134644 PUM1
ENST00000531867 0.998863125888954 0.997673826202202 0.000352186775364085 ENSG00000134644 PUM1
ENST00000263694 0.00705080063429929 0.00025776702131758 0.240370323000088 ENSG00000060688 SNRNP40
ENST00000486941 0.827694475383518 0.664907130639869 0.0495728240967816 ENSG00000060688 SNRNP40
ENST00000489853 0.414369169715446 0.180080178964658 0.122996504100746 ENSG00000060688 SNRNP40
ENST00000373720 0.985810523968963 0.968481597548639 0.0039192454285843 ENSG00000060688 SNRNP40
ENST00000491106 0.800232082850129 0.62042124304213 0.0627291599628135 ENSG00000060688 SNRNP40
ENST00000446633 0.00537341011888102 0.000177629179443653 0.246203296676615 ENSG00000060688 SNRNP40
ENST00000474025 0.108602798497563 0.0163765252403463 0.252732145916203 ENSG00000060688 SNRNP40
ENST00000463988 0.00212232476380178 5.06095503437826e-05 0.377018299552941 ENSG00000060688 SNRNP40
ENST00000344147 0.866506481603144 0.733269648281289 -0.0231867829804299 ENSG00000121766 ZCCHC17
ENST00000479629 0.780225428053017 0.590099689856382 -0.0540666569975528 ENSG00000121766 ZCCHC17
ENST00000373714 0.866506481603144 0.733269648281289 -0.0231867829804299 ENSG00000121766 ZCCHC17
ENST00000546109 0.85922525350286 0.7197348120928 -0.0268724829845854 ENSG00000121766 ZCCHC17
ENST00000422613 0.969471401181303 0.931645116772071 -0.00598943674923665 ENSG00000121766 ZCCHC17
ENST00000490049 0.996045542544087 0.991574364083736 -0.000934834931919681 ENSG00000121766 ZCCHC17
ENST00000430143 0.823283873583284 0.657439181252431 0.0386706775656056 ENSG00000229044 RP11-266K22.2
ENST00000373713 0.560680352982052 0.316618833486841 0.0892589926905219 ENSG00000121769 FABP3
ENST00000497275 0.500804545864806 0.25743593545313 0.103771266505995 ENSG00000121769 FABP3
ENST00000498148 0.522809681462997 0.278473223489544 0.0963145125023123 ENSG00000121769 FABP3
ENST00000482018 0.507314954096584 0.263486482786733 0.0955561063888367 ENSG00000121769 FABP3
ENST00000373710 0.672067583362026 0.442260994113756 -0.0631137614015608 ENSG00000168528 SERINC2
ENST00000536859 0.669154377852336 0.438677552397715 -0.063848222610051 ENSG00000168528 SERINC2
ENST00000487207 0.704617050825052 0.485352081761659 -0.062552375910415 ENSG00000168528 SERINC2
ENST00000373709 0.63456515106368 0.397571830183185 -0.0698907227422558 ENSG00000168528 SERINC2
ENST00000536384 0.590825258977134 0.347963190147962 -0.077049688316966 ENSG00000168528 SERINC2
ENST00000491976 0.590825258977134 0.347963190147962 -0.077049688316966 ENSG00000168528 SERINC2
ENST00000596131 0.847931521662247 0.700135659287077 -0.0573103005512408 ENSG00000268950 AC114494.1
ENST00000373705 0.585853538127946 0.342864099868257 0.083420321809972 ENSG00000121764 HCRTR1
ENST00000373703 0.374412030332948 0.150214396192892 0.112083740497698 ENSG00000162517 PEF1
ENST00000461006 0.499620788924748 0.25624142159858 0.0983730147617535 ENSG00000162517 PEF1
ENST00000478502 0.632486704444264 0.395361820128229 0.075029894714303 ENSG00000162517 PEF1
ENST00000489164 0.471241404848122 0.229014438540346 0.100594012353851 ENSG00000162517 PEF1
ENST00000492061 0.28657368541764 0.0913121779391287 0.155407697186014 ENSG00000162517 PEF1
ENST00000496805 0.26481341432976 0.0788020501002929 0.163351188460596 ENSG00000162517 PEF1
ENST00000472443 0.29210909171566 0.0949792745057363 0.157709947646483 ENSG00000162517 PEF1
ENST00000471219 0.253472618894233 0.0724713392862641 0.20809529067579 ENSG00000162517 PEF1
ENST00000440872 0.339158289847702 0.125231546269886 0.149598278966931 ENSG00000162517 PEF1
ENST00000609625 0.971693673851441 0.937150450217184 0.00950947659290278 ENSG00000235790 RP11-73M7.6
ENST00000609549 0.971693673851441 0.937150450217184 0.00950947659290278 ENSG00000235790 RP11-73M7.6
ENST00000610043 0.960326613786479 0.912364531351334 0.0132675052019551 ENSG00000235790 RP11-73M7.6
ENST00000608332 0.992195314827871 0.98270542506421 0.0027620249009005 ENSG00000235790 RP11-73M7.6
ENST00000585660 0.990008778512298 0.978115364731506 0.00356046547727869 ENSG00000235790 RP11-73M7.6
ENST00000591592 0.990008778512298 0.978115364731506 0.00356046547727869 ENSG00000235790 RP11-73M7.6
ENST00000608246 0.997599252930283 0.995000957319335 -0.00081194777655296 ENSG00000235790 RP11-73M7.6
ENST00000608888 0.962428100493835 0.91667200882256 -0.0135928872918461 ENSG00000235790 RP11-73M7.6
ENST00000607926 0.975327109563503 0.945046365547137 -0.00898170076071427 ENSG00000235790 RP11-73M7.6
ENST00000610216 0.975327109563503 0.945046365547137 -0.00898170076071427 ENSG00000235790 RP11-73M7.6
ENST00000585413 0.995411541533262 0.989969103776112 0.0016417933050807 ENSG00000235790 RP11-73M7.6
ENST00000609033 0.981679222883338 0.959514375615883 0.00662091633340409 ENSG00000235790 RP11-73M7.6
ENST00000589462 0.993971625576167 0.986753713624263 0.00216229066313433 ENSG00000235790 RP11-73M7.6
ENST00000593188 0.97803469881911 0.951184582415824 0.00793738615098358 ENSG00000235790 RP11-73M7.6
ENST00000609373 0.971151016867948 0.93551313899908 0.0105017984590806 ENSG00000235790 RP11-73M7.6
ENST00000587445 0.978802787554579 0.95270160499368 0.00770283574547067 ENSG00000235790 RP11-73M7.6
ENST00000591929 0.988513642124615 0.974414370524567 0.00416011157555398 ENSG00000235790 RP11-73M7.6
ENST00000609338 0.988513642124615 0.974414370524567 0.00416011157555398 ENSG00000235790 RP11-73M7.6
ENST00000373672 0.540711205468588 0.296005937666118 0.0961597863570429 ENSG00000084636 COL16A1
ENST00000271069 0.543897250219416 0.299035365813902 0.0956390050840352 ENSG00000084636 COL16A1
ENST00000488128 0.645904673968667 0.411218999158953 0.095413022623978 ENSG00000084636 COL16A1
ENST00000488897 0.732003685244231 0.520541986415064 0.0790382707633739 ENSG00000084636 COL16A1
ENST00000461217 0.847574789190139 0.699537388644402 0.0575813587064951 ENSG00000084636 COL16A1
ENST00000440437 0.839286639106046 0.685085421931129 0.0514168497290296 ENSG00000084636 COL16A1
ENST00000470799 0.99038930301363 0.979113799204811 -0.0035441819607458 ENSG00000084636 COL16A1
ENST00000482910 0.908299419331581 0.810970617100667 -0.033058671614608 ENSG00000084636 COL16A1
ENST00000468459 0.785859028933322 0.598076736232197 0.074277247178619 ENSG00000084636 COL16A1
ENST00000479100 0.794174295202512 0.610471276068338 0.0734431914804985 ENSG00000084636 COL16A1
ENST00000458715 0.767668686179787 0.571348461506505 -0.0805191355161295 ENSG00000084636 COL16A1
ENST00000373668 0.583825567794906 0.340947163005616 0.102184978032691 ENSG00000084636 COL16A1
ENST00000474000 0.985903614433588 0.968643010063637 0.00557681234858447 ENSG00000084636 COL16A1
ENST00000482478 0.87973459551072 0.757289474891768 0.0448114853741326 ENSG00000084636 COL16A1
ENST00000529928 0.872435778913342 0.743657109746867 0.0493855071424697 ENSG00000084636 COL16A1
ENST00000373667 0.448113461745694 0.208916848626133 0.175660736784812 ENSG00000084636 COL16A1
ENST00000398556 0.572853532732796 0.329258018176036 0.112201165326585 ENSG00000121753 BAI2
ENST00000398547 0.472893002072825 0.230448525562959 0.13935882300502 ENSG00000121753 BAI2
ENST00000373655 0.478670283630086 0.236364893442266 0.137550870764914 ENSG00000121753 BAI2
ENST00000373658 0.478670283630086 0.236364893442266 0.137550870764914 ENSG00000121753 BAI2
ENST00000398542 0.481481778432937 0.238861901499753 0.137266443649357 ENSG00000121753 BAI2
ENST00000465256 0.978229725242635 0.951494207659398 -0.00865251774227171 ENSG00000121753 BAI2
ENST00000257070 0.478670283630086 0.236364893442266 0.137550870764914 ENSG00000121753 BAI2
ENST00000530999 0.858838853778094 0.718986323969196 0.0533534653087748 ENSG00000121753 BAI2
ENST00000525655 0.964178734079509 0.920298630117855 0.0146292441020089 ENSG00000121753 BAI2
ENST00000527361 0.821452282314645 0.654036393660284 0.0529479351648126 ENSG00000121753 BAI2
ENST00000440175 0.874337471681565 0.747354150941618 0.0395593847471381 ENSG00000121753 BAI2
ENST00000398538 0.886688749070264 0.770246376153317 0.034115168693567 ENSG00000121753 BAI2
ENST00000420125 0.734467467504147 0.524352674491754 0.0858992234253334 ENSG00000121753 BAI2
ENST00000530134 0.497557535289056 0.254253089549305 0.159597989349691 ENSG00000121753 BAI2
ENST00000533175 0.199700979393546 0.0472337392080982 0.277593721928613 ENSG00000121753 BAI2
ENST00000527035 0.120120013369923 0.0194100561913614 0.340583417259478 ENSG00000254545 RP11-84A19.3
ENST00000257100 0.0382744519737367 0.00317779190478015 0.303522727005992 ENSG00000134668 SPOCD1
ENST00000373648 0.0382796918806874 0.00317888722925321 0.303519146878741 ENSG00000134668 SPOCD1
ENST00000360482 0.0382796918806874 0.00317888722925321 0.303519146878741 ENSG00000134668 SPOCD1
ENST00000473361 0.0264414449761425 0.00183731681635157 0.319814894944743 ENSG00000134668 SPOCD1
ENST00000452755 0.0262469233574555 0.00181995208143045 0.31877161504775 ENSG00000134668 SPOCD1
ENST00000533231 0.0381216071212975 0.00315589608332256 0.303891196381309 ENSG00000134668 SPOCD1
ENST00000528579 0.0115546675532548 0.00053602432724994 0.334207932333907 ENSG00000134668 SPOCD1
ENST00000532604 0.0108664893042047 0.000491072987331135 0.320075596256122 ENSG00000134668 SPOCD1
ENST00000531039 0.0190415265451015 0.00111386152388749 0.296421319549328 ENSG00000134668 SPOCD1
ENST00000468720 0.0243775462873796 0.00161779733405823 0.288737247166636 ENSG00000134668 SPOCD1
ENST00000485944 0.0436128849619241 0.0038587384914695 0.265120590485673 ENSG00000134668 SPOCD1
ENST00000460061 0.02903028107713 0.00210039545925146 0.284860042997564 ENSG00000134668 SPOCD1
ENST00000602889 0.77337337983203 0.579673490773785 0.0536190341145046 ENSG00000269967 RP11-84A19.4
ENST00000602725 0.758224015495014 0.558249469196552 0.0584492496435535 ENSG00000184007 PTP4A2
ENST00000344035 0.513259185071487 0.269185410755986 0.0909032767611122 ENSG00000184007 PTP4A2
ENST00000356536 0.728282305878791 0.51549787231705 0.0598945264547058 ENSG00000184007 PTP4A2
ENST00000457805 0.97886353391984 0.952938014410152 -0.00700929892079323 ENSG00000184007 PTP4A2
ENST00000489313 0.733388654623493 0.522647758114749 0.0661350061373138 ENSG00000184007 PTP4A2
ENST00000602683 0.904576202873201 0.803529845795898 0.0293798718206084 ENSG00000184007 PTP4A2
ENST00000470404 0.894547682423455 0.783692617363709 0.0321353248676226 ENSG00000184007 PTP4A2
ENST00000532001 0.968836525306278 0.930308998866771 0.0103580797959874 ENSG00000184007 PTP4A2
ENST00000528253 0.978229725242635 0.951487854468958 -0.00743273652691698 ENSG00000184007 PTP4A2
ENST00000484483 0.782921784698591 0.593943405943602 -0.0750689144408077 ENSG00000184007 PTP4A2
ENST00000468531 0.68626435644599 0.460777201559301 0.066330344530384 ENSG00000184007 PTP4A2
ENST00000534796 0.902937969923132 0.799873882231498 -0.0279454800047949 ENSG00000184007 PTP4A2
ENST00000532289 0.863555121579217 0.727770721473722 -0.0348742726359601 ENSG00000184007 PTP4A2
ENST00000526960 0.397560003432376 0.167315146679342 0.0962043861296294 ENSG00000184007 PTP4A2
ENST00000524384 0.833387320956409 0.675257124163264 -0.0395912602451158 ENSG00000184007 PTP4A2
ENST00000528840 0.828253755426674 0.665904023121201 -0.0405038263477287 ENSG00000184007 PTP4A2
ENST00000494444 0.842074377871227 0.689914048377234 -0.0370957700501309 ENSG00000184007 PTP4A2
ENST00000529477 0.315774191632521 0.109396635457032 0.104275281776538 ENSG00000184007 PTP4A2
ENST00000533408 0.263075632049929 0.0777353994816316 0.106795823023789 ENSG00000184007 PTP4A2
ENST00000475464 0.946899856319475 0.885594846260137 0.00975400917313882 ENSG00000184007 PTP4A2
ENST00000327300 0.224607984444502 0.0583239627397739 -0.093946990939055 ENSG00000121774 KHDRBS1
ENST00000307714 0.226193735462324 0.0590166456429155 -0.0946161198110797 ENSG00000121774 KHDRBS1
ENST00000492989 0.755915750582861 0.554835420003756 -0.0301082834797033 ENSG00000121774 KHDRBS1
ENST00000484270 0.275285057252285 0.0849015023807615 -0.094424991727035 ENSG00000121774 KHDRBS1
ENST00000366152 0.970450809809046 0.933992585329599 0.00695842138096744 ENSG00000203325 RP11-277A4.4
ENST00000487305 0.443283599177924 0.204654186951321 0.105644911344244 ENSG00000121775 TMEM39B
ENST00000336294 0.444027797212487 0.20526199824397 0.105143465800291 ENSG00000121775 TMEM39B
ENST00000438825 0.239022952729001 0.0650664546225405 0.181963639745508 ENSG00000121775 TMEM39B
ENST00000441402 0.439484073220377 0.201431958146792 0.105920637769153 ENSG00000121775 TMEM39B
ENST00000472503 0.247275444132783 0.0692130476055293 0.177660789747287 ENSG00000121775 TMEM39B
ENST00000456834 0.405879412145071 0.173527266675299 0.118993369582417 ENSG00000121775 TMEM39B
ENST00000468135 0.439484073220377 0.201431958146792 0.105920637769153 ENSG00000121775 TMEM39B
ENST00000466321 0.239059732175307 0.0650785283965949 0.181943968763965 ENSG00000121775 TMEM39B
ENST00000373634 0.436225752119101 0.198732129347219 0.10669055840488 ENSG00000121775 TMEM39B
ENST00000427288 0.474072459342997 0.231758358347 0.104178522978349 ENSG00000121775 TMEM39B
ENST00000476968 0.448082417077851 0.20887219461284 0.104846000282175 ENSG00000121775 TMEM39B
ENST00000498613 0.66472893066132 0.433485811769111 0.0871649189537452 ENSG00000121775 TMEM39B
ENST00000373625 0.767167898216846 0.570656839709903 0.026618880997571 ENSG00000025800 KPNA6
ENST00000471599 0.31351753048157 0.107945344523678 0.0770193150122471 ENSG00000025800 KPNA6
ENST00000537234 0.276968503880845 0.085842764414593 0.0840378839392782 ENSG00000025800 KPNA6
ENST00000469790 0.0388908488945114 0.003254795540119 0.183795339150286 ENSG00000025800 KPNA6
ENST00000545542 0.147113609678563 0.0277061550822077 0.107498909604288 ENSG00000025800 KPNA6
ENST00000446515 0.365540045785768 0.14359184487801 0.0830120841990236 ENSG00000025800 KPNA6
ENST00000515055 0.872070956301213 0.743130416980051 -0.0201621883108901 ENSG00000250135 RP4-622L5.2
ENST00000373610 0.62160723511231 0.38281454618675 0.0666598975982897 ENSG00000084652 TXLNA
ENST00000373609 0.623980815204551 0.385557084338602 0.0662480981101952 ENSG00000084652 TXLNA
ENST00000373602 0.366418914391392 0.144260930459003 0.162665629381544 ENSG00000160050 CCDC28B
ENST00000469003 0.506023432756108 0.2622396363491 0.147369688281308 ENSG00000160050 CCDC28B
ENST00000421922 0.356927892873758 0.137530718991762 0.164810468412266 ENSG00000160050 CCDC28B
ENST00000461819 0.357691531083332 0.138028562641052 0.164742602642555 ENSG00000160050 CCDC28B
ENST00000483009 0.326264925647869 0.116683374328517 0.172756053391029 ENSG00000160050 CCDC28B
ENST00000373604 0.564179898982841 0.320365783036181 0.141790848332968 ENSG00000224066 RP4-622L5.7
ENST00000421616 0.646423430455009 0.411823087405124 0.12522568911038 ENSG00000224066 RP4-622L5.7
ENST00000537469 0.781068375703921 0.591385841726092 0.0734322431233354 ENSG00000160051 IQCC
ENST00000291358 0.769405437005705 0.574046488217985 0.0769876607701748 ENSG00000160051 IQCC
ENST00000409358 0.0947428329925646 0.0130849387029256 0.291661112792591 ENSG00000222046 DCDC2B
ENST00000487056 0.0978976414848085 0.0138254424654702 0.289018114334651 ENSG00000222046 DCDC2B
ENST00000466796 0.348194089697951 0.131519836366234 0.135913863261927 ENSG00000160055 TMEM234
ENST00000491434 0.45612556412555 0.215775624560501 0.107328391392756 ENSG00000160055 TMEM234
ENST00000489170 0.460226795397519 0.219414556576268 0.106524155318771 ENSG00000160055 TMEM234
ENST00000495091 0.0705277363011867 0.00806119903407152 0.355547634617303 ENSG00000160055 TMEM234
ENST00000461402 0.460226795397519 0.219414556576268 0.106524155318771 ENSG00000160055 TMEM234
ENST00000483001 0.803841995205622 0.626049899982469 0.0459264856060543 ENSG00000160055 TMEM234
ENST00000545122 0.929029243600666 0.849937259255531 0.0177037537275582 ENSG00000160055 TMEM234
ENST00000309777 0.922509648208428 0.837030060620987 0.0193140476651869 ENSG00000160055 TMEM234
ENST00000373593 0.9263794316386 0.845047294666251 0.0183601288532243 ENSG00000160055 TMEM234
ENST00000344461 0.916183747817593 0.826541531545283 0.0206829006991507 ENSG00000160055 TMEM234
ENST00000484490 0.961390602778219 0.914461548162694 0.0100412205233448 ENSG00000160055 TMEM234
ENST00000485689 0.201269719124022 0.0478889329468807 -0.257410104620366 ENSG00000160055 TMEM234
ENST00000487174 0.935892203539961 0.863922550655997 0.0150979948713388 ENSG00000160055 TMEM234
ENST00000355082 0.0473000497456927 0.00437791941312083 0.200622756232072 ENSG00000084623 EIF3I
ENST00000373586 0.150666893040728 0.0288532083377406 0.127607560619805 ENSG00000084623 EIF3I
ENST00000489353 0.0398198818271174 0.00337135324315281 0.20417095393935 ENSG00000084623 EIF3I
ENST00000471486 0.0733416077772439 0.00858698110675577 0.183417806157208 ENSG00000084623 EIF3I
ENST00000483517 0.0765899030961903 0.00920656199045028 0.17994778728072 ENSG00000084623 EIF3I
ENST00000474371 0.140404180998607 0.0255539301927312 0.137722337813206 ENSG00000084623 EIF3I
ENST00000423995 0.93770612531924 0.867515808946644 0.014672812687662 ENSG00000220785 MTMR9LP
ENST00000403496 0.88222122841286 0.762050981512142 0.0260426190696047 ENSG00000220785 MTMR9LP
ENST00000441044 0.971505016490212 0.936581708045736 0.00749172304956414 ENSG00000220785 MTMR9LP
ENST00000426597 0.946572492238846 0.884793934147263 0.0144184612963235 ENSG00000220785 MTMR9LP
ENST00000373582 0.488532810476351 0.245250203663771 0.133936731154435 ENSG00000183615 FAM167B
ENST00000373548 0.741872288703964 0.534609491402855 0.0415897555402489 ENSG00000116478 HDAC1
ENST00000481281 0.640012311312393 0.404100150711838 0.05851297046602 ENSG00000116478 HDAC1
ENST00000463172 0.693555148966484 0.470536772848854 0.0511930259761954 ENSG00000116478 HDAC1
ENST00000428704 0.688821519134707 0.464135164582242 0.0486488939667063 ENSG00000116478 HDAC1
ENST00000472928 0.637775718768591 0.401423961254758 0.0587499673152694 ENSG00000116478 HDAC1
ENST00000373541 0.749046237393235 0.544887183079756 0.0403742722433225 ENSG00000116478 HDAC1
ENST00000490081 0.935878962339531 0.863867911075477 -0.0121390817257519 ENSG00000116478 HDAC1
ENST00000482310 0.913987756095779 0.822179876946418 -0.0164731543436519 ENSG00000116478 HDAC1
ENST00000476391 0.902890838756598 0.799704844604451 0.0172888178081992 ENSG00000116478 HDAC1
ENST00000484305 0.881477094875566 0.760732118998613 -0.0250115341693109 ENSG00000116478 HDAC1
ENST00000471488 0.341288675348246 0.126776816209996 0.115470449910843 ENSG00000116478 HDAC1
ENST00000329421 0.469533356542007 0.227451415715328 0.104626107948356 ENSG00000175130 MARCKSL1
ENST00000574315 0.0118076661332473 0.000555500329939925 -0.338293890246175 ENSG00000162526 TSSK3
ENST00000416512 0.0146784555944758 0.000755753550198104 -0.405377987009148 ENSG00000225828 FAM229A
ENST00000415596 0.0169385307708486 0.000940777898976851 -0.400066599696603 ENSG00000225828 FAM229A
ENST00000373534 0.00902755818451791 0.000369040592962673 -0.436086031227713 ENSG00000162526 TSSK3
ENST00000455895 0.694932738040186 0.472238533183314 -0.0642914210955753 ENSG00000160058 BSDC1
ENST00000413080 0.694932738040186 0.472238533183314 -0.0642914210955753 ENSG00000160058 BSDC1
ENST00000444377 0.695875812129603 0.473558427822756 -0.0641205892558582 ENSG00000160058 BSDC1
ENST00000341071 0.698719189386605 0.477325196285702 -0.0633869084372356 ENSG00000160058 BSDC1
ENST00000526031 0.885379987263025 0.767602704726636 -0.0307498755190409 ENSG00000160058 BSDC1
ENST00000419121 0.8859597780376 0.768953946199692 -0.0305545754896239 ENSG00000160058 BSDC1
ENST00000446293 0.905351984847725 0.805354202422866 -0.0262272337429497 ENSG00000160058 BSDC1
ENST00000463967 0.487440276262576 0.244383574292801 -0.102940112951372 ENSG00000160058 BSDC1
ENST00000373520 0.869399224069649 0.738473803307817 -0.0348160179219059 ENSG00000160058 BSDC1
ENST00000449308 0.840886707571678 0.687639775464519 -0.0415649934568673 ENSG00000160058 BSDC1
ENST00000527513 0.970220495885756 0.933336536749014 -0.00969106652845416 ENSG00000160058 BSDC1
ENST00000527163 0.989230666446149 0.976295671984139 -0.0034687381317454 ENSG00000160058 BSDC1
ENST00000530485 0.923050238476913 0.838027553838234 0.0242462254042579 ENSG00000160058 BSDC1
ENST00000474414 0.884592317221317 0.766467027497828 0.0362480933270454 ENSG00000160058 BSDC1
ENST00000530876 0.783506372615107 0.594870478209005 0.0657713003363991 ENSG00000160058 BSDC1
ENST00000530753 0.776075493167889 0.583741616170947 0.0684916211301498 ENSG00000160058 BSDC1
ENST00000533084 0.74865780808337 0.544446122508767 0.0820401935127645 ENSG00000160058 BSDC1
ENST00000531222 0.677682433159055 0.449739887810521 0.114898079110529 ENSG00000160058 BSDC1
ENST00000480336 0.965784820737829 0.923813731987427 0.0082074068786096 ENSG00000254553 RP1-27O5.3
ENST00000373510 0.580739567918649 0.337687504961398 -0.0930626839658443 ENSG00000160062 ZBTB8A
ENST00000316459 0.967459700073505 0.927351561478294 -0.00776650229736987 ENSG00000160062 ZBTB8A
ENST00000341885 0.665491813714058 0.434422651566876 0.04579960966328 ENSG00000176261 ZBTB8OS
ENST00000468695 0.232747881379843 0.0621016977355055 0.121176088624148 ENSG00000176261 ZBTB8OS
ENST00000492007 0.221711170441725 0.0570887963667077 0.121387665240945 ENSG00000176261 ZBTB8OS
ENST00000373506 0.246450722093588 0.0688448689818564 0.116171860855845 ENSG00000176261 ZBTB8OS
ENST00000467652 0.419986602566304 0.184659009216498 0.113032365605872 ENSG00000176261 ZBTB8OS
ENST00000498691 0.230538232493208 0.0609960594041581 0.134185816397395 ENSG00000176261 ZBTB8OS
ENST00000478041 0.249422054006479 0.0704054628906355 0.115805927116693 ENSG00000176261 ZBTB8OS
ENST00000473294 0.250111953010448 0.0707296266458469 0.115780822385998 ENSG00000176261 ZBTB8OS
ENST00000436661 0.257088546732804 0.0742877183428258 0.114690181092052 ENSG00000176261 ZBTB8OS
ENST00000373501 0.257062428552421 0.074267011876375 0.114689665942929 ENSG00000176261 ZBTB8OS
ENST00000476493 0.257609073918873 0.0745804607324013 0.11435481251657 ENSG00000176261 ZBTB8OS
ENST00000465588 0.252453428207291 0.0719854805483159 0.115693734607071 ENSG00000176261 ZBTB8OS
ENST00000483138 0.239248827640903 0.065140322106953 0.126553964990613 ENSG00000176261 ZBTB8OS
ENST00000479075 0.322358660321197 0.113924098823141 0.107161026254956 ENSG00000176261 ZBTB8OS
ENST00000473383 0.593715446618199 0.351065170554632 0.0805077595308541 ENSG00000176261 ZBTB8OS
ENST00000466361 0.202270930778996 0.0483143370807933 0.151873903497197 ENSG00000176261 ZBTB8OS
ENST00000414241 0.0274148169366603 0.00193545283303724 -0.150832640517897 ENSG00000162521 RBBP4
ENST00000373493 0.138077028791051 0.0247571942334776 -0.132038367435884 ENSG00000162521 RBBP4
ENST00000527118 0.0875632014926789 0.0114397210773488 -0.126053893928203 ENSG00000162521 RBBP4
ENST00000401893 0.167877366946085 0.0348101830383931 -0.1177346908104 ENSG00000162521 RBBP4
ENST00000524393 0.0812385647902622 0.0101106268885349 -0.127748814023529 ENSG00000162521 RBBP4
ENST00000526193 0.0874585733726001 0.0114196755600311 -0.124353271388387 ENSG00000162521 RBBP4
ENST00000492348 0.0354396870983195 0.00282261912663953 -0.149908233404318 ENSG00000162521 RBBP4
ENST00000544435 0.0354396870983195 0.00282261912663953 -0.149908233404318 ENSG00000162521 RBBP4
ENST00000525506 0.0726201006143583 0.00845003835662411 -0.178678690541941 ENSG00000162521 RBBP4
ENST00000465780 0.403721611980415 0.171904885914715 -0.105541415872451 ENSG00000162521 RBBP4
ENST00000373485 0.0370956288537907 0.00303128979818774 -0.156378326868468 ENSG00000162521 RBBP4
ENST00000477563 0.179229665193851 0.0391133103471744 -0.118021889592065 ENSG00000162521 RBBP4
ENST00000458695 0.0586272534971754 0.0060740243401227 -0.141420061651616 ENSG00000162521 RBBP4
ENST00000490500 0.126678975496547 0.0211916420531648 -0.162899764566034 ENSG00000162521 RBBP4
ENST00000445722 0.329184092645795 0.118973685181735 -0.0984156065861126 ENSG00000162521 RBBP4
ENST00000475321 0.137648643017547 0.0246435837586676 -0.157546401580734 ENSG00000162521 RBBP4
ENST00000531983 0.323581512609529 0.114769284331998 -0.133825032647062 ENSG00000162521 RBBP4
ENST00000463378 0.132219939335841 0.0228814352848443 -0.15714223071263 ENSG00000162521 RBBP4
ENST00000460669 0.127612898718773 0.0214611977437743 -0.168007325869759 ENSG00000162521 RBBP4
ENST00000482190 0.126110648643816 0.0210336782096343 -0.17056035994047 ENSG00000162521 RBBP4
ENST00000373484 0.541662938623996 0.296956728984228 -0.0640222007280778 ENSG00000162520 SYNC
ENST00000409190 0.825371111628812 0.661060272498511 -0.0266295250783628 ENSG00000162520 SYNC
ENST00000417633 0.73200312445747 0.520528961551791 0.0572686462302965 ENSG00000162520 SYNC
ENST00000426909 0.621046288157848 0.382126298025317 0.080861645957174 ENSG00000162520 SYNC
ENST00000401073 0.628582401786744 0.390721354862099 0.0756416422851476 ENSG00000162522 KIAA1522
ENST00000468130 0.625022595645961 0.386749391329572 0.0890243488694817 ENSG00000162522 KIAA1522
ENST00000373481 0.821121536179983 0.65359746471358 0.0419107214425741 ENSG00000162522 KIAA1522
ENST00000294521 0.804456239545923 0.627165187762355 0.0514825946979581 ENSG00000162522 KIAA1522
ENST00000373480 0.857391064551549 0.716456676075089 0.0343512474232067 ENSG00000162522 KIAA1522
ENST00000469100 0.000963924336568655 1.72582118542878e-05 0.321301878819727 ENSG00000134684 YARS
ENST00000373477 1.17459038780886e-12 6.88843963148248e-16 0.359013287629539 ENSG00000134684 YARS
ENST00000490826 0.00548965791237794 0.000182667156211601 0.286466015551023 ENSG00000134684 YARS
ENST00000487404 1.4371881156966e-06 4.88354664974396e-09 0.388070933854073 ENSG00000134684 YARS
ENST00000478828 2.24624687061647e-06 8.34949591841123e-09 0.379560534230684 ENSG00000134684 YARS
ENST00000481895 4.96620415349598e-11 4.54000086476679e-14 0.405016707414985 ENSG00000134684 YARS
ENST00000466052 0.000284509334113743 3.5897677105709e-06 0.375557537950841 ENSG00000134684 YARS
ENST00000470377 0.00557501653963442 0.000186457332327468 0.312381592915613 ENSG00000134684 YARS
ENST00000472692 0.00204768257407014 4.8140875860624e-05 0.4286990711833 ENSG00000134684 YARS
ENST00000530710 0.716507007604397 0.500444468075736 0.0560683463244248 ENSG00000116497 S100PBP
ENST00000373476 0.0889818349246242 0.0117421243126982 -0.176735992728811 ENSG00000116497 S100PBP
ENST00000373475 0.082513743467098 0.0103649359123227 -0.179627364254721 ENSG00000116497 S100PBP
ENST00000529027 0.605489555402966 0.364197612737859 -0.0916717413522165 ENSG00000116497 S100PBP
ENST00000531123 0.109636759691234 0.016654810093931 -0.158185325838601 ENSG00000116497 S100PBP
ENST00000398243 0.103461064140444 0.0151357903857177 -0.167316401257818 ENSG00000116497 S100PBP
ENST00000356689 0.178348249642488 0.038711772619487 -0.136825406210958 ENSG00000116497 S100PBP
ENST00000526230 0.416501244219853 0.181700412005857 -0.119148570170796 ENSG00000116497 S100PBP
ENST00000531256 0.314115129585438 0.108292031081826 -0.133990904811104 ENSG00000116497 S100PBP
ENST00000477248 0.613306007290968 0.373074079673774 0.107255273319978 ENSG00000116497 S100PBP
ENST00000482212 0.324320247299647 0.115284165762177 -0.135001376954281 ENSG00000116497 S100PBP
ENST00000530552 0.94840113824797 0.888807884538822 0.0152883003137725 ENSG00000116497 S100PBP
ENST00000525203 0.157243484189656 0.0311116399661395 -0.2301883972301 ENSG00000116497 S100PBP
ENST00000524535 0.166939343013751 0.0344688257202802 -0.230250187277403 ENSG00000116497 S100PBP
ENST00000527692 0.103764181230024 0.0152204051225107 -0.318937709623176 ENSG00000116497 S100PBP
ENST00000475486 0.124804411005109 0.0206268173759179 -0.304961098950871 ENSG00000116497 S100PBP
ENST00000470896 0.438236734616222 0.200336145053233 0.128603321550485 ENSG00000121905 HPCA
ENST00000482771 0.806512146259518 0.630284328149876 0.0589571749692792 ENSG00000121900 TMEM54
ENST00000329151 0.439942756731832 0.201788701285659 0.129407122861752 ENSG00000121900 TMEM54
ENST00000373463 0.439942756731832 0.201781403255679 0.129402849400368 ENSG00000121900 TMEM54
ENST00000474144 0.442836828901182 0.204176726025856 0.128801621759354 ENSG00000121900 TMEM54
ENST00000475208 0.435366815770823 0.198002894868165 0.131093020102406 ENSG00000121900 TMEM54
ENST00000463914 0.965692542816949 0.923642179743902 -0.0103443517818729 ENSG00000121900 TMEM54
ENST00000373456 0.876739490003045 0.751728632069777 0.0221582314043615 ENSG00000116514 RNF19B
ENST00000356990 0.876739490003045 0.751728632069777 0.0221582314043615 ENSG00000116514 RNF19B
ENST00000235150 0.910450517360506 0.815217856880077 0.0163912288068329 ENSG00000116514 RNF19B
ENST00000427524 0.0230185383282904 0.0014797645962439 0.163834422681051 ENSG00000236065 RP1-117O3.2
ENST00000373449 0.0262429920499049 0.00181900050111759 0.163817284495243 ENSG00000004455 AK2
ENST00000548033 0.0204327477091088 0.00123743041924796 0.197380987385458 ENSG00000004455 AK2
ENST00000482191 0.425612817522838 0.189718998894893 0.107227508769675 ENSG00000004455 AK2
ENST00000491241 0.629081983488113 0.391298428525244 0.0531783870069584 ENSG00000004455 AK2
ENST00000467905 0.0244646081966763 0.00162652900439132 0.186771616834022 ENSG00000004455 AK2
ENST00000354858 0.0286118777212697 0.00205887281714272 0.227782875148662 ENSG00000004455 AK2
ENST00000480134 0.0286118777212697 0.00205887281714272 0.227782875148662 ENSG00000004455 AK2
ENST00000550338 0.0308313447779353 0.0022957647405732 0.228754273917398 ENSG00000004455 AK2
ENST00000469238 0.015832871486257 0.000844822173896492 0.259452406635232 ENSG00000004455 AK2
ENST00000466029 0.0154504019869682 0.000816456882071998 0.261530152801221 ENSG00000004455 AK2
ENST00000487289 0.0508896591282878 0.00488404948715568 0.250429723224113 ENSG00000004455 AK2
ENST00000548559 0.108707239540941 0.0164124090957701 0.253012157937043 ENSG00000004455 AK2
ENST00000551979 0.136350570387885 0.0242406763027129 0.262384173542944 ENSG00000004455 AK2
ENST00000478635 0.487306575272386 0.244258459455141 -0.129413484690547 ENSG00000142920 ADC
ENST00000358680 0.299912767933226 0.0995930727411499 -0.16025811943487 ENSG00000142920 ADC
ENST00000294517 0.00323477891923612 8.92729906732637e-05 -0.291588380835701 ENSG00000142920 ADC
ENST00000481886 0.00300886953040417 8.05472227266219e-05 -0.293250722180823 ENSG00000142920 ADC
ENST00000475935 0.00300886953040417 8.05472227266219e-05 -0.293250722180823 ENSG00000142920 ADC
ENST00000462920 0.35352859231672 0.135229884732582 -0.16982648462523 ENSG00000142920 ADC
ENST00000471119 0.00300886953040417 8.05472227266219e-05 -0.293250722180823 ENSG00000142920 ADC
ENST00000495135 0.727244116749621 0.514121719468424 -0.0890099457747909 ENSG00000142920 ADC
ENST00000477570 0.387297830258517 0.159473808831857 -0.143773699458804 ENSG00000142920 ADC
ENST00000483027 0.433892510155693 0.196647595115108 -0.135493638958561 ENSG00000142920 ADC
ENST00000492420 0.502609546616816 0.259047878844783 -0.123856346573652 ENSG00000142920 ADC
ENST00000398167 0.00300886953040417 8.05472227266219e-05 -0.293250722180823 ENSG00000142920 ADC
ENST00000373443 0.00300886953040417 8.05472227266219e-05 -0.293250722180823 ENSG00000142920 ADC
ENST00000497710 0.360725052884722 0.140203363558815 -0.167658755325258 ENSG00000142920 ADC
ENST00000473089 0.387297830258517 0.159473808831857 -0.143773699458804 ENSG00000142920 ADC
ENST00000484656 0.00278215258928599 7.19826285918877e-05 -0.310923210092246 ENSG00000142920 ADC
ENST00000373440 0.191828400802689 0.043995700499629 -0.203088707841781 ENSG00000142920 ADC
ENST00000373441 0.00245935944526399 6.11493931117116e-05 -0.319584272011628 ENSG00000142920 ADC
ENST00000478204 0.00276201615286098 7.12202789388874e-05 -0.318712186281811 ENSG00000142920 ADC
ENST00000291416 0.661348650282898 0.429430879248988 -0.0617602257774366 ENSG00000116525 TRIM62
ENST00000543586 0.331085066703324 0.120175260954518 -0.135855271726265 ENSG00000116525 TRIM62
ENST00000485148 0.833919747120858 0.676372724098301 -0.0396721233785038 ENSG00000116525 TRIM62
ENST00000486583 0.763551755841274 0.565948951750676 0.0762612740684279 ENSG00000116525 TRIM62
ENST00000483388 0.738776558313465 0.530496621223764 -0.0510075638907136 ENSG00000160094 ZNF362
ENST00000539719 0.116479952447767 0.018446769469848 -0.142110354960913 ENSG00000160094 ZNF362
ENST00000490959 0.835768878315713 0.67938800011862 -0.0397293894494993 ENSG00000160094 ZNF362
ENST00000373428 0.0393423806037406 0.00331257356912135 -0.173113646743221 ENSG00000160094 ZNF362
ENST00000477934 0.0895400614527415 0.0118698440254081 -0.366846310765024 ENSG00000160094 ZNF362
ENST00000543783 0.0712018515100655 0.00817325114573373 -0.258825175833416 ENSG00000256142 AL513327.1
ENST00000588828 0.445543778068895 0.206525814402493 0.147158385688225 ENSG00000225313 RP11-415J8.3
ENST00000457957 0.428116981697008 0.19176300056401 0.14986591302207 ENSG00000225313 RP11-415J8.3
ENST00000587696 0.43242216750106 0.19535094978086 0.150219326631194 ENSG00000225313 RP11-415J8.3
ENST00000431992 0.100717021926968 0.0144895417205503 0.133051537817241 ENSG00000134686 PHC2
ENST00000485928 0.169176139845023 0.0352954265076708 0.116326092387353 ENSG00000134686 PHC2
ENST00000373418 0.168496555635741 0.0350475625809419 0.116458654775079 ENSG00000134686 PHC2
ENST00000373422 0.149584090908204 0.0284923306551784 0.12034017937174 ENSG00000134686 PHC2
ENST00000257118 0.10073194023043 0.0144932856022308 0.133050985098595 ENSG00000134686 PHC2
ENST00000419414 0.0251520610881063 0.0016983485790309 0.143895208357791 ENSG00000134686 PHC2
ENST00000467894 0.12649342282897 0.0211453287569225 0.12013247061114 ENSG00000134686 PHC2
ENST00000373416 0.0697039272469678 0.00792315513548857 0.137065385404456 ENSG00000134686 PHC2
ENST00000486897 0.167748886579379 0.0347517141251328 0.117084448216812 ENSG00000134686 PHC2
ENST00000493483 0.159426180583406 0.0318067267657078 0.118139320111928 ENSG00000134686 PHC2
ENST00000473158 0.0217821650933519 0.00135314808839177 0.182001471032738 ENSG00000134686 PHC2
ENST00000583214 0.227867510628476 0.0597600152333561 0.193757551136446 ENSG00000266239 MIR3605
ENST00000432703 0.395959377116387 0.166040174260107 0.1561249606156 ENSG00000233246 RP11-415J8.5
ENST00000459964 0.923455620003329 0.838989878844668 -0.0279130339977604 ENSG00000134686 PHC2
ENST00000468406 0.0118010178774829 0.00055496129938291 0.326818631227759 ENSG00000134686 PHC2
ENST00000484692 0.318602326604942 0.111256358154676 0.163241503868942 ENSG00000134686 PHC2
ENST00000361328 0.430737183285018 0.194002799974789 -0.109608357636974 ENSG00000121903 ZSCAN20
ENST00000373413 0.409450350794967 0.176367584328334 -0.133767533102298 ENSG00000121903 ZSCAN20
ENST00000480917 0.515297457383695 0.271101643016997 -0.127195077938795 ENSG00000121903 ZSCAN20
ENST00000241312 0.634779300921656 0.397857029591235 0.121504848640567 ENSG00000121904 CSMD2
ENST00000373381 0.634801571118965 0.397888034135098 0.12149936874217 ENSG00000121904 CSMD2
ENST00000373380 0.766484369160395 0.569771603789894 0.0742941273691902 ENSG00000121904 CSMD2
ENST00000373388 0.856529045440833 0.714911997489687 0.0481490717302728 ENSG00000121904 CSMD2
ENST00000426886 0.0129466763134879 0.000628849091405542 0.255311504750612 ENSG00000163866 SMIM12
ENST00000521580 0.010731873211462 0.000482004545336206 0.275857712111582 ENSG00000163866 SMIM12
ENST00000446026 0.00728442142373653 0.000271145249845597 0.3242883576319 ENSG00000163866 SMIM12
ENST00000456842 0.00887022046850537 0.00035970174162286 0.318460158563792 ENSG00000163866 SMIM12
ENST00000423898 0.0134448928718679 0.000664325012265497 0.318805940664611 ENSG00000163866 SMIM12
ENST00000417239 0.0375375632501047 0.00308583507516606 0.340205899205735 ENSG00000163866 SMIM12
ENST00000417456 0.300243052524339 0.0998038227121903 -0.16576064751273 ENSG00000241014 RP11-244H3.1
ENST00000487874 0.0161204758461702 0.000866563685946465 -0.250920612080854 ENSG00000271741 RP11-244H3.4
ENST00000373337 0.333312947827589 0.121512008253842 -0.185929804474827 ENSG00000243749 ZMYM6NB
ENST00000373340 0.0222931644284185 0.00140828642265263 -0.237035838020066 ENSG00000163867 ZMYM6
ENST00000493328 0.0554833679629469 0.00557424319406075 -0.241723039446933 ENSG00000163867 ZMYM6
ENST00000357182 0.0803111126631473 0.00993505300202114 -0.229042803004008 ENSG00000163867 ZMYM6
ENST00000466345 0.310513654210947 0.106058445044634 -0.204233466550207 ENSG00000163867 ZMYM6
ENST00000472971 0.0825373050044141 0.0103739022582874 -0.380620903936202 ENSG00000163867 ZMYM6
ENST00000415531 0.825105129914379 0.660505370015374 -0.0392408186066556 ENSG00000163867 ZMYM6
ENST00000317538 0.869884173263419 0.739464351565908 -0.0295922475546422 ENSG00000163867 ZMYM6
ENST00000460607 0.87396677117788 0.74643528861073 -0.0289441189916465 ENSG00000163867 ZMYM6
ENST00000373333 0.588087165506442 0.345155245527938 -0.0876626699194798 ENSG00000163867 ZMYM6
ENST00000471566 0.976467887743001 0.94724568551561 0.00863000557188051 ENSG00000163867 ZMYM6
ENST00000417119 0.911840700511735 0.817920738750201 -0.0200697098206996 ENSG00000197056 ZMYM1
ENST00000359858 0.340405501936488 0.126148266976429 -0.17879536992399 ENSG00000197056 ZMYM1
ENST00000466390 0.441514549681778 0.203144442268914 0.136610457289443 ENSG00000197056 ZMYM1
ENST00000488455 0.349985615094845 0.132664381977289 -0.172601100666026 ENSG00000197056 ZMYM1
ENST00000475654 0.978337808968842 0.951768087617212 -0.00510561870177771 ENSG00000197056 ZMYM1
ENST00000373329 0.340405501936488 0.126148266976429 -0.17879536992399 ENSG00000197056 ZMYM1
ENST00000373330 0.342464412712046 0.127648484730635 -0.178141352364509 ENSG00000197056 ZMYM1
ENST00000476269 0.677513115970698 0.449486196403325 0.0995531973890302 ENSG00000197056 ZMYM1
ENST00000463393 0.926156080631807 0.844616345949081 -0.0289220560236098 ENSG00000197056 ZMYM1
ENST00000471991 0.43835191222983 0.200513553766315 -0.171207706938866 ENSG00000116560 SFPQ
ENST00000468598 0.492355231943623 0.249093435606288 -0.11171787193808 ENSG00000116560 SFPQ
ENST00000460428 0.720963813547231 0.506235901053063 -0.0400031521006998 ENSG00000116560 SFPQ
ENST00000470472 0.436571939249586 0.199006853477178 -0.103635125657605 ENSG00000116560 SFPQ
ENST00000466745 0.467730894870951 0.226005457882509 -0.121076430491674 ENSG00000116560 SFPQ
ENST00000466213 0.439383363986576 0.201311253993384 -0.123949236155414 ENSG00000116560 SFPQ
ENST00000490668 0.421943533927052 0.186279458579278 -0.127327674800397 ENSG00000116560 SFPQ
ENST00000485365 0.376502825556853 0.15169167223387 -0.136581307273241 ENSG00000116560 SFPQ
ENST00000485454 0.988873681453162 0.975279450715727 -0.00407313004324706 ENSG00000116560 SFPQ
ENST00000357214 0.734866079127141 0.524859072736881 -0.0450551509211296 ENSG00000116560 SFPQ
ENST00000373297 0.49791884956533 0.254625238131975 -0.112065087574843 ENSG00000146463 ZMYM4
ENST00000314607 0.49791884956533 0.254625238131975 -0.112065087574843 ENSG00000146463 ZMYM4
ENST00000441447 0.534012607068208 0.289188705772498 -0.117849149869279 ENSG00000146463 ZMYM4
ENST00000432683 0.612951892644923 0.37275823199424 -0.114925897658645 ENSG00000227409 ZMYM4-AS1
ENST00000457946 0.510621886440267 0.266699273520663 -0.103095935145283 ENSG00000146463 ZMYM4
ENST00000482131 0.89595074668404 0.786142512317538 -0.0293428587343174 ENSG00000146463 ZMYM4
ENST00000470175 0.352189056855727 0.134124783116616 -0.227208878792068 ENSG00000146463 ZMYM4
ENST00000492456 0.873939114131202 0.746342842748229 0.0383741467025511 ENSG00000146463 ZMYM4
ENST00000325722 0.049039679578283 0.00463155583877481 -0.133317668965131 ENSG00000142687 KIAA0319L
ENST00000373266 0.0300371753381623 0.00221358731933831 -0.188563559490655 ENSG00000142687 KIAA0319L
ENST00000426982 0.0719460677219563 0.00831018003294634 -0.13515335885473 ENSG00000142687 KIAA0319L
ENST00000461312 0.206341499442194 0.0500702468049938 -0.18474565923293 ENSG00000142687 KIAA0319L
ENST00000485551 0.0250350515717867 0.00168798917808582 -0.168861285130936 ENSG00000142687 KIAA0319L
ENST00000473423 0.814180466059805 0.641922570971542 -0.049858242601381 ENSG00000142687 KIAA0319L
ENST00000473844 0.0947404555114855 0.0130787540992192 -0.189861081676366 ENSG00000142687 KIAA0319L
ENST00000474856 0.0589171430657132 0.006120048678521 -0.2572182509128 ENSG00000142687 KIAA0319L
ENST00000492544 0.30107275046361 0.100234680047147 -0.164154741580783 ENSG00000142687 KIAA0319L
ENST00000440579 0.36805931308726 0.145330593012454 -0.115074788690827 ENSG00000142687 KIAA0319L
ENST00000467109 0.0199388696911141 0.0011950615175407 -0.404731545517995 ENSG00000142687 KIAA0319L
ENST00000431916 0.223096641471033 0.0577083213395374 -0.157138221844927 ENSG00000142687 KIAA0319L
ENST00000482929 0.409238690621814 0.176145825146428 -0.108468782508954 ENSG00000142687 KIAA0319L
ENST00000478463 0.539555421625828 0.294852047294969 -0.0881149876954101 ENSG00000142687 KIAA0319L
ENST00000470388 0.535255127857303 0.290660606535891 -0.0888583255312974 ENSG00000142687 KIAA0319L
ENST00000492888 0.647702820419169 0.41347400617077 -0.0707077837495476 ENSG00000142687 KIAA0319L
ENST00000469892 0.716451359367145 0.500365666034133 -0.0579216723075756 ENSG00000142687 KIAA0319L
ENST00000494948 0.791780815211379 0.606880128356506 -0.0503648701996635 ENSG00000142687 KIAA0319L
ENST00000476329 0.831492491924954 0.671630593032924 -0.0341322326636133 ENSG00000142687 KIAA0319L
ENST00000473465 0.706289967821071 0.487547152996086 -0.0998456133574066 ENSG00000142687 KIAA0319L
ENST00000373253 0.364555687027425 0.142890763029404 0.177074883713003 ENSG00000020129 NCDN
ENST00000356090 0.353425751865073 0.135115554993821 0.179868239572511 ENSG00000020129 NCDN
ENST00000373243 0.353043700829597 0.13475273618299 0.180014828261069 ENSG00000020129 NCDN
ENST00000459931 0.247366310338152 0.0692776389596552 0.198509719333687 ENSG00000020129 NCDN
ENST00000437806 0.350621377006566 0.133083449245496 0.183734714370274 ENSG00000020129 NCDN
ENST00000423723 0.283093686308202 0.0893879832266725 0.178939038834176 ENSG00000020129 NCDN
ENST00000444348 0.672688724747871 0.443013483274805 0.106145210807523 ENSG00000239636 RP4-728D4.2
ENST00000373235 0.645102750023151 0.409946883017014 0.097491044435264 ENSG00000116819 TFAP2E
ENST00000373237 0.784705195942682 0.596563745426818 0.0414799449483309 ENSG00000126067 PSMB2
ENST00000270815 0.716207874533359 0.500062587700595 0.0630846961279805 ENSG00000142686 C1orf216
ENST00000503824 0.439871999807724 0.201698256037267 0.145099355372518 ENSG00000142686 C1orf216
ENST00000453178 0.629206670824142 0.391466819891624 0.0967488037522772 ENSG00000142686 C1orf216
ENST00000251195 0.806370028753659 0.629927936732432 -0.0526009020307497 ENSG00000092853 CLSPN
ENST00000466308 0.653678317269231 0.420678818750569 0.0947507062862717 ENSG00000092853 CLSPN
ENST00000318121 0.746536843758609 0.541300172421563 -0.0705631774449774 ENSG00000092853 CLSPN
ENST00000373220 0.746536843758609 0.541300172421563 -0.0705631774449774 ENSG00000092853 CLSPN
ENST00000520551 0.746536843758609 0.541300172421563 -0.0705631774449774 ENSG00000092853 CLSPN
ENST00000373226 0.780385888095957 0.590369390638955 0.0572169561990641 ENSG00000232335 RP11-435D7.3
ENST00000517467 0.837471669972196 0.68224281354972 -0.0585811082362187 ENSG00000092853 CLSPN
ENST00000373210 3.79526827131853e-05 2.85336499114402e-07 -0.357425170658183 ENSG00000134698 AGO4
ENST00000488778 0.0384202737692369 0.00319922849070117 -0.39057546989368 ENSG00000134698 AGO4
ENST00000496257 0.118645165473935 0.0189912692962572 -0.292837121499917 ENSG00000134698 AGO4
ENST00000373206 0.951027981252501 0.893983198459673 0.00872208900965681 ENSG00000092847 AGO1
ENST00000373204 0.391203922751812 0.162293402352118 -0.08219737134955 ENSG00000092847 AGO1
ENST00000324350 0.826387523474783 0.662722155439364 -0.0485992288558871 ENSG00000126070 AGO3
ENST00000373191 0.531523248157643 0.286712320528282 -0.121433467723008 ENSG00000126070 AGO3
ENST00000397828 0.709214061340056 0.491338285546884 -0.0754216395135216 ENSG00000126070 AGO3
ENST00000246314 0.551481212392111 0.306543859915795 -0.11017767279381 ENSG00000126070 AGO3
ENST00000491443 0.68557081600234 0.459760537024476 -0.103442256642845 ENSG00000126070 AGO3
ENST00000466576 0.985271390884499 0.967260887610567 0.00543991329221945 ENSG00000271554 RP4-665N4.8
ENST00000471099 0.136592495346352 0.0243107806440882 -0.344127820366104 ENSG00000126070 AGO3
ENST00000373178 0.0993944185474412 0.0141715843593775 0.283788691415741 ENSG00000116863 ADPRHL2
ENST00000373166 0.142379913057049 0.0262253162839556 0.136208863886099 ENSG00000054116 TRAPPC3
ENST00000462715 0.128698943000413 0.0217637525709317 0.144619328782643 ENSG00000054116 TRAPPC3
ENST00000373163 0.178973124678603 0.0389461917697174 0.129083210211552 ENSG00000054116 TRAPPC3
ENST00000373162 0.184800463967501 0.0412864314410575 0.127095739440938 ENSG00000054116 TRAPPC3
ENST00000469757 0.154008476280814 0.0299492811587041 0.160926571497788 ENSG00000054116 TRAPPC3
ENST00000373159 0.232082761696297 0.0617240748694742 0.146887014423183 ENSG00000054116 TRAPPC3
ENST00000497251 0.145060502410958 0.02704895276994 0.17065631922911 ENSG00000054116 TRAPPC3
ENST00000429533 0.199114497397647 0.0470040105110642 0.208046815491355 ENSG00000116871 MAP7D1
ENST00000316156 0.207124709317635 0.0504119059035297 0.209176772421016 ENSG00000116871 MAP7D1
ENST00000527764 0.301299897868204 0.100387065625985 0.134012818303344 ENSG00000116871 MAP7D1
ENST00000373150 0.206554936926497 0.0502081820096785 0.209318261566205 ENSG00000116871 MAP7D1
ENST00000373151 0.206551248575749 0.0502042573036053 0.209317954586854 ENSG00000116871 MAP7D1
ENST00000530729 0.273338987660771 0.083691220773712 0.167820065687025 ENSG00000116871 MAP7D1
ENST00000462118 0.0704700231764347 0.00805132883174208 0.303360785446186 ENSG00000116871 MAP7D1
ENST00000474796 0.168704834607284 0.0351330789838991 0.241809855873428 ENSG00000116871 MAP7D1
ENST00000530975 0.130700555808765 0.0223610610508543 0.237784502145954 ENSG00000116871 MAP7D1
ENST00000487131 0.108159148622998 0.0162575261661087 0.25655657862422 ENSG00000116871 MAP7D1
ENST00000373148 0.190260607418377 0.0433632920133974 0.214903852391579 ENSG00000116871 MAP7D1
ENST00000532131 0.162670716762354 0.0329608709149394 0.237279482782146 ENSG00000116871 MAP7D1
ENST00000487114 0.241749981264547 0.0664113474935068 0.209397587021669 ENSG00000116871 MAP7D1
ENST00000354618 0.110378401269752 0.0168770082096312 -0.160514011336017 ENSG00000054118 THRAP3
ENST00000469141 0.13808551487776 0.0247671229640461 -0.164520287348522 ENSG00000054118 THRAP3
ENST00000478853 0.508604234727729 0.264643066955891 0.0848295950258486 ENSG00000054118 THRAP3
ENST00000466743 0.135056475301786 0.0238433562643097 -0.322087346809296 ENSG00000054118 THRAP3
ENST00000373139 0.247908928053757 0.069604187568801 -0.233019977279001 ENSG00000214193 SH3D21
ENST00000453908 0.419843752410234 0.18453050990576 -0.152386290681203 ENSG00000214193 SH3D21
ENST00000426732 0.419843752410234 0.18453050990576 -0.152386290681203 ENSG00000214193 SH3D21
ENST00000312808 0.427237798845609 0.191041773431153 -0.152689325067415 ENSG00000214193 SH3D21
ENST00000505871 0.445165289233654 0.20622550483554 -0.149338700027142 ENSG00000214193 SH3D21
ENST00000480549 0.55433852727394 0.309633571018628 0.127058017149186 ENSG00000214193 SH3D21
ENST00000496636 0.259308771173893 0.075613740822938 -0.263219901265145 ENSG00000214193 SH3D21
ENST00000508854 0.706323171382326 0.487599332275213 -0.101873176353794 ENSG00000214193 SH3D21
ENST00000474766 0.373531642894341 0.149482487126177 0.192429341979059 ENSG00000214193 SH3D21
ENST00000270824 0.386919232387963 0.159174915952928 0.187972334880171 ENSG00000142694 EVA1B
ENST00000490466 0.392413076790989 0.163086077373037 0.189349785148662 ENSG00000142694 EVA1B
ENST00000373137 0.381911472508904 0.155612349343112 -0.158078515058229 ENSG00000116883 RP11-268J15.5
ENST00000359297 0.183809208149549 0.0409283083625302 0.177931735763513 ENSG00000196182 STK40
ENST00000373129 0.217848035430793 0.055251572008424 0.166006999260359 ENSG00000196182 STK40
ENST00000373130 0.217848035430793 0.055251572008424 0.166006999260359 ENSG00000196182 STK40
ENST00000373132 0.217848035430793 0.055251572008424 0.166006999260359 ENSG00000196182 STK40
ENST00000460417 0.385315258510365 0.158042693719713 0.122598135846427 ENSG00000196182 STK40
ENST00000473733 0.361264905211163 0.140655081390001 0.134400367632208 ENSG00000196182 STK40
ENST00000482458 0.293340315721135 0.0958540350868737 0.144856710986115 ENSG00000196182 STK40
ENST00000460017 0.667897582753062 0.437288030447841 0.0837748333253151 ENSG00000196182 STK40
ENST00000476041 5.84108014064667e-05 4.82092754232293e-07 0.477074905671005 ENSG00000181817 LSM10
ENST00000315732 2.67718997518335e-05 1.8586626506219e-07 0.502426205364233 ENSG00000181817 LSM10
ENST00000489912 0.00132615326292682 2.6763017440546e-05 0.484369493407818 ENSG00000181817 LSM10
ENST00000468441 0.949240628610028 0.890748541913646 0.0161647958784177 ENSG00000116885 OSCP1
ENST00000495222 0.666029271285609 0.435066442425806 -0.0956442790474717 ENSG00000116885 OSCP1
ENST00000235532 0.971123746559625 0.935426509061652 -0.0074129758136652 ENSG00000116885 OSCP1
ENST00000356637 0.970999003532016 0.93518230609025 -0.00744719167136439 ENSG00000116885 OSCP1
ENST00000433045 0.890747752097943 0.777344518693576 -0.026072233442444 ENSG00000116885 OSCP1
ENST00000445843 0.989700401680471 0.977336764431845 0.00259333773797883 ENSG00000116885 OSCP1
ENST00000315643 0.98879902043355 0.975163177416472 -0.00285978665416052 ENSG00000116885 OSCP1
ENST00000475160 0.780629720893657 0.590828891700059 -0.0776653138825391 ENSG00000116885 OSCP1
ENST00000528112 0.923948762857504 0.839985294545635 -0.0213331234918351 ENSG00000116885 OSCP1
ENST00000354267 0.768162162065568 0.572085409724884 0.0658992437053025 ENSG00000116885 OSCP1
ENST00000524789 0.886187117900387 0.769480029709964 0.0400155055630486 ENSG00000116885 OSCP1
ENST00000373116 0.841770138841612 0.689439733555642 0.0323952275567201 ENSG00000116898 MRPS15
ENST00000488606 0.98039602875111 0.956376620125321 0.00540558326325579 ENSG00000116898 MRPS15
ENST00000477040 0.953661794364446 0.89885241628539 0.0140856092415718 ENSG00000116898 MRPS15
ENST00000462067 0.83856835498306 0.683810613369566 0.0330157673858886 ENSG00000116898 MRPS15
ENST00000424989 0.869396763724632 0.738414779390684 0.0383109206463992 ENSG00000233621 LINC01137
ENST00000373087 0.27995613118824 0.0875908662042326 0.211607363019114 ENSG00000163874 ZC3H12A
ENST00000373075 0.0514967215739923 0.00497597492488214 -0.148753981149356 ENSG00000163875 MEAF6
ENST00000296214 0.0469664395437407 0.00433124456055764 -0.156888416830253 ENSG00000163875 MEAF6
ENST00000373074 0.0483122317087146 0.00452706944726906 -0.156718081395047 ENSG00000163875 MEAF6
ENST00000475828 0.0478951392065872 0.00446330460171673 -0.158360729969466 ENSG00000163875 MEAF6
ENST00000487788 0.044973432236686 0.00404931938966462 -0.160371570203335 ENSG00000163875 MEAF6
ENST00000373073 0.0203848705900304 0.00123275101186961 -0.170531793295978 ENSG00000163875 MEAF6
ENST00000487792 0.0225732211683295 0.00143458932470975 -0.163886394179935 ENSG00000163875 MEAF6
ENST00000448519 0.110055147522701 0.0167715194929421 -0.13402439215383 ENSG00000163875 MEAF6
ENST00000485039 0.230672949531179 0.0610798848129391 -0.11359476293779 ENSG00000163875 MEAF6
ENST00000296215 0.971482916199081 0.936374573250283 -0.0061803710293142 ENSG00000163877 SNIP1
ENST00000468040 0.997540862676928 0.994813672282119 -0.000659178006671563 ENSG00000163877 SNIP1
ENST00000493916 0.882334731925338 0.76231693654689 0.0403559935567655 ENSG00000163877 SNIP1
ENST00000296218 0.35172106474753 0.133814537888287 -0.176104143861846 ENSG00000163879 DNALI1
ENST00000466723 0.621878674994802 0.383145419518711 -0.116062507730711 ENSG00000163879 DNALI1
ENST00000541606 0.416834105883156 0.181924651012672 -0.168624128814355 ENSG00000163879 DNALI1
ENST00000497858 0.229921484602431 0.0607130254638358 -0.248976632866383 ENSG00000163879 DNALI1
ENST00000490029 0.537579096250525 0.29281932118251 -0.150953679916397 ENSG00000134697 GNL2
ENST00000373062 0.865324586293966 0.730926172528081 0.0311348251056669 ENSG00000134697 GNL2
ENST00000462812 0.657291588317207 0.424647746142949 -0.108006323067828 ENSG00000134697 GNL2
ENST00000479255 0.439108941576161 0.201089734387357 -0.190886847238311 ENSG00000134697 GNL2
ENST00000538069 0.730040085594561 0.517666047188768 0.0575696601877439 ENSG00000134697 GNL2
ENST00000469191 0.700264952132575 0.47960639329248 -0.0750146818108868 ENSG00000134697 GNL2
ENST00000489146 0.44570882209296 0.206727155886188 0.14966252021451 ENSG00000134697 GNL2
ENST00000463351 0.385443596246311 0.158141872034098 0.122226463458106 ENSG00000134697 GNL2
ENST00000488496 0.216625458620102 0.0545073872292339 0.173615946395616 ENSG00000134697 GNL2
ENST00000358011 0.0949861841261947 0.0131428013954661 0.18780605442719 ENSG00000116922 C1orf109
ENST00000494120 0.0524748239367988 0.00512555947310158 0.204726971448052 ENSG00000116922 C1orf109
ENST00000609516 0.978852341548929 0.952786449027117 -0.00693495098172537 ENSG00000116922 C1orf109
ENST00000464178 0.618959522919196 0.379944851857484 0.0840271413903373 ENSG00000116922 C1orf109
ENST00000464085 0.00909055558576827 0.000373497484373572 0.312473741834012 ENSG00000116922 C1orf109
ENST00000491981 0.004536751004482 0.000140150943916435 0.326362714586142 ENSG00000116922 C1orf109
ENST00000461359 0.0140405366687142 0.000707772566244657 0.307285579582133 ENSG00000116922 C1orf109
ENST00000477060 0.00825136851074815 0.000325141678171023 0.33561558943522 ENSG00000116922 C1orf109
ENST00000486637 0.0346730358182659 0.00272298353753853 0.286590229875698 ENSG00000116922 C1orf109
ENST00000491797 0.00353361605335479 0.000100263014683248 0.436629979175485 ENSG00000116922 C1orf109
ENST00000488137 0.00307014218841817 8.29288693855656e-05 0.439502168071715 ENSG00000116922 C1orf109
ENST00000472584 0.00307201051141693 8.30588175461364e-05 0.443356886297045 ENSG00000116922 C1orf109
ENST00000373055 0.439942756731832 0.201771942644481 0.0773240371880727 ENSG00000134690 CDCA8
ENST00000327331 0.439942756731832 0.201771942644481 0.0773240371880727 ENSG00000134690 CDCA8
ENST00000373044 0.00901726185101278 0.000368541917809674 0.393890196921588 ENSG00000196449 YRDC
ENST00000373043 0.225533075035453 0.0587262048663533 0.278023719302661 ENSG00000197982 C1orf122
ENST00000419397 0.381731301827997 0.155479678410974 0.215025127928981 ENSG00000197982 C1orf122
ENST00000468084 0.25895887125717 0.0753259674262745 0.267602804348595 ENSG00000197982 C1orf122
ENST00000373042 0.327311652400562 0.117551717026301 0.211750867291653 ENSG00000197982 C1orf122
ENST00000446260 0.328573811635663 0.118477705098937 0.211680220856314 ENSG00000197982 C1orf122
ENST00000373036 0.993802363372095 0.986251416143259 0.000920038546881854 ENSG00000188786 MTF1
ENST00000468190 0.731020418502937 0.519061000558558 0.0772378661939117 ENSG00000188786 MTF1
ENST00000419993 0.740985164172909 0.533402469001426 -0.0764024302400673 ENSG00000230955 RP11-109P14.10
ENST00000373027 0.688750620029047 0.464075511992215 0.0413285463324902 ENSG00000204084 INPP5B
ENST00000373023 0.509741653260223 0.265806328372096 0.0636335883064279 ENSG00000204084 INPP5B
ENST00000373026 0.440272717849737 0.202064259498336 0.0733430550670036 ENSG00000204084 INPP5B
ENST00000373024 0.439554104443444 0.201480462411403 0.0731114621722059 ENSG00000204084 INPP5B
ENST00000487328 0.603076321378129 0.361889482325886 -0.139370767069884 ENSG00000204084 INPP5B
ENST00000470364 0.702599501894386 0.482665637410607 -0.0767275662409779 ENSG00000204084 INPP5B
ENST00000474758 0.722032792018953 0.507635425638219 -0.074771497021034 ENSG00000204084 INPP5B
ENST00000458109 0.762678516098837 0.564607450258229 -0.0464368281557244 ENSG00000204084 INPP5B
ENST00000467066 0.941433182514967 0.874717445171386 -0.0171769421394118 ENSG00000204084 INPP5B
ENST00000373021 0.408131604591579 0.175303243914059 0.157796224876425 ENSG00000204084 INPP5B
ENST00000491406 0.333428379617126 0.121597506364669 0.174373344420694 ENSG00000204084 INPP5B
ENST00000373019 0.867949741442198 0.735584714182347 0.0237574522657455 ENSG00000183431 SF3A3
ENST00000448721 0.929498010727147 0.851218840433224 0.0140501867677235 ENSG00000183431 SF3A3
ENST00000487062 0.413818985878953 0.179662629629174 -0.16393450406273 ENSG00000183431 SF3A3
ENST00000460925 0.691650783001734 0.467938430665859 -0.0756762618148752 ENSG00000183431 SF3A3
ENST00000489537 0.546528708960323 0.301566138884051 0.0794572070580601 ENSG00000183431 SF3A3
ENST00000461869 0.495536311105381 0.252279014246205 0.0831874499162114 ENSG00000183431 SF3A3
ENST00000470585 0.464479461620223 0.223204591607479 0.0890108700665101 ENSG00000183431 SF3A3
ENST00000488934 0.702948183510261 0.483129482628866 -0.0759647619834054 ENSG00000183431 SF3A3
ENST00000462258 0.369333294975421 0.14619993709478 0.111708240654222 ENSG00000183431 SF3A3
ENST00000485803 0.0742042455977709 0.00875532150669769 0.264633684707293 ENSG00000183386 FHL3
ENST00000373016 0.0742042455977709 0.00875532150669769 0.264633684707293 ENSG00000183386 FHL3
ENST00000475084 0.0855599133995206 0.0110001389343656 0.259198651922979 ENSG00000183386 FHL3
ENST00000477194 0.114516034319032 0.0179234072222042 0.24546269027384 ENSG00000183386 FHL3
ENST00000483132 0.652626309744958 0.419498271225545 0.107425145322445 ENSG00000183386 FHL3
ENST00000483182 0.952056613410296 0.895992909290749 0.0101831742828512 ENSG00000183520 UTP11L
ENST00000486563 0.311722325537826 0.106820768108253 0.116838123331739 ENSG00000183520 UTP11L
ENST00000373014 0.892246928355696 0.779668575759825 0.023580089350383 ENSG00000183520 UTP11L
ENST00000537711 0.866082005274629 0.732515055729156 0.0307908097518793 ENSG00000183520 UTP11L
ENST00000488453 0.886393685220256 0.769867748024265 -0.0318303201232167 ENSG00000183520 UTP11L
ENST00000373012 0.0707832303372562 0.00810932576519488 0.362666060674039 ENSG00000185668 POU3F1
ENST00000432922 0.511770597435033 0.267663203515711 0.165407199786708 ENSG00000224592 RP5-884C9.2
ENST00000428151 0.358490832970958 0.13862144342943 0.219079042941556 ENSG00000224592 RP5-884C9.2
ENST00000373001 0.774990083458793 0.582198605222087 -0.0480730882766496 ENSG00000116954 RRAGC
ENST00000474456 0.917456470887342 0.828591746783749 0.0209009913085372 ENSG00000116954 RRAGC
ENST00000493015 0.653538874282466 0.420509588075449 0.0652203219941028 ENSG00000116954 RRAGC
ENST00000496778 0.808410887614227 0.633755204216723 0.0541010811740308 ENSG00000116954 RRAGC
ENST00000433671 0.36507671377927 0.143259369066767 -0.121185812035038 ENSG00000228436 RP5-864K19.4
ENST00000456813 0.449075346527475 0.209659639062348 -0.0958683778531149 ENSG00000228436 RP5-864K19.4
ENST00000397572 0.331676630324795 0.120498879469883 -0.134173734812737 ENSG00000214114 MYCBP
ENST00000494695 0.470546169084105 0.228392496796521 -0.113510255726606 ENSG00000214114 MYCBP
ENST00000495043 0.405712153694325 0.173406105704345 -0.13367056403565 ENSG00000214114 MYCBP
ENST00000489803 0.307652586258514 0.104282581415584 -0.163415276898457 ENSG00000214114 MYCBP
ENST00000454994 0.307251806188687 0.104016657096205 -0.163392614816219 ENSG00000131233 GJA9
ENST00000489575 0.30495959277645 0.102686300181936 -0.164139463696121 ENSG00000214114 MYCBP
ENST00000465771 0.419992700549243 0.18471378475007 -0.144857945080859 ENSG00000214114 MYCBP
ENST00000462027 0.448320983579308 0.209075461755979 -0.125646687753676 ENSG00000214114 MYCBP
ENST00000357771 0.398260174242202 0.16789951516116 -0.204212012014916 ENSG00000131233 GJA9
ENST00000372990 0.819365659977064 0.650858329054406 -0.0570037358673905 ENSG00000158315 RHBDL2
ENST00000289248 0.862053406354091 0.725244453762746 -0.0452950318722573 ENSG00000158315 RHBDL2
ENST00000538156 0.862055800076187 0.725272998635909 -0.0452792607999079 ENSG00000158315 RHBDL2
ENST00000372985 0.833370426602717 0.675110136163521 -0.0540996344690577 ENSG00000158315 RHBDL2
ENST00000432648 0.388587251566207 0.160383438678441 0.0625268442471863 ENSG00000174574 AKIRIN1
ENST00000446189 0.653056791027586 0.420002854830999 0.0351337109600509 ENSG00000174574 AKIRIN1
ENST00000372984 0.500426128685475 0.257038868002143 0.0480574164563205 ENSG00000174574 AKIRIN1
ENST00000531822 0.755808790107574 0.554711012423078 -0.0346171291667569 ENSG00000174574 AKIRIN1
ENST00000372967 0.684128809761391 0.457857886230336 0.0732962302207843 ENSG00000168653 NDUFS5
ENST00000372969 0.684128809761391 0.457857886230336 0.0732962302207843 ENSG00000168653 NDUFS5
ENST00000545844 0.431043779016483 0.194233826442482 -0.0884277713798629 ENSG00000127603 MACF1
ENST00000567887 0.431092837731354 0.194281958141712 -0.0884275224395954 ENSG00000127603 MACF1
ENST00000372915 0.43122744800324 0.194409324893956 -0.0883990279973515 ENSG00000127603 MACF1
ENST00000539005 0.431061844793228 0.194260555215784 -0.0884282079365616 ENSG00000127603 MACF1
ENST00000317713 0.431061844793228 0.194260555215784 -0.0884282079365616 ENSG00000127603 MACF1
ENST00000361689 0.43122744800324 0.194409324893956 -0.0883990279973515 ENSG00000127603 MACF1
ENST00000524432 0.703551044232491 0.483893449564889 0.0541397285150492 ENSG00000127603 MACF1
ENST00000467673 0.416969294375451 0.182091203956803 0.130471482616662 ENSG00000127603 MACF1
ENST00000564288 0.334347320792202 0.122139399698057 -0.107815087886404 ENSG00000127603 MACF1
ENST00000494012 0.597618398754336 0.355363341652403 0.107936492019039 ENSG00000127603 MACF1
ENST00000536367 0.635262710329066 0.398368157037636 0.0870008402471207 ENSG00000127603 MACF1
ENST00000480624 0.427825054730447 0.191543687128371 0.164165817730851 ENSG00000127603 MACF1
ENST00000469366 0.648615797977368 0.414623863199804 0.103116131739679 ENSG00000127603 MACF1
ENST00000289890 0.70438912435668 0.485090300835704 -0.105672699187323 ENSG00000226438 RP11-420K8.1
ENST00000496804 0.954685730198317 0.900905008137872 -0.00860613886112004 ENSG00000127603 MACF1
ENST00000530262 0.426141199053309 0.190179719255647 -0.113248746400778 ENSG00000127603 MACF1
ENST00000485063 0.743305261834074 0.536611127610858 -0.0810201775691098 ENSG00000127603 MACF1
ENST00000472385 0.686987697164875 0.461768517175087 0.0782347508094373 ENSG00000127603 MACF1
ENST00000484393 0.719103801571283 0.503603987882751 0.0689199511827145 ENSG00000127603 MACF1
ENST00000476350 0.307235697089114 0.104003487218263 -0.140788326999422 ENSG00000127603 MACF1
ENST00000372925 0.280919858130885 0.0881588929605321 -0.12077406343918 ENSG00000127603 MACF1
ENST00000528611 0.179293610459362 0.0391396354317547 -0.265986179079258 ENSG00000127603 MACF1
ENST00000289893 0.262987430665722 0.0776957285826338 -0.126094546012655 ENSG00000127603 MACF1
ENST00000530275 0.41208368747534 0.178401022361921 -0.0803825504117395 ENSG00000255103 KIAA0754
ENST00000482035 0.640278911596538 0.40440760639998 -0.0592714879143902 ENSG00000127603 MACF1
ENST00000473843 0.761899481609749 0.563406501467557 0.0449404260903212 ENSG00000127603 MACF1
ENST00000469490 0.32312118980961 0.114469466531633 -0.159775951369801 ENSG00000127603 MACF1
ENST00000487656 0.935764466974132 0.863335482779149 -0.0175077676188017 ENSG00000127603 MACF1
ENST00000360115 0.143202022868343 0.0264772269601486 -0.177588068734765 ENSG00000127603 MACF1
ENST00000497964 0.109017158293075 0.0164807700469968 -0.185755303959635 ENSG00000127603 MACF1
ENST00000446276 0.180728091197567 0.0397317812931081 -0.166883566864645 ENSG00000127603 MACF1
ENST00000442046 0.249859447694729 0.0706008572850766 -0.142402287648597 ENSG00000127603 MACF1
ENST00000422234 0.774699850296614 0.581653902037049 -0.0458409535807115 ENSG00000127603 MACF1
ENST00000462496 0.806682922883922 0.630635982807844 -0.0391738425554496 ENSG00000127603 MACF1
ENST00000462103 0.860484803410968 0.722060378588504 0.0391876172273602 ENSG00000127603 MACF1
ENST00000496360 0.284091728945076 0.0899652801194836 -0.152057361902818 ENSG00000127603 MACF1
ENST00000497807 0.249043090869114 0.0701907172003844 -0.165200889408029 ENSG00000127603 MACF1
ENST00000331593 0.35774342293007 0.138073269423864 -0.20616760123415 ENSG00000183682 BMP8A
ENST00000331856 0.401941461988687 0.170685855636096 -0.204516210166633 ENSG00000182109 RP11-69E11.4
ENST00000458207 0.1716462197909 0.0361029846258668 -0.244290071190953 ENSG00000182109 RP11-69E11.4
ENST00000450157 0.186930051017063 0.0421286241013695 -0.219142683671246 ENSG00000182109 RP11-69E11.4
ENST00000431553 0.179946745194365 0.0394240674428702 -0.221909714793413 ENSG00000182109 RP11-69E11.4
ENST00000417869 0.109637429541205 0.0166558573998355 -0.254150193425506 ENSG00000182109 RP11-69E11.4
ENST00000440190 0.0994701487052821 0.0141899227236856 -0.244571233241316 ENSG00000182109 RP11-69E11.4
ENST00000427240 0.0520671271230739 0.00506609580590998 -0.236774192221432 ENSG00000243970 PPIEL
ENST00000482028 0.419926815872164 0.184608867933101 -0.189435313046923 ENSG00000090621 PABPC4
ENST00000372856 0.0247023580920521 0.00165261361836168 0.111277994576638 ENSG00000090621 PABPC4
ENST00000372857 0.025439743500728 0.00172646498613405 0.110974786841064 ENSG00000090621 PABPC4
ENST00000372858 0.0858991066922833 0.0110819633897928 0.0929156335945199 ENSG00000090621 PABPC4
ENST00000372862 0.0867557472246226 0.0112755435962848 0.0919116888472471 ENSG00000090621 PABPC4
ENST00000468476 0.842808476714725 0.691123028207153 -0.0327579363156254 ENSG00000090621 PABPC4
ENST00000437136 0.840000164949286 0.686033237379884 -0.0342973049764892 ENSG00000090621 PABPC4
ENST00000492468 0.816870738818814 0.64634031558962 -0.0420228930459373 ENSG00000090621 PABPC4
ENST00000530186 0.310525307677241 0.106081578795838 -0.157804606046027 ENSG00000090621 PABPC4
ENST00000421687 0.198758440400059 0.046875376188601 0.0881441976383318 ENSG00000090621 PABPC4
ENST00000484555 0.439247999380361 0.201211352097764 0.156180529669806 ENSG00000090621 PABPC4
ENST00000525045 0.323014815419552 0.114373280625998 0.177406084196862 ENSG00000090621 PABPC4
ENST00000527718 0.150811112412388 0.0288941051020942 0.18381178527156 ENSG00000090621 PABPC4
ENST00000477556 0.463678165302974 0.222517158805618 0.133353346755433 ENSG00000090621 PABPC4
ENST00000461578 0.345403447906424 0.129741888988593 0.16580654654547 ENSG00000090621 PABPC4
ENST00000483770 0.27378084062715 0.0839601976709371 0.183352547508806 ENSG00000090621 PABPC4
ENST00000525669 0.108983341082232 0.0164690783386332 0.194606783813073 ENSG00000090621 PABPC4
ENST00000470443 0.15021266418712 0.028706635309425 0.108493147135698 ENSG00000090621 PABPC4
ENST00000415255 0.14512926155824 0.0270692839192422 0.109499408165436 ENSG00000228060 RP11-69E11.8
ENST00000513632 0.145015108589423 0.0270255475184396 0.180580242436122 ENSG00000090621 PABPC4
ENST00000525751 0.245485259009574 0.0683182018523338 0.120074033602619 ENSG00000090621 PABPC4
ENST00000474378 0.436293069102561 0.198777848009505 0.0843586844834075 ENSG00000090621 PABPC4
ENST00000529216 0.324481116303398 0.115396187285033 0.10633273596667 ENSG00000090621 PABPC4
ENST00000492519 0.786496534205067 0.599035951197533 0.0413402265028369 ENSG00000090621 PABPC4
ENST00000451091 0.284632351575191 0.0902764043564025 0.147701634864495 ENSG00000090621 PABPC4
ENST00000531243 0.360532545540373 0.140042132612853 0.199153072793295 ENSG00000090621 PABPC4
ENST00000470018 0.611270187228753 0.370725843159705 0.066205960953245 ENSG00000084072 PPIE
ENST00000485507 0.977475728283872 0.949251834239884 -0.00595974954920271 ENSG00000084072 PPIE
ENST00000324379 0.341431467434295 0.126898337134488 0.0972718469643902 ENSG00000084072 PPIE
ENST00000356511 0.421897747106832 0.18619568696268 0.0873401163355679 ENSG00000084072 PPIE
ENST00000456578 0.995469248347438 0.990120632624241 -0.00113521029462443 ENSG00000084072 PPIE
ENST00000495526 0.341431467434295 0.126898337134488 0.0972718469643902 ENSG00000084072 PPIE
ENST00000482751 0.341431467434295 0.126898337134488 0.0972718469643902 ENSG00000084072 PPIE
ENST00000372830 0.421897747106832 0.18619568696268 0.0873401163355679 ENSG00000084072 PPIE
ENST00000497370 0.476272940180098 0.233944729307703 0.0789814786302508 ENSG00000084072 PPIE
ENST00000372835 0.311348133889956 0.106544856056606 0.101924660733371 ENSG00000084072 PPIE
ENST00000470213 0.476219299508886 0.233897845702332 0.0794949208756531 ENSG00000084072 PPIE
ENST00000474804 0.621599270536592 0.382798919474053 0.0578156473470466 ENSG00000084072 PPIE
ENST00000475350 0.341431467434295 0.126898337134488 0.0972718469643902 ENSG00000084072 PPIE
ENST00000480169 0.499620788924748 0.256235462163829 0.0773055351770985 ENSG00000084072 PPIE
ENST00000441669 0.869248639199827 0.738184017427435 -0.0250529422441651 ENSG00000043514 TRIT1
ENST00000462797 0.869248639199827 0.738184017427435 -0.0250529422441651 ENSG00000043514 TRIT1
ENST00000316891 0.869248639199827 0.738184017427435 -0.0250529422441651 ENSG00000043514 TRIT1
ENST00000372818 0.869248639199827 0.738184017427435 -0.0250529422441651 ENSG00000043514 TRIT1
ENST00000495175 0.956605160369791 0.904890253634131 0.00804551374941692 ENSG00000043514 TRIT1
ENST00000491865 0.961196095066356 0.914007932344821 0.00725388770715416 ENSG00000043514 TRIT1
ENST00000537223 0.996666753461272 0.992949768384425 -0.000614685313936242 ENSG00000043514 TRIT1
ENST00000537440 0.996666753461272 0.992949768384425 -0.000614685313936242 ENSG00000043514 TRIT1
ENST00000541099 0.996666753461272 0.992949768384425 -0.000614685313936242 ENSG00000043514 TRIT1
ENST00000545233 0.996666753461272 0.992949768384425 -0.000614685313936242 ENSG00000043514 TRIT1
ENST00000465417 0.8859597780376 0.768950056192534 -0.0294450711956121 ENSG00000043514 TRIT1
ENST00000492612 0.984962466421048 0.96644414250148 0.00321590313244456 ENSG00000043514 TRIT1
ENST00000467774 0.994084195704279 0.986936334454573 0.00232908515715435 ENSG00000043514 TRIT1
ENST00000489945 0.860030907605582 0.721106888843756 0.0276166402879811 ENSG00000043514 TRIT1
ENST00000486825 0.860010351147197 0.721067401901046 0.0284090119712767 ENSG00000043514 TRIT1
ENST00000469476 0.95869411140208 0.90894836572928 -0.010436295183525 ENSG00000043514 TRIT1
ENST00000544981 0.80370412318777 0.625830235000134 0.0445390562682616 ENSG00000043514 TRIT1
ENST00000462243 0.904644043268517 0.803814986462422 -0.0304028678666183 ENSG00000043514 TRIT1
ENST00000372811 6.09049711658178e-05 5.07405732992212e-07 0.576394650202204 ENSG00000168389 MFSD2A
ENST00000420632 3.35853184335366e-05 2.45857588260346e-07 0.589792914339676 ENSG00000168389 MFSD2A
ENST00000434861 0.000529757368010074 8.03625922794887e-06 0.587030020865617 ENSG00000168389 MFSD2A
ENST00000372809 6.09049711658178e-05 5.07405732992212e-07 0.576394650202204 ENSG00000168389 MFSD2A
ENST00000483824 6.09049711658178e-05 5.07405732992212e-07 0.576394650202204 ENSG00000168389 MFSD2A
ENST00000469745 0.00013155368854197 1.35624325387238e-06 0.59762134562835 ENSG00000168389 MFSD2A
ENST00000480630 0.00691558585880291 0.000251392350172523 0.436902202590917 ENSG00000168389 MFSD2A
ENST00000491515 0.0872042316643298 0.011369559004138 0.351600713949941 ENSG00000168389 MFSD2A
ENST00000372797 0.421983126231465 0.186324753465451 0.0433610359355684 ENSG00000131236 CAP1
ENST00000372802 0.418406477092564 0.183378152729761 0.0435721586346104 ENSG00000131236 CAP1
ENST00000449311 0.19526200344759 0.0454058127912426 0.126356557945154 ENSG00000131236 CAP1
ENST00000421589 0.197080849967602 0.0461722128872298 0.125555766221902 ENSG00000131236 CAP1
ENST00000414893 0.145236865062144 0.0270968693835271 0.10524982670753 ENSG00000131236 CAP1
ENST00000414281 0.197296501638246 0.0462617595927646 0.125546700073238 ENSG00000131236 CAP1
ENST00000420216 0.196781429787706 0.0460412561993213 0.125306841998577 ENSG00000131236 CAP1
ENST00000372792 0.138307451100665 0.0248486069230025 0.0661137848616697 ENSG00000131236 CAP1
ENST00000372798 0.163654803293334 0.033352299318456 0.0631261741847522 ENSG00000131236 CAP1
ENST00000340450 0.42528771798037 0.189432042591544 0.0432086652144534 ENSG00000131236 CAP1
ENST00000372805 0.269973048702068 0.0817688807976467 0.0520290283741083 ENSG00000131236 CAP1
ENST00000435719 0.147756670951498 0.0279404154118986 0.112772469186113 ENSG00000131236 CAP1
ENST00000427843 0.17116163703431 0.0359259583628389 0.128284591296758 ENSG00000131236 CAP1
ENST00000417287 0.196598627548844 0.0459675672609699 0.125549068519039 ENSG00000131236 CAP1
ENST00000424977 0.196813554668983 0.0460636497020885 0.12557832723807 ENSG00000131236 CAP1
ENST00000446031 0.346981467844149 0.130738616731576 0.185656656511714 ENSG00000131236 CAP1
ENST00000479759 0.885590834719539 0.767999195862248 -0.0164707421685722 ENSG00000131236 CAP1
ENST00000461993 0.736788265841616 0.527629892404193 -0.0367901260765536 ENSG00000131236 CAP1
ENST00000494114 0.974303716092525 0.943062405397214 -0.00405285464455966 ENSG00000131236 CAP1
ENST00000433473 0.999484710989942 0.998742580600111 7.29472318370933e-05 ENSG00000131238 PPT1
ENST00000529905 0.961105172524684 0.913725742147555 0.00510035392981003 ENSG00000131238 PPT1
ENST00000530704 0.825169961202772 0.660628433549114 -0.0223051996490254 ENSG00000131238 PPT1
ENST00000372775 0.720027955420997 0.504915637254368 -0.0441779078283243 ENSG00000131238 PPT1
ENST00000449045 0.824064035084557 0.658804908317033 -0.0224070643740125 ENSG00000131238 PPT1
ENST00000439754 0.90362721145876 0.801287149356006 -0.0138540933790018 ENSG00000131238 PPT1
ENST00000530076 0.703558948643226 0.483907251453165 -0.0450212123755337 ENSG00000131238 PPT1
ENST00000527311 0.850488649761081 0.704329059136865 0.0217599609160831 ENSG00000131238 PPT1
ENST00000372779 0.775317354981785 0.582656498679639 0.036975365274459 ENSG00000131238 PPT1
ENST00000526547 0.889537390634379 0.775436696281548 0.0214648734976705 ENSG00000131238 PPT1
ENST00000372771 0.420171117391779 0.184855578748841 -0.131636050507131 ENSG00000117000 RLF
ENST00000567508 0.659821357182186 0.42775630584803 -0.109684551897743 ENSG00000259943 RP1-39G22.7
ENST00000372759 0.943335485238029 0.878551391362595 -0.0110711354051948 ENSG00000084073 ZMPSTE24
ENST00000479131 0.200527821350362 0.0475711186784454 0.192502079911516 ENSG00000084073 ZMPSTE24
ENST00000472583 0.145683348043408 0.0272291702425743 0.187815178217026 ENSG00000084073 ZMPSTE24
ENST00000474142 0.832678053244797 0.673856587060271 -0.0442280064804309 ENSG00000084073 ZMPSTE24
ENST00000435168 0.707921246758163 0.489716096659097 0.0526793055744677 ENSG00000084070 SMAP2
ENST00000372718 0.923676573657996 0.839421974136409 0.0130995556612635 ENSG00000084070 SMAP2
ENST00000372708 0.772776928718973 0.578728312938419 -0.0458262486190036 ENSG00000084070 SMAP2
ENST00000539317 0.434359578527085 0.19702842870094 -0.119564240352657 ENSG00000084070 SMAP2
ENST00000487871 0.92968736953618 0.851497153409449 -0.023289486127343 ENSG00000084070 SMAP2
ENST00000469416 0.877523262912331 0.753233527697875 -0.0434244720257548 ENSG00000187801 ZFP69B
ENST00000361584 0.877208874230217 0.752479094328072 -0.0436101921064198 ENSG00000187801 ZFP69B
ENST00000484445 0.877208874230217 0.752479094328072 -0.0436101921064198 ENSG00000187801 ZFP69B
ENST00000411995 0.877959412396165 0.754167235613433 -0.0432982855053519 ENSG00000187801 ZFP69B
ENST00000372706 0.563622895671809 0.319733535791883 -0.121538652021785 ENSG00000187815 ZFP69
ENST00000372705 0.538837322962338 0.29422354085822 -0.135018239222571 ENSG00000187815 ZFP69
ENST00000450713 0.932859162591895 0.857708563496654 -0.0183030889457892 ENSG00000238287 RP11-656D10.3
ENST00000358527 0.615810150700398 0.376095038609832 -0.100742759191219 ENSG00000164002 EXO5
ENST00000372703 0.615810150700398 0.376095038609832 -0.100742759191219 ENSG00000164002 EXO5
ENST00000420209 0.516017793909681 0.271794621851663 -0.133441503698732 ENSG00000164002 EXO5
ENST00000296380 0.568337963913725 0.324672822068643 -0.110447925837685 ENSG00000164002 EXO5
ENST00000432259 0.934864094732794 0.861688127955492 -0.0232682559266015 ENSG00000164002 EXO5
ENST00000418186 0.505047387304826 0.261371269780391 -0.136853613886631 ENSG00000164002 EXO5
ENST00000415550 0.766284323948388 0.569437855413173 -0.0723080395810218 ENSG00000164002 EXO5
ENST00000443729 0.395738077985391 0.165911630318202 -0.173445442520128 ENSG00000164002 EXO5
ENST00000419161 0.395738077985391 0.165911630318202 -0.173445442520128 ENSG00000164002 EXO5
ENST00000471429 0.541794870457036 0.297108492708218 -0.15056708828084 ENSG00000164002 EXO5
ENST00000453437 0.987631144719343 0.972614510898676 -0.00468357058267035 ENSG00000227278 RP11-656D10.5
ENST00000437060 0.832963052505198 0.674432046798609 -0.0620948052104712 ENSG00000238186 RP11-656D10.6
ENST00000372699 0.181930903960996 0.040157210937834 -0.250360744264594 ENSG00000117010 ZNF684
ENST00000465152 0.245225528227021 0.0682036210105408 -0.205363934445723 ENSG00000117010 ZNF684
ENST00000372696 0.435709980083397 0.198245295421246 -0.145682054604827 ENSG00000117010 ZNF684
ENST00000372697 0.435709980083397 0.198245295421246 -0.145682054604827 ENSG00000117010 ZNF684
ENST00000493756 0.188399677512537 0.0426596884295233 -0.249025103130805 ENSG00000117010 ZNF684
ENST00000472043 0.0944523620316494 0.0130179403164077 -0.381111846290654 ENSG00000117010 ZNF684
ENST00000372684 0.501342141389209 0.257893880736697 -0.154207285984378 ENSG00000117016 RIMS3
ENST00000606277 0.897981136356115 0.789592928255541 0.0353301229288605 ENSG00000272145 NFYC-AS1
ENST00000467203 0.720963813547231 0.506216231051071 -0.0578538985594466 ENSG00000066136 NFYC
ENST00000424419 0.647008839334976 0.41247504035016 -0.0656808713544257 ENSG00000066136 NFYC
ENST00000427410 0.668316410306728 0.43776378877775 -0.0615634712272633 ENSG00000066136 NFYC
ENST00000447388 0.664620916649471 0.433344003419835 -0.0593806947391622 ENSG00000066136 NFYC
ENST00000425457 0.668508057729499 0.438063584913844 -0.0615651805016012 ENSG00000066136 NFYC
ENST00000453631 0.638501500140535 0.40228826912029 -0.0762645621650819 ENSG00000066136 NFYC
ENST00000456393 0.664912840842126 0.433735323034169 -0.059274359903415 ENSG00000066136 NFYC
ENST00000372654 0.66731240491445 0.436628430937484 -0.0641555933021264 ENSG00000066136 NFYC
ENST00000534399 0.590131419737556 0.347210076548851 -0.0937550012526564 ENSG00000066136 NFYC
ENST00000372653 0.6398706783274 0.403857283266502 -0.072205483538316 ENSG00000066136 NFYC
ENST00000372669 0.626469394209035 0.388596775440407 -0.0778601116493179 ENSG00000066136 NFYC
ENST00000372652 0.542024993807773 0.29729048487464 -0.0893857818490638 ENSG00000066136 NFYC
ENST00000372651 0.566240487149132 0.322556514533616 -0.0892358690255587 ENSG00000066136 NFYC
ENST00000531464 0.619488781671629 0.380569593156018 -0.115122545276578 ENSG00000066136 NFYC
ENST00000440226 0.685768274397434 0.460114310728646 -0.0729562892677927 ENSG00000066136 NFYC
ENST00000525290 0.887958250021618 0.772421289425537 -0.0363971641296857 ENSG00000066136 NFYC
ENST00000530965 0.657350390634505 0.424754105764581 -0.107853841800622 ENSG00000066136 NFYC
ENST00000416859 0.8859597780376 0.768950141701083 -0.0338892799385475 ENSG00000066136 NFYC
ENST00000308733 0.754126259698425 0.552201670994084 -0.056223538551117 ENSG00000066136 NFYC
ENST00000414185 0.779125995734154 0.588231719031663 -0.0448741787433273 ENSG00000066136 NFYC
ENST00000525349 0.617703652452938 0.37856197227241 -0.0965803354667925 ENSG00000066136 NFYC
ENST00000483091 0.463198881001072 0.222100431143245 -0.167698489464171 ENSG00000066136 NFYC
ENST00000488635 0.613047023344192 0.372858381387648 -0.101045524158286 ENSG00000066136 NFYC
ENST00000496608 0.663821761875632 0.432411027417847 -0.0804830580560048 ENSG00000066136 NFYC
ENST00000372621 0.00346816648577624 9.78077326498977e-05 0.206574985730219 ENSG00000171793 CTPS1
ENST00000541520 0.00138183350966314 2.83318133437095e-05 0.215943876369202 ENSG00000171793 CTPS1
ENST00000470271 0.0977228294483727 0.0137873475261537 0.206172844972581 ENSG00000171793 CTPS1
ENST00000475060 0.183267257663492 0.0406885369611844 0.191469031449317 ENSG00000171793 CTPS1
ENST00000479480 0.0500642599174348 0.00477106771039193 0.225104474206131 ENSG00000171793 CTPS1
ENST00000543104 0.0163129090324192 0.000883368584487374 0.232723170805466 ENSG00000171793 CTPS1
ENST00000372616 0.00226239815349438 5.50619450385175e-05 0.209336396576404 ENSG00000171793 CTPS1
ENST00000480420 0.00533903321880956 0.000175685430831104 0.240002049316108 ENSG00000171793 CTPS1
ENST00000463285 0.0763305471577513 0.00915366196262673 0.179114608097128 ENSG00000171793 CTPS1
ENST00000486889 0.164874159198155 0.0338045733009108 0.175606533242914 ENSG00000171793 CTPS1
ENST00000497210 0.211623044860876 0.0523294835081287 0.187216549885079 ENSG00000171793 CTPS1
ENST00000464283 0.125186791517503 0.020756320056955 0.177009891106604 ENSG00000171793 CTPS1
ENST00000463423 0.0588594563443052 0.00611244452477269 0.211704520500608 ENSG00000171793 CTPS1
ENST00000498694 0.149954294408147 0.028614576140565 0.161071930427741 ENSG00000171793 CTPS1
ENST00000302946 0.155559523484973 0.0305240168547929 0.306130265272708 ENSG00000171790 SLFNL1
ENST00000372613 0.155245042442606 0.0303913482281714 0.306453105007544 ENSG00000171790 SLFNL1
ENST00000397197 0.155245042442606 0.0303913482281714 0.306453105007544 ENSG00000171790 SLFNL1
ENST00000439569 0.155245042442606 0.0303913482281714 0.306453105007544 ENSG00000171790 SLFNL1
ENST00000372611 0.15527288163612 0.0304068921327208 0.306452799648426 ENSG00000171790 SLFNL1
ENST00000359345 0.169363376860764 0.03534909645805 0.293140556430848 ENSG00000171790 SLFNL1
ENST00000456518 0.824383048368677 0.659438179638778 -0.0358460410368275 ENSG00000010803 SCMH1
ENST00000397174 0.870039173954394 0.739785790881593 -0.026066837198116 ENSG00000010803 SCMH1
ENST00000402904 0.870039173954394 0.739785790881593 -0.026066837198116 ENSG00000010803 SCMH1
ENST00000361191 0.870010101449338 0.739663528479912 -0.0260857889596726 ENSG00000010803 SCMH1
ENST00000361705 0.870010101449338 0.739663528479912 -0.0260857889596726 ENSG00000010803 SCMH1
ENST00000397171 0.870010101449338 0.739663528479912 -0.0260857889596726 ENSG00000010803 SCMH1
ENST00000372597 0.940924957747913 0.873750230490388 0.014687032619478 ENSG00000010803 SCMH1
ENST00000372596 0.940924957747913 0.873750230490388 0.014687032619478 ENSG00000010803 SCMH1
ENST00000337495 0.940924957747913 0.873750230490388 0.014687032619478 ENSG00000010803 SCMH1
ENST00000326197 0.852220859603267 0.707393530448788 -0.0303169831192525 ENSG00000010803 SCMH1
ENST00000372595 0.894958939858592 0.78429218166166 -0.0212467955994515 ENSG00000010803 SCMH1
ENST00000472037 0.875246178961016 0.748900821495798 0.0267088193422103 ENSG00000010803 SCMH1
ENST00000460215 0.656201480197097 0.423474091298811 -0.0611244212889103 ENSG00000010803 SCMH1
ENST00000498793 0.45165953796545 0.211804018648506 -0.0963787451773621 ENSG00000010803 SCMH1
ENST00000489421 0.413892292872813 0.179719443226539 -0.127612488262723 ENSG00000010803 SCMH1
ENST00000482530 0.571589733744065 0.328005245984207 -0.106382395476398 ENSG00000010803 SCMH1
ENST00000488592 0.395022164035916 0.165207887453804 0.155022136526108 ENSG00000010803 SCMH1
ENST00000372583 0.0323020920971797 0.00246184363205056 0.282936959004368 ENSG00000127124 HIVEP3
ENST00000372584 0.0335921159147364 0.00260275089803445 0.280670966848189 ENSG00000127124 HIVEP3
ENST00000247584 0.0103583763349259 0.000452036440250174 0.328670696918342 ENSG00000127124 HIVEP3
ENST00000460604 0.183809208149549 0.0409290988884374 0.227856992913767 ENSG00000127124 HIVEP3
ENST00000429157 0.00908985723889563 0.000372943793737427 0.331148789053982 ENSG00000127124 HIVEP3
ENST00000491442 0.112644087989815 0.0174429250274437 0.261578324266351 ENSG00000127124 HIVEP3
ENST00000489103 0.404787770134592 0.17268352191622 0.16794801591533 ENSG00000127124 HIVEP3
ENST00000479350 0.169363376860764 0.0353478488855501 0.237257752580894 ENSG00000127124 HIVEP3
ENST00000372571 0.100799531309645 0.0145073572327566 -0.136819423309985 ENSG00000198815 FOXJ3
ENST00000372572 0.427982513590123 0.191640021264148 -0.11829826919517 ENSG00000198815 FOXJ3
ENST00000372573 0.423477769335005 0.187643603001775 -0.119019433570877 ENSG00000198815 FOXJ3
ENST00000361346 0.42674655647554 0.190608137574219 -0.11831773610383 ENSG00000198815 FOXJ3
ENST00000361776 0.42674655647554 0.190608137574219 -0.11831773610383 ENSG00000198815 FOXJ3
ENST00000545068 0.414824041318576 0.180352990236842 -0.122352286839233 ENSG00000198815 FOXJ3
ENST00000445886 0.636907039100452 0.400289463371651 -0.108044722009537 ENSG00000198815 FOXJ3
ENST00000422278 0.473742288908095 0.231424274958512 -0.182985683069563 ENSG00000198815 FOXJ3
ENST00000454417 0.446150993326285 0.207093847942728 -0.138646390226464 ENSG00000198815 FOXJ3
ENST00000372562 0.632632824580007 0.395524414211852 -0.0519594970415581 ENSG00000127125 PPCS
ENST00000455780 0.474461039942132 0.232166781521821 -0.0785482777117417 ENSG00000127125 PPCS
ENST00000372560 0.859758957558866 0.720589688864139 0.0372808831100492 ENSG00000127125 PPCS
ENST00000472013 0.474878926751027 0.232544318963446 -0.0785830219640098 ENSG00000127125 PPCS
ENST00000372561 0.474641406952827 0.232317027140143 -0.0785504065739917 ENSG00000127125 PPCS
ENST00000372556 0.474641406952827 0.232317027140143 -0.0785504065739917 ENSG00000127125 PPCS
ENST00000471420 0.477346037866144 0.234924223129433 -0.110310454598818 ENSG00000127125 PPCS
ENST00000482168 0.616809830073338 0.377466273877275 -0.0864604878166421 ENSG00000127125 PPCS
ENST00000469615 0.459449451040183 0.218774997955264 -0.158664545573217 ENSG00000127125 PPCS
ENST00000475614 0.55913717569733 0.314724727764848 -0.134182240215685 ENSG00000186409 CCDC30
ENST00000428554 0.649227971579705 0.415367938557398 -0.10154667091509 ENSG00000186409 CCDC30
ENST00000477155 0.649624958359427 0.415801208351832 -0.101346471128126 ENSG00000186409 CCDC30
ENST00000468651 0.598850956751858 0.356750953744553 -0.129506165466149 ENSG00000186409 CCDC30
ENST00000492422 0.82590060625304 0.661918546959395 -0.0624610895283923 ENSG00000186409 CCDC30
ENST00000495044 0.92968736953618 0.851505122249343 -0.0265122128144345 ENSG00000186409 CCDC30
ENST00000507855 0.817219260210771 0.64717552519196 -0.059988310714314 ENSG00000186409 CCDC30
ENST00000509712 0.501513632827658 0.258003723226213 -0.165774373467334 ENSG00000186409 CCDC30
ENST00000471390 0.781563686244516 0.592176834105146 -0.0772193021539168 ENSG00000186409 CCDC30
ENST00000342022 0.77754324899982 0.586005721758297 -0.0788008238805977 ENSG00000186409 CCDC30
ENST00000340612 0.82233362521191 0.655772223318095 -0.0644458823030609 ENSG00000186409 CCDC30
ENST00000514642 0.890658344932337 0.777178086850934 -0.0421756007749764 ENSG00000186409 CCDC30
ENST00000390640 0.817771351321976 0.648153141912022 -0.0662837622649257 ENSG00000186409 CCDC30
ENST00000304979 0.305497976918045 0.103054289045997 0.116471925201186 ENSG00000171960 PPIH
ENST00000372550 0.151263184981717 0.0290464736603562 0.197481925381942 ENSG00000171960 PPIH
ENST00000440068 0.134389960539991 0.0236066234130096 0.201389826560171 ENSG00000171960 PPIH
ENST00000372549 0.217827647685425 0.0552358034896327 0.219609972238519 ENSG00000171960 PPIH
ENST00000455203 0.116357233722517 0.0184172996395836 0.192560260494647 ENSG00000171960 PPIH
ENST00000436387 0.252337708722432 0.0719161708173409 0.204295107051574 ENSG00000171960 PPIH
ENST00000461351 0.904445016205359 0.80326361809741 0.0205073464082361 ENSG00000171960 PPIH
ENST00000321358 0.783851486650202 0.595402587985846 0.0426820104775341 ENSG00000065978 YBX1
ENST00000332220 0.389933149614726 0.161386204948734 0.096390656824957 ENSG00000065978 YBX1
ENST00000436427 0.868595090176748 0.73681997628123 0.0304988019656409 ENSG00000065978 YBX1
ENST00000467957 0.661945846633685 0.430296583905289 0.0676246128149852 ENSG00000065978 YBX1
ENST00000397054 0.243872229529541 0.0674956569124034 0.109507735464925 ENSG00000117385 LEPRE1
ENST00000460031 0.248739289307935 0.0700411190580856 0.108743893231508 ENSG00000117385 LEPRE1
ENST00000236040 0.248075825978044 0.0697104448942601 0.108732092701824 ENSG00000117385 LEPRE1
ENST00000495874 0.248075825978044 0.0697104448942601 0.108732092701824 ENSG00000117385 LEPRE1
ENST00000296388 0.248075825978044 0.0697104448942601 0.108732092701824 ENSG00000117385 LEPRE1
ENST00000462474 0.56858383247781 0.324896640862517 0.107533027124411 ENSG00000117385 LEPRE1
ENST00000472802 0.999864372195341 0.999674662609496 4.5655656800624e-05 ENSG00000117385 LEPRE1
ENST00000431412 0.652349608378204 0.419037033710551 0.066123794645966 ENSG00000117385 LEPRE1
ENST00000460831 0.4894734521156 0.246140335537912 0.158591200441192 ENSG00000117385 LEPRE1
ENST00000481465 0.975239183464617 0.944788620849221 -0.00634552103546364 ENSG00000117385 LEPRE1
ENST00000447502 0.913789944893358 0.821749748893241 -0.020450463339188 ENSG00000117385 LEPRE1
ENST00000463465 0.574587235139114 0.331032733497452 0.0890758073400428 ENSG00000117385 LEPRE1
ENST00000372526 0.0682092332158682 0.00765501592774614 0.193262714110867 ENSG00000117385 LEPRE1
ENST00000492956 0.179553995470178 0.0392475788496145 0.165930747315772 ENSG00000117385 LEPRE1
ENST00000372525 0.897573430448393 0.788913408169982 0.0267097178325283 ENSG00000164008 C1orf50
ENST00000464081 0.849273609774239 0.702411701299252 0.0335339371045259 ENSG00000164008 C1orf50
ENST00000603943 0.866695957946429 0.733579483616169 0.0296096258523106 ENSG00000164008 C1orf50
ENST00000536543 0.855899742051668 0.713943040550823 0.0320596631027772 ENSG00000164008 C1orf50
ENST00000468913 0.891762001490044 0.778924846067751 0.0344430288560009 ENSG00000164008 C1orf50
ENST00000494155 0.469384027238926 0.227322403856818 0.174289865194201 ENSG00000164008 C1orf50
ENST00000372522 0.988720681640155 0.974896026240837 0.00345840796681242 ENSG00000177868 CCDC23
ENST00000372521 0.955916039191482 0.903617593723314 0.0132773985286404 ENSG00000177868 CCDC23
ENST00000537227 0.995393366800079 0.989853873730091 -0.00139377337854486 ENSG00000177868 CCDC23
ENST00000497437 0.83745468646581 0.682192865567711 0.0475342481308563 ENSG00000177868 CCDC23
ENST00000487556 0.100484509276233 0.0144377532280191 -0.214433042152469 ENSG00000164010 ERMAP
ENST00000372517 0.100484509276233 0.0144377532280191 -0.214433042152469 ENSG00000164010 ERMAP
ENST00000372514 0.0889917271008032 0.0117479909058155 -0.251602412227376 ENSG00000164010 ERMAP
ENST00000328249 0.100345986685456 0.0143996763500039 -0.26291604411968 ENSG00000164010 ERMAP
ENST00000414798 0.229526733512615 0.060528506809447 -0.219452547050294 ENSG00000228192 RP11-342M1.3
ENST00000416809 0.197238763599476 0.0462429892328319 -0.237751226432036 ENSG00000228192 RP11-342M1.3
ENST00000425076 0.261084533229082 0.0766426795978602 -0.232792627520227 ENSG00000228192 RP11-342M1.3
ENST00000444563 0.261084533229082 0.0766426795978602 -0.232792627520227 ENSG00000228192 RP11-342M1.3
ENST00000372508 0.0520671271230739 0.00506656600917321 -0.256745814975009 ENSG00000164011 ZNF691
ENST00000372507 0.0520671271230739 0.00506656600917321 -0.256745814975009 ENSG00000164011 ZNF691
ENST00000372506 0.0520671271230739 0.00506656600917321 -0.256745814975009 ENSG00000164011 ZNF691
ENST00000397044 0.121277582488067 0.0197239523076156 -0.218159068299449 ENSG00000164011 ZNF691
ENST00000372504 0.0520671271230739 0.00506656600917321 -0.256745814975009 ENSG00000164011 ZNF691
ENST00000397034 0.286444731635635 0.0912464972936309 -0.185331175953242 ENSG00000164011 ZNF691
ENST00000372503 0.207891672102883 0.0507646533693838 -0.203188912019149 ENSG00000164011 ZNF691
ENST00000372502 0.207168983553968 0.0504437384125982 -0.221385852602601 ENSG00000164011 ZNF691
ENST00000426263 0.0268400619625733 0.00187936682800608 0.202573256196216 ENSG00000117394 SLC2A1
ENST00000475162 0.114095712689468 0.0178153088653209 0.182654069171237 ENSG00000117394 SLC2A1
ENST00000439722 0.0797903985615248 0.00982662410379017 0.273439145503864 ENSG00000117394 SLC2A1
ENST00000415851 0.0141177563930705 0.000712639202496239 0.289597190118575 ENSG00000117394 SLC2A1
ENST00000372500 0.0241875225710816 0.00159350488499877 0.288547637200223 ENSG00000117394 SLC2A1
ENST00000460369 0.236096629479784 0.0636732559483085 0.270152595199908 ENSG00000117394 SLC2A1
ENST00000431759 0.989221416985615 0.976156466319012 -0.00436744459526521 ENSG00000227533 SLC2A1-AS1
ENST00000431635 0.00317947451180417 8.72257110507808e-05 0.253330264919993 ENSG00000117395 EBNA1BP2
ENST00000236051 0.00299957803526196 8.00893591832973e-05 0.254319909498398 ENSG00000117395 EBNA1BP2
ENST00000463906 0.462477518984454 0.221385022045796 0.100821387345626 ENSG00000117395 EBNA1BP2
ENST00000491223 0.0790624180108587 0.00968855721396358 0.30327634227758 ENSG00000117395 EBNA1BP2
ENST00000472982 0.100528228354257 0.0144492367789157 0.303874055582205 ENSG00000117395 EBNA1BP2
ENST00000483082 0.107077448180886 0.0159991443776583 0.302495136137995 ENSG00000117395 EBNA1BP2
ENST00000461557 0.139917824260398 0.0253739924569248 0.296866573913881 ENSG00000117395 EBNA1BP2
ENST00000372492 0.404149848290049 0.172213621278168 0.20547255015271 ENSG00000243710 WDR65
ENST00000310955 0.0411727062470101 0.00353737785472065 0.219918733518585 ENSG00000117399 CDC20
ENST00000372462 0.0413029742225397 0.00355507131071211 0.21990842892402 ENSG00000117399 CDC20
ENST00000478882 0.0426545048249776 0.00373311066712553 0.248012736996717 ENSG00000117399 CDC20
ENST00000482046 0.248500006175625 0.0699094462440936 0.174100862219834 ENSG00000117399 CDC20
ENST00000372458 0.230538232493208 0.0609951903692541 0.125970932104001 ENSG00000066322 ELOVL1
ENST00000413844 0.230739042131639 0.0611139767910994 0.12596889882009 ENSG00000066322 ELOVL1
ENST00000468865 0.483065112391496 0.240209814924139 0.0670858226852263 ENSG00000066322 ELOVL1
ENST00000464204 0.21775760632927 0.0551835646469567 0.130935165898383 ENSG00000066322 ELOVL1
ENST00000470968 0.205399264025952 0.0496423434481453 0.132619197555091 ENSG00000066322 ELOVL1
ENST00000487209 0.156679436845984 0.0308925128652432 0.139623471419102 ENSG00000066322 ELOVL1
ENST00000470769 0.149305915768258 0.0284122518980766 0.142323637327639 ENSG00000066322 ELOVL1
ENST00000497569 0.112474062741793 0.0173981663749067 0.143607763309016 ENSG00000066322 ELOVL1
ENST00000482302 0.0848372735054416 0.0108491267133417 0.150755959406101 ENSG00000066322 ELOVL1
ENST00000497050 0.075681683788475 0.00901906414424323 0.154188510103785 ENSG00000066322 ELOVL1
ENST00000478481 0.14867300108146 0.0282083296637407 0.122965300864515 ENSG00000066322 ELOVL1
ENST00000479439 0.288574681856184 0.09265419729734 0.16701812492247 ENSG00000066322 ELOVL1
ENST00000465321 0.298623999235843 0.0987736540702136 0.16713457836095 ENSG00000066322 ELOVL1
ENST00000479686 0.325626073708572 0.11615755633797 0.166855127846066 ENSG00000066322 ELOVL1
ENST00000496932 0.339129857022994 0.125215198134284 0.168770180085433 ENSG00000066322 ELOVL1
ENST00000290663 0.239459876254347 0.0652370228027233 0.129880940003634 ENSG00000159479 MED8
ENST00000372457 0.236518278366923 0.0638910015007096 0.130515523299668 ENSG00000159479 MED8
ENST00000372455 0.473928392093668 0.231608477512975 0.0931090188375764 ENSG00000159479 MED8
ENST00000436713 0.327513905667059 0.117690164981235 0.13556334387497 ENSG00000229431 RP1-92O14.6
ENST00000460803 0.641445975194373 0.405798318799674 -0.093218129081404 ENSG00000159479 MED8
ENST00000473560 0.255668690896818 0.0736196001040351 0.156928265804255 ENSG00000159479 MED8
ENST00000310739 0.979203318986502 0.953902173298379 0.00604090488685641 ENSG00000198198 SZT2
ENST00000372450 0.979203318986502 0.953902173298379 0.00604090488685641 ENSG00000198198 SZT2
ENST00000357658 0.806653797205566 0.630568948768984 0.0460856220934038 ENSG00000198198 SZT2
ENST00000406439 0.831950111426951 0.67234191288884 0.0410758174592783 ENSG00000198198 SZT2
ENST00000562955 0.965540582791393 0.923416518429122 0.0053412247678378 ENSG00000198198 SZT2
ENST00000470139 0.984936480237871 0.966367239921457 0.00365051837783687 ENSG00000198198 SZT2
ENST00000372442 0.964259361211524 0.920533341416523 -0.00989303404267807 ENSG00000198198 SZT2
ENST00000478140 0.801278783129442 0.6221794892694 -0.0661097259225105 ENSG00000198198 SZT2
ENST00000470897 0.719470618536299 0.504021521372861 0.102067455527996 ENSG00000198198 SZT2
ENST00000471177 0.957218569497548 0.906085679693332 0.0162962668741755 ENSG00000198198 SZT2
ENST00000460536 0.838442207238793 0.683640862079475 0.0309086880804043 ENSG00000198198 SZT2
ENST00000396885 0.611942441709071 0.371547980084349 -0.127044589363057 ENSG00000229372 SZT2-AS1
ENST00000583037 0.499692299023308 0.256373945714075 0.0913749849744416 ENSG00000178922 HYI
ENST00000483618 0.52855886235634 0.283806046722859 0.149371710097012 ENSG00000178922 HYI
ENST00000372425 0.499692299023308 0.256373945714075 0.0913749849744416 ENSG00000178922 HYI
ENST00000372433 0.560229117006128 0.316155895777492 0.0802420952125323 ENSG00000178922 HYI
ENST00000372434 0.523376458064015 0.279005317986502 0.0871461348671186 ENSG00000178922 HYI
ENST00000470662 0.720429028050908 0.505408136693716 0.0535718611377449 ENSG00000178922 HYI
ENST00000487366 0.713951861512314 0.49715743031304 0.0547293478366525 ENSG00000178922 HYI
ENST00000372430 0.600853692121837 0.359306890879285 0.0743530679302625 ENSG00000178922 HYI
ENST00000372432 0.505248773666959 0.261560714343007 0.0900813873966945 ENSG00000178922 HYI
ENST00000372427 0.494248817713066 0.251105159046202 0.0921223809456966 ENSG00000178922 HYI
ENST00000372426 0.68626435644599 0.460769338085231 0.059230389297967 ENSG00000178922 HYI
ENST00000486909 0.55469275864785 0.310041635587163 0.082805430196208 ENSG00000178922 HYI
ENST00000496142 0.95913268042958 0.909808545436004 -0.0140188391039544 ENSG00000178922 HYI
ENST00000469587 0.493860316845239 0.25065759286306 0.12885630240183 ENSG00000178922 HYI
ENST00000359947 0.96333185358674 0.918758927139423 -0.0152076343432363 ENSG00000142949 PTPRF
ENST00000438120 0.947788449712732 0.887328675691335 -0.0211755461920131 ENSG00000142949 PTPRF
ENST00000436724 0.93557225688941 0.86293794190706 -0.0266834412952292 ENSG00000142949 PTPRF
ENST00000372405 0.943836490405338 0.879527808232199 -0.0232891684607784 ENSG00000142949 PTPRF
ENST00000372413 0.993908712212431 0.986493962018937 0.00255227530585245 ENSG00000142949 PTPRF
ENST00000372414 0.993908712212431 0.986493962018937 0.00255227530585245 ENSG00000142949 PTPRF
ENST00000437607 0.98075727628377 0.957276714785988 -0.008165179815084 ENSG00000142949 PTPRF
ENST00000412568 0.991638555784264 0.981615352988435 -0.00351238639707386 ENSG00000142949 PTPRF
ENST00000429895 0.992484307060717 0.983611873578171 -0.00311676673863362 ENSG00000142949 PTPRF
ENST00000414879 0.91318310777764 0.820613364965431 0.0345780235123852 ENSG00000142949 PTPRF
ENST00000422171 0.91318310777764 0.820613364965431 0.0345780235123852 ENSG00000142949 PTPRF
ENST00000496447 0.979621703100456 0.954808213419418 0.0085718714062291 ENSG00000142949 PTPRF
ENST00000372407 0.938760497808806 0.869592019149832 0.0248837255415401 ENSG00000142949 PTPRF
ENST00000477970 0.452100176595934 0.212172716542652 0.189110687782856 ENSG00000142949 PTPRF
ENST00000372396 0.675270465540959 0.446502914374292 -0.0431539261074911 ENSG00000066135 KDM4A
ENST00000463151 0.960644896916346 0.912998315151929 0.00890306345139882 ENSG00000066135 KDM4A
ENST00000485249 0.961905638471934 0.915690892820143 -0.00908248629378725 ENSG00000066135 KDM4A
ENST00000472265 0.93508098626208 0.862073524759975 0.0234923404021048 ENSG00000066135 KDM4A
ENST00000481296 0.934327700108419 0.860692240027257 -0.0233280975250205 ENSG00000066135 KDM4A
ENST00000398804 0.520569276342014 0.276206872033129 -0.0901225439680569 ENSG00000236200 KDM4A-AS1
ENST00000439057 0.452968304262094 0.21300069703225 -0.106763410320969 ENSG00000236200 KDM4A-AS1
ENST00000434346 0.224172657702586 0.0581181211304554 -0.177164800737523 ENSG00000236200 KDM4A-AS1
ENST00000453015 0.150988237958108 0.028949348517227 -0.208762307683879 ENSG00000236200 KDM4A-AS1
ENST00000418149 0.516273928099019 0.272031046831314 -0.115942018385815 ENSG00000236200 KDM4A-AS1
ENST00000532911 0.831383254988942 0.671460769462526 -0.0550086297841576 ENSG00000126091 ST3GAL3
ENST00000489897 0.981006357134483 0.957721136941047 0.00561116103526114 ENSG00000126091 ST3GAL3
ENST00000372374 0.986613508915903 0.970327506586773 0.00365557252046629 ENSG00000126091 ST3GAL3
ENST00000372375 0.986613508915903 0.970327506586773 0.00365557252046629 ENSG00000126091 ST3GAL3
ENST00000545417 0.986613508915903 0.970327506586773 0.00365557252046629 ENSG00000126091 ST3GAL3
ENST00000372377 0.986613508915903 0.970327506586773 0.00365557252046629 ENSG00000126091 ST3GAL3
ENST00000361392 0.986613508915903 0.970327506586773 0.00365557252046629 ENSG00000126091 ST3GAL3
ENST00000361400 0.986613508915903 0.970327506586773 0.00365557252046629 ENSG00000126091 ST3GAL3
ENST00000353126 0.986613508915903 0.970327506586773 0.00365557252046629 ENSG00000126091 ST3GAL3
ENST00000530154 0.966019861743291 0.924363478368276 0.0101930044054267 ENSG00000126091 ST3GAL3
ENST00000262915 0.986613508915903 0.970327506586773 0.00365557252046629 ENSG00000126091 ST3GAL3
ENST00000330208 0.986613508915903 0.970327506586773 0.00365557252046629 ENSG00000126091 ST3GAL3
ENST00000335430 0.986613508915903 0.970327506586773 0.00365557252046629 ENSG00000126091 ST3GAL3
ENST00000351035 0.986613508915903 0.970327506586773 0.00365557252046629 ENSG00000126091 ST3GAL3
ENST00000479383 0.804964923187164 0.627947404078966 -0.0633255587947575 ENSG00000126091 ST3GAL3
ENST00000347631 0.981260235550342 0.958478607499687 0.0055069247409246 ENSG00000126091 ST3GAL3
ENST00000484868 0.988148545733992 0.973550151077264 -0.00426176218718459 ENSG00000126091 ST3GAL3
ENST00000461066 0.809138832289699 0.634753635517201 -0.0621843515159359 ENSG00000126091 ST3GAL3
ENST00000437753 0.798133310722702 0.617004386104914 0.0657612748365318 ENSG00000229444 RP11-184I16.4
ENST00000533997 0.984676374690561 0.965798265998639 0.00452827158390936 ENSG00000126091 ST3GAL3
ENST00000469715 0.984676374690561 0.965798265998639 0.00452827158390936 ENSG00000126091 ST3GAL3
ENST00000490541 0.984676374690561 0.965798265998639 0.00452827158390936 ENSG00000126091 ST3GAL3
ENST00000528371 0.984676374690561 0.965798265998639 0.00452827158390936 ENSG00000126091 ST3GAL3
ENST00000530581 0.984676374690561 0.965798265998639 0.00452827158390936 ENSG00000126091 ST3GAL3
ENST00000531816 0.984676374690561 0.965798265998639 0.00452827158390936 ENSG00000126091 ST3GAL3
ENST00000531993 0.984676374690561 0.965798265998639 0.00452827158390936 ENSG00000126091 ST3GAL3
ENST00000533212 0.984676374690561 0.965798265998639 0.00452827158390936 ENSG00000126091 ST3GAL3
ENST00000533933 0.984676374690561 0.965798265998639 0.00452827158390936 ENSG00000126091 ST3GAL3
ENST00000372369 0.984676374690561 0.965798265998639 0.00452827158390936 ENSG00000126091 ST3GAL3
ENST00000372372 0.984676374690561 0.965798265998639 0.00452827158390936 ENSG00000126091 ST3GAL3
ENST00000372368 0.984676374690561 0.965798265998639 0.00452827158390936 ENSG00000126091 ST3GAL3
ENST00000372367 0.984676374690561 0.965798265998639 0.00452827158390936 ENSG00000126091 ST3GAL3
ENST00000372366 0.984676374690561 0.965798265998639 0.00452827158390936 ENSG00000126091 ST3GAL3
ENST00000372365 0.984676374690561 0.965798265998639 0.00452827158390936 ENSG00000126091 ST3GAL3
ENST00000361746 0.984676374690561 0.965798265998639 0.00452827158390936 ENSG00000126091 ST3GAL3
ENST00000332628 0.984676374690561 0.965798265998639 0.00452827158390936 ENSG00000126091 ST3GAL3
ENST00000531451 0.982550163138257 0.96170665679433 0.0050782960708429 ENSG00000126091 ST3GAL3
ENST00000372362 0.982550163138257 0.96170665679433 0.0050782960708429 ENSG00000126091 ST3GAL3
ENST00000361812 0.982550163138257 0.96170665679433 0.0050782960708429 ENSG00000126091 ST3GAL3
ENST00000461375 0.687241347575394 0.462181378708089 0.0644316056840118 ENSG00000126091 ST3GAL3
ENST00000490502 0.627874157447212 0.389977154755313 0.0728614782660642 ENSG00000126091 ST3GAL3
ENST00000495482 0.38843025674736 0.16028849190475 -0.142794590018684 ENSG00000126091 ST3GAL3
ENST00000372343 0.700062640384215 0.479333266303061 0.0517697258800643 ENSG00000117408 IPO13
ENST00000489061 0.294041163581416 0.0962522706503375 0.180168113453712 ENSG00000117408 IPO13
ENST00000489773 0.302217502926887 0.100941599928871 0.151058184274463 ENSG00000117408 IPO13
ENST00000492152 0.248550384906547 0.0699433114998479 -0.171886300907488 ENSG00000117408 IPO13
ENST00000480902 0.0287196673505463 0.00207190983594208 -0.377296939816331 ENSG00000117408 IPO13
ENST00000372339 0.991613578244408 0.981478373591418 0.00222404166981601 ENSG00000117408 IPO13
ENST00000486876 0.988155354330147 0.973618276264944 0.00399282909980536 ENSG00000117408 IPO13
ENST00000471934 0.0136949444788111 0.000682790013054998 0.338412973107889 ENSG00000132768 DPH2
ENST00000476260 0.0161071310187252 0.000865429588762996 0.32938898887498 ENSG00000132768 DPH2
ENST00000255108 0.0119906092290209 0.000567559617701188 0.356513371907764 ENSG00000132768 DPH2
ENST00000412950 0.0291701216320824 0.00211597910365107 0.348350715775725 ENSG00000132768 DPH2
ENST00000524776 0.0291701216320824 0.00211597910365107 0.348350715775725 ENSG00000132768 DPH2
ENST00000495421 0.0119906092290209 0.000567559617701188 0.356513371907764 ENSG00000132768 DPH2
ENST00000530988 0.0134857733995987 0.00066742981359436 0.338256397606533 ENSG00000132768 DPH2
ENST00000527567 0.0269742610770831 0.00189276475961738 0.29952770876709 ENSG00000132768 DPH2
ENST00000492306 0.0164738548509309 0.000898630731361849 0.330379782524958 ENSG00000132768 DPH2
ENST00000490861 0.0226662178503774 0.00144343173070682 0.316048839083312 ENSG00000132768 DPH2
ENST00000396758 0.0117723418088355 0.0005520109564785 0.357199936315292 ENSG00000132768 DPH2
ENST00000477294 0.014377576584088 0.000731210331229288 0.318449226506445 ENSG00000132768 DPH2
ENST00000529729 0.028420993432557 0.00203779086988388 0.317794058016437 ENSG00000132768 DPH2
ENST00000532140 0.0331255010945214 0.00255145578973162 0.292723611558543 ENSG00000132768 DPH2
ENST00000534786 0.0492876949675786 0.00466550299530369 0.279558466078209 ENSG00000132768 DPH2
ENST00000534655 0.0260078504021055 0.00178520652129225 0.346135430106111 ENSG00000132768 DPH2
ENST00000459879 0.0429223157449658 0.00376501070812984 0.344726691031382 ENSG00000132768 DPH2
ENST00000527319 0.0274755901557127 0.00194353468669659 0.366121621603645 ENSG00000132768 DPH2
ENST00000472505 0.38897667637982 0.160617492719332 0.195300861794829 ENSG00000117410 ATP6V0B
ENST00000472174 0.373531642894341 0.149530928971896 0.180603994089908 ENSG00000117410 ATP6V0B
ENST00000532642 0.374045604193212 0.149941179537875 0.180460970953364 ENSG00000117410 ATP6V0B
ENST00000236067 0.374045604193212 0.149936609823332 0.180464718117988 ENSG00000117410 ATP6V0B
ENST00000471859 0.361264905211163 0.140634597819645 0.188300677861111 ENSG00000117410 ATP6V0B
ENST00000472277 0.373293194266065 0.149225846612971 0.192277184168513 ENSG00000117410 ATP6V0B
ENST00000461670 0.394243534103389 0.164482628056555 0.19829010989209 ENSG00000117410 ATP6V0B
ENST00000468183 0.374045604193212 0.149936609823332 0.180464718117988 ENSG00000117410 ATP6V0B
ENST00000473485 0.374045604193212 0.149936609823332 0.180464718117988 ENSG00000117410 ATP6V0B
ENST00000496131 0.402454977968342 0.171046229133685 0.188733401323434 ENSG00000117410 ATP6V0B
ENST00000498208 0.372646087957332 0.148661849321199 0.207780954582921 ENSG00000117410 ATP6V0B
ENST00000532072 0.33794128654759 0.124520805964012 0.205575633616686 ENSG00000117410 ATP6V0B
ENST00000498664 0.379944082420254 0.154135709851285 0.153486579814749 ENSG00000117410 ATP6V0B
ENST00000498543 0.0889543094305921 0.0117361905086562 0.32616000317976 ENSG00000117411 B4GALT2
ENST00000372324 0.444778708199242 0.205861114476526 0.134249570081747 ENSG00000117411 B4GALT2
ENST00000497866 0.133207043423398 0.0231887321512449 0.25234847103497 ENSG00000117411 B4GALT2
ENST00000434555 0.600801398723163 0.359143127591796 0.0950902677772245 ENSG00000117411 B4GALT2
ENST00000356836 0.648135139612754 0.41402593902577 0.0831494903979904 ENSG00000117411 B4GALT2
ENST00000309519 0.70508704561136 0.485967705531846 0.0657403331642432 ENSG00000117411 B4GALT2
ENST00000485678 0.93194299162361 0.855501638055082 0.0171051429948012 ENSG00000117411 B4GALT2
ENST00000481924 0.467249422143429 0.225607594139956 -0.134594242105044 ENSG00000117411 B4GALT2
ENST00000486064 0.539931059570505 0.295266867524266 -0.130553914775539 ENSG00000159214 CCDC24
ENST00000372307 0.18160375058223 0.0400392953390002 0.206074817819467 ENSG00000196517 SLC6A9
ENST00000372318 0.56540837044578 0.321617688486728 -0.12418206365123 ENSG00000159214 CCDC24
ENST00000460543 0.489760173127494 0.24640474754309 -0.147450432999203 ENSG00000159214 CCDC24
ENST00000463846 0.56540837044578 0.321617688486728 -0.12418206365123 ENSG00000159214 CCDC24
ENST00000490563 0.56540837044578 0.321617688486728 -0.12418206365123 ENSG00000159214 CCDC24
ENST00000490064 0.531275147620982 0.286506553625738 -0.133492099641712 ENSG00000159214 CCDC24
ENST00000486504 0.560412429234682 0.316342295726569 -0.126237780592457 ENSG00000159214 CCDC24
ENST00000485811 0.458229260920475 0.217612863019705 -0.152684127887625 ENSG00000159214 CCDC24
ENST00000372306 0.160279791054053 0.0321185724570982 0.209349644859579 ENSG00000196517 SLC6A9
ENST00000466180 0.586263025449497 0.343326217256403 -0.117966233343411 ENSG00000159214 CCDC24
ENST00000479055 0.533652228220259 0.288662174142307 -0.138064883104477 ENSG00000159214 CCDC24
ENST00000372310 0.0085468117906405 0.00034113241772028 0.375249464704271 ENSG00000196517 SLC6A9
ENST00000475075 0.0110692800684619 0.00050558345544734 0.381877381976776 ENSG00000196517 SLC6A9
ENST00000357730 0.00525618554089159 0.000172076828256975 0.42682901468308 ENSG00000196517 SLC6A9
ENST00000360584 0.00525618554089159 0.000172076828256975 0.42682901468308 ENSG00000196517 SLC6A9
ENST00000537678 0.0133955762045128 0.000660935149037246 0.389236119442454 ENSG00000196517 SLC6A9
ENST00000492434 0.216779879243864 0.0545974719867546 0.278107230271522 ENSG00000196517 SLC6A9
ENST00000489764 0.310525307677241 0.106076063715271 0.240226389046296 ENSG00000196517 SLC6A9
ENST00000466926 0.269799528360522 0.0816721153371194 0.258958822049793 ENSG00000196517 SLC6A9
ENST00000361745 0.609034197375167 0.368345729646533 -0.0659464502413875 ENSG00000178028 DMAP1
ENST00000446292 0.634603285711384 0.397658302527571 -0.0621383539108512 ENSG00000178028 DMAP1
ENST00000440641 0.774985982007984 0.582095721276467 -0.0402605780874836 ENSG00000178028 DMAP1
ENST00000436069 0.79339759266251 0.609114714846996 0.0612568940571869 ENSG00000178028 DMAP1
ENST00000437511 0.750057930651961 0.546372132040479 -0.0432633595717835 ENSG00000178028 DMAP1
ENST00000475794 0.939204571634905 0.870591607663406 0.0176851826323132 ENSG00000178028 DMAP1
ENST00000471829 0.815312282438348 0.643755024061615 -0.039957634774355 ENSG00000178028 DMAP1
ENST00000487922 0.709356396682579 0.491507622727995 -0.0598218686677658 ENSG00000178028 DMAP1
ENST00000315913 0.609034197375167 0.368345729646533 -0.0659464502413875 ENSG00000178028 DMAP1
ENST00000372289 0.609034197375167 0.368345729646533 -0.0659464502413875 ENSG00000178028 DMAP1
ENST00000463950 0.756794288389406 0.556315695171848 0.077132239052616 ENSG00000178028 DMAP1
ENST00000372290 0.383936701969209 0.157076636104883 -0.119163491081137 ENSG00000178028 DMAP1
ENST00000488433 0.17027251955859 0.0356211957872076 -0.148764828961828 ENSG00000178028 DMAP1
ENST00000483741 0.969696536144317 0.932280538846237 -0.00844291656705857 ENSG00000178028 DMAP1
ENST00000494092 0.268673127508059 0.0810125457288621 -0.209386681708187 ENSG00000178028 DMAP1
ENST00000372257 0.139895092969877 0.0253588738147116 0.135446817003492 ENSG00000117419 ERI3
ENST00000372259 0.134494303376788 0.0236438965218332 0.141821575393363 ENSG00000117419 ERI3
ENST00000456170 0.128811276779379 0.021794932832899 0.141172045242072 ENSG00000117419 ERI3
ENST00000537474 0.131761106153371 0.0227190778460242 0.13616499788166 ENSG00000117419 ERI3
ENST00000489710 0.159837931590944 0.031968689114588 0.13588270151096 ENSG00000117419 ERI3
ENST00000479101 0.182450900533608 0.0403796619992944 0.129508811394853 ENSG00000117419 ERI3
ENST00000462341 0.119282015211759 0.0191610836934069 0.152888624269405 ENSG00000117419 ERI3
ENST00000452396 0.337524660616177 0.124217901031247 0.121122104007224 ENSG00000117419 ERI3
ENST00000495828 0.337045519468306 0.123887504547086 0.120457990114678 ENSG00000117419 ERI3
ENST00000457571 0.511113854190549 0.267110171958365 0.0923328904285759 ENSG00000117419 ERI3
ENST00000355387 0.521996881236013 0.277503146874897 0.0759829336639934 ENSG00000187147 RNF220
ENST00000361799 0.521996881236013 0.277503146874897 0.0759829336639934 ENSG00000187147 RNF220
ENST00000372247 0.520163719756006 0.275825704902916 0.076209992726499 ENSG00000187147 RNF220
ENST00000443020 0.557522517830034 0.313051362802908 0.0685474642610039 ENSG00000187147 RNF220
ENST00000453863 0.235610768733069 0.0634812638613707 0.170815521916965 ENSG00000187147 RNF220
ENST00000335497 0.443040111396504 0.204433962474953 0.0885907637770296 ENSG00000187147 RNF220
ENST00000440132 0.466918174349069 0.225337340364999 0.0833167419803129 ENSG00000187147 RNF220
ENST00000474064 0.530796692846045 0.285920453375184 0.0744310100004508 ENSG00000187147 RNF220
ENST00000471494 0.469767411323012 0.227709032464806 0.0900740187183634 ENSG00000187147 RNF220
ENST00000488865 0.256101546401044 0.0738105016569939 0.164472970826532 ENSG00000187147 RNF220
ENST00000497469 0.525843717001141 0.281257286694001 0.0736264855565913 ENSG00000187147 RNF220
ENST00000475378 0.559753872921726 0.315477361949744 0.0614637793556559 ENSG00000187147 RNF220
ENST00000484745 0.59868391232063 0.356604971827208 0.057971720778611 ENSG00000187147 RNF220
ENST00000372242 0.722750145907916 0.508438966904665 0.0466850359602719 ENSG00000126106 TMEM53
ENST00000372243 0.722750145907916 0.508438966904665 0.0466850359602719 ENSG00000126106 TMEM53
ENST00000372244 0.722750145907916 0.508438966904665 0.0466850359602719 ENSG00000126106 TMEM53
ENST00000495630 0.776735503194697 0.584678183386244 0.0377564785623449 ENSG00000126106 TMEM53
ENST00000474394 0.819939530329245 0.651724322633994 0.0263900256689674 ENSG00000187147 RNF220
ENST00000480686 0.538947974964923 0.294359509723256 0.0634507620924225 ENSG00000187147 RNF220
ENST00000474956 0.914422212986329 0.822986453072633 0.0153691811583653 ENSG00000187147 RNF220
ENST00000476724 0.65289326078723 0.419796329179836 -0.0822977435633487 ENSG00000126106 TMEM53
ENST00000468117 0.65289326078723 0.419796329179836 -0.0822977435633487 ENSG00000126106 TMEM53
ENST00000372237 0.65289326078723 0.419796329179836 -0.0822977435633487 ENSG00000126106 TMEM53
ENST00000372235 0.530562050286194 0.285653241072955 -0.110159952696655 ENSG00000126106 TMEM53
ENST00000420706 0.495117313054612 0.251830847985 -0.126493002797087 ENSG00000126106 TMEM53
ENST00000424484 0.66304271626124 0.431531583019158 -0.0970886857005953 ENSG00000198520 C1orf228
ENST00000455805 0.845882674294009 0.696353500979382 -0.0498291086479442 ENSG00000198520 C1orf228
ENST00000458657 0.749536553325413 0.545707474073067 -0.0745902422816744 ENSG00000198520 C1orf228
ENST00000418644 0.82871205220828 0.666819143996741 -0.0553490222422011 ENSG00000198520 C1orf228
ENST00000441519 0.845882674294009 0.696353500979382 -0.0498291086479442 ENSG00000198520 C1orf228
ENST00000357508 0.749536553325413 0.545707474073067 -0.0745902422816744 ENSG00000198520 C1orf228
ENST00000535358 0.749536553325413 0.545707474073067 -0.0745902422816744 ENSG00000198520 C1orf228
ENST00000445071 0.908336820428643 0.811048871442405 -0.0308943864824529 ENSG00000198520 C1orf228
ENST00000453711 0.829765623032473 0.668747352675712 -0.055286584286673 ENSG00000198520 C1orf228
ENST00000421398 0.676264647067452 0.44773478006298 -0.0940954952367187 ENSG00000198520 C1orf228
ENST00000444751 0.683973914879233 0.457642144217477 -0.0918472622421636 ENSG00000198520 C1orf228
ENST00000452259 0.473597469835155 0.231262246484002 0.0911088772711669 ENSG00000142945 KIF2C
ENST00000372224 0.614321394356607 0.374263943814903 0.0688759079236155 ENSG00000142945 KIF2C
ENST00000493027 0.469006379504245 0.227029271421818 0.091994512869071 ENSG00000142945 KIF2C
ENST00000372218 0.615581241577477 0.375780040200921 0.0687216944397091 ENSG00000142945 KIF2C
ENST00000455186 0.576216246694931 0.332746793596487 0.0770061402565166 ENSG00000142945 KIF2C
ENST00000372222 0.751000910986116 0.547840562434559 0.0441889139308773 ENSG00000142945 KIF2C
ENST00000480574 0.906233248076427 0.806950659485087 0.0240402522321586 ENSG00000142945 KIF2C
ENST00000372217 0.736256636864597 0.526804700929456 0.0458132523916445 ENSG00000142945 KIF2C
ENST00000440985 0.917387085558226 0.828505346555016 0.0225794433783982 ENSG00000225721 RP11-269F19.2
ENST00000428791 0.658318131517027 0.425896079530304 0.0717117267372306 ENSG00000225721 RP11-269F19.2
ENST00000423289 0.428664053037527 0.192181802081075 -0.143850118480998 ENSG00000142945 KIF2C
ENST00000472235 0.969580720459994 0.932010314193323 0.00883262537308296 ENSG00000142945 KIF2C
ENST00000497035 0.401306662487807 0.170222469673723 0.08957150724142 ENSG00000142937 RPS8
ENST00000396651 0.469742980862326 0.227650191232475 0.0791744554197909 ENSG00000142937 RPS8
ENST00000372209 0.468775345883741 0.226753117828511 0.079347589879806 ENSG00000142937 RPS8
ENST00000470475 0.229260702526883 0.0604182226182301 0.150556626324328 ENSG00000142937 RPS8
ENST00000485390 0.468864366058398 0.226811939151724 0.0793543819368985 ENSG00000142937 RPS8
ENST00000464658 0.78003627428035 0.589748083110856 0.0467408134587189 ENSG00000142937 RPS8
ENST00000484599 0.790270053130978 0.604611285552839 0.0452121766473963 ENSG00000142937 RPS8
ENST00000474582 0.658806574433647 0.426535152386034 -0.0892857675320409 ENSG00000142937 RPS8
ENST00000372201 0.0924739283367591 0.0125171693667621 0.269453125623798 ENSG00000173846 PLK3
ENST00000465443 0.0899268967822144 0.0119459426062427 0.271143154376155 ENSG00000173846 PLK3
ENST00000476731 0.131003975797184 0.0224658084025375 0.256514062070678 ENSG00000173846 PLK3
ENST00000492398 0.0436350383104171 0.00386317606049314 0.283788350959902 ENSG00000173846 PLK3
ENST00000461358 0.0276578789139669 0.00196121192207214 0.356951710432428 ENSG00000173846 PLK3
ENST00000461769 0.173534137977687 0.0368915878358099 0.276962567433492 ENSG00000173846 PLK3
ENST00000493100 0.0870037944668695 0.0113347820994776 0.278236939128667 ENSG00000173846 PLK3
ENST00000372200 0.98075727628377 0.957187774692887 -0.00795004798494608 ENSG00000188396 TCTEX1D4
ENST00000450269 0.656175221698996 0.423451486525091 -0.0984226363413883 ENSG00000222009 BTBD19
ENST00000453418 0.656175221698996 0.423451486525091 -0.0984226363413883 ENSG00000222009 BTBD19
ENST00000409335 0.804861330055201 0.627765598981745 -0.0639773146804249 ENSG00000222009 BTBD19
ENST00000439563 0.723698292224525 0.509580314690441 -0.0882396480667006 ENSG00000222009 BTBD19
ENST00000485668 0.395328199962739 0.165483000168427 -0.145563001389094 ENSG00000222009 BTBD19
ENST00000482715 0.837287337002415 0.681912463131846 -0.0551302040687462 ENSG00000222009 BTBD19
ENST00000475105 0.935626254046275 0.863013590881733 -0.0230592604279325 ENSG00000222009 BTBD19
ENST00000495433 0.946706581735208 0.885124479826152 -0.020002603935338 ENSG00000222009 BTBD19
ENST00000489976 0.953791549279224 0.899056972010344 -0.0152665037387092 ENSG00000222009 BTBD19
ENST00000464114 0.207733961339919 0.0506824502389812 -0.202781172551731 ENSG00000222009 BTBD19
ENST00000439363 0.746984463809228 0.541934536623215 0.0744546141209567 ENSG00000070785 EIF2B3
ENST00000360403 0.461419145040113 0.220372997335352 0.126039103573195 ENSG00000070785 EIF2B3
ENST00000486491 0.719470618536299 0.504056482996226 0.0788265965647349 ENSG00000070785 EIF2B3
ENST00000372183 0.559806373660594 0.315535941809891 0.104518392819135 ENSG00000070785 EIF2B3
ENST00000480675 0.230452216926206 0.0609410134962 0.170038116482562 ENSG00000070785 EIF2B3
ENST00000477953 0.206192609980856 0.0500103903415374 0.181213266444493 ENSG00000070785 EIF2B3
ENST00000372182 0.0415185364989049 0.00358570969202537 0.27447649418051 ENSG00000070785 EIF2B3
ENST00000487532 0.014354368312014 0.000729782418429529 0.306063577597249 ENSG00000070785 EIF2B3
ENST00000497010 0.0181070977751403 0.00103878719804256 0.344294432884322 ENSG00000070785 EIF2B3
ENST00000372168 0.348067168682208 0.131410232572024 -0.101306926487008 ENSG00000126107 HECTD3
ENST00000372172 0.625167559460608 0.3869570151607 -0.0563741725770555 ENSG00000126107 HECTD3
ENST00000486132 0.669624555451746 0.439147488556905 -0.0612291997500636 ENSG00000126107 HECTD3
ENST00000486296 0.842534339055895 0.690581547804963 0.0450551449655527 ENSG00000126107 HECTD3
ENST00000466423 0.943677628108933 0.879189841385028 0.0150790667593541 ENSG00000126107 HECTD3
ENST00000487488 0.788476440382667 0.601844634049104 -0.0468934407387505 ENSG00000126107 HECTD3
ENST00000484564 0.193194749176963 0.0445951950541299 -0.243010073921261 ENSG00000126107 HECTD3
ENST00000246337 0.314355033672708 0.108472048585732 0.165529970995244 ENSG00000126088 UROD
ENST00000491773 0.303533948681888 0.101745651721206 0.203761707447618 ENSG00000126088 UROD
ENST00000463092 0.267158892852769 0.0801377603669841 0.21760856552116 ENSG00000126088 UROD
ENST00000461035 0.26497856198789 0.078910140882285 0.224126867393049 ENSG00000126088 UROD
ENST00000491300 0.355771843092545 0.136776212412008 0.179387327240418 ENSG00000126088 UROD
ENST00000434478 0.357745694523645 0.138077231477233 0.181903805068965 ENSG00000126088 UROD
ENST00000494399 0.312541179853341 0.107330486503611 0.166049451312314 ENSG00000126088 UROD
ENST00000460334 0.323366858489172 0.114620035136029 0.193074869383053 ENSG00000126088 UROD
ENST00000462688 0.352988194618326 0.134707859995168 0.180327249304702 ENSG00000126088 UROD
ENST00000460906 0.325626073708572 0.116162835274223 0.192338493396358 ENSG00000126088 UROD
ENST00000490385 0.328573811635663 0.118481156672256 0.191625883654219 ENSG00000126088 UROD
ENST00000469548 0.330354184646865 0.119729922601787 0.184772455879985 ENSG00000126088 UROD
ENST00000486699 0.331384998260113 0.120322850897349 0.184505430961963 ENSG00000126088 UROD
ENST00000478467 0.335897013625017 0.123100341497542 0.178697937352335 ENSG00000126088 UROD
ENST00000428106 0.334287566562263 0.122105649615379 0.17839542657743 ENSG00000126088 UROD
ENST00000496439 0.314149417658075 0.108330693364482 0.195543501242501 ENSG00000126088 UROD
ENST00000473012 0.300965974232008 0.100167699697869 0.202142770813923 ENSG00000126088 UROD
ENST00000472254 0.731990252754792 0.520481930892138 -0.0610583212628407 ENSG00000126088 UROD
ENST00000466193 0.964858078544353 0.922026231336139 -0.0109168118536863 ENSG00000126088 UROD
ENST00000465678 0.970532314956323 0.934197304656925 0.00905303613771445 ENSG00000126088 UROD
ENST00000359600 0.674730554523798 0.445725662433781 0.113020866782636 ENSG00000162415 ZSWIM5
ENST00000464588 0.973065739254504 0.940545729584539 -0.0105937935552529 ENSG00000162415 ZSWIM5
ENST00000334815 0.343722815119693 0.128559228002439 0.216451760364456 ENSG00000186603 HPDL
ENST00000528332 0.793435898629731 0.609342265511192 0.0524366206449627 ENSG00000132781 MUTYH
ENST00000529984 0.793435898629731 0.609342265511192 0.0524366206449627 ENSG00000132781 MUTYH
ENST00000372110 0.843199669101282 0.691766645206665 0.0405168180858296 ENSG00000132781 MUTYH
ENST00000372115 0.801750865600688 0.62280880687864 0.0508139603626149 ENSG00000132781 MUTYH
ENST00000481571 0.843199669101282 0.691766645206665 0.0405168180858296 ENSG00000132781 MUTYH
ENST00000372098 0.843199669101282 0.691766645206665 0.0405168180858296 ENSG00000132781 MUTYH
ENST00000355498 0.911907151532968 0.818051126605244 0.0232904980169716 ENSG00000132781 MUTYH
ENST00000475516 0.909233255989325 0.812954949488847 0.0239689129611623 ENSG00000132781 MUTYH
ENST00000372104 0.950372345016337 0.892891501767037 0.0135946628799762 ENSG00000132781 MUTYH
ENST00000448481 0.950372345016337 0.892891501767037 0.0135946628799762 ENSG00000132781 MUTYH
ENST00000456914 0.923435439653156 0.838841678150488 0.0205857421533985 ENSG00000132781 MUTYH
ENST00000354383 0.909233255989325 0.812954949488847 0.0239689129611623 ENSG00000132781 MUTYH
ENST00000488731 0.91995534075744 0.83299869066644 0.021333824898564 ENSG00000132781 MUTYH
ENST00000372100 0.911907151532968 0.818051126605244 0.0232904980169716 ENSG00000132781 MUTYH
ENST00000450313 0.801750865600688 0.62280880687864 0.0508139603626149 ENSG00000132781 MUTYH
ENST00000531105 0.920099648391673 0.83327965559711 0.021254620279287 ENSG00000132781 MUTYH
ENST00000467459 0.720385726035274 0.505365333004124 -0.0886652613635937 ENSG00000132781 MUTYH
ENST00000482094 0.678773466068669 0.450977247937899 -0.104563450322352 ENSG00000132781 MUTYH
ENST00000529892 0.76814554646708 0.572066410587849 -0.0758489813183048 ENSG00000132781 MUTYH
ENST00000533178 0.806299986398672 0.629840388467251 -0.053547998477691 ENSG00000132781 MUTYH
ENST00000528013 0.917277391237547 0.828314641528642 0.021691428943576 ENSG00000132781 MUTYH
ENST00000412971 0.541223090115727 0.296510211869768 0.107999111530232 ENSG00000132781 MUTYH
ENST00000462388 0.76039391856954 0.561201391556215 0.0706367905658524 ENSG00000132781 MUTYH
ENST00000466231 0.419385277285538 0.184206024845626 0.20045857539851 ENSG00000132781 MUTYH
ENST00000470256 0.63894566138007 0.402835489197492 0.0848332658762631 ENSG00000132781 MUTYH
ENST00000461495 0.521555343611174 0.27704282658649 0.111392799640243 ENSG00000132781 MUTYH
ENST00000435155 0.721418311481818 0.506904762281983 0.068522409906545 ENSG00000132781 MUTYH
ENST00000467940 0.617335065905831 0.378048581079726 0.0917756220261077 ENSG00000132781 MUTYH
ENST00000478796 0.771436897747611 0.576744555154461 -0.0681834175914239 ENSG00000132781 MUTYH
ENST00000525160 0.621992376770667 0.383260940769237 0.0921130734072799 ENSG00000132781 MUTYH
ENST00000479746 0.762081065868743 0.563718234595321 0.0639620357167343 ENSG00000132781 MUTYH
ENST00000492494 0.74617103101022 0.540776336568822 0.0676763735547486 ENSG00000132781 MUTYH
ENST00000483642 0.627169633061146 0.389323212809507 0.0968894206539304 ENSG00000132781 MUTYH
ENST00000481139 0.541163718013963 0.296451175934185 0.115955295072591 ENSG00000132781 MUTYH
ENST00000485484 0.749046237393235 0.544909079450321 0.0659469499379708 ENSG00000132781 MUTYH
ENST00000476789 0.601293242363467 0.359870512949911 0.102183475156121 ENSG00000132781 MUTYH
ENST00000462387 0.582960916898047 0.340100337077604 0.106635654577404 ENSG00000132781 MUTYH
ENST00000474703 0.636514296709733 0.399880420332395 0.0932654580519196 ENSG00000132781 MUTYH
ENST00000483127 0.539600477034528 0.294928686987986 0.114318882325074 ENSG00000132781 MUTYH
ENST00000534453 0.337957321869503 0.124534523130618 0.165075352342275 ENSG00000132781 MUTYH
ENST00000372090 0.0285036185662972 0.00204823468016467 0.334782362215596 ENSG00000132773 TOE1
ENST00000477731 0.0343703347679035 0.00269120809098495 0.367186597119947 ENSG00000132773 TOE1
ENST00000539779 0.022739339350941 0.00145102993383077 0.350911262511436 ENSG00000132773 TOE1
ENST00000471337 0.0404157753449086 0.00344921526383715 0.364123975560272 ENSG00000132773 TOE1
ENST00000495703 0.0341256909126986 0.00265998563590629 0.319061957782115 ENSG00000132773 TOE1
ENST00000460057 0.141671532187211 0.0259417337616654 0.296561599214347 ENSG00000132773 TOE1
ENST00000372084 0.239022952729001 0.0650583724413844 -0.123062869408686 ENSG00000070759 TESK2
ENST00000372086 0.257141932815986 0.0743379826610277 -0.120198456904329 ENSG00000070759 TESK2
ENST00000341771 0.257141932815986 0.0743379826610277 -0.120198456904329 ENSG00000070759 TESK2
ENST00000486676 0.259961370909163 0.0759968485800718 -0.119592001537965 ENSG00000070759 TESK2
ENST00000538496 0.296517130000377 0.0976541784316169 -0.110913709758561 ENSG00000070759 TESK2
ENST00000493974 0.958309928665077 0.908407165003878 -0.0130180871522261 ENSG00000070759 TESK2
ENST00000451835 0.83677951694785 0.680918306741458 -0.0392827654193502 ENSG00000070759 TESK2
ENST00000401061 0.833294820130807 0.674933531626766 0.0390163361551121 ENSG00000132763 MMACHC
ENST00000477188 0.479812028958419 0.237442686204784 0.148938321531051 ENSG00000132763 MMACHC
ENST00000262746 0.287822768202317 0.0921223497298374 0.183881569600312 ENSG00000117450 PRDX1
ENST00000319248 0.287875470530448 0.0921556839393687 0.183855894120286 ENSG00000117450 PRDX1
ENST00000372079 0.288140929822327 0.0923177211960931 0.183757593625047 ENSG00000117450 PRDX1
ENST00000447184 0.303466042370102 0.101691409626849 0.190116960956322 ENSG00000117450 PRDX1
ENST00000424390 0.30329899671936 0.101574975732735 0.190179688782933 ENSG00000117450 PRDX1
ENST00000483583 0.351866308797367 0.133902800956279 0.192836694874851 ENSG00000117450 PRDX1
ENST00000372070 0.244377271541526 0.0677829555650949 0.122914730605508 ENSG00000117448 AKR1A1
ENST00000434299 0.343750317973182 0.128576331118722 0.114270126912265 ENSG00000117448 AKR1A1
ENST00000496999 0.35650566863819 0.137243604736151 0.130823937732909 ENSG00000117448 AKR1A1
ENST00000476957 0.18923308205913 0.042977968597414 0.144095133274869 ENSG00000117448 AKR1A1
ENST00000481885 0.503809875034588 0.260193070751405 0.0873397474560825 ENSG00000117448 AKR1A1
ENST00000351829 0.400918400432219 0.169881440005138 0.0901681150404786 ENSG00000117448 AKR1A1
ENST00000471651 0.555746401377479 0.311152650530518 0.0849019673418054 ENSG00000117448 AKR1A1
ENST00000497973 0.592369669363171 0.349514420934995 0.0662303418930919 ENSG00000117448 AKR1A1
ENST00000473038 0.731671371622409 0.519975832693242 0.0533744090445911 ENSG00000117448 AKR1A1
ENST00000495913 0.766494927916342 0.569858778803359 0.0508443437221795 ENSG00000117448 AKR1A1
ENST00000487654 0.548516824753341 0.303670358211577 0.109017439467634 ENSG00000117448 AKR1A1
ENST00000475919 0.865025796729039 0.730382839105856 0.0389993073228665 ENSG00000117448 AKR1A1
ENST00000475985 0.95970278699321 0.910954951727126 -0.015691014580748 ENSG00000117448 AKR1A1
ENST00000437901 0.679193156528305 0.451535790414055 -0.0538034314405306 ENSG00000132780 NASP
ENST00000437362 0.679589570129548 0.452041851949372 -0.0537346516731444 ENSG00000132780 NASP
ENST00000464190 0.461284226738766 0.220244908286359 0.0783526491411391 ENSG00000132780 NASP
ENST00000528084 0.68890236344571 0.464219344942839 0.0492854597006616 ENSG00000132780 NASP
ENST00000527359 0.651485428077336 0.418131686522504 -0.057775513831666 ENSG00000132780 NASP
ENST00000525515 0.642626900771947 0.407115456097877 -0.0637050491307473 ENSG00000132780 NASP
ENST00000453748 0.670260452552665 0.439889615746929 -0.0545762913034806 ENSG00000132780 NASP
ENST00000402363 0.675508597516853 0.446826760121449 -0.0543790132831778 ENSG00000132780 NASP
ENST00000537798 0.675510836129835 0.446835349590105 -0.0543776359309952 ENSG00000132780 NASP
ENST00000527470 0.958155888345956 0.908095877034283 -0.00927561647078532 ENSG00000132780 NASP
ENST00000529333 0.963442564936418 0.91897683847866 -0.00804713930591681 ENSG00000132780 NASP
ENST00000531532 0.643101449232858 0.407576934207775 0.0576942287286643 ENSG00000132780 NASP
ENST00000530840 0.909623010456764 0.813526336293282 0.0221917610257618 ENSG00000132780 NASP
ENST00000528238 0.682002039693905 0.455128768440761 -0.0520751759555675 ENSG00000132780 NASP
ENST00000534101 0.908843025362804 0.812124537753127 -0.0190042652251318 ENSG00000132780 NASP
ENST00000350030 0.649965633420748 0.416278491105426 -0.0579362870292129 ENSG00000132780 NASP
ENST00000470768 0.87396677117788 0.746540098735897 -0.0266530028932976 ENSG00000132780 NASP
ENST00000372052 0.675508597516853 0.446800546787461 -0.0543782564109885 ENSG00000132780 NASP
ENST00000351223 0.675508597516853 0.446800546787461 -0.0543782564109885 ENSG00000132780 NASP
ENST00000530073 0.990300064042989 0.978883102435621 -0.00164379505661808 ENSG00000132780 NASP
ENST00000481782 0.884300789567449 0.765920271766237 0.0178073479985646 ENSG00000132780 NASP
ENST00000531612 0.933676070744697 0.859430721823629 0.0115601976465579 ENSG00000132780 NASP
ENST00000527932 0.907631914003094 0.809730625110055 -0.0184893554889298 ENSG00000132780 NASP
ENST00000534450 0.866307120251055 0.732946512048485 -0.0260320956186073 ENSG00000132780 NASP
ENST00000472408 0.889768247227372 0.775699330227649 -0.033959240139243 ENSG00000132780 NASP
ENST00000479235 0.127268918506949 0.021341919012765 -0.251364464611992 ENSG00000159592 GPBP1L1
ENST00000290795 0.359917802849731 0.139598479940328 -0.11105843546688 ENSG00000159592 GPBP1L1
ENST00000355105 0.357484143244844 0.137871457786187 -0.111531049381604 ENSG00000159592 GPBP1L1
ENST00000467032 0.185637610634639 0.0416532303807764 -0.214962376112003 ENSG00000159592 GPBP1L1
ENST00000487436 0.135103258629021 0.0238604628697043 -0.22284707876999 ENSG00000159592 GPBP1L1
ENST00000468724 0.174461371539685 0.0372873171382434 -0.204226319958586 ENSG00000159592 GPBP1L1
ENST00000498128 0.155046655627094 0.0303271049807462 -0.152490344399562 ENSG00000159592 GPBP1L1
ENST00000496278 0.22351652386655 0.0578692305205828 -0.169534971838501 ENSG00000159592 GPBP1L1
ENST00000495616 0.791592894076325 0.606671015680749 -0.0603030913082072 ENSG00000159592 GPBP1L1
ENST00000488278 0.817012417384228 0.646544017682832 0.0296209615202256 ENSG00000159592 GPBP1L1
ENST00000480941 0.785063443731205 0.597045070236431 0.0341174254080331 ENSG00000159592 GPBP1L1
ENST00000480083 0.804822679258051 0.627728511561439 0.0314263669331497 ENSG00000159592 GPBP1L1
ENST00000493083 0.630588782801022 0.393071775616506 0.0497449745178713 ENSG00000159592 GPBP1L1
ENST00000460859 0.627228895315533 0.389409184820399 0.0490579941400602 ENSG00000159592 GPBP1L1
ENST00000372025 0.656420553804258 0.423728692388518 -0.0629177689054586 ENSG00000159596 TMEM69
ENST00000496366 0.833919747120858 0.676348193276014 -0.0288510967846638 ENSG00000159596 TMEM69
ENST00000359942 0.0145618327768553 0.000747111652245452 -0.270759601783732 ENSG00000197429 IPP
ENST00000430643 0.0990753654365597 0.0140919644541832 -0.353879959575948 ENSG00000230896 RP11-767N6.7
ENST00000461718 0.356874270214913 0.137500823812225 -0.199357489416631 ENSG00000197429 IPP
ENST00000495072 0.151594340670677 0.0291605630743252 -0.210402453090315 ENSG00000197429 IPP
ENST00000396478 0.147469185225224 0.0278389405472563 -0.188197211823664 ENSG00000197429 IPP
ENST00000470809 0.00267310027131377 6.83772921726991e-05 0.296325993516634 ENSG00000086015 MAST2
ENST00000372009 0.032353790484708 0.00246941419901222 0.138384030270565 ENSG00000086015 MAST2
ENST00000361297 0.0319941051546766 0.00243064805225954 0.138719233432384 ENSG00000086015 MAST2
ENST00000372008 0.643670718296908 0.408198626389824 0.0511539325960384 ENSG00000086015 MAST2
ENST00000482881 0.85214783335417 0.707243530413754 0.0290694169374821 ENSG00000086015 MAST2
ENST00000488619 0.997038021066627 0.993779080566035 0.00103486744840093 ENSG00000086015 MAST2
ENST00000467367 0.353659803021045 0.135307640137813 0.168471584014307 ENSG00000086015 MAST2
ENST00000498668 0.900439769311263 0.79487295036173 0.0351745193510046 ENSG00000086015 MAST2
ENST00000477968 0.923203897142726 0.838384524163956 0.0213416529454451 ENSG00000086015 MAST2
ENST00000492813 0.353305146830584 0.134933492711346 0.180244578910822 ENSG00000086015 MAST2
ENST00000262741 0.351437618398496 0.133620916117292 0.13627580567344 ENSG00000117461 PIK3R3
ENST00000372006 0.349271998705096 0.132189048746233 0.136466461809671 ENSG00000117461 PIK3R3
ENST00000340332 0.356626633333886 0.137340822286064 0.134421704192848 ENSG00000117461 PIK3R3
ENST00000354242 0.356626633333886 0.137340822286064 0.134421704192848 ENSG00000117461 PIK3R3
ENST00000420542 0.356626633333886 0.137340822286064 0.134421704192848 ENSG00000117461 PIK3R3
ENST00000488808 0.554801380162125 0.310169335905939 0.134691232138232 ENSG00000117461 PIK3R3
ENST00000540385 0.405308188587404 0.173090795960976 0.150117615669573 ENSG00000117461 PIK3R3
ENST00000423209 0.43022946667546 0.193558920221404 0.147121684877201 ENSG00000117461 PIK3R3
ENST00000493202 0.372246078068596 0.148433625141446 0.168219847966744 ENSG00000117461 PIK3R3
ENST00000425892 0.44508849414438 0.206159220317308 0.14815849478337 ENSG00000117461 PIK3R3
ENST00000396420 0.565609779155619 0.321802115815269 0.0592942080280508 ENSG00000085998 POMGNT1
ENST00000371984 0.536438678927844 0.291733147759243 0.0702914966328885 ENSG00000085998 POMGNT1
ENST00000371992 0.570143096017116 0.326613698974919 0.0587648035763527 ENSG00000085998 POMGNT1
ENST00000475642 0.954936553901849 0.901486922291746 -0.0102001950125927 ENSG00000085998 POMGNT1
ENST00000535522 0.713113355365295 0.49611843063542 0.0406789426398829 ENSG00000085998 POMGNT1
ENST00000371986 0.535862556700478 0.291221110731953 0.0702933259606363 ENSG00000085998 POMGNT1
ENST00000480972 0.353568256607652 0.135259165233814 0.13508956599892 ENSG00000085998 POMGNT1
ENST00000485714 0.662236509193353 0.430584235276937 0.065899134478451 ENSG00000085998 POMGNT1
ENST00000463030 0.26103189840692 0.0766182234769957 0.196876074340675 ENSG00000085998 POMGNT1
ENST00000477114 0.7262003457662 0.512704542679166 -0.0517643742983287 ENSG00000085998 POMGNT1
ENST00000497439 0.470670380197958 0.228510505096954 0.0901144024053416 ENSG00000085998 POMGNT1
ENST00000489985 0.292332587143788 0.0952100292880534 0.149148575159508 ENSG00000085998 POMGNT1
ENST00000371980 0.96884983077952 0.930330130907215 0.00772343862337738 ENSG00000171357 LURAP1
ENST00000463715 0.0599324779452354 0.00629040074336155 0.244350880746058 ENSG00000085999 RAD54L
ENST00000442598 0.380825624714459 0.154811917504297 0.113488425294016 ENSG00000085999 RAD54L
ENST00000493985 0.0460567176695679 0.00420167104646522 0.262236483361542 ENSG00000085999 RAD54L
ENST00000371975 0.395087256377233 0.165253743797289 0.110724582600867 ENSG00000085999 RAD54L
ENST00000469835 0.0530489098071866 0.00521471547448761 0.272949862863436 ENSG00000085999 RAD54L
ENST00000493032 0.00969954206867494 0.000413324916226017 0.34217684662151 ENSG00000085999 RAD54L
ENST00000487700 0.0621205729233361 0.00664488849572783 0.249534106969525 ENSG00000085999 RAD54L
ENST00000472889 0.625141833540648 0.386916056645002 0.0864839523986205 ENSG00000085999 RAD54L
ENST00000473251 0.984676374690561 0.965795053102436 -0.0043137889643537 ENSG00000085999 RAD54L
ENST00000496156 0.89704038772228 0.78801939485648 -0.0198738164917502 ENSG00000132128 LRRC41
ENST00000476687 0.937336631633654 0.866509187983993 -0.0187623902040085 ENSG00000085999 RAD54L
ENST00000488942 0.790742988126477 0.605303592751403 0.0520449439437693 ENSG00000085999 RAD54L
ENST00000459678 0.877617525459464 0.753549444556369 0.0339373927935569 ENSG00000085999 RAD54L
ENST00000343304 0.717307787446687 0.501395766369336 0.0384913240038831 ENSG00000132128 LRRC41
ENST00000472710 0.894685615057913 0.783906049764069 0.0171271539164311 ENSG00000132128 LRRC41
ENST00000498402 0.498983927310481 0.255615836197365 0.0600619937368649 ENSG00000132128 LRRC41
ENST00000469150 0.572136001285217 0.328508421581051 0.0962996592728064 ENSG00000132128 LRRC41
ENST00000311672 0.217452407932233 0.0549529891076871 0.152648295994665 ENSG00000173660 UQCRH
ENST00000489056 0.217452407932233 0.0549529891076871 0.152648295994665 ENSG00000173660 UQCRH
ENST00000486951 0.329160972110435 0.11896249016619 0.168749674894161 ENSG00000173660 UQCRH
ENST00000496387 0.217452407932233 0.0549529891076871 0.152648295994665 ENSG00000173660 UQCRH
ENST00000460947 0.245273152908967 0.06823167389873 0.157153780934583 ENSG00000173660 UQCRH
ENST00000474844 0.597430959643844 0.355188835232193 0.0597194830789259 ENSG00000117481 NSUN4
ENST00000307089 0.944718587633687 0.881000478873047 -0.00855043790517516 ENSG00000117481 NSUN4
ENST00000486270 0.594976016062645 0.352497799927896 0.0698758088446379 ENSG00000117481 NSUN4
ENST00000536062 0.754929306713993 0.553490407127184 0.0392686373814644 ENSG00000117481 NSUN4
ENST00000469918 0.484310148428553 0.241422036715253 0.0899795181740573 ENSG00000117481 NSUN4
ENST00000472157 0.568128804483291 0.324489639638385 0.131692759371215 ENSG00000117481 NSUN4
ENST00000471871 0.790661639937811 0.605186770326437 0.0334940821242867 ENSG00000117481 NSUN4
ENST00000537428 0.799174569051938 0.618532961924942 0.0330943396289352 ENSG00000117481 NSUN4
ENST00000498008 0.88031104246964 0.75834814105384 0.0203751033698799 ENSG00000117481 NSUN4
ENST00000495427 0.907789417605766 0.810083400086904 0.0160887940912018 ENSG00000117481 NSUN4
ENST00000475281 0.559054075973102 0.314615273861138 0.10457683167883 ENSG00000117481 NSUN4
ENST00000243167 0.685433456229154 0.459570449479721 0.109017559207064 ENSG00000117480 FAAH
ENST00000602433 0.88891573351665 0.774257451744568 0.0270244839121757 ENSG00000269956 MKNK1-AS1
ENST00000342571 0.3539699013802 0.135531981172167 -0.115445826245474 ENSG00000079277 MKNK1
ENST00000371946 0.263641183536969 0.0780129013498932 -0.118551461969531 ENSG00000079277 MKNK1
ENST00000341183 0.263853571742674 0.0782400055936111 -0.118538932828193 ENSG00000079277 MKNK1
ENST00000371944 0.3539699013802 0.135531981172167 -0.115445826245474 ENSG00000079277 MKNK1
ENST00000371945 0.263641183536969 0.0780129013498932 -0.118551461969531 ENSG00000079277 MKNK1
ENST00000524749 0.87614955072511 0.750429408380806 0.0390654006045724 ENSG00000079277 MKNK1
ENST00000528077 0.250491978591489 0.0709278284888943 -0.127545371649549 ENSG00000079277 MKNK1
ENST00000428112 0.201269719124022 0.0478959442453348 -0.138030599335785 ENSG00000079277 MKNK1
ENST00000532897 0.993963602232175 0.986696583204038 -0.00166314775094435 ENSG00000079277 MKNK1
ENST00000530528 0.939429129403915 0.871082180549349 0.0217568996649932 ENSG00000079277 MKNK1
ENST00000531355 0.148937109133492 0.0282914366831919 -0.151579679609382 ENSG00000079277 MKNK1
ENST00000470237 0.999986461114214 0.999986461114214 -1.95583506443377e-06 ENSG00000079277 MKNK1
ENST00000524417 0.677599104842527 0.449613370547683 0.101681828672155 ENSG00000079277 MKNK1
ENST00000460098 0.846643497850748 0.697964091505263 0.0484572152705428 ENSG00000079277 MKNK1
ENST00000532783 0.230515592233001 0.0609691384042126 -0.158636310300857 ENSG00000079277 MKNK1
ENST00000496619 0.102471938174021 0.0148873632978321 -0.170773475250298 ENSG00000079277 MKNK1
ENST00000528237 0.0777680854768338 0.00942943254274404 -0.226632731150693 ENSG00000079277 MKNK1
ENST00000526513 0.0767058557159779 0.00923042323744547 -0.18818467167097 ENSG00000079277 MKNK1
ENST00000484301 0.22749132898402 0.0596128613311015 -0.147166834751414 ENSG00000079277 MKNK1
ENST00000545730 0.358236540386073 0.138432340037329 -0.093262051987038 ENSG00000079277 MKNK1
ENST00000486716 0.18701317972804 0.0421618746821562 -0.167801247403889 ENSG00000079277 MKNK1
ENST00000480531 0.0851433176871548 0.0109166101498645 -0.280152555396731 ENSG00000079277 MKNK1
ENST00000529170 0.151111988331113 0.0289892719203567 -0.179296110824134 ENSG00000079277 MKNK1
ENST00000531769 0.497031855061777 0.253841988366192 -0.0778374190588931 ENSG00000079277 MKNK1
ENST00000465783 0.279635501690547 0.0874206491239308 -0.153989778828287 ENSG00000079277 MKNK1
ENST00000474868 0.280576593438668 0.0879437867643094 -0.153980009720687 ENSG00000079277 MKNK1
ENST00000532110 0.409695802053067 0.176589911212565 -0.122416267838874 ENSG00000079277 MKNK1
ENST00000525888 0.264193925528929 0.0784258429569883 -0.156790042506505 ENSG00000079277 MKNK1
ENST00000468852 0.385628669519893 0.158261040161565 -0.175864266761239 ENSG00000079277 MKNK1
ENST00000319928 0.619257581877222 0.380309116574795 0.0928017433498567 ENSG00000142961 MOB3C
ENST00000271139 0.520880643393182 0.276430478315836 0.117402370551303 ENSG00000142961 MOB3C
ENST00000371940 0.556892947802558 0.312462517771635 0.104704433886701 ENSG00000142961 MOB3C
ENST00000477318 0.721238440124084 0.506624005755007 0.0828425778201415 ENSG00000142961 MOB3C
ENST00000576409 0.783394647978409 0.594641023721523 -0.0312355988087665 ENSG00000123472 ATPAF1
ENST00000371937 0.784476709145475 0.596170094751067 -0.0312072351386485 ENSG00000123472 ATPAF1
ENST00000574428 0.784476709145475 0.596170094751067 -0.0312072351386485 ENSG00000123472 ATPAF1
ENST00000492233 0.48419437756608 0.241249127112393 -0.10409733100575 ENSG00000123472 ATPAF1
ENST00000526821 0.416501244219853 0.181703611343251 -0.14271739007089 ENSG00000123472 ATPAF1
ENST00000542495 0.388591964357735 0.160392086503754 -0.146950445721925 ENSG00000123472 ATPAF1
ENST00000529214 0.388591964357735 0.160392086503754 -0.146950445721925 ENSG00000123472 ATPAF1
ENST00000329231 0.911499077991398 0.817370610277717 -0.015290759120319 ENSG00000123472 ATPAF1
ENST00000534216 0.382892248297635 0.156341257640069 -0.155267158919497 ENSG00000123472 ATPAF1
ENST00000532925 0.426510900233635 0.190432991660232 -0.129073503167528 ENSG00000123472 ATPAF1
ENST00000474020 0.823489907984281 0.657783204885778 -0.0410750965575891 ENSG00000123472 ATPAF1
ENST00000487193 0.533851061849608 0.288944683008838 0.0825485665598669 ENSG00000123472 ATPAF1
ENST00000544071 0.323682591861709 0.11482746792731 -0.123193083789335 ENSG00000159658 EFCAB14
ENST00000525633 0.0884352996741335 0.0116394952033786 0.225049582105241 ENSG00000123472 ATPAF1
ENST00000460928 0.709020533133639 0.491118603023357 0.085512590054108 ENSG00000123472 ATPAF1
ENST00000442839 0.226370776500358 0.0590960268101685 -0.205645961340951 ENSG00000228237 EFCAB14-AS1
ENST00000418985 0.224574097611631 0.0582902119837238 -0.206284587020358 ENSG00000228237 EFCAB14-AS1
ENST00000371933 0.244946776935579 0.068057575892145 -0.15906780333413 ENSG00000159658 EFCAB14
ENST00000479745 0.196507521101034 0.0459259283172798 -0.233444814457357 ENSG00000159658 EFCAB14
ENST00000487741 0.219501758193543 0.055962527065032 -0.223113797017327 ENSG00000159658 EFCAB14
ENST00000481623 0.347238207644014 0.130892671915711 -0.176336756177941 ENSG00000159658 EFCAB14
ENST00000459797 0.203995580080256 0.0490060187763411 -0.179182716916022 ENSG00000159658 EFCAB14
ENST00000484461 0.227246047992598 0.059489150941064 -0.202671008001985 ENSG00000159658 EFCAB14
ENST00000337817 0.733005473160356 0.521968727375394 -0.0730864991736148 ENSG00000123473 STIL
ENST00000360380 0.733005473160356 0.521968727375394 -0.0730864991736148 ENSG00000123473 STIL
ENST00000371877 0.733005473160356 0.521968727375394 -0.0730864991736148 ENSG00000123473 STIL
ENST00000243182 0.739236683278507 0.531209310333023 -0.071533234308012 ENSG00000123473 STIL
ENST00000396221 0.739236683278507 0.531209310333023 -0.071533234308012 ENSG00000123473 STIL
ENST00000447475 0.724569090465697 0.51058090637149 -0.074949513109306 ENSG00000123473 STIL
ENST00000418131 0.475809416655328 0.233386607157151 -0.150627263795596 ENSG00000123473 STIL
ENST00000436811 0.673545436368351 0.444152768067205 -0.10207143723667 ENSG00000123473 STIL
ENST00000433827 0.483950285011542 0.240996398537757 -0.172780552274681 ENSG00000123473 STIL
ENST00000413565 0.665886632026394 0.434883702529861 0.114246921976806 ENSG00000123473 STIL
ENST00000371873 0.290331159004414 0.0937471950962785 -0.153879472729503 ENSG00000162368 CMPK1
ENST00000371871 0.361008184464782 0.140435801283972 -0.105095789294137 ENSG00000162368 CMPK1
ENST00000471289 0.783802208395902 0.595242553764619 -0.0494204066926203 ENSG00000162368 CMPK1
ENST00000450808 0.430769518346187 0.194033036656423 -0.0918981158951753 ENSG00000162368 CMPK1
ENST00000371870 0.424591093911264 0.188767194201324 -0.135718007735759 ENSG00000162368 CMPK1
ENST00000445551 0.316474400631268 0.109826870174083 0.204703963961297 ENSG00000237424 FOXD2-AS1
ENST00000334793 0.271199990765818 0.0823977755663083 0.243239764721654 ENSG00000186564 FOXD2
ENST00000425816 0.960512021128948 0.912735309711766 0.0111661086490355 ENSG00000117834 SLC5A9
ENST00000533824 0.960512021128948 0.912735309711766 0.0111661086490355 ENSG00000117834 SLC5A9
ENST00000438567 0.97803469881911 0.951173984012892 0.00619014789026325 ENSG00000117834 SLC5A9
ENST00000236495 0.97803469881911 0.951161634932978 0.00619869410336225 ENSG00000117834 SLC5A9
ENST00000493837 0.981330926346834 0.958581510386469 0.00525247464569947 ENSG00000117834 SLC5A9
ENST00000420136 0.840916214898548 0.687688749948901 -0.0486004955876414 ENSG00000117834 SLC5A9
ENST00000441260 0.840916214898548 0.687688749948901 -0.0486004955876414 ENSG00000117834 SLC5A9
ENST00000525901 0.733956574661918 0.523456226321825 0.0906073733845392 ENSG00000117834 SLC5A9
ENST00000532322 0.724207145025623 0.510169709791058 0.0815340900468079 ENSG00000117834 SLC5A9
ENST00000471020 0.882561160104493 0.762771356327687 0.0384286459281374 ENSG00000117834 SLC5A9
ENST00000371847 0.501101272779595 0.257677346778376 -0.143140041919578 ENSG00000132122 SPATA6
ENST00000371843 0.572169904033632 0.328579118764715 -0.121949086325171 ENSG00000132122 SPATA6
ENST00000603831 0.523765338907166 0.279453893171919 -0.139521543524098 ENSG00000132122 SPATA6
ENST00000396199 0.624055279046669 0.385721500795308 -0.107190199187154 ENSG00000132122 SPATA6
ENST00000371841 0.557611135199448 0.313144403063771 -0.132810204444248 ENSG00000132122 SPATA6
ENST00000490850 0.592704231367251 0.349868833523915 -0.123239420677552 ENSG00000132122 SPATA6
ENST00000487629 0.888509089434437 0.773213243227297 -0.040930736361608 ENSG00000132122 SPATA6
ENST00000463938 0.70537587669589 0.486367528885792 -0.0853333866338812 ENSG00000132122 SPATA6
ENST00000487543 0.808670036411281 0.634064041814147 -0.0580025419689768 ENSG00000132122 SPATA6
ENST00000465990 0.860900415773679 0.722768403845589 -0.0435588627174421 ENSG00000132122 SPATA6
ENST00000471975 0.741083223272589 0.533536970895889 -0.0775567042603938 ENSG00000132122 SPATA6
ENST00000371839 0.0392556994376082 0.00329819513347172 -0.443130801647306 ENSG00000186094 AGBL4
ENST00000371838 0.0601197581502909 0.00631753129901038 -0.415244171505341 ENSG00000186094 AGBL4
ENST00000396153 0.980470200420164 0.956556911817321 -0.00666922308723245 ENSG00000185104 FAF1
ENST00000371778 0.983593481838179 0.96328999364259 -0.00568482575823021 ENSG00000185104 FAF1
ENST00000545823 0.83223399902916 0.673065519735606 -0.0521791137457985 ENSG00000185104 FAF1
ENST00000494400 0.901776403912646 0.797749725917701 -0.0320908320364853 ENSG00000185104 FAF1
ENST00000424664 0.300926823221771 0.100118619584361 -0.243251580892158 ENSG00000225767 RP5-850O15.3
ENST00000472808 0.943421700680151 0.87870646925105 0.0173440875103554 ENSG00000185104 FAF1
ENST00000487898 0.998062598267714 0.996143098139094 0.000626339798516775 ENSG00000185104 FAF1
ENST00000262662 0.852954183488157 0.708898489485961 0.03110309702079 ENSG00000123080 CDKN2C
ENST00000396148 0.846243983211282 0.697081539343854 0.0323348336107143 ENSG00000123080 CDKN2C
ENST00000371761 0.655042001159813 0.422256770740087 -0.0671059634342702 ENSG00000123080 CDKN2C
ENST00000242719 0.979724123976096 0.955001016680451 0.00336062352930615 ENSG00000123091 RNF11
ENST00000494873 0.431622037609313 0.194751039587335 0.079368350131667 ENSG00000123091 RNF11
ENST00000486691 0.388364564752351 0.160247986097675 0.131844874221757 ENSG00000123091 RNF11
ENST00000371730 0.208385206202656 0.0509429591380884 -0.14919619897276 ENSG00000085832 EPS15
ENST00000371733 0.208384803756619 0.0509394167982373 -0.149195497602859 ENSG00000085832 EPS15
ENST00000396122 0.360995682216846 0.140412886161532 -0.114050753374571 ENSG00000085832 EPS15
ENST00000486505 0.234989630594122 0.0631431584026174 -0.210393479061784 ENSG00000085832 EPS15
ENST00000478657 0.286581186934288 0.0913611009283398 -0.24047618166642 ENSG00000085832 EPS15
ENST00000493793 0.804059677220612 0.626516232870159 -0.0370111093615543 ENSG00000085832 EPS15
ENST00000371727 0.484707743773394 0.241893417719451 -0.0854958720714136 ENSG00000085832 EPS15
ENST00000464478 0.231356307570413 0.0614154671104997 -0.192676767719644 ENSG00000085832 EPS15
ENST00000471391 0.467759106017126 0.226031191711495 -0.0839070482523238 ENSG00000085832 EPS15
ENST00000465467 0.484167048734422 0.24117115189825 -0.0826377825401223 ENSG00000085832 EPS15
ENST00000371714 0.0789493975849768 0.00965720482250472 -0.269302473545195 ENSG00000117859 OSBPL9
ENST00000337809 0.0775214843663993 0.00938406356622004 -0.270185933631151 ENSG00000117859 OSBPL9
ENST00000371710 0.0775214843663993 0.00938406356622004 -0.270185933631151 ENSG00000117859 OSBPL9
ENST00000447887 0.0790442460622902 0.00968485165554715 -0.26922086256603 ENSG00000117859 OSBPL9
ENST00000495776 0.0790442460622902 0.00968485165554715 -0.26922086256603 ENSG00000117859 OSBPL9
ENST00000435686 0.0790442460622902 0.00968323490786306 -0.269224350052454 ENSG00000117859 OSBPL9
ENST00000435274 0.0682995719282342 0.00767752430347823 -0.252598221645292 ENSG00000117859 OSBPL9
ENST00000428468 0.0790442460622902 0.00968485165554715 -0.26922086256603 ENSG00000117859 OSBPL9
ENST00000453295 0.0790442460622902 0.00968485165554715 -0.26922086256603 ENSG00000117859 OSBPL9
ENST00000489990 0.0343341871578129 0.00268778550276813 -0.258497474356715 ENSG00000117859 OSBPL9
ENST00000530544 0.069622202800624 0.00790425850287979 -0.254801535344736 ENSG00000117859 OSBPL9
ENST00000484890 0.048317924252847 0.00452858649694897 -0.170234098181114 ENSG00000117859 OSBPL9
ENST00000534040 0.00530043475497862 0.000174028297403245 -0.300318714329494 ENSG00000117859 OSBPL9
ENST00000532975 0.0116340346161541 0.000541512232092727 -0.302726103932494 ENSG00000117859 OSBPL9
ENST00000527631 0.00990878246020113 0.000426001333012243 -0.304079987466525 ENSG00000117859 OSBPL9
ENST00000531828 0.0487070372908653 0.00458795751042105 -0.253971414091879 ENSG00000117859 OSBPL9
ENST00000361556 0.0691053290426097 0.00781577808785421 -0.282169275856039 ENSG00000117859 OSBPL9
ENST00000473207 0.0084809815891597 0.000337407767684571 -0.289177963850368 ENSG00000117859 OSBPL9
ENST00000533884 0.00816321082158213 0.000320107985036878 -0.290955397473074 ENSG00000117859 OSBPL9
ENST00000481937 0.0479743042542908 0.0044766037573392 -0.169140456155657 ENSG00000117859 OSBPL9
ENST00000526917 0.0138323620338485 0.000692864733314869 -0.303114931760034 ENSG00000117859 OSBPL9
ENST00000462759 0.0691053290426097 0.00781577808785421 -0.282169275856039 ENSG00000117859 OSBPL9
ENST00000486942 0.0749493412507435 0.00888851675196336 -0.282378158964198 ENSG00000117859 OSBPL9
ENST00000467064 0.20816917682339 0.0508668082805419 -0.219014682760056 ENSG00000117859 OSBPL9
ENST00000524620 0.00253732722487211 6.34818697497563e-05 -0.420322672261441 ENSG00000117859 OSBPL9
ENST00000528603 0.0123705985437001 0.00059329284354181 -0.370435171008783 ENSG00000117859 OSBPL9
ENST00000475697 0.116375647767361 0.0184233125809677 -0.282177834917127 ENSG00000117859 OSBPL9
ENST00000531061 0.102700611462536 0.0149377393236425 -0.280375189891273 ENSG00000117859 OSBPL9
ENST00000531819 0.133709693092298 0.0233476437596379 -0.268644224863009 ENSG00000117859 OSBPL9
ENST00000533825 0.144453728114593 0.0268695254617892 -0.263300830432868 ENSG00000117859 OSBPL9
ENST00000440943 0.256329517811857 0.0739491569742772 -0.110396431776148 ENSG00000078618 NRD1
ENST00000352171 0.38429296671392 0.157288644464552 -0.071194413727149 ENSG00000078618 NRD1
ENST00000354831 0.38429296671392 0.157288644464552 -0.071194413727149 ENSG00000078618 NRD1
ENST00000485608 0.273410900272246 0.0837250289860946 -0.104667759104121 ENSG00000078618 NRD1
ENST00000539524 0.385995033106501 0.158531982029201 -0.0883012551565492 ENSG00000078618 NRD1
ENST00000464385 0.86460755788283 0.729842515160478 -0.038893796505728 ENSG00000078618 NRD1
ENST00000588291 0.989513684774557 0.976981583458031 -0.00237050761787049 ENSG00000266993 RP4-657D16.3
ENST00000586761 0.775028409907405 0.582245515421377 -0.0451016735530489 ENSG00000266993 RP4-657D16.3
ENST00000475310 0.817355214073377 0.647414467543542 -0.046691548150122 ENSG00000078618 NRD1
ENST00000497358 0.526111958260909 0.281533084150946 -0.0833713002642706 ENSG00000078618 NRD1
ENST00000544028 0.522679397355435 0.278320623347419 -0.0535400702221312 ENSG00000078618 NRD1
ENST00000591675 0.992452204821644 0.983379412546365 -0.00185539682828711 ENSG00000266993 RP4-657D16.3
ENST00000483007 0.916319184677236 0.826758548546913 0.0179684160647636 ENSG00000078618 NRD1
ENST00000473805 0.475473537013286 0.23307228826626 -0.102606791803232 ENSG00000078618 NRD1
ENST00000475715 0.973784692893522 0.942238037902729 0.00476105699975738 ENSG00000078618 NRD1
ENST00000491410 0.958249163184349 0.908339187980202 -0.00688672435964952 ENSG00000078618 NRD1
ENST00000468722 0.626297048220084 0.38839804612605 0.0726982275201824 ENSG00000078618 NRD1
ENST00000371655 0.549135209748179 0.304316316140342 -0.129038094095978 ENSG00000169213 RAB3B
ENST00000469458 0.652255467025882 0.418953095856755 -0.113348999704617 ENSG00000117862 TXNDC12
ENST00000371626 0.945382560304252 0.882471745948985 0.0153196500423631 ENSG00000117862 TXNDC12
ENST00000472624 0.234203649281375 0.0627648247774445 0.133810288699555 ENSG00000117862 TXNDC12
ENST00000471493 0.945805070417504 0.883347399296195 0.0161772062786121 ENSG00000117862 TXNDC12
ENST00000371614 0.0298822247086462 0.00219572538846294 0.315835518569481 ENSG00000198841 KTI12
ENST00000425802 0.484025281192151 0.241058791325673 0.134261092647287 ENSG00000223390 RP11-91A18.4
ENST00000610127 0.468148256341314 0.226300853133981 0.114653415559574 ENSG00000117862 TXNDC12
ENST00000313334 0.199762862136829 0.0472569905254221 -0.149465225000394 ENSG00000134717 BTF3L4
ENST00000477828 0.504925257237765 0.261191511320481 -0.0897818683681842 ENSG00000134717 BTF3L4
ENST00000489308 0.326783832551987 0.117139509070131 -0.11538898297651 ENSG00000134717 BTF3L4
ENST00000526132 0.380670944909892 0.154705468854966 -0.108811454755116 ENSG00000134717 BTF3L4
ENST00000472944 0.253069679750087 0.0722868120992514 -0.140697689556357 ENSG00000134717 BTF3L4
ENST00000524414 0.905979802270417 0.806428365364074 0.0255486946033829 ENSG00000134717 BTF3L4
ENST00000484036 0.562587010480522 0.318617034818457 -0.0826040740044853 ENSG00000134717 BTF3L4
ENST00000533836 0.75606952061411 0.555134440896517 -0.0519284891524431 ENSG00000134717 BTF3L4
ENST00000361625 0.983539134389743 0.963206896589878 0.00387251693872575 ENSG00000157077 ZFYVE9
ENST00000357206 0.779568667327316 0.588923601633655 -0.0371109605894458 ENSG00000157077 ZFYVE9
ENST00000287727 0.799500693622225 0.61911269214394 -0.0341287279375814 ENSG00000157077 ZFYVE9
ENST00000371591 0.504357411145243 0.26062373764426 -0.0722021094632159 ENSG00000157077 ZFYVE9
ENST00000469134 0.910867635589675 0.816105224846186 -0.019895314189914 ENSG00000157077 ZFYVE9
ENST00000470844 0.555975051529858 0.311455521791117 0.0656696980955953 ENSG00000154222 CC2D1B
ENST00000371586 0.618300121542674 0.379254211360965 0.0767480876491528 ENSG00000154222 CC2D1B
ENST00000284376 0.616474014715695 0.376901688131865 0.0769878570367707 ENSG00000154222 CC2D1B
ENST00000491136 0.61481753942282 0.374859882574091 0.0772932088588957 ENSG00000154222 CC2D1B
ENST00000438021 0.363626784616619 0.142241292182525 0.103276469916078 ENSG00000154222 CC2D1B
ENST00000460261 0.417547572445723 0.182559803129842 0.110816959235793 ENSG00000154222 CC2D1B
ENST00000606527 0.261540872980632 0.0768992856317946 0.181281367175828 ENSG00000272100 RP11-155O18.6
ENST00000450942 0.282609100989983 0.0890976824453899 0.140469979277167 ENSG00000154222 CC2D1B
ENST00000460370 0.192355286725628 0.044243822795599 0.175938416054963 ENSG00000154222 CC2D1B
ENST00000438831 0.652110001933839 0.418825917448016 0.0773690765316708 ENSG00000154222 CC2D1B
ENST00000492426 0.50171599388405 0.258185713267392 0.128723591562134 ENSG00000154222 CC2D1B
ENST00000485966 0.455369155474759 0.21511539780709 0.127998267358929 ENSG00000154222 CC2D1B
ENST00000494789 0.566840463246086 0.323299155297094 0.126894526410957 ENSG00000154222 CC2D1B
ENST00000371568 0.00208062759540505 4.92742915281651e-05 0.313615932945219 ENSG00000085840 ORC1
ENST00000371566 0.00208888138068937 4.95958675736979e-05 0.313570269657844 ENSG00000085840 ORC1
ENST00000257181 0.840886707571678 0.687628298136353 -0.0358797787907438 ENSG00000134748 PRPF38A
ENST00000487160 0.861145467881016 0.723638173094279 0.0295863489270433 ENSG00000134748 PRPF38A
ENST00000474048 0.593009103219969 0.350217101736486 0.0591051390491857 ENSG00000134748 PRPF38A
ENST00000528457 0.684750358819441 0.458575043449795 -0.0747813201823507 ENSG00000134744 ZCCHC11
ENST00000527941 0.699615274310033 0.478710626797441 -0.073260583777988 ENSG00000134744 ZCCHC11
ENST00000257177 0.255297230605756 0.0734179623681462 -0.171083668843488 ENSG00000134744 ZCCHC11
ENST00000371544 0.255156903309903 0.0733214733343019 -0.171062113729465 ENSG00000134744 ZCCHC11
ENST00000466440 0.235203435665922 0.0632599489842904 -0.208738197571786 ENSG00000134744 ZCCHC11
ENST00000494469 0.304594912860993 0.102455440586148 -0.179141699125416 ENSG00000134744 ZCCHC11
ENST00000471623 0.492576426807468 0.249271806556208 -0.136824937813813 ENSG00000134744 ZCCHC11
ENST00000531722 0.264234775485029 0.0784630365820478 -0.176188629805736 ENSG00000134744 ZCCHC11
ENST00000474453 0.339748699869904 0.125690987217414 -0.154735628331121 ENSG00000134744 ZCCHC11
ENST00000470212 0.103772023854288 0.015222450463882 -0.288797142832324 ENSG00000134744 ZCCHC11
ENST00000469810 0.427920509553259 0.191590114211588 -0.121808515759967 ENSG00000134744 ZCCHC11
ENST00000528642 0.300984156944437 0.100183771080958 -0.159826957054212 ENSG00000134744 ZCCHC11
ENST00000497120 0.974887909214822 0.94415755494293 -0.00773302010070159 ENSG00000134744 ZCCHC11
ENST00000484723 0.269231937803603 0.0813591602969944 -0.161993674726993 ENSG00000134744 ZCCHC11
ENST00000481528 0.929101360089723 0.850094370840086 -0.0287157133936462 ENSG00000134744 ZCCHC11
ENST00000371541 0.276757580607386 0.0857206522070845 -0.174759339087481 ENSG00000134744 ZCCHC11
ENST00000481133 0.825606018176013 0.661406609872466 -0.0545415198100614 ENSG00000134744 ZCCHC11
ENST00000473856 0.28558399332103 0.0907777357835051 -0.16876416394447 ENSG00000134744 ZCCHC11
ENST00000355809 0.423329044328827 0.18748988574883 -0.134293007227695 ENSG00000134744 ZCCHC11
ENST00000470626 0.738406417392286 0.529906417607821 -0.0617276533088111 ENSG00000134744 ZCCHC11
ENST00000524582 0.71110204549076 0.493707238127681 -0.0659763717548929 ENSG00000134744 ZCCHC11
ENST00000361314 0.307316979525437 0.104047868126978 -0.226826817706788 ENSG00000116157 GPX7
ENST00000371538 0.181195430884692 0.039903280934538 0.16732978847337 ENSG00000162377 COA7
ENST00000486918 0.163014280278475 0.0330927141542953 0.18632079017207 ENSG00000162377 COA7
ENST00000443756 0.645560177854724 0.410632047059034 -0.0645705944360501 ENSG00000162378 ZYG11B
ENST00000545132 0.612799230062112 0.372516101810143 -0.0708327671647354 ENSG00000162378 ZYG11B
ENST00000294353 0.328022458395079 0.118070092742426 -0.104336200362042 ENSG00000162378 ZYG11B
ENST00000371522 0.158792146935292 0.0316198383850848 -0.169529528549802 ENSG00000121310 ECHDC2
ENST00000460612 0.163965990601528 0.0334723360792997 -0.168556184502382 ENSG00000121310 ECHDC2
ENST00000539680 0.294156796716022 0.0963466190518502 -0.178353551408043 ENSG00000121310 ECHDC2
ENST00000479183 0.392793636301487 0.163298438460325 -0.123683914172621 ENSG00000121310 ECHDC2
ENST00000543419 0.292747549325822 0.0954655247520476 -0.119434376878137 ENSG00000121310 ECHDC2
ENST00000463923 0.288474470426048 0.0925573364892088 -0.120382765106581 ENSG00000121310 ECHDC2
ENST00000371520 0.163236814647809 0.0332197287702263 -0.168795293652166 ENSG00000121310 ECHDC2
ENST00000358358 0.163388753731709 0.0332707080090674 -0.168773446111308 ENSG00000121310 ECHDC2
ENST00000498544 0.311344884789029 0.10653585621825 -0.129312237999303 ENSG00000121310 ECHDC2
ENST00000476477 0.187501556355356 0.0423382786564664 -0.164540747645023 ENSG00000121310 ECHDC2
ENST00000536120 0.187501556355356 0.0423382786564664 -0.164540747645023 ENSG00000121310 ECHDC2
ENST00000479593 0.427023643129615 0.190832775913531 -0.118613228210146 ENSG00000121310 ECHDC2
ENST00000467988 0.222353002640858 0.0574009057968348 -0.15997217568889 ENSG00000121310 ECHDC2
ENST00000487866 0.559753872921726 0.315472650124607 -0.0927824987900103 ENSG00000121310 ECHDC2
ENST00000486170 0.484962695217297 0.242127928080176 -0.111783732410279 ENSG00000121310 ECHDC2
ENST00000487851 0.57349108974043 0.329827485838245 -0.100366363786783 ENSG00000121310 ECHDC2
ENST00000541281 0.231181270428494 0.061328221390484 -0.168433426300731 ENSG00000121310 ECHDC2
ENST00000488268 0.21510047436432 0.0538460760916142 -0.161499655765691 ENSG00000121310 ECHDC2
ENST00000544365 0.215461866014784 0.0540071492110498 -0.168720183793086 ENSG00000121310 ECHDC2
ENST00000495920 0.225676908417164 0.0588024453559224 -0.166672569688887 ENSG00000121310 ECHDC2
ENST00000492992 0.554801380162125 0.310141773305155 0.107051614422714 ENSG00000121310 ECHDC2
ENST00000480312 0.195791744913797 0.045668066150761 -0.176512216995113 ENSG00000121310 ECHDC2
ENST00000544531 0.168982038968532 0.0352257314916818 -0.18916837850718 ENSG00000121310 ECHDC2
ENST00000493896 0.394490899058029 0.164731018635204 -0.169254121562482 ENSG00000121310 ECHDC2
ENST00000487040 0.545528749005627 0.30055484399648 -0.130130006595019 ENSG00000121310 ECHDC2
ENST00000542552 0.141740062032876 0.0259941081867891 -0.184406443266366 ENSG00000121310 ECHDC2
ENST00000474789 0.121280704488933 0.0197321979093812 -0.189670658281406 ENSG00000121310 ECHDC2
ENST00000420575 0.895915722385286 0.786073306973351 0.0379717929024757 ENSG00000230953 RP4-631H13.6
ENST00000371514 0.513754189641485 0.269649269963439 -0.0631180906940689 ENSG00000116171 SCP2
ENST00000478631 0.514775030847046 0.270528319460196 -0.0625614717385857 ENSG00000116171 SCP2
ENST00000528311 0.526044029599733 0.281443604800726 -0.0531667474688054 ENSG00000116171 SCP2
ENST00000371509 0.456812868371689 0.216400179678658 -0.0603615232875308 ENSG00000116171 SCP2
ENST00000407246 0.498681269803329 0.255325188609104 -0.0628759036162901 ENSG00000116171 SCP2
ENST00000371513 0.260802375216272 0.0765058687773825 -0.136424786167661 ENSG00000116171 SCP2
ENST00000528809 0.129843791985578 0.0221130077389519 -0.20439324821957 ENSG00000116171 SCP2
ENST00000529363 0.220637427264399 0.0565032762104991 -0.17041500065375 ENSG00000116171 SCP2
ENST00000473584 0.257062428552421 0.0742667635576637 -0.193188577865467 ENSG00000116171 SCP2
ENST00000430330 0.75839118159064 0.558452295364333 -0.0356768270831992 ENSG00000116171 SCP2
ENST00000408941 0.812928788611646 0.639826552546547 -0.0311092573173528 ENSG00000116171 SCP2
ENST00000478274 0.713896449883779 0.497100374012872 0.0669232868939686 ENSG00000116171 SCP2
ENST00000484100 0.785142039224177 0.59713616847654 -0.0324961048555741 ENSG00000116171 SCP2
ENST00000533119 0.728843291789639 0.516201402388498 -0.0396643483512298 ENSG00000116171 SCP2
ENST00000435345 0.783204877205021 0.594368302542573 -0.0328244511647673 ENSG00000116171 SCP2
ENST00000488965 0.826465025287784 0.662992642603128 -0.0290744208363541 ENSG00000116171 SCP2
ENST00000371486 0.048418935188236 0.00454328134167026 -0.27899601008223 ENSG00000157184 CPT2
ENST00000468572 0.500794124443056 0.257421940345965 -0.143615379358674 ENSG00000157184 CPT2
ENST00000452466 0.0777969857499701 0.00943754173365541 -0.317873528024481 ENSG00000236723 RP5-1024G6.2
ENST00000294360 0.94815319291023 0.888121914573961 0.0108020459273414 ENSG00000162384 C1orf123
ENST00000483739 0.94550037402198 0.88283982717994 0.0113485961829485 ENSG00000162384 C1orf123
ENST00000470385 0.829807578932323 0.668878539704967 0.0364918338155245 ENSG00000162384 C1orf123
ENST00000478839 0.560412429234682 0.316364216036108 0.100301567632735 ENSG00000162384 C1orf123
ENST00000489755 0.66472893066132 0.433483786666951 0.0949310699163633 ENSG00000162384 C1orf123
ENST00000474227 0.744933740034226 0.538782574022564 0.0785705907643879 ENSG00000162384 C1orf123
ENST00000602807 0.743128893459943 0.536342804961482 0.081099250918701 ENSG00000162384 C1orf123
ENST00000371470 0.414326488136278 0.180047336872667 0.0980025599150192 ENSG00000162385 MAGOH
ENST00000371466 0.418169590080442 0.183131547370257 0.09732110438905 ENSG00000162385 MAGOH
ENST00000495868 0.426141199053309 0.190178212595241 0.114393984887769 ENSG00000162385 MAGOH
ENST00000462941 0.358774532371603 0.138842535351817 0.124026417047764 ENSG00000162385 MAGOH
ENST00000602943 0.31166480262638 0.106744024616355 -0.198111205421211 ENSG00000270172 RP5-1024G6.8
ENST00000306052 1.89980222757449e-05 1.20917805275502e-07 0.282156092906877 ENSG00000157193 LRP8
ENST00000529670 0.652472460596449 0.41927518379626 0.062873814105483 ENSG00000157193 LRP8
ENST00000371454 2.14042566594969e-05 1.417708265948e-07 0.297647296160937 ENSG00000157193 LRP8
ENST00000465675 2.36058360159495e-05 1.6001748245842e-07 0.293833099879017 ENSG00000157193 LRP8
ENST00000354412 1.73515304868296e-05 1.09161811551328e-07 0.298284593694563 ENSG00000157193 LRP8
ENST00000480045 3.20837805084187e-05 2.31875603194926e-07 0.29535874887225 ENSG00000157193 LRP8
ENST00000347547 3.7298305792708e-05 2.79212162276053e-07 0.295180275118716 ENSG00000157193 LRP8
ENST00000459674 0.154077181017231 0.0299972407398247 0.197164062424023 ENSG00000157193 LRP8
ENST00000460214 0.108294193060536 0.0162901461085264 0.25836990939976 ENSG00000157193 LRP8
ENST00000481431 0.00240047803644212 5.9354128299709e-05 0.353131546786318 ENSG00000157193 LRP8
ENST00000475501 0.102270354180301 0.0148475443227563 0.179233761557708 ENSG00000157193 LRP8
ENST00000421637 0.490663791750066 0.247191705074386 0.154093946930284 ENSG00000228838 RP4-784A16.2
ENST00000496580 0.00141784258625728 2.94448943752751e-05 0.441036820311756 ENSG00000157193 LRP8
ENST00000446686 0.398433312758364 0.168006678691565 0.187138886232309 ENSG00000232762 RP4-784A16.4
ENST00000312233 0.882263248282447 0.762219152930504 -0.0386454394116421 ENSG00000174332 GLIS1
ENST00000371429 0.0243021876993534 0.00160944277620145 0.198863865243183 ENSG00000058804 NDC1
ENST00000540001 0.0243021876993534 0.00160944277620145 0.198863865243183 ENSG00000058804 NDC1
ENST00000537333 0.00420209592173919 0.000126623514679103 0.258114770735769 ENSG00000058804 NDC1
ENST00000234725 0.00918799660753175 0.000380353629689717 0.246442887902902 ENSG00000058804 NDC1
ENST00000480952 0.0148086957726929 0.000765907569135579 0.298708201073238 ENSG00000058804 NDC1
ENST00000464950 0.180943194367973 0.0398046237479597 -0.161302207076817 ENSG00000058799 YIPF1
ENST00000371399 0.181031700431984 0.0398500497781473 -0.161295462300902 ENSG00000058799 YIPF1
ENST00000072644 0.181031700431984 0.0398500497781473 -0.161295462300902 ENSG00000058799 YIPF1
ENST00000539954 0.334017376693902 0.121930414600329 -0.126775357632787 ENSG00000058799 YIPF1
ENST00000469457 0.382080239161134 0.155717361487168 -0.12304281278621 ENSG00000058799 YIPF1
ENST00000480151 0.38742734729715 0.159560551809196 -0.12187255501161 ENSG00000058799 YIPF1
ENST00000412288 0.234010896590224 0.0626485864887214 -0.166431194163523 ENSG00000058799 YIPF1
ENST00000465897 0.243384460331627 0.0672507759705823 -0.16340787648422 ENSG00000058799 YIPF1
ENST00000472983 0.469767411323012 0.227686691723269 -0.113968970314055 ENSG00000058799 YIPF1
ENST00000361921 0.538931589207836 0.294306631496409 -0.153366821830894 ENSG00000211452 DIO1
ENST00000322679 0.538931589207836 0.294306631496409 -0.153366821830894 ENSG00000211452 DIO1
ENST00000371378 0.823054692017487 0.657053906965862 -0.0324791283875489 ENSG00000081870 HSPB11
ENST00000194214 0.855462437039403 0.713029802865498 -0.0278775354299554 ENSG00000081870 HSPB11
ENST00000489675 0.320276735714588 0.112455136745534 -0.214896461818596 ENSG00000081870 HSPB11
ENST00000371377 0.953974643046874 0.899375422067124 -0.0092580012582727 ENSG00000081870 HSPB11
ENST00000371376 0.676700538789848 0.44828762568727 0.0546807839408674 ENSG00000081870 HSPB11
ENST00000488884 0.259406754850626 0.0756993730330536 0.125864815992107 ENSG00000081870 HSPB11
ENST00000371370 0.610732282992994 0.370091617426497 0.0679184724843802 ENSG00000116212 LRRC42
ENST00000371368 0.593583706218777 0.350858280756593 0.0889440526929142 ENSG00000116212 LRRC42
ENST00000319223 0.648400815874108 0.414352228560545 0.0626357222197325 ENSG00000116212 LRRC42
ENST00000444987 0.502088345344025 0.258589505974545 0.104542977966038 ENSG00000116212 LRRC42
ENST00000477905 0.484282034171726 0.241367600942102 0.135281266380371 ENSG00000116212 LRRC42
ENST00000371348 0.173786713855713 0.0369893889784554 -0.138205135049521 ENSG00000116209 TMEM59
ENST00000371344 0.114358146569243 0.0178848745136227 -0.12804861126137 ENSG00000116209 TMEM59
ENST00000234831 0.425128709721604 0.189306220216694 -0.0570600052299082 ENSG00000116209 TMEM59
ENST00000371341 0.530294383127375 0.285437236761613 -0.0478831957032158 ENSG00000116209 TMEM59
ENST00000470395 0.132271263069846 0.0228973006511201 -0.145859316872532 ENSG00000116209 TMEM59
ENST00000420738 0.852777504491279 0.708524523077774 -0.0192033840017469 ENSG00000116209 TMEM59
ENST00000440019 0.854951006007714 0.712268692640385 -0.0189407084675173 ENSG00000116209 TMEM59
ENST00000452421 0.851860404955595 0.706711108953769 -0.0193341154727629 ENSG00000116209 TMEM59
ENST00000371337 0.787224178435308 0.600007887239939 0.0297152329591738 ENSG00000116209 TMEM59
ENST00000498272 0.0722518936454606 0.00836780136959605 -0.183163426268488 ENSG00000116205 TCEANC2
ENST00000234827 0.225574694259111 0.0587520225493971 -0.151688733807288 ENSG00000116205 TCEANC2
ENST00000371331 0.323186300728383 0.114512043700571 -0.174385541344811 ENSG00000116205 TCEANC2
ENST00000525949 0.312050424532472 0.106999108816675 -0.192055650440994 ENSG00000256407 RP11-446E24.4
ENST00000311841 0.823618440697485 0.658058000375479 -0.0394008476843247 ENSG00000256407 RP11-446E24.4
ENST00000536061 0.188123964669725 0.0425712991605843 -0.251083455302042 ENSG00000248835 AL357673.1
ENST00000420054 0.419342015515088 0.184168797607213 -0.143576615870863 ENSG00000215883 CYB5RL
ENST00000421415 0.995498113133016 0.990261735216188 0.00120232648118149 ENSG00000215883 CYB5RL
ENST00000490863 0.986838496868 0.970931767726843 0.00358756851270886 ENSG00000215883 CYB5RL
ENST00000401046 0.427237798845609 0.191031822596015 -0.141029140154162 ENSG00000215883 CYB5RL
ENST00000419823 0.96678311856112 0.925919270348788 0.00946291788266847 ENSG00000215883 CYB5RL
ENST00000528287 0.977742868461553 0.950292956426698 0.00620182403927434 ENSG00000215883 CYB5RL
ENST00000534324 0.668792850434457 0.438348259586531 -0.0874737675387894 ENSG00000215883 CYB5RL
ENST00000287899 0.818497851223246 0.649244261527773 -0.0496500274621224 ENSG00000215883 CYB5RL
ENST00000542737 0.710790769464952 0.49324592011676 0.0693244883938514 ENSG00000215883 CYB5RL
ENST00000537208 0.710790769464952 0.49324592011676 0.0693244883938514 ENSG00000215883 CYB5RL
ENST00000493530 0.44672851544726 0.207685551256134 -0.145159824501256 ENSG00000215883 CYB5RL
ENST00000487096 0.193556305395153 0.0447320705787265 0.16522680350156 ENSG00000116221 MRPL37
ENST00000462299 0.530421746599822 0.285542387929046 -0.152230502947857 ENSG00000215883 CYB5RL
ENST00000497820 0.202923386685886 0.0486066885306189 0.245578444089625 ENSG00000215883 CYB5RL
ENST00000360840 0.244232147496486 0.0677103829498844 0.159222875138804 ENSG00000116221 MRPL37
ENST00000605337 0.28810864977575 0.0922958473486235 0.145563465952943 ENSG00000116221 MRPL37
ENST00000490670 0.227262196240422 0.0595051381864685 0.170262757112722 ENSG00000116221 MRPL37
ENST00000336230 0.244232147496486 0.0677103829498844 0.159222875138804 ENSG00000116221 MRPL37
ENST00000398219 0.962156182911548 0.916218703902326 -0.0129241971172466 ENSG00000116221 MRPL37
ENST00000326956 0.850785628323079 0.704927584661815 0.0292798622272125 ENSG00000157216 SSBP3
ENST00000528930 0.398479288450679 0.168101527011193 -0.151409841691427 ENSG00000157216 SSBP3
ENST00000417664 0.519675148501509 0.27532477927084 0.0922801683325382 ENSG00000157216 SSBP3
ENST00000371320 0.500463326433303 0.257091280432398 0.0954434024204134 ENSG00000157216 SSBP3
ENST00000371319 0.521619478011072 0.27713298137484 0.09254963503995 ENSG00000157216 SSBP3
ENST00000533946 0.518071352226513 0.273654127685329 0.0949689726116531 ENSG00000157216 SSBP3
ENST00000357475 0.516543634334639 0.272293272877319 0.0952520486389347 ENSG00000157216 SSBP3
ENST00000426150 0.914661917428972 0.823423546661084 0.0186074846204569 ENSG00000157216 SSBP3
ENST00000444533 0.397454910030818 0.16722098413074 -0.133431227892683 ENSG00000157216 SSBP3
ENST00000420121 0.462062370969147 0.220943209597273 -0.108389298124234 ENSG00000157216 SSBP3
ENST00000530618 0.439942756731832 0.201775155941711 -0.150834145493873 ENSG00000157216 SSBP3
ENST00000533209 0.93257150468054 0.857057979484493 0.0173015233437394 ENSG00000157216 SSBP3
ENST00000525990 0.496591750743192 0.253400729710931 0.109689404967142 ENSG00000157216 SSBP3
ENST00000528787 0.811316048844857 0.6377120049997 0.0451739896352318 ENSG00000157216 SSBP3
ENST00000481208 0.939352967484156 0.870895445514771 -0.0190569130986869 ENSG00000162390 ACOT11
ENST00000498228 0.976814752074647 0.947877022573596 0.00863046038289306 ENSG00000162390 ACOT11
ENST00000343744 0.868513221175509 0.736661209934671 -0.0391645968273469 ENSG00000162390 ACOT11
ENST00000371316 0.620886787986776 0.381985320590807 -0.0903009291211202 ENSG00000162390 ACOT11
ENST00000302250 0.337051790457296 0.123907250649263 -0.219137907938644 ENSG00000162391 FAM151A
ENST00000371304 0.337051790457296 0.123907250649263 -0.219137907938644 ENSG00000162391 FAM151A
ENST00000606515 0.0110065685972013 0.000500440959064133 0.223475610267476 ENSG00000271723 MROH7-TTC4
ENST00000425300 0.0170683328146963 0.000950342443374181 0.204842756084702 ENSG00000271723 MROH7-TTC4
ENST00000414150 0.0163129090324192 0.000883173310058507 0.206744317739808 ENSG00000271723 MROH7-TTC4
ENST00000460155 0.0147002412040967 0.000757382350762596 0.212780431862938 ENSG00000271723 MROH7-TTC4
ENST00000371281 0.0129267275104412 0.000627768648923206 0.213665791930917 ENSG00000243725 TTC4
ENST00000486621 0.0100589726999513 0.000434366899023349 0.341063436151707 ENSG00000243725 TTC4
ENST00000371284 0.015176483620738 0.000794069995696758 0.210361724643326 ENSG00000243725 TTC4
ENST00000486091 0.599335368231503 0.357210888766591 0.0993415843175634 ENSG00000243725 TTC4
ENST00000371279 0.551328897332726 0.306400859581554 0.126785226762301 ENSG00000162396 PARS2
ENST00000371269 0.0567396483589106 0.00577623985794724 0.22637226422527 ENSG00000116133 DHCR24
ENST00000436604 0.15772183202348 0.0312761259818017 0.23629403807145 ENSG00000116133 DHCR24
ENST00000537443 0.0315572228327965 0.00238439365971945 0.227480382544931 ENSG00000116133 DHCR24
ENST00000535035 0.0171981718453928 0.000961555144353776 0.239676245774427 ENSG00000116133 DHCR24
ENST00000415336 0.21687667310912 0.0546591837782152 0.25537922027309 ENSG00000242396 RP11-67L3.5
ENST00000294383 0.342121650435734 0.127435563669456 -0.104115393747691 ENSG00000162402 USP24
ENST00000407756 0.341892680434129 0.127231926940972 -0.104159602424674 ENSG00000162402 USP24
ENST00000484447 0.599563978512027 0.357483100267333 -0.106345945359571 ENSG00000162402 USP24
ENST00000480962 0.421581694307903 0.185927013150583 -0.170222687054459 ENSG00000162402 USP24
ENST00000472566 0.951614069774443 0.894960897972104 0.0126075715659506 ENSG00000162402 USP24
ENST00000512504 0.594949470914977 0.352471810980788 0.107012183406573 ENSG00000162402 USP24
ENST00000482197 0.245214753719143 0.0681985095250143 0.20342463018815 ENSG00000162402 USP24
ENST00000371250 0.228048420927931 0.0598368721124559 0.180144939556132 ENSG00000162407 PPAP2B
ENST00000472957 0.908843025362804 0.812119416920191 0.0317751532966356 ENSG00000162407 PPAP2B
ENST00000459962 0.890705859941773 0.777277232953647 0.0395208453131386 ENSG00000162407 PPAP2B
ENST00000461655 0.0514428898678461 0.00496633672137945 0.338935998324384 ENSG00000162407 PPAP2B
ENST00000476206 0.265581059323967 0.0792476052086652 0.264139572251338 ENSG00000162407 PPAP2B
ENST00000371244 0.869884173263419 0.739442929020735 -0.0381883982165607 ENSG00000162409 PRKAA2
ENST00000485760 0.204189858590189 0.0490896714824374 -0.192623038904288 ENSG00000173406 DAB1
ENST00000371234 0.606794002476117 0.365821148149568 0.137723578710045 ENSG00000173406 DAB1
ENST00000467509 0.27649895521353 0.0856054367207743 -0.220356115742509 ENSG00000162600 OMA1
ENST00000460671 0.418484256931489 0.183484010674466 -0.185064171034332 ENSG00000162600 OMA1
ENST00000421528 0.151341452519911 0.0290708142703801 -0.237030345323701 ENSG00000162600 OMA1
ENST00000358603 0.0438575460596458 0.00389967572401228 -0.27953497818065 ENSG00000162600 OMA1
ENST00000371226 0.0460987794363336 0.00420799024192027 -0.277335847680473 ENSG00000162600 OMA1
ENST00000476933 0.324433590122796 0.115363676624104 -0.211796239329751 ENSG00000162600 OMA1
ENST00000456980 0.0326715268918031 0.00250268218344814 -0.298439990797293 ENSG00000162600 OMA1
ENST00000467063 0.0350719780167835 0.00277669669251729 -0.295785291190843 ENSG00000162600 OMA1
ENST00000419242 0.0741637457468278 0.00874734488562942 -0.261741055580128 ENSG00000162600 OMA1
ENST00000426139 0.0797973116648627 0.009829540085978 -0.2580159302435 ENSG00000162600 OMA1
ENST00000453710 0.085294670601275 0.0109473423074245 -0.277997839948904 ENSG00000162600 OMA1
ENST00000482274 0.0982261750719215 0.0138930174916949 -0.280604961010343 ENSG00000162600 OMA1
ENST00000472487 0.184402841877474 0.0411551150236331 -0.194852631148745 ENSG00000162601 MYSM1
ENST00000493821 0.124804411005109 0.0206297647192464 -0.235976590951068 ENSG00000162601 MYSM1
ENST00000401044 0.213936466420222 0.0533702075790535 -0.186997732503028 ENSG00000162601 MYSM1
ENST00000481973 0.310236007179763 0.105857710647021 -0.189812300248077 ENSG00000162601 MYSM1
ENST00000466774 0.668438859675896 0.437896619701788 -0.0650118875638432 ENSG00000162601 MYSM1
ENST00000483003 0.747601104935767 0.54274276040123 0.0556807446193176 ENSG00000162601 MYSM1
ENST00000489282 0.863900622755017 0.728425027498907 0.0318739673032361 ENSG00000162601 MYSM1
ENST00000371222 0.0074726490976183 0.000281502800824458 -0.353828620944374 ENSG00000177606 JUN
ENST00000544621 0.669159294542806 0.438686546684991 -0.104957783562575 ENSG00000234807 LINC01135
ENST00000419531 0.679620611721354 0.452096183927895 -0.101980928666582 ENSG00000234807 LINC01135
ENST00000582567 0.331428897761721 0.120360653422877 -0.200555547013453 ENSG00000172456 FGGY
ENST00000413489 0.447115297244756 0.208041083975302 -0.149516159346381 ENSG00000172456 FGGY
ENST00000474476 0.027371031467191 0.0019288207787636 -0.361180996448251 ENSG00000172456 FGGY
ENST00000462744 0.599674519662764 0.357624284052405 -0.111694258791518 ENSG00000172456 FGGY
ENST00000371218 0.0151944792392282 0.000796352263772358 -0.396134622323632 ENSG00000172456 FGGY
ENST00000495718 0.0319405651610867 0.00242465226300666 -0.348264036838102 ENSG00000172456 FGGY
ENST00000583635 0.91947853735709 0.832144693895798 -0.0295327460032954 ENSG00000172456 FGGY
ENST00000303721 0.0151944792392282 0.000796352263772358 -0.396134622323632 ENSG00000172456 FGGY
ENST00000430447 0.0252085441994536 0.00170360024792299 -0.363928955461691 ENSG00000172456 FGGY
ENST00000371212 0.00921163291126007 0.000382176458905076 -0.426116118518087 ENSG00000172456 FGGY
ENST00000475949 0.0140038849611164 0.00070411336964156 -0.399473327180848 ENSG00000172456 FGGY
ENST00000485720 0.0118010178774829 0.00055483667293667 -0.461841818587378 ENSG00000172456 FGGY
ENST00000371210 0.00153265882274975 3.27453369959904e-05 -0.537972955721519 ENSG00000172456 FGGY
ENST00000493891 0.00622059777907179 0.000215720637766364 -0.48742826013513 ENSG00000172456 FGGY
ENST00000466791 0.0368242882064486 0.00299673123574656 -0.447114417772039 ENSG00000172456 FGGY
ENST00000476939 0.00869368580074366 0.000349019045997548 -0.479470106137096 ENSG00000172456 FGGY
ENST00000472783 0.0145478276627564 0.000746016707770952 -0.454741456209337 ENSG00000172456 FGGY
ENST00000471169 0.0154823595348121 0.000819309519586784 -0.450475644666898 ENSG00000172456 FGGY
ENST00000371208 0.326240472014133 0.116629002178486 -0.240377818292738 ENSG00000134709 HOOK1
ENST00000371204 0.208698067400584 0.0511055685599222 -0.28037496334313 ENSG00000134716 CYP2J2
ENST00000466095 0.208698067400584 0.0511055685599222 -0.28037496334313 ENSG00000134716 CYP2J2
ENST00000469406 0.208698067400584 0.0511055685599222 -0.28037496334313 ENSG00000134716 CYP2J2
ENST00000468257 0.300015955995291 0.0996680893216843 -0.241826117049272 ENSG00000134716 CYP2J2
ENST00000423403 0.0533331841353106 0.00525886309462465 -0.344745424312381 ENSG00000231252 RP11-436K8.1
ENST00000371191 0.712207499944996 0.494878844253637 0.0798419319753262 ENSG00000162599 NFIA
ENST00000476646 0.73732947414659 0.528361955264939 0.0756508479672393 ENSG00000162599 NFIA
ENST00000407417 0.748047832218397 0.543479965517694 0.0703021876043177 ENSG00000162599 NFIA
ENST00000479364 0.796201222262757 0.613828424597566 0.0598293038314762 ENSG00000162599 NFIA
ENST00000371189 0.752419999659615 0.549793072928798 0.0697033313367803 ENSG00000162599 NFIA
ENST00000403491 0.918554015667549 0.830573222936104 0.0222340555439126 ENSG00000162599 NFIA
ENST00000371187 0.776466167207575 0.584296633522175 0.0617449847774903 ENSG00000162599 NFIA
ENST00000485903 0.755367711913333 0.554135932625672 0.0690813711355185 ENSG00000162599 NFIA
ENST00000371185 0.760414701982994 0.561247005670872 0.0679657262537452 ENSG00000162599 NFIA
ENST00000371184 0.757182519469494 0.556849229266864 0.0685278964374038 ENSG00000162599 NFIA
ENST00000496712 0.559396124724098 0.315121353629797 0.121970796478151 ENSG00000162599 NFIA
ENST00000482020 0.818724049290043 0.649669163145162 0.0648743355101335 ENSG00000162599 NFIA
ENST00000357977 0.677596961259406 0.449606104375252 -0.093685878701689 ENSG00000162599 NFIA
ENST00000493627 0.783204877205021 0.594363193184391 0.0742121145646209 ENSG00000162599 NFIA
ENST00000606498 0.522424383296222 0.278072280816049 -0.0864662348317404 ENSG00000162604 TM2D1
ENST00000294613 0.532367976108849 0.287457862512604 -0.0848257331835781 ENSG00000162604 TM2D1
ENST00000472357 0.937564526178811 0.867193815235328 -0.0164166682793021 ENSG00000162604 TM2D1
ENST00000371180 0.532367976108849 0.287457862512604 -0.0848257331835781 ENSG00000162604 TM2D1
ENST00000488206 0.544378712551038 0.299464395995446 -0.080492202220657 ENSG00000162604 TM2D1
ENST00000472989 0.943622146262643 0.878997404229615 -0.0111443020344068 ENSG00000162604 TM2D1
ENST00000488410 0.636087922879679 0.39920425091021 -0.0720835040035107 ENSG00000162604 TM2D1
ENST00000468586 0.811123699423555 0.637504850979012 -0.0306732820835578 ENSG00000162604 TM2D1
ENST00000371178 0.719819891168546 0.50456942767043 0.041977498883934 ENSG00000162604 TM2D1
ENST00000494926 0.719798464019601 0.504493980853506 0.0419223724460861 ENSG00000162604 TM2D1
ENST00000496465 0.702341061283879 0.482306379459676 0.0438501004902543 ENSG00000162604 TM2D1
ENST00000371177 0.910450517360506 0.815207125567932 0.0161886166633979 ENSG00000162604 TM2D1
ENST00000316485 0.547409921204303 0.302477371058117 0.105690755717804 ENSG00000132849 INADL
ENST00000459752 0.5481480826189 0.303268170590034 0.104811614166209 ENSG00000132849 INADL
ENST00000484562 0.5481480826189 0.303268170590034 0.104811614166209 ENSG00000132849 INADL
ENST00000371158 0.409430495978011 0.176330783500392 0.122855832837481 ENSG00000132849 INADL
ENST00000484937 0.571834280381511 0.328208839886417 0.0999547663020105 ENSG00000132849 INADL
ENST00000494842 0.88728100261541 0.771272880440991 0.0406698662385174 ENSG00000132849 INADL
ENST00000490547 0.762099360589773 0.563774225676818 0.0810474006992518 ENSG00000132849 INADL
ENST00000307297 0.52401326005215 0.279678829004486 0.132345157805975 ENSG00000132849 INADL
ENST00000543708 0.346656723272706 0.130476460928236 0.155341668178129 ENSG00000132849 INADL
ENST00000545929 0.577135125317584 0.333859462451181 0.112548477694663 ENSG00000132849 INADL
ENST00000465798 0.955573676812824 0.902994914593733 -0.0175581392970307 ENSG00000132849 INADL
ENST00000498273 0.0763190215562128 0.00915096339571048 -0.398998749897731 ENSG00000240563 L1TD1
ENST00000452143 0.984984000402459 0.966506664675541 -0.00403816753675666 ENSG00000162607 USP1
ENST00000442679 0.731712225705174 0.520047634277942 0.051872095831615 ENSG00000162607 USP1
ENST00000371146 0.927485345421532 0.847071979624578 -0.0193560185020154 ENSG00000162607 USP1
ENST00000339950 0.920775908289287 0.834361100016793 -0.0210231040221113 ENSG00000162607 USP1
ENST00000251157 0.337879930043239 0.12447977897204 -0.155932057694928 ENSG00000116641 DOCK7
ENST00000454575 0.318649826426221 0.11130800010126 -0.153262422278855 ENSG00000116641 DOCK7
ENST00000340370 0.337556706190923 0.124251856103537 -0.155980187567721 ENSG00000116641 DOCK7
ENST00000489185 0.667526691254789 0.436844812542407 -0.087570266488512 ENSG00000116641 DOCK7
ENST00000467758 0.625298985960338 0.387155623624797 -0.100789131915279 ENSG00000116641 DOCK7
ENST00000479983 0.634516102076878 0.397476106361142 -0.101043584916268 ENSG00000116641 DOCK7
ENST00000404627 0.418446429193786 0.183447209038367 -0.147754241206618 ENSG00000116641 DOCK7
ENST00000371129 0.575957985011914 0.3325278035432 0.147614233625022 ENSG00000132855 ANGPTL3
ENST00000464312 0.45345605387411 0.213445144624842 -0.114738152641435 ENSG00000116641 DOCK7
ENST00000453229 0.19268245555078 0.044378898482455 -0.26733805051266 ENSG00000235545 RP11-230B22.1
ENST00000443289 0.806851875409249 0.63095342083279 -0.0436527427452791 ENSG00000125703 ATG4C
ENST00000317868 0.142570282167477 0.0263027063974154 -0.220673297824663 ENSG00000125703 ATG4C
ENST00000371120 0.142570282167477 0.0263027063974154 -0.220673297824663 ENSG00000125703 ATG4C
ENST00000371118 0.407357938412904 0.174598535788777 -0.124542685373403 ENSG00000125703 ATG4C
ENST00000414558 0.416043478412197 0.181328088805088 -0.161569922937269 ENSG00000125703 ATG4C
ENST00000420285 0.670796765169683 0.440586708679753 -0.110631935806149 ENSG00000229537 RP11-5P4.1
ENST00000425352 0.836832883398123 0.681025748165734 -0.0565065518093299 ENSG00000229537 RP11-5P4.1
ENST00000420659 0.840558821082184 0.687019517147585 -0.0554908532590427 ENSG00000229537 RP11-5P4.1
ENST00000426393 0.982079057757692 0.960455718291405 -0.00694278086722805 ENSG00000230798 RP4-792G4.2
ENST00000418244 0.761278207932204 0.56246780168823 -0.0734929771934795 ENSG00000230798 RP4-792G4.2
ENST00000449386 0.819395284199856 0.650902588165019 -0.0574818464305205 ENSG00000230798 RP4-792G4.2
ENST00000431294 0.491031345036839 0.247630963950541 0.140378340838125 ENSG00000230798 RP4-792G4.2
ENST00000427268 0.374367642550062 0.150191322163188 0.186576522946598 ENSG00000230798 RP4-792G4.2
ENST00000371116 0.46228438246749 0.221200870264692 0.125425995459965 ENSG00000187140 FOXD3
ENST00000371108 0.43834004196613 0.200496360144659 -0.134169760353072 ENSG00000088035 ALG6
ENST00000487136 0.779264398923403 0.58850588283435 -0.0624262686703675 ENSG00000088035 ALG6
ENST00000263440 0.452969588189195 0.213020936124112 -0.127333137633071 ENSG00000088035 ALG6
ENST00000603108 0.452969588189195 0.213020936124112 -0.127333137633071 ENSG00000088035 ALG6
ENST00000465969 0.229107434592184 0.0603338510724478 -0.211663632693702 ENSG00000088035 ALG6
ENST00000462390 0.0876025105335129 0.0114535800440536 -0.290737155533048 ENSG00000088035 ALG6
ENST00000494765 0.704733767972986 0.485518880705319 -0.101534886578902 ENSG00000088035 ALG6
ENST00000492655 0.582480631778561 0.339631971587131 -0.120886480660733 ENSG00000142856 ITGB3BP
ENST00000371092 0.336949554205265 0.123819722426503 -0.162699605437127 ENSG00000142856 ITGB3BP
ENST00000271002 0.336949554205265 0.123819722426503 -0.162699605437127 ENSG00000142856 ITGB3BP
ENST00000489099 0.344394946907046 0.129092785550974 -0.158807221770714 ENSG00000142856 ITGB3BP
ENST00000461681 0.250346864599961 0.0708515888810594 -0.196630515701019 ENSG00000142856 ITGB3BP
ENST00000463803 0.127868135326302 0.0215350358914716 -0.253973429029833 ENSG00000142856 ITGB3BP
ENST00000478538 0.444198530019624 0.205402218040915 -0.19068739799358 ENSG00000142856 ITGB3BP
ENST00000283568 0.312782770824875 0.107475495297192 -0.168717343301179 ENSG00000142856 ITGB3BP
ENST00000476508 0.27851134082684 0.0867381712559638 -0.17785658185909 ENSG00000142856 ITGB3BP
ENST00000460394 0.355657475500807 0.136678673351039 -0.159470567651748 ENSG00000142856 ITGB3BP
ENST00000462285 0.411749784998853 0.17812862946514 -0.148414692316962 ENSG00000142856 ITGB3BP
ENST00000489863 0.414153210464439 0.179929176782831 -0.148829534963936 ENSG00000142856 ITGB3BP
ENST00000465781 0.425544504867114 0.189652100922447 -0.145979345804758 ENSG00000142856 ITGB3BP
ENST00000460251 0.398072255910901 0.167765667649249 -0.156147697182953 ENSG00000142856 ITGB3BP
ENST00000478138 0.175772482097829 0.0377691558629715 -0.178847252624509 ENSG00000142856 ITGB3BP
ENST00000480886 0.252246576721098 0.071850984382411 -0.238718838148962 ENSG00000203965 EFCAB7
ENST00000371088 0.124749747188536 0.0206128485859128 -0.279240921093149 ENSG00000203965 EFCAB7
ENST00000496956 0.278246759173022 0.0865930388342647 -0.224434575695414 ENSG00000203965 EFCAB7
ENST00000460678 0.0882980935779162 0.0116130600603981 -0.294459743509235 ENSG00000203965 EFCAB7
ENST00000461039 0.0461495802180693 0.00421690888746492 -0.36358049025921 ENSG00000203965 EFCAB7
ENST00000371084 0.43979637326055 0.201644613601009 0.0693678515816681 ENSG00000079739 PGM1
ENST00000540265 0.583403612452169 0.340473933316545 0.0550580924379924 ENSG00000079739 PGM1
ENST00000473117 0.764586989062198 0.567325906554969 0.0863621054697253 ENSG00000079739 PGM1
ENST00000371083 0.904442712530661 0.803219324370918 0.0150663609659817 ENSG00000079739 PGM1
ENST00000483707 0.67847989513083 0.450619112590881 0.0775913450366159 ENSG00000079739 PGM1
ENST00000371080 0.512536747476259 0.268471814219329 0.116207399694088 ENSG00000185483 ROR1
ENST00000371079 0.560412429234682 0.316360035595289 0.0984413936175867 ENSG00000185483 ROR1
ENST00000482426 0.556035088252973 0.311541931160337 0.110846442823876 ENSG00000185483 ROR1
ENST00000412349 0.807918512197247 0.633118366312413 -0.0721286882706336 ENSG00000223949 RP11-24J23.2
ENST00000424995 0.918594810837499 0.830676511435841 0.0209002066577926 ENSG00000223949 RP11-24J23.2
ENST00000545203 0.880369950694225 0.758523852180707 -0.0289845214831097 ENSG00000185483 ROR1
ENST00000371073 0.335099954978504 0.12262905270026 -0.149794620519416 ENSG00000158966 CACHD1
ENST00000290039 0.329076941905458 0.118897287020297 -0.15164679551994 ENSG00000158966 CACHD1
ENST00000495994 0.388721770281636 0.160468777879616 -0.141383331598543 ENSG00000158966 CACHD1
ENST00000470527 0.272841236551202 0.0833714822391669 -0.176870304225031 ENSG00000158966 CACHD1
ENST00000294428 0.100058086855083 0.0143286050114682 -0.251155478943895 ENSG00000162437 RAVER2
ENST00000371072 0.0958287997794252 0.0133260236982139 -0.25786233146313 ENSG00000162437 RAVER2
ENST00000430964 0.0868943190242855 0.0113170404170508 -0.267497486780283 ENSG00000162437 RAVER2
ENST00000418058 0.180025724561901 0.0394510718071202 -0.24142450669283 ENSG00000162437 RAVER2
ENST00000342505 0.00813431237197183 0.000318494693178602 -0.300244096974143 ENSG00000162434 JAK1
ENST00000481702 0.562388446744524 0.31841242542394 -0.106303659957308 ENSG00000162434 JAK1
ENST00000465376 0.00898713048793291 0.000366845379508469 -0.240431601854342 ENSG00000162434 JAK1
ENST00000471473 0.100984933691279 0.0145551004564719 -0.193106596796261 ENSG00000162434 JAK1
ENST00000494904 0.0978822374858574 0.0138207345526857 -0.215146878587066 ENSG00000162434 JAK1
ENST00000467764 0.226928099555476 0.0593198048962619 -0.289016226213144 ENSG00000162434 JAK1
ENST00000447748 5.12936841086853e-06 2.38439476456274e-08 -0.762070390828962 ENSG00000226891 RP11-182I10.3
ENST00000444349 0.000308747236267566 3.97546915289627e-06 -0.678439402542005 ENSG00000226891 RP11-182I10.3
ENST00000415842 4.33745383998435e-08 8.49153540440745e-11 -0.819632273734432 ENSG00000226891 RP11-182I10.3
ENST00000436350 0.00414359434276196 0.000123860061508852 -0.57457185619438 ENSG00000226891 RP11-182I10.3
ENST00000545314 0.383003380043135 0.156439955971397 0.168457098717308 ENSG00000162433 AK4
ENST00000546702 0.542171255641378 0.297434828387921 0.140200576031864 ENSG00000162433 AK4
ENST00000395334 0.380670944909892 0.154708958624585 0.169890188000567 ENSG00000162433 AK4
[truncated: 10,516,243 more chars]
