# Supplementary material for: High-throughput allele-specific expression across 250 environmental conditions
Source: Genome Res. 2016 Dec;26(12):1627–38. doi: 10.1101/gr.209759.116 (PMC5131815; doi:10.1101/gr.209759.116)
Supplement: Supplemental Material [file supp_gr.209759.116_Supplemental_Table_S6.tar.gz › DEG_results/DP12_DEG_stats_T43C1.txt]

t.id padj pval logFC ensg g.id
ENST00000541675 0.999661629037971 0.7151491870994 0.0486616199088926 ENSG00000227232 WASH7P
ENST00000423562 0.999661629037971 0.745822666870024 0.0432626141496333 ENSG00000227232 WASH7P
ENST00000438504 0.999661629037971 0.745822666870024 0.0432626141496333 ENSG00000227232 WASH7P
ENST00000488147 0.999661629037971 0.745733198975216 0.0432917245372249 ENSG00000227232 WASH7P
ENST00000538476 0.999661629037971 0.745594300555984 0.0433158185331006 ENSG00000227232 WASH7P
ENST00000440200 0.999661629037971 0.146162315215369 0.131984303187865 ENSG00000230021 RP5-857K21.4
ENST00000414273 0.999661629037971 0.739906825980475 0.0376959973282882 ENSG00000237973 hsa-mir-6723
ENST00000467115 0.325508476700971 0.000367947487394054 0.526966864738583 ENSG00000240409 MTATP8P1
ENST00000514057 0.0471028538152156 1.09682284155447e-05 0.602592091639352 ENSG00000248527 MTATP6P1
ENST00000416718 0.814313509793329 0.0158006839108784 0.353174293563724 ENSG00000198744 RP5-857K21.11
ENST00000428504 0.999661629037971 0.491272420076863 -0.0801306143885584 ENSG00000228327 RP11-206L10.2
ENST00000434264 0.999661629037971 0.381564591386832 0.134978731301844 ENSG00000237491 RP11-206L10.9
ENST00000589899 0.999661629037971 0.403277424288673 0.12906461096811 ENSG00000237491 RP11-206L10.9
ENST00000429505 0.999661629037971 0.557441154645653 -0.0794280144247596 ENSG00000237491 RP11-206L10.9
ENST00000591440 0.999661629037971 0.371097961448514 -0.126063202082215 ENSG00000237491 RP11-206L10.9
ENST00000587530 0.999661629037971 0.371097961448514 -0.126063202082215 ENSG00000237491 RP11-206L10.9
ENST00000593022 0.999661629037971 0.392067196890414 -0.116981165761037 ENSG00000237491 RP11-206L10.9
ENST00000589531 0.999661629037971 0.350160706924065 -0.127487602296813 ENSG00000237491 RP11-206L10.9
ENST00000588951 0.999661629037971 0.403020878080728 -0.116299309730005 ENSG00000237491 RP11-206L10.9
ENST00000585768 0.999661629037971 0.464844156045881 -0.104635484829586 ENSG00000237491 RP11-206L10.9
ENST00000585745 0.999661629037971 0.837140737879591 -0.0300962091107148 ENSG00000237491 RP11-206L10.9
ENST00000590848 0.999661629037971 0.348981484550357 -0.132648660296363 ENSG00000237491 RP11-206L10.9
ENST00000586288 0.999661629037971 0.319884151945635 -0.132466014399902 ENSG00000237491 RP11-206L10.9
ENST00000447500 0.999661629037971 0.323109109257067 -0.14472073149078 ENSG00000230092 RP11-206L10.8
ENST00000590817 0.999661629037971 0.323109109257067 -0.14472073149078 ENSG00000230092 RP11-206L10.8
ENST00000435300 0.999661629037971 0.235904239094215 -0.154527058476587 ENSG00000240453 RP11-206L10.10
ENST00000445118 0.999661629037971 0.705395546813835 0.0291878637484976 ENSG00000228794 LINC01128
ENST00000610067 0.999661629037971 0.235364213065559 -0.112106851860425 ENSG00000228794 LINC01128
ENST00000441765 0.999661629037971 0.606542424750615 -0.0593570465595188 ENSG00000228794 LINC01128
ENST00000609139 0.999661629037971 0.275918992197127 -0.103799186987999 ENSG00000228794 LINC01128
ENST00000449005 0.999661629037971 0.282760524570247 -0.10151854338988 ENSG00000228794 LINC01128
ENST00000416570 0.999661629037971 0.258873578116657 -0.106186152421942 ENSG00000228794 LINC01128
ENST00000448975 0.999661629037971 0.258873578116657 -0.106186152421942 ENSG00000228794 LINC01128
ENST00000609009 0.999661629037971 0.292966437186364 -0.109284916039926 ENSG00000228794 LINC01128
ENST00000608189 0.999661629037971 0.292966437186364 -0.109284916039926 ENSG00000228794 LINC01128
ENST00000415295 0.999661629037971 0.617586437716402 -0.0708955735500425 ENSG00000228794 LINC01128
ENST00000342066 0.999661629037971 0.343040967975753 0.113743300355168 ENSG00000187634 SAMD11
ENST00000341065 0.999661629037971 0.38644259648608 0.103655905765174 ENSG00000187634 SAMD11
ENST00000483767 0.999661629037971 0.617666450623798 0.0588473282825216 ENSG00000188976 NOC2L
ENST00000327044 0.999661629037971 0.703075834369066 0.0432053035433164 ENSG00000188976 NOC2L
ENST00000477976 0.999661629037971 0.795606259481483 0.0276698992611698 ENSG00000188976 NOC2L
ENST00000496938 0.999661629037971 0.671095401281277 0.0530640951413966 ENSG00000188976 NOC2L
ENST00000487214 0.999661629037971 0.758841425365858 0.0341246949594424 ENSG00000188976 NOC2L
ENST00000469563 0.999661629037971 0.629268288503547 0.0610791864245557 ENSG00000188976 NOC2L
ENST00000338591 0.999661629037971 0.183584449654433 0.183323599729351 ENSG00000187961 KLHL17
ENST00000463212 0.996023975897264 0.118103511839331 0.201393866036945 ENSG00000187961 KLHL17
ENST00000466300 0.999661629037971 0.16116887670117 0.191237006820994 ENSG00000187961 KLHL17
ENST00000481067 0.999661629037971 0.145829601642495 0.185294957550044 ENSG00000187961 KLHL17
ENST00000379410 0.999661629037971 0.221623340307494 0.172164146274119 ENSG00000187583 PLEKHN1
ENST00000379407 0.999661629037971 0.47353582225236 0.104496942095363 ENSG00000187583 PLEKHN1
ENST00000379409 0.999661629037971 0.47353582225236 0.104496942095363 ENSG00000187583 PLEKHN1
ENST00000428771 0.850006298884905 0.0214228888721272 0.300445135391334 ENSG00000188290 HES4
ENST00000304952 0.858454651199607 0.0225883790636562 0.298572873079279 ENSG00000188290 HES4
ENST00000481869 0.856899973998408 0.022216832098264 0.298898095344761 ENSG00000188290 HES4
ENST00000484667 0.850006298884905 0.0213029037694023 0.297647443628972 ENSG00000188290 HES4
ENST00000379389 0.625056380007703 0.00176814768861438 0.387183325443219 ENSG00000187608 ISG15
ENST00000379370 0.967285551322101 0.0630048294870457 0.275600862733499 ENSG00000188157 AGRN
ENST00000477585 0.850006298884905 0.0215652467894053 0.310141420293981 ENSG00000188157 AGRN
ENST00000469403 0.819834797926988 0.0168080182456628 0.325142710117643 ENSG00000188157 AGRN
ENST00000479707 0.984014834672923 0.101775981978276 0.22596385708446 ENSG00000188157 AGRN
ENST00000466223 0.579275631713808 0.00152678202311366 0.381716203146298 ENSG00000188157 AGRN
ENST00000478677 0.733055098030432 0.00672034278877857 0.35864191595952 ENSG00000188157 AGRN
ENST00000492947 0.742558355479685 0.00738755353742318 0.353539139711879 ENSG00000188157 AGRN
ENST00000419249 0.929641171200024 0.0462127850326724 0.275163973897073 ENSG00000188157 AGRN
ENST00000461111 0.972647688220504 0.082195000526844 0.235066986427944 ENSG00000188157 AGRN
ENST00000418300 0.972647688220504 0.0762877539374725 0.235191856909224 ENSG00000242590 RP11-54O7.14
ENST00000427998 0.999661629037971 0.234380136552726 0.149050637234413 ENSG00000217801 RP11-465B22.3
ENST00000394517 0.999661629037971 0.463393399947461 0.0997116042532125 ENSG00000217801 RP11-465B22.3
ENST00000456409 0.999661629037971 0.324667337402602 0.133284714985777 ENSG00000217801 RP11-465B22.3
ENST00000412397 0.999661629037971 0.64414057507462 0.0632188945321967 ENSG00000217801 RP11-465B22.3
ENST00000433695 0.999661629037971 0.226996500359207 0.167755569556863 ENSG00000217801 RP11-465B22.3
ENST00000451054 0.999661629037971 0.257899172167697 0.157949424821555 ENSG00000217801 RP11-465B22.3
ENST00000379339 0.999661629037971 0.891568508285949 -0.00791596583049105 ENSG00000131591 C1orf159
ENST00000294576 0.999661629037971 0.896468193864395 -0.00755734188921614 ENSG00000131591 C1orf159
ENST00000448924 0.999661629037971 0.896468193864395 -0.00755734188921614 ENSG00000131591 C1orf159
ENST00000465822 0.999661629037971 0.135259400310101 0.154123023783602 ENSG00000131591 C1orf159
ENST00000379325 0.999661629037971 0.891568508285949 -0.00791596583049105 ENSG00000131591 C1orf159
ENST00000421241 0.999661629037971 0.891568508285949 -0.00791596583049105 ENSG00000131591 C1orf159
ENST00000487177 0.999661629037971 0.132600036506026 0.174240221157928 ENSG00000131591 C1orf159
ENST00000467751 0.999661629037971 0.891568508285949 -0.00791596583049105 ENSG00000131591 C1orf159
ENST00000477196 0.999661629037971 0.891568508285949 -0.00791596583049105 ENSG00000131591 C1orf159
ENST00000464905 0.999661629037971 0.257177479929158 0.143099551891422 ENSG00000131591 C1orf159
ENST00000379320 0.999661629037971 0.146660146934156 0.149607156102179 ENSG00000131591 C1orf159
ENST00000379319 0.999661629037971 0.843715122407621 0.0146756469664311 ENSG00000131591 C1orf159
ENST00000434641 0.999661629037971 0.762300443388822 -0.0185200261447628 ENSG00000131591 C1orf159
ENST00000482816 0.999661629037971 0.626639161104623 -0.0313088576627022 ENSG00000131591 C1orf159
ENST00000437760 0.999661629037971 0.534489063966393 -0.0419411848420207 ENSG00000131591 C1orf159
ENST00000462097 0.999661629037971 0.471672079654256 -0.0511131517181205 ENSG00000131591 C1orf159
ENST00000473600 0.999661629037971 0.312808383456716 0.118051552214546 ENSG00000131591 C1orf159
ENST00000475119 0.999661629037971 0.402612121473631 -0.0604871998123132 ENSG00000131591 C1orf159
ENST00000442117 0.999661629037971 0.25599338638072 0.135159366939634 ENSG00000131591 C1orf159
ENST00000427787 0.999661629037971 0.383909365973067 0.111442027412417 ENSG00000131591 C1orf159
ENST00000472741 0.999661629037971 0.280023161822114 -0.0814976061272597 ENSG00000131591 C1orf159
ENST00000480643 0.999661629037971 0.303678263915496 -0.0781038653682734 ENSG00000131591 C1orf159
ENST00000360001 0.943387382026739 0.051696694512319 0.170157515071507 ENSG00000078808 SDF4
ENST00000465727 0.940865584196214 0.051287853849011 0.170363530279197 ENSG00000078808 SDF4
ENST00000263741 0.940865584196214 0.051287853849011 0.170363530279197 ENSG00000078808 SDF4
ENST00000494748 0.77210042813044 0.00925502646645167 0.180935348240823 ENSG00000078808 SDF4
ENST00000478938 0.742558355479685 0.00738447403634153 0.199263011073025 ENSG00000078808 SDF4
ENST00000403997 0.889721458763748 0.0268872502127886 0.142452870427871 ENSG00000078808 SDF4
ENST00000545427 0.928310132220601 0.0456862829761627 0.170826547942121 ENSG00000078808 SDF4
ENST00000459994 0.999661629037971 0.223038873380589 0.139775528491752 ENSG00000078808 SDF4
ENST00000379198 0.999661629037971 0.155790166532482 0.138599244631747 ENSG00000176022 B3GALT6
ENST00000450390 0.999661629037971 0.782162007066096 0.0202314888927698 ENSG00000160087 UBE2J2
ENST00000347370 0.999661629037971 0.782162007066096 0.0202314888927698 ENSG00000160087 UBE2J2
ENST00000349431 0.999661629037971 0.728257265927522 0.0249183839049358 ENSG00000160087 UBE2J2
ENST00000348298 0.999661629037971 0.947387331803693 -0.0044183107976373 ENSG00000160087 UBE2J2
ENST00000339385 0.999661629037971 0.927462354295514 0.00613150619448879 ENSG00000160087 UBE2J2
ENST00000400929 0.999661629037971 0.788891781163207 -0.0170820487245664 ENSG00000160087 UBE2J2
ENST00000464036 0.999661629037971 0.838616505433744 -0.0127357069652084 ENSG00000160087 UBE2J2
ENST00000360466 0.999661629037971 0.846714804425561 -0.0120808599451147 ENSG00000160087 UBE2J2
ENST00000400930 0.999661629037971 0.863227950666996 -0.0107495377884759 ENSG00000160087 UBE2J2
ENST00000467339 0.999661629037971 0.651276639058782 0.0399370500151489 ENSG00000160087 UBE2J2
ENST00000473215 0.999661629037971 0.814474418936951 -0.015101703590074 ENSG00000160087 UBE2J2
ENST00000435198 0.999661629037971 0.864709709901089 -0.0116853509331143 ENSG00000160087 UBE2J2
ENST00000509720 0.999661629037971 0.853547019352423 -0.012805786742294 ENSG00000160087 UBE2J2
ENST00000491779 0.999661629037971 0.510288746594811 -0.0416896218995717 ENSG00000160087 UBE2J2
ENST00000466752 0.999661629037971 0.403753375843396 -0.0593143391914151 ENSG00000160087 UBE2J2
ENST00000503294 0.999661629037971 0.404244166618701 -0.0611020719069618 ENSG00000160087 UBE2J2
ENST00000477894 0.999661629037971 0.498416586968315 -0.0536172622604451 ENSG00000160087 UBE2J2
ENST00000471154 0.999661629037971 0.647608546298831 -0.0419709847603702 ENSG00000160087 UBE2J2
ENST00000422076 0.999661629037971 0.674783412935748 -0.037628989223689 ENSG00000160087 UBE2J2
ENST00000502382 0.999661629037971 0.664556127884176 -0.0398751559467016 ENSG00000160087 UBE2J2
ENST00000461142 0.999661629037971 0.338948026242216 -0.0736252521913379 ENSG00000160087 UBE2J2
ENST00000488418 0.999661629037971 0.280318859475391 -0.0971751255508873 ENSG00000160087 UBE2J2
ENST00000379116 0.999661629037971 0.483287031253898 0.106437119321779 ENSG00000162572 SCNN1D
ENST00000379101 0.999661629037971 0.389230526515172 0.129195075405624 ENSG00000162572 SCNN1D
ENST00000338555 0.999661629037971 0.424298697666132 0.121413172991174 ENSG00000162572 SCNN1D
ENST00000354700 0.999661629037971 0.166404695256814 0.188041948226951 ENSG00000131584 ACAP3
ENST00000353662 0.999661629037971 0.165636448713695 0.188225395928092 ENSG00000131584 ACAP3
ENST00000492936 0.999661629037971 0.145227468749121 0.195341032251831 ENSG00000131584 ACAP3
ENST00000467278 0.988488990885961 0.105334341653589 0.217508153449563 ENSG00000131584 ACAP3
ENST00000470659 0.999661629037971 0.323837626567036 0.141523098401638 ENSG00000131584 ACAP3
ENST00000379037 0.999661629037971 0.128160824722648 0.187018794630232 ENSG00000131584 ACAP3
ENST00000476572 0.999661629037971 0.166110076750109 0.177009858630616 ENSG00000131584 ACAP3
ENST00000493992 0.9830437849171 0.0989982995411042 0.205713527322844 ENSG00000131584 ACAP3
ENST00000472541 0.999661629037971 0.198197929928809 0.170634843081879 ENSG00000131584 ACAP3
ENST00000354980 0.999661629037971 0.137066068907386 0.185068440846945 ENSG00000131584 ACAP3
ENST00000478065 0.928310132220601 0.0455625041530472 0.229935497873594 ENSG00000131584 ACAP3
ENST00000479108 0.989146627736319 0.10872979969002 0.205136015482137 ENSG00000131584 ACAP3
ENST00000438966 0.976701095431761 0.0938871627642918 0.214525504795325 ENSG00000131584 ACAP3
ENST00000379031 0.999661629037971 0.546578026755801 0.0745221540460552 ENSG00000169972 PUSL1
ENST00000470520 0.999661629037971 0.326834703266015 0.128899584845494 ENSG00000169972 PUSL1
ENST00000463758 0.999661629037971 0.40943699416844 0.111457981936436 ENSG00000169972 PUSL1
ENST00000467712 0.999661629037971 0.496195115227495 0.0903970711357459 ENSG00000169972 PUSL1
ENST00000493657 0.999661629037971 0.681388543996831 0.0542483813977417 ENSG00000169972 PUSL1
ENST00000470030 0.999661629037971 0.622819036652092 0.0472651815080916 ENSG00000127054 CPSF3L
ENST00000435064 0.999661629037971 0.558605380699736 0.0563628045241672 ENSG00000127054 CPSF3L
ENST00000497304 0.999661629037971 0.897997580357738 -0.0148030371441478 ENSG00000127054 CPSF3L
ENST00000323275 0.999661629037971 0.556295134225474 0.0566764337115347 ENSG00000127054 CPSF3L
ENST00000411962 0.999661629037971 0.555132664410876 0.0568425824840727 ENSG00000127054 CPSF3L
ENST00000462432 0.999661629037971 0.643887912717947 0.0430516399966877 ENSG00000127054 CPSF3L
ENST00000478641 0.999661629037971 0.583091755277819 0.0531875097545655 ENSG00000127054 CPSF3L
ENST00000458452 0.999661629037971 0.554450636782563 0.056941201475351 ENSG00000127054 CPSF3L
ENST00000419704 0.999661629037971 0.554450636782563 0.056941201475351 ENSG00000127054 CPSF3L
ENST00000540437 0.999661629037971 0.554450636782563 0.056941201475351 ENSG00000127054 CPSF3L
ENST00000421495 0.999661629037971 0.554450636782563 0.056941201475351 ENSG00000127054 CPSF3L
ENST00000532772 0.999661629037971 0.546001307356977 0.0580831016655455 ENSG00000127054 CPSF3L
ENST00000450926 0.999661629037971 0.524558854794925 0.0609405981626183 ENSG00000127054 CPSF3L
ENST00000545578 0.999661629037971 0.524882200139973 0.0608816277635473 ENSG00000127054 CPSF3L
ENST00000527098 0.999661629037971 0.524882200139973 0.0608816277635473 ENSG00000127054 CPSF3L
ENST00000485710 0.999661629037971 0.599550745379674 0.05563024049657 ENSG00000127054 CPSF3L
ENST00000461514 0.999661629037971 0.640917818097804 0.0509064638523673 ENSG00000127054 CPSF3L
ENST00000525164 0.999661629037971 0.682334188749356 0.0448058770171572 ENSG00000127054 CPSF3L
ENST00000528879 0.999661629037971 0.514935621812148 0.0613349214580326 ENSG00000127054 CPSF3L
ENST00000525769 0.999661629037971 0.676666688256648 0.0458376052749691 ENSG00000127054 CPSF3L
ENST00000531377 0.999661629037971 0.448688097006929 0.0708308758197194 ENSG00000127054 CPSF3L
ENST00000527383 0.999661629037971 0.653726419058265 0.0403575849901744 ENSG00000127054 CPSF3L
ENST00000531292 0.999661629037971 0.327147040054365 0.104470186494753 ENSG00000127054 CPSF3L
ENST00000467408 0.999661629037971 0.612253223750335 0.049256775405108 ENSG00000127054 CPSF3L
ENST00000434694 0.999661629037971 0.426343254760515 0.0648898137985725 ENSG00000127054 CPSF3L
ENST00000531020 0.999661629037971 0.30565630773751 0.111373086909201 ENSG00000127054 CPSF3L
ENST00000533916 0.999661629037971 0.53932117145291 0.0621881200990215 ENSG00000127054 CPSF3L
ENST00000488042 0.999661629037971 0.472746525821403 0.0618765829924247 ENSG00000127054 CPSF3L
ENST00000526797 0.999661629037971 0.501779268668898 0.0550486503503146 ENSG00000127054 CPSF3L
ENST00000526332 0.999661629037971 0.501779268668898 0.0550486503503146 ENSG00000127054 CPSF3L
ENST00000430786 0.999661629037971 0.573981735202754 0.0514036243234557 ENSG00000127054 CPSF3L
ENST00000527719 0.999661629037971 0.612032236452768 0.048178692839645 ENSG00000127054 CPSF3L
ENST00000530031 0.999661629037971 0.610005193218256 0.0483114629970393 ENSG00000127054 CPSF3L
ENST00000526113 0.999661629037971 0.562148317407717 0.0542096140943247 ENSG00000127054 CPSF3L
ENST00000526904 0.999661629037971 0.556897821396122 0.0553391322650363 ENSG00000127054 CPSF3L
ENST00000525603 0.999661629037971 0.825809419721019 0.0177491127797028 ENSG00000127054 CPSF3L
ENST00000444968 0.999661629037971 0.521472071650433 0.0689735604421901 ENSG00000240731 RP5-890O3.9
ENST00000429572 0.999661629037971 0.439571753474525 0.0626473599426353 ENSG00000127054 CPSF3L
ENST00000498173 0.999661629037971 0.437668317375518 0.0626830636752704 ENSG00000127054 CPSF3L
ENST00000496353 0.999661629037971 0.432686092043638 0.063574561461564 ENSG00000127054 CPSF3L
ENST00000493534 0.999661629037971 0.446084111513598 0.0629214348405788 ENSG00000127054 CPSF3L
ENST00000534345 0.999661629037971 0.473992844634985 0.0623195162399476 ENSG00000127054 CPSF3L
ENST00000532952 0.999661629037971 0.42857205120297 0.0731833534436788 ENSG00000127054 CPSF3L
ENST00000490853 0.999661629037971 0.416803805268719 0.0737461418475063 ENSG00000127054 CPSF3L
ENST00000531019 0.999661629037971 0.416803805268719 0.0737461418475063 ENSG00000127054 CPSF3L
ENST00000498476 0.999661629037971 0.475006616098943 0.064370997922031 ENSG00000127054 CPSF3L
ENST00000470679 0.999661629037971 0.507283623551387 0.0590136528531744 ENSG00000127054 CPSF3L
ENST00000525285 0.999661629037971 0.249655120341424 0.103558886798759 ENSG00000127054 CPSF3L
ENST00000530233 0.999661629037971 0.241047303415028 0.126604539860151 ENSG00000127054 CPSF3L
ENST00000464957 0.999661629037971 0.404705190949664 0.106787859507554 ENSG00000224051 GLTPD1
ENST00000343938 0.999661629037971 0.312473800277273 0.11833168605542 ENSG00000224051 GLTPD1
ENST00000488011 0.999661629037971 0.135651581133667 0.188523468518025 ENSG00000224051 GLTPD1
ENST00000378891 0.999661629037971 0.209123689074908 0.174824507193494 ENSG00000107404 DVL1
ENST00000378888 0.999661629037971 0.206362217388357 0.177811078438512 ENSG00000107404 DVL1
ENST00000472445 0.999661629037971 0.184533513265 0.158726117343366 ENSG00000107404 DVL1
ENST00000474033 0.999661629037971 0.491090542953685 0.0914426463073069 ENSG00000162576 MXRA8
ENST00000309212 0.975812020339369 0.0910784989878258 0.205640319924019 ENSG00000162576 MXRA8
ENST00000477278 0.972647688220504 0.0869168460129819 0.20740300943275 ENSG00000162576 MXRA8
ENST00000342753 0.975812020339369 0.0910784989878258 0.205640319924019 ENSG00000162576 MXRA8
ENST00000445648 0.975812020339369 0.0910784989878258 0.205640319924019 ENSG00000162576 MXRA8
ENST00000473097 0.999661629037971 0.583003322386487 0.0746444880795759 ENSG00000162576 MXRA8
ENST00000478517 0.999661629037971 0.862934053182112 0.0238637520994312 ENSG00000162576 MXRA8
ENST00000476718 0.999661629037971 0.312284096470744 0.139248764652336 ENSG00000162576 MXRA8
ENST00000464351 0.999661629037971 0.300046110571011 0.160371008889623 ENSG00000162576 MXRA8
ENST00000338370 0.999661629037971 0.50802854635343 0.0993300235303927 ENSG00000175756 AURKAIP1
ENST00000338338 0.999661629037971 0.498273899824079 0.101672603381945 ENSG00000175756 AURKAIP1
ENST00000321751 0.999661629037971 0.508993468144477 0.0991171424811752 ENSG00000175756 AURKAIP1
ENST00000378853 0.999661629037971 0.510263470167717 0.0988257436494099 ENSG00000175756 AURKAIP1
ENST00000489799 0.999661629037971 0.481617897613424 0.106662269400769 ENSG00000175756 AURKAIP1
ENST00000496905 0.999661629037971 0.497805511352032 0.103379816974702 ENSG00000175756 AURKAIP1
ENST00000480479 0.999661629037971 0.161525481912739 0.124772241524792 ENSG00000221978 CCNL2
ENST00000482621 0.999661629037971 0.190247933518202 0.0972117860592364 ENSG00000221978 CCNL2
ENST00000408952 0.999661629037971 0.190247933518202 0.0972117860592364 ENSG00000221978 CCNL2
ENST00000463260 0.999661629037971 0.160114304008949 0.12480135998247 ENSG00000221978 CCNL2
ENST00000400809 0.999661629037971 0.151177630392936 0.113923509741371 ENSG00000221978 CCNL2
ENST00000496007 0.999661629037971 0.151442644330247 0.113821860759168 ENSG00000221978 CCNL2
ENST00000482365 0.981463366330165 0.0983740307844622 0.122812098703748 ENSG00000221978 CCNL2
ENST00000481223 0.999661629037971 0.12932940143272 0.120343286837938 ENSG00000221978 CCNL2
ENST00000418865 0.964240672324919 0.0588791588460953 0.132632449938041 ENSG00000221978 CCNL2
ENST00000505849 0.9830437849171 0.0992309169985264 0.141161227684887 ENSG00000221978 CCNL2
ENST00000488340 0.999661629037971 0.189202848636065 0.11302105501452 ENSG00000221978 CCNL2
ENST00000492998 0.999661629037971 0.258927058718669 0.117016666383571 ENSG00000221978 CCNL2
ENST00000469113 0.999661629037971 0.131686920604345 0.109050392264317 ENSG00000221978 CCNL2
ENST00000480646 0.999661629037971 0.288456419906949 0.117844013694615 ENSG00000221978 CCNL2
ENST00000471930 0.999661629037971 0.367865631502595 0.0658674501027279 ENSG00000221978 CCNL2
ENST00000408918 0.999661629037971 0.278015768345845 0.109166998782286 ENSG00000221978 CCNL2
ENST00000473872 0.999661629037971 0.719586334875402 0.037628502077842 ENSG00000221978 CCNL2
ENST00000425598 0.999661629037971 0.267485836757108 0.115327754954799 ENSG00000221978 CCNL2
ENST00000463895 0.999661629037971 0.578413457909346 0.0595987686036808 ENSG00000221978 CCNL2
ENST00000497013 0.999661629037971 0.684070619281941 0.0430961703376416 ENSG00000221978 CCNL2
ENST00000448629 0.975812020339369 0.0923553560157031 0.211356459600261 ENSG00000224870 RP4-758J18.2
ENST00000444362 0.915626657226119 0.0385846904110608 0.158384895790662 ENSG00000224870 RP4-758J18.2
ENST00000418833 0.942821327140946 0.0515924944218618 0.15265294938135 ENSG00000224870 RP4-758J18.2
ENST00000576232 0.970916711467151 0.0680927016408749 0.245155810828321 ENSG00000224870 RP4-758J18.2
ENST00000570344 0.969320702173085 0.0663484941068745 0.250481523312708 ENSG00000224870 RP4-758J18.2
ENST00000447725 0.968770854256757 0.0656387345135031 0.147660803279791 ENSG00000224870 RP4-758J18.2
ENST00000572242 0.967285551322101 0.0630159064452394 0.147185384119579 ENSG00000224870 RP4-758J18.2
ENST00000453521 0.970916711467151 0.0691116700430305 0.150463901127011 ENSG00000224870 RP4-758J18.2
ENST00000344843 0.999661629037971 0.718961693539326 0.0264589874520553 ENSG00000242485 MRPL20
ENST00000493287 0.999661629037971 0.495779662843703 0.0486208842545185 ENSG00000242485 MRPL20
ENST00000487659 0.999661629037971 0.714930271455419 0.0268556542172271 ENSG00000242485 MRPL20
ENST00000492508 0.999661629037971 0.655137173294299 0.03300068272379 ENSG00000242485 MRPL20
ENST00000482352 0.999661629037971 0.767769203350974 0.0253833191708783 ENSG00000242485 MRPL20
ENST00000477686 0.999661629037971 0.880530850911779 -0.0134682690246238 ENSG00000242485 MRPL20
ENST00000607307 0.999661629037971 0.913719274052311 -0.0156644280880533 ENSG00000272455 RP4-758J18.13
ENST00000495558 0.999661629037971 0.13977301272639 0.191221734898413 ENSG00000179403 VWA1
ENST00000338660 0.999661629037971 0.338977880804071 0.107308432241002 ENSG00000179403 VWA1
ENST00000404702 0.999661629037971 0.324022020097879 0.111116177323394 ENSG00000179403 VWA1
ENST00000476993 0.999661629037971 0.324932082433956 0.111000716504446 ENSG00000179403 VWA1
ENST00000471398 0.999661629037971 0.56321440416618 0.0810983799241191 ENSG00000179403 VWA1
ENST00000378741 0.999661629037971 0.315601123669699 0.104011778843497 ENSG00000160072 ATAD3B
ENST00000308647 0.999661629037971 0.284653186989744 0.122270065898612 ENSG00000160072 ATAD3B
ENST00000472194 0.999661629037971 0.263933432815059 0.127643517099218 ENSG00000160072 ATAD3B
ENST00000378736 0.999661629037971 0.340203074313691 0.120720864825711 ENSG00000160072 ATAD3B
ENST00000485748 0.999661629037971 0.252462503141532 0.137101951379277 ENSG00000160072 ATAD3B
ENST00000474481 0.999661629037971 0.282666343037762 0.128955566367956 ENSG00000160072 ATAD3B
ENST00000378756 0.999661629037971 0.397107350081584 0.0949678238159782 ENSG00000197785 ATAD3A
ENST00000378755 0.999661629037971 0.397219653878703 0.0949573159612153 ENSG00000197785 ATAD3A
ENST00000339113 0.999661629037971 0.4488927978022 0.0822884146038327 ENSG00000197785 ATAD3A
ENST00000536055 0.999661629037971 0.4488927978022 0.0822884146038327 ENSG00000197785 ATAD3A
ENST00000439513 0.967285551322101 0.0642958762264138 0.271208521275525 ENSG00000197785 ATAD3A
ENST00000429957 0.999661629037971 0.92766264159726 -0.00890770645640546 ENSG00000197785 ATAD3A
ENST00000400830 0.999661629037971 0.54256246048982 0.0764833108162223 ENSG00000197785 ATAD3A
ENST00000378733 0.999661629037971 0.652293348649963 0.0662526813299205 ENSG00000205090 TMEM240
ENST00000425828 0.999661629037971 0.646015247387413 0.0675864056291243 ENSG00000205090 TMEM240
ENST00000291386 0.999661629037971 0.849932789849398 -0.0208746628282765 ENSG00000160075 SSU72
ENST00000378726 0.999661629037971 0.667704384061058 0.0223507181551914 ENSG00000160075 SSU72
ENST00000378725 0.999661629037971 0.792277095372794 -0.0317313562253857 ENSG00000160075 SSU72
ENST00000359060 0.999661629037971 0.61889538821195 -0.0505489431236045 ENSG00000160075 SSU72
ENST00000539195 0.999661629037971 0.325634673735595 -0.0854655866302664 ENSG00000215791 AL645728.2
ENST00000366221 0.999661629037971 0.946321003207979 -0.00767315355802175 ENSG00000215014 AL645728.1
ENST00000422725 0.999661629037971 0.251114568795354 0.131656059267454 ENSG00000228594 C1orf233
ENST00000607222 0.904490368726905 0.0301216865927413 0.295254244838313 ENSG00000272106 RP11-345P4.9
ENST00000520777 0.999661629037971 0.213687009115097 0.164128469940025 ENSG00000197530 MIB2
ENST00000378710 0.999661629037971 0.213687009115097 0.164128469940025 ENSG00000197530 MIB2
ENST00000360522 0.999661629037971 0.213687009115097 0.164128469940025 ENSG00000197530 MIB2
ENST00000357210 0.999661629037971 0.213687009115097 0.164128469940025 ENSG00000197530 MIB2
ENST00000355826 0.999661629037971 0.213622748673308 0.164133395343015 ENSG00000197530 MIB2
ENST00000518681 0.999661629037971 0.214262626801025 0.163902938387168 ENSG00000197530 MIB2
ENST00000505820 0.999661629037971 0.212349745952394 0.164588051755394 ENSG00000197530 MIB2
ENST00000479659 0.999661629037971 0.210320574663773 0.165333531085366 ENSG00000197530 MIB2
ENST00000489635 0.999661629037971 0.214077700813374 0.163947698213956 ENSG00000197530 MIB2
ENST00000511502 0.999661629037971 0.214238951899048 0.16389231165902 ENSG00000197530 MIB2
ENST00000477990 0.766665472910678 0.00885245560052352 0.246846568105592 ENSG00000197530 MIB2
ENST00000514363 0.999661629037971 0.265758311285253 0.144064368244598 ENSG00000197530 MIB2
ENST00000487053 0.999661629037971 0.210616815093361 0.164369050181524 ENSG00000197530 MIB2
ENST00000502470 0.999661629037971 0.207664517815086 0.159205768630085 ENSG00000197530 MIB2
ENST00000378712 0.999661629037971 0.209848793845285 0.164626855195529 ENSG00000197530 MIB2
ENST00000507082 0.650342691501465 0.00241476329728556 0.305737085799778 ENSG00000197530 MIB2
ENST00000463492 0.472649005297445 0.00100276543801409 0.372408123278561 ENSG00000197530 MIB2
ENST00000510793 0.999661629037971 0.309837823825612 0.129357255086341 ENSG00000197530 MIB2
ENST00000504599 0.999661629037971 0.240346383500381 0.154366827209238 ENSG00000197530 MIB2
ENST00000507229 0.999661629037971 0.262464085540816 0.146949994206661 ENSG00000197530 MIB2
ENST00000503789 0.999661629037971 0.499433802855264 0.086608171162625 ENSG00000197530 MIB2
ENST00000378708 0.999661629037971 0.330659927665442 0.129276401096356 ENSG00000197530 MIB2
ENST00000506488 0.999661629037971 0.331706806347516 0.128901818467382 ENSG00000197530 MIB2
ENST00000512004 0.999661629037971 0.373229591684901 0.0916083692105002 ENSG00000197530 MIB2
ENST00000508455 0.999661629037971 0.872370465437114 0.0208713570205021 ENSG00000197530 MIB2
ENST00000514234 0.999661629037971 0.208934476888937 0.160203290461757 ENSG00000197530 MIB2
ENST00000467597 0.970916711467151 0.0702334592909712 0.213829462817415 ENSG00000197530 MIB2
ENST00000508148 0.999661629037971 0.253349745947153 0.147216410003359 ENSG00000197530 MIB2
ENST00000486072 0.999661629037971 0.364235335517721 0.106547195611954 ENSG00000197530 MIB2
ENST00000505370 0.868064070929862 0.0241853513580167 0.257481324610769 ENSG00000197530 MIB2
ENST00000473511 0.953257926368219 0.0553253628339269 0.249522981359265 ENSG00000197530 MIB2
ENST00000464570 0.979291912528833 0.0955725857917712 0.219196245386264 ENSG00000197530 MIB2
ENST00000483015 0.975812020339369 0.092508262222966 0.223382965519997 ENSG00000197530 MIB2
ENST00000511910 0.990778174326626 0.109847221740711 0.228095177825903 ENSG00000197530 MIB2
ENST00000513088 0.999661629037971 0.464028826914614 0.0542032724266286 ENSG00000248333 CDK11B
ENST00000341832 0.999661629037971 0.699917618544201 0.0286985039048603 ENSG00000248333 CDK11B
ENST00000317673 0.999661629037971 0.585554441768978 0.0424344048417424 ENSG00000248333 CDK11B
ENST00000340677 0.999661629037971 0.585554441768978 0.0424344048417424 ENSG00000248333 CDK11B
ENST00000407249 0.999661629037971 0.585554441768978 0.0424344048417424 ENSG00000248333 CDK11B
ENST00000341028 0.999661629037971 0.704168967295216 0.0482321724343372 ENSG00000248333 CDK11B
ENST00000607013 0.999661629037971 0.65550503335159 0.0517940934397714 ENSG00000272004 RP11-345P4.10
ENST00000378662 0.999661629037971 0.495653892166279 0.0742534720094579 ENSG00000189339 SLC35E2B
ENST00000234800 0.999661629037971 0.500598136616651 0.0736392264970815 ENSG00000189339 SLC35E2B
ENST00000480991 0.999661629037971 0.429736236849353 0.0940846031180758 ENSG00000189339 SLC35E2B
ENST00000481276 0.999661629037971 0.951022338191099 0.00660119289420409 ENSG00000189339 SLC35E2B
ENST00000596308 0.999661629037971 0.761139433708474 0.0388644012094279 ENSG00000269737 RP11-345P4.7
ENST00000597891 0.999661629037971 0.652272568319063 0.0599835048704451 ENSG00000269227 RP11-345P4.6
ENST00000356200 0.999661629037971 0.790004668202952 0.0188102834916365 ENSG00000008128 CDK11A
ENST00000598846 0.999661629037971 0.777185645295704 -0.0167328758199192 ENSG00000268575 RP1-283E3.8
ENST00000463652 0.999661629037971 0.529030404946345 0.0904496381629817 ENSG00000008128 CDK11A
ENST00000358779 0.999661629037971 0.809682265556503 0.0166540123700396 ENSG00000008128 CDK11A
ENST00000460465 0.999661629037971 0.809682265556503 0.0166540123700396 ENSG00000008128 CDK11A
ENST00000404249 0.999661629037971 0.809682265556503 0.0166540123700396 ENSG00000008128 CDK11A
ENST00000378633 0.999661629037971 0.809682265556503 0.0166540123700396 ENSG00000008128 CDK11A
ENST00000357760 0.999661629037971 0.809682265556503 0.0166540123700396 ENSG00000008128 CDK11A
ENST00000509982 0.999661629037971 0.790004668202952 0.0188102834916365 ENSG00000008128 CDK11A
ENST00000378638 0.999661629037971 0.790004668202952 0.0188102834916365 ENSG00000008128 CDK11A
ENST00000356937 0.999661629037971 0.592624004646381 0.0388361269784312 ENSG00000008128 CDK11A
ENST00000478901 0.999661629037971 0.533857696184697 0.0913113711593261 ENSG00000008128 CDK11A
ENST00000468397 0.999661629037971 0.800686882116807 0.0351208269472966 ENSG00000008128 CDK11A
ENST00000491311 0.999661629037971 0.618037525642484 0.0689493202462996 ENSG00000008128 CDK11A
ENST00000495016 0.999661629037971 0.399576699363838 0.121656720710219 ENSG00000008128 CDK11A
ENST00000468800 0.999661629037971 0.345411673336488 0.0989148422897936 ENSG00000008128 CDK11A
ENST00000464748 0.999661629037971 0.977496720253443 0.00403222427366603 ENSG00000008128 CDK11A
ENST00000489300 0.999661629037971 0.969234910480308 0.00478764527707368 ENSG00000008128 CDK11A
ENST00000492390 0.999661629037971 0.45385154758385 0.0841958494167857 ENSG00000008128 CDK11A
ENST00000474916 0.999661629037971 0.464616362192833 0.082987719552102 ENSG00000008128 CDK11A
ENST00000378635 0.999661629037971 0.905277457979549 0.00946006206508117 ENSG00000008128 CDK11A
ENST00000479362 0.999661629037971 0.618095522776752 -0.04644720914192 ENSG00000008128 CDK11A
ENST00000498810 0.999661629037971 0.56572356440533 -0.0641983501680587 ENSG00000008128 CDK11A
ENST00000487462 0.999661629037971 0.353456189942306 -0.102144704091268 ENSG00000008128 CDK11A
ENST00000401096 0.999661629037971 0.390296076350071 -0.0933447900447578 ENSG00000008128 CDK11A
ENST00000577672 0.999661629037971 0.660579561086756 -0.0349086502466976 ENSG00000227775 RP1-283E3.4
ENST00000417099 0.999661629037971 0.483295532590972 -0.058427870758253 ENSG00000227775 RP1-283E3.4
ENST00000355439 0.999661629037971 0.801084989265429 -0.0201062615717786 ENSG00000215790 SLC35E2
ENST00000400924 0.999661629037971 0.775596266283556 -0.0227439922823157 ENSG00000215790 SLC35E2
ENST00000246421 0.999661629037971 0.906231509335914 0.0129624480326182 ENSG00000215790 SLC35E2
ENST00000475229 0.999661629037971 0.952982232391309 0.00663147593396742 ENSG00000215790 SLC35E2
ENST00000424604 0.999661629037971 0.848558933079241 0.0224683232733659 ENSG00000227775 RP1-283E3.4
ENST00000418950 0.999661629037971 0.394521385017611 0.106840373492234 ENSG00000227775 RP1-283E3.4
ENST00000341426 0.999661629037971 0.153118709432157 0.170532813244754 ENSG00000008130 NADK
ENST00000341991 0.999661629037971 0.154218146443136 0.170147187850179 ENSG00000008130 NADK
ENST00000378625 0.999661629037971 0.152398360333344 0.170914425261149 ENSG00000008130 NADK
ENST00000344463 0.999661629037971 0.153118709432157 0.170532813244754 ENSG00000008130 NADK
ENST00000342348 0.999661629037971 0.233136530292726 0.13802850643185 ENSG00000008130 NADK
ENST00000498806 0.999661629037971 0.439719772012899 0.0954872359057186 ENSG00000008130 NADK
ENST00000469045 0.999661629037971 0.180505358205673 0.153396221392252 ENSG00000008130 NADK
ENST00000480499 0.999661629037971 0.246536637878742 0.13254753005447 ENSG00000008130 NADK
ENST00000497747 0.991977241280128 0.111281941714575 0.175095196187867 ENSG00000008130 NADK
ENST00000477235 0.999661629037971 0.237583383865398 0.146785447368358 ENSG00000008130 NADK
ENST00000489538 0.999661629037971 0.326956435068693 0.121678226675194 ENSG00000008130 NADK
ENST00000497615 0.999661629037971 0.130810544578821 0.172433954930897 ENSG00000008130 NADK
ENST00000497186 0.999661629037971 0.21465161192974 0.153720585644469 ENSG00000008130 NADK
ENST00000400922 0.999661629037971 0.17805881233429 0.151939968226969 ENSG00000008130 NADK
ENST00000492845 0.999661629037971 0.125281448323919 0.202329936391896 ENSG00000008130 NADK
ENST00000492768 0.972647688220504 0.0879207482001353 0.223682267799638 ENSG00000008130 NADK
ENST00000460602 0.972647688220504 0.0770086941702437 0.227235781387529 ENSG00000008130 NADK
ENST00000464373 0.787635980196419 0.00984695713895251 0.28113128626877 ENSG00000008130 NADK
ENST00000378609 0.999661629037971 0.980605383634098 -0.0015175588043522 ENSG00000078369 GNB1
ENST00000461893 0.999661629037971 0.611812920104467 0.0572050243781878 ENSG00000078369 GNB1
ENST00000471354 0.999661629037971 0.78325147079836 0.0280159531220205 ENSG00000078369 GNB1
ENST00000439272 0.999661629037971 0.518951850109238 -0.0437571823852273 ENSG00000078369 GNB1
ENST00000434686 0.999661629037971 0.524147092915545 -0.0444918004440171 ENSG00000078369 GNB1
ENST00000437146 0.999661629037971 0.914529792781333 -0.0120226797856548 ENSG00000078369 GNB1
ENST00000472614 0.999661629037971 0.486358217485051 -0.0498531369159494 ENSG00000078369 GNB1
ENST00000607589 0.999661629037971 0.946344508047509 0.00913731947904814 ENSG00000078369 GNB1
ENST00000378567 0.999661629037971 0.712598129897399 -0.0438961877970052 ENSG00000067606 PRKCZ
ENST00000400921 0.999661629037971 0.873855396307401 -0.0186613899074452 ENSG00000067606 PRKCZ
ENST00000461106 0.999661629037971 0.861008948950367 -0.0202379479337625 ENSG00000067606 PRKCZ
ENST00000400920 0.999661629037971 0.880293033235357 0.0186224545640959 ENSG00000067606 PRKCZ
ENST00000479263 0.999661629037971 0.707984619248496 0.04967211974429 ENSG00000067606 PRKCZ
ENST00000478770 0.999661629037971 0.71357179436673 0.0483978732410263 ENSG00000067606 PRKCZ
ENST00000505322 0.999661629037971 0.280762870082202 0.14502611785093 ENSG00000067606 PRKCZ
ENST00000469733 0.999661629037971 0.35723989052393 0.111536037253216 ENSG00000162585 C1orf86
ENST00000414253 0.999661629037971 0.369294923673898 0.107824304996983 ENSG00000162585 C1orf86
ENST00000428120 0.999661629037971 0.369294923673898 0.107824304996983 ENSG00000162585 C1orf86
ENST00000400919 0.999661629037971 0.369294923673898 0.107824304996983 ENSG00000162585 C1orf86
ENST00000400918 0.999661629037971 0.396546349239039 0.100930907520513 ENSG00000162585 C1orf86
ENST00000497675 0.999661629037971 0.198384304346858 0.154600708540336 ENSG00000162585 C1orf86
ENST00000378543 0.999661629037971 0.242876655554275 0.139741399407085 ENSG00000162585 C1orf86
ENST00000378546 0.999661629037971 0.242876655554275 0.139741399407085 ENSG00000162585 C1orf86
ENST00000401813 0.999661629037971 0.245175159965473 0.139662800233652 ENSG00000162585 C1orf86
ENST00000487186 0.999661629037971 0.209146510474987 0.15074537566767 ENSG00000162585 C1orf86
ENST00000378545 0.999661629037971 0.275582645537832 0.131258775037536 ENSG00000162585 C1orf86
ENST00000476803 0.999661629037971 0.205625921517605 0.15275807085425 ENSG00000162585 C1orf86
ENST00000440825 0.999661629037971 0.243850347706742 0.139441641730612 ENSG00000162585 C1orf86
ENST00000597060 0.787635980196419 0.00972707104954325 0.343661570366244 ENSG00000269554 AL590822.2
ENST00000420515 0.999661629037971 0.337454166871952 0.112210943904716 ENSG00000162585 C1orf86
ENST00000514625 0.911421415178176 0.0354212256786749 0.292779451997262 ENSG00000162585 C1orf86
ENST00000378536 0.999661629037971 0.836323001026054 0.0193238156687187 ENSG00000157933 SKI
ENST00000508416 0.999661629037971 0.579065065172797 -0.0706696274842102 ENSG00000157933 SKI
ENST00000478223 0.999661629037971 0.591447763639253 -0.0655208858222746 ENSG00000157933 SKI
ENST00000507179 0.968770854256757 0.0657241437312928 0.221906583232775 ENSG00000157933 SKI
ENST00000378531 0.968977611716217 0.0661345147421282 0.183831753337167 ENSG00000116151 MORN1
ENST00000606372 0.967285551322101 0.0643950618675177 0.182288471367893 ENSG00000116151 MORN1
ENST00000378529 0.991891147232076 0.111212561081102 0.161537080582737 ENSG00000116151 MORN1
ENST00000607342 0.999661629037971 0.293477813508911 0.135187310011596 ENSG00000116151 MORN1
ENST00000469374 0.9830437849171 0.0988731363310967 0.19019868220813 ENSG00000116151 MORN1
ENST00000419785 0.99781445610422 0.119555130704476 0.211540341853319 ENSG00000116151 MORN1
ENST00000378525 0.999661629037971 0.169499213008354 0.153216597902723 ENSG00000116151 MORN1
ENST00000449373 0.980221165057597 0.0971431534203916 0.190295209510951 ENSG00000116151 MORN1
ENST00000317490 0.999661629037971 0.173615282355246 0.187603249455651 ENSG00000178642 AL513477.1
ENST00000607031 0.999661629037971 0.259662257759988 0.157291384469228 ENSG00000116151 MORN1
ENST00000475812 0.972647688220504 0.0804369024510422 0.264461985228498 ENSG00000116151 MORN1
ENST00000494279 0.999661629037971 0.498792533116761 0.098482035800557 ENSG00000116151 MORN1
ENST00000378518 0.999661629037971 0.210607959903423 0.115015483861553 ENSG00000157916 RER1
ENST00000605895 0.983804130181283 0.101511281956121 0.132437225793851 ENSG00000157916 RER1
ENST00000378513 0.972647688220504 0.0780636438904659 0.136241399457962 ENSG00000157916 RER1
ENST00000306256 0.999661629037971 0.200494353400879 0.117890795461995 ENSG00000157916 RER1
ENST00000493207 0.999661629037971 0.172641839420448 0.132980701064973 ENSG00000157916 RER1
ENST00000378512 0.972647688220504 0.0784589259203627 0.136139223855347 ENSG00000157916 RER1
ENST00000443438 0.999661629037971 0.144926906076931 0.12152885381882 ENSG00000157916 RER1
ENST00000488353 0.972647688220504 0.0824161397556984 0.129092372345481 ENSG00000157916 RER1
ENST00000462129 0.972647688220504 0.07453879724294 0.146572995392282 ENSG00000157916 RER1
ENST00000288774 0.999661629037971 0.712908357961431 0.0370934559258957 ENSG00000157911 PEX10
ENST00000447513 0.999661629037971 0.732524756973895 0.0343038065243656 ENSG00000157911 PEX10
ENST00000507596 0.999661629037971 0.749804686691266 0.0319901045355776 ENSG00000157911 PEX10
ENST00000510434 0.999661629037971 0.396012044115394 0.102168089208093 ENSG00000157911 PEX10
ENST00000508384 0.99331621294528 0.113809612698507 0.188971603275073 ENSG00000157911 PEX10
ENST00000515760 0.999661629037971 0.146882011327749 0.188972747749172 ENSG00000157911 PEX10
ENST00000502666 0.893590320213051 0.027574287118889 0.272180612201561 ENSG00000157911 PEX10
ENST00000504111 0.915626657226119 0.0373596033160817 0.256824961265171 ENSG00000157911 PEX10
ENST00000514502 0.90846626630168 0.0324953313882506 0.274439090019721 ENSG00000157911 PEX10
ENST00000378466 0.999661629037971 0.415442241195627 0.0716217965437032 ENSG00000157881 PANK4
ENST00000435556 0.999661629037971 0.415347106693018 0.0715895270577848 ENSG00000157881 PANK4
ENST00000505228 0.999661629037971 0.365249939181709 0.0861964447169364 ENSG00000157881 PANK4
ENST00000502512 0.999661629037971 0.866759615404131 -0.0197827953826673 ENSG00000157881 PANK4
ENST00000471361 0.999661629037971 0.874719949056619 -0.0192177652697318 ENSG00000157881 PANK4
ENST00000487804 0.999661629037971 0.515496349824759 -0.0868864328078113 ENSG00000157881 PANK4
ENST00000515423 0.999661629037971 0.526751276796182 0.0825677839569971 ENSG00000157881 PANK4
ENST00000468002 0.999661629037971 0.184666052780078 0.139065503264478 ENSG00000157881 PANK4
ENST00000486396 0.999661629037971 0.665657220258022 0.0391040517898287 ENSG00000157881 PANK4
ENST00000502770 0.999661629037971 0.664053010127096 0.0405337011371517 ENSG00000157881 PANK4
ENST00000491212 0.999661629037971 0.910073367000354 -0.0117668346683993 ENSG00000157881 PANK4
ENST00000514922 0.999661629037971 0.93401473743644 0.00913274226462743 ENSG00000157881 PANK4
ENST00000606645 0.885148289229151 0.0263216508691709 0.299854120201395 ENSG00000272449 RP3-395M20.12
ENST00000416860 0.999661629037971 0.94991310579863 0.00791388287621424 ENSG00000238164 RP3-395M20.8
ENST00000443892 0.999661629037971 0.623637728928486 0.0480057280835136 ENSG00000238164 RP3-395M20.8
ENST00000449660 0.999661629037971 0.701347286779578 0.0500020913108474 ENSG00000238164 RP3-395M20.8
ENST00000448624 0.999661629037971 0.926610719779882 -0.0135583981878656 ENSG00000238164 RP3-395M20.8
ENST00000432521 0.999661629037971 0.569487394382721 0.0572797384448974 ENSG00000238164 RP3-395M20.8
ENST00000452793 0.999661629037971 0.966543490431351 0.0057767536948095 ENSG00000238164 RP3-395M20.8
ENST00000426449 0.999661629037971 0.537039198761073 0.0788077451248368 ENSG00000157873 TNFRSF14
ENST00000434817 0.999661629037971 0.550612701506521 0.0751782746345259 ENSG00000157873 TNFRSF14
ENST00000435221 0.999661629037971 0.550450425484427 0.0752094689626432 ENSG00000157873 TNFRSF14
ENST00000451778 0.999661629037971 0.541188902425304 0.0768883446172961 ENSG00000157873 TNFRSF14
ENST00000409119 0.999661629037971 0.533110679501485 0.077398871309393 ENSG00000157873 TNFRSF14
ENST00000355716 0.999661629037971 0.517816904801532 0.0785282629305634 ENSG00000157873 TNFRSF14
ENST00000475523 0.999661629037971 0.516466709213068 0.0787649045341299 ENSG00000157873 TNFRSF14
ENST00000442392 0.999661629037971 0.492525957581566 0.088066051095828 ENSG00000157873 TNFRSF14
ENST00000482074 0.999661629037971 0.516934466875417 0.0809535229963754 ENSG00000157873 TNFRSF14
ENST00000496064 0.999661629037971 0.484032589149675 0.0868606831723624 ENSG00000157873 TNFRSF14
ENST00000463471 0.999661629037971 0.466445501884107 0.0873169942314202 ENSG00000157873 TNFRSF14
ENST00000466750 0.999661629037971 0.415060165360464 0.0942843756800752 ENSG00000157873 TNFRSF14
ENST00000471768 0.999661629037971 0.490590207367598 0.0760768424718806 ENSG00000157873 TNFRSF14
ENST00000463835 0.999661629037971 0.568066921828238 0.0669808569121251 ENSG00000157873 TNFRSF14
ENST00000482602 0.999661629037971 0.590608994628328 0.0583819739805642 ENSG00000157873 TNFRSF14
ENST00000480305 0.999661629037971 0.624793594386931 0.0612563010831682 ENSG00000157873 TNFRSF14
ENST00000456687 0.999661629037971 0.675031449569929 0.0586668613371677 ENSG00000225931 RP3-395M20.7
ENST00000493183 0.999661629037971 0.407907486692332 0.120126452717985 ENSG00000157870 FAM213B
ENST00000474659 0.999661629037971 0.412368942813263 0.118949143131785 ENSG00000157870 FAM213B
ENST00000419916 0.999661629037971 0.138112409730146 0.163644167480299 ENSG00000157870 FAM213B
ENST00000378424 0.999661629037971 0.138112409730146 0.163644167480299 ENSG00000157870 FAM213B
ENST00000537325 0.999661629037971 0.374360841786313 0.127961664551902 ENSG00000157870 FAM213B
ENST00000378427 0.999661629037971 0.137625766497761 0.163849933947967 ENSG00000157870 FAM213B
ENST00000378425 0.999661629037971 0.137625766497761 0.163849933947967 ENSG00000157870 FAM213B
ENST00000464043 0.999661629037971 0.416954828491458 0.117608678383633 ENSG00000157870 FAM213B
ENST00000444521 0.999661629037971 0.137625766497761 0.163849933947967 ENSG00000157870 FAM213B
ENST00000465233 0.999661629037971 0.300773018219508 0.150293932331498 ENSG00000157870 FAM213B
ENST00000498083 0.999661629037971 0.297828490076968 0.151308739416985 ENSG00000157870 FAM213B
ENST00000481683 0.999661629037971 0.390225549278288 0.12419848739884 ENSG00000157870 FAM213B
ENST00000484099 0.999661629037971 0.139800196938959 0.160941860996003 ENSG00000157870 FAM213B
ENST00000477045 0.999661629037971 0.29946739726189 0.149056743275062 ENSG00000157870 FAM213B
ENST00000476686 0.972647688220504 0.088162527837366 0.138375945723081 ENSG00000157870 FAM213B
ENST00000471840 0.999661629037971 0.134161628633585 0.155851372182534 ENSG00000142606 MMEL1
ENST00000288709 0.999661629037971 0.154876196043802 0.147203929482208 ENSG00000142606 MMEL1
ENST00000378412 0.999661629037971 0.154481143263995 0.148140855201647 ENSG00000142606 MMEL1
ENST00000502556 0.999661629037971 0.179001611706923 0.165753436972454 ENSG00000142606 MMEL1
ENST00000504800 0.999661629037971 0.179001611706923 0.165753436972454 ENSG00000142606 MMEL1
ENST00000294599 0.999661629037971 0.840237998760775 0.030684083314926 ENSG00000162591 MEGF6
ENST00000356575 0.999661629037971 0.833244161203927 0.0320482638848062 ENSG00000162591 MEGF6
ENST00000494257 0.999661629037971 0.597011828417342 -0.0751735696339269 ENSG00000162591 MEGF6
ENST00000485002 0.999661629037971 0.853487078846482 0.0281638004432292 ENSG00000162591 MEGF6
ENST00000491842 0.999862563121468 0.998524621583415 -0.000254052640133159 ENSG00000162591 MEGF6
ENST00000475790 0.999661629037971 0.486421112751128 -0.0985457115244992 ENSG00000162591 MEGF6
ENST00000461795 0.999661629037971 0.921656654498333 -0.0147608519854985 ENSG00000162591 MEGF6
ENST00000378344 0.999661629037971 0.558696565897497 0.0378988185803198 ENSG00000158109 TPRG1L
ENST00000344579 0.999661629037971 0.558696565897497 0.0378988185803198 ENSG00000158109 TPRG1L
ENST00000378322 0.999661629037971 0.330223673480124 0.0899016342912371 ENSG00000116213 WRAP73
ENST00000270708 0.999661629037971 0.330223673480124 0.0899016342912371 ENSG00000116213 WRAP73
ENST00000471223 0.999661629037971 0.242065344060962 0.124564026409148 ENSG00000116213 WRAP73
ENST00000424367 0.999661629037971 0.187788793373605 0.121363585113609 ENSG00000116213 WRAP73
ENST00000497940 0.999661629037971 0.674533666486715 0.0456974603071335 ENSG00000116213 WRAP73
ENST00000469643 0.999661629037971 0.298679008906131 0.13201560040303 ENSG00000116213 WRAP73
ENST00000494884 0.999661629037971 0.942130067848038 0.0105601886598862 ENSG00000116213 WRAP73
ENST00000465916 0.999661629037971 0.634207337232133 0.0479967869729345 ENSG00000116213 WRAP73
ENST00000419924 0.999661629037971 0.807494329451756 0.0255629774421445 ENSG00000116213 WRAP73
ENST00000479331 0.999661629037971 0.306212288468484 0.14731233331097 ENSG00000116213 WRAP73
ENST00000418088 0.950386852764112 0.0539976509208943 0.19835949878292 ENSG00000227372 TP73-AS1
ENST00000452079 0.968770854256757 0.0656640105609108 0.20279724903492 ENSG00000227372 TP73-AS1
ENST00000419973 0.972647688220504 0.0841485437651793 0.229157455955034 ENSG00000227372 TP73-AS1
ENST00000423764 0.972846377217506 0.0894142039035354 0.200907927417488 ENSG00000227372 TP73-AS1
ENST00000587071 0.999661629037971 0.216940772903525 0.15087872260328 ENSG00000227372 TP73-AS1
ENST00000608600 0.999661629037971 0.25323373693259 0.135818178894516 ENSG00000227372 TP73-AS1
ENST00000544565 0.999661629037971 0.268436959931079 0.152668759573898 ENSG00000227372 TP73-AS1
ENST00000378251 0.999661629037971 0.651531735757446 0.0518487009015178 ENSG00000130764 LRRC47
ENST00000462356 0.999661629037971 0.983725601266996 0.00187274097921522 ENSG00000130764 LRRC47
ENST00000479239 0.999661629037971 0.771465063495438 -0.0276518375362162 ENSG00000130764 LRRC47
ENST00000607459 0.999661629037971 0.568597838762107 0.0751146965747305 ENSG00000272153 RP1-286D6.5
ENST00000378230 0.999661629037971 0.675160615633551 -0.0283269948217704 ENSG00000116198 CEP104
ENST00000484420 0.999661629037971 0.988255556129657 0.00194539197277272 ENSG00000116198 CEP104
ENST00000438539 0.999661629037971 0.971603569040789 0.00325613585102603 ENSG00000116198 CEP104
ENST00000461667 0.999661629037971 0.873253890185021 0.0148370930557234 ENSG00000116198 CEP104
ENST00000495701 0.999661629037971 0.907217697090539 0.0154111133481346 ENSG00000116198 CEP104
ENST00000460038 0.999661629037971 0.388132457096191 -0.0828505057247409 ENSG00000116198 CEP104
ENST00000494653 0.999661629037971 0.236331949397629 -0.0885798255903163 ENSG00000116198 CEP104
ENST00000443466 0.999661629037971 0.769029220423111 -0.0268249606950645 ENSG00000116198 CEP104
ENST00000428079 0.999661629037971 0.395929586511561 -0.074207802928543 ENSG00000116198 CEP104
ENST00000494951 0.999661629037971 0.530619520052731 -0.0834536644652388 ENSG00000116198 CEP104
ENST00000378223 0.999661629037971 0.3129485015394 -0.108256548308863 ENSG00000116198 CEP104
ENST00000378212 0.999661629037971 0.924698572836825 -0.00885811196880579 ENSG00000169598 DFFB
ENST00000378209 0.999661629037971 0.926174101892646 -0.00763950437670049 ENSG00000169598 DFFB
ENST00000491998 0.999661629037971 0.926174101892646 -0.00763950437670049 ENSG00000169598 DFFB
ENST00000338895 0.999661629037971 0.913436636083096 -0.010080490018907 ENSG00000169598 DFFB
ENST00000341385 0.999661629037971 0.487745421523675 0.0866682867880057 ENSG00000169598 DFFB
ENST00000468793 0.999661629037971 0.967406348835485 -0.00348530637673499 ENSG00000169598 DFFB
ENST00000339350 0.999661629037971 0.756109678954671 -0.0277406581157939 ENSG00000169598 DFFB
ENST00000477548 0.999661629037971 0.756109678954671 -0.0277406581157939 ENSG00000169598 DFFB
ENST00000378206 0.999661629037971 0.725583381634946 -0.0314148242348494 ENSG00000169598 DFFB
ENST00000475969 0.999661629037971 0.701207320145098 -0.0341832880145701 ENSG00000169598 DFFB
ENST00000461150 0.999661629037971 0.473295730164008 0.0955994059636217 ENSG00000169598 DFFB
ENST00000486765 0.999661629037971 0.452514455294324 0.0675455445070984 ENSG00000198912 C1orf174
ENST00000361605 0.999661629037971 0.452514455294324 0.0675455445070984 ENSG00000198912 C1orf174
ENST00000474140 0.999661629037971 0.452514455294324 0.0675455445070984 ENSG00000198912 C1orf174
ENST00000442673 0.999661629037971 0.387382242645527 0.123852794127285 ENSG00000236423 LINC01134
ENST00000439488 0.999661629037971 0.45309904100944 0.108180732924674 ENSG00000236423 LINC01134
ENST00000478423 0.999661629037971 0.391005797958865 -0.0580764769636663 ENSG00000131697 NPHP4
ENST00000460696 0.999661629037971 0.778880634072369 0.0278743421290928 ENSG00000131697 NPHP4
ENST00000378161 0.999661629037971 0.640775513810124 0.0438265790902787 ENSG00000131697 NPHP4
ENST00000489180 0.999661629037971 0.389078257357012 -0.0582955481872879 ENSG00000131697 NPHP4
ENST00000378156 0.999661629037971 0.389078257357012 -0.0582955481872879 ENSG00000131697 NPHP4
ENST00000378169 0.999661629037971 0.432163167232018 -0.0601384285721725 ENSG00000131697 NPHP4
ENST00000468253 0.999661629037971 0.863735733207576 -0.020023909596378 ENSG00000131697 NPHP4
ENST00000506941 0.999661629037971 0.495680835998197 0.0971788582358091 ENSG00000131697 NPHP4
ENST00000470763 0.999661629037971 0.943984990250426 0.00856113105595542 ENSG00000131697 NPHP4
ENST00000466897 0.972647688220504 0.0719461324778232 -0.212422287832546 ENSG00000131697 NPHP4
ENST00000378111 0.999661629037971 0.868905909080296 0.0135611688477543 ENSG00000069424 KCNAB2
ENST00000378097 0.999661629037971 0.796694939841101 0.0224412384210515 ENSG00000069424 KCNAB2
ENST00000493807 0.999661629037971 0.814074932071557 -0.0304459117895556 ENSG00000069424 KCNAB2
ENST00000378092 0.999661629037971 0.588791590641622 -0.0430853013247911 ENSG00000069424 KCNAB2
ENST00000478098 0.999661629037971 0.207387141166622 -0.108651476841188 ENSG00000069424 KCNAB2
ENST00000445501 0.999661629037971 0.202537748130114 -0.113192764967475 ENSG00000069424 KCNAB2
ENST00000428161 0.999661629037971 0.559559173968666 -0.0513144280225328 ENSG00000069424 KCNAB2
ENST00000389632 0.999661629037971 0.553720342400525 -0.0524378463099616 ENSG00000069424 KCNAB2
ENST00000602612 0.999661629037971 0.569475476935377 -0.0459848405171269 ENSG00000069424 KCNAB2
ENST00000378087 0.999661629037971 0.881067496813178 0.0121585379638619 ENSG00000069424 KCNAB2
ENST00000341524 0.999661629037971 0.782028804746364 0.0239031042438967 ENSG00000069424 KCNAB2
ENST00000352527 0.999661629037971 0.782028804746364 0.0239031042438967 ENSG00000069424 KCNAB2
ENST00000435937 0.999661629037971 0.191619085448522 -0.108296677162714 ENSG00000069424 KCNAB2
ENST00000164247 0.999661629037971 0.76880332437812 0.0255324278302566 ENSG00000069424 KCNAB2
ENST00000459822 0.999661629037971 0.221378882852234 -0.127157228203023 ENSG00000069424 KCNAB2
ENST00000594544 0.999661629037971 0.231186141095062 -0.138278679692329 ENSG00000268332 AL035406.1
ENST00000472700 0.999661629037971 0.158367746946704 -0.107415581020902 ENSG00000069424 KCNAB2
ENST00000378083 0.999661629037971 0.612734522643612 0.0434310892906537 ENSG00000069424 KCNAB2
ENST00000458166 0.999661629037971 0.708127159434624 -0.0212659899462659 ENSG00000069424 KCNAB2
ENST00000462676 0.999661629037971 0.479887539212839 -0.06378875281196 ENSG00000069424 KCNAB2
ENST00000481789 0.999661629037971 0.729025958593269 0.0218301670368974 ENSG00000069424 KCNAB2
ENST00000484532 0.999661629037971 0.313145990016671 -0.0546555262330097 ENSG00000116251 RPL22
ENST00000234875 0.999661629037971 0.319323777515017 -0.0531712288070029 ENSG00000116251 RPL22
ENST00000480661 0.999661629037971 0.277644617276325 -0.064723824589937 ENSG00000116251 RPL22
ENST00000497965 0.999661629037971 0.276024024490616 -0.0650896501570063 ENSG00000116251 RPL22
ENST00000471204 0.999661629037971 0.296033994311421 -0.0617687305450151 ENSG00000116251 RPL22
ENST00000465387 0.999661629037971 0.273876007201028 -0.0653763138478102 ENSG00000116251 RPL22
ENST00000462296 0.999661629037971 0.297915765137835 -0.0637291626791156 ENSG00000116251 RPL22
ENST00000465335 0.999661629037971 0.321754777471558 -0.0600528920818484 ENSG00000116251 RPL22
ENST00000377948 0.999661629037971 0.428185137583736 0.0684136587003503 ENSG00000158286 RNF207
ENST00000377939 0.999661629037971 0.445682647784939 0.0666568480529957 ENSG00000158286 RNF207
ENST00000485539 0.964756345753442 0.0590395673258079 0.253002549875603 ENSG00000158286 RNF207
ENST00000496676 0.999661629037971 0.698971164429631 0.0468533774369529 ENSG00000158286 RNF207
ENST00000463453 0.988488990885961 0.105629044924459 -0.215393886458746 ENSG00000158286 RNF207
ENST00000496329 0.999661629037971 0.141479866885331 -0.203109490702411 ENSG00000158286 RNF207
ENST00000492476 0.999661629037971 0.359934895726871 -0.116557325064927 ENSG00000158286 RNF207
ENST00000483336 0.999661629037971 0.622692710817059 0.0583192557454695 ENSG00000158286 RNF207
ENST00000343813 0.999661629037971 0.518530130271704 0.0333994131653752 ENSG00000116237 ICMT
ENST00000495791 0.999661629037971 0.954664429572426 -0.00741345425983712 ENSG00000116237 ICMT
ENST00000489498 0.999661629037971 0.188102445340473 0.0530369237052373 ENSG00000116237 ICMT
ENST00000474756 0.995907586082129 0.117070355511284 0.0837766435785559 ENSG00000116237 ICMT
ENST00000362035 0.999661629037971 0.31281885791078 0.112760842765594 ENSG00000116237 ICMT
ENST00000377893 0.918704291323538 0.0398355393366435 0.220635644719221 ENSG00000158292 GPR153
ENST00000608083 0.999661629037971 0.434226614756862 0.0562330271887854 ENSG00000097021 ACOT7
ENST00000377845 0.999661629037971 0.330720972767818 0.0720222825215599 ENSG00000097021 ACOT7
ENST00000377855 0.999661629037971 0.44111982732167 0.0553667103869092 ENSG00000097021 ACOT7
ENST00000377860 0.999661629037971 0.434226614756862 0.0562330271887854 ENSG00000097021 ACOT7
ENST00000418124 0.999661629037971 0.434226614756862 0.0562330271887854 ENSG00000097021 ACOT7
ENST00000545482 0.999661629037971 0.434144303331896 0.0562346223303374 ENSG00000097021 ACOT7
ENST00000361521 0.999661629037971 0.414281397680312 0.0589567183639611 ENSG00000097021 ACOT7
ENST00000377842 0.999661629037971 0.31447203120786 0.0746324058822034 ENSG00000097021 ACOT7
ENST00000473466 0.999661629037971 0.595599838060952 0.0496819779102132 ENSG00000097021 ACOT7
ENST00000481175 0.999661629037971 0.883798370359557 0.0141990154362901 ENSG00000097021 ACOT7
ENST00000541130 0.999661629037971 0.819241612942373 0.0253740262864813 ENSG00000097021 ACOT7
ENST00000377748 0.999661629037971 0.591438701472621 0.0765732814698949 ENSG00000171680 PLEKHG5
ENST00000400913 0.999661629037971 0.684167303620469 0.0584303410148037 ENSG00000171680 PLEKHG5
ENST00000489097 0.999661629037971 0.585512086632482 0.0796640153334795 ENSG00000171680 PLEKHG5
ENST00000340850 0.999661629037971 0.782069616213777 0.0399064453360604 ENSG00000171680 PLEKHG5
ENST00000377725 0.999661629037971 0.837996277473184 0.0295115729765301 ENSG00000171680 PLEKHG5
ENST00000377728 0.999661629037971 0.661764958356462 0.0623934966744198 ENSG00000171680 PLEKHG5
ENST00000377732 0.999661629037971 0.643998175696105 0.0658551464428971 ENSG00000171680 PLEKHG5
ENST00000400915 0.999661629037971 0.700814555322113 0.054638897326175 ENSG00000171680 PLEKHG5
ENST00000377740 0.999661629037971 0.640315852206013 0.0670494079786442 ENSG00000171680 PLEKHG5
ENST00000377737 0.999661629037971 0.640315852206013 0.0670494079786442 ENSG00000171680 PLEKHG5
ENST00000535355 0.999661629037971 0.743646248358689 0.0469392542295878 ENSG00000171680 PLEKHG5
ENST00000537245 0.999661629037971 0.624179299743118 0.0700050549611032 ENSG00000171680 PLEKHG5
ENST00000544978 0.999661629037971 0.496037725286815 0.0981205012772682 ENSG00000171680 PLEKHG5
ENST00000377705 0.999661629037971 0.423769562983798 -0.0586030642994848 ENSG00000162408 NOL9
ENST00000464383 0.999661629037971 0.523315828221941 -0.0732922425784944 ENSG00000162408 NOL9
ENST00000462798 0.999661629037971 0.857575290891984 0.0261915178423758 ENSG00000162408 NOL9
ENST00000460777 0.999661629037971 0.673180872391888 -0.0615793009147992 ENSG00000162408 NOL9
ENST00000464665 0.999661629037971 0.407754720509426 0.0972584293191632 ENSG00000162408 NOL9
ENST00000319084 0.999661629037971 0.279370508023571 0.127485524243016 ENSG00000204859 ZBTB48
ENST00000435905 0.999661629037971 0.267131529192324 0.131042904684707 ENSG00000204859 ZBTB48
ENST00000377674 0.967285551322101 0.0627937891932943 0.183412090644612 ENSG00000204859 ZBTB48
ENST00000488936 0.999661629037971 0.125870628192461 0.172548734038283 ENSG00000204859 ZBTB48
ENST00000482360 0.975812020339369 0.0926631532708744 0.167106805375464 ENSG00000204859 ZBTB48
ENST00000498342 0.999661629037971 0.175606734857195 0.15365614593515 ENSG00000204859 ZBTB48
ENST00000466813 0.972647688220504 0.0872633599630962 0.214137576033087 ENSG00000204859 ZBTB48
ENST00000377658 0.999661629037971 0.476730843425638 0.0822343744622841 ENSG00000162413 KLHL21
ENST00000377663 0.999661629037971 0.471355945658295 0.0832728601428755 ENSG00000162413 KLHL21
ENST00000467612 0.999661629037971 0.140676184754163 0.155599869165243 ENSG00000162413 KLHL21
ENST00000496707 0.972647688220504 0.0843778540057625 0.152523054603799 ENSG00000162413 KLHL21
ENST00000463043 0.989146627736319 0.108921916384974 0.151502033971584 ENSG00000162413 KLHL21
ENST00000377648 0.999661629037971 0.259507948208267 0.104904720954363 ENSG00000116273 PHF13
ENST00000495385 0.999661629037971 0.234075440131071 0.109736154910336 ENSG00000116273 PHF13
ENST00000054650 0.999661629037971 0.289207879290084 -0.109294014149134 ENSG00000041988 THAP3
ENST00000484676 0.999661629037971 0.141574236292659 -0.211562928146355 ENSG00000041988 THAP3
ENST00000307896 0.999661629037971 0.245286582160654 -0.12046983530205 ENSG00000041988 THAP3
ENST00000377627 0.999661629037971 0.418987349731849 0.0656536966045128 ENSG00000041988 THAP3
ENST00000484669 0.999661629037971 0.272242906835494 -0.114085545806482 ENSG00000041988 THAP3
ENST00000487819 0.999661629037971 0.23863883235208 -0.126141737603661 ENSG00000041988 THAP3
ENST00000472925 0.999661629037971 0.299239312017555 -0.111940349581628 ENSG00000041988 THAP3
ENST00000480647 0.999661629037971 0.574672763760087 -0.0772265881157013 ENSG00000041988 THAP3
ENST00000465508 0.999661629037971 0.222484113442235 0.0895724468195867 ENSG00000007923 DNAJC11
ENST00000349363 0.999661629037971 0.830408255304481 0.0161144239190646 ENSG00000007923 DNAJC11
ENST00000451196 0.999661629037971 0.830408255304481 0.0161144239190646 ENSG00000007923 DNAJC11
ENST00000377577 0.999661629037971 0.780119474604854 0.0201168791313015 ENSG00000007923 DNAJC11
ENST00000294401 0.999661629037971 0.846393466688432 0.0141435095601981 ENSG00000007923 DNAJC11
ENST00000542246 0.999719135447127 0.996249889880515 -0.000367193361215459 ENSG00000007923 DNAJC11
ENST00000377573 0.999661629037971 0.965730211796269 -0.00316336187346025 ENSG00000007923 DNAJC11
ENST00000472414 0.999661629037971 0.644731598253115 0.0428131033667043 ENSG00000007923 DNAJC11
ENST00000426784 0.999661629037971 0.727793460903722 -0.02645784935017 ENSG00000007923 DNAJC11
ENST00000473993 0.999661629037971 0.778549932905515 -0.0212076358223148 ENSG00000007923 DNAJC11
ENST00000469318 0.999661629037971 0.483534564220059 -0.0535424289930521 ENSG00000007923 DNAJC11
ENST00000485073 0.999661629037971 0.956244404310571 -0.00412866584793145 ENSG00000007923 DNAJC11
ENST00000460594 0.999661629037971 0.952528531119585 0.00455681323830103 ENSG00000007923 DNAJC11
ENST00000465911 0.999661629037971 0.710593109288475 0.0367512761836393 ENSG00000007923 DNAJC11
ENST00000303635 0.882455495887314 0.0259292793894669 -0.146588783634175 ENSG00000171735 CAMTA1
ENST00000490738 0.814313509793329 0.014948253276956 -0.181199791143595 ENSG00000171735 CAMTA1
ENST00000476163 0.807477061550801 0.0140844070351308 -0.150428712019878 ENSG00000171735 CAMTA1
ENST00000473578 0.812277028285034 0.0146411759201363 -0.181591157380839 ENSG00000171735 CAMTA1
ENST00000557126 0.846437641880452 0.0202792883989262 -0.147203799189477 ENSG00000171735 CAMTA1
ENST00000467404 0.814313509793329 0.0149188945560295 -0.180836489478383 ENSG00000171735 CAMTA1
ENST00000439411 0.859194176509341 0.0228268745605538 -0.150574655820888 ENSG00000171735 CAMTA1
ENST00000461311 0.835803942917456 0.0187809364444223 -0.149960157275477 ENSG00000171735 CAMTA1
ENST00000486138 0.801037663165617 0.0128686720235928 -0.195855886429166 ENSG00000171735 CAMTA1
ENST00000482934 0.820497600417727 0.0168980713387339 -0.170958337740754 ENSG00000171735 CAMTA1
ENST00000470648 0.999661629037971 0.122798132491037 -0.140287032222449 ENSG00000171735 CAMTA1
ENST00000461580 0.998870795472097 0.120775614705234 -0.140972660400587 ENSG00000171735 CAMTA1
ENST00000472283 0.975812020339369 0.0925295364047909 -0.222051578395947 ENSG00000171735 CAMTA1
ENST00000467267 0.999661629037971 0.72574604489177 -0.0285352251201526 ENSG00000171735 CAMTA1
ENST00000495233 0.999661629037971 0.954381118208291 0.00837872346231009 ENSG00000171735 CAMTA1
ENST00000490905 0.999661629037971 0.78424859506615 -0.0416548702875828 ENSG00000171735 CAMTA1
ENST00000054666 0.999661629037971 0.958184907718462 -0.00341470914059589 ENSG00000049245 VAMP3
ENST00000470357 0.999661629037971 0.926427770417743 -0.00542283434756829 ENSG00000049245 VAMP3
ENST00000487194 0.999661629037971 0.868352736816131 0.0118649104055319 ENSG00000049245 VAMP3
ENST00000377541 0.99691274685102 0.119073427266339 -0.16827868961848 ENSG00000049246 PER3
ENST00000377532 0.999661629037971 0.278463747285079 -0.12005832800282 ENSG00000049246 PER3
ENST00000361923 0.999661629037971 0.278918377901017 -0.119879193896514 ENSG00000049246 PER3
ENST00000473653 0.972647688220504 0.079549436324042 -0.252545755472969 ENSG00000049246 PER3
ENST00000463106 0.999661629037971 0.420876966025622 -0.119223156806066 ENSG00000049246 PER3
ENST00000451646 0.999661629037971 0.487465120498045 -0.10100578370865 ENSG00000236266 RP3-467L1.4
ENST00000377516 0.999661629037971 0.561290373447862 -0.0858411517526156 ENSG00000049247 UTS2
ENST00000493373 0.999661629037971 0.648934111904406 -0.0522904469231363 ENSG00000116288 PARK7
ENST00000460192 0.999661629037971 0.731849567399561 -0.0401387398928956 ENSG00000116288 PARK7
ENST00000338639 0.999661629037971 0.638172327737069 -0.0533167441541259 ENSG00000116288 PARK7
ENST00000493678 0.999661629037971 0.638572862028408 -0.0532559344644102 ENSG00000116288 PARK7
ENST00000377493 0.999661629037971 0.638163089129737 -0.0533205168668939 ENSG00000116288 PARK7
ENST00000465354 0.999661629037971 0.739914052961347 -0.038954698246529 ENSG00000116288 PARK7
ENST00000377491 0.999661629037971 0.636987259274238 -0.0535493981724539 ENSG00000116288 PARK7
ENST00000377488 0.999661629037971 0.634081744006582 -0.0540683372244592 ENSG00000116288 PARK7
ENST00000497113 0.999661629037971 0.740325331188281 -0.0389008083333691 ENSG00000116288 PARK7
ENST00000469225 0.999661629037971 0.582451600681913 -0.061272832607613 ENSG00000116288 PARK7
ENST00000474874 0.999661629037971 0.896784197331833 0.0149700721979019 ENSG00000116285 ERRFI1
ENST00000377482 0.999661629037971 0.931555032304732 0.0102894802405684 ENSG00000116285 ERRFI1
ENST00000467067 0.999661629037971 0.458676330523739 0.0961609298499222 ENSG00000116285 ERRFI1
ENST00000469499 0.999661629037971 0.35021107167544 0.110542551724939 ENSG00000116285 ERRFI1
ENST00000487559 0.999661629037971 0.633213595226742 0.0641970792620562 ENSG00000116285 ERRFI1
ENST00000337907 0.807878463576601 0.0141305097025977 -0.18872213994619 ENSG00000142599 RERE
ENST00000377464 0.9830437849171 0.0994532553306412 -0.0939937977117381 ENSG00000142599 RERE
ENST00000467350 0.999661629037971 0.540572188266345 -0.0513134329920778 ENSG00000142599 RERE
ENST00000400907 0.923773163650468 0.0416716384366529 -0.154079535223899 ENSG00000142599 RERE
ENST00000476556 0.999661629037971 0.324428017470415 -0.0614909273672569 ENSG00000142599 RERE
ENST00000400908 0.806247629838314 0.0139680207192026 -0.201535242659426 ENSG00000142599 RERE
ENST00000505225 0.972647688220504 0.0843954461984343 0.164265624217499 ENSG00000142599 RERE
ENST00000464367 0.999661629037971 0.458190732593103 -0.095939794484945 ENSG00000142599 RERE
ENST00000488215 0.795406200097425 0.0106945025566997 -0.194395713784393 ENSG00000142599 RERE
ENST00000460659 0.700523357948718 0.00409365503860059 -0.236028822632155 ENSG00000142599 RERE
ENST00000492766 0.723142582541961 0.00516646951394017 -0.230556624283638 ENSG00000142599 RERE
ENST00000465125 0.752414568376147 0.00778688827221306 -0.219991142262356 ENSG00000142599 RERE
ENST00000464972 0.950386852764112 0.0539069461060413 -0.185926312182079 ENSG00000142599 RERE
ENST00000449895 0.806247629838314 0.0139737873370421 -0.310724089270985 ENSG00000232912 RP5-1115A15.1
ENST00000480342 0.892660922301157 0.0273069511379997 -0.235320976569767 ENSG00000142599 RERE
ENST00000507012 0.999661629037971 0.40580525282685 -0.0891329613743679 ENSG00000142599 RERE
ENST00000469251 0.850006298884905 0.0214240616750527 -0.26834079051093 ENSG00000142599 RERE
ENST00000514428 0.801037663165617 0.0113598847071934 -0.28663210302649 ENSG00000142599 RERE
ENST00000468247 0.839402944275329 0.0192068594761107 -0.252138565688681 ENSG00000142599 RERE
ENST00000234590 0.999661629037971 0.835661974911363 0.0162499697479898 ENSG00000074800 ENO1
ENST00000464920 0.999661629037971 0.646599969912749 0.0380176665505968 ENSG00000074800 ENO1
ENST00000497492 0.999661629037971 0.511394729806365 -0.0438173544290116 ENSG00000074800 ENO1
ENST00000486051 0.999661629037971 0.419291187480386 -0.0473612089776153 ENSG00000074800 ENO1
ENST00000492343 0.999661629037971 0.450384013112081 -0.0426324519620046 ENSG00000074800 ENO1
ENST00000489867 0.999661629037971 0.311790731582722 -0.0658106617796467 ENSG00000074800 ENO1
ENST00000377411 0.999661629037971 0.698692302471313 0.0422656739033735 ENSG00000180758 GPR157
ENST00000414642 0.999661629037971 0.806693182601529 0.0319152102965263 ENSG00000180758 GPR157
ENST00000466131 0.999661629037971 0.249415165418167 -0.167513611574061 ENSG00000180758 GPR157
ENST00000437157 0.999661629037971 0.563649231327104 0.0671715364479629 ENSG00000228526 RP3-510D11.1
ENST00000412639 0.999661629037971 0.212505413950913 0.153646750261117 ENSG00000234546 RP3-510D11.2
ENST00000377403 0.999661629037971 0.34500663212434 0.0711759458088132 ENSG00000049239 H6PD
ENST00000602477 0.999661629037971 0.170768015441206 0.117228003923996 ENSG00000049239 H6PD
ENST00000495451 0.999661629037971 0.705980464718335 0.0303051690900627 ENSG00000049239 H6PD
ENST00000328089 0.999661629037971 0.896816284474854 -0.0110743200979892 ENSG00000171621 SPSB1
ENST00000450402 0.999661629037971 0.290508803789623 -0.109478730657687 ENSG00000171621 SPSB1
ENST00000357898 0.999661629037971 0.387249544620779 0.102313929229253 ENSG00000171621 SPSB1
ENST00000377399 0.999661629037971 0.196873645715042 0.151385122071388 ENSG00000171621 SPSB1
ENST00000302692 0.999661629037971 0.622066883981003 0.0359299643998457 ENSG00000171612 SLC25A33
ENST00000377376 0.999661629037971 0.147955289644707 0.150805884517768 ENSG00000188807 TMEM201
ENST00000340381 0.999661629037971 0.154782077814334 0.1481557649082 ENSG00000188807 TMEM201
ENST00000340305 0.999661629037971 0.124597977997284 0.158524506986941 ENSG00000188807 TMEM201
ENST00000416541 0.999661629037971 0.161325320684186 0.154770115224878 ENSG00000188807 TMEM201
ENST00000510900 0.999661629037971 0.974012848306271 0.00487405160344101 ENSG00000188807 TMEM201
ENST00000508400 0.999661629037971 0.695878509381762 0.0562088495053051 ENSG00000188807 TMEM201
ENST00000536656 0.999661629037971 0.301964182054658 0.0905074635139281 ENSG00000171608 PIK3CD
ENST00000377346 0.999661629037971 0.328555328669297 0.0886530605290415 ENSG00000171608 PIK3CD
ENST00000415330 0.999661629037971 0.348925926842433 0.121197224743482 ENSG00000231789 RP11-558F24.4
ENST00000484851 0.999661629037971 0.342095113439523 0.123891969712617 ENSG00000171608 PIK3CD
ENST00000361110 0.999661629037971 0.343671082159229 0.0946175371850545 ENSG00000171608 PIK3CD
ENST00000481137 0.999661629037971 0.311537266772221 0.107479421330313 ENSG00000171608 PIK3CD
ENST00000479223 0.999661629037971 0.692049838390984 0.0431628669848416 ENSG00000171608 PIK3CD
ENST00000543390 0.999661629037971 0.27677321928979 0.12428471101106 ENSG00000171608 PIK3CD
ENST00000377298 0.999661629037971 0.166996508311544 0.103566683367219 ENSG00000171603 CLSTN1
ENST00000377288 0.999661629037971 0.166996508311544 0.103566683367219 ENSG00000171603 CLSTN1
ENST00000477264 0.999661629037971 0.142241153882165 0.139478829526728 ENSG00000171603 CLSTN1
ENST00000435891 0.999661629037971 0.153316910080778 0.128802384765828 ENSG00000171603 CLSTN1
ENST00000361311 0.999661629037971 0.167829546518044 0.103302855727004 ENSG00000171603 CLSTN1
ENST00000464286 0.999661629037971 0.340070581421943 0.0802229513006165 ENSG00000171603 CLSTN1
ENST00000377263 0.999661629037971 0.590451291502849 -0.040736706803717 ENSG00000178585 CTNNBIP1
ENST00000454104 0.999661629037971 0.723815160966093 0.0365717552927394 ENSG00000223989 RP11-84A14.5
ENST00000537447 0.999661629037971 0.685674901106845 0.0349576258423617 ENSG00000178585 CTNNBIP1
ENST00000400904 0.999661629037971 0.349351111252838 -0.0790608571545735 ENSG00000178585 CTNNBIP1
ENST00000377258 0.999661629037971 0.754524470022468 -0.0292523488207876 ENSG00000178585 CTNNBIP1
ENST00000377256 0.999661629037971 0.940708027015633 -0.00732662772305719 ENSG00000178585 CTNNBIP1
ENST00000488540 0.999661629037971 0.857321492124677 -0.0131105279701288 ENSG00000162441 LZIC
ENST00000377223 0.999661629037971 0.992728279351361 -0.00056065156813466 ENSG00000162441 LZIC
ENST00000400903 0.999661629037971 0.983158283091927 0.00116210358572613 ENSG00000162441 LZIC
ENST00000541052 0.999661629037971 0.990186594966218 -0.000638389989583127 ENSG00000162441 LZIC
ENST00000377213 0.999661629037971 0.931671261313321 -0.00450716969289677 ENSG00000162441 LZIC
ENST00000471853 0.999661629037971 0.311837575357624 0.111251689794801 ENSG00000162441 LZIC
ENST00000445884 0.999661629037971 0.155014365288434 -0.163355665496863 ENSG00000228150 RP11-84A14.4
ENST00000403197 0.972647688220504 0.0720057100092978 -0.14953307050848 ENSG00000173614 NMNAT1
ENST00000377205 0.999661629037971 0.383678497601295 -0.0637993214023966 ENSG00000173614 NMNAT1
ENST00000462686 0.999661629037971 0.209631910470067 -0.0961272897545277 ENSG00000173614 NMNAT1
ENST00000492735 0.972647688220504 0.0746785286237124 -0.160026391700796 ENSG00000173614 NMNAT1
ENST00000496751 0.999661629037971 0.389719033967581 0.0852555738708039 ENSG00000173614 NMNAT1
ENST00000413148 0.999661629037971 0.510118438884022 0.0856959622709615 ENSG00000241326 RP11-807G9.2
ENST00000253251 0.974024971226652 0.0902025867912462 -0.0771914189950036 ENSG00000130939 UBE4B
ENST00000377157 0.991977241280128 0.111813277740797 -0.0748901574597104 ENSG00000130939 UBE4B
ENST00000377153 0.999661629037971 0.899505709845276 0.0108508961722851 ENSG00000130939 UBE4B
ENST00000343090 0.989146627736319 0.108508893632428 -0.0959129261495134 ENSG00000130939 UBE4B
ENST00000462658 0.999661629037971 0.334443216042779 -0.0960295822137003 ENSG00000130939 UBE4B
ENST00000475795 0.999661629037971 0.346071540421555 -0.0605070095882387 ENSG00000130939 UBE4B
ENST00000470736 0.999661629037971 0.247638188032307 -0.0939279113613883 ENSG00000130939 UBE4B
ENST00000466379 0.999661629037971 0.340352073911747 -0.067744665371231 ENSG00000130939 UBE4B
ENST00000488228 0.999661629037971 0.297657297617408 -0.0935189113835793 ENSG00000130939 UBE4B
ENST00000487244 0.733055098030432 0.0061545718999537 -0.231279828724288 ENSG00000130939 UBE4B
ENST00000465408 0.999661629037971 0.172552146861725 -0.154117462748376 ENSG00000130939 UBE4B
ENST00000377093 0.999661629037971 0.940003931825751 -0.00392231586045406 ENSG00000054523 KIF1B
ENST00000263934 0.999661629037971 0.505033937040256 -0.0286346612179806 ENSG00000054523 KIF1B
ENST00000377086 0.999661629037971 0.413793809062729 -0.0339314935524495 ENSG00000054523 KIF1B
ENST00000377083 0.999661629037971 0.960547663693064 0.00265819832144314 ENSG00000054523 KIF1B
ENST00000377081 0.999661629037971 0.489941601574919 -0.0291371089463011 ENSG00000054523 KIF1B
ENST00000495136 0.999661629037971 0.782264202736656 0.0407394266978747 ENSG00000054523 KIF1B
ENST00000497835 0.999661629037971 0.383971488100868 -0.0775886952090352 ENSG00000054523 KIF1B
ENST00000465635 0.866330857767609 0.0235057618273363 -0.229987351192249 ENSG00000054523 KIF1B
ENST00000483340 0.902969567075921 0.0294878446379759 -0.224152846209156 ENSG00000054523 KIF1B
ENST00000470616 0.999661629037971 0.449671259543456 0.0948256799878684 ENSG00000054523 KIF1B
ENST00000491493 0.999661629037971 0.935781112510926 0.00563418515998328 ENSG00000142657 PGD
ENST00000487775 0.999661629037971 0.273187767359998 -0.105657738102891 ENSG00000142657 PGD
ENST00000541529 0.999661629037971 0.423128199495776 0.0411461918939812 ENSG00000142657 PGD
ENST00000477958 0.999661629037971 0.896127236870615 0.00922773681488834 ENSG00000142657 PGD
ENST00000270776 0.999661629037971 0.299260666733716 0.0507353656452887 ENSG00000142657 PGD
ENST00000483936 0.999661629037971 0.679436743555431 0.0239702229578869 ENSG00000142657 PGD
ENST00000538557 0.999661629037971 0.344824131417028 0.0468969491720348 ENSG00000142657 PGD
ENST00000465632 0.999661629037971 0.891393939038201 -0.00893477799569924 ENSG00000142657 PGD
ENST00000460189 0.999661629037971 0.897818375995959 0.00773670994493044 ENSG00000142657 PGD
ENST00000493288 0.999661629037971 0.70729184039089 0.0273067547010556 ENSG00000142657 PGD
ENST00000498356 0.923773163650468 0.0426886025323786 0.114336639262275 ENSG00000142657 PGD
ENST00000496718 0.999661629037971 0.199153190470196 0.102090078035352 ENSG00000142657 PGD
ENST00000400900 0.999661629037971 0.818671640453915 0.021113860542885 ENSG00000251503 APITD1-CORT
ENST00000602296 0.999661629037971 0.818671640453915 0.021113860542885 ENSG00000175279 APITD1
ENST00000602787 0.999661629037971 0.818671640453915 0.021113860542885 ENSG00000175279 APITD1
ENST00000470413 0.999661629037971 0.835667985396864 0.0190798733546886 ENSG00000251503 APITD1-CORT
ENST00000309048 0.999661629037971 0.908079022606676 0.011527646869264 ENSG00000175279 APITD1
ENST00000602486 0.999661629037971 0.122125426144237 -0.172276972928613 ENSG00000175279 APITD1
ENST00000477755 0.999661629037971 0.808636373022466 -0.0250996212808158 ENSG00000175279 APITD1
ENST00000462462 0.999661629037971 0.822058771389446 0.025149667387163 ENSG00000175279 APITD1
ENST00000465026 0.999661629037971 0.531308784182264 0.0651853140534973 ENSG00000251503 APITD1-CORT
ENST00000602446 0.999661629037971 0.202063647406449 0.149667064954365 ENSG00000251503 APITD1-CORT
ENST00000464507 0.999661629037971 0.220331347889087 0.157923633405262 ENSG00000175279 APITD1
ENST00000377038 0.999661629037971 0.524846627070834 -0.0309075847045556 ENSG00000160049 DFFA
ENST00000424487 0.999661629037971 0.20838719502157 -0.132226611290635 ENSG00000203469 RP5-1113E3.3
ENST00000476658 0.999661629037971 0.238756299099489 0.0776528607516861 ENSG00000160049 DFFA
ENST00000377036 0.999661629037971 0.252306635805844 0.0844860159356394 ENSG00000160049 DFFA
ENST00000472851 0.999661629037971 0.15793183615477 -0.14204121070768 ENSG00000142655 PEX14
ENST00000356607 0.972647688220504 0.073944629935169 -0.131914377497516 ENSG00000142655 PEX14
ENST00000538836 0.972116465673187 0.0707069622298089 -0.133172475661927 ENSG00000142655 PEX14
ENST00000491661 0.928310132220601 0.0452965454088216 -0.181512101826788 ENSG00000142655 PEX14
ENST00000473118 0.972647688220504 0.079056855390599 0.0886544329412235 ENSG00000120948 TARDBP
ENST00000240185 0.999661629037971 0.638225187594949 0.0231814972148688 ENSG00000120948 TARDBP
ENST00000476201 0.970916711467151 0.0698461561767584 0.100727131990233 ENSG00000120948 TARDBP
ENST00000472476 0.994822086916839 0.115262208447151 0.0807707673189074 ENSG00000120948 TARDBP
ENST00000439080 0.999661629037971 0.640821398349861 0.0249338539015163 ENSG00000120948 TARDBP
ENST00000473869 0.999661629037971 0.815341953464146 0.0114504396761586 ENSG00000120948 TARDBP
ENST00000315091 0.999661629037971 0.684314749710057 0.0199280076438419 ENSG00000120948 TARDBP
ENST00000477447 0.999661629037971 0.77897125863485 -0.0156580032471891 ENSG00000120948 TARDBP
ENST00000496840 0.999661629037971 0.917401207472601 -0.007356958284047 ENSG00000120948 TARDBP
ENST00000480464 0.972647688220504 0.0729758787915483 -0.188349297032269 ENSG00000120948 TARDBP
ENST00000400897 0.43886025671436 0.000828152401663789 -0.420111950192169 ENSG00000009724 MASP2
ENST00000475189 0.999661629037971 0.618093541372498 0.0681425928206769 ENSG00000116649 SRM
ENST00000376957 0.972647688220504 0.0715642850354787 0.138123501706866 ENSG00000116649 SRM
ENST00000490101 0.999661629037971 0.648830514764824 0.0585090580739141 ENSG00000116649 SRM
ENST00000465788 0.999661629037971 0.238545084929376 0.108642241766518 ENSG00000116649 SRM
ENST00000459997 0.988488990885961 0.10658205932749 0.141092482471136 ENSG00000116649 SRM
ENST00000487300 0.996174607962019 0.118204366423617 0.147500440104405 ENSG00000116649 SRM
ENST00000304457 0.999661629037971 0.517697689013128 0.0631745321705059 ENSG00000171824 EXOSC10
ENST00000376936 0.999661629037971 0.517697689013128 0.0631745321705059 ENSG00000171824 EXOSC10
ENST00000474216 0.999661629037971 0.364569689173078 0.0901449724742648 ENSG00000171824 EXOSC10
ENST00000544779 0.999661629037971 0.521649478008086 0.062609336129489 ENSG00000171824 EXOSC10
ENST00000490565 0.999661629037971 0.518086940866592 0.0966949832626112 ENSG00000171824 EXOSC10
ENST00000452378 0.999661629037971 0.450582447139223 0.0989841587086095 ENSG00000226849 RP4-635E18.7
ENST00000469634 0.999661629037971 0.368122309878603 0.124441688998784 ENSG00000171824 EXOSC10
ENST00000478271 0.999661629037971 0.41545186097206 0.113680696280949 ENSG00000171824 EXOSC10
ENST00000470611 0.999661629037971 0.533622569767062 0.049612193973465 ENSG00000171824 EXOSC10
ENST00000498576 0.999661629037971 0.693044313179182 0.0361178377578886 ENSG00000171824 EXOSC10
ENST00000472078 0.999661629037971 0.211925695360064 0.127951881821849 ENSG00000171824 EXOSC10
ENST00000485606 0.999661629037971 0.136400406523293 0.135897115163787 ENSG00000171824 EXOSC10
ENST00000460196 0.999661629037971 0.371570040069087 0.0725368927684074 ENSG00000171824 EXOSC10
ENST00000447600 0.999661629037971 0.809184613426673 -0.0365354476318232 ENSG00000230337 RP4-635E18.6
ENST00000435388 0.999661629037971 0.809184613426673 -0.0365354476318232 ENSG00000230337 RP4-635E18.6
ENST00000376838 0.999661629037971 0.420797905874319 -0.0565522283535942 ENSG00000198793 MTOR
ENST00000361445 0.955329014074056 0.0557965491218739 -0.0852260081782424 ENSG00000198793 MTOR
ENST00000473471 0.999661629037971 0.454245757272764 -0.0757740696781498 ENSG00000198793 MTOR
ENST00000490931 0.999661629037971 0.557868506434445 -0.0528868382136626 ENSG00000198793 MTOR
ENST00000455339 0.999661629037971 0.899361430312321 0.0109148168987327 ENSG00000198793 MTOR
ENST00000495435 0.801037663165617 0.0130385188130202 -0.22723434576998 ENSG00000198793 MTOR
ENST00000476768 0.999661629037971 0.982553778388154 0.00262919383123282 ENSG00000198793 MTOR
ENST00000445982 0.999661629037971 0.19122557948116 -0.14829332447065 ENSG00000225602 MTOR-AS1
ENST00000420480 0.999661629037971 0.268733810007714 -0.132365859333018 ENSG00000225602 MTOR-AS1
ENST00000376819 0.999661629037971 0.192148820706881 -0.192096429416808 ENSG00000171819 ANGPTL7
ENST00000376810 0.999661629037971 0.783257545078955 0.022377140667892 ENSG00000120942 UBIAD1
ENST00000376804 0.999661629037971 0.853824717266065 0.0147609986516195 ENSG00000120942 UBIAD1
ENST00000486588 0.999661629037971 0.805938815638518 -0.0212442495305735 ENSG00000120942 UBIAD1
ENST00000483738 0.999661629037971 0.811614350165846 -0.0206508744865917 ENSG00000120942 UBIAD1
ENST00000354287 0.999661629037971 0.400141847640462 0.12388594348323 ENSG00000116661 FBXO2
ENST00000465901 0.999661629037971 0.752518580531105 -0.0461620042838487 ENSG00000116661 FBXO2
ENST00000251546 0.999661629037971 0.905957939443572 0.0142653259354537 ENSG00000132879 FBXO44
ENST00000425796 0.999661629037971 0.408929463523104 0.094208169599891 ENSG00000132879 FBXO44
ENST00000376770 0.999661629037971 0.773414286904134 0.0341669250083029 ENSG00000132879 FBXO44
ENST00000376768 0.999661629037971 0.582884707847421 0.0614612252025977 ENSG00000132879 FBXO44
ENST00000251547 0.999661629037971 0.773414286904134 0.0341669250083029 ENSG00000132879 FBXO44
ENST00000376760 0.999661629037971 0.569627194622873 0.0641298526716399 ENSG00000132879 FBXO44
ENST00000376762 0.999661629037971 0.928319858684406 0.0108241047828946 ENSG00000132879 FBXO44
ENST00000475435 0.999661629037971 0.670971697008477 0.0518078898910399 ENSG00000132879 FBXO44
ENST00000471895 0.999661629037971 0.791701852456706 0.0335795078017415 ENSG00000132879 FBXO44
ENST00000376753 0.999661629037971 0.155509168845044 0.20243383538277 ENSG00000116663 FBXO6
ENST00000474239 0.999661629037971 0.416953741576487 0.121921090744602 ENSG00000116663 FBXO6
ENST00000449067 0.991977241280128 0.112095100946147 0.230192856521518 ENSG00000116663 FBXO6
ENST00000235310 0.999661629037971 0.242100490058891 0.126785869926004 ENSG00000116670 MAD2L2
ENST00000376692 0.999661629037971 0.233505599382781 0.1292855663861 ENSG00000116670 MAD2L2
ENST00000376672 0.999661629037971 0.244010217272561 0.126265825590035 ENSG00000116670 MAD2L2
ENST00000376669 0.999661629037971 0.233437012817304 0.128681462523715 ENSG00000116670 MAD2L2
ENST00000376667 0.999661629037971 0.272668646660682 0.119976428321107 ENSG00000116670 MAD2L2
ENST00000445656 0.999661629037971 0.359053793255126 0.0993964570804785 ENSG00000116670 MAD2L2
ENST00000456915 0.999661629037971 0.356016349837683 0.100028285730188 ENSG00000116670 MAD2L2
ENST00000376664 0.999661629037971 0.397710646890439 0.0922319143882516 ENSG00000116670 MAD2L2
ENST00000376655 0.999661629037971 0.453548330719467 0.0860687494407128 ENSG00000116670 MAD2L2
ENST00000376637 0.999661629037971 0.416974742465678 0.08713195224469 ENSG00000177674 AGTRAP
ENST00000476512 0.999661629037971 0.237060443040375 0.126170696886946 ENSG00000177674 AGTRAP
ENST00000400895 0.999661629037971 0.258146624406785 0.120990804824451 ENSG00000177674 AGTRAP
ENST00000494437 0.999661629037971 0.1881015825593 0.137769871120029 ENSG00000177674 AGTRAP
ENST00000491346 0.999661629037971 0.405332239966696 0.0886873709291026 ENSG00000177674 AGTRAP
ENST00000376629 0.999661629037971 0.411686785044786 0.0883179483636637 ENSG00000177674 AGTRAP
ENST00000376627 0.999661629037971 0.411487176287302 0.0883327712718331 ENSG00000177674 AGTRAP
ENST00000314340 0.999661629037971 0.417862283313858 0.0871746538580032 ENSG00000177674 AGTRAP
ENST00000452018 0.999661629037971 0.35123097472569 0.100576877312483 ENSG00000177674 AGTRAP
ENST00000510878 0.999661629037971 0.414254818674713 0.087667413307526 ENSG00000177674 AGTRAP
ENST00000476309 0.999661629037971 0.66757536660942 0.0533909715319147 ENSG00000177674 AGTRAP
ENST00000514733 0.999661629037971 0.791448799669712 0.0328094055881201 ENSG00000177674 AGTRAP
ENST00000513739 0.999661629037971 0.7258079458267 0.0421830872006908 ENSG00000177674 AGTRAP
ENST00000471765 0.999661629037971 0.865967132685507 0.0196611455835773 ENSG00000177674 AGTRAP
ENST00000433342 0.999661629037971 0.49442932433612 0.0779813611901924 ENSG00000215910 C1orf167
ENST00000312793 0.999661629037971 0.511829083762103 0.0747784057544622 ENSG00000215910 C1orf167
ENST00000444493 0.999661629037971 0.473860224804178 0.0830603603679737 ENSG00000215910 C1orf167
ENST00000449278 0.999661629037971 0.473860224804178 0.0830603603679737 ENSG00000215910 C1orf167
ENST00000475041 0.999661629037971 0.575127630848035 0.0753605763047114 ENSG00000215910 C1orf167
ENST00000376592 0.999661629037971 0.495400561536141 0.0797301304880883 ENSG00000177000 MTHFR
ENST00000376583 0.999661629037971 0.455317933682398 0.0877002671501892 ENSG00000177000 MTHFR
ENST00000376590 0.999661629037971 0.34982219013245 0.11221013676224 ENSG00000177000 MTHFR
ENST00000482358 0.999661629037971 0.703630310442688 0.0518235195099398 ENSG00000215910 C1orf167
ENST00000376585 0.999661629037971 0.451996906310627 0.0918681389388658 ENSG00000177000 MTHFR
ENST00000418034 0.854876117723142 0.0219044235653819 0.302709572584054 ENSG00000177000 MTHFR
ENST00000413656 0.799019712388306 0.010833451828594 0.370263652054662 ENSG00000177000 MTHFR
ENST00000423400 0.772247821583429 0.00930419062148709 0.371865321525874 ENSG00000177000 MTHFR
ENST00000431243 0.772247821583429 0.00930419062148709 0.371865321525874 ENSG00000177000 MTHFR
ENST00000376486 0.999661629037971 0.163984184073989 0.191313155740401 ENSG00000177000 MTHFR
ENST00000312413 0.999661629037971 0.613144031650891 -0.0294345867547017 ENSG00000011021 CLCN6
ENST00000346436 0.999661629037971 0.611159261289344 -0.0296001152413197 ENSG00000011021 CLCN6
ENST00000376497 0.999661629037971 0.224269187730121 -0.108330122887132 ENSG00000011021 CLCN6
ENST00000376487 0.999661629037971 0.396985113359937 -0.0506786157848741 ENSG00000011021 CLCN6
ENST00000376496 0.999661629037971 0.298730667518331 -0.0594870756138277 ENSG00000011021 CLCN6
ENST00000376491 0.999661629037971 0.394425735026265 -0.0621271648537488 ENSG00000011021 CLCN6
ENST00000376492 0.999661629037971 0.427336439755076 -0.0566492641336519 ENSG00000011021 CLCN6
ENST00000376490 0.999661629037971 0.394425735026265 -0.0621271648537488 ENSG00000011021 CLCN6
ENST00000494028 0.999661629037971 0.795580456222665 0.0200684464131347 ENSG00000011021 CLCN6
ENST00000446542 0.999661629037971 0.809735221110168 0.0216124762814483 ENSG00000242349 NPPA-AS1
ENST00000400892 0.999661629037971 0.430566306449312 -0.0994184105973381 ENSG00000242349 NPPA-AS1
ENST00000376480 0.999661629037971 0.973502413890368 0.00479318306621891 ENSG00000175206 NPPA
ENST00000376476 0.999661629037971 0.922404012067193 0.013924838261698 ENSG00000175206 NPPA
ENST00000376572 0.970916711467151 0.067959923401313 0.193743655876746 ENSG00000116685 KIAA2013
ENST00000376576 0.912360409554413 0.0362829810598404 0.228075803701453 ENSG00000116685 KIAA2013
ENST00000485046 0.999661629037971 0.784537720758419 -0.0243110301457952 ENSG00000083444 PLOD1
ENST00000449038 0.999661629037971 0.595886955558078 -0.0532706315156551 ENSG00000083444 PLOD1
ENST00000358133 0.999661629037971 0.727056100802511 -0.0349216510957333 ENSG00000083444 PLOD1
ENST00000376369 0.999661629037971 0.905141935114839 -0.00962065419045359 ENSG00000083444 PLOD1
ENST00000429000 0.999661629037971 0.788593474965678 -0.0231178913553746 ENSG00000083444 PLOD1
ENST00000196061 0.999661629037971 0.959839417577339 -0.00392752427992355 ENSG00000083444 PLOD1
ENST00000465920 0.999661629037971 0.935494509223198 0.00662635734752383 ENSG00000083444 PLOD1
ENST00000491536 0.999661629037971 0.712362424323528 0.0294491809544242 ENSG00000083444 PLOD1
ENST00000470133 0.999661629037971 0.361568354611286 0.0760938071315827 ENSG00000083444 PLOD1
ENST00000481933 0.999661629037971 0.901429681434844 0.0115492707787136 ENSG00000083444 PLOD1
ENST00000444836 0.999661629037971 0.908881279238658 0.00866794707453934 ENSG00000116688 MFN2
ENST00000490079 0.999661629037971 0.293736264425994 -0.0892980607286985 ENSG00000116688 MFN2
ENST00000235329 0.999661629037971 0.908912434733652 0.00866575121469655 ENSG00000116688 MFN2
ENST00000484391 0.999661629037971 0.336420162587777 -0.0811102991475079 ENSG00000116688 MFN2
ENST00000497302 0.999661629037971 0.293117786299784 -0.0874365054018138 ENSG00000116688 MFN2
ENST00000412236 0.999661629037971 0.294714298657558 -0.0888957094592019 ENSG00000116688 MFN2
ENST00000478749 0.999661629037971 0.483136717321576 0.0618578540020382 ENSG00000116691 MIIP
ENST00000235332 0.999661629037971 0.534057887606406 0.0573331207281707 ENSG00000116691 MIIP
ENST00000436478 0.999661629037971 0.534573618494195 0.0573078138306849 ENSG00000116691 MIIP
ENST00000466860 0.999661629037971 0.52618025046499 0.0494385993819344 ENSG00000116691 MIIP
ENST00000498685 0.999661629037971 0.625600843365807 0.0370819315922105 ENSG00000116691 MIIP
ENST00000492256 0.999661629037971 0.198114735465215 0.164258523358283 ENSG00000116691 MIIP
ENST00000460823 0.999661629037971 0.692676004750925 0.0505935066845173 ENSG00000116691 MIIP
ENST00000478299 0.999661629037971 0.471946183985352 -0.10506952841037 ENSG00000116691 MIIP
ENST00000536782 0.999661629037971 0.40110892308558 -0.128725811266285 ENSG00000028137 TNFRSF1B
ENST00000376259 0.999661629037971 0.52511182878334 0.0813520950953605 ENSG00000028137 TNFRSF1B
ENST00000492361 0.999661629037971 0.52511182878334 0.0813520950953605 ENSG00000028137 TNFRSF1B
ENST00000356315 0.999661629037971 0.317059829598812 -0.0509927819648401 ENSG00000048707 VPS13D
ENST00000358136 0.999661629037971 0.317059829598812 -0.0509927819648401 ENSG00000048707 VPS13D
ENST00000476169 0.999661629037971 0.468111700800853 0.0847487339054324 ENSG00000048707 VPS13D
ENST00000489961 0.999661629037971 0.43896416976574 -0.0804270061923812 ENSG00000048707 VPS13D
ENST00000011700 0.999661629037971 0.306598401627101 -0.0571337444422113 ENSG00000048707 VPS13D
ENST00000460333 0.999661629037971 0.975819769365275 0.00203381623303374 ENSG00000048707 VPS13D
ENST00000487188 0.999661629037971 0.925550969522528 -0.00798165926043735 ENSG00000048707 VPS13D
ENST00000469054 0.999661629037971 0.494208079581061 0.0824705106845533 ENSG00000048707 VPS13D
ENST00000496628 0.999661629037971 0.317368396450967 -0.0597842570316314 ENSG00000048707 VPS13D
ENST00000466732 0.999661629037971 0.343527998246439 -0.135299599441187 ENSG00000048707 VPS13D
ENST00000476045 0.999661629037971 0.69125471523925 -0.0527688846822484 ENSG00000048707 VPS13D
ENST00000481484 0.999661629037971 0.753748037601685 -0.0425025594250354 ENSG00000048707 VPS13D
ENST00000543766 0.970916711467151 0.0687983012808172 -0.126543228092112 ENSG00000048707 VPS13D
ENST00000471923 0.999661629037971 0.55410240353897 -0.0468956255660143 ENSG00000048707 VPS13D
ENST00000543710 0.999661629037971 0.462614816416735 -0.0691219735498096 ENSG00000048707 VPS13D
ENST00000473099 0.999661629037971 0.805610009518406 0.0293103095471888 ENSG00000048707 VPS13D
ENST00000376223 0.835776393730273 0.018675989306093 -0.335539016404232 ENSG00000162496 DHRS3
ENST00000464917 0.924540760840378 0.0438095220616366 -0.29814931280406 ENSG00000162496 DHRS3
ENST00000484063 0.999661629037971 0.53511133886267 -0.0731131342084349 ENSG00000116731 PRDM2
ENST00000376048 0.999661629037971 0.508218388091667 -0.0495794490695577 ENSG00000116731 PRDM2
ENST00000311066 0.999661629037971 0.468262946890913 -0.0543165278032325 ENSG00000116731 PRDM2
ENST00000235372 0.999661629037971 0.47302920148213 -0.0538229275299035 ENSG00000116731 PRDM2
ENST00000491134 0.999661629037971 0.547263109506581 -0.0432829853497309 ENSG00000116731 PRDM2
ENST00000502727 0.999661629037971 0.686628933905299 -0.0307055125758391 ENSG00000116731 PRDM2
ENST00000502724 0.999661629037971 0.693574698038826 -0.0302139104064744 ENSG00000116731 PRDM2
ENST00000413440 0.999661629037971 0.540736012155406 -0.0466826373188641 ENSG00000116731 PRDM2
ENST00000343137 0.999661629037971 0.54384889223754 -0.0462058275833276 ENSG00000116731 PRDM2
ENST00000491815 0.999661629037971 0.521099168913647 -0.0493109173684955 ENSG00000116731 PRDM2
ENST00000503842 0.999661629037971 0.502252056564882 -0.0510742292210294 ENSG00000116731 PRDM2
ENST00000407521 0.999661629037971 0.305966441563876 -0.0780048962957177 ENSG00000116731 PRDM2
ENST00000505823 0.999661629037971 0.506736680244701 -0.0505370363569635 ENSG00000116731 PRDM2
ENST00000487453 0.999661629037971 0.363851385432269 -0.097188180377461 ENSG00000116731 PRDM2
ENST00000491547 0.998271956543822 0.119986629975491 -0.131327326241302 ENSG00000189337 KAZN
ENST00000376030 0.999661629037971 0.133280849020909 -0.10323858305842 ENSG00000189337 KAZN
ENST00000503743 0.999661629037971 0.237535312884412 -0.115297386024105 ENSG00000189337 KAZN
ENST00000422387 0.973127507457645 0.0898896801530246 -0.118096374177807 ENSG00000189337 KAZN
ENST00000361144 0.999661629037971 0.138177631434739 -0.105538742987721 ENSG00000189337 KAZN
ENST00000376028 0.999661629037971 0.165729425391518 -0.158186920514699 ENSG00000189337 KAZN
ENST00000400798 0.975812020339369 0.0931050083260219 -0.119547843981127 ENSG00000189337 KAZN
ENST00000400797 0.999661629037971 0.300372333796793 -0.0990189989592221 ENSG00000189337 KAZN
ENST00000428417 0.801037663165617 0.0123572295739605 -0.168900986638811 ENSG00000171729 TMEM51
ENST00000376014 0.801037663165617 0.0124088532308046 -0.1684809404796 ENSG00000171729 TMEM51
ENST00000451326 0.818692433336712 0.0164887340316554 -0.187070487965816 ENSG00000171729 TMEM51
ENST00000400796 0.806247629838314 0.0139405561938265 -0.167102042851429 ENSG00000171729 TMEM51
ENST00000434578 0.806247629838314 0.0139831824098529 -0.167098254003459 ENSG00000171729 TMEM51
ENST00000376008 0.807878463576601 0.0141975419398717 -0.167044641400104 ENSG00000171729 TMEM51
ENST00000424792 0.980190705190762 0.0970469092166217 -0.229675802726892 ENSG00000204464 C1orf195
ENST00000375980 0.952143898266739 0.055129918640655 0.158393290653608 ENSG00000142634 EFHD2
ENST00000445566 0.999661629037971 0.378493811563535 0.108635525716934 ENSG00000142634 EFHD2
ENST00000546424 0.999661629037971 0.706183051403358 0.0346190460427348 ENSG00000132906 CASP9
ENST00000333868 0.999661629037971 0.722601318745625 0.0337417742823553 ENSG00000132906 CASP9
ENST00000348549 0.999661629037971 0.721202218973743 0.0339394299448248 ENSG00000132906 CASP9
ENST00000400777 0.999661629037971 0.70747435522597 0.0358287013788102 ENSG00000132906 CASP9
ENST00000424908 0.999661629037971 0.728758140894547 0.0429261161115316 ENSG00000132906 CASP9
ENST00000375890 0.999661629037971 0.649537264932819 0.0460373293698002 ENSG00000132906 CASP9
ENST00000474305 0.999661629037971 0.645576091299202 0.0453857657735977 ENSG00000132906 CASP9
ENST00000447522 0.999661629037971 0.704169371070332 0.0390244483961154 ENSG00000132906 CASP9
ENST00000440484 0.999661629037971 0.509745147895205 0.0716188024107449 ENSG00000132906 CASP9
ENST00000546969 0.999661629037971 0.415966081173648 0.0901470074869245 ENSG00000132906 CASP9
ENST00000469637 0.999661629037971 0.237487150200048 0.14855132540625 ENSG00000132906 CASP9
ENST00000375849 0.999661629037971 0.398031044980063 -0.0463335505155485 ENSG00000116138 DNAJC16
ENST00000375847 0.999661629037971 0.386706635112602 -0.0480477705661496 ENSG00000116138 DNAJC16
ENST00000475133 0.999661629037971 0.386706635112602 -0.0480477705661496 ENSG00000116138 DNAJC16
ENST00000375838 0.999661629037971 0.80102733170403 -0.0173372849808505 ENSG00000116138 DNAJC16
ENST00000483270 0.999661629037971 0.261518480028837 -0.0806440176388861 ENSG00000116138 DNAJC16
ENST00000472665 0.999661629037971 0.421311252387135 -0.0964650865493478 ENSG00000116138 DNAJC16
ENST00000606186 0.978075216494659 0.0944057679970579 -0.244404925575719 ENSG00000272510 RP4-680D5.8
ENST00000479655 0.999661629037971 0.620475896226037 -0.0743386015583097 ENSG00000116138 DNAJC16
ENST00000490811 0.999661629037971 0.785353109967031 0.037527361087522 ENSG00000116138 DNAJC16
ENST00000495523 0.999661629037971 0.434565760703131 -0.0744633244966704 ENSG00000116138 DNAJC16
ENST00000375826 0.999661629037971 0.91454981874648 0.015467016456846 ENSG00000116771 AGMAT
ENST00000480945 0.999661629037971 0.720098017683481 -0.0238258079520809 ENSG00000197312 DDI2
ENST00000486680 0.999661629037971 0.208455769849083 0.0904258796922699 ENSG00000197312 DDI2
ENST00000546927 0.952143898266739 0.0549729131574044 0.168266646277794 ENSG00000197312 DDI2
ENST00000320153 0.999661629037971 0.413433803770436 -0.0515409509040466 ENSG00000197312 DDI2
ENST00000483899 0.999661629037971 0.342079974731569 -0.0674844637737152 ENSG00000197312 DDI2
ENST00000548451 0.999661629037971 0.576276031041955 -0.0624935989933738 ENSG00000197312 DDI2
ENST00000345034 0.999661629037971 0.834605950702944 0.0242947010998776 ENSG00000215695 RSC1A1
ENST00000375799 0.999661629037971 0.837476395243434 0.0183637356847272 ENSG00000116786 PLEKHM2
ENST00000375793 0.999661629037971 0.835424259191054 0.018587956272069 ENSG00000116786 PLEKHM2
ENST00000584345 0.999661629037971 0.361408504548671 0.14058327923463 ENSG00000264048 AL121992.1
ENST00000462455 0.988835010026344 0.108287265715249 -0.113647292004151 ENSG00000116786 PLEKHM2
ENST00000453804 0.999661629037971 0.434527493746657 0.084712353826198 ENSG00000237938 RP11-288I21.1
ENST00000477849 0.999661629037971 0.361143959733679 0.101574002222592 ENSG00000116786 PLEKHM2
ENST00000294454 0.999661629037971 0.801665137063778 0.0325989172257017 ENSG00000162461 SLC25A34
ENST00000418525 0.999661629037971 0.465347184092267 -0.110472026208478 ENSG00000224459 RP11-169K16.4
ENST00000496928 0.955824308748336 0.0560382717774852 0.276393084721042 ENSG00000162458 FBLIM1
ENST00000508310 0.967085977505069 0.0616944655553208 0.270493893559545 ENSG00000162458 FBLIM1
ENST00000510393 0.988488990885961 0.105296355523814 0.229117269506725 ENSG00000162458 FBLIM1
ENST00000430076 0.9400939742344 0.0508614633636919 0.28389831963909 ENSG00000162458 FBLIM1
ENST00000375771 0.999661629037971 0.227477493493166 0.139771920493946 ENSG00000162458 FBLIM1
ENST00000510929 0.958217233685637 0.0576901839569194 0.275395585947053 ENSG00000162458 FBLIM1
ENST00000502638 0.967226610217515 0.0618455833202859 0.269464499693161 ENSG00000162458 FBLIM1
ENST00000375766 0.999661629037971 0.268731608034133 0.128282526143052 ENSG00000162458 FBLIM1
ENST00000400773 0.999661629037971 0.277635553006048 0.125637114997243 ENSG00000162458 FBLIM1
ENST00000483633 0.999661629037971 0.273836211546112 0.151696327158846 ENSG00000162458 FBLIM1
ENST00000502739 0.999661629037971 0.589606360353552 0.0734773462341196 ENSG00000162458 FBLIM1
ENST00000431771 0.999661629037971 0.203005548112438 0.17810273646152 ENSG00000162458 FBLIM1
ENST00000441801 0.999661629037971 0.67946370086216 0.0568223959442001 ENSG00000162458 FBLIM1
ENST00000332305 0.999661629037971 0.638476655694115 0.0617640444597469 ENSG00000162458 FBLIM1
ENST00000514156 0.999661629037971 0.235019167895189 0.162045328325221 ENSG00000162458 FBLIM1
ENST00000509138 0.999661629037971 0.2420012474875 0.164091727493144 ENSG00000162458 FBLIM1
ENST00000535249 0.999661629037971 0.208736513979526 0.186059930257356 ENSG00000179743 RP11-169K16.9
ENST00000317122 0.801037663165617 0.0134229436524164 0.289125120269781 ENSG00000179743 RP11-169K16.9
ENST00000375759 0.999661629037971 0.4506705831698 0.0586566953677933 ENSG00000065526 SPEN
ENST00000438066 0.999661629037971 0.824522606290201 0.0211120889062447 ENSG00000065526 SPEN
ENST00000471538 0.986488267869837 0.103374824034587 0.167739198061444 ENSG00000065526 SPEN
ENST00000442985 0.999661629037971 0.929170122465952 -0.0077390807821312 ENSG00000065526 SPEN
ENST00000487496 0.999661629037971 0.47863748424351 0.0844641129281141 ENSG00000065526 SPEN
ENST00000462525 0.999661629037971 0.277168411711587 0.138618740479214 ENSG00000116809 ZBTB17
ENST00000440560 0.999661629037971 0.145890900516619 0.178643665207888 ENSG00000116809 ZBTB17
ENST00000375743 0.999661629037971 0.602029206821574 0.0430485428193916 ENSG00000116809 ZBTB17
ENST00000537142 0.999661629037971 0.602029206821574 0.0430485428193916 ENSG00000116809 ZBTB17
ENST00000375733 0.999661629037971 0.602029206821574 0.0430485428193916 ENSG00000116809 ZBTB17
ENST00000444358 0.9830437849171 0.100337084723459 0.194255461600914 ENSG00000116809 ZBTB17
ENST00000471805 0.999661629037971 0.386394423817877 0.120016291011276 ENSG00000116809 ZBTB17
ENST00000472658 0.999661629037971 0.220729175529818 0.170838850459964 ENSG00000116809 ZBTB17
ENST00000474511 0.999661629037971 0.530246465524036 0.0894681046174703 ENSG00000116809 ZBTB17
ENST00000487785 0.999661629037971 0.569014710621818 0.083225246205312 ENSG00000116809 ZBTB17
ENST00000448462 0.999661629037971 0.979599824544268 -0.00242177364580992 ENSG00000116809 ZBTB17
ENST00000492834 0.999661629037971 0.632797167745778 0.0561838405791088 ENSG00000116809 ZBTB17
ENST00000490899 0.999661629037971 0.501761478337856 0.0822608550446011 ENSG00000116809 ZBTB17
ENST00000464719 0.999661629037971 0.613954232735771 0.0651811005103395 ENSG00000116809 ZBTB17
ENST00000479282 0.999661629037971 0.772773118931243 -0.0288863670636869 ENSG00000116809 ZBTB17
ENST00000494020 0.999661629037971 0.646747948447163 0.0558984425635179 ENSG00000116809 ZBTB17
ENST00000411503 0.999661629037971 0.569953248110512 0.0786232129432063 ENSG00000173641 HSPB7
ENST00000442459 0.999661629037971 0.569953248110512 0.0786232129432063 ENSG00000173641 HSPB7
ENST00000311890 0.999661629037971 0.552115710436989 0.0820975782196414 ENSG00000173641 HSPB7
ENST00000375718 0.999661629037971 0.571936968177491 0.0773048548908165 ENSG00000173641 HSPB7
ENST00000358432 0.999661629037971 0.227524953582299 0.146109180416672 ENSG00000142627 EPHA2
ENST00000480202 0.999661629037971 0.699191266381926 0.0584002413578618 ENSG00000142627 EPHA2
ENST00000461614 0.999661629037971 0.48989524825433 0.102423598507824 ENSG00000142627 EPHA2
ENST00000478117 0.999661629037971 0.924624170179295 -0.0110089972475267 ENSG00000142632 ARHGEF19
ENST00000270747 0.999661629037971 0.712867592494106 0.0424663627833599 ENSG00000142632 ARHGEF19
ENST00000449495 0.999661629037971 0.325170325843711 0.142414757798308 ENSG00000142632 ARHGEF19
ENST00000478210 0.999661629037971 0.489642653058382 0.101381785507824 ENSG00000142632 ARHGEF19
ENST00000375599 0.999661629037971 0.260792938752347 0.164222464510906 ENSG00000132881 RSG1
ENST00000375592 0.976690631136069 0.0938356170352632 -0.116651371688053 ENSG00000037637 FBXO42
ENST00000456164 0.979888218031567 0.0962724450849173 0.191742348013709 ENSG00000037637 FBXO42
ENST00000444116 0.972647688220504 0.07655835510644 0.203237176104459 ENSG00000037637 FBXO42
ENST00000478089 0.999639603745683 0.121306629210582 -0.185787617187038 ENSG00000037637 FBXO42
ENST00000475078 0.999661629037971 0.735022022411747 0.0349723721028373 ENSG00000055070 SZRD1
ENST00000401088 0.999661629037971 0.414823817667126 0.0874847010761143 ENSG00000055070 SZRD1
ENST00000471507 0.999661629037971 0.843163420102548 0.020000439244617 ENSG00000055070 SZRD1
ENST00000401089 0.999661629037971 0.415686565330912 0.0874331140036175 ENSG00000055070 SZRD1
ENST00000486763 0.999661629037971 0.750854293854875 0.0297676175613013 ENSG00000055070 SZRD1
ENST00000476423 0.999661629037971 0.715725157887332 0.0358154785859662 ENSG00000055070 SZRD1
ENST00000475554 0.999661629037971 0.836166047792958 0.0203294697649867 ENSG00000055070 SZRD1
ENST00000375590 0.999661629037971 0.565524060239218 0.0572523871364186 ENSG00000055070 SZRD1
ENST00000472351 0.999661629037971 0.809978122256455 0.0243848924709365 ENSG00000055070 SZRD1
ENST00000492354 0.999661629037971 0.415721189188701 0.0874277424336734 ENSG00000055070 SZRD1
ENST00000472461 0.999661629037971 0.774704294602461 0.0289983916265141 ENSG00000055070 SZRD1
ENST00000491418 0.999661629037971 0.403338488695538 0.0904234351762191 ENSG00000187144 SPATA21
ENST00000466212 0.999661629037971 0.304667495869949 0.114427433695015 ENSG00000187144 SPATA21
ENST00000337132 0.999661629037971 0.62372972235824 0.0467347755528158 ENSG00000157191 NECAP2
ENST00000504551 0.999661629037971 0.601782269329286 0.0619311830493393 ENSG00000157191 NECAP2
ENST00000406746 0.999661629037971 0.62372972235824 0.0467347755528158 ENSG00000157191 NECAP2
ENST00000457722 0.999661629037971 0.607970995823715 0.0594489649187993 ENSG00000157191 NECAP2
ENST00000486390 0.99982035336307 0.99775387471762 -0.000404095456321143 ENSG00000157191 NECAP2
ENST00000443980 0.999661629037971 0.62372972235824 0.0467347755528158 ENSG00000157191 NECAP2
ENST00000504858 0.999661629037971 0.688903519275039 0.0526147018452855 ENSG00000157191 NECAP2
ENST00000508680 0.999661629037971 0.7320382575743 0.0450255407668702 ENSG00000157191 NECAP2
ENST00000492095 0.999661629037971 0.62372972235824 0.0467347755528158 ENSG00000157191 NECAP2
ENST00000459640 0.999661629037971 0.625471653713466 0.0600197267764188 ENSG00000157191 NECAP2
ENST00000496239 0.999661629037971 0.62372972235824 0.0467347755528158 ENSG00000157191 NECAP2
ENST00000513161 0.999661629037971 0.601782269329286 0.0619311830493393 ENSG00000157191 NECAP2
ENST00000509727 0.999661629037971 0.70052143351279 0.0410640150889516 ENSG00000157191 NECAP2
ENST00000457898 0.999661629037971 0.343800995754632 -0.0937516146670852 ENSG00000226029 RP4-798A10.2
ENST00000263511 0.999661629037971 0.806242695203649 0.0233830106924072 ENSG00000080947 CROCCP3
ENST00000591348 0.999661629037971 0.629948932536712 0.0476018909537822 ENSG00000080947 CROCCP3
ENST00000420820 0.999661629037971 0.994097252456068 -0.000835967489997058 ENSG00000080947 CROCCP3
ENST00000591316 0.999661629037971 0.182565566224841 -0.151810440284271 ENSG00000080947 CROCCP3
ENST00000590118 0.999661629037971 0.356105323855149 -0.102777408764538 ENSG00000080947 CROCCP3
ENST00000589964 0.999661629037971 0.373761964268409 -0.100268616138912 ENSG00000080947 CROCCP3
ENST00000430580 0.999661629037971 0.746909924718154 0.0207695453211221 ENSG00000219481 NBPF1
ENST00000392963 0.999661629037971 0.904833973400744 0.010563210610098 ENSG00000219481 NBPF1
ENST00000420031 0.999661629037971 0.577585450955229 0.0611030789521631 ENSG00000219481 NBPF1
ENST00000432949 0.999661629037971 0.735256319266534 0.0344682445433295 ENSG00000219481 NBPF1
ENST00000287968 0.999661629037971 0.880191008330198 -0.0191905957204254 ENSG00000219481 NBPF1
ENST00000420513 0.999661629037971 0.952751460629938 0.00641379949636954 ENSG00000219481 NBPF1
ENST00000599069 0.999661629037971 0.582868674310628 0.0392173216118527 ENSG00000219481 NBPF1
ENST00000599908 0.999661629037971 0.76405690645557 0.0335383947323617 ENSG00000219481 NBPF1
ENST00000449853 0.999661629037971 0.747612894877182 0.0296189303367145 ENSG00000219481 NBPF1
ENST00000540383 0.999661629037971 0.484758960507442 0.0868575314789897 ENSG00000215908 CROCCP2
ENST00000412962 0.999661629037971 0.406303258921084 0.0998277238584236 ENSG00000215908 CROCCP2
ENST00000362058 0.999661629037971 0.679544617667771 0.0385995812931217 ENSG00000215908 CROCCP2
ENST00000334429 0.999661629037971 0.677613037924837 0.0636940450114779 ENSG00000186301 MST1P2
ENST00000418421 0.999661629037971 0.873558896234657 0.0244266847804003 ENSG00000186301 MST1P2
ENST00000457982 0.999661629037971 0.6622906572311 0.0669149386276982 ENSG00000186301 MST1P2
ENST00000419267 0.00628130717515044 6.50064993849172e-07 0.682756241554055 ENSG00000236698 EIF1AXP1
ENST00000466256 0.999661629037971 0.318524643714662 0.10106148510947 ENSG00000058453 CROCC
ENST00000422124 0.999661629037971 0.928111337984011 0.0136057630337866 ENSG00000238142 RP11-108M9.4
ENST00000457075 0.999661629037971 0.788924909255134 0.0400070901254823 ENSG00000238142 RP11-108M9.4
ENST00000416869 0.999661629037971 0.788924909255134 0.0400070901254823 ENSG00000238142 RP11-108M9.4
ENST00000453917 0.999661629037971 0.413822393529813 0.124930249730777 ENSG00000235241 RP11-108M9.5
ENST00000375541 0.999661629037971 0.154442521615714 0.168637168467811 ENSG00000058453 CROCC
ENST00000445545 0.999661629037971 0.214110495972247 0.143221523788746 ENSG00000058453 CROCC
ENST00000467938 0.999661629037971 0.160177393296628 0.152246203868869 ENSG00000058453 CROCC
ENST00000492631 0.947037402372906 0.0527053010108784 0.208151509231918 ENSG00000058453 CROCC
ENST00000467715 0.999661629037971 0.266189614644546 0.122629204629984 ENSG00000058453 CROCC
ENST00000494191 0.991977241280128 0.111912998940434 0.166324088607454 ENSG00000058453 CROCC
ENST00000486318 0.996665262036417 0.11844315415019 0.139187405835581 ENSG00000058453 CROCC
ENST00000498688 0.999661629037971 0.327731118216205 0.0922249623191758 ENSG00000058453 CROCC
ENST00000477773 0.999661629037971 0.737855800049626 0.0313067627799576 ENSG00000058453 CROCC
ENST00000497654 0.999661629037971 0.615636481688811 0.0681095519936135 ENSG00000058453 CROCC
ENST00000465021 0.809507663489417 0.0144863337661557 0.284967907500086 ENSG00000058453 CROCC
ENST00000465291 0.782836141229733 0.0095930117345703 0.350050161107226 ENSG00000058453 CROCC
ENST00000375535 0.999661629037971 0.230365411664982 0.111714870194097 ENSG00000117122 MFAP2
ENST00000375534 0.999661629037971 0.214656404173243 0.115853718826846 ENSG00000117122 MFAP2
ENST00000490075 0.999661629037971 0.20981368019729 0.117384401818259 ENSG00000117122 MFAP2
ENST00000438542 0.999661629037971 0.209422881494056 0.117396378078685 ENSG00000117122 MFAP2
ENST00000476788 0.999661629037971 0.328949156225987 0.0927851681059086 ENSG00000117122 MFAP2
ENST00000478684 0.999661629037971 0.257380168600416 0.119930927689953 ENSG00000117122 MFAP2
ENST00000492598 0.999661629037971 0.195848480416455 0.138505179768608 ENSG00000117122 MFAP2
ENST00000446261 0.999661629037971 0.263269902398258 0.126210833834211 ENSG00000226526 RP1-37C10.3
ENST00000326735 0.999661629037971 0.166169600615392 0.155566058465745 ENSG00000159363 ATP13A2
ENST00000341676 0.999661629037971 0.163172852741229 0.158123076925311 ENSG00000159363 ATP13A2
ENST00000452699 0.999661629037971 0.163172852741229 0.158123076925311 ENSG00000159363 ATP13A2
ENST00000466561 0.999661629037971 0.300998396059139 0.103477448587936 ENSG00000159363 ATP13A2
ENST00000502418 0.999661629037971 0.403795802493477 0.0878845392337987 ENSG00000159363 ATP13A2
ENST00000503552 0.972647688220504 0.0795921512422898 0.208285094656599 ENSG00000159363 ATP13A2
ENST00000463860 0.999661629037971 0.156462713975893 0.146888843537482 ENSG00000159363 ATP13A2
ENST00000502860 0.999661629037971 0.22462207167149 0.136397204463697 ENSG00000159363 ATP13A2
ENST00000509392 0.999661629037971 0.391093000603594 0.111816584072999 ENSG00000159363 ATP13A2
ENST00000506174 0.999661629037971 0.260192719085073 0.124883953241706 ENSG00000159363 ATP13A2
ENST00000510069 0.999661629037971 0.31064834269463 0.108128274261447 ENSG00000159363 ATP13A2
ENST00000511957 0.999661629037971 0.360261437564597 0.0891666081932174 ENSG00000159363 ATP13A2
ENST00000508222 0.999661629037971 0.263184272839694 0.110014105125649 ENSG00000159363 ATP13A2
ENST00000509619 0.999661629037971 0.553551960510145 0.0658484302931099 ENSG00000159363 ATP13A2
ENST00000375499 0.999661629037971 0.884274732480865 -0.0175586748252247 ENSG00000117118 SDHB
ENST00000485092 0.999661629037971 0.572302654131368 -0.0808772191100821 ENSG00000117118 SDHB
ENST00000475049 0.999661629037971 0.599312835698813 -0.0751522735724357 ENSG00000117118 SDHB
ENST00000485515 0.999661629037971 0.915925366307367 -0.0125819307022033 ENSG00000117118 SDHB
ENST00000491274 0.999661629037971 0.975009757803941 -0.003707108419381 ENSG00000117118 SDHB
ENST00000475506 0.999661629037971 0.986798662835575 -0.00212313320158179 ENSG00000117118 SDHB
ENST00000463045 0.999661629037971 0.891560563692797 -0.0170196283642974 ENSG00000117118 SDHB
ENST00000466613 0.999661629037971 0.902264544199692 -0.016347130934788 ENSG00000117118 SDHB
ENST00000439577 0.999661629037971 0.766929569021017 -0.031108119698159 ENSG00000227751 RP1-20B21.4
ENST00000375436 0.999661629037971 0.684600615414896 0.0381948713563817 ENSG00000179051 RCC2
ENST00000474892 0.999661629037971 0.926579982670747 0.00630072015882229 ENSG00000179051 RCC2
ENST00000375433 0.999661629037971 0.602373237182831 0.0407609466009139 ENSG00000179051 RCC2
ENST00000583469 0.923773163650468 0.0414363964175086 0.248066261704737 ENSG00000266727 AC004824.1
ENST00000361221 0.999661629037971 0.740294634649037 -0.0291895943210845 ENSG00000074964 ARHGEF10L
ENST00000452522 0.999661629037971 0.740309843507009 -0.0291875917762481 ENSG00000074964 ARHGEF10L
ENST00000434513 0.999661629037971 0.633790031543471 -0.042545320768942 ENSG00000074964 ARHGEF10L
ENST00000375415 0.999661629037971 0.862170254970647 -0.0153160431942512 ENSG00000074964 ARHGEF10L
ENST00000375420 0.999661629037971 0.981923892322153 0.00201586705340025 ENSG00000074964 ARHGEF10L
ENST00000482892 0.999661629037971 0.868563991319374 0.0247715505324342 ENSG00000074964 ARHGEF10L
ENST00000469726 0.999661629037971 0.842306829871768 0.0211298766091378 ENSG00000074964 ARHGEF10L
ENST00000375408 0.999661629037971 0.837039168829366 0.0216529467991808 ENSG00000074964 ARHGEF10L
ENST00000167825 0.999661629037971 0.836990120837037 0.0216583902309042 ENSG00000074964 ARHGEF10L
ENST00000475356 0.999661629037971 0.94185959781663 0.00733784130384078 ENSG00000074964 ARHGEF10L
ENST00000482359 0.999661629037971 0.454875108465319 0.0928025795652716 ENSG00000074964 ARHGEF10L
ENST00000466782 0.999661629037971 0.940619247083751 -0.00853103890083605 ENSG00000074964 ARHGEF10L
ENST00000495593 0.999661629037971 0.478414715426603 0.0892001595509821 ENSG00000074964 ARHGEF10L
ENST00000494072 0.999661629037971 0.466429109476569 0.0861829550735988 ENSG00000255275 RP13-279N23.2
ENST00000538309 0.999661629037971 0.453677051519421 0.0969919725199742 ENSG00000159423 ALDH4A1
ENST00000538839 0.999661629037971 0.496352664446249 0.0847331007972979 ENSG00000159423 ALDH4A1
ENST00000290597 0.999661629037971 0.498969826319852 0.0841926068959079 ENSG00000159423 ALDH4A1
ENST00000375341 0.999661629037971 0.49151680281625 0.0856397270323681 ENSG00000159423 ALDH4A1
ENST00000454547 0.999661629037971 0.326953949481128 0.116486645847468 ENSG00000159423 ALDH4A1
ENST00000432718 0.999661629037971 0.425756924129414 0.0828499957970383 ENSG00000159423 ALDH4A1
ENST00000455833 0.999661629037971 0.594779667547703 0.057789291336212 ENSG00000169991 IFFO2
ENST00000355609 0.999661629037971 0.22468270680404 0.135761313287175 ENSG00000169991 IFFO2
ENST00000416166 0.999661629037971 0.720862753832316 0.0338929835734917 ENSG00000169991 IFFO2
ENST00000606379 0.999661629037971 0.282527861298232 0.14816056003487 ENSG00000272084 RP5-1126H10.2
ENST00000375254 0.999661629037971 0.732103441975625 0.016298895014797 ENSG00000127481 UBR4
ENST00000375226 0.999661629037971 0.732106566861733 0.0162981129499445 ENSG00000127481 UBR4
ENST00000375267 0.999661629037971 0.732106566861733 0.0162981129499445 ENSG00000127481 UBR4
ENST00000375217 0.999661629037971 0.732106566861733 0.0162981129499445 ENSG00000127481 UBR4
ENST00000375225 0.999661629037971 0.968707098873366 -0.00326775412235733 ENSG00000127481 UBR4
ENST00000429347 0.999661629037971 0.398986420980462 0.0551700058182067 ENSG00000127481 UBR4
ENST00000375224 0.999661629037971 0.256185264233202 0.0773445149894457 ENSG00000127481 UBR4
ENST00000459947 0.999661629037971 0.777773750241512 0.0290803364866729 ENSG00000127481 UBR4
ENST00000486515 0.999661629037971 0.679528564626657 0.0497175813276605 ENSG00000127481 UBR4
ENST00000543981 0.999661629037971 0.266807116519629 0.0751170223580988 ENSG00000127481 UBR4
ENST00000492606 0.909164755809881 0.0346746775996871 0.245443314519698 ENSG00000127481 UBR4
ENST00000467272 0.999661629037971 0.733663460742688 0.0254471602727146 ENSG00000127481 UBR4
ENST00000483922 0.999661629037971 0.860441304076415 -0.018279363727863 ENSG00000127481 UBR4
ENST00000494503 0.999661629037971 0.437129553754456 0.0732491089261803 ENSG00000127481 UBR4
ENST00000466969 0.999661629037971 0.470318028698946 0.0857296639606988 ENSG00000127481 UBR4
ENST00000375218 0.999661629037971 0.873097117460505 -0.0141234236944634 ENSG00000127481 UBR4
ENST00000425413 0.999661629037971 0.876106426625605 -0.00860125481897544 ENSG00000127481 UBR4
ENST00000417040 0.999661629037971 0.752301847993546 -0.016449579895075 ENSG00000127481 UBR4
ENST00000475973 0.999661629037971 0.409739960298513 -0.0829965597522359 ENSG00000127481 UBR4
ENST00000465036 0.999661629037971 0.314314402441138 -0.121572644626562 ENSG00000127481 UBR4
ENST00000419533 0.999661629037971 0.952054097025833 -0.00387467629576786 ENSG00000127481 UBR4
ENST00000497018 0.999661629037971 0.634582125776478 -0.0579071604382376 ENSG00000127481 UBR4
ENST00000437898 0.999661629037971 0.902603159025017 -0.00646791544701015 ENSG00000230424 RP1-43E13.2
ENST00000477853 0.999661629037971 0.986672469176354 0.00113161699387969 ENSG00000127463 EMC1
ENST00000480380 0.999661629037971 0.485886542823643 0.0543276346850582 ENSG00000127463 EMC1
ENST00000375199 0.999661629037971 0.959703715731875 0.00339036689663619 ENSG00000127463 EMC1
ENST00000375208 0.999661629037971 0.954123430363465 0.00381677212746449 ENSG00000127463 EMC1
ENST00000461353 0.967285551322101 0.0625968254992194 0.153231611227518 ENSG00000127463 EMC1
ENST00000486405 0.972647688220504 0.0884334900371467 0.166421419432275 ENSG00000127463 EMC1
ENST00000486238 0.95828951735545 0.0578405282193771 0.22384830115864 ENSG00000127463 EMC1
ENST00000494770 0.999661629037971 0.640615976457363 0.0362728325488667 ENSG00000127463 EMC1
ENST00000462505 0.999661629037971 0.391728471950913 0.105278030174464 ENSG00000127463 EMC1
ENST00000496654 0.999661629037971 0.256516113438698 0.144290169439735 ENSG00000127463 EMC1
ENST00000467423 0.999661629037971 0.331795022852412 -0.0986392477109783 ENSG00000127463 EMC1
ENST00000475079 0.999661629037971 0.715640324856005 0.0371084972753711 ENSG00000127463 EMC1
ENST00000488681 0.999661629037971 0.529514407637379 0.0573810118583132 ENSG00000127463 EMC1
ENST00000356068 0.999661629037971 0.522133844358807 0.0577961367728823 ENSG00000127463 EMC1
ENST00000330263 0.999661629037971 0.545568427117904 -0.0473628829751176 ENSG00000053372 MRTO4
ENST00000493700 0.999661629037971 0.268374024091345 -0.0973375152573163 ENSG00000053372 MRTO4
ENST00000479559 0.999661629037971 0.778933985466829 0.0271984671741039 ENSG00000053372 MRTO4
ENST00000235835 0.999661629037971 0.359365266475011 0.0853045628956742 ENSG00000053371 AKR7A2
ENST00000330072 0.999661629037971 0.359358513711284 0.0852828122522732 ENSG00000053371 AKR7A2
ENST00000489286 0.999661629037971 0.408926146051689 0.0756998839459355 ENSG00000053371 AKR7A2
ENST00000481966 0.999661629037971 0.808347283594913 0.0235319570376375 ENSG00000053371 AKR7A2
ENST00000492217 0.972647688220504 0.0821840155277587 0.185428659887358 ENSG00000053371 AKR7A2
ENST00000375155 0.999661629037971 0.621288714781684 0.0487469873768158 ENSG00000040487 PQLC2
ENST00000375153 0.999661629037971 0.61769114883338 0.049300762682624 ENSG00000040487 PQLC2
ENST00000469076 0.999661629037971 0.618163542275966 0.0492781905832385 ENSG00000040487 PQLC2
ENST00000400548 0.999661629037971 0.622222275095643 0.0487025990522444 ENSG00000040487 PQLC2
ENST00000497827 0.999661629037971 0.751240127268061 0.0319437698209359 ENSG00000040487 PQLC2
ENST00000432465 0.999661629037971 0.663801905658551 0.0497811597058686 ENSG00000040487 PQLC2
ENST00000401084 0.999661629037971 0.240614321248623 -0.0828399108558776 ENSG00000077549 CAPZB
ENST00000264203 0.999661629037971 0.240614321248623 -0.0828399108558776 ENSG00000077549 CAPZB
ENST00000375144 0.999661629037971 0.383034364288621 -0.0692827289367145 ENSG00000077549 CAPZB
ENST00000375142 0.999661629037971 0.241177586475733 -0.0827584199080826 ENSG00000077549 CAPZB
ENST00000433834 0.999661629037971 0.176477653955429 -0.0922599283285527 ENSG00000077549 CAPZB
ENST00000264202 0.999661629037971 0.146797083990426 -0.0907828732309882 ENSG00000077549 CAPZB
ENST00000413711 0.972227819210825 0.0708085533951196 -0.108067762368683 ENSG00000077549 CAPZB
ENST00000459967 0.999661629037971 0.192894286820705 -0.085883428410719 ENSG00000077549 CAPZB
ENST00000457768 0.999661629037971 0.794962947345354 -0.0204968581556284 ENSG00000077549 CAPZB
ENST00000489607 0.999661629037971 0.400564665745814 -0.0676035465934439 ENSG00000077549 CAPZB
ENST00000482808 0.999661629037971 0.32649530067149 -0.0843358600980661 ENSG00000077549 CAPZB
ENST00000602662 0.999661629037971 0.944787236493791 -0.0068232368528718 ENSG00000270136 MINOS1-NBL1
ENST00000486890 0.999661629037971 0.234274625847002 -0.121291814837441 ENSG00000173436 MINOS1
ENST00000322753 0.999661629037971 0.215399220800473 -0.107405911356482 ENSG00000173436 MINOS1
ENST00000498067 0.999661629037971 0.719811631545411 -0.0545659739510326 ENSG00000173436 MINOS1
ENST00000462646 0.999661629037971 0.244939513104827 -0.121744015613402 ENSG00000173436 MINOS1
ENST00000467029 0.999661629037971 0.182789482556285 -0.121034948584848 ENSG00000173436 MINOS1
ENST00000481464 0.999661629037971 0.181004570084719 -0.12138381835346 ENSG00000173436 MINOS1
ENST00000498642 0.999661629037971 0.188168538400431 -0.119734009392712 ENSG00000173436 MINOS1
ENST00000479642 0.999661629037971 0.690850299824211 -0.0574074689621487 ENSG00000173436 MINOS1
ENST00000602293 0.999661629037971 0.672048220387828 -0.0331773042383543 ENSG00000270136 MINOS1-NBL1
ENST00000602384 0.999661629037971 0.658001885314279 -0.0344724416655347 ENSG00000270136 MINOS1-NBL1
ENST00000602450 0.999661629037971 0.673560467639412 -0.0329828581843528 ENSG00000270136 MINOS1-NBL1
ENST00000485362 0.999661629037971 0.189891846577084 -0.119085112953765 ENSG00000173436 MINOS1
ENST00000428975 0.999661629037971 0.362060168462601 0.104188930613362 ENSG00000158747 NBL1
ENST00000289749 0.999661629037971 0.322616522700826 0.116155065088842 ENSG00000158747 NBL1
ENST00000451758 0.999661629037971 0.34325712349485 0.109391746564119 ENSG00000158747 NBL1
ENST00000439664 0.999661629037971 0.361169244133131 0.103388091681315 ENSG00000158747 NBL1
ENST00000375136 0.999661629037971 0.576116516861876 0.0715331166911095 ENSG00000158747 NBL1
ENST00000548815 0.999661629037971 0.577206454224843 0.0713287873337817 ENSG00000158747 NBL1
ENST00000425400 0.999661629037971 0.452931101483761 0.0850783603075517 ENSG00000158747 NBL1
ENST00000439278 0.999661629037971 0.519064686407832 0.0688699592340717 ENSG00000158747 NBL1
ENST00000427894 0.999661629037971 0.399480841429536 0.098918290108099 ENSG00000158747 NBL1
ENST00000294543 0.999661629037971 0.335340483852109 -0.0585036406801144 ENSG00000162542 TMCO4
ENST00000375127 0.999661629037971 0.307009519586694 -0.0614026030730844 ENSG00000162542 TMCO4
ENST00000489814 0.999661629037971 0.824373298019538 0.0171021919744166 ENSG00000162542 TMCO4
ENST00000375122 0.999661629037971 0.335306507170799 -0.058531989299666 ENSG00000162542 TMCO4
ENST00000489135 0.999661629037971 0.142690429221771 -0.106863920314394 ENSG00000162542 TMCO4
ENST00000496528 0.999661629037971 0.313839324489327 -0.0854372983982359 ENSG00000162542 TMCO4
ENST00000462171 0.999661629037971 0.321741818581946 -0.0820044948968263 ENSG00000162542 TMCO4
ENST00000488449 0.999661629037971 0.605871193585179 -0.0515659564330923 ENSG00000162542 TMCO4
ENST00000375120 0.999661629037971 0.869596024483835 -0.0121341718597305 ENSG00000169914 OTUD3
ENST00000466697 0.999661629037971 0.194743291285646 -0.159851529931838 ENSG00000169914 OTUD3
ENST00000375078 0.999661629037971 0.57357586035227 0.0515977696935588 ENSG00000162545 CAMK2N1
ENST00000489020 0.999661629037971 0.517969101098073 -0.0642326199108707 ENSG00000162545 CAMK2N1
ENST00000264198 0.999661629037971 0.536720743058638 0.0644452012145556 ENSG00000090432 MUL1
ENST00000321556 0.999661629037971 0.292275436951823 0.0821285283414279 ENSG00000158828 PINK1
ENST00000492302 0.999661629037971 0.472745639911282 0.0467043966802685 ENSG00000158828 PINK1
ENST00000451424 0.99969980189142 0.995725178053144 0.000345356236109784 ENSG00000117242 PINK1-AS
ENST00000400490 0.999661629037971 0.254303895836016 0.0731919409462139 ENSG00000158828 PINK1
ENST00000535128 0.999661629037971 0.425223670240598 0.0699450444697261 ENSG00000257033 AL391357.1
ENST00000602624 0.999661629037971 0.827058140074893 0.0210059375677959 ENSG00000244038 DDOST
ENST00000375048 0.999661629037971 0.826989494942641 0.0210140045097609 ENSG00000244038 DDOST
ENST00000415136 0.999661629037971 0.816063280178599 0.0226729627791671 ENSG00000244038 DDOST
ENST00000475210 0.999661629037971 0.369307362383306 -0.0732302624050553 ENSG00000244038 DDOST
ENST00000464364 0.999661629037971 0.489568188250793 0.0777045947725442 ENSG00000244038 DDOST
ENST00000477229 0.999661629037971 0.495869763523473 0.0817692941290659 ENSG00000244038 DDOST
ENST00000312239 0.999661629037971 0.98609908967068 0.00119698338946696 ENSG00000127483 HP1BP3
ENST00000375003 0.999661629037971 0.860539688999972 -0.0139928852963777 ENSG00000127483 HP1BP3
ENST00000413451 0.999661629037971 0.531559465767399 -0.0648588414248455 ENSG00000203394 RP5-930J4.4
ENST00000488722 0.999661629037971 0.740031937770308 -0.0282155291728187 ENSG00000127483 HP1BP3
ENST00000491748 0.999661629037971 0.789931694760337 0.022102776831283 ENSG00000127483 HP1BP3
ENST00000419948 0.999661629037971 0.765046238759631 -0.0234606533507472 ENSG00000127483 HP1BP3
ENST00000438032 0.999661629037971 0.856713238979081 0.0113472177998336 ENSG00000127483 HP1BP3
ENST00000424732 0.999661629037971 0.876866416068544 0.00980162371770825 ENSG00000127483 HP1BP3
ENST00000417710 0.999661629037971 0.888500996235125 0.00936200336829723 ENSG00000127483 HP1BP3
ENST00000487117 0.999661629037971 0.575347527622749 0.037005125730644 ENSG00000127483 HP1BP3
ENST00000375000 0.999661629037971 0.844375312103555 0.0118137070355902 ENSG00000127483 HP1BP3
ENST00000437575 0.999661629037971 0.18575467406905 0.0738047692997659 ENSG00000127483 HP1BP3
ENST00000419490 0.999661629037971 0.262104732098466 0.0639455875778667 ENSG00000127483 HP1BP3
ENST00000414993 0.999661629037971 0.260414481834552 0.0642749243368089 ENSG00000127483 HP1BP3
ENST00000443615 0.999661629037971 0.179145861981196 0.0831409618772547 ENSG00000127483 HP1BP3
ENST00000264211 0.999661629037971 0.381170357272733 -0.0832241059404984 ENSG00000075151 EIF4G3
ENST00000400422 0.999661629037971 0.143365264252063 -0.117859670459239 ENSG00000075151 EIF4G3
ENST00000602326 0.999661629037971 0.143365264252063 -0.117859670459239 ENSG00000075151 EIF4G3
ENST00000374935 0.999661629037971 0.369525456328586 -0.0843521032075258 ENSG00000075151 EIF4G3
ENST00000537738 0.999661629037971 0.563358430474847 -0.0438574930279861 ENSG00000075151 EIF4G3
ENST00000374937 0.999661629037971 0.344113022283248 -0.0862076105324646 ENSG00000075151 EIF4G3
ENST00000536266 0.999661629037971 0.448352031397385 -0.0682487858072754 ENSG00000075151 EIF4G3
ENST00000435383 0.999661629037971 0.343333099144206 -0.0862582417742488 ENSG00000075151 EIF4G3
ENST00000496705 0.999661629037971 0.294305260795985 0.0775593568413853 ENSG00000075151 EIF4G3
ENST00000374933 0.999661629037971 0.469556389984135 -0.0648612205610437 ENSG00000075151 EIF4G3
ENST00000544689 0.999661629037971 0.507076123963684 -0.064381502180648 ENSG00000075151 EIF4G3
ENST00000485722 0.970916711467151 0.066782206076852 -0.276135427566243 ENSG00000075151 EIF4G3
ENST00000356916 0.938851097745107 0.0492561808532277 -0.187712616798905 ENSG00000075151 EIF4G3
ENST00000374927 0.999661629037971 0.30880286580924 -0.109111384008805 ENSG00000075151 EIF4G3
ENST00000438975 0.90846626630168 0.0324800887641922 -0.178708433200586 ENSG00000075151 EIF4G3
ENST00000411888 0.904490368726905 0.0302986751756201 -0.174897461147707 ENSG00000075151 EIF4G3
ENST00000476088 0.999661629037971 0.617906518056855 -0.0646073813635778 ENSG00000075151 EIF4G3
ENST00000463775 0.92214676345127 0.0406802103334168 -0.209706118734259 ENSG00000075151 EIF4G3
ENST00000415912 0.803147098765305 0.0137159442850646 0.163919209659886 ENSG00000117298 ECE1
ENST00000357071 0.814313509793329 0.0152575005823401 0.207573357893945 ENSG00000117298 ECE1
ENST00000531334 0.709746698408814 0.00469821699251042 0.329087733641405 ENSG00000117298 ECE1
ENST00000374893 0.972846377217506 0.0895319781292385 0.154139239898977 ENSG00000117298 ECE1
ENST00000436918 0.975812020339369 0.091593602681525 0.153819281437828 ENSG00000117298 ECE1
ENST00000264205 0.999661629037971 0.124657771201426 0.139635535524966 ENSG00000117298 ECE1
ENST00000526194 0.999661629037971 0.272369735319493 0.107448971047266 ENSG00000117298 ECE1
ENST00000470394 0.999661629037971 0.740367733514632 0.0435893140024856 ENSG00000117298 ECE1
ENST00000528294 0.999661629037971 0.459588653701658 0.0857818114067903 ENSG00000117298 ECE1
ENST00000473505 0.999661629037971 0.389520215589478 0.108272607238526 ENSG00000117298 ECE1
ENST00000481130 0.998870795472097 0.120351438622504 0.180592836220283 ENSG00000117298 ECE1
ENST00000527991 0.999661629037971 0.124861565544101 0.184669979345081 ENSG00000117298 ECE1
ENST00000463334 0.999661629037971 0.223003605172181 0.113971962034315 ENSG00000117298 ECE1
ENST00000454000 0.999661629037971 0.835030697935911 -0.0194459275073792 ENSG00000142794 NBPF3
ENST00000475869 0.999661629037971 0.573091570874179 0.0844375402580209 ENSG00000142794 NBPF3
ENST00000318220 0.999661629037971 0.83514445439633 -0.0192531690446145 ENSG00000142794 NBPF3
ENST00000478653 0.999661629037971 0.884747253799008 -0.0155939917250838 ENSG00000142794 NBPF3
ENST00000318249 0.999661629037971 0.83514445439633 -0.0192531690446145 ENSG00000142794 NBPF3
ENST00000485941 0.999661629037971 0.68369427589448 0.0567455076500501 ENSG00000142794 NBPF3
ENST00000342104 0.999661629037971 0.83514445439633 -0.0192531690446145 ENSG00000142794 NBPF3
ENST00000486229 0.999661629037971 0.635036477492209 -0.0486448391624758 ENSG00000142794 NBPF3
ENST00000434838 0.999661629037971 0.744527201871659 -0.0365492430909488 ENSG00000142794 NBPF3
ENST00000467103 0.999661629037971 0.866445216490265 -0.0215971868563604 ENSG00000142794 NBPF3
ENST00000469876 0.999661629037971 0.668276979629115 0.0573881886683958 ENSG00000142794 NBPF3
ENST00000477050 0.999661629037971 0.875480879989821 0.0224706907994686 ENSG00000142794 NBPF3
ENST00000374761 0.999661629037971 0.941715928339243 0.00779199389622473 ENSG00000076864 RAP1GAP
ENST00000290101 0.999661629037971 0.55747558310022 -0.0646619718641008 ENSG00000076864 RAP1GAP
ENST00000374763 0.999661629037971 0.967292775766724 -0.004393509024546 ENSG00000076864 RAP1GAP
ENST00000471600 0.999661629037971 0.55747558310022 -0.0646619718641008 ENSG00000076864 RAP1GAP
ENST00000374765 0.999661629037971 0.567741659127005 -0.0634693832033056 ENSG00000076864 RAP1GAP
ENST00000495204 0.999661629037971 0.568442485198914 -0.0635166091196068 ENSG00000076864 RAP1GAP
ENST00000542643 0.999661629037971 0.568442485198914 -0.0635166091196068 ENSG00000076864 RAP1GAP
ENST00000359708 0.999661629037971 0.134563801667156 -0.216238845753621 ENSG00000076864 RAP1GAP
ENST00000374757 0.999661629037971 0.169168707249445 -0.200018887691402 ENSG00000076864 RAP1GAP
ENST00000317967 0.999661629037971 0.285191027965681 -0.153394243524184 ENSG00000076864 RAP1GAP
ENST00000447293 0.970916711467151 0.0693617803312131 -0.275353511534732 ENSG00000076864 RAP1GAP
ENST00000482984 0.980990123938092 0.0979376415884305 -0.248343337251556 ENSG00000076864 RAP1GAP
ENST00000464457 0.972647688220504 0.0815929934103472 -0.258560584530919 ENSG00000076864 RAP1GAP
ENST00000400301 0.999661629037971 0.880060851692523 -0.0123072814230128 ENSG00000090686 USP48
ENST00000308271 0.999661629037971 0.885304350541685 -0.0117198450330088 ENSG00000090686 USP48
ENST00000374732 0.999661629037971 0.957950757878422 -0.00503495102847547 ENSG00000090686 USP48
ENST00000479177 0.999661629037971 0.88246589622597 0.0189697193421624 ENSG00000090686 USP48
ENST00000529637 0.999661629037971 0.80372936711784 -0.020485090294301 ENSG00000090686 USP48
ENST00000464577 0.999661629037971 0.652944116794589 -0.0512202374120764 ENSG00000090686 USP48
ENST00000471752 0.999661629037971 0.374113686483379 0.101247650017531 ENSG00000090686 USP48
ENST00000487880 0.999661629037971 0.757507116616694 0.0252532592621376 ENSG00000090686 USP48
ENST00000526044 0.999661629037971 0.857873370117936 -0.0143937454383365 ENSG00000090686 USP48
ENST00000534705 0.999661629037971 0.79244868837288 -0.0202005234840007 ENSG00000090686 USP48
ENST00000421625 0.999661629037971 0.898896918920832 -0.00875347655531241 ENSG00000090686 USP48
ENST00000374730 0.999661629037971 0.958158519229919 -0.00491345919025568 ENSG00000090686 USP48
ENST00000527823 0.999661629037971 0.337998119442454 -0.0858220835103215 ENSG00000090686 USP48
ENST00000532737 0.999661629037971 0.902727036708375 0.00940040702427554 ENSG00000090686 USP48
ENST00000489108 0.999661629037971 0.345461345733093 -0.0865785125357146 ENSG00000090686 USP48
ENST00000344642 0.970916711467151 0.0677533041477457 0.214402885461301 ENSG00000187942 LDLRAD2
ENST00000543870 0.979291912528833 0.0958985267584422 0.186031623764466 ENSG00000187942 LDLRAD2
ENST00000484271 0.999661629037971 0.316259070396579 0.148580620959255 ENSG00000187942 LDLRAD2
ENST00000486901 0.999661629037971 0.157418419836152 0.17049060296889 ENSG00000142798 HSPG2
ENST00000374695 0.999661629037971 0.573987096306123 0.0635307718236385 ENSG00000142798 HSPG2
ENST00000481644 0.915626657226119 0.0367308949135642 0.255415527639463 ENSG00000142798 HSPG2
ENST00000469378 0.999661629037971 0.584124639463039 -0.07900550992454 ENSG00000142798 HSPG2
ENST00000426143 0.999661629037971 0.49573715696133 0.0815128162866656 ENSG00000142798 HSPG2
ENST00000471322 0.999661629037971 0.395977568374584 0.10724750801029 ENSG00000142798 HSPG2
ENST00000374676 0.999661629037971 0.544556381082699 0.0784501117287833 ENSG00000142798 HSPG2
ENST00000453796 0.999661629037971 0.548090623474067 0.0709653521873295 ENSG00000142798 HSPG2
ENST00000430507 0.999661629037971 0.390599746538187 0.0882408675960129 ENSG00000142798 HSPG2
ENST00000493940 0.999661629037971 0.494282908036299 0.0828133019666815 ENSG00000142798 HSPG2
ENST00000427897 0.999661629037971 0.973027487799367 -0.00431285710551633 ENSG00000142798 HSPG2
ENST00000498495 0.999661629037971 0.550451927469486 -0.0809058473553356 ENSG00000142798 HSPG2
ENST00000480900 0.999661629037971 0.681075688243769 0.0501202210909619 ENSG00000142798 HSPG2
ENST00000412328 0.999661629037971 0.801556778571092 -0.0245599534350357 ENSG00000142798 HSPG2
ENST00000374673 0.999661629037971 0.425451084676856 -0.0838204760253607 ENSG00000142798 HSPG2
ENST00000439717 0.999661629037971 0.925660573031345 0.0108430629179552 ENSG00000142798 HSPG2
ENST00000434233 0.999661629037971 0.399519989526702 -0.0939215569801106 ENSG00000218510 LINC00339
ENST00000420503 0.999661629037971 0.429996183465125 -0.0892016572616828 ENSG00000218510 LINC00339
ENST00000404210 0.999661629037971 0.415892255397686 -0.0910062094580199 ENSG00000218510 LINC00339
ENST00000416769 0.999661629037971 0.415892255397686 -0.0910062094580199 ENSG00000218510 LINC00339
ENST00000452322 0.999661629037971 0.581701106215081 -0.0679434482544078 ENSG00000218510 LINC00339
ENST00000400259 0.90846626630168 0.0329336557428899 -0.10571019755275 ENSG00000070831 CDC42
ENST00000344548 0.90846626630168 0.0326096668045507 -0.105792479874875 ENSG00000070831 CDC42
ENST00000315554 0.999661629037971 0.164438553492282 -0.0764219806985854 ENSG00000070831 CDC42
ENST00000498236 0.999661629037971 0.184830473388066 -0.0731987446635559 ENSG00000070831 CDC42
ENST00000421089 0.918704291323538 0.0396251045095441 -0.100618835784 ENSG00000070831 CDC42
ENST00000411827 0.999661629037971 0.252150523296584 -0.0641770532627203 ENSG00000070831 CDC42
ENST00000431803 0.939918934877788 0.0502434852408629 -0.271767866094823 ENSG00000230068 CDC42-IT1
ENST00000290167 0.999661629037971 0.458660271476864 -0.107869536681265 ENSG00000162552 WNT4
ENST00000542383 0.999661629037971 0.479712224626574 -0.107327906325416 ENSG00000162552 WNT4
ENST00000404138 0.999661629037971 0.511704360981726 0.0398300778415888 ENSG00000184677 ZBTB40
ENST00000400239 0.999661629037971 0.76669493142682 0.0267812842341596 ENSG00000184677 ZBTB40
ENST00000375647 0.999661629037971 0.511952559468908 0.0398187699181836 ENSG00000184677 ZBTB40
ENST00000374651 0.999661629037971 0.912065313754099 -0.00813985310396864 ENSG00000184677 ZBTB40
ENST00000356634 0.999661629037971 0.325565649087908 0.061129581901386 ENSG00000004487 KDM1A
ENST00000400181 0.999661629037971 0.327060150365618 0.0609419965455895 ENSG00000004487 KDM1A
ENST00000542151 0.999661629037971 0.327060150365618 0.0609419965455895 ENSG00000004487 KDM1A
ENST00000427154 0.999661629037971 0.475559054585004 0.0357474562697674 ENSG00000240553 RP1-184J9.2
ENST00000481879 0.999661629037971 0.744403267826358 0.0407316383689136 ENSG00000004487 KDM1A
ENST00000465864 0.999661629037971 0.923042474663865 -0.00711280516999563 ENSG00000004487 KDM1A
ENST00000494920 0.999661629037971 0.407403563019517 0.055241597048408 ENSG00000004487 KDM1A
ENST00000602503 0.999661629037971 0.571355875858986 0.0479525059715159 ENSG00000004487 KDM1A
ENST00000374623 0.999661629037971 0.630580593149805 0.0304665384495915 ENSG00000169641 LUZP1
ENST00000418342 0.999661629037971 0.880404430589515 -0.0084860772230731 ENSG00000169641 LUZP1
ENST00000302291 0.999661629037971 0.809911751902102 -0.0134623961308001 ENSG00000169641 LUZP1
ENST00000314174 0.999661629037971 0.780099472155994 -0.0238360154528656 ENSG00000169641 LUZP1
ENST00000471849 0.999661629037971 0.465365858293142 -0.0762266854803621 ENSG00000169641 LUZP1
ENST00000475164 0.999661629037971 0.77612898629375 -0.0248296102183501 ENSG00000169641 LUZP1
ENST00000566551 0.999661629037971 0.923033368595622 0.0113568886629661 ENSG00000261326 RP5-1057J7.6
ENST00000464516 0.999661629037971 0.318826419437815 -0.124750332663899 ENSG00000125944 HNRNPR
ENST00000478691 0.999661629037971 0.893642901163919 -0.013063367064585 ENSG00000125944 HNRNPR
ENST00000374616 0.999661629037971 0.944858157481695 -0.00683255510276108 ENSG00000125944 HNRNPR
ENST00000476660 0.999661629037971 0.812601377480205 0.0172770986391873 ENSG00000125944 HNRNPR
ENST00000374612 0.999661629037971 0.944858157481695 -0.00683255510276108 ENSG00000125944 HNRNPR
ENST00000302271 0.999661629037971 0.94608652685891 -0.00668009773071387 ENSG00000125944 HNRNPR
ENST00000427764 0.999661629037971 0.921655737372353 -0.00950417067085475 ENSG00000125944 HNRNPR
ENST00000606561 0.999661629037971 0.907211316171298 -0.011396286162283 ENSG00000125944 HNRNPR
ENST00000426846 0.999661629037971 0.945426184036449 -0.00673304438339932 ENSG00000125944 HNRNPR
ENST00000463552 0.999661629037971 0.828256389603198 -0.0244404234095229 ENSG00000125944 HNRNPR
ENST00000470941 0.999661629037971 0.887679503269532 -0.017293081382051 ENSG00000125944 HNRNPR
ENST00000476451 0.999661629037971 0.660787467592835 -0.0527331988010484 ENSG00000125944 HNRNPR
ENST00000490652 0.999661629037971 0.449529827527396 0.0653025983967637 ENSG00000125944 HNRNPR
ENST00000314011 0.999661629037971 0.232832814190222 -0.111769090754487 ENSG00000125945 ZNF436
ENST00000374608 0.999661629037971 0.316169347676108 -0.0981623198120146 ENSG00000125945 ZNF436
ENST00000458053 0.999661629037971 0.180661613587108 0.192970860465312 ENSG00000249087 C1orf213
ENST00000454117 0.999661629037971 0.213752831817267 0.180498140192886 ENSG00000249087 C1orf213
ENST00000335648 0.999661629037971 0.233883539788314 0.172760567074855 ENSG00000249087 C1orf213
ENST00000518821 0.999661629037971 0.247680120618937 0.167285119992991 ENSG00000249087 C1orf213
ENST00000437367 0.999661629037971 0.250121993044985 0.166960033678381 ENSG00000249087 C1orf213
ENST00000450454 0.999661629037971 0.78461231326717 0.0327266560568431 ENSG00000204219 TCEA3
ENST00000374601 0.999661629037971 0.735812379275137 0.0460544253663449 ENSG00000204219 TCEA3
ENST00000461794 0.999661629037971 0.812396564651542 0.0359785729107437 ENSG00000204219 TCEA3
ENST00000495646 0.999661629037971 0.199853371936858 0.115649839817541 ENSG00000088280 ASAP3
ENST00000336689 0.999661629037971 0.860355393690779 0.0131854184206223 ENSG00000088280 ASAP3
ENST00000465372 0.999661629037971 0.902652597860508 -0.015423257359772 ENSG00000088280 ASAP3
ENST00000492982 0.999661629037971 0.751671659432392 -0.0256844308570671 ENSG00000088280 ASAP3
ENST00000437606 0.999661629037971 0.810260753511446 -0.0198879569731066 ENSG00000088280 ASAP3
ENST00000484418 0.999661629037971 0.323741402299444 0.115960030518964 ENSG00000088280 ASAP3
ENST00000475814 0.999661629037971 0.950314212011472 -0.00772357224197224 ENSG00000088280 ASAP3
ENST00000530874 0.999661629037971 0.777790429356942 -0.0399114617000857 ENSG00000088280 ASAP3
ENST00000478858 0.999661629037971 0.402596664132045 -0.0813959910806858 ENSG00000088280 ASAP3
ENST00000608765 0.999661629037971 0.447897235769291 -0.0835435768110028 ENSG00000088280 ASAP3
ENST00000449467 0.999661629037971 0.439597187404751 -0.0952169286813122 ENSG00000088280 ASAP3
ENST00000361729 0.999661629037971 0.275405532553871 0.130364545825639 ENSG00000007968 E2F2
ENST00000374561 0.999661629037971 0.517503680505622 0.0784668237851458 ENSG00000117318 ID3
ENST00000463312 0.999661629037971 0.564196123590878 0.0744413375612191 ENSG00000117318 ID3
ENST00000486541 0.999661629037971 0.56404919737203 0.0774824258365764 ENSG00000117318 ID3
ENST00000374550 0.999661629037971 0.539755606893815 -0.0490390943490695 ENSG00000142676 RPL11
ENST00000467075 0.999661629037971 0.255376708079657 -0.0697296021734759 ENSG00000142676 RPL11
ENST00000482370 0.999661629037971 0.543202050921569 -0.0487058071065628 ENSG00000142676 RPL11
ENST00000443624 0.999661629037971 0.537461186033217 -0.0498311682407805 ENSG00000142676 RPL11
ENST00000458455 0.999661629037971 0.549582751933712 -0.0480303239910119 ENSG00000142676 RPL11
ENST00000418390 0.999661629037971 0.233811863096428 0.0549993081834907 ENSG00000011007 TCEB3
ENST00000609199 0.999661629037971 0.386227900033266 0.0472607636081533 ENSG00000011007 TCEB3
ENST00000487554 0.999661629037971 0.505769289790647 -0.0536628227019149 ENSG00000011007 TCEB3
ENST00000427796 0.999661629037971 0.849539910874861 0.0126185331667601 ENSG00000236810 RP5-886K2.3
ENST00000246151 0.999661629037971 0.427837694288228 0.0476176135636137 ENSG00000057757 PITHD1
ENST00000415372 0.999661629037971 0.781206582516003 0.0260903469520408 ENSG00000057757 PITHD1
ENST00000374524 0.999661629037971 0.5701521669995 -0.0457111133786222 ENSG00000057757 PITHD1
ENST00000374514 0.999661629037971 0.189218550274815 0.163548352169161 ENSG00000011009 LYPLA2
ENST00000400061 0.999661629037971 0.182313813249148 0.16600814243161 ENSG00000011009 LYPLA2
ENST00000420982 0.999661629037971 0.190799936045841 0.176246470238241 ENSG00000011009 LYPLA2
ENST00000374505 0.999661629037971 0.188550002356632 0.17520669613999 ENSG00000011009 LYPLA2
ENST00000495365 0.999661629037971 0.182089294886817 0.171575643275192 ENSG00000011009 LYPLA2
ENST00000374503 0.999661629037971 0.190155862590068 0.16633113406952 ENSG00000011009 LYPLA2
ENST00000374502 0.999661629037971 0.182653734583665 0.171301281500943 ENSG00000011009 LYPLA2
ENST00000492577 0.999661629037971 0.152889618268418 0.190683616272741 ENSG00000011009 LYPLA2
ENST00000421070 0.999661629037971 0.198934634460112 0.178768258798523 ENSG00000011009 LYPLA2
ENST00000374501 0.999661629037971 0.278670454415088 0.114119074367711 ENSG00000011009 LYPLA2
ENST00000472213 0.999661629037971 0.497351167452699 0.0721309979175757 ENSG00000011009 LYPLA2
ENST00000481736 0.950386852764112 0.0539047713284279 0.183443892535704 ENSG00000117308 GALE
ENST00000374497 0.9400939742344 0.050830798832595 0.182078916037663 ENSG00000117308 GALE
ENST00000456977 0.999661629037971 0.228242869415347 0.143079254889894 ENSG00000117308 GALE
ENST00000459934 0.950386852764112 0.0537132828927882 0.183437638189202 ENSG00000117308 GALE
ENST00000469556 0.972647688220504 0.08634119401846 0.201015312222322 ENSG00000117308 GALE
ENST00000429356 0.914125682032537 0.036477990968293 0.198767473679632 ENSG00000117308 GALE
ENST00000418277 0.972647688220504 0.081091659102603 0.167493381008574 ENSG00000117308 GALE
ENST00000470949 0.835776393730273 0.0187089876374727 0.19877841918687 ENSG00000117308 GALE
ENST00000425913 0.868329968599766 0.0243160249419448 0.195586934589536 ENSG00000117308 GALE
ENST00000445705 0.859194176509341 0.0226719956157769 0.19409132630397 ENSG00000117308 GALE
ENST00000467493 0.921083493387726 0.0405410622742235 0.184723493298258 ENSG00000117308 GALE
ENST00000486382 0.967285551322101 0.0633028621701117 0.183848979366212 ENSG00000117308 GALE
ENST00000470383 0.928310132220601 0.0447640040334974 0.213869634103691 ENSG00000117308 GALE
ENST00000466250 0.928310132220601 0.0455458128656239 0.213853195333097 ENSG00000117308 GALE
ENST00000467070 0.909164755809881 0.033879348531968 0.236397242784831 ENSG00000117308 GALE
ENST00000374490 0.999661629037971 0.850756596348716 -0.0166076918155902 ENSG00000117305 HMGCL
ENST00000374487 0.999661629037971 0.817528747930986 -0.020175939654521 ENSG00000117305 HMGCL
ENST00000374483 0.999661629037971 0.817528747930986 -0.020175939654521 ENSG00000117305 HMGCL
ENST00000436439 0.999661629037971 0.850756596348716 -0.0166076918155902 ENSG00000117305 HMGCL
ENST00000235958 0.999661629037971 0.849276348151109 -0.016785564379732 ENSG00000117305 HMGCL
ENST00000509389 0.999661629037971 0.678550987771035 -0.0353248388944008 ENSG00000117305 HMGCL
ENST00000496907 0.999661629037971 0.734661064022741 -0.0380789497541248 ENSG00000117305 HMGCL
ENST00000513148 0.999661629037971 0.666074372892721 -0.0378433946159019 ENSG00000117305 HMGCL
ENST00000479458 0.999661629037971 0.518771469077411 -0.0812893481943347 ENSG00000117305 HMGCL
ENST00000498698 0.999661629037971 0.600454365529032 -0.058874110760232 ENSG00000117305 HMGCL
ENST00000374479 0.858005672495741 0.0225457827912882 0.193169729069484 ENSG00000179163 FUCA1
ENST00000471915 0.999661629037971 0.137374675676418 0.127275235691108 ENSG00000189266 PNRC2
ENST00000334351 0.999661629037971 0.136244481115467 0.121994878070033 ENSG00000189266 PNRC2
ENST00000374468 0.999661629037971 0.171439322689353 0.113215359747664 ENSG00000189266 PNRC2
ENST00000579103 0.999661629037971 0.198265615128418 0.140824242889999 ENSG00000189266 PNRC2
ENST00000344989 0.999661629037971 0.858113010131205 0.013618766960173 ENSG00000188529 SRSF10
ENST00000453840 0.999661629037971 0.858402317841002 0.0135948609577232 ENSG00000188529 SRSF10
ENST00000341154 0.999661629037971 0.860153686586115 0.0134201689165389 ENSG00000188529 SRSF10
ENST00000484146 0.999661629037971 0.811660224935531 0.0181629281583499 ENSG00000188529 SRSF10
ENST00000473858 0.999661629037971 0.811820185962719 0.0181546006147108 ENSG00000188529 SRSF10
ENST00000374452 0.999661629037971 0.81187757391154 0.0181466087093748 ENSG00000188529 SRSF10
ENST00000374453 0.999661629037971 0.810100608750356 0.0183310016209485 ENSG00000188529 SRSF10
ENST00000343255 0.999661629037971 0.766235483414033 0.0231652932155456 ENSG00000188529 SRSF10
ENST00000492112 0.999661629037971 0.768306360589637 0.0229613073073442 ENSG00000188529 SRSF10
ENST00000485841 0.999661629037971 0.966410882336006 -0.00391815791324414 ENSG00000188529 SRSF10
ENST00000338597 0.999661629037971 0.971409910627631 -0.00340579326557258 ENSG00000188529 SRSF10
ENST00000495785 0.999661629037971 0.731803173625152 0.0272685214499746 ENSG00000188529 SRSF10
ENST00000473754 0.999719135447127 0.995917419040254 -0.000471423318196669 ENSG00000188529 SRSF10
ENST00000497214 0.999661629037971 0.703461759170035 -0.0580158846912008 ENSG00000188529 SRSF10
ENST00000485292 0.999661629037971 0.746676687159531 0.0275780405065839 ENSG00000188529 SRSF10
ENST00000469303 0.999661629037971 0.850834848173664 -0.0198807200687786 ENSG00000188529 SRSF10
ENST00000327535 0.999661629037971 0.655799098597372 -0.031812807361919 ENSG00000185436 IFNLR1
ENST00000327575 0.999661629037971 0.657523108377922 -0.0293475880749438 ENSG00000185436 IFNLR1
ENST00000374421 0.999661629037971 0.613938846199935 -0.0336380068109672 ENSG00000185436 IFNLR1
ENST00000374419 0.972647688220504 0.0781218833487088 -0.120456313235866 ENSG00000185436 IFNLR1
ENST00000374418 0.975812020339369 0.0914949432649189 -0.116834154248345 ENSG00000185436 IFNLR1
ENST00000350501 0.999661629037971 0.868750725952985 -0.015922959133968 ENSG00000158055 GRHL3
ENST00000374409 0.999661629037971 0.495862543166612 0.0554170353887062 ENSG00000001460 STPG1
ENST00000440416 0.999661629037971 0.596288795524553 0.0446506993418621 ENSG00000001460 STPG1
ENST00000003583 0.999661629037971 0.535942885783208 0.0502565066043861 ENSG00000001460 STPG1
ENST00000468303 0.999661629037971 0.440566107662828 0.0602728859231306 ENSG00000001460 STPG1
ENST00000337248 0.999661629037971 0.53320664336416 0.0506018613242259 ENSG00000001460 STPG1
ENST00000497384 0.999661629037971 0.633275078587015 0.0538678776696927 ENSG00000001460 STPG1
ENST00000438866 0.999661629037971 0.833011867444649 -0.0301880676139892 ENSG00000001460 STPG1
ENST00000435187 0.999661629037971 0.414579140719196 0.107589997161262 ENSG00000001460 STPG1
ENST00000483261 0.967285551322101 0.0634194320371192 0.274057896607235 ENSG00000001460 STPG1
ENST00000498488 0.994822086916839 0.115146414036531 0.167580945733704 ENSG00000001460 STPG1
ENST00000483528 0.999661629037971 0.194189450972904 0.148851836029667 ENSG00000001460 STPG1
ENST00000475760 0.999661629037971 0.226501884351287 0.146032395783735 ENSG00000001460 STPG1
ENST00000374399 0.999661629037971 0.588273261448644 -0.0298649138738529 ENSG00000001461 NIPAL3
ENST00000003912 0.999661629037971 0.203151486895908 -0.0657528710826868 ENSG00000001461 NIPAL3
ENST00000488155 0.999661629037971 0.585993410300317 0.0582115712676858 ENSG00000001461 NIPAL3
ENST00000358028 0.999661629037971 0.959850375826022 0.00319496680300387 ENSG00000001461 NIPAL3
ENST00000339255 0.999661629037971 0.696739289032633 -0.0238993718526628 ENSG00000001461 NIPAL3
ENST00000475663 0.999661629037971 0.577801192661427 0.055354421254256 ENSG00000001461 NIPAL3
ENST00000428131 0.999661629037971 0.474776670998172 -0.0557934536438219 ENSG00000001461 NIPAL3
ENST00000432012 0.999661629037971 0.12208770393994 -0.175538918579706 ENSG00000001461 NIPAL3
ENST00000374395 0.999661629037971 0.398980041900054 -0.0652627219662514 ENSG00000117602 RCAN3
ENST00000436717 0.999661629037971 0.78460921075407 -0.0253390260007007 ENSG00000117602 RCAN3
ENST00000425530 0.999661629037971 0.893610640793441 -0.0146564273686014 ENSG00000117602 RCAN3
ENST00000412742 0.999661629037971 0.732489150569967 -0.0342107359537844 ENSG00000117602 RCAN3
ENST00000538532 0.999661629037971 0.745637981642472 -0.0335735722923695 ENSG00000117602 RCAN3
ENST00000374393 0.999661629037971 0.703304158826728 -0.039745627996256 ENSG00000117602 RCAN3
ENST00000482807 0.999661629037971 0.619323729084022 -0.0668629351248555 ENSG00000117602 RCAN3
ENST00000577528 0.999661629037971 0.38665606886651 -0.0705916017755483 ENSG00000264443 RP4-594I10.3
ENST00000478890 0.999661629037971 0.337967368905625 0.0754171711566621 ENSG00000133226 SRRM1
ENST00000593639 0.999661629037971 0.325080001052685 0.0769128674972554 ENSG00000133226 SRRM1
ENST00000323848 0.999661629037971 0.961378803665133 0.00496693891033024 ENSG00000133226 SRRM1
ENST00000466910 0.999661629037971 0.554432749798956 0.0567203938190744 ENSG00000133226 SRRM1
ENST00000468822 0.999661629037971 0.563638339165939 0.0553655224269854 ENSG00000133226 SRRM1
ENST00000447431 0.999661629037971 0.987554452662881 0.00163126427161562 ENSG00000133226 SRRM1
ENST00000600523 0.999661629037971 0.406767293874124 0.0724485982172249 ENSG00000133226 SRRM1
ENST00000462710 0.999661629037971 0.408529080302605 0.0666470691973927 ENSG00000133226 SRRM1
ENST00000374389 0.999661629037971 0.994084465708124 0.000781607642652163 ENSG00000133226 SRRM1
ENST00000490543 0.999661629037971 0.409612716632166 0.0666127332342954 ENSG00000133226 SRRM1
ENST00000479034 0.999661629037971 0.952768711913531 0.00630932478768198 ENSG00000133226 SRRM1
ENST00000596378 0.999661629037971 0.980497485348921 -0.00270220136699315 ENSG00000133226 SRRM1
ENST00000494934 0.999661629037971 0.707255576298454 0.0467905613025277 ENSG00000133226 SRRM1
ENST00000495561 0.999661629037971 0.765464180652656 0.0362522978009095 ENSG00000133226 SRRM1
ENST00000537199 0.999661629037971 0.731020598430604 -0.0433061870946089 ENSG00000133226 SRRM1
ENST00000485441 0.999661629037971 0.888785654299397 0.0181054296060118 ENSG00000133226 SRRM1
ENST00000470243 0.999661629037971 0.895249994836538 -0.0200953259504476 ENSG00000133226 SRRM1
ENST00000496882 0.999661629037971 0.551543574772727 -0.0836213223288079 ENSG00000133226 SRRM1
ENST00000461768 0.999661629037971 0.538931042775495 -0.0678174376528625 ENSG00000133226 SRRM1
ENST00000485541 0.999661629037971 0.51340800868334 -0.0841555827888475 ENSG00000133226 SRRM1
ENST00000488317 0.999661629037971 0.446588357195679 -0.0980064572425197 ENSG00000133226 SRRM1
ENST00000489130 0.999661629037971 0.428027974756814 0.0957326366553441 ENSG00000133226 SRRM1
ENST00000474843 0.999661629037971 0.371341655097633 0.09231853389421 ENSG00000133226 SRRM1
ENST00000374379 0.999661629037971 0.963816442016104 -0.00360440808748834 ENSG00000169504 CLIC4
ENST00000497755 0.999661629037971 0.336317072197639 -0.0825634418901721 ENSG00000169504 CLIC4
ENST00000488683 0.999661629037971 0.96537176054148 -0.00344993008243231 ENSG00000169504 CLIC4
ENST00000489758 0.999661629037971 0.452787240074015 -0.0583728150935781 ENSG00000169504 CLIC4
ENST00000399916 0.999661629037971 0.458720447143384 0.054353151804083 ENSG00000020633 RUNX3
ENST00000308873 0.999661629037971 0.620596102181082 0.03582621604101 ENSG00000020633 RUNX3
ENST00000338888 0.999661629037971 0.496515300054553 0.0549508139034193 ENSG00000020633 RUNX3
ENST00000540420 0.999661629037971 0.665251443819083 0.0376541839861904 ENSG00000020633 RUNX3
ENST00000496967 0.999661629037971 0.900991298307187 0.00949049025815825 ENSG00000020633 RUNX3
ENST00000479341 0.972647688220504 0.0792647599436069 0.216619519427755 ENSG00000020633 RUNX3
ENST00000236273 0.999661629037971 0.684356740550242 -0.0374479882907495 ENSG00000117614 SYF2
ENST00000354361 0.999661629037971 0.664689413509811 -0.0398207637352549 ENSG00000117614 SYF2
ENST00000474160 0.999661629037971 0.463660750949917 -0.0588996594126199 ENSG00000117614 SYF2
ENST00000476231 0.999661629037971 0.781761210057475 -0.0243617322739113 ENSG00000117614 SYF2
ENST00000243189 0.915626657226119 0.0368750848097589 0.145572495910931 ENSG00000117616 C1orf63
ENST00000569495 0.999661629037971 0.79141571222845 0.0276303261175918 ENSG00000117616 C1orf63
ENST00000498238 0.915626657226119 0.0376213888771194 0.144738348933221 ENSG00000117616 C1orf63
ENST00000566395 0.999661629037971 0.356068518823644 0.0782374829356235 ENSG00000117616 C1orf63
ENST00000565733 0.999661629037971 0.398387279297242 0.0713346993576008 ENSG00000117616 C1orf63
ENST00000568254 0.915626657226119 0.0372899692385427 0.144969045019078 ENSG00000117616 C1orf63
ENST00000473314 0.9830437849171 0.100849775581675 0.0967225597822254 ENSG00000117616 C1orf63
ENST00000417642 0.915626657226119 0.0372899692385427 0.144969045019078 ENSG00000117616 C1orf63
ENST00000570063 0.999661629037971 0.402273198458433 0.070778110165554 ENSG00000117616 C1orf63
ENST00000564223 0.999661629037971 0.632360089873836 -0.0610650214756918 ENSG00000117616 C1orf63
ENST00000475766 0.999661629037971 0.402240337100263 0.0712659728387003 ENSG00000117616 C1orf63
ENST00000491378 0.999661629037971 0.314045126674573 0.091504682951687 ENSG00000117616 C1orf63
ENST00000431849 0.924505697575837 0.043581358197681 0.196963543030076 ENSG00000117616 C1orf63
ENST00000568212 0.972647688220504 0.0780792585931544 0.192358913516946 ENSG00000117616 C1orf63
ENST00000568701 0.999661629037971 0.168977703874831 0.138515778775635 ENSG00000117616 C1orf63
ENST00000561867 0.999661629037971 0.337068444291238 0.0963220190193192 ENSG00000117616 C1orf63
ENST00000568996 0.999661629037971 0.345885970898618 0.0962779335302242 ENSG00000117616 C1orf63
ENST00000450820 0.999661629037971 0.622815534284752 -0.0532169362412043 ENSG00000117616 C1orf63
ENST00000328664 0.999661629037971 0.207661946454944 -0.177667543097595 ENSG00000187010 RHD
ENST00000454452 0.999661629037971 0.250132158290563 -0.161485247075074 ENSG00000187010 RHD
ENST00000342055 0.999661629037971 0.250132158290563 -0.161485247075074 ENSG00000187010 RHD
ENST00000423810 0.999661629037971 0.250132158290563 -0.161485247075074 ENSG00000187010 RHD
ENST00000568195 0.999661629037971 0.250132158290563 -0.161485247075074 ENSG00000187010 RHD
ENST00000417538 0.999661629037971 0.250132158290563 -0.161485247075074 ENSG00000187010 RHD
ENST00000357542 0.999661629037971 0.250132158290563 -0.161485247075074 ENSG00000187010 RHD
ENST00000423253 0.999661629037971 0.230409150048475 -0.17453634265895 ENSG00000187010 RHD
ENST00000568399 0.799019712388306 0.0111009891235624 -0.337676635545314 ENSG00000117616 C1orf63
ENST00000562018 0.90846626630168 0.0321120925475886 -0.275901523237041 ENSG00000117616 C1orf63
ENST00000567741 0.89320888613813 0.0274000129400816 -0.286621147654031 ENSG00000117616 C1orf63
ENST00000566599 0.999661629037971 0.758256947707554 0.0394959928361141 ENSG00000117616 C1orf63
ENST00000374358 0.999661629037971 0.945846242815549 -0.0038528802531231 ENSG00000183726 TMEM50A
ENST00000498135 0.999661629037971 0.829146899370413 0.0145083199414807 ENSG00000183726 TMEM50A
ENST00000491936 0.999661629037971 0.834324005461277 0.0136593635253713 ENSG00000183726 TMEM50A
ENST00000480937 0.999661629037971 0.848881350023925 0.0124498915302054 ENSG00000183726 TMEM50A
ENST00000468704 0.999661629037971 0.561657708771533 0.0457425276148416 ENSG00000183726 TMEM50A
ENST00000487234 0.999661629037971 0.707195669515115 -0.0306662441417951 ENSG00000183726 TMEM50A
ENST00000294413 0.999661629037971 0.931510022049261 -0.0131197223523938 ENSG00000188672 RHCE
ENST00000374352 0.999661629037971 0.982375449864822 -0.00336983009519525 ENSG00000188672 RHCE
ENST00000243186 0.999661629037971 0.990788199418141 0.00174443135677238 ENSG00000188672 RHCE
ENST00000413854 0.999661629037971 0.990788199418141 0.00174443135677238 ENSG00000188672 RHCE
ENST00000425135 0.999661629037971 0.990788199418141 0.00174443135677238 ENSG00000188672 RHCE
ENST00000455194 0.999661629037971 0.990788199418141 0.00174443135677238 ENSG00000188672 RHCE
ENST00000340849 0.999661629037971 0.740520012561086 -0.0507212923155784 ENSG00000188672 RHCE
ENST00000349320 0.999661629037971 0.755801592268239 -0.04774059039969 ENSG00000188672 RHCE
ENST00000399763 0.999661629037971 0.437539904191603 -0.0528386833803545 ENSG00000204178 TMEM57
ENST00000399766 0.999661629037971 0.437539904191603 -0.0528386833803545 ENSG00000204178 TMEM57
ENST00000374343 0.999661629037971 0.437539904191603 -0.0528386833803545 ENSG00000204178 TMEM57
ENST00000470035 0.999661629037971 0.238360578638949 -0.133408903669734 ENSG00000204178 TMEM57
ENST00000374338 0.999661629037971 0.47702967242443 0.0526019638483371 ENSG00000157978 LDLRAP1
ENST00000485476 0.999661629037971 0.535532324106663 -0.0637472939853421 ENSG00000157978 LDLRAP1
ENST00000488127 0.999661629037971 0.198639270583287 0.0799706134474598 ENSG00000157978 LDLRAP1
ENST00000462394 0.999661629037971 0.489021534273475 0.0784439674441182 ENSG00000157978 LDLRAP1
ENST00000484476 0.999661629037971 0.552089384477463 0.0646504303799856 ENSG00000157978 LDLRAP1
ENST00000474283 0.999661629037971 0.255109302819539 0.110863965041078 ENSG00000157978 LDLRAP1
ENST00000470950 0.999661629037971 0.308426199057844 0.10677223454534 ENSG00000157978 LDLRAP1
ENST00000374332 0.999661629037971 0.124763457888113 -0.127043689892463 ENSG00000117643 MAN1C1
ENST00000263979 0.9830437849171 0.0990479142111199 -0.138216621939368 ENSG00000117643 MAN1C1
ENST00000473891 0.999661629037971 0.719545721324038 -0.0418326565266303 ENSG00000117643 MAN1C1
ENST00000374329 0.999661629037971 0.524816082751718 -0.0672500185946426 ENSG00000117643 MAN1C1
ENST00000496532 0.999661629037971 0.587830996764412 -0.071021661471908 ENSG00000117643 MAN1C1
ENST00000475314 0.999661629037971 0.9307834330665 -0.0122443194873637 ENSG00000117643 MAN1C1
ENST00000487493 0.999661629037971 0.907226578140488 -0.0168631306794223 ENSG00000117643 MAN1C1
ENST00000354177 0.999661629037971 0.193389097581437 0.0996824991438461 ENSG00000162430 SEPN1
ENST00000361547 0.999661629037971 0.193389097581437 0.0996824991438461 ENSG00000162430 SEPN1
ENST00000374315 0.999661629037971 0.193414223322709 0.0996805363686535 ENSG00000162430 SEPN1
ENST00000559265 0.999661629037971 0.226053458328927 0.0973750942705063 ENSG00000255054 RP1-317E23.6
ENST00000494537 0.999661629037971 0.258974533797599 0.114755607216863 ENSG00000162430 SEPN1
ENST00000527604 0.999661629037971 0.219019924767679 0.0861132422821556 ENSG00000255054 RP1-317E23.6
ENST00000442055 0.999661629037971 0.688253138829849 0.0244615741530892 ENSG00000228172 RP1-317E23.3
ENST00000453649 0.999661629037971 0.69657923467378 0.0237434154234848 ENSG00000228172 RP1-317E23.3
ENST00000424294 0.999661629037971 0.245542526043479 0.136719473886582 ENSG00000117640 MTFR1L
ENST00000536896 0.999661629037971 0.480462323655505 0.106767417259907 ENSG00000223474 AL020996.1
ENST00000374303 0.999661629037971 0.362551903564732 0.0814399392550336 ENSG00000117640 MTFR1L
ENST00000533762 0.999661629037971 0.336029003546065 0.125894094288961 ENSG00000117640 MTFR1L
ENST00000529116 0.999661629037971 0.342451352458193 0.123439158507722 ENSG00000117640 MTFR1L
ENST00000474295 0.999661629037971 0.364313137110414 0.0810709113704538 ENSG00000117640 MTFR1L
ENST00000488327 0.999661629037971 0.257532614496121 0.134914360080765 ENSG00000117640 MTFR1L
ENST00000472643 0.999661629037971 0.299920625313225 0.106058824370879 ENSG00000117640 MTFR1L
ENST00000494293 0.999661629037971 0.254165436445937 0.149764820914525 ENSG00000117640 MTFR1L
ENST00000469815 0.999661629037971 0.351261571333098 0.0919027465231802 ENSG00000117640 MTFR1L
ENST00000526894 0.999661629037971 0.299920625313225 0.106058824370879 ENSG00000117640 MTFR1L
ENST00000478284 0.999661629037971 0.298938887435844 0.116975670638181 ENSG00000117640 MTFR1L
ENST00000524618 0.999661629037971 0.344370916206648 0.0926090334922219 ENSG00000117640 MTFR1L
ENST00000374307 0.999661629037971 0.364370861145651 0.0810653624375031 ENSG00000117640 MTFR1L
ENST00000528624 0.999661629037971 0.265115982595173 0.14388764981133 ENSG00000117640 MTFR1L
ENST00000525713 0.999661629037971 0.330690601984151 0.125737543401556 ENSG00000117640 MTFR1L
ENST00000374301 0.999661629037971 0.363917511235039 0.0795648695687439 ENSG00000117640 MTFR1L
ENST00000464008 0.999661629037971 0.31565455776534 0.109104601226849 ENSG00000117640 MTFR1L
ENST00000526158 0.999661629037971 0.287320217682968 0.121870457981318 ENSG00000117640 MTFR1L
ENST00000530599 0.999661629037971 0.243587319961291 0.1349942369003 ENSG00000117640 MTFR1L
ENST00000374300 0.999661629037971 0.359585871415746 0.0799656825068327 ENSG00000117640 MTFR1L
ENST00000466284 0.999661629037971 0.471784384347127 0.0629126223038484 ENSG00000117640 MTFR1L
ENST00000531361 0.999661629037971 0.523744092147486 0.0693370324396773 ENSG00000117640 MTFR1L
ENST00000497956 0.999661629037971 0.704359966004338 -0.0277287272853322 ENSG00000117640 MTFR1L
ENST00000606617 0.999661629037971 0.922843621328768 -0.0109328991670406 ENSG00000272478 RP1-317E23.7
ENST00000538789 0.999661629037971 0.343659305105684 -0.0723464695556126 ENSG00000127423 AUNIP
ENST00000481602 0.999661629037971 0.808323486904866 -0.0333257927383164 ENSG00000127423 AUNIP
ENST00000374298 0.999661629037971 0.13108064538304 -0.190145577267236 ENSG00000127423 AUNIP
ENST00000455431 0.999661629037971 0.194309014900808 0.125091573225127 ENSG00000236528 RP1-125I3.2
ENST00000374296 0.999661629037971 0.421388212842553 0.0687172726080981 ENSG00000182749 PAQR7
ENST00000426559 0.999661629037971 0.52213499470554 -0.0396418957144205 ENSG00000117632 STMN1
ENST00000455785 0.999661629037971 0.513576600613372 -0.040653777979121 ENSG00000117632 STMN1
ENST00000399728 0.999661629037971 0.513056290638813 -0.040707586495235 ENSG00000117632 STMN1
ENST00000465604 0.999661629037971 0.499428997370634 -0.0423800779174272 ENSG00000117632 STMN1
ENST00000357865 0.999661629037971 0.499358379578812 -0.0425363392011954 ENSG00000117632 STMN1
ENST00000374291 0.999661629037971 0.490029810355634 -0.0421410296207671 ENSG00000117632 STMN1
ENST00000485226 0.999661629037971 0.632272499064211 -0.0282711186503281 ENSG00000117632 STMN1
ENST00000446334 0.999661629037971 0.782249947151976 -0.0200293814284501 ENSG00000117632 STMN1
ENST00000580971 0.975812020339369 0.0926407853472752 -0.142877142375528 ENSG00000264021 MIR3917
ENST00000374282 0.999661629037971 0.439631273828536 0.0586404667168763 ENSG00000158006 PAFAH2
ENST00000374284 0.999661629037971 0.441642925017304 0.0586654291486061 ENSG00000158006 PAFAH2
ENST00000493892 0.999661629037971 0.933877942043904 -0.00893565027156961 ENSG00000158006 PAFAH2
ENST00000464540 0.999661629037971 0.935128526668352 -0.00881051496068657 ENSG00000158006 PAFAH2
ENST00000476611 0.999661629037971 0.23460486687791 0.167427761598443 ENSG00000158006 PAFAH2
ENST00000439092 0.999661629037971 0.909069066747026 -0.0123016799439508 ENSG00000158006 PAFAH2
ENST00000441420 0.999661629037971 0.770809849680473 -0.0313408302827117 ENSG00000158006 PAFAH2
ENST00000481377 0.999661629037971 0.793748340551571 0.0339779938088066 ENSG00000158008 EXTL1
ENST00000374280 0.999661629037971 0.559466588686751 0.0676567666308333 ENSG00000158008 EXTL1
ENST00000484339 0.999661629037971 0.902376923299036 -0.0181474391407567 ENSG00000158008 EXTL1
ENST00000374272 0.819952603943238 0.0168492443001963 -0.103402559179662 ENSG00000158022 TRIM63
ENST00000483052 0.999661629037971 0.576203295179279 -0.0695242005777239 ENSG00000158022 TRIM63
ENST00000444713 0.999661629037971 0.35591909835644 -0.111934014240667 ENSG00000175087 PDIK1L
ENST00000374271 0.999661629037971 0.795072925342323 -0.0253617749462095 ENSG00000175087 PDIK1L
ENST00000374269 0.999661629037971 0.895775287082056 -0.0135758562286408 ENSG00000175087 PDIK1L
ENST00000374266 0.999661629037971 0.352588426787343 0.109923807951268 ENSG00000142684 ZNF593
ENST00000270812 0.999661629037971 0.352588426787343 0.109923807951268 ENSG00000142684 ZNF593
ENST00000407889 0.999661629037971 0.438968377714116 0.0919247147360263 ENSG00000236782 RP11-96L14.7
ENST00000414762 0.999661629037971 0.645964354649516 0.055540390108328 ENSG00000236782 RP11-96L14.7
ENST00000433939 0.999661629037971 0.590271416116523 0.0637022557344072 ENSG00000236782 RP11-96L14.7
ENST00000444682 0.999661629037971 0.699551015662308 0.0465658200097853 ENSG00000236782 RP11-96L14.7
ENST00000448923 0.999661629037971 0.464898582144688 0.0916555797315201 ENSG00000236782 RP11-96L14.7
ENST00000451429 0.999661629037971 0.75096737980087 -0.0208987174789563 ENSG00000130695 CEP85
ENST00000476272 0.999661629037971 0.785373076598674 -0.0184399344810239 ENSG00000130695 CEP85
ENST00000252992 0.999661629037971 0.785373076598674 -0.0184399344810239 ENSG00000130695 CEP85
ENST00000480446 0.999661629037971 0.453704748453712 0.11102653131943 ENSG00000130695 CEP85
ENST00000453146 0.999661629037971 0.819203864879796 -0.0189123797790715 ENSG00000130695 CEP85
ENST00000469609 0.999661629037971 0.896460881579012 0.0115130238331878 ENSG00000130695 CEP85
ENST00000468163 0.999661629037971 0.576740535883849 -0.0651238086937976 ENSG00000130695 CEP85
ENST00000491670 0.999661629037971 0.356051360859397 0.0924016707158605 ENSG00000130695 CEP85
ENST00000270792 0.999661629037971 0.595746036520889 0.0442289181392523 ENSG00000142669 SH3BGRL3
ENST00000319041 0.999661629037971 0.648646460771003 0.0383335972166329 ENSG00000142669 SH3BGRL3
ENST00000314675 0.999661629037971 0.5921394732234 0.0564839122642503 ENSG00000158062 UBXN11
ENST00000472155 0.999661629037971 0.244349990543282 0.11075091675779 ENSG00000158062 UBXN11
ENST00000374223 0.999661629037971 0.244349990543282 0.11075091675779 ENSG00000158062 UBXN11
ENST00000475591 0.999661629037971 0.244349990543282 0.11075091675779 ENSG00000158062 UBXN11
ENST00000357089 0.999661629037971 0.244349990543282 0.11075091675779 ENSG00000158062 UBXN11
ENST00000494942 0.999661629037971 0.244349990543282 0.11075091675779 ENSG00000158062 UBXN11
ENST00000374221 0.999661629037971 0.244349990543282 0.11075091675779 ENSG00000158062 UBXN11
ENST00000374217 0.999661629037971 0.249022013334865 0.109512698907807 ENSG00000158062 UBXN11
ENST00000374222 0.999661629037971 0.249022013334865 0.109512698907807 ENSG00000158062 UBXN11
ENST00000496466 0.9830437849171 0.0989460679840873 0.156766547457634 ENSG00000158062 UBXN11
ENST00000535108 0.999661629037971 0.165293083020957 0.14125326880818 ENSG00000158062 UBXN11
ENST00000436301 0.999661629037971 0.129965096068845 0.151033152300397 ENSG00000158062 UBXN11
ENST00000374215 0.999661629037971 0.136940899803815 0.154238024438232 ENSG00000158062 UBXN11
ENST00000452980 0.999661629037971 0.143939265000372 0.150310095496654 ENSG00000158062 UBXN11
ENST00000442942 0.992817480603638 0.113578235867959 0.167056884324896 ENSG00000158062 UBXN11
ENST00000450041 0.999661629037971 0.243741476030859 0.122808886084714 ENSG00000158062 UBXN11
ENST00000423664 0.999661629037971 0.24364498355374 0.122828003541681 ENSG00000158062 UBXN11
ENST00000421827 0.999661629037971 0.571737595606374 0.0619725754624696 ENSG00000158062 UBXN11
ENST00000434391 0.999661629037971 0.492641172134114 -0.0355728028954382 ENSG00000117682 DHDDS
ENST00000427245 0.999661629037971 0.67328996779191 -0.0348752052422302 ENSG00000117682 DHDDS
ENST00000527611 0.999661629037971 0.858432090339829 0.0230204603382111 ENSG00000117682 DHDDS
ENST00000374186 0.999661629037971 0.755799472471309 -0.03123966691865 ENSG00000117682 DHDDS
ENST00000525682 0.999661629037971 0.455996995882158 -0.042196441510188 ENSG00000117682 DHDDS
ENST00000236342 0.999661629037971 0.466883425911834 -0.040958411235116 ENSG00000117682 DHDDS
ENST00000526219 0.999661629037971 0.495333102072335 -0.0391148553477002 ENSG00000117682 DHDDS
ENST00000374185 0.999661629037971 0.689155781556272 -0.0330587822900613 ENSG00000117682 DHDDS
ENST00000487944 0.999661629037971 0.896063251122931 -0.0151005777816762 ENSG00000117682 DHDDS
ENST00000360009 0.999661629037971 0.492606729353823 -0.0355784904854243 ENSG00000117682 DHDDS
ENST00000533087 0.999661629037971 0.679756528087075 -0.0374942506673617 ENSG00000117682 DHDDS
ENST00000531312 0.999661629037971 0.838113800269492 -0.0185948518759262 ENSG00000117682 DHDDS
ENST00000525165 0.999661629037971 0.815002428495688 -0.0213926940751183 ENSG00000117682 DHDDS
ENST00000525546 0.999661629037971 0.747691019539559 -0.0327712533281748 ENSG00000117682 DHDDS
ENST00000528557 0.999661629037971 0.724489881345721 -0.0353202155753785 ENSG00000117682 DHDDS
ENST00000525326 0.999661629037971 0.820904862857277 -0.0231662732518922 ENSG00000117682 DHDDS
ENST00000526278 0.999661629037971 0.786951910743071 -0.0244112652602461 ENSG00000117682 DHDDS
ENST00000436153 0.999661629037971 0.777772935162508 -0.0255035116484188 ENSG00000117682 DHDDS
ENST00000529688 0.999661629037971 0.817809760307901 -0.0209404433341657 ENSG00000117682 DHDDS
ENST00000530781 0.999661629037971 0.978494497336011 0.00321511627182515 ENSG00000117682 DHDDS
ENST00000531955 0.999661629037971 0.645181046966532 -0.042844409513477 ENSG00000117682 DHDDS
ENST00000525410 0.999661629037971 0.77545060847818 -0.0236772259032902 ENSG00000117682 DHDDS
ENST00000430232 0.999661629037971 0.579182034581168 -0.0343304057208936 ENSG00000117682 DHDDS
ENST00000431933 0.999661629037971 0.40365035583231 -0.0496957849838386 ENSG00000117682 DHDDS
ENST00000416052 0.999661629037971 0.259907953494164 -0.0899557975642626 ENSG00000117682 DHDDS
ENST00000423060 0.999661629037971 0.963266867832906 -0.00637644519201372 ENSG00000225891 RP3-476K8.3
ENST00000468388 0.999661629037971 0.718542109688961 0.0273314423382449 ENSG00000198830 HMGN2
ENST00000479815 0.999661629037971 0.957178390310997 -0.00395886274947191 ENSG00000198830 HMGN2
ENST00000460563 0.999862563121468 0.998808222526677 0.000114650165868064 ENSG00000198830 HMGN2
ENST00000464888 0.999661629037971 0.923065244630397 0.00697287363023474 ENSG00000198830 HMGN2
ENST00000463817 0.999661629037971 0.959987332619395 0.00370023529624292 ENSG00000198830 HMGN2
ENST00000467700 0.999661629037971 0.959927948624811 0.0035220202445194 ENSG00000198830 HMGN2
ENST00000361427 0.999661629037971 0.951486289834167 0.0041209708188361 ENSG00000198830 HMGN2
ENST00000466194 0.999661629037971 0.650662695325949 -0.0331961408083839 ENSG00000198830 HMGN2
ENST00000493418 0.999661629037971 0.581704675399292 -0.0422358096949661 ENSG00000198830 HMGN2
ENST00000525525 0.999661629037971 0.493229971426022 0.0869796264624959 ENSG00000117676 RPS6KA1
ENST00000526040 0.999661629037971 0.398589083137673 0.0956223780774332 ENSG00000117676 RPS6KA1
ENST00000374168 0.999661629037971 0.628953130967753 0.0433601814682828 ENSG00000117676 RPS6KA1
ENST00000524436 0.999661629037971 0.836020077584211 0.0240802893899542 ENSG00000117676 RPS6KA1
ENST00000374166 0.999661629037971 0.624986033749178 0.043839819047455 ENSG00000117676 RPS6KA1
ENST00000526792 0.999661629037971 0.526794005946387 0.0554275898764521 ENSG00000117676 RPS6KA1
ENST00000529454 0.999661629037971 0.399180453591761 0.0897407983099996 ENSG00000117676 RPS6KA1
ENST00000374162 0.999661629037971 0.526500304872621 0.0554248396993037 ENSG00000117676 RPS6KA1
ENST00000530003 0.999661629037971 0.583253664752596 0.0475133610867651 ENSG00000117676 RPS6KA1
ENST00000366866 0.999661629037971 0.203141659280866 0.147457626907195 ENSG00000117676 RPS6KA1
ENST00000531113 0.999661629037971 0.778854628311533 0.0235195643387079 ENSG00000117676 RPS6KA1
ENST00000374163 0.999661629037971 0.55390548926004 0.05291540562399 ENSG00000117676 RPS6KA1
ENST00000530607 0.999661629037971 0.749569211860458 0.0417531701293933 ENSG00000117676 RPS6KA1
ENST00000531382 0.999661629037971 0.517283882272866 0.0587796904046293 ENSG00000117676 RPS6KA1
ENST00000525582 0.999661629037971 0.450276182767361 0.114543281941388 ENSG00000117676 RPS6KA1
ENST00000527264 0.999661629037971 0.540703723408303 0.0696598569754791 ENSG00000117676 RPS6KA1
ENST00000474934 0.999661629037971 0.564816434576859 0.0729382413850348 ENSG00000117676 RPS6KA1
ENST00000488985 0.999661629037971 0.424555992210942 0.117646636752468 ENSG00000117676 RPS6KA1
ENST00000403732 0.999661629037971 0.680231766512467 -0.0420855312195789 ENSG00000117676 RPS6KA1
ENST00000530305 0.999661629037971 0.65202437983861 -0.0599699545624994 ENSG00000117676 RPS6KA1
ENST00000438977 0.999661629037971 0.311345595566128 0.12463546696196 ENSG00000117676 RPS6KA1
ENST00000324856 0.999661629037971 0.542518660611527 -0.0255066828525422 ENSG00000117713 ARID1A
ENST00000457599 0.999661629037971 0.488130357421551 -0.0307530633257841 ENSG00000117713 ARID1A
ENST00000524572 0.999661629037971 0.40190254764368 -0.105721318828871 ENSG00000117713 ARID1A
ENST00000374152 0.999661629037971 0.377909692856604 -0.0422957744336415 ENSG00000117713 ARID1A
ENST00000430291 0.999661629037971 0.378174691439694 -0.0935204036145489 ENSG00000117713 ARID1A
ENST00000430799 0.999661629037971 0.478869881862876 0.0377393470606048 ENSG00000117713 ARID1A
ENST00000466382 0.999661629037971 0.415139956895818 0.0459485494257358 ENSG00000117713 ARID1A
ENST00000540690 0.999661629037971 0.405364233595676 0.0469496336695243 ENSG00000117713 ARID1A
ENST00000532781 0.999661629037971 0.591722299095376 0.0309147887765682 ENSG00000117713 ARID1A
ENST00000430292 0.999661629037971 0.960333609510171 0.00592934085323327 ENSG00000060642 PIGV
ENST00000472757 0.999661629037971 0.410612399954839 -0.0709641729749452 ENSG00000060642 PIGV
ENST00000078527 0.999661629037971 0.418888400041308 -0.0727468244023486 ENSG00000060642 PIGV
ENST00000431541 0.999661629037971 0.77247652648558 0.0334756070294105 ENSG00000060642 PIGV
ENST00000449950 0.999661629037971 0.40262738266371 -0.0749435025127646 ENSG00000060642 PIGV
ENST00000374145 0.999661629037971 0.394919342585376 -0.0772952399127506 ENSG00000060642 PIGV
ENST00000455364 0.999661629037971 0.780976488631209 0.0316190792918784 ENSG00000060642 PIGV
ENST00000374142 0.999661629037971 0.315004387929846 0.0988118560169339 ENSG00000204160 ZDHHC18
ENST00000374141 0.999661629037971 0.852359871704848 0.0160742794973069 ENSG00000204160 ZDHHC18
ENST00000534643 0.999862563121468 0.998646696963221 0.000167918792024773 ENSG00000204160 ZDHHC18
ENST00000488397 0.999661629037971 0.211946493407129 0.129557049297048 ENSG00000204160 ZDHHC18
ENST00000478902 0.999661629037971 0.59141774670701 -0.0724908153011128 ENSG00000204160 ZDHHC18
ENST00000374135 0.999661629037971 0.432440233586784 0.0642494500446366 ENSG00000142751 GPN2
ENST00000448791 0.999661629037971 0.768896175584582 0.0334318794484519 ENSG00000226698 RP1-50O24.6
ENST00000374133 0.999661629037971 0.792716909807086 0.0244629488593927 ENSG00000142751 GPN2
ENST00000477418 0.999661629037971 0.937236813426923 0.00736278547713388 ENSG00000142751 GPN2
ENST00000431781 0.999661629037971 0.285411894984475 0.106545071617952 ENSG00000142751 GPN2
ENST00000461282 0.970916711467151 0.0675308314254896 -0.245671817507273 ENSG00000142751 GPN2
ENST00000445019 0.999661629037971 0.726769133489583 -0.04346872667421 ENSG00000198746 GPATCH3
ENST00000361720 0.999661629037971 0.814168621385928 -0.0246130043604199 ENSG00000198746 GPATCH3
ENST00000450844 0.999661629037971 0.874030999692476 -0.0220166004478175 ENSG00000198746 GPATCH3
ENST00000435827 0.999661629037971 0.6126315187141 -0.0402771615347968 ENSG00000090273 NUDC
ENST00000321265 0.999661629037971 0.819956425573094 -0.0169061130852815 ENSG00000090273 NUDC
ENST00000452707 0.999661629037971 0.64009254565742 -0.0383166477433626 ENSG00000090273 NUDC
ENST00000484772 0.999661629037971 0.822612008508484 0.0181454429739383 ENSG00000090273 NUDC
ENST00000522111 0.960292311740449 0.0581058728593344 0.188386251824883 ENSG00000253368 TRNP1
ENST00000531285 0.999661629037971 0.250904510634371 0.133171573212177 ENSG00000253368 TRNP1
ENST00000374089 0.904760098809384 0.0306074823812734 0.19632962243768 ENSG00000090020 SLC9A1
ENST00000263980 0.999661629037971 0.275461583946996 0.0734217604231983 ENSG00000090020 SLC9A1
ENST00000490329 0.999661629037971 0.124192025011641 0.171163066241496 ENSG00000090020 SLC9A1
ENST00000545949 0.999661629037971 0.606641158031729 0.0401270035221934 ENSG00000090020 SLC9A1
ENST00000447808 0.999661629037971 0.226931182253659 0.136338065538608 ENSG00000090020 SLC9A1
ENST00000374086 0.999661629037971 0.688735689051967 -0.0309196734305362 ENSG00000090020 SLC9A1
ENST00000374084 0.999661629037971 0.677673987931138 0.0399730118987431 ENSG00000090020 SLC9A1
ENST00000319394 0.999661629037971 0.638191071737473 0.0390196291920076 ENSG00000142784 WDTC1
ENST00000361771 0.999661629037971 0.61732675934574 0.041268082216881 ENSG00000142784 WDTC1
ENST00000447062 0.999661629037971 0.320641255137574 0.0775895053399769 ENSG00000142784 WDTC1
ENST00000491239 0.999661629037971 0.275957205807762 0.0865392523121304 ENSG00000142784 WDTC1
ENST00000472249 0.999661629037971 0.447354309105673 0.0827002360930147 ENSG00000142784 WDTC1
ENST00000374076 0.999661629037971 0.549918012748313 0.0561279953175239 ENSG00000186501 TMEM222
ENST00000464720 0.999661629037971 0.549918012748313 0.0561279953175239 ENSG00000186501 TMEM222
ENST00000608611 0.999661629037971 0.549918012748313 0.0561279953175239 ENSG00000186501 TMEM222
ENST00000466759 0.999661629037971 0.82618684706648 -0.0181996073390668 ENSG00000186501 TMEM222
ENST00000486082 0.999661629037971 0.546177789205218 0.0494393357883136 ENSG00000186501 TMEM222
ENST00000464813 0.999661629037971 0.653040064825358 0.0321386089694879 ENSG00000186501 TMEM222
ENST00000478104 0.999661629037971 0.709135666523748 0.0346319025911696 ENSG00000186501 TMEM222
ENST00000498220 0.999661629037971 0.548874558674557 0.0453739270555948 ENSG00000186501 TMEM222
ENST00000471456 0.999661629037971 0.294191243094657 0.118734851225804 ENSG00000186501 TMEM222
ENST00000470223 0.999661629037971 0.523719761685981 0.0724072021695593 ENSG00000186501 TMEM222
ENST00000486046 0.999661629037971 0.560324280559309 0.0680012988306171 ENSG00000142733 MAP3K6
ENST00000472410 0.999661629037971 0.616654887699209 0.0571281922631305 ENSG00000142733 MAP3K6
ENST00000374040 0.999661629037971 0.467986562812508 0.0889658290448819 ENSG00000142733 MAP3K6
ENST00000493901 0.999661629037971 0.458940226829426 0.0908014841504942 ENSG00000142733 MAP3K6
ENST00000470890 0.997669934134511 0.119400419334574 0.161637826178088 ENSG00000142733 MAP3K6
ENST00000357582 0.999661629037971 0.453324048668021 0.0918659142384949 ENSG00000142733 MAP3K6
ENST00000476509 0.972647688220504 0.0778563670259785 0.215737090758754 ENSG00000142733 MAP3K6
ENST00000495230 0.98764310947433 0.103908005451135 0.230240623571306 ENSG00000142733 MAP3K6
ENST00000374024 0.999661629037971 0.505593917129065 0.0824338009040387 ENSG00000181773 GPR3
ENST00000430629 0.999661629037971 0.561082477706638 -0.024542190176999 ENSG00000158195 WASF2
ENST00000536657 0.999661629037971 0.190494118535722 -0.0655485526534569 ENSG00000158195 WASF2
ENST00000247087 0.999661629037971 0.989270576930139 -0.00131862476061213 ENSG00000126705 AHDC1
ENST00000374011 0.999661629037971 0.977449912914128 -0.00281151159618262 ENSG00000126705 AHDC1
ENST00000487743 0.999661629037971 0.740611868916482 0.0492186443130461 ENSG00000126705 AHDC1
ENST00000490295 0.999661629037971 0.485470593018482 -0.0710565959940227 ENSG00000126705 AHDC1
ENST00000480033 0.999661629037971 0.395522438909726 -0.0839689870750047 ENSG00000126705 AHDC1
ENST00000361157 0.675574456655174 0.00355502552282796 0.428539484560602 ENSG00000126709 IFI6
ENST00000339145 0.675574456655174 0.00355247462382384 0.428588578642576 ENSG00000126709 IFI6
ENST00000362020 0.675574456655174 0.00355502552282796 0.428539484560602 ENSG00000126709 IFI6
ENST00000373954 0.999661629037971 0.150094678542676 0.117976521666845 ENSG00000009780 FAM76A
ENST00000419687 0.999661629037971 0.132043211298294 0.124497142477457 ENSG00000009780 FAM76A
ENST00000373949 0.999661629037971 0.122057433084774 0.122131530820461 ENSG00000009780 FAM76A
ENST00000530324 0.999661629037971 0.558057829184593 0.0501710286556147 ENSG00000009780 FAM76A
ENST00000234549 0.999661629037971 0.42927297117271 0.0674633343031193 ENSG00000009780 FAM76A
ENST00000010299 0.999661629037971 0.42927297117271 0.0674633343031193 ENSG00000009780 FAM76A
ENST00000446647 0.999661629037971 0.622401970229434 0.0516531252666702 ENSG00000009780 FAM76A
ENST00000373943 0.999661629037971 0.710665525936249 -0.0358094169557329 ENSG00000117758 STX12
ENST00000440806 0.999661629037971 0.683366692598465 -0.0325566507705489 ENSG00000117758 STX12
ENST00000468761 0.999661629037971 0.407884657931731 -0.068375404519653 ENSG00000117758 STX12
ENST00000481874 0.999661629037971 0.818927756881606 -0.0286871838569979 ENSG00000117758 STX12
ENST00000472285 0.999661629037971 0.426999874174509 0.0833761153073541 ENSG00000117758 STX12
ENST00000311772 0.999661629037971 0.958404066871482 0.00310442717435954 ENSG00000117751 PPP1R8
ENST00000236412 0.999661629037971 0.992599399861317 0.000552427183510354 ENSG00000117751 PPP1R8
ENST00000373931 0.999661629037971 0.969463566482447 0.00228231525793015 ENSG00000117751 PPP1R8
ENST00000431586 0.999661629037971 0.749637974639366 -0.0201918155034027 ENSG00000117751 PPP1R8
ENST00000486634 0.999661629037971 0.97568450121905 0.00310563951871406 ENSG00000117751 PPP1R8
ENST00000601459 0.999661629037971 0.549758801334313 0.0686525211587428 ENSG00000268552 AL109927.1
ENST00000328928 0.999661629037971 0.243740281809083 0.119343156260757 ENSG00000130775 THEMIS2
ENST00000373925 0.999661629037971 0.243740281809083 0.119343156260757 ENSG00000130775 THEMIS2
ENST00000373927 0.999661629037971 0.231404527611133 0.122176527381296 ENSG00000130775 THEMIS2
ENST00000427466 0.999661629037971 0.316634947667971 0.105694360927884 ENSG00000130775 THEMIS2
ENST00000442118 0.999661629037971 0.347165238215336 0.103482195880556 ENSG00000130775 THEMIS2
ENST00000467258 0.999661629037971 0.225912158094488 0.126948544103705 ENSG00000130775 THEMIS2
ENST00000373921 0.999661629037971 0.243740281809083 0.119343156260757 ENSG00000130775 THEMIS2
ENST00000466068 0.999661629037971 0.387057184311594 0.0974941261375136 ENSG00000130775 THEMIS2
ENST00000482828 0.999661629037971 0.542392986559105 0.0746636885256416 ENSG00000130775 THEMIS2
ENST00000456990 0.999661629037971 0.324283996408944 0.113778176173086 ENSG00000130775 THEMIS2
ENST00000492877 0.999661629037971 0.2124287355465 0.141048114147391 ENSG00000130775 THEMIS2
ENST00000373912 0.999661629037971 0.65143252827611 0.0272444581365636 ENSG00000117748 RPA2
ENST00000419958 0.999661629037971 0.687620945727935 0.0296112194961013 ENSG00000117748 RPA2
ENST00000373909 0.999661629037971 0.735647530489061 0.0209349571077065 ENSG00000117748 RPA2
ENST00000313433 0.999661629037971 0.560968740725388 0.0368365266751476 ENSG00000117748 RPA2
ENST00000444045 0.999661629037971 0.675678122295579 0.0315158775581574 ENSG00000117748 RPA2
ENST00000373884 0.999661629037971 0.219948284186071 0.118182096835083 ENSG00000158156 XKR8
ENST00000481387 0.999661629037971 0.28410285944666 0.141017606154321 ENSG00000158156 XKR8
ENST00000373871 0.999661629037971 0.134561169521982 -0.105821858499434 ENSG00000158161 EYA3
ENST00000436342 0.999661629037971 0.134561169521982 -0.105821858499434 ENSG00000158161 EYA3
ENST00000373864 0.999661629037971 0.381060464586652 -0.0909095149126986 ENSG00000158161 EYA3
ENST00000540618 0.999661629037971 0.159242012207759 -0.13502889554205 ENSG00000158161 EYA3
ENST00000545175 0.999661629037971 0.16341024606779 -0.134178757927392 ENSG00000158161 EYA3
ENST00000373863 0.999661629037971 0.150764688082984 -0.142364444972698 ENSG00000158161 EYA3
ENST00000495923 0.992081292293042 0.113027464839195 -0.138014443695484 ENSG00000158161 EYA3
ENST00000471498 0.999661629037971 0.134390307426604 -0.157793497578658 ENSG00000158161 EYA3
ENST00000468665 0.999661629037971 0.820784830587767 -0.025013475246154 ENSG00000158161 EYA3
ENST00000543748 0.532677894786771 0.00133225750091128 0.461145217974 ENSG00000228589 SPCS2P4
ENST00000436160 0.503141713455926 0.00115403214977196 0.469732706507847 ENSG00000228589 SPCS2P4
ENST00000603289 0.999661629037971 0.881818542742009 -0.0127881122167736 ENSG00000126698 DNAJC8
ENST00000263697 0.999661629037971 0.918567975310705 -0.0108347038509491 ENSG00000126698 DNAJC8
ENST00000596102 0.999661629037971 0.7676178055558 -0.0320571901625298 ENSG00000269804 AL353354.2
ENST00000489277 0.999661629037971 0.918567975310705 -0.0108347038509491 ENSG00000126698 DNAJC8
ENST00000470967 0.999661629037971 0.922832722874039 0.012541779174494 ENSG00000126698 DNAJC8
ENST00000482674 0.999661629037971 0.90124292354745 -0.0169279368793845 ENSG00000126698 DNAJC8
ENST00000488868 0.999661629037971 0.909791147129297 -0.0154924841238323 ENSG00000126698 DNAJC8
ENST00000497986 0.999661629037971 0.475340002481662 0.0543479266139482 ENSG00000130770 ATPIF1
ENST00000335514 0.999661629037971 0.475340002481662 0.0543479266139482 ENSG00000130770 ATPIF1
ENST00000468425 0.999661629037971 0.338581936813858 0.0668430523181789 ENSG00000130770 ATPIF1
ENST00000465645 0.999661629037971 0.475340002481662 0.0543479266139482 ENSG00000130770 ATPIF1
ENST00000253063 0.972647688220504 0.081539538176366 0.182310397711527 ENSG00000130766 SESN2
ENST00000479574 0.999661629037971 0.822965320983446 -0.0211634787369646 ENSG00000130772 MED18
ENST00000373842 0.999661629037971 0.318047430196606 -0.0922448828563214 ENSG00000130772 MED18
ENST00000398997 0.999661629037971 0.318047430196606 -0.0922448828563214 ENSG00000130772 MED18
ENST00000475655 0.999661629037971 0.594426615825033 0.0611373427930511 ENSG00000130772 MED18
ENST00000474683 0.999661629037971 0.841338932404958 0.0219424741376361 ENSG00000130772 MED18
ENST00000373839 0.999661629037971 0.137790526247028 -0.115914969384474 ENSG00000204138 PHACTR4
ENST00000463428 0.957936657482536 0.0572956068892086 -0.156670271781183 ENSG00000204138 PHACTR4
ENST00000493669 0.989146627736319 0.108520128234226 -0.137663639263715 ENSG00000204138 PHACTR4
ENST00000373836 0.999661629037971 0.379984725715997 -0.0714399053124946 ENSG00000204138 PHACTR4
ENST00000398958 0.999661629037971 0.285172019619302 -0.0466193277878548 ENSG00000180198 RCC1
ENST00000413987 0.924194363745066 0.0431446394679825 -0.10707627886066 ENSG00000242125 SNHG3
ENST00000427469 0.999661629037971 0.240358896927852 -0.0593141063957226 ENSG00000180198 RCC1
ENST00000447507 0.9830437849171 0.100956004002738 -0.126903483882033 ENSG00000242125 SNHG3
ENST00000434290 0.999661629037971 0.232311200916791 -0.0597294668237637 ENSG00000180198 RCC1
ENST00000373833 0.999661629037971 0.285490188565323 -0.046662168902665 ENSG00000180198 RCC1
ENST00000437681 0.999661629037971 0.164597547423205 -0.0838889821517497 ENSG00000242125 SNHG3
ENST00000364938 0.999661629037971 0.484815599954436 -0.104018169691419 ENSG00000242125 SNHG3
ENST00000419074 0.999661629037971 0.848677565337906 -0.0140424688115433 ENSG00000180198 RCC1
ENST00000373832 0.999661629037971 0.725018606374733 0.0216352925238292 ENSG00000180198 RCC1
ENST00000373831 0.999791950059794 0.996862477936237 -0.000342182785353301 ENSG00000180198 RCC1
ENST00000411533 0.999661629037971 0.895079038026251 0.011705740638126 ENSG00000180198 RCC1
ENST00000486790 0.999661629037971 0.364160673517597 -0.0830761285027559 ENSG00000180198 RCC1
ENST00000430407 0.999661629037971 0.68866229288729 0.0320649153994664 ENSG00000180198 RCC1
ENST00000429051 0.999661629037971 0.216119542594207 0.119188673127642 ENSG00000180198 RCC1
ENST00000478232 0.999661629037971 0.568991848897395 -0.0610718107449694 ENSG00000180198 RCC1
ENST00000373830 0.967285551322101 0.0643877632751028 -0.126445544550958 ENSG00000180098 TRNAU1AP
ENST00000495995 0.999661629037971 0.239523987246451 -0.0988502808315792 ENSG00000180098 TRNAU1AP
ENST00000411406 0.999661629037971 0.289624246773042 -0.125503136010026 ENSG00000180098 TRNAU1AP
ENST00000480930 0.966455326482449 0.0612113998712455 -0.130271204209686 ENSG00000180098 TRNAU1AP
ENST00000491577 0.956446114998877 0.0563662502358096 -0.132714191874233 ENSG00000180098 TRNAU1AP
ENST00000464880 0.999661629037971 0.148671653607858 -0.154040788274347 ENSG00000180098 TRNAU1AP
ENST00000497790 0.999661629037971 0.14974381130215 -0.159106891979405 ENSG00000180098 TRNAU1AP
ENST00000495215 0.999661629037971 0.232440556444041 -0.0990234515527419 ENSG00000180098 TRNAU1AP
ENST00000464093 0.999661629037971 0.262910468730354 -0.100265152564581 ENSG00000180098 TRNAU1AP
ENST00000484775 0.988488990885961 0.107429247516008 -0.111205974572517 ENSG00000180098 TRNAU1AP
ENST00000464612 0.999661629037971 0.711797909145683 0.0350230838974272 ENSG00000197989 SNHG12
ENST00000475441 0.999661629037971 0.723336852284076 0.0341678096013804 ENSG00000197989 SNHG12
ENST00000531126 0.999661629037971 0.498230359057886 0.0645846668790432 ENSG00000197989 SNHG12
ENST00000461448 0.999661629037971 0.498230359057886 0.0645846668790432 ENSG00000197989 SNHG12
ENST00000470977 0.999661629037971 0.501256206433341 0.0641741650435593 ENSG00000197989 SNHG12
ENST00000474814 0.999661629037971 0.501256206433341 0.0641741650435593 ENSG00000197989 SNHG12
ENST00000481368 0.999661629037971 0.720572045682146 0.0332583122375587 ENSG00000197989 SNHG12
ENST00000481220 0.999661629037971 0.501203900355618 0.0641685925066467 ENSG00000197989 SNHG12
ENST00000488745 0.999661629037971 0.50457251345476 0.0639550477543674 ENSG00000197989 SNHG12
ENST00000483436 0.999661629037971 0.496758385899294 0.0646366391627272 ENSG00000197989 SNHG12
ENST00000384581 0.999661629037971 0.770730575341583 0.037339407222755 ENSG00000197989 SNHG12
ENST00000464115 0.999661629037971 0.274370288761169 0.119969718015612 ENSG00000197989 SNHG12
ENST00000461832 0.999661629037971 0.274370288761169 0.119969718015612 ENSG00000197989 SNHG12
ENST00000471683 0.999661629037971 0.845875277390624 -0.022481350223841 ENSG00000120656 TAF12
ENST00000373824 0.999661629037971 0.885620373945268 -0.0108022092111109 ENSG00000120656 TAF12
ENST00000263974 0.999661629037971 0.879305102580303 -0.0114655757820484 ENSG00000120656 TAF12
ENST00000495422 0.999661629037971 0.910269549612509 0.00889521880237126 ENSG00000120656 TAF12
ENST00000373816 0.999661629037971 0.477188267963831 0.0414970317490721 ENSG00000162419 GMEB1
ENST00000361872 0.999661629037971 0.795828619801205 0.016736314357592 ENSG00000162419 GMEB1
ENST00000294409 0.999661629037971 0.813357355688219 0.0152757186908072 ENSG00000162419 GMEB1
ENST00000480454 0.999661629037971 0.66780519063859 0.0288602040634128 ENSG00000162419 GMEB1
ENST00000474884 0.999661629037971 0.336592696512785 -0.0565916241658211 ENSG00000198492 YTHDF2
ENST00000542507 0.999661629037971 0.516649651177165 -0.0264534109906188 ENSG00000198492 YTHDF2
ENST00000373812 0.999661629037971 0.518744693228118 -0.0263338134190693 ENSG00000198492 YTHDF2
ENST00000541996 0.999661629037971 0.504226811099427 -0.0272951556535229 ENSG00000198492 YTHDF2
ENST00000478283 0.999661629037971 0.363985060060931 -0.039722546835713 ENSG00000198492 YTHDF2
ENST00000496288 0.999661629037971 0.472789531686807 -0.042938731876027 ENSG00000198492 YTHDF2
ENST00000475796 0.842033078917349 0.0197577209453691 -0.175827305086881 ENSG00000198492 YTHDF2
ENST00000476976 0.988488990885961 0.107491048931941 -0.111647790388344 ENSG00000198492 YTHDF2
ENST00000468863 0.994916368684527 0.116091258486575 -0.124418101891448 ENSG00000198492 YTHDF2
ENST00000234961 0.999661629037971 0.50834566221629 -0.0722196084070294 ENSG00000116329 OPRD1
ENST00000443593 0.999661629037971 0.471875475223434 0.0839636211887815 ENSG00000226852 RP1-212P9.2
ENST00000343067 0.999661629037971 0.36467309659244 -0.065620744858219 ENSG00000159023 EPB41
ENST00000356093 0.999661629037971 0.36467309659244 -0.065620744858219 ENSG00000159023 EPB41
ENST00000398863 0.999661629037971 0.36467309659244 -0.065620744858219 ENSG00000159023 EPB41
ENST00000482464 0.979291912528833 0.095561330610078 -0.146897369043495 ENSG00000159023 EPB41
ENST00000373800 0.999661629037971 0.258247218129473 -0.12096055831493 ENSG00000159023 EPB41
ENST00000349460 0.999661629037971 0.258247218129473 -0.12096055831493 ENSG00000159023 EPB41
ENST00000347529 0.999661629037971 0.258247218129473 -0.12096055831493 ENSG00000159023 EPB41
ENST00000373798 0.999661629037971 0.379846746414018 -0.0647090548338511 ENSG00000159023 EPB41
ENST00000373797 0.999661629037971 0.301824362631527 -0.121039847610091 ENSG00000159023 EPB41
ENST00000488277 0.999661629037971 0.273372533030593 -0.152457239321559 ENSG00000159023 EPB41
ENST00000490308 0.999661629037971 0.27095276060535 -0.144327668087444 ENSG00000159023 EPB41
ENST00000460378 0.999661629037971 0.310235449264768 0.0700365921686402 ENSG00000159023 EPB41
ENST00000462032 0.999661629037971 0.704333720428353 -0.0546127481294274 ENSG00000159023 EPB41
ENST00000521452 0.999661629037971 0.262254066487263 0.118486811180415 ENSG00000253304 TMEM200B
ENST00000420504 0.999661629037971 0.344284722073731 0.100150560184231 ENSG00000253304 TMEM200B
ENST00000373795 0.999661629037971 0.74748040039357 -0.0159974604005759 ENSG00000116350 SRSF4
ENST00000546138 0.999661629037971 0.714619052911214 -0.015804554125752 ENSG00000116350 SRSF4
ENST00000466448 0.999661629037971 0.674273224982497 -0.0190604551620033 ENSG00000116350 SRSF4
ENST00000497015 0.999661629037971 0.472621696568756 0.0493832994741898 ENSG00000116350 SRSF4
ENST00000605204 0.999661629037971 0.319014759592638 -0.047858638940356 ENSG00000116350 SRSF4
ENST00000477193 0.999661629037971 0.21711865363561 -0.101834473431756 ENSG00000116350 SRSF4
ENST00000489898 0.999661629037971 0.946444708803096 0.00607225866101982 ENSG00000116350 SRSF4
ENST00000472353 0.999661629037971 0.588215440891404 0.0343959172600312 ENSG00000116350 SRSF4
ENST00000373791 0.999661629037971 0.423639381707365 -0.0623764504724955 ENSG00000116353 MECR
ENST00000475773 0.999661629037971 0.887656735879762 -0.0144547198141997 ENSG00000116353 MECR
ENST00000483435 0.999661629037971 0.976107498462307 0.00316266364606012 ENSG00000116353 MECR
ENST00000263702 0.999661629037971 0.407990701488037 -0.0664701040481392 ENSG00000116353 MECR
ENST00000473030 0.999661629037971 0.505451833291778 -0.0569422493630699 ENSG00000116353 MECR
ENST00000463412 0.999661629037971 0.60621326434645 -0.0449272981915705 ENSG00000116353 MECR
ENST00000453185 0.999661629037971 0.821007005746069 0.0236621374173985 ENSG00000116353 MECR
ENST00000478505 0.999661629037971 0.863434516789433 -0.0150608671365435 ENSG00000116353 MECR
ENST00000490529 0.999661629037971 0.864829371308535 -0.0141468160412138 ENSG00000116353 MECR
ENST00000464511 0.999661629037971 0.483659603518181 0.0981855448549292 ENSG00000116353 MECR
ENST00000463052 0.999661629037971 0.297310233704597 -0.0955042670865635 ENSG00000116353 MECR
ENST00000489248 0.999661629037971 0.351698736685699 -0.0845554574293357 ENSG00000116353 MECR
ENST00000475861 0.999661629037971 0.313254206703727 -0.0909156525808997 ENSG00000116353 MECR
ENST00000474946 0.999661629037971 0.560865611619279 -0.0542045159762168 ENSG00000116353 MECR
ENST00000464915 0.999661629037971 0.884865367788427 0.0183199049427254 ENSG00000116353 MECR
ENST00000482610 0.999661629037971 0.473577715572628 -0.0772420371865496 ENSG00000116353 MECR
ENST00000484012 0.999661629037971 0.40881818777387 -0.0877710625169085 ENSG00000116353 MECR
ENST00000493928 0.999661629037971 0.941132587370953 -0.00885835677667283 ENSG00000116353 MECR
ENST00000345512 0.999661629037971 0.738013693710865 0.0275932692653066 ENSG00000060656 PTPRU
ENST00000373779 0.999661629037971 0.677582486680019 0.0356759480419551 ENSG00000060656 PTPRU
ENST00000323874 0.999661629037971 0.677582486680019 0.0356759480419551 ENSG00000060656 PTPRU
ENST00000356870 0.999661629037971 0.677582486680019 0.0356759480419551 ENSG00000060656 PTPRU
ENST00000428026 0.999661629037971 0.677582486680019 0.0356759480419551 ENSG00000060656 PTPRU
ENST00000460170 0.999661629037971 0.67388767614852 0.0361464186570003 ENSG00000060656 PTPRU
ENST00000527027 0.999661629037971 0.618822773571519 0.0626783085319769 ENSG00000060656 PTPRU
ENST00000415600 0.999661629037971 0.524868296226392 -0.0569117370811056 ENSG00000060656 PTPRU
ENST00000531385 0.999661629037971 0.331551339363081 -0.10613305600703 ENSG00000060656 PTPRU
ENST00000526080 0.999661629037971 0.624776442963595 -0.0717818574025831 ENSG00000060656 PTPRU
ENST00000493601 0.999661629037971 0.393151279720791 0.097115204182488 ENSG00000060656 PTPRU
ENST00000465525 0.999661629037971 0.372164834412683 0.10249215793304 ENSG00000060656 PTPRU
ENST00000492954 0.999661629037971 0.435532073544043 0.0903400737244401 ENSG00000060656 PTPRU
ENST00000336798 0.999661629037971 0.136128743565717 0.113319604077755 ENSG00000162512 SDC3
ENST00000339394 0.999661629037971 0.672508493384628 0.0346685275337187 ENSG00000162512 SDC3
ENST00000471567 0.999661629037971 0.476860564556781 0.0709450791662554 ENSG00000162512 SDC3
ENST00000487984 0.999661629037971 0.203972262015408 0.147007017266616 ENSG00000162512 SDC3
ENST00000424085 0.999661629037971 0.395985487400316 -0.0517814107303311 ENSG00000134644 PUM1
ENST00000257075 0.999661629037971 0.395985487400316 -0.0517814107303311 ENSG00000134644 PUM1
ENST00000373747 0.999661629037971 0.395848477102143 -0.051783415505472 ENSG00000134644 PUM1
ENST00000525843 0.999661629037971 0.332748464692192 -0.0544453067400165 ENSG00000134644 PUM1
ENST00000426105 0.999661629037971 0.199955102366313 -0.0640374819051462 ENSG00000134644 PUM1
ENST00000440538 0.999661629037971 0.200447268025258 -0.0637624185932765 ENSG00000134644 PUM1
ENST00000498419 0.999661629037971 0.41650506911233 -0.0591336890266317 ENSG00000134644 PUM1
ENST00000373741 0.999661629037971 0.199089272995781 -0.0638602563252132 ENSG00000134644 PUM1
ENST00000423018 0.999661629037971 0.199360361817359 -0.0639762778834999 ENSG00000134644 PUM1
ENST00000373742 0.999661629037971 0.20639446641545 -0.0620527171223626 ENSG00000134644 PUM1
ENST00000530669 0.999661629037971 0.955345028854078 -0.00518088093374251 ENSG00000134644 PUM1
ENST00000529846 0.999661629037971 0.292900966827532 -0.0973818475384093 ENSG00000134644 PUM1
ENST00000525997 0.999661629037971 0.281952302906983 -0.0993567956433263 ENSG00000134644 PUM1
ENST00000527498 0.916316342434215 0.0387254248989935 -0.171215936744788 ENSG00000134644 PUM1
ENST00000498627 0.999661629037971 0.295266815054135 -0.150245411758111 ENSG00000134644 PUM1
ENST00000471894 0.999661629037971 0.674887683906853 -0.0503729093685379 ENSG00000134644 PUM1
ENST00000490546 0.999661629037971 0.738874508004364 -0.0345909412820622 ENSG00000134644 PUM1
ENST00000532678 0.999661629037971 0.438487104431645 -0.050150973190033 ENSG00000134644 PUM1
ENST00000526128 0.999661629037971 0.664337551753908 -0.0421813417714031 ENSG00000134644 PUM1
ENST00000526215 0.999661629037971 0.340150213022032 -0.0590938740582542 ENSG00000134644 PUM1
ENST00000525948 0.999661629037971 0.571486909332649 -0.0422407077166328 ENSG00000134644 PUM1
ENST00000480602 0.999661629037971 0.404299785809185 -0.064512567960945 ENSG00000134644 PUM1
ENST00000524516 0.999661629037971 0.509952825083871 -0.0667068060166487 ENSG00000134644 PUM1
ENST00000531867 0.999661629037971 0.554463491225113 0.0715265347528734 ENSG00000134644 PUM1
ENST00000263694 0.999661629037971 0.578662378378686 0.0372284711716966 ENSG00000060688 SNRNP40
ENST00000486941 0.999661629037971 0.646494063595408 -0.0535788361700596 ENSG00000060688 SNRNP40
ENST00000489853 0.999661629037971 0.912374188664428 0.0102783807244413 ENSG00000060688 SNRNP40
ENST00000373720 0.999661629037971 0.521102449767952 -0.0650577016343531 ENSG00000060688 SNRNP40
ENST00000491106 0.999661629037971 0.822912025903987 -0.028650802235407 ENSG00000060688 SNRNP40
ENST00000446633 0.999661629037971 0.561797358684647 0.0388125312933138 ENSG00000060688 SNRNP40
ENST00000474025 0.999661629037971 0.533680976507226 0.0662949159254066 ENSG00000060688 SNRNP40
ENST00000463988 0.999661629037971 0.200353029700402 0.120093218262643 ENSG00000060688 SNRNP40
ENST00000344147 0.915626657226119 0.0379152066899294 -0.143314418069779 ENSG00000121766 ZCCHC17
ENST00000479629 0.993510955812595 0.11394217117917 -0.159721980263307 ENSG00000121766 ZCCHC17
ENST00000373714 0.915626657226119 0.0379152066899294 -0.143314418069779 ENSG00000121766 ZCCHC17
ENST00000546109 0.945175580689199 0.0519169586584808 -0.147251825950497 ENSG00000121766 ZCCHC17
ENST00000422613 0.936859230765737 0.0487615066508372 -0.139456340483787 ENSG00000121766 ZCCHC17
ENST00000490049 0.928310132220601 0.0459270327389996 -0.17904368346196 ENSG00000121766 ZCCHC17
ENST00000430143 0.999661629037971 0.392518595944333 -0.0752349149078076 ENSG00000229044 RP11-266K22.2
ENST00000373713 0.999661629037971 0.476212614865658 0.0644956049379118 ENSG00000121769 FABP3
ENST00000497275 0.999661629037971 0.621438464272361 0.0460061313609421 ENSG00000121769 FABP3
ENST00000498148 0.999661629037971 0.475829593652462 0.0643728724977993 ENSG00000121769 FABP3
ENST00000482018 0.999661629037971 0.393269225455329 0.07419878451669 ENSG00000121769 FABP3
ENST00000373710 0.999661629037971 0.280322367195036 0.0884931869892507 ENSG00000168528 SERINC2
ENST00000536859 0.999661629037971 0.29176800179823 0.0867576616142483 ENSG00000168528 SERINC2
ENST00000487207 0.999661629037971 0.570344807714528 0.0506591438456256 ENSG00000168528 SERINC2
ENST00000373709 0.999661629037971 0.256606373260979 0.0935698022371768 ENSG00000168528 SERINC2
ENST00000536384 0.999661629037971 0.220111697388503 0.10047510892391 ENSG00000168528 SERINC2
ENST00000491976 0.999661629037971 0.220111697388503 0.10047510892391 ENSG00000168528 SERINC2
ENST00000596131 0.999661629037971 0.347467879368636 0.140283441961253 ENSG00000268950 AC114494.1
ENST00000373705 0.999661629037971 0.346090243509538 0.083273220536442 ENSG00000121764 HCRTR1
ENST00000373703 0.999661629037971 0.260710838421363 0.0881408318537765 ENSG00000162517 PEF1
ENST00000461006 0.999661629037971 0.259115240579177 0.0982024237113561 ENSG00000162517 PEF1
ENST00000478502 0.999661629037971 0.28950578275685 0.0938416362882253 ENSG00000162517 PEF1
ENST00000489164 0.999661629037971 0.205693201498427 0.10650084042579 ENSG00000162517 PEF1
ENST00000492061 0.999661629037971 0.508466791802799 0.0615063521993057 ENSG00000162517 PEF1
ENST00000496805 0.999661629037971 0.347529275108282 0.0883757553186086 ENSG00000162517 PEF1
ENST00000472443 0.999661629037971 0.403499647750083 0.079830197852242 ENSG00000162517 PEF1
ENST00000471219 0.999661629037971 0.160704110762618 0.163299569244495 ENSG00000162517 PEF1
ENST00000440872 0.999661629037971 0.49579910881185 0.0671296028476333 ENSG00000162517 PEF1
ENST00000609625 0.999661629037971 0.322059752153899 0.12108508658641 ENSG00000235790 RP11-73M7.6
ENST00000609549 0.999661629037971 0.322059752153899 0.12108508658641 ENSG00000235790 RP11-73M7.6
ENST00000610043 0.999661629037971 0.330051616479709 0.11899092181772 ENSG00000235790 RP11-73M7.6
ENST00000608332 0.999661629037971 0.476928880438229 0.0914507556281736 ENSG00000235790 RP11-73M7.6
ENST00000585660 0.999661629037971 0.284350643682526 0.140331216429113 ENSG00000235790 RP11-73M7.6
ENST00000591592 0.999661629037971 0.284350643682526 0.140331216429113 ENSG00000235790 RP11-73M7.6
ENST00000608246 0.999661629037971 0.275928454374242 0.142653220648757 ENSG00000235790 RP11-73M7.6
ENST00000608888 0.999661629037971 0.277263688831163 0.142542635119466 ENSG00000235790 RP11-73M7.6
ENST00000607926 0.999661629037971 0.279898672754688 0.142151499009974 ENSG00000235790 RP11-73M7.6
ENST00000610216 0.999661629037971 0.279898672754688 0.142151499009974 ENSG00000235790 RP11-73M7.6
ENST00000585413 0.999661629037971 0.287906421365774 0.140157434669333 ENSG00000235790 RP11-73M7.6
ENST00000609033 0.999661629037971 0.294847797946549 0.137915686554492 ENSG00000235790 RP11-73M7.6
ENST00000589462 0.999661629037971 0.286248720121789 0.140256266236694 ENSG00000235790 RP11-73M7.6
ENST00000593188 0.999661629037971 0.288604371350824 0.138902679171014 ENSG00000235790 RP11-73M7.6
ENST00000609373 0.999661629037971 0.289586337615069 0.138751044600357 ENSG00000235790 RP11-73M7.6
ENST00000587445 0.999661629037971 0.289839719328168 0.138776967534306 ENSG00000235790 RP11-73M7.6
ENST00000591929 0.999661629037971 0.37143226748725 0.1171208078464 ENSG00000235790 RP11-73M7.6
ENST00000609338 0.999661629037971 0.37143226748725 0.1171208078464 ENSG00000235790 RP11-73M7.6
ENST00000373672 0.999661629037971 0.968064868614827 0.00377827070406498 ENSG00000084636 COL16A1
ENST00000271069 0.999661629037971 0.968214916205262 0.00376342134244687 ENSG00000084636 COL16A1
ENST00000488128 0.999661629037971 0.578884634591544 0.0658431333171531 ENSG00000084636 COL16A1
ENST00000488897 0.999661629037971 0.487624633925125 0.0867429824241753 ENSG00000084636 COL16A1
ENST00000461217 0.999661629037971 0.865022641604966 0.0254414833443 ENSG00000084636 COL16A1
ENST00000440437 0.999661629037971 0.644135862307601 0.0593594942428296 ENSG00000084636 COL16A1
ENST00000470799 0.999661629037971 0.909124616690908 -0.0156875706672911 ENSG00000084636 COL16A1
ENST00000482910 0.999661629037971 0.860167286820224 -0.0246487615267447 ENSG00000084636 COL16A1
ENST00000468459 0.999661629037971 0.622952001838681 0.0704696634633302 ENSG00000084636 COL16A1
ENST00000479100 0.999661629037971 0.664164490263442 0.0633240758634713 ENSG00000084636 COL16A1
ENST00000458715 0.999661629037971 0.300653183161511 0.148599610437519 ENSG00000084636 COL16A1
ENST00000373668 0.999661629037971 0.978688612792824 0.00292959576968076 ENSG00000084636 COL16A1
ENST00000474000 0.999661629037971 0.645154238465133 -0.0657945101536439 ENSG00000084636 COL16A1
ENST00000482478 0.999661629037971 0.445929761669247 -0.111132370690988 ENSG00000084636 COL16A1
ENST00000529928 0.999661629037971 0.684968753481366 -0.0613067361379845 ENSG00000084636 COL16A1
ENST00000373667 0.999661629037971 0.743907867640245 -0.0461799634528351 ENSG00000084636 COL16A1
ENST00000398556 0.856899973998408 0.0222844098680744 0.263375378572103 ENSG00000121753 BAI2
ENST00000398547 0.915626657226119 0.0369820946983886 0.242645546631061 ENSG00000121753 BAI2
ENST00000373655 0.915626657226119 0.0368702027161981 0.242717326195998 ENSG00000121753 BAI2
ENST00000373658 0.915626657226119 0.0368702027161981 0.242717326195998 ENSG00000121753 BAI2
ENST00000398542 0.885148289229151 0.0263757437373251 0.259088466457703 ENSG00000121753 BAI2
ENST00000465256 0.999661629037971 0.868223035802178 -0.0235063922245961 ENSG00000121753 BAI2
ENST00000257070 0.915626657226119 0.0368702027161981 0.242717326195998 ENSG00000121753 BAI2
ENST00000530999 0.999661629037971 0.862793120848639 -0.0255246236502515 ENSG00000121753 BAI2
ENST00000525655 0.999661629037971 0.802709210166602 -0.0363255203920625 ENSG00000121753 BAI2
ENST00000527361 0.885148289229151 0.0264963726001833 0.26250026526564 ENSG00000121753 BAI2
ENST00000440175 0.972647688220504 0.0827772490141619 0.212435401840284 ENSG00000121753 BAI2
ENST00000398538 0.898097344517735 0.0287963206426959 0.255487920290689 ENSG00000121753 BAI2
ENST00000420125 0.80035120744299 0.0112993844519165 0.34315060549875 ENSG00000121753 BAI2
ENST00000530134 0.928310132220601 0.0457322184958315 0.278950518963047 ENSG00000121753 BAI2
ENST00000533175 0.972647688220504 0.076828197090511 0.247063974346199 ENSG00000121753 BAI2
ENST00000527035 0.999661629037971 0.49083167663673 0.100501944148893 ENSG00000254545 RP11-84A19.3
ENST00000257100 0.999661629037971 0.286731763123537 0.110098409611739 ENSG00000134668 SPOCD1
ENST00000373648 0.999661629037971 0.286763105538249 0.110093866081792 ENSG00000134668 SPOCD1
ENST00000360482 0.999661629037971 0.286763105538249 0.110093866081792 ENSG00000134668 SPOCD1
ENST00000473361 0.999661629037971 0.274483285768257 0.112746383832876 ENSG00000134668 SPOCD1
ENST00000452755 0.999661629037971 0.261605382384272 0.115338167309645 ENSG00000134668 SPOCD1
ENST00000533231 0.999661629037971 0.280961560452985 0.111479475699371 ENSG00000134668 SPOCD1
ENST00000528579 0.999661629037971 0.155933070498721 0.137958799996907 ENSG00000134668 SPOCD1
ENST00000532604 0.999661629037971 0.177995896321888 0.124810686835783 ENSG00000134668 SPOCD1
ENST00000531039 0.999661629037971 0.294643626275559 0.0962121994051683 ENSG00000134668 SPOCD1
ENST00000468720 0.999661629037971 0.275266127393566 0.100848714135635 ENSG00000134668 SPOCD1
ENST00000485944 0.999661629037971 0.300595161210086 0.0957753276668775 ENSG00000134668 SPOCD1
ENST00000460061 0.999661629037971 0.278118918442947 0.101368344876719 ENSG00000134668 SPOCD1
ENST00000602889 0.999661629037971 0.616431089472021 -0.0486214203190914 ENSG00000269967 RP11-84A19.4
ENST00000602725 0.999661629037971 0.662208890140762 -0.0437251542228256 ENSG00000184007 PTP4A2
ENST00000344035 0.999661629037971 0.820920941075547 -0.0186872214474881 ENSG00000184007 PTP4A2
ENST00000356536 0.999661629037971 0.987939395185009 -0.00139697243760115 ENSG00000184007 PTP4A2
ENST00000457805 0.999661629037971 0.869859547484363 -0.0194966688519931 ENSG00000184007 PTP4A2
ENST00000489313 0.999661629037971 0.918337283052197 0.0106923350973133 ENSG00000184007 PTP4A2
ENST00000602683 0.999661629037971 0.871128000928371 -0.0192066684520351 ENSG00000184007 PTP4A2
ENST00000470404 0.999661629037971 0.85039363225148 -0.0221382602427536 ENSG00000184007 PTP4A2
ENST00000532001 0.999661629037971 0.723091193278145 -0.0420612633428092 ENSG00000184007 PTP4A2
ENST00000528253 0.999661629037971 0.658540389605997 -0.0541109799980218 ENSG00000184007 PTP4A2
ENST00000484483 0.999661629037971 0.750198591140713 -0.0449015329325286 ENSG00000184007 PTP4A2
ENST00000468531 0.999661629037971 0.98498776840038 -0.00170115634815478 ENSG00000184007 PTP4A2
ENST00000534796 0.999661629037971 0.55929072420472 -0.0646279510495548 ENSG00000184007 PTP4A2
ENST00000532289 0.999661629037971 0.463775161352659 -0.0739052149692308 ENSG00000184007 PTP4A2
ENST00000526960 0.999661629037971 0.575331520685274 0.0395565143559403 ENSG00000184007 PTP4A2
ENST00000524384 0.999661629037971 0.357090314141106 -0.0878283204886239 ENSG00000184007 PTP4A2
ENST00000528840 0.999661629037971 0.370327297590027 -0.0848258777780844 ENSG00000184007 PTP4A2
ENST00000494444 0.999661629037971 0.376279927634098 -0.0830535145565526 ENSG00000184007 PTP4A2
ENST00000529477 0.999661629037971 0.603300007261107 0.0343967585509646 ENSG00000184007 PTP4A2
ENST00000533408 0.999661629037971 0.777112126241578 -0.0175574701946653 ENSG00000184007 PTP4A2
ENST00000475464 0.9830437849171 0.101258806042276 -0.114316909459539 ENSG00000184007 PTP4A2
ENST00000327300 0.999661629037971 0.837004039851427 0.0102795710282138 ENSG00000121774 KHDRBS1
ENST00000307714 0.999661629037971 0.847997903104461 0.0096711502904099 ENSG00000121774 KHDRBS1
ENST00000492989 0.999661629037971 0.214646148218438 0.0638321465821525 ENSG00000121774 KHDRBS1
ENST00000484270 0.999661629037971 0.35232722350655 -0.0513370749025246 ENSG00000121774 KHDRBS1
ENST00000366152 0.999661629037971 0.121513960693652 -0.134030381007383 ENSG00000203325 RP11-277A4.4
ENST00000487305 0.999661629037971 0.372798208128607 -0.0762062193584128 ENSG00000121775 TMEM39B
ENST00000336294 0.999661629037971 0.339233699188285 -0.0814843295606801 ENSG00000121775 TMEM39B
ENST00000438825 0.999661629037971 0.341362402204465 -0.0960570380534337 ENSG00000121775 TMEM39B
ENST00000441402 0.999661629037971 0.338797791275143 -0.0814708134627291 ENSG00000121775 TMEM39B
ENST00000472503 0.999661629037971 0.294633057773567 -0.104687682109246 ENSG00000121775 TMEM39B
ENST00000456834 0.999661629037971 0.218972485180165 -0.110451926847417 ENSG00000121775 TMEM39B
ENST00000468135 0.999661629037971 0.338797791275143 -0.0814708134627291 ENSG00000121775 TMEM39B
ENST00000466321 0.999661629037971 0.333987139551628 -0.0975377457500947 ENSG00000121775 TMEM39B
ENST00000373634 0.999661629037971 0.334347542698089 -0.0823196047335112 ENSG00000121775 TMEM39B
ENST00000427288 0.999661629037971 0.252834826288179 -0.102248331749666 ENSG00000121775 TMEM39B
ENST00000476968 0.999661629037971 0.269413892679215 -0.094669856883914 ENSG00000121775 TMEM39B
ENST00000498613 0.999661629037971 0.262059309714551 -0.128897967741361 ENSG00000121775 TMEM39B
ENST00000373625 0.999661629037971 0.29910980924757 -0.0492144051070133 ENSG00000025800 KPNA6
ENST00000471599 0.999661629037971 0.224230164389852 -0.0591367203124148 ENSG00000025800 KPNA6
ENST00000537234 0.999661629037971 0.167914331389877 -0.0691867538097942 ENSG00000025800 KPNA6
ENST00000469790 0.999661629037971 0.309541285546503 -0.0657796942873435 ENSG00000025800 KPNA6
ENST00000545542 0.999661629037971 0.883428379208336 0.00735313411898253 ENSG00000025800 KPNA6
ENST00000446515 0.999661629037971 0.976179511569765 -0.00174117439020461 ENSG00000025800 KPNA6
ENST00000515055 0.999661629037971 0.767326797410002 -0.0183066193400586 ENSG00000250135 RP4-622L5.2
ENST00000373610 0.999661629037971 0.309014226656103 0.0779020540233559 ENSG00000084652 TXLNA
ENST00000373609 0.999661629037971 0.304818648521962 0.0785481745151374 ENSG00000084652 TXLNA
ENST00000373602 0.999661629037971 0.276479418096865 -0.123993795063953 ENSG00000160050 CCDC28B
ENST00000469003 0.999661629037971 0.431527348513567 -0.104940745559857 ENSG00000160050 CCDC28B
ENST00000421922 0.999661629037971 0.254691551924331 -0.129388352706383 ENSG00000160050 CCDC28B
ENST00000461819 0.999661629037971 0.25528728211411 -0.129323494593816 ENSG00000160050 CCDC28B
ENST00000483009 0.999661629037971 0.359200815527038 -0.103842876077306 ENSG00000160050 CCDC28B
ENST00000373604 0.999661629037971 0.15541886178915 -0.203089502801682 ENSG00000224066 RP4-622L5.7
ENST00000421616 0.999661629037971 0.858690282035681 0.0268836812145891 ENSG00000224066 RP4-622L5.7
ENST00000537469 0.999661629037971 0.615949181170705 -0.0683235045703122 ENSG00000160051 IQCC
ENST00000291358 0.999661629037971 0.624578039199466 -0.0667482485625902 ENSG00000160051 IQCC
ENST00000409358 0.999661629037971 0.413806851706149 -0.0961602909361521 ENSG00000222046 DCDC2B
ENST00000487056 0.999661629037971 0.402587237003696 -0.098407806653971 ENSG00000222046 DCDC2B
ENST00000466796 0.999661629037971 0.695301570958137 -0.0359741235422935 ENSG00000160055 TMEM234
ENST00000491434 0.999661629037971 0.673894053859472 0.0369763342184817 ENSG00000160055 TMEM234
ENST00000489170 0.999661629037971 0.667465872718494 0.0377655818531877 ENSG00000160055 TMEM234
ENST00000495091 0.999661629037971 0.954483388385921 -0.00772996157280151 ENSG00000160055 TMEM234
ENST00000461402 0.999661629037971 0.667465872718494 0.0377655818531877 ENSG00000160055 TMEM234
ENST00000483001 0.999661629037971 0.570370598175358 0.054105643583177 ENSG00000160055 TMEM234
ENST00000545122 0.999661629037971 0.539730753919128 0.0581963757096717 ENSG00000160055 TMEM234
ENST00000309777 0.999661629037971 0.492446601530173 0.0653907652887943 ENSG00000160055 TMEM234
ENST00000373593 0.999661629037971 0.492622888437344 0.0653972586072907 ENSG00000160055 TMEM234
ENST00000344461 0.999661629037971 0.505002473503911 0.0638287692971614 ENSG00000160055 TMEM234
ENST00000484490 0.999661629037971 0.433669621482461 0.0742164888362661 ENSG00000160055 TMEM234
ENST00000485689 0.999661629037971 0.542790155726552 -0.0807224788213289 ENSG00000160055 TMEM234
ENST00000487174 0.999661629037971 0.467064961444737 0.0652820532081785 ENSG00000160055 TMEM234
ENST00000355082 0.999661629037971 0.325742239001505 -0.069925346109455 ENSG00000084623 EIF3I
ENST00000373586 0.999661629037971 0.437398910605974 -0.0456896227579271 ENSG00000084623 EIF3I
ENST00000489353 0.999661629037971 0.172070046219389 -0.0961137191290504 ENSG00000084623 EIF3I
ENST00000471486 0.999661629037971 0.417699674154332 -0.0569753728618253 ENSG00000084623 EIF3I
ENST00000483517 0.999661629037971 0.429786838989109 -0.0549362928768688 ENSG00000084623 EIF3I
ENST00000474371 0.999661629037971 0.463724959219424 -0.0455241652285663 ENSG00000084623 EIF3I
ENST00000423995 0.999661629037971 0.230740870692683 0.105532793983239 ENSG00000220785 MTMR9LP
ENST00000403496 0.999661629037971 0.228413049704642 0.103732861161035 ENSG00000220785 MTMR9LP
ENST00000441044 0.999661629037971 0.218000669901086 0.11605610367891 ENSG00000220785 MTMR9LP
ENST00000426597 0.999661629037971 0.245404878559836 0.115638467420808 ENSG00000220785 MTMR9LP
ENST00000373582 0.999661629037971 0.400658361177147 0.096905329542911 ENSG00000183615 FAM167B
ENST00000373548 0.999661629037971 0.792958880713161 0.0176430245642942 ENSG00000116478 HDAC1
ENST00000481281 0.999661629037971 0.598955024632511 -0.0372680001377202 ENSG00000116478 HDAC1
ENST00000463172 0.999661629037971 0.64050620503292 -0.0334818133174832 ENSG00000116478 HDAC1
ENST00000428704 0.999661629037971 0.61244159758124 -0.0339984214796585 ENSG00000116478 HDAC1
ENST00000472928 0.999661629037971 0.601277627980286 -0.0369708719120928 ENSG00000116478 HDAC1
ENST00000373541 0.999661629037971 0.741391122980012 0.0220890232358338 ENSG00000116478 HDAC1
ENST00000490081 0.999661629037971 0.723540741703438 0.0252441869288153 ENSG00000116478 HDAC1
ENST00000482310 0.999661629037971 0.726233872289862 0.0258709404394512 ENSG00000116478 HDAC1
ENST00000476391 0.999661629037971 0.307456512401176 0.0698940081460394 ENSG00000116478 HDAC1
ENST00000484305 0.999661629037971 0.776766435837608 0.0234748343636778 ENSG00000116478 HDAC1
ENST00000471488 0.999661629037971 0.622108023070901 0.0375417438616524 ENSG00000116478 HDAC1
ENST00000329421 0.999661629037971 0.463579977320452 0.063645001632856 ENSG00000175130 MARCKSL1
ENST00000574315 0.999661629037971 0.873626305793699 0.0155078250849059 ENSG00000162526 TSSK3
ENST00000416512 0.999661629037971 0.695946638248098 0.0464891745614895 ENSG00000225828 FAM229A
ENST00000415596 0.999661629037971 0.887949245880552 0.016865766551961 ENSG00000225828 FAM229A
ENST00000373534 0.999661629037971 0.95496868742531 0.00682397854353977 ENSG00000162526 TSSK3
ENST00000455895 0.999661629037971 0.280426527467096 0.0965470617349038 ENSG00000160058 BSDC1
ENST00000413080 0.999661629037971 0.280426527467096 0.0965470617349038 ENSG00000160058 BSDC1
ENST00000444377 0.999661629037971 0.280687284479059 0.096525540467799 ENSG00000160058 BSDC1
ENST00000341071 0.999661629037971 0.274461182629955 0.0974949540804714 ENSG00000160058 BSDC1
ENST00000526031 0.999661629037971 0.278169119213538 0.112843807556591 ENSG00000160058 BSDC1
ENST00000419121 0.999661629037971 0.278670973256155 0.112684885577445 ENSG00000160058 BSDC1
ENST00000446293 0.999661629037971 0.290375076331555 0.112521141687335 ENSG00000160058 BSDC1
ENST00000463967 0.970916711467151 0.069272154871891 0.160675461026821 ENSG00000160058 BSDC1
ENST00000373520 0.999661629037971 0.263379452248795 0.116659038909365 ENSG00000160058 BSDC1
ENST00000449308 0.999661629037971 0.253796365433894 0.118044985918529 ENSG00000160058 BSDC1
ENST00000527513 0.999661629037971 0.302382362942235 0.119501520229126 ENSG00000160058 BSDC1
ENST00000527163 0.999661629037971 0.335911285685174 0.112351843262436 ENSG00000160058 BSDC1
ENST00000530485 0.999661629037971 0.377418102923592 0.104695290235597 ENSG00000160058 BSDC1
ENST00000474414 0.999661629037971 0.358630125627976 0.112028377309419 ENSG00000160058 BSDC1
ENST00000530876 0.999661629037971 0.435956293957653 0.0963274313493688 ENSG00000160058 BSDC1
ENST00000530753 0.999661629037971 0.450590692370517 0.0942787040717984 ENSG00000160058 BSDC1
ENST00000533084 0.999661629037971 0.502463312864574 0.0907257046806593 ENSG00000160058 BSDC1
ENST00000531222 0.999661629037971 0.623375573857747 0.0746169139130887 ENSG00000160058 BSDC1
ENST00000480336 0.999661629037971 0.280586532167101 -0.0942439431167251 ENSG00000254553 RP1-27O5.3
ENST00000373510 0.999661629037971 0.431956164254536 -0.0770081019599083 ENSG00000160062 ZBTB8A
ENST00000316459 0.999661629037971 0.413848166183337 -0.0712309259516758 ENSG00000160062 ZBTB8A
ENST00000341885 0.999661629037971 0.158376031530845 -0.0842041686338097 ENSG00000176261 ZBTB8OS
ENST00000468695 0.979844036331714 0.0960044805666455 -0.110364089787537 ENSG00000176261 ZBTB8OS
ENST00000492007 0.972647688220504 0.0871713215735915 -0.11153324253055 ENSG00000176261 ZBTB8OS
ENST00000373506 0.972647688220504 0.0826403013885614 -0.113286410770502 ENSG00000176261 ZBTB8OS
ENST00000467652 0.999661629037971 0.385619703293372 -0.0769454353181912 ENSG00000176261 ZBTB8OS
ENST00000498691 0.999661629037971 0.235079108786447 -0.0878473857583133 ENSG00000176261 ZBTB8OS
ENST00000478041 0.991977241280128 0.111698229473216 -0.104087462638225 ENSG00000176261 ZBTB8OS
ENST00000473294 0.991977241280128 0.112350694228703 -0.103985841128913 ENSG00000176261 ZBTB8OS
ENST00000436661 0.991977241280128 0.112328287943254 -0.10428953533766 ENSG00000176261 ZBTB8OS
ENST00000373501 0.991977241280128 0.112274142698475 -0.104297971397395 ENSG00000176261 ZBTB8OS
ENST00000476493 0.990778174326626 0.11037313171757 -0.104666425947843 ENSG00000176261 ZBTB8OS
ENST00000465588 0.990778174326626 0.11048782494445 -0.104891919668885 ENSG00000176261 ZBTB8OS
ENST00000483138 0.991406325823851 0.111024580562675 -0.111639559161206 ENSG00000176261 ZBTB8OS
ENST00000479075 0.988488990885961 0.105728852370975 -0.112242683458654 ENSG00000176261 ZBTB8OS
ENST00000473383 0.999661629037971 0.249294544182293 -0.102167336543023 ENSG00000176261 ZBTB8OS
ENST00000466361 0.989146627736319 0.108855438416246 -0.125704873839971 ENSG00000176261 ZBTB8OS
ENST00000414241 0.999661629037971 0.498703960216602 -0.0331576328831122 ENSG00000162521 RBBP4
ENST00000373493 0.999661629037971 0.655149291660136 -0.0263936906406528 ENSG00000162521 RBBP4
ENST00000527118 0.999661629037971 0.981724094639714 -0.00116369223113054 ENSG00000162521 RBBP4
ENST00000401893 0.999661629037971 0.189061917980753 0.0744584589207109 ENSG00000162521 RBBP4
ENST00000524393 0.999661629037971 0.944309627657225 -0.00353599011012378 ENSG00000162521 RBBP4
ENST00000526193 0.999661629037971 0.862724853754924 -0.00865221173412066 ENSG00000162521 RBBP4
ENST00000492348 0.999661629037971 0.404760264011653 -0.0421286608164738 ENSG00000162521 RBBP4
ENST00000544435 0.999661629037971 0.404760264011653 -0.0421286608164738 ENSG00000162521 RBBP4
ENST00000525506 0.999661629037971 0.253131141121449 0.0783469687334332 ENSG00000162521 RBBP4
ENST00000465780 0.999661629037971 0.17579899059148 0.105130926080817 ENSG00000162521 RBBP4
ENST00000373485 0.999661629037971 0.413761794120295 -0.0434101113041854 ENSG00000162521 RBBP4
ENST00000477563 0.988488990885961 0.106952155090784 0.0935866153504626 ENSG00000162521 RBBP4
ENST00000458695 0.999661629037971 0.330058613901245 -0.0505839306307239 ENSG00000162521 RBBP4
ENST00000490500 0.999661629037971 0.700309026936194 0.0275981978388305 ENSG00000162521 RBBP4
ENST00000445722 0.999661629037971 0.321842845673375 0.0636227412385034 ENSG00000162521 RBBP4
ENST00000475321 0.980990123938092 0.0981030441618482 -0.117334807420106 ENSG00000162521 RBBP4
ENST00000531983 0.490740113568744 0.00110015890507653 -0.282635256865857 ENSG00000162521 RBBP4
ENST00000463378 0.999661629037971 0.228703772256978 -0.0835628617134333 ENSG00000162521 RBBP4
ENST00000460669 0.999661629037971 0.175381762865376 -0.0994775677115251 ENSG00000162521 RBBP4
ENST00000482190 0.999661629037971 0.193264936591605 -0.0966272339802766 ENSG00000162521 RBBP4
ENST00000373484 0.999719135447127 0.996074074330968 0.000304003793214322 ENSG00000162520 SYNC
ENST00000409190 0.999661629037971 0.716146006416281 0.0222971412049015 ENSG00000162520 SYNC
ENST00000417633 0.999661629037971 0.288930178945752 0.0951622544644711 ENSG00000162520 SYNC
ENST00000426909 0.999661629037971 0.313442311666461 0.0938966062794019 ENSG00000162520 SYNC
ENST00000401073 0.999661629037971 0.24013670978563 0.104106130340699 ENSG00000162522 KIAA1522
ENST00000468130 0.999661629037971 0.747279731017529 -0.0338043617037128 ENSG00000162522 KIAA1522
ENST00000373481 0.999661629037971 0.200648316450195 0.120239818471317 ENSG00000162522 KIAA1522
ENST00000294521 0.999661629037971 0.257706028490095 0.120931237131305 ENSG00000162522 KIAA1522
ENST00000373480 0.995664507620644 0.116862758623891 0.149231477898693 ENSG00000162522 KIAA1522
ENST00000469100 0.999661629037971 0.726209692417503 0.0267817121142149 ENSG00000134684 YARS
ENST00000373477 0.999661629037971 0.623357341154916 0.0225431791812547 ENSG00000134684 YARS
ENST00000490826 0.999661629037971 0.889896877180757 0.0108437954312385 ENSG00000134684 YARS
ENST00000487404 0.999661629037971 0.462472836842896 0.0500296057241177 ENSG00000134684 YARS
ENST00000478828 0.999661629037971 0.359938641030133 0.0619949292704298 ENSG00000134684 YARS
ENST00000481895 0.999661629037971 0.648574390159584 0.0253485813502171 ENSG00000134684 YARS
ENST00000466052 0.999661629037971 0.358419028461304 -0.076817681292087 ENSG00000134684 YARS
ENST00000470377 0.999661629037971 0.523776048948701 -0.055355546028389 ENSG00000134684 YARS
ENST00000472692 0.999661629037971 0.697761592039285 0.0415190924932677 ENSG00000134684 YARS
ENST00000530710 0.999661629037971 0.739135513006934 0.028096732796065 ENSG00000116497 S100PBP
ENST00000373476 0.999661629037971 0.528482887796991 -0.0444871973455444 ENSG00000116497 S100PBP
ENST00000373475 0.999661629037971 0.538907175062653 -0.0432982182373344 ENSG00000116497 S100PBP
ENST00000529027 0.999661629037971 0.432530571051906 -0.0799542475195892 ENSG00000116497 S100PBP
ENST00000531123 0.999661629037971 0.751886481195063 -0.0211171245444574 ENSG00000116497 S100PBP
ENST00000398243 0.999661629037971 0.710638744304697 -0.025890346309117 ENSG00000116497 S100PBP
ENST00000356689 0.999661629037971 0.521482994647815 -0.0431072846160795 ENSG00000116497 S100PBP
ENST00000526230 0.999661629037971 0.869472459898949 -0.0147620122313226 ENSG00000116497 S100PBP
ENST00000531256 0.999661629037971 0.776288447022061 -0.0238859698142436 ENSG00000116497 S100PBP
ENST00000477248 0.999661629037971 0.368994149187338 0.109558454814216 ENSG00000116497 S100PBP
ENST00000482212 0.999661629037971 0.804539544160567 -0.0213934215379322 ENSG00000116497 S100PBP
ENST00000530552 0.999661629037971 0.953364429365952 0.00650012721690947 ENSG00000116497 S100PBP
ENST00000525203 0.999661629037971 0.374940089229348 -0.0970180844745835 ENSG00000116497 S100PBP
ENST00000524535 0.999661629037971 0.374763480057036 -0.0989047606083468 ENSG00000116497 S100PBP
ENST00000527692 0.999661629037971 0.789141387328477 -0.0361210042830649 ENSG00000116497 S100PBP
ENST00000475486 0.999661629037971 0.682483485165141 -0.0553506096103972 ENSG00000116497 S100PBP
ENST00000470896 0.999661629037971 0.768806322848689 0.0297166177561366 ENSG00000121905 HPCA
ENST00000482771 0.999661629037971 0.596612277873274 0.0647841968814695 ENSG00000121900 TMEM54
ENST00000329151 0.999661629037971 0.769935700175143 0.0298434565129905 ENSG00000121900 TMEM54
ENST00000373463 0.999661629037971 0.777780550875548 0.0287971897121785 ENSG00000121900 TMEM54
ENST00000474144 0.999661629037971 0.778169330833012 0.028763334724948 ENSG00000121900 TMEM54
ENST00000475208 0.999661629037971 0.79236504521216 0.0269776478948842 ENSG00000121900 TMEM54
ENST00000463914 0.999661629037971 0.90810433097377 -0.0125396598897281 ENSG00000121900 TMEM54
ENST00000373456 0.999661629037971 0.257099207286727 0.0804843464474636 ENSG00000116514 RNF19B
ENST00000356990 0.999661629037971 0.257099207286727 0.0804843464474636 ENSG00000116514 RNF19B
ENST00000235150 0.999661629037971 0.244055313148044 0.0828672487689785 ENSG00000116514 RNF19B
ENST00000427524 0.999661629037971 0.588077066642657 -0.0281839939279693 ENSG00000236065 RP1-117O3.2
ENST00000373449 0.999661629037971 0.686953713826741 -0.0213716756719588 ENSG00000004455 AK2
ENST00000548033 0.999661629037971 0.807168798462464 -0.015037922673901 ENSG00000004455 AK2
ENST00000482191 0.999661629037971 0.86643991911937 -0.0138775947220827 ENSG00000004455 AK2
ENST00000491241 0.999661629037971 0.411601233006923 -0.0519638208139548 ENSG00000004455 AK2
ENST00000467905 0.999661629037971 0.876790091017907 -0.00929276637105945 ENSG00000004455 AK2
ENST00000354858 0.999661629037971 0.928693276330921 -0.00666499907469632 ENSG00000004455 AK2
ENST00000480134 0.999661629037971 0.928693276330921 -0.00666499907469632 ENSG00000004455 AK2
ENST00000550338 0.999661629037971 0.961048825726 -0.00369129300248667 ENSG00000004455 AK2
ENST00000469238 0.999661629037971 0.974009264606822 -0.00255916638033957 ENSG00000004455 AK2
ENST00000466029 0.999661629037971 0.958019266201987 -0.00415622441671022 ENSG00000004455 AK2
ENST00000487289 0.999661629037971 0.939922628449589 -0.00674141050832484 ENSG00000004455 AK2
ENST00000548559 0.999661629037971 0.87546264226378 -0.0165697869118656 ENSG00000004455 AK2
ENST00000551979 0.999661629037971 0.952623715932923 0.00693242904373393 ENSG00000004455 AK2
ENST00000478635 0.999661629037971 0.861771960646019 0.0195101647458696 ENSG00000142920 ADC
ENST00000358680 0.999885490322025 0.999596171630506 4.98353139354737e-05 ENSG00000142920 ADC
ENST00000294517 0.999661629037971 0.393976219404358 0.063783014024785 ENSG00000142920 ADC
ENST00000481886 0.999661629037971 0.392991571686148 0.0638839244539418 ENSG00000142920 ADC
ENST00000475935 0.999661629037971 0.392991571686148 0.0638839244539418 ENSG00000142920 ADC
ENST00000462920 0.999661629037971 0.765965685753571 -0.0341455082710164 ENSG00000142920 ADC
ENST00000471119 0.999661629037971 0.392991571686148 0.0638839244539418 ENSG00000142920 ADC
ENST00000495135 0.999661629037971 0.263716291305357 0.153701786773635 ENSG00000142920 ADC
ENST00000477570 0.999661629037971 0.788481958441388 0.0276605486329522 ENSG00000142920 ADC
ENST00000483027 0.999661629037971 0.860866411542187 0.0185889407203633 ENSG00000142920 ADC
ENST00000492420 0.999661629037971 0.804718214941573 0.0273616466111299 ENSG00000142920 ADC
ENST00000398167 0.999661629037971 0.392991571686148 0.0638839244539418 ENSG00000142920 ADC
ENST00000373443 0.999661629037971 0.392991571686148 0.0638839244539418 ENSG00000142920 ADC
ENST00000497710 0.999661629037971 0.764612985961356 -0.0343378287525306 ENSG00000142920 ADC
ENST00000473089 0.999661629037971 0.788481958441388 0.0276605486329522 ENSG00000142920 ADC
ENST00000484656 0.999661629037971 0.416334664220891 0.0639905144588381 ENSG00000142920 ADC
ENST00000373440 0.999661629037971 0.759686853798147 -0.0312439866119014 ENSG00000142920 ADC
ENST00000373441 0.999661629037971 0.557247876441068 0.047013260349117 ENSG00000142920 ADC
ENST00000478204 0.999661629037971 0.507425320477133 0.0533098555591617 ENSG00000142920 ADC
ENST00000291416 0.999661629037971 0.578969032337648 0.043523091696459 ENSG00000116525 TRIM62
ENST00000543586 0.999661629037971 0.261326896995588 0.0987682009818047 ENSG00000116525 TRIM62
ENST00000485148 0.999862563121468 0.998003308738358 -0.000237147437365885 ENSG00000116525 TRIM62
ENST00000486583 0.999661629037971 0.855194204455462 0.0240755998741677 ENSG00000116525 TRIM62
ENST00000483388 0.999661629037971 0.431041231458831 -0.0641923043113226 ENSG00000160094 ZNF362
ENST00000539719 0.999672160666201 0.995402779054196 -0.000347381604779887 ENSG00000160094 ZNF362
ENST00000490959 0.999661629037971 0.480812638200631 -0.0677951115537824 ENSG00000160094 ZNF362
ENST00000373428 0.999661629037971 0.686597702295438 0.0237733991103674 ENSG00000160094 ZNF362
ENST00000477934 0.999661629037971 0.460285251766344 -0.107875496131139 ENSG00000160094 ZNF362
ENST00000543783 0.999661629037971 0.25515876060544 0.110499210585279 ENSG00000256142 AL513327.1
ENST00000588828 0.999661629037971 0.874518601285448 -0.0184127830797303 ENSG00000225313 RP11-415J8.3
ENST00000457957 0.999661629037971 0.874634463002018 -0.0181302297611858 ENSG00000225313 RP11-415J8.3
ENST00000587696 0.999661629037971 0.883801688431104 -0.0169690093709235 ENSG00000225313 RP11-415J8.3
ENST00000431992 0.999661629037971 0.645136408742304 0.0252477563796066 ENSG00000134686 PHC2
ENST00000485928 0.999661629037971 0.638670346007826 0.0261412851127262 ENSG00000134686 PHC2
ENST00000373418 0.999661629037971 0.637116002900042 0.0262567774670683 ENSG00000134686 PHC2
ENST00000373422 0.999661629037971 0.623509346278995 0.0271694204423836 ENSG00000134686 PHC2
ENST00000257118 0.999661629037971 0.645159630679623 0.0252468253452435 ENSG00000134686 PHC2
ENST00000419414 0.999661629037971 0.837289225806042 0.00953831727296993 ENSG00000134686 PHC2
ENST00000467894 0.999661629037971 0.312139343994953 0.0532723737809117 ENSG00000134686 PHC2
ENST00000373416 0.999661629037971 0.270093785026484 0.0576244158278344 ENSG00000134686 PHC2
ENST00000486897 0.999661629037971 0.234074371032396 0.0669355168516739 ENSG00000134686 PHC2
ENST00000493483 0.999661629037971 0.183210088354094 0.0742775977385706 ENSG00000134686 PHC2
ENST00000473158 0.999661629037971 0.20583072932266 0.0736719119120144 ENSG00000134686 PHC2
ENST00000583214 0.999661629037971 0.717371410297018 0.0377182517266239 ENSG00000266239 MIR3605
ENST00000432703 0.999661629037971 0.952945870674907 0.00682159402451959 ENSG00000233246 RP11-415J8.5
ENST00000459964 0.999661629037971 0.920845142523619 0.0139370228497357 ENSG00000134686 PHC2
ENST00000468406 0.999661629037971 0.249334774763494 -0.111855788734367 ENSG00000134686 PHC2
ENST00000484692 0.999661629037971 0.124992176864359 -0.159139718770589 ENSG00000134686 PHC2
ENST00000361328 0.999661629037971 0.886884680659905 -0.0121751239675183 ENSG00000121903 ZSCAN20
ENST00000373413 0.999661629037971 0.919411022912692 -0.0101460358100119 ENSG00000121903 ZSCAN20
ENST00000480917 0.999661629037971 0.213511667330589 -0.145383639788835 ENSG00000121903 ZSCAN20
ENST00000241312 0.999661629037971 0.334433526557033 -0.137373645945099 ENSG00000121904 CSMD2
ENST00000373381 0.999661629037971 0.334343985950773 -0.137401823815171 ENSG00000121904 CSMD2
ENST00000373380 0.999661629037971 0.387388706341174 -0.111509776692452 ENSG00000121904 CSMD2
ENST00000373388 0.999661629037971 0.337525252656239 -0.124705943318014 ENSG00000121904 CSMD2
ENST00000426886 0.999661629037971 0.903871967628761 -0.00912822650452232 ENSG00000163866 SMIM12
ENST00000521580 0.999661629037971 0.933040571177449 -0.00673399267749482 ENSG00000163866 SMIM12
ENST00000446026 0.999661629037971 0.74009290949446 -0.0298966557032053 ENSG00000163866 SMIM12
ENST00000456842 0.999661629037971 0.81024943020485 -0.021670085228718 ENSG00000163866 SMIM12
ENST00000423898 0.999661629037971 0.788829837779969 -0.0253230491957889 ENSG00000163866 SMIM12
ENST00000417239 0.999661629037971 0.682061754722368 -0.0473205672518355 ENSG00000163866 SMIM12
ENST00000417456 0.999661629037971 0.517872696731804 -0.0661777922704533 ENSG00000241014 RP11-244H3.1
ENST00000487874 0.999661629037971 0.388147713903145 -0.065478639459616 ENSG00000271741 RP11-244H3.4
ENST00000373337 0.999661629037971 0.767147216377308 -0.035930397215032 ENSG00000243749 ZMYM6NB
ENST00000373340 0.999661629037971 0.509475594526539 -0.0493011700226956 ENSG00000163867 ZMYM6
ENST00000493328 0.999661629037971 0.417121393762919 -0.0711473595042426 ENSG00000163867 ZMYM6
ENST00000357182 0.999661629037971 0.507684262610301 -0.0591511076859954 ENSG00000163867 ZMYM6
ENST00000466345 0.999661629037971 0.642288666528338 -0.0596158483105831 ENSG00000163867 ZMYM6
ENST00000472971 0.999661629037971 0.949592803501898 0.00936683487395875 ENSG00000163867 ZMYM6
ENST00000415531 0.977075921104848 0.094043167849189 -0.152108295548252 ENSG00000163867 ZMYM6
ENST00000317538 0.999661629037971 0.130895147475627 -0.136402795177713 ENSG00000163867 ZMYM6
ENST00000460607 0.994822086916839 0.115285690214073 -0.14305682803002 ENSG00000163867 ZMYM6
ENST00000373333 0.999661629037971 0.176766940496801 -0.127522311132206 ENSG00000163867 ZMYM6
ENST00000471566 0.999661629037971 0.664078522345129 -0.0565005175578127 ENSG00000163867 ZMYM6
ENST00000417119 0.999661629037971 0.705567293020379 0.0334585707996097 ENSG00000197056 ZMYM1
ENST00000359858 0.999661629037971 0.651523838093806 0.0530526308549903 ENSG00000197056 ZMYM1
ENST00000466390 0.999661629037971 0.894038524389103 0.0145102945847374 ENSG00000197056 ZMYM1
ENST00000488455 0.999661629037971 0.663846320746055 0.0501845963412851 ENSG00000197056 ZMYM1
ENST00000475654 0.999661629037971 0.760866827682813 0.0261224476078953 ENSG00000197056 ZMYM1
ENST00000373329 0.999661629037971 0.651523838093806 0.0530526308549903 ENSG00000197056 ZMYM1
ENST00000373330 0.999661629037971 0.651536572559907 0.0530660956214218 ENSG00000197056 ZMYM1
ENST00000476269 0.999661629037971 0.544742020302259 0.0801895075084096 ENSG00000197056 ZMYM1
ENST00000463393 0.999661629037971 0.386267225407512 -0.128147048113059 ENSG00000197056 ZMYM1
ENST00000471991 0.999661629037971 0.205385088424664 -0.172188947482775 ENSG00000116560 SFPQ
ENST00000468598 0.999661629037971 0.751729824259272 0.0307562697408572 ENSG00000116560 SFPQ
ENST00000460428 0.999661629037971 0.675094201091139 0.0252933031764633 ENSG00000116560 SFPQ
ENST00000470472 0.999661629037971 0.751432583880896 0.02559267462176 ENSG00000116560 SFPQ
ENST00000466745 0.999661629037971 0.286033513226055 0.107011771651123 ENSG00000116560 SFPQ
ENST00000466213 0.999661629037971 0.419238368737099 0.0785085147072196 ENSG00000116560 SFPQ
ENST00000490668 0.999661629037971 0.661629160288422 0.0422423697813575 ENSG00000116560 SFPQ
ENST00000485365 0.999661629037971 0.656521327966325 0.0424439603404639 ENSG00000116560 SFPQ
ENST00000485454 0.999661629037971 0.945562825030438 -0.00904724325444831 ENSG00000116560 SFPQ
ENST00000357214 0.999661629037971 0.623163240963266 0.0348861491607885 ENSG00000116560 SFPQ
ENST00000373297 0.999661629037971 0.69035870711657 -0.0392844430829467 ENSG00000146463 ZMYM4
ENST00000314607 0.999661629037971 0.69035870711657 -0.0392844430829467 ENSG00000146463 ZMYM4
ENST00000441447 0.999661629037971 0.130311743326419 -0.169204220854816 ENSG00000146463 ZMYM4
ENST00000432683 0.999661629037971 0.455320824376231 -0.0967045955400943 ENSG00000227409 ZMYM4-AS1
ENST00000457946 0.999661629037971 0.905473727689172 0.0110668782822832 ENSG00000146463 ZMYM4
ENST00000482131 0.999661629037971 0.830123982326701 -0.0236638138823633 ENSG00000146463 ZMYM4
ENST00000470175 0.999661629037971 0.836066223696552 0.0314304633059894 ENSG00000146463 ZMYM4
ENST00000492456 0.999661629037971 0.435687055175506 0.094206406827961 ENSG00000146463 ZMYM4
ENST00000325722 0.999661629037971 0.371418874721272 -0.0424786513670994 ENSG00000142687 KIAA0319L
ENST00000373266 0.999661629037971 0.873982703970856 -0.00981183274074762 ENSG00000142687 KIAA0319L
ENST00000426982 0.999661629037971 0.384374524425346 -0.0449214807486853 ENSG00000142687 KIAA0319L
ENST00000461312 0.999661629037971 0.942142530279635 -0.00685249451625388 ENSG00000142687 KIAA0319L
ENST00000485551 0.999661629037971 0.634010601396997 0.0257733023784952 ENSG00000142687 KIAA0319L
ENST00000473423 0.999661629037971 0.219971089212178 0.133630886181301 ENSG00000142687 KIAA0319L
ENST00000473844 0.999661629037971 0.840256049438613 -0.0157230186927689 ENSG00000142687 KIAA0319L
ENST00000474856 0.999661629037971 0.735212420804492 0.0319784937095649 ENSG00000142687 KIAA0319L
ENST00000492544 0.999661629037971 0.382913335224209 0.0872824060001899 ENSG00000142687 KIAA0319L
ENST00000440579 0.999661629037971 0.363499833723918 -0.0722771004244995 ENSG00000142687 KIAA0319L
ENST00000467109 0.999661629037971 0.683238472563133 -0.0510616763457171 ENSG00000142687 KIAA0319L
ENST00000431916 0.999661629037971 0.41899878613103 -0.0677262541020602 ENSG00000142687 KIAA0319L
ENST00000482929 0.999661629037971 0.252077998999454 -0.0926104615707495 ENSG00000142687 KIAA0319L
ENST00000478463 0.999661629037971 0.227197970535771 -0.102504968020786 ENSG00000142687 KIAA0319L
ENST00000470388 0.999661629037971 0.227020477965247 -0.102514405288255 ENSG00000142687 KIAA0319L
ENST00000492888 0.999661629037971 0.3033575016146 -0.0898931847921863 ENSG00000142687 KIAA0319L
ENST00000469892 0.999661629037971 0.296662140366727 -0.0906819201963163 ENSG00000142687 KIAA0319L
ENST00000494948 0.999661629037971 0.320298012032693 -0.0983717242465986 ENSG00000142687 KIAA0319L
ENST00000476329 0.999661629037971 0.715587638156294 -0.0301071428077927 ENSG00000142687 KIAA0319L
ENST00000473465 0.999661629037971 0.241511642096309 0.168973899296727 ENSG00000142687 KIAA0319L
ENST00000373253 0.999661629037971 0.453075252469773 0.0907217348229443 ENSG00000020129 NCDN
ENST00000356090 0.999661629037971 0.459929261266894 0.0889943974090322 ENSG00000020129 NCDN
ENST00000373243 0.999661629037971 0.46100603473017 0.0887707863126383 ENSG00000020129 NCDN
ENST00000459931 0.999661629037971 0.287785654034666 0.116590406441762 ENSG00000020129 NCDN
ENST00000437806 0.999661629037971 0.339933594413511 0.116934363777796 ENSG00000020129 NCDN
ENST00000423723 0.999661629037971 0.43491037994756 0.0824580570996397 ENSG00000020129 NCDN
ENST00000444348 0.999661629037971 0.490669657764576 0.0954514955811041 ENSG00000239636 RP4-728D4.2
ENST00000373235 0.999661629037971 0.453075296600561 0.0887989641438538 ENSG00000116819 TFAP2E
ENST00000373237 0.999661629037971 0.523088246185424 -0.0504877475591101 ENSG00000126067 PSMB2
ENST00000270815 0.999661629037971 0.843563023907491 0.0185415229290737 ENSG00000142686 C1orf216
ENST00000503824 0.999661629037971 0.469105077971519 0.0837487016589024 ENSG00000142686 C1orf216
ENST00000453178 0.999661629037971 0.424643517084884 0.0909211518111803 ENSG00000142686 C1orf216
ENST00000251195 0.999661629037971 0.790335422844831 0.0291075497916366 ENSG00000092853 CLSPN
ENST00000466308 0.999661629037971 0.593423729414827 0.0633015242901703 ENSG00000092853 CLSPN
ENST00000318121 0.999661629037971 0.665744386857177 0.0500307043773527 ENSG00000092853 CLSPN
ENST00000373220 0.999661629037971 0.665744386857177 0.0500307043773527 ENSG00000092853 CLSPN
ENST00000520551 0.999661629037971 0.665744386857177 0.0500307043773527 ENSG00000092853 CLSPN
ENST00000373226 0.999661629037971 0.383259374743971 0.0946731049521278 ENSG00000232335 RP11-435D7.3
ENST00000517467 0.999661629037971 0.933315682609888 0.0119659536653593 ENSG00000092853 CLSPN
ENST00000373210 0.999661629037971 0.505503808490786 -0.0463751676936321 ENSG00000134698 AGO4
ENST00000488778 0.999661629037971 0.436380373644966 -0.103687396874661 ENSG00000134698 AGO4
ENST00000496257 0.999661629037971 0.882976264881423 0.0183198168168272 ENSG00000134698 AGO4
ENST00000373206 0.999661629037971 0.373717955552087 0.0587427403045037 ENSG00000092847 AGO1
ENST00000373204 0.999661629037971 0.664913995647163 0.025653129379944 ENSG00000092847 AGO1
ENST00000324350 0.999661629037971 0.381813093154384 0.0996989492243228 ENSG00000126070 AGO3
ENST00000373191 0.999661629037971 0.759492504658298 -0.0351675870207457 ENSG00000126070 AGO3
ENST00000397828 0.999661629037971 0.371069249302944 0.10043887493934 ENSG00000126070 AGO3
ENST00000246314 0.999661629037971 0.486553696703414 -0.076025581532336 ENSG00000126070 AGO3
ENST00000491443 0.999661629037971 0.966062775288339 -0.0060218222806643 ENSG00000126070 AGO3
ENST00000466576 0.941125762905897 0.0513941952266056 -0.261813726120407 ENSG00000271554 RP4-665N4.8
ENST00000471099 0.999661629037971 0.268474569732627 -0.1698449681991 ENSG00000126070 AGO3
ENST00000373178 0.999661629037971 0.445977965342843 0.088683619820729 ENSG00000116863 ADPRHL2
ENST00000373166 0.999661629037971 0.896905793759117 0.00804301487997577 ENSG00000054116 TRAPPC3
ENST00000462715 0.999661629037971 0.927143164513418 0.00585071297175211 ENSG00000054116 TRAPPC3
ENST00000373163 0.999661629037971 0.864731314572946 0.0107798980259403 ENSG00000054116 TRAPPC3
ENST00000373162 0.999661629037971 0.850521584809976 0.0118911814604812 ENSG00000054116 TRAPPC3
ENST00000469757 0.999661629037971 0.907459818589597 -0.00870366569360754 ENSG00000054116 TRAPPC3
ENST00000373159 0.999661629037971 0.725398513664922 -0.0278966129533349 ENSG00000054116 TRAPPC3
ENST00000497251 0.999661629037971 0.31383907673813 -0.0788307068222697 ENSG00000054116 TRAPPC3
ENST00000429533 0.999661629037971 0.342083898853131 0.0996906827183957 ENSG00000116871 MAP7D1
ENST00000316156 0.999661629037971 0.40838560843456 0.0884532001869626 ENSG00000116871 MAP7D1
ENST00000527764 0.999661629037971 0.757529704909869 0.0255262083484821 ENSG00000116871 MAP7D1
ENST00000373150 0.999661629037971 0.406479465039009 0.0887950256791027 ENSG00000116871 MAP7D1
ENST00000373151 0.999661629037971 0.406472480010657 0.0887947048060929 ENSG00000116871 MAP7D1
ENST00000530729 0.999661629037971 0.162271219055335 0.136335927891778 ENSG00000116871 MAP7D1
ENST00000462118 0.980190705190762 0.0970270541676167 0.190330377687735 ENSG00000116871 MAP7D1
ENST00000474796 0.999661629037971 0.176140989883288 0.155453957811484 ENSG00000116871 MAP7D1
ENST00000530975 0.999661629037971 0.417598148036411 0.0848029399275178 ENSG00000116871 MAP7D1
ENST00000487131 0.999661629037971 0.438807768919039 0.0828999611143319 ENSG00000116871 MAP7D1
ENST00000373148 0.999661629037971 0.427415895717795 0.0845456350318099 ENSG00000116871 MAP7D1
ENST00000532131 0.999661629037971 0.389707682371484 0.0958463677878068 ENSG00000116871 MAP7D1
ENST00000487114 0.999661629037971 0.673170258592215 0.0481627880203587 ENSG00000116871 MAP7D1
ENST00000354618 0.999661629037971 0.563239132985207 -0.0389254440526831 ENSG00000054118 THRAP3
ENST00000469141 0.999661629037971 0.702098946755013 -0.0280967549544538 ENSG00000054118 THRAP3
ENST00000478853 0.856899973998408 0.0223321344843215 -0.176817272636436 ENSG00000054118 THRAP3
ENST00000466743 0.999661629037971 0.782626410553443 -0.0393982573229653 ENSG00000054118 THRAP3
ENST00000373139 0.999661629037971 0.508340936469497 -0.0857550959746102 ENSG00000214193 SH3D21
ENST00000453908 0.999661629037971 0.814915035557767 -0.0269998291058185 ENSG00000214193 SH3D21
ENST00000426732 0.999661629037971 0.814915035557767 -0.0269998291058185 ENSG00000214193 SH3D21
ENST00000312808 0.999661629037971 0.701427502516457 -0.0449149179420035 ENSG00000214193 SH3D21
ENST00000505871 0.999661629037971 0.644685405444519 -0.0546325574573306 ENSG00000214193 SH3D21
ENST00000480549 0.999661629037971 0.410723288243593 0.102892283431065 ENSG00000214193 SH3D21
ENST00000496636 0.999661629037971 0.532943436581937 -0.0928815788946333 ENSG00000214193 SH3D21
ENST00000508854 0.999661629037971 0.363428778327571 0.133094717427622 ENSG00000214193 SH3D21
ENST00000474766 0.999661629037971 0.254336848394737 0.152166143841724 ENSG00000214193 SH3D21
ENST00000270824 0.999661629037971 0.244878231956944 0.155307332244851 ENSG00000142694 EVA1B
ENST00000490466 0.999661629037971 0.24342368308321 0.158382824865328 ENSG00000142694 EVA1B
ENST00000373137 0.999661629037971 0.809386976093694 0.0269186354278771 ENSG00000116883 RP11-268J15.5
ENST00000359297 0.999661629037971 0.273844671903953 0.0955138969885781 ENSG00000196182 STK40
ENST00000373129 0.999661629037971 0.521751460298741 0.055652823781941 ENSG00000196182 STK40
ENST00000373130 0.999661629037971 0.521751460298741 0.055652823781941 ENSG00000196182 STK40
ENST00000373132 0.999661629037971 0.521751460298741 0.055652823781941 ENSG00000196182 STK40
ENST00000460417 0.999661629037971 0.964820515638331 -0.00385745021511071 ENSG00000196182 STK40
ENST00000473733 0.999661629037971 0.739344129498052 -0.0305560658713314 ENSG00000196182 STK40
ENST00000482458 0.999661629037971 0.587978624831671 -0.0475551279577479 ENSG00000196182 STK40
ENST00000460017 0.999661629037971 0.403126526844912 -0.0915087780103928 ENSG00000196182 STK40
ENST00000476041 0.999661629037971 0.476905512210151 0.0684907148035735 ENSG00000181817 LSM10
ENST00000315732 0.999661629037971 0.456449112877751 0.0728259831533694 ENSG00000181817 LSM10
ENST00000489912 0.999661629037971 0.442325305998375 0.0892188098004101 ENSG00000181817 LSM10
ENST00000468441 0.999661629037971 0.312203141725407 -0.121853903310289 ENSG00000116885 OSCP1
ENST00000495222 0.999661629037971 0.164223222202546 -0.173680313861748 ENSG00000116885 OSCP1
ENST00000235532 0.999661629037971 0.137265853894401 -0.139256114084601 ENSG00000116885 OSCP1
ENST00000356637 0.999661629037971 0.137236889105016 -0.139374109569529 ENSG00000116885 OSCP1
ENST00000433045 0.930958259777462 0.0466250148701303 -0.188607674827018 ENSG00000116885 OSCP1
ENST00000445843 0.999661629037971 0.138198492393167 -0.138638118107145 ENSG00000116885 OSCP1
ENST00000315643 0.999661629037971 0.139971857094417 -0.138930703549009 ENSG00000116885 OSCP1
ENST00000475160 0.930958259777462 0.0468380344523438 -0.288949567615461 ENSG00000116885 OSCP1
ENST00000528112 0.999661629037971 0.150958237401321 -0.155643088855991 ENSG00000116885 OSCP1
ENST00000354267 0.999661629037971 0.722784075748651 0.0420204694766328 ENSG00000116885 OSCP1
ENST00000524789 0.999661629037971 0.513383364238461 0.0901991018305603 ENSG00000116885 OSCP1
ENST00000373116 0.999661629037971 0.329021557029852 -0.080265196791408 ENSG00000116898 MRPS15
ENST00000488606 0.999661629037971 0.498778686600339 -0.0681957697570494 ENSG00000116898 MRPS15
ENST00000477040 0.999661629037971 0.939255548128561 0.00858746551997572 ENSG00000116898 MRPS15
ENST00000462067 0.999661629037971 0.327902711807449 -0.0804500299388455 ENSG00000116898 MRPS15
ENST00000424989 0.999661629037971 0.212711992412893 0.144781076912273 ENSG00000233621 LINC01137
ENST00000373087 0.972647688220504 0.0872685614641991 0.213730120264095 ENSG00000163874 ZC3H12A
ENST00000373075 0.999661629037971 0.840337434962189 0.010853806577803 ENSG00000163875 MEAF6
ENST00000296214 0.999661629037971 0.797265430389186 0.014348257197593 ENSG00000163875 MEAF6
ENST00000373074 0.999661629037971 0.829590091372316 0.0120670555882762 ENSG00000163875 MEAF6
ENST00000475828 0.999661629037971 0.803695109206648 0.0140535359672528 ENSG00000163875 MEAF6
ENST00000487788 0.999661629037971 0.807404588973375 0.0138063185166479 ENSG00000163875 MEAF6
ENST00000373073 0.999661629037971 0.496759604711153 0.0364054747449178 ENSG00000163875 MEAF6
ENST00000487792 0.999661629037971 0.198721721274899 0.0672393331991012 ENSG00000163875 MEAF6
ENST00000448519 0.999661629037971 0.220733396639109 0.0696735642848326 ENSG00000163875 MEAF6
ENST00000485039 0.972647688220504 0.0844977107902034 0.105821489946814 ENSG00000163875 MEAF6
ENST00000296215 0.904490368726905 0.0297009349476393 -0.17041963797347 ENSG00000163877 SNIP1
ENST00000468040 0.999661629037971 0.645134865766576 -0.0471722690345761 ENSG00000163877 SNIP1
ENST00000493916 0.999661629037971 0.613099827365114 0.0664117513030793 ENSG00000163877 SNIP1
ENST00000296218 0.999661629037971 0.534377826656056 -0.0732606563332752 ENSG00000163879 DNALI1
ENST00000466723 0.999661629037971 0.756413966053096 -0.0411134863104293 ENSG00000163879 DNALI1
ENST00000541606 0.999661629037971 0.897486363296347 -0.0162197664566106 ENSG00000163879 DNALI1
ENST00000497858 0.999661629037971 0.188976034204544 -0.175420657934706 ENSG00000163879 DNALI1
ENST00000490029 0.999661629037971 0.859307129088087 -0.0255316698295356 ENSG00000134697 GNL2
ENST00000373062 0.999661629037971 0.795272456477691 -0.0236243348452768 ENSG00000134697 GNL2
ENST00000462812 0.999661629037971 0.874434406102363 -0.0214325871798853 ENSG00000134697 GNL2
ENST00000479255 0.999661629037971 0.9255799492668 -0.0139697690060492 ENSG00000134697 GNL2
ENST00000538069 0.99564554394359 0.11665138476144 -0.142482887560949 ENSG00000134697 GNL2
ENST00000469191 0.999661629037971 0.921280272216812 -0.010720957526751 ENSG00000134697 GNL2
ENST00000489146 0.999661629037971 0.724231633754895 -0.0419474373842164 ENSG00000134697 GNL2
ENST00000463351 0.999661629037971 0.766669245903917 -0.0264547088293018 ENSG00000134697 GNL2
ENST00000488496 0.999661629037971 0.199741136004526 0.118147998740202 ENSG00000134697 GNL2
ENST00000358011 0.999661629037971 0.387075987912665 0.0675271672503799 ENSG00000116922 C1orf109
ENST00000494120 0.999661629037971 0.32448287111684 0.0742873058717204 ENSG00000116922 C1orf109
ENST00000609516 0.999661629037971 0.437879042869028 -0.0922197870025782 ENSG00000116922 C1orf109
ENST00000464178 0.999661629037971 0.484374571014219 -0.0685505416101256 ENSG00000116922 C1orf109
ENST00000464085 0.999661629037971 0.146894696679148 0.131224620638562 ENSG00000116922 C1orf109
ENST00000491981 0.972846377217506 0.0894809937500737 0.14988216416365 ENSG00000116922 C1orf109
ENST00000461359 0.922209898441587 0.04095590490607 0.192308868642665 ENSG00000116922 C1orf109
ENST00000477060 0.909302019414941 0.0348550920066815 0.202651254522141 ENSG00000116922 C1orf109
ENST00000486637 0.909164755809881 0.034552594953984 0.208209538966893 ENSG00000116922 C1orf109
ENST00000491797 0.723142582541961 0.00505270199659842 0.322730283568375 ENSG00000116922 C1orf109
ENST00000488137 0.745945006298243 0.00749168862615601 0.305794645796368 ENSG00000116922 C1orf109
ENST00000472584 0.692922822241895 0.00394415798638779 0.333641925652891 ENSG00000116922 C1orf109
ENST00000373055 0.998870795472097 0.120656670123189 -0.0963128886187179 ENSG00000134690 CDCA8
ENST00000327331 0.998870795472097 0.120656670123189 -0.0963128886187179 ENSG00000134690 CDCA8
ENST00000373044 0.915626657226119 0.0381091704595309 0.22999765375965 ENSG00000196449 YRDC
ENST00000373043 0.994822086916839 0.115268379139726 0.231594858426061 ENSG00000197982 C1orf122
ENST00000419397 0.999661629037971 0.286882149047383 0.161179211381044 ENSG00000197982 C1orf122
ENST00000468084 0.999661629037971 0.167090395434092 0.207824588112953 ENSG00000197982 C1orf122
ENST00000373042 0.972647688220504 0.0736220855761435 0.242083018089481 ENSG00000197982 C1orf122
ENST00000446260 0.972647688220504 0.0876571676470276 0.231612069733978 ENSG00000197982 C1orf122
ENST00000373036 0.98764310947433 0.103770921215082 0.0891869789861856 ENSG00000188786 MTF1
ENST00000468190 0.999661629037971 0.38127705491177 0.106883060042255 ENSG00000188786 MTF1
ENST00000419993 0.999661629037971 0.145406487470273 0.178017186909132 ENSG00000230955 RP11-109P14.10
ENST00000373027 0.829422786945832 0.0181581854681692 -0.136123648480597 ENSG00000204084 INPP5B
ENST00000373023 0.965455345480699 0.0593617007952902 -0.109641266817477 ENSG00000204084 INPP5B
ENST00000373026 0.842502810195273 0.0197999168423051 -0.136679082050311 ENSG00000204084 INPP5B
ENST00000373024 0.850006298884905 0.0212776345333071 -0.134494531840638 ENSG00000204084 INPP5B
ENST00000487328 0.999661629037971 0.133383919474902 -0.229769531700461 ENSG00000204084 INPP5B
ENST00000470364 0.999661629037971 0.196376110991442 -0.143431288620425 ENSG00000204084 INPP5B
ENST00000474758 0.999661629037971 0.261864895416259 -0.128330097442957 ENSG00000204084 INPP5B
ENST00000458109 0.999661629037971 0.396590525746355 -0.0703363712435131 ENSG00000204084 INPP5B
ENST00000467066 0.999661629037971 0.527707786801964 -0.0710810194838639 ENSG00000204084 INPP5B
ENST00000373021 0.999661629037971 0.896202492370854 -0.0152457534063716 ENSG00000204084 INPP5B
ENST00000491406 0.999661629037971 0.242367990146066 0.133930068280079 ENSG00000204084 INPP5B
ENST00000373019 0.999661629037971 0.470036292856263 -0.0512585532964445 ENSG00000183431 SF3A3
ENST00000448721 0.999661629037971 0.620372012025748 -0.0374022290454921 ENSG00000183431 SF3A3
ENST00000487062 0.999661629037971 0.281380862096471 -0.133134687220654 ENSG00000183431 SF3A3
ENST00000460925 0.999661629037971 0.688107658322104 -0.0422913024823875 ENSG00000183431 SF3A3
ENST00000489537 0.999661629037971 0.893404827762797 -0.0104240348892244 ENSG00000183431 SF3A3
ENST00000461869 0.999661629037971 0.79261461525964 -0.0193337290219254 ENSG00000183431 SF3A3
ENST00000470585 0.999661629037971 0.867567326902064 -0.0123290776822094 ENSG00000183431 SF3A3
ENST00000488934 0.999661629037971 0.760270667586891 -0.0336620554907959 ENSG00000183431 SF3A3
ENST00000462258 0.999661629037971 0.992144619178766 0.000765647298609361 ENSG00000183431 SF3A3
ENST00000485803 0.999661629037971 0.29719996213452 0.106216294699506 ENSG00000183386 FHL3
ENST00000373016 0.999661629037971 0.29719996213452 0.106216294699506 ENSG00000183386 FHL3
ENST00000475084 0.999661629037971 0.3300185899059 0.100207826568702 ENSG00000183386 FHL3
ENST00000477194 0.999661629037971 0.356407845872734 0.0965183546059838 ENSG00000183386 FHL3
ENST00000483132 0.999661629037971 0.21515860712922 0.165695100573195 ENSG00000183386 FHL3
ENST00000483182 0.999661629037971 0.525594789918357 0.0504077893814067 ENSG00000183520 UTP11L
ENST00000486563 0.999661629037971 0.994849014519895 -0.000478029730605442 ENSG00000183520 UTP11L
ENST00000373014 0.999661629037971 0.59557274182135 0.0452659373424547 ENSG00000183520 UTP11L
ENST00000537711 0.999661629037971 0.551772608601819 0.0541629685936353 ENSG00000183520 UTP11L
ENST00000488453 0.999661629037971 0.776815102831492 0.0310687949589842 ENSG00000183520 UTP11L
ENST00000373012 0.885148289229151 0.0264023047620177 0.305134170986083 ENSG00000185668 POU3F1
ENST00000432922 0.999661629037971 0.905376227976205 0.0179069542734202 ENSG00000224592 RP5-884C9.2
ENST00000428151 0.999661629037971 0.509217590637023 0.0986879606685602 ENSG00000224592 RP5-884C9.2
ENST00000373001 0.999661629037971 0.817957019612253 -0.0202026386316226 ENSG00000116954 RRAGC
ENST00000474456 0.999661629037971 0.738443341670273 0.0324912955730207 ENSG00000116954 RRAGC
ENST00000493015 0.999661629037971 0.436362161962158 -0.0637790324065357 ENSG00000116954 RRAGC
ENST00000496778 0.999661629037971 0.348662027256283 -0.107691785205308 ENSG00000116954 RRAGC
ENST00000433671 0.999661629037971 0.232974096024022 -0.0995890546099509 ENSG00000228436 RP5-864K19.4
ENST00000456813 0.999661629037971 0.381812509563646 -0.0676782587635579 ENSG00000228436 RP5-864K19.4
ENST00000397572 0.999661629037971 0.565361183453201 -0.0502348423008553 ENSG00000214114 MYCBP
ENST00000494695 0.999661629037971 0.929608425908277 0.00840687952027782 ENSG00000214114 MYCBP
ENST00000495043 0.999661629037971 0.962033384469895 0.00471802740235087 ENSG00000214114 MYCBP
ENST00000489803 0.999661629037971 0.889603416494225 -0.0140792444806938 ENSG00000214114 MYCBP
ENST00000454994 0.999661629037971 0.889470408037705 -0.0140839316508061 ENSG00000131233 GJA9
ENST00000489575 0.999661629037971 0.889510742434897 -0.0140886157024353 ENSG00000214114 MYCBP
ENST00000465771 0.999661629037971 0.958897778258154 0.00567293900140788 ENSG00000214114 MYCBP
ENST00000462027 0.999661629037971 0.73457786789449 0.0343720662876763 ENSG00000214114 MYCBP
ENST00000357771 0.999661629037971 0.239763099630283 -0.174437802498761 ENSG00000131233 GJA9
ENST00000372990 0.999661629037971 0.241589633651519 -0.149010308587188 ENSG00000158315 RHBDL2
ENST00000289248 0.999661629037971 0.290540383701237 -0.137406321669818 ENSG00000158315 RHBDL2
ENST00000538156 0.999661629037971 0.290139580772171 -0.137490356256097 ENSG00000158315 RHBDL2
ENST00000372985 0.999661629037971 0.27911696796781 -0.140871191540724 ENSG00000158315 RHBDL2
ENST00000432648 0.970916711467151 0.069475812027301 0.0825416631001416 ENSG00000174574 AKIRIN1
ENST00000446189 0.988488990885961 0.106210558921474 0.0719892212990853 ENSG00000174574 AKIRIN1
ENST00000372984 0.978075216494659 0.0949971386630448 0.0724474741697274 ENSG00000174574 AKIRIN1
ENST00000531822 0.999661629037971 0.445282745730784 0.0457041342281486 ENSG00000174574 AKIRIN1
ENST00000372967 0.999661629037971 0.93839652132968 -0.00764522063833868 ENSG00000168653 NDUFS5
ENST00000372969 0.999661629037971 0.93839652132968 -0.00764522063833868 ENSG00000168653 NDUFS5
ENST00000545844 0.999661629037971 0.817176628490825 -0.0157665106756282 ENSG00000127603 MACF1
ENST00000567887 0.999661629037971 0.817195833065246 -0.0157664760852336 ENSG00000127603 MACF1
ENST00000372915 0.999661629037971 0.81760743362681 -0.0157297641888994 ENSG00000127603 MACF1
ENST00000539005 0.999661629037971 0.817181247002003 -0.0157671246281834 ENSG00000127603 MACF1
ENST00000317713 0.999661629037971 0.817181247002003 -0.0157671246281834 ENSG00000127603 MACF1
ENST00000361689 0.999661629037971 0.81760743362681 -0.0157297641888994 ENSG00000127603 MACF1
ENST00000524432 0.883231654695965 0.0259977890443147 -0.17314311863304 ENSG00000127603 MACF1
ENST00000467673 0.733958796469242 0.00685212476457054 -0.266014268148921 ENSG00000127603 MACF1
ENST00000564288 0.999661629037971 0.945973517373701 0.00473179126850223 ENSG00000127603 MACF1
ENST00000494012 0.991385315771152 0.110959717808061 -0.188524841568224 ENSG00000127603 MACF1
ENST00000536367 0.9830437849171 0.100710485696645 -0.171815928595607 ENSG00000127603 MACF1
ENST00000480624 0.984846731966574 0.103015834766063 -0.206761056718993 ENSG00000127603 MACF1
ENST00000469366 0.999661629037971 0.156147197507441 -0.180689230488131 ENSG00000127603 MACF1
ENST00000289890 0.972647688220504 0.0818562425961436 -0.263464225894061 ENSG00000226438 RP11-420K8.1
ENST00000496804 0.999661629037971 0.378298415171231 -0.0615579016478641 ENSG00000127603 MACF1
ENST00000530262 0.999661629037971 0.61883048182802 -0.0431337925745572 ENSG00000127603 MACF1
ENST00000485063 0.999661629037971 0.367241190755908 -0.119434028121531 ENSG00000127603 MACF1
ENST00000472385 0.999661629037971 0.606234123059121 -0.0555312441334873 ENSG00000127603 MACF1
ENST00000484393 0.999661629037971 0.438142199463797 -0.0806177586238169 ENSG00000127603 MACF1
ENST00000476350 0.999661629037971 0.880567859293866 -0.0130566304192497 ENSG00000127603 MACF1
ENST00000372925 0.999661629037971 0.783547079266457 0.0194799616087842 ENSG00000127603 MACF1
ENST00000528611 0.729311073634432 0.00578992593073296 -0.367931131049649 ENSG00000127603 MACF1
ENST00000289893 0.999661629037971 0.773943053120829 0.0205545316740512 ENSG00000127603 MACF1
ENST00000530275 0.999661629037971 0.460397621222533 0.0446673725162541 ENSG00000255103 KIAA0754
ENST00000482035 0.999661629037971 0.796529141022482 0.0187099844855115 ENSG00000127603 MACF1
ENST00000473843 0.999661629037971 0.786877405481397 0.0216295284964583 ENSG00000127603 MACF1
ENST00000469490 0.999661629037971 0.433786382404431 0.0796306726052691 ENSG00000127603 MACF1
ENST00000487656 0.999661629037971 0.755610891572949 0.0317599459503176 ENSG00000127603 MACF1
ENST00000360115 0.999661629037971 0.663760821609246 -0.0349346305132281 ENSG00000127603 MACF1
ENST00000497964 0.999661629037971 0.554070759701493 -0.0463686504482415 ENSG00000127603 MACF1
ENST00000446276 0.999661629037971 0.703051589546416 -0.0310695424088134 ENSG00000127603 MACF1
ENST00000442046 0.999661629037971 0.6147829776687 -0.039831192113946 ENSG00000127603 MACF1
ENST00000422234 0.999661629037971 0.899370639208806 -0.0106018447461135 ENSG00000127603 MACF1
ENST00000462496 0.999661629037971 0.913413860468885 -0.00893533876176417 ENSG00000127603 MACF1
ENST00000462103 0.999661629037971 0.698962920636844 0.0429248871039753 ENSG00000127603 MACF1
ENST00000496360 0.999661629037971 0.856423261491234 -0.0163681403898296 ENSG00000127603 MACF1
ENST00000497807 0.999661629037971 0.866462263053171 -0.0154321261141551 ENSG00000127603 MACF1
ENST00000331593 0.999661629037971 0.520000891455311 -0.0896220710789781 ENSG00000183682 BMP8A
ENST00000331856 0.999661629037971 0.763131729336094 -0.0450585467512316 ENSG00000182109 RP11-69E11.4
ENST00000458207 0.999661629037971 0.545067355931626 0.0706423985015376 ENSG00000182109 RP11-69E11.4
ENST00000450157 0.999661629037971 0.55173775339118 0.0644728553076217 ENSG00000182109 RP11-69E11.4
ENST00000431553 0.999661629037971 0.553111031538133 0.0641745957042613 ENSG00000182109 RP11-69E11.4
ENST00000417869 0.999661629037971 0.679086263740002 0.0442164946186462 ENSG00000182109 RP11-69E11.4
ENST00000440190 0.999661629037971 0.480465129293432 0.0708950580181775 ENSG00000182109 RP11-69E11.4
ENST00000427240 0.999661629037971 0.692376221435382 0.0338139578236034 ENSG00000243970 PPIEL
ENST00000482028 0.999661629037971 0.563332934343328 -0.0827368859779724 ENSG00000090621 PABPC4
ENST00000372856 0.972874557175704 0.0897347900797966 0.0608143953043803 ENSG00000090621 PABPC4
ENST00000372857 0.975353894508404 0.0905726320224727 0.0607361132524418 ENSG00000090621 PABPC4
ENST00000372858 0.999661629037971 0.270416730751019 0.0409080003001361 ENSG00000090621 PABPC4
ENST00000372862 0.999661629037971 0.259086599476312 0.0415656779367618 ENSG00000090621 PABPC4
ENST00000468476 0.999862563121468 0.99807324627056 0.000201634424776416 ENSG00000090621 PABPC4
ENST00000437136 0.999661629037971 0.950403859948376 -0.0053397585977732 ENSG00000090621 PABPC4
ENST00000492468 0.999661629037971 0.811855454843939 -0.0220495424101452 ENSG00000090621 PABPC4
ENST00000530186 0.970916711467151 0.0695848390538933 -0.180784924356726 ENSG00000090621 PABPC4
ENST00000421687 0.999661629037971 0.428056743430227 0.0356128248061241 ENSG00000090621 PABPC4
ENST00000484555 0.999661629037971 0.570505966541659 0.0695036553956907 ENSG00000090621 PABPC4
ENST00000525045 0.999661629037971 0.445211164597936 0.0859919438953533 ENSG00000090621 PABPC4
ENST00000527718 0.999661629037971 0.553365203739536 0.0500529184608784 ENSG00000090621 PABPC4
ENST00000477556 0.999661629037971 0.327826502068253 0.107402159726695 ENSG00000090621 PABPC4
ENST00000461578 0.999661629037971 0.36261619915537 0.100120493803923 ENSG00000090621 PABPC4
ENST00000483770 0.999661629037971 0.303244192105323 0.109870664390859 ENSG00000090621 PABPC4
ENST00000525669 0.999661629037971 0.524762294227797 0.051876654298082 ENSG00000090621 PABPC4
ENST00000470443 0.999661629037971 0.549488124744889 0.0300590698778823 ENSG00000090621 PABPC4
ENST00000415255 0.999661629037971 0.551085298100232 0.0298904779653654 ENSG00000228060 RP11-69E11.8
ENST00000513632 0.999661629037971 0.921485932255102 0.00812624449014318 ENSG00000090621 PABPC4
ENST00000525751 0.999661629037971 0.553415721673683 0.0395143284137712 ENSG00000090621 PABPC4
ENST00000474378 0.999661629037971 0.484415108859642 0.0463821264855959 ENSG00000090621 PABPC4
ENST00000529216 0.999661629037971 0.331716403824645 0.0663651501708145 ENSG00000090621 PABPC4
ENST00000492519 0.999661629037971 0.298207144322505 0.0829164468754184 ENSG00000090621 PABPC4
ENST00000451091 0.999661629037971 0.308958822807395 0.0889569549916583 ENSG00000090621 PABPC4
ENST00000531243 0.999661629037971 0.230193683780086 0.161951755272145 ENSG00000090621 PABPC4
ENST00000470018 0.999661629037971 0.314987939248561 0.0748268654188066 ENSG00000084072 PPIE
ENST00000485507 0.999661629037971 0.237551274772109 0.111177513508829 ENSG00000084072 PPIE
ENST00000324379 0.999661629037971 0.309520632546401 0.0657592946483012 ENSG00000084072 PPIE
ENST00000356511 0.999661629037971 0.291208771681431 0.0706071816592212 ENSG00000084072 PPIE
ENST00000456578 0.999661629037971 0.181978873731029 0.122927680298662 ENSG00000084072 PPIE
ENST00000495526 0.999661629037971 0.309520632546401 0.0657592946483012 ENSG00000084072 PPIE
ENST00000482751 0.999661629037971 0.309520632546401 0.0657592946483012 ENSG00000084072 PPIE
ENST00000372830 0.999661629037971 0.291208771681431 0.0706071816592212 ENSG00000084072 PPIE
ENST00000497370 0.999661629037971 0.369599920254749 0.0604261488876996 ENSG00000084072 PPIE
ENST00000372835 0.999661629037971 0.319181072065803 0.0639144680293885 ENSG00000084072 PPIE
ENST00000470213 0.999661629037971 0.374167029621989 0.0602102573162292 ENSG00000084072 PPIE
ENST00000474804 0.999661629037971 0.192678061648821 0.0874711433320277 ENSG00000084072 PPIE
ENST00000475350 0.999661629037971 0.309520632546401 0.0657592946483012 ENSG00000084072 PPIE
ENST00000480169 0.999661629037971 0.192942426973847 0.0894617719181294 ENSG00000084072 PPIE
ENST00000441669 0.999661629037971 0.327535140453889 -0.0751305254732884 ENSG00000043514 TRIT1
ENST00000462797 0.999661629037971 0.327535140453889 -0.0751305254732884 ENSG00000043514 TRIT1
ENST00000316891 0.999661629037971 0.327535140453889 -0.0751305254732884 ENSG00000043514 TRIT1
ENST00000372818 0.999661629037971 0.327535140453889 -0.0751305254732884 ENSG00000043514 TRIT1
ENST00000495175 0.999661629037971 0.260866648923562 -0.0779310862173985 ENSG00000043514 TRIT1
ENST00000491865 0.999661629037971 0.255685264665605 -0.078586104125212 ENSG00000043514 TRIT1
ENST00000537223 0.999661629037971 0.227913539338236 -0.0862521598538151 ENSG00000043514 TRIT1
ENST00000537440 0.999661629037971 0.227913539338236 -0.0862521598538151 ENSG00000043514 TRIT1
ENST00000541099 0.999661629037971 0.227913539338236 -0.0862521598538151 ENSG00000043514 TRIT1
ENST00000545233 0.999661629037971 0.227913539338236 -0.0862521598538151 ENSG00000043514 TRIT1
ENST00000465417 0.999661629037971 0.22846107606001 0.123486929025038 ENSG00000043514 TRIT1
ENST00000492612 0.999661629037971 0.164431115236483 -0.10905538294196 ENSG00000043514 TRIT1
ENST00000467774 0.999661629037971 0.441126480053628 0.111454299738635 ENSG00000043514 TRIT1
ENST00000489945 0.988488990885961 0.107162602033748 -0.128147470525565 ENSG00000043514 TRIT1
ENST00000486825 0.972647688220504 0.0790973903472764 -0.143691766362084 ENSG00000043514 TRIT1
ENST00000469476 0.999661629037971 0.929726510751714 0.00816900820002094 ENSG00000043514 TRIT1
ENST00000544981 0.91200693326548 0.0357476924158446 -0.197247432144099 ENSG00000043514 TRIT1
ENST00000462243 0.999661629037971 0.694622500404201 -0.048447633834533 ENSG00000043514 TRIT1
ENST00000372811 0.999661629037971 0.727979489398643 -0.0406796513202115 ENSG00000168389 MFSD2A
ENST00000420632 0.999661629037971 0.530933731414484 -0.073082875116697 ENSG00000168389 MFSD2A
ENST00000434861 0.999661629037971 0.316810866356087 -0.132436972471954 ENSG00000168389 MFSD2A
ENST00000372809 0.999661629037971 0.727979489398643 -0.0406796513202115 ENSG00000168389 MFSD2A
ENST00000483824 0.999661629037971 0.727979489398643 -0.0406796513202115 ENSG00000168389 MFSD2A
ENST00000469745 0.999661629037971 0.661165815603993 -0.0553653697300732 ENSG00000168389 MFSD2A
ENST00000480630 0.999661629037971 0.702843128542211 0.0470691467437395 ENSG00000168389 MFSD2A
ENST00000491515 0.999661629037971 0.472368568251089 0.103194635758922 ENSG00000168389 MFSD2A
ENST00000372797 0.999661629037971 0.543042119228463 -0.0201445116872407 ENSG00000131236 CAP1
ENST00000372802 0.999661629037971 0.545737650751988 -0.0199736301865764 ENSG00000131236 CAP1
ENST00000449311 0.999661629037971 0.84485516315644 0.0124081378035566 ENSG00000131236 CAP1
ENST00000421589 0.999661629037971 0.89852721231764 0.00806303476258821 ENSG00000131236 CAP1
ENST00000414893 0.999719135447127 0.996328263145953 0.000220739774702232 ENSG00000131236 CAP1
ENST00000414281 0.999661629037971 0.902207013828314 0.00777177252760864 ENSG00000131236 CAP1
ENST00000420216 0.999661629037971 0.862324487464636 0.0109370550346783 ENSG00000131236 CAP1
ENST00000372792 0.999661629037971 0.82263857266188 -0.00669322680838878 ENSG00000131236 CAP1
ENST00000372798 0.999661629037971 0.752419300675071 -0.00947727807120075 ENSG00000131236 CAP1
ENST00000340450 0.999661629037971 0.538917860659835 -0.0204215141522231 ENSG00000131236 CAP1
ENST00000372805 0.999661629037971 0.565242421378144 -0.0173820208992508 ENSG00000131236 CAP1
ENST00000435719 0.999719135447127 0.995995191287714 0.000259182516738001 ENSG00000131236 CAP1
ENST00000427843 0.999885490322025 0.999066892527355 -7.18264593217283e-05 ENSG00000131236 CAP1
ENST00000417287 0.999661629037971 0.85772925773265 0.0113240447691305 ENSG00000131236 CAP1
ENST00000424977 0.999661629037971 0.903851086664148 0.00763553320396803 ENSG00000131236 CAP1
ENST00000446031 0.999924431674053 0.999834163587436 2.55394235552449e-05 ENSG00000131236 CAP1
ENST00000479759 0.999661629037971 0.802414775852307 -0.014085598599668 ENSG00000131236 CAP1
ENST00000461993 0.999661629037971 0.82047345281954 -0.0133103037597848 ENSG00000131236 CAP1
ENST00000494114 0.999661629037971 0.622489558195164 -0.028186957124155 ENSG00000131236 CAP1
ENST00000433473 0.999661629037971 0.764858187427593 0.0140444802280167 ENSG00000131238 PPT1
ENST00000529905 0.999661629037971 0.78614237957127 0.012949410648535 ENSG00000131238 PPT1
ENST00000530704 0.999661629037971 0.573452917544641 0.0290021397912144 ENSG00000131238 PPT1
ENST00000372775 0.999661629037971 0.843257821001996 0.0132739356637282 ENSG00000131238 PPT1
ENST00000449045 0.999661629037971 0.522221892165549 0.032946628999724 ENSG00000131238 PPT1
ENST00000439754 0.999661629037971 0.254894267320393 0.0636361574793133 ENSG00000131238 PPT1
ENST00000530076 0.999661629037971 0.274725006544543 0.0710346454406587 ENSG00000131238 PPT1
ENST00000527311 0.999661629037971 0.175704011821816 0.0785793945575535 ENSG00000131238 PPT1
ENST00000372779 0.999661629037971 0.20874618598691 0.0854321196806236 ENSG00000131238 PPT1
ENST00000526547 0.999661629037971 0.682855392578896 0.0311763548571228 ENSG00000131238 PPT1
ENST00000372771 0.981438605021507 0.09827987131975 -0.164936935089138 ENSG00000117000 RLF
ENST00000567508 0.999661629037971 0.613315994577339 0.0695558890640767 ENSG00000259943 RP1-39G22.7
ENST00000372759 0.999661629037971 0.68661186326486 0.0293996929731793 ENSG00000084073 ZMPSTE24
ENST00000479131 0.999661629037971 0.311055638241723 0.098731600024123 ENSG00000084073 ZMPSTE24
ENST00000472583 0.999661629037971 0.306551850817638 0.0873793989312554 ENSG00000084073 ZMPSTE24
ENST00000474142 0.999661629037971 0.348264125298968 0.0994364284663432 ENSG00000084073 ZMPSTE24
ENST00000435168 0.999661629037971 0.582076888565304 -0.0426255446850957 ENSG00000084070 SMAP2
ENST00000372718 0.999661629037971 0.394433453397022 -0.055955817267895 ENSG00000084070 SMAP2
ENST00000372708 0.999661629037971 0.162496208375926 -0.116756354640472 ENSG00000084070 SMAP2
ENST00000539317 0.999661629037971 0.252671173895061 -0.107468451134293 ENSG00000084070 SMAP2
ENST00000487871 0.999661629037971 0.161334492869832 -0.176244975449939 ENSG00000084070 SMAP2
ENST00000469416 0.999661629037971 0.674940566504358 0.0579842822921193 ENSG00000187801 ZFP69B
ENST00000361584 0.999661629037971 0.694202439339033 0.0544257529094345 ENSG00000187801 ZFP69B
ENST00000484445 0.999661629037971 0.694202439339033 0.0544257529094345 ENSG00000187801 ZFP69B
ENST00000411995 0.999661629037971 0.67464256069989 0.0580997579923594 ENSG00000187801 ZFP69B
ENST00000372706 0.999719135447127 0.996305024075331 -0.000571845090710214 ENSG00000187815 ZFP69
ENST00000372705 0.999661629037971 0.881111596997056 -0.0194169985025281 ENSG00000187815 ZFP69
ENST00000450713 0.999661629037971 0.624742834565536 -0.0512130694571722 ENSG00000238287 RP11-656D10.3
ENST00000358527 0.999661629037971 0.299561805013636 -0.120287708607445 ENSG00000164002 EXO5
ENST00000372703 0.999661629037971 0.299561805013636 -0.120287708607445 ENSG00000164002 EXO5
ENST00000420209 0.999661629037971 0.539109798665122 -0.0759325957440961 ENSG00000164002 EXO5
ENST00000296380 0.999661629037971 0.294114260748796 -0.119814411405621 ENSG00000164002 EXO5
ENST00000432259 0.999661629037971 0.331319836349658 -0.131322817930399 ENSG00000164002 EXO5
ENST00000418186 0.999661629037971 0.539597043993197 -0.0760637177679837 ENSG00000164002 EXO5
ENST00000415550 0.999661629037971 0.382995195090197 -0.112726346541585 ENSG00000164002 EXO5
ENST00000443729 0.999661629037971 0.520152575494785 -0.0818223667637572 ENSG00000164002 EXO5
ENST00000419161 0.999661629037971 0.520152575494785 -0.0818223667637572 ENSG00000164002 EXO5
ENST00000471429 0.999661629037971 0.43764699539669 -0.113059708979654 ENSG00000164002 EXO5
ENST00000453437 0.999661629037971 0.628634496007766 -0.067363226919406 ENSG00000227278 RP11-656D10.5
ENST00000437060 0.999661629037971 0.731529529897993 -0.050909610522854 ENSG00000238186 RP11-656D10.6
ENST00000372699 0.999661629037971 0.950118460349453 -0.007656320107654 ENSG00000117010 ZNF684
ENST00000465152 0.999661629037971 0.975278257127684 -0.00349582828501746 ENSG00000117010 ZNF684
ENST00000372696 0.999661629037971 0.818448720239198 0.0259316698640219 ENSG00000117010 ZNF684
ENST00000372697 0.999661629037971 0.818448720239198 0.0259316698640219 ENSG00000117010 ZNF684
ENST00000493756 0.999661629037971 0.949210904987477 -0.00784862873455002 ENSG00000117010 ZNF684
ENST00000472043 0.999661629037971 0.433130393272824 -0.120443694222127 ENSG00000117010 ZNF684
ENST00000372684 0.999661629037971 0.611032948334063 -0.0688693931646616 ENSG00000117016 RIMS3
ENST00000606277 0.999661629037971 0.377601080378291 0.118877886411537 ENSG00000272145 NFYC-AS1
ENST00000467203 0.999661629037971 0.723573443717835 -0.0310200093255347 ENSG00000066136 NFYC
ENST00000424419 0.999661629037971 0.859916665411137 -0.0142477950415436 ENSG00000066136 NFYC
ENST00000427410 0.999661629037971 0.808204811607777 -0.0193889044897808 ENSG00000066136 NFYC
ENST00000447388 0.999661629037971 0.819962954474706 -0.0173794596290886 ENSG00000066136 NFYC
ENST00000425457 0.999661629037971 0.80702701297868 -0.0195236130561805 ENSG00000066136 NFYC
ENST00000453631 0.999661629037971 0.773498594351856 -0.0263987988956723 ENSG00000066136 NFYC
ENST00000456393 0.999661629037971 0.806958223726529 -0.0186418563909631 ENSG00000066136 NFYC
ENST00000372654 0.999661629037971 0.810413665140103 -0.0199033789096318 ENSG00000066136 NFYC
ENST00000534399 0.999661629037971 0.729422893266199 -0.0347000531490272 ENSG00000066136 NFYC
ENST00000372653 0.999661629037971 0.82646544765231 -0.0190614303619267 ENSG00000066136 NFYC
ENST00000372669 0.999661629037971 0.858028567000647 -0.0162385545738195 ENSG00000066136 NFYC
ENST00000372652 0.999661629037971 0.775777852656757 -0.0245887901191018 ENSG00000066136 NFYC
ENST00000372651 0.999661629037971 0.697410420170885 -0.0352926371867461 ENSG00000066136 NFYC
ENST00000531464 0.999661629037971 0.828896943535772 -0.0285924163308244 ENSG00000066136 NFYC
ENST00000440226 0.999661629037971 0.933859176954885 -0.00824965365531042 ENSG00000066136 NFYC
ENST00000525290 0.999661629037971 0.746626590193481 -0.0408986168327663 ENSG00000066136 NFYC
ENST00000530965 0.999661629037971 0.936523612463418 -0.0108130229408899 ENSG00000066136 NFYC
ENST00000416859 0.999661629037971 0.851181093121713 0.0217796339529671 ENSG00000066136 NFYC
ENST00000308733 0.999661629037971 0.983167904245299 -0.002009932228067 ENSG00000066136 NFYC
ENST00000414185 0.999862563121468 0.998609002700368 0.000145911155568908 ENSG00000066136 NFYC
ENST00000525349 0.999661629037971 0.481303897426485 0.0777224922651888 ENSG00000066136 NFYC
ENST00000483091 0.999661629037971 0.74954047397257 0.0440136595020888 ENSG00000066136 NFYC
ENST00000488635 0.999661629037971 0.312486076660897 -0.115705712121371 ENSG00000066136 NFYC
ENST00000496608 0.999661629037971 0.42288038830955 -0.083327561164492 ENSG00000066136 NFYC
ENST00000372621 0.999661629037971 0.431715965163354 0.0426148150370801 ENSG00000171793 CTPS1
ENST00000541520 0.999661629037971 0.366274156728044 0.0477239364663192 ENSG00000171793 CTPS1
ENST00000470271 0.999661629037971 0.122052492921232 0.131459463728297 ENSG00000171793 CTPS1
ENST00000475060 0.937524339303823 0.0489223590665728 0.187115536805395 ENSG00000171793 CTPS1
ENST00000479480 0.999661629037971 0.353822814602043 0.075112148920914 ENSG00000171793 CTPS1
ENST00000543104 0.999661629037971 0.352268296580326 0.066385719635316 ENSG00000171793 CTPS1
ENST00000372616 0.999661629037971 0.228193984151044 0.0641044386203996 ENSG00000171793 CTPS1
ENST00000480420 0.999661629037971 0.645194312618666 -0.030992925044166 ENSG00000171793 CTPS1
ENST00000463285 0.999661629037971 0.351358958994796 0.0669498364752219 ENSG00000171793 CTPS1
ENST00000486889 0.999661629037971 0.476367647642278 0.0617895390325533 ENSG00000171793 CTPS1
ENST00000497210 0.999661629037971 0.180645217652827 0.132573899661148 ENSG00000171793 CTPS1
ENST00000464283 0.999661629037971 0.25232236180718 0.0903553101808573 ENSG00000171793 CTPS1
ENST00000463423 0.999661629037971 0.403243134705871 0.0663711720673331 ENSG00000171793 CTPS1
ENST00000498694 0.999661629037971 0.411692756787744 0.0621457269281056 ENSG00000171793 CTPS1
ENST00000302946 0.999661629037971 0.655201663414139 -0.0637375249413112 ENSG00000171790 SLFNL1
ENST00000372613 0.999661629037971 0.615617084832165 -0.0716522028701019 ENSG00000171790 SLFNL1
ENST00000397197 0.999661629037971 0.615617084832165 -0.0716522028701019 ENSG00000171790 SLFNL1
ENST00000439569 0.999661629037971 0.615617084832165 -0.0716522028701019 ENSG00000171790 SLFNL1
ENST00000372611 0.999661629037971 0.634539099770871 -0.0678376604204798 ENSG00000171790 SLFNL1
ENST00000359345 0.999661629037971 0.434440096308776 -0.109861616462029 ENSG00000171790 SLFNL1
ENST00000456518 0.999661629037971 0.486535013465517 -0.0571752501825438 ENSG00000010803 SCMH1
ENST00000397174 0.999661629037971 0.457256521074614 -0.0589804818656016 ENSG00000010803 SCMH1
ENST00000402904 0.999661629037971 0.457256521074614 -0.0589804818656016 ENSG00000010803 SCMH1
ENST00000361191 0.999661629037971 0.457485246228201 -0.0589640794318425 ENSG00000010803 SCMH1
ENST00000361705 0.999661629037971 0.457485246228201 -0.0589640794318425 ENSG00000010803 SCMH1
ENST00000397171 0.999661629037971 0.457485246228201 -0.0589640794318425 ENSG00000010803 SCMH1
ENST00000372597 0.999661629037971 0.288149527131243 -0.0987007182865244 ENSG00000010803 SCMH1
ENST00000372596 0.999661629037971 0.288149527131243 -0.0987007182865244 ENSG00000010803 SCMH1
ENST00000337495 0.999661629037971 0.288149527131243 -0.0987007182865244 ENSG00000010803 SCMH1
ENST00000326197 0.999661629037971 0.458666490091621 -0.0604673065025016 ENSG00000010803 SCMH1
ENST00000372595 0.999661629037971 0.464404068688874 -0.0574314966704653 ENSG00000010803 SCMH1
ENST00000472037 0.999661629037971 0.540043262774669 0.0525867952427923 ENSG00000010803 SCMH1
ENST00000460215 0.972647688220504 0.0821204975372962 0.137084520637961 ENSG00000010803 SCMH1
ENST00000498793 0.999661629037971 0.130531933822361 0.119962195628997 ENSG00000010803 SCMH1
ENST00000489421 0.999661629037971 0.141581503203335 0.142270103025728 ENSG00000010803 SCMH1
ENST00000482530 0.999661629037971 0.779671672349715 -0.0311703043489104 ENSG00000010803 SCMH1
ENST00000488592 0.999661629037971 0.254963931022343 -0.129644855612846 ENSG00000010803 SCMH1
ENST00000372583 0.9830437849171 0.10062518354154 -0.154893909717542 ENSG00000127124 HIVEP3
ENST00000372584 0.9830437849171 0.0993250065697504 -0.155120718971682 ENSG00000127124 HIVEP3
ENST00000247584 0.999661629037971 0.493864541848818 -0.0660672830801277 ENSG00000127124 HIVEP3
ENST00000460604 0.999661629037971 0.859443793194495 -0.0204959269161265 ENSG00000127124 HIVEP3
ENST00000429157 0.999661629037971 0.495632463473593 -0.0653928832285406 ENSG00000127124 HIVEP3
ENST00000491442 0.999661629037971 0.143317240571948 -0.163213281020945 ENSG00000127124 HIVEP3
ENST00000489103 0.991977241280128 0.111957833013305 -0.196465142615603 ENSG00000127124 HIVEP3
ENST00000479350 0.967285551322101 0.063958313246123 -0.215446025164637 ENSG00000127124 HIVEP3
ENST00000372571 0.999661629037971 0.414862905662345 0.0459429588342406 ENSG00000198815 FOXJ3
ENST00000372572 0.999661629037971 0.776154917741394 -0.0258393738508157 ENSG00000198815 FOXJ3
ENST00000372573 0.999661629037971 0.775591558240902 -0.0258303184454832 ENSG00000198815 FOXJ3
ENST00000361346 0.999661629037971 0.779386656894724 -0.0254015928445775 ENSG00000198815 FOXJ3
ENST00000361776 0.999661629037971 0.779386656894724 -0.0254015928445775 ENSG00000198815 FOXJ3
ENST00000545068 0.999661629037971 0.930417619584617 -0.0080008725453903 ENSG00000198815 FOXJ3
ENST00000445886 0.999661629037971 0.463587328108012 -0.0943263015874195 ENSG00000198815 FOXJ3
ENST00000422278 0.999661629037971 0.891521345218746 0.0208482826711972 ENSG00000198815 FOXJ3
ENST00000454417 0.999661629037971 0.185797924406448 -0.151262490764351 ENSG00000198815 FOXJ3
ENST00000372562 0.999661629037971 0.571928587953341 -0.0353226187375349 ENSG00000127125 PPCS
ENST00000455780 0.999661629037971 0.544745596066208 -0.0406139281260694 ENSG00000127125 PPCS
ENST00000372560 0.999661629037971 0.365663316138892 0.0949444985174737 ENSG00000127125 PPCS
ENST00000472013 0.999661629037971 0.539507580152905 -0.0411983257503737 ENSG00000127125 PPCS
ENST00000372561 0.999661629037971 0.533681378163111 -0.0417542556769886 ENSG00000127125 PPCS
ENST00000372556 0.999661629037971 0.533681378163111 -0.0417542556769886 ENSG00000127125 PPCS
ENST00000471420 0.999661629037971 0.171690500757923 -0.12844986615793 ENSG00000127125 PPCS
ENST00000482168 0.999661629037971 0.195227678341723 -0.12876817863915 ENSG00000127125 PPCS
ENST00000469615 0.999661629037971 0.346923701368978 -0.121907212069356 ENSG00000127125 PPCS
ENST00000475614 0.999661629037971 0.280241809077318 -0.147031638191715 ENSG00000186409 CCDC30
ENST00000428554 0.999661629037971 0.71527178349397 -0.045880671212349 ENSG00000186409 CCDC30
ENST00000477155 0.999661629037971 0.715405340454533 -0.0458128601080337 ENSG00000186409 CCDC30
ENST00000468651 0.967285551322101 0.0623436592544568 -0.266646210142361 ENSG00000186409 CCDC30
ENST00000492422 0.999661629037971 0.296063643144951 -0.151811929956489 ENSG00000186409 CCDC30
ENST00000495044 0.999661629037971 0.817332961085855 -0.0333001914900091 ENSG00000186409 CCDC30
ENST00000507855 0.999661629037971 0.969202372543291 0.0051021514215878 ENSG00000186409 CCDC30
ENST00000509712 0.999661629037971 0.855921816646017 -0.026690594303428 ENSG00000186409 CCDC30
ENST00000471390 0.999661629037971 0.881178616857744 0.0216170497032135 ENSG00000186409 CCDC30
ENST00000342022 0.999661629037971 0.893446077614248 0.0194438123097283 ENSG00000186409 CCDC30
ENST00000340612 0.999661629037971 0.834531829551674 0.0303004360783965 ENSG00000186409 CCDC30
ENST00000514642 0.999661629037971 0.826822760472411 -0.0326082950495642 ENSG00000186409 CCDC30
ENST00000390640 0.999661629037971 0.960525868332907 0.0072190381517429 ENSG00000186409 CCDC30
ENST00000304979 0.999661629037971 0.518658453034032 -0.0468565667366407 ENSG00000171960 PPIH
ENST00000372550 0.999661629037971 0.411329287094999 -0.0750210797514464 ENSG00000171960 PPIH
ENST00000440068 0.999661629037971 0.32967500950258 -0.0876447905968708 ENSG00000171960 PPIH
ENST00000372549 0.999661629037971 0.563435401379394 -0.0664194038138762 ENSG00000171960 PPIH
ENST00000455203 0.999661629037971 0.47377501509346 -0.0593305942140086 ENSG00000171960 PPIH
ENST00000436387 0.999661629037971 0.592718612629126 -0.0609890239661129 ENSG00000171960 PPIH
ENST00000461351 0.999661629037971 0.744697356796295 -0.0273627220506239 ENSG00000171960 PPIH
ENST00000321358 0.999661629037971 0.652221309530203 0.0362482810807313 ENSG00000065978 YBX1
ENST00000332220 0.999661629037971 0.43409447856035 0.0539046795927247 ENSG00000065978 YBX1
ENST00000436427 0.999661629037971 0.940887240263898 0.00673367645550524 ENSG00000065978 YBX1
ENST00000467957 0.999661629037971 0.875877057948878 0.0134074239032504 ENSG00000065978 YBX1
ENST00000397054 0.999661629037971 0.390633498648473 0.0520896114533695 ENSG00000117385 LEPRE1
ENST00000460031 0.999661629037971 0.391426321173567 0.052111181089991 ENSG00000117385 LEPRE1
ENST00000236040 0.999661629037971 0.390928687823471 0.0521005452941874 ENSG00000117385 LEPRE1
ENST00000495874 0.999661629037971 0.390928687823471 0.0521005452941874 ENSG00000117385 LEPRE1
ENST00000296388 0.999661629037971 0.390928687823471 0.0521005452941874 ENSG00000117385 LEPRE1
ENST00000462474 0.999661629037971 0.565411992112436 -0.062712672556067 ENSG00000117385 LEPRE1
ENST00000472802 0.999661629037971 0.310236868820183 -0.113799468202016 ENSG00000117385 LEPRE1
ENST00000431412 0.999661629037971 0.967025988682213 0.00343865530106938 ENSG00000117385 LEPRE1
ENST00000460831 0.999661629037971 0.961751835385676 0.00650592366966535 ENSG00000117385 LEPRE1
ENST00000481465 0.999661629037971 0.712552751245385 -0.0344701446264854 ENSG00000117385 LEPRE1
ENST00000447502 0.999661629037971 0.256966526031293 -0.105809417949689 ENSG00000117385 LEPRE1
ENST00000463465 0.999661629037971 0.730373086400579 -0.0320091147858131 ENSG00000117385 LEPRE1
ENST00000372526 0.999661629037971 0.1283988994466 0.112225768014867 ENSG00000117385 LEPRE1
ENST00000492956 0.999661629037971 0.132306683065428 0.122848433814663 ENSG00000117385 LEPRE1
ENST00000372525 0.999661629037971 0.543130408408853 0.0624426973073262 ENSG00000164008 C1orf50
ENST00000464081 0.999661629037971 0.871715154276965 0.0145404729849878 ENSG00000164008 C1orf50
ENST00000603943 0.999661629037971 0.803895360718338 0.0221695892357774 ENSG00000164008 C1orf50
ENST00000536543 0.999661629037971 0.913614033853987 0.00973412535980309 ENSG00000164008 C1orf50
ENST00000468913 0.999661629037971 0.860184177010577 -0.022174948715084 ENSG00000164008 C1orf50
ENST00000494155 0.999661629037971 0.932649033994164 -0.0123209501977134 ENSG00000164008 C1orf50
ENST00000372522 0.999661629037971 0.387211452829466 0.0955288901913389 ENSG00000177868 CCDC23
ENST00000372521 0.999661629037971 0.121645707594888 0.169770392817092 ENSG00000177868 CCDC23
ENST00000537227 0.999661629037971 0.142840936210642 0.161002751793937 ENSG00000177868 CCDC23
ENST00000497437 0.972227819210825 0.0708811345803291 0.210123428254749 ENSG00000177868 CCDC23
ENST00000487556 0.999661629037971 0.472136838517772 -0.0629647956007077 ENSG00000164010 ERMAP
ENST00000372517 0.999661629037971 0.472136838517772 -0.0629647956007077 ENSG00000164010 ERMAP
ENST00000372514 0.999661629037971 0.519405671271019 -0.0640352565613783 ENSG00000164010 ERMAP
ENST00000328249 0.999661629037971 0.528367091958837 -0.0671391847509943 ENSG00000164010 ERMAP
ENST00000414798 0.999661629037971 0.727829539612528 -0.0406139854666705 ENSG00000228192 RP11-342M1.3
ENST00000416809 0.999661629037971 0.960725614305867 -0.00586747062376961 ENSG00000228192 RP11-342M1.3
ENST00000425076 0.999661629037971 0.955780296805425 -0.00728497986373836 ENSG00000228192 RP11-342M1.3
ENST00000444563 0.999661629037971 0.955780296805425 -0.00728497986373836 ENSG00000228192 RP11-342M1.3
ENST00000372508 0.999661629037971 0.458986386252868 -0.0686169305822479 ENSG00000164011 ZNF691
ENST00000372507 0.999661629037971 0.458986386252868 -0.0686169305822479 ENSG00000164011 ZNF691
ENST00000372506 0.999661629037971 0.458986386252868 -0.0686169305822479 ENSG00000164011 ZNF691
ENST00000397044 0.999661629037971 0.590866574228529 -0.0512656302833075 ENSG00000164011 ZNF691
ENST00000372504 0.999661629037971 0.458986386252868 -0.0686169305822479 ENSG00000164011 ZNF691
ENST00000397034 0.999661629037971 0.641094360717425 -0.052110898595476 ENSG00000164011 ZNF691
ENST00000372503 0.999661629037971 0.561475796580606 0.0614512101903481 ENSG00000164011 ZNF691
ENST00000372502 0.999661629037971 0.732061849266573 -0.038743014892552 ENSG00000164011 ZNF691
ENST00000426263 0.999661629037971 0.486894138491553 -0.0468814653867393 ENSG00000117394 SLC2A1
ENST00000475162 0.999661629037971 0.756455772706402 0.0246973514336637 ENSG00000117394 SLC2A1
ENST00000439722 0.999661629037971 0.980278730016488 -0.00269079629215892 ENSG00000117394 SLC2A1
ENST00000415851 0.999661629037971 0.324634759446746 -0.087200229656715 ENSG00000117394 SLC2A1
ENST00000372500 0.999661629037971 0.161297469793497 -0.133158966008352 ENSG00000117394 SLC2A1
ENST00000460369 0.999661629037971 0.194998165462926 -0.188964159858187 ENSG00000117394 SLC2A1
ENST00000431759 0.999661629037971 0.389992632502652 -0.126376092222655 ENSG00000227533 SLC2A1-AS1
ENST00000431635 0.999661629037971 0.80694403227629 0.0160434301044563 ENSG00000117395 EBNA1BP2
ENST00000236051 0.999661629037971 0.828214474359069 0.014227752368741 ENSG00000117395 EBNA1BP2
ENST00000463906 0.999661629037971 0.937480048206196 -0.00661359511414595 ENSG00000117395 EBNA1BP2
ENST00000491223 0.999661629037971 0.789154340311764 0.0314320947130925 ENSG00000117395 EBNA1BP2
ENST00000472982 0.999661629037971 0.839417375631077 0.0252154744658104 ENSG00000117395 EBNA1BP2
ENST00000483082 0.999661629037971 0.818077317451659 0.0289259754936243 ENSG00000117395 EBNA1BP2
ENST00000461557 0.999661629037971 0.864106076070619 0.0227423268629888 ENSG00000117395 EBNA1BP2
ENST00000372492 0.999661629037971 0.77573306985367 0.0428605772612853 ENSG00000243710 WDR65
ENST00000310955 0.999661629037971 0.655370857573203 0.0341370162180461 ENSG00000117399 CDC20
ENST00000372462 0.999661629037971 0.655658770422809 0.0341225425365825 ENSG00000117399 CDC20
ENST00000478882 0.999661629037971 0.231244098911933 0.104869350534239 ENSG00000117399 CDC20
ENST00000482046 0.999661629037971 0.317259670367073 -0.0980483006352306 ENSG00000117399 CDC20
ENST00000372458 0.999661629037971 0.796743127209346 0.0174072279643583 ENSG00000066322 ELOVL1
ENST00000413844 0.999661629037971 0.802673512610116 0.0168960300458041 ENSG00000066322 ELOVL1
ENST00000468865 0.999661629037971 0.596660665545835 0.030648896398678 ENSG00000066322 ELOVL1
ENST00000464204 0.999661629037971 0.753476990399835 0.0215536847691873 ENSG00000066322 ELOVL1
ENST00000470968 0.999661629037971 0.721523004725551 0.0242049436499484 ENSG00000066322 ELOVL1
ENST00000487209 0.999661629037971 0.718650104963731 0.0234518631149315 ENSG00000066322 ELOVL1
ENST00000470769 0.999661629037971 0.612042680855805 0.03315540687249 ENSG00000066322 ELOVL1
ENST00000497569 0.999661629037971 0.596612198952666 0.032257545790476 ENSG00000066322 ELOVL1
ENST00000482302 0.999661629037971 0.587571250191303 0.0324009795063665 ENSG00000066322 ELOVL1
ENST00000497050 0.999661629037971 0.612955917927557 0.0301626785715591 ENSG00000066322 ELOVL1
ENST00000478481 0.999661629037971 0.736643383007587 0.0193815670312394 ENSG00000066322 ELOVL1
ENST00000479439 0.999661629037971 0.814281763837359 0.0233782982544724 ENSG00000066322 ELOVL1
ENST00000465321 0.999661629037971 0.799280024749629 0.0257849023575288 ENSG00000066322 ELOVL1
ENST00000479686 0.999661629037971 0.789851745076018 0.0283408224331897 ENSG00000066322 ELOVL1
ENST00000496932 0.999661629037971 0.745307884275466 0.0357886621119038 ENSG00000066322 ELOVL1
ENST00000290663 0.999661629037971 0.435732468623803 -0.0561156079400445 ENSG00000159479 MED8
ENST00000372457 0.999661629037971 0.426668627595738 -0.0572232519362137 ENSG00000159479 MED8
ENST00000372455 0.999661629037971 0.747375063408198 -0.025507639665213 ENSG00000159479 MED8
ENST00000436713 0.999661629037971 0.898470733906601 0.0112431139637223 ENSG00000229431 RP1-92O14.6
ENST00000460803 0.999661629037971 0.964090218094507 -0.00515455643097668 ENSG00000159479 MED8
ENST00000473560 0.999661629037971 0.747817939854053 -0.0287750404780968 ENSG00000159479 MED8
ENST00000310739 0.999661629037971 0.607102858809843 -0.0546770581123077 ENSG00000198198 SZT2
ENST00000372450 0.999661629037971 0.607102858809843 -0.0546770581123077 ENSG00000198198 SZT2
ENST00000357658 0.999661629037971 0.405306737874637 -0.0815432918845217 ENSG00000198198 SZT2
ENST00000406439 0.999661629037971 0.352175777079306 -0.0922747982971866 ENSG00000198198 SZT2
ENST00000562955 0.999661629037971 0.335408749415986 0.0539440118637181 ENSG00000198198 SZT2
ENST00000470139 0.999661629037971 0.581173036021778 0.0479955769658632 ENSG00000198198 SZT2
ENST00000372442 0.999661629037971 0.262557586651926 0.111237109958154 ENSG00000198198 SZT2
ENST00000478140 0.999661629037971 0.431155068634931 0.107214856434306 ENSG00000198198 SZT2
ENST00000470897 0.999661629037971 0.626676207069877 0.0743732483190499 ENSG00000198198 SZT2
ENST00000471177 0.999661629037971 0.651081352464657 0.0626698334993554 ENSG00000198198 SZT2
ENST00000460536 0.972647688220504 0.0876872869325395 0.130131229815922 ENSG00000198198 SZT2
ENST00000396885 0.999661629037971 0.883273975161331 0.020830527948829 ENSG00000229372 SZT2-AS1
ENST00000583037 0.850006298884905 0.0207834501944945 0.188559629318925 ENSG00000178922 HYI
ENST00000483618 0.999661629037971 0.425536496197828 0.112452730558432 ENSG00000178922 HYI
ENST00000372425 0.850006298884905 0.0207834501944945 0.188559629318925 ENSG00000178922 HYI
ENST00000372433 0.90846626630168 0.0319275305717993 0.174269375983455 ENSG00000178922 HYI
ENST00000372434 0.893262094822791 0.0275256398375334 0.179761819599419 ENSG00000178922 HYI
ENST00000470662 0.904760098809384 0.0310679806722344 0.176049493723576 ENSG00000178922 HYI
ENST00000487366 0.916465776963529 0.0389575295623828 0.168905099627027 ENSG00000178922 HYI
ENST00000372430 0.946408803595463 0.0525721226878048 0.159466818333804 ENSG00000178922 HYI
ENST00000372432 0.867698719494117 0.0238405272643202 0.183625944117828 ENSG00000178922 HYI
ENST00000372427 0.84913679899649 0.0204025417806161 0.1885250513663 ENSG00000178922 HYI
ENST00000372426 0.923773163650468 0.0420683808873679 0.165706260650518 ENSG00000178922 HYI
ENST00000486909 0.835776393730273 0.0186701659575572 0.194330261135206 ENSG00000178922 HYI
ENST00000496142 0.999661629037971 0.309062507950237 0.127056066744027 ENSG00000178922 HYI
ENST00000469587 0.904490368726905 0.0302371504424843 0.248723572935429 ENSG00000178922 HYI
ENST00000359947 0.999661629037971 0.335236444729181 0.143992194037666 ENSG00000142949 PTPRF
ENST00000438120 0.999661629037971 0.278111434159329 0.162519989100433 ENSG00000142949 PTPRF
ENST00000436724 0.999661629037971 0.126419588789857 0.235430433849735 ENSG00000142949 PTPRF
ENST00000372405 0.999661629037971 0.187257206866594 0.201287442277861 ENSG00000142949 PTPRF
ENST00000372413 0.999661629037971 0.393404680714677 0.128772742744678 ENSG00000142949 PTPRF
ENST00000372414 0.999661629037971 0.393404680714677 0.128772742744678 ENSG00000142949 PTPRF
ENST00000437607 0.999661629037971 0.194534498279791 0.196074101885736 ENSG00000142949 PTPRF
ENST00000412568 0.999661629037971 0.640760223913954 0.0710986340982881 ENSG00000142949 PTPRF
ENST00000429895 0.999661629037971 0.671431100441291 0.0643469215023938 ENSG00000142949 PTPRF
ENST00000414879 0.999661629037971 0.606493035862498 0.0784744324307279 ENSG00000142949 PTPRF
ENST00000422171 0.999661629037971 0.606493035862498 0.0784744324307279 ENSG00000142949 PTPRF
ENST00000496447 0.999661629037971 0.926307744215055 0.0139960546035628 ENSG00000142949 PTPRF
ENST00000372407 0.999661629037971 0.902091024150699 0.0186434584805458 ENSG00000142949 PTPRF
ENST00000477970 0.999661629037971 0.593065621979847 0.0812179677797524 ENSG00000142949 PTPRF
ENST00000372396 0.999661629037971 0.284607723159978 -0.0613144729106727 ENSG00000066135 KDM4A
ENST00000463151 0.999661629037971 0.413585503074767 -0.0679978927781542 ENSG00000066135 KDM4A
ENST00000485249 0.999661629037971 0.2400667412557 -0.103591800328478 ENSG00000066135 KDM4A
ENST00000472265 0.999661629037971 0.560749665066061 -0.0794215370142283 ENSG00000066135 KDM4A
ENST00000481296 0.999661629037971 0.913459609876602 -0.0145175894884677 ENSG00000066135 KDM4A
ENST00000398804 0.999661629037971 0.909321361925532 -0.00956745195834194 ENSG00000236200 KDM4A-AS1
ENST00000439057 0.999661629037971 0.812156949794343 -0.020680174547219 ENSG00000236200 KDM4A-AS1
ENST00000434346 0.999719135447127 0.995933562413487 -0.000492714547841559 ENSG00000236200 KDM4A-AS1
ENST00000453015 0.999661629037971 0.845347920927758 -0.0189829847493237 ENSG00000236200 KDM4A-AS1
ENST00000418149 0.999661629037971 0.699629850770915 -0.0408958810486905 ENSG00000236200 KDM4A-AS1
ENST00000532911 0.999661629037971 0.236056149361972 -0.153870812979574 ENSG00000126091 ST3GAL3
ENST00000489897 0.999661629037971 0.202908571988242 -0.135039734305937 ENSG00000126091 ST3GAL3
ENST00000372374 0.999661629037971 0.198426321942749 -0.126685676069206 ENSG00000126091 ST3GAL3
ENST00000372375 0.999661629037971 0.198426321942749 -0.126685676069206 ENSG00000126091 ST3GAL3
ENST00000545417 0.999661629037971 0.198426321942749 -0.126685676069206 ENSG00000126091 ST3GAL3
ENST00000372377 0.999661629037971 0.198426321942749 -0.126685676069206 ENSG00000126091 ST3GAL3
ENST00000361392 0.999661629037971 0.198426321942749 -0.126685676069206 ENSG00000126091 ST3GAL3
ENST00000361400 0.999661629037971 0.198426321942749 -0.126685676069206 ENSG00000126091 ST3GAL3
ENST00000353126 0.999661629037971 0.198426321942749 -0.126685676069206 ENSG00000126091 ST3GAL3
ENST00000530154 0.999661629037971 0.213241636301883 -0.133904706783058 ENSG00000126091 ST3GAL3
ENST00000262915 0.999661629037971 0.198426321942749 -0.126685676069206 ENSG00000126091 ST3GAL3
ENST00000330208 0.999661629037971 0.198426321942749 -0.126685676069206 ENSG00000126091 ST3GAL3
ENST00000335430 0.999661629037971 0.198426321942749 -0.126685676069206 ENSG00000126091 ST3GAL3
ENST00000351035 0.999661629037971 0.198426321942749 -0.126685676069206 ENSG00000126091 ST3GAL3
ENST00000479383 0.999661629037971 0.248695838804587 -0.150917252983561 ENSG00000126091 ST3GAL3
ENST00000347631 0.999661629037971 0.200779685009248 -0.13559047220415 ENSG00000126091 ST3GAL3
ENST00000484868 0.999661629037971 0.256913835027274 -0.146013989660411 ENSG00000126091 ST3GAL3
ENST00000461066 0.999661629037971 0.258286722570074 -0.148154627158501 ENSG00000126091 ST3GAL3
ENST00000437753 0.999661629037971 0.233965287559589 -0.157241714223214 ENSG00000229444 RP11-184I16.4
ENST00000533997 0.999661629037971 0.192019169355074 -0.138094066303979 ENSG00000126091 ST3GAL3
ENST00000469715 0.999661629037971 0.192019169355074 -0.138094066303979 ENSG00000126091 ST3GAL3
ENST00000490541 0.999661629037971 0.192019169355074 -0.138094066303979 ENSG00000126091 ST3GAL3
ENST00000528371 0.999661629037971 0.192019169355074 -0.138094066303979 ENSG00000126091 ST3GAL3
ENST00000530581 0.999661629037971 0.192019169355074 -0.138094066303979 ENSG00000126091 ST3GAL3
ENST00000531816 0.999661629037971 0.192019169355074 -0.138094066303979 ENSG00000126091 ST3GAL3
ENST00000531993 0.999661629037971 0.192019169355074 -0.138094066303979 ENSG00000126091 ST3GAL3
ENST00000533212 0.999661629037971 0.192019169355074 -0.138094066303979 ENSG00000126091 ST3GAL3
ENST00000533933 0.999661629037971 0.192019169355074 -0.138094066303979 ENSG00000126091 ST3GAL3
ENST00000372369 0.999661629037971 0.192019169355074 -0.138094066303979 ENSG00000126091 ST3GAL3
ENST00000372372 0.999661629037971 0.192019169355074 -0.138094066303979 ENSG00000126091 ST3GAL3
ENST00000372368 0.999661629037971 0.192019169355074 -0.138094066303979 ENSG00000126091 ST3GAL3
ENST00000372367 0.999661629037971 0.192019169355074 -0.138094066303979 ENSG00000126091 ST3GAL3
ENST00000372366 0.999661629037971 0.192019169355074 -0.138094066303979 ENSG00000126091 ST3GAL3
ENST00000372365 0.999661629037971 0.192019169355074 -0.138094066303979 ENSG00000126091 ST3GAL3
ENST00000361746 0.999661629037971 0.192019169355074 -0.138094066303979 ENSG00000126091 ST3GAL3
ENST00000332628 0.999661629037971 0.192019169355074 -0.138094066303979 ENSG00000126091 ST3GAL3
ENST00000531451 0.999661629037971 0.195488134272882 -0.13723574951728 ENSG00000126091 ST3GAL3
ENST00000372362 0.999661629037971 0.195488134272882 -0.13723574951728 ENSG00000126091 ST3GAL3
ENST00000361812 0.999661629037971 0.195488134272882 -0.13723574951728 ENSG00000126091 ST3GAL3
ENST00000461375 0.999661629037971 0.2135113469304 -0.109787297076556 ENSG00000126091 ST3GAL3
ENST00000490502 0.999661629037971 0.415088644240065 -0.0699285804079637 ENSG00000126091 ST3GAL3
ENST00000495482 0.999661629037971 0.139685003239854 -0.152145420530443 ENSG00000126091 ST3GAL3
ENST00000372343 0.999661629037971 0.743747168304681 0.0241322943590006 ENSG00000117408 IPO13
ENST00000489061 0.999661629037971 0.494350243119416 0.0761454651934633 ENSG00000117408 IPO13
ENST00000489773 0.996665262036417 0.118342291913211 0.146013970146665 ENSG00000117408 IPO13
ENST00000492152 0.999661629037971 0.236476411176779 -0.115765768775601 ENSG00000117408 IPO13
ENST00000480902 0.972647688220504 0.0877088162979983 -0.214005655788072 ENSG00000117408 IPO13
ENST00000372339 0.999661629037971 0.671792750258549 -0.0409176821927526 ENSG00000117408 IPO13
ENST00000486876 0.999661629037971 0.47454658518427 -0.0875958733135443 ENSG00000117408 IPO13
ENST00000471934 0.999661629037971 0.158672975993239 0.144346296544853 ENSG00000132768 DPH2
ENST00000476260 0.987752110759105 0.103965308514222 0.164560490853474 ENSG00000132768 DPH2
ENST00000255108 0.999661629037971 0.461231213487932 0.0770020406545 ENSG00000132768 DPH2
ENST00000412950 0.999661629037971 0.271064307940306 0.125796866348554 ENSG00000132768 DPH2
ENST00000524776 0.999661629037971 0.271064307940306 0.125796866348554 ENSG00000132768 DPH2
ENST00000495421 0.999661629037971 0.461231213487932 0.0770020406545 ENSG00000132768 DPH2
ENST00000530988 0.989146627736319 0.10905638618565 0.163956439824423 ENSG00000132768 DPH2
ENST00000527567 0.999661629037971 0.138939908252393 0.146867285092526 ENSG00000132768 DPH2
ENST00000492306 0.972647688220504 0.0877865395757385 0.173682054542958 ENSG00000132768 DPH2
ENST00000490861 0.965817285539577 0.0596311023378654 0.190997740018708 ENSG00000132768 DPH2
ENST00000396758 0.999661629037971 0.461401120730563 0.0769533277982387 ENSG00000132768 DPH2
ENST00000477294 0.983505507368986 0.101444043751414 0.158883491293144 ENSG00000132768 DPH2
ENST00000529729 0.979291912528833 0.0953567607297037 0.174944587253839 ENSG00000132768 DPH2
ENST00000532140 0.999661629037971 0.168228251313953 0.137516196788085 ENSG00000132768 DPH2
ENST00000534786 0.967285551322101 0.062502728473014 0.188862556520046 ENSG00000132768 DPH2
ENST00000534655 0.999661629037971 0.136849809100345 0.170762460743475 ENSG00000132768 DPH2
ENST00000459879 0.999661629037971 0.53731321621114 0.0742746974178667 ENSG00000132768 DPH2
ENST00000527319 0.999661629037971 0.641312190990166 0.0557992142681189 ENSG00000132768 DPH2
ENST00000472505 0.999661629037971 0.856469093619175 0.0251760267144304 ENSG00000117410 ATP6V0B
ENST00000472174 0.999661629037971 0.821052478395698 0.02834968908585 ENSG00000117410 ATP6V0B
ENST00000532642 0.999661629037971 0.821001903976366 0.0283639241381831 ENSG00000117410 ATP6V0B
ENST00000236067 0.999661629037971 0.820964518338622 0.0283702198762334 ENSG00000117410 ATP6V0B
ENST00000471859 0.999661629037971 0.842076039143701 0.0254649085027703 ENSG00000117410 ATP6V0B
ENST00000472277 0.999661629037971 0.871275772252671 0.0216027922274101 ENSG00000117410 ATP6V0B
ENST00000461670 0.999661629037971 0.813492549830764 0.033648336403416 ENSG00000117410 ATP6V0B
ENST00000468183 0.999661629037971 0.820964518338622 0.0283702198762334 ENSG00000117410 ATP6V0B
ENST00000473485 0.999661629037971 0.820964518338622 0.0283702198762334 ENSG00000117410 ATP6V0B
ENST00000496131 0.999661629037971 0.909036114166612 0.0157525082349287 ENSG00000117410 ATP6V0B
ENST00000498208 0.999661629037971 0.836975863329215 0.0295984234485521 ENSG00000117410 ATP6V0B
ENST00000532072 0.999661629037971 0.81095096357754 0.0320149985916768 ENSG00000117410 ATP6V0B
ENST00000498664 0.999661629037971 0.88224613035167 0.0159716452917718 ENSG00000117410 ATP6V0B
ENST00000498543 0.90846626630168 0.0322374001942382 0.275788796328781 ENSG00000117411 B4GALT2
ENST00000372324 0.999661629037971 0.30796075848545 0.1085115894611 ENSG00000117411 B4GALT2
ENST00000497866 0.930958259777462 0.0466067184420443 0.221461974993274 ENSG00000117411 B4GALT2
ENST00000434555 0.999661629037971 0.375969981477192 0.0921965583450851 ENSG00000117411 B4GALT2
ENST00000356836 0.999661629037971 0.444022456781235 0.0783224520044022 ENSG00000117411 B4GALT2
ENST00000309519 0.999661629037971 0.524604849251026 0.0605441441514158 ENSG00000117411 B4GALT2
ENST00000485678 0.999661629037971 0.250143367119026 0.109927869657205 ENSG00000117411 B4GALT2
ENST00000481924 0.999661629037971 0.414079681215099 -0.0930315135054155 ENSG00000117411 B4GALT2
ENST00000486064 0.999661629037971 0.850603286867745 0.0231163235785071 ENSG00000159214 CCDC24
ENST00000372307 0.999661629037971 0.852744472244457 0.0186450018007594 ENSG00000196517 SLC6A9
ENST00000372318 0.999661629037971 0.833940661938774 0.0258395271949395 ENSG00000159214 CCDC24
ENST00000460543 0.999661629037971 0.844009843307756 0.0245875841476828 ENSG00000159214 CCDC24
ENST00000463846 0.999661629037971 0.833940661938774 0.0258395271949395 ENSG00000159214 CCDC24
ENST00000490563 0.999661629037971 0.833940661938774 0.0258395271949395 ENSG00000159214 CCDC24
ENST00000490064 0.999661629037971 0.680487411225487 0.0506737878181009 ENSG00000159214 CCDC24
ENST00000486504 0.999661629037971 0.645702780600908 0.0569858733407349 ENSG00000159214 CCDC24
ENST00000485811 0.999661629037971 0.606772321212274 0.0624043268741718 ENSG00000159214 CCDC24
ENST00000372306 0.999661629037971 0.983917993487743 -0.00197484455744315 ENSG00000196517 SLC6A9
ENST00000466180 0.999661629037971 0.551496068046043 0.0727496384191614 ENSG00000159214 CCDC24
ENST00000479055 0.999661629037971 0.928780796157019 0.0114284516412087 ENSG00000159214 CCDC24
ENST00000372310 0.999661629037971 0.575932340345031 -0.0595808114303949 ENSG00000196517 SLC6A9
ENST00000475075 0.999661629037971 0.778140153288548 -0.0314368069233684 ENSG00000196517 SLC6A9
ENST00000357730 0.999661629037971 0.949470274295706 0.00731299857438381 ENSG00000196517 SLC6A9
ENST00000360584 0.999661629037971 0.949470274295706 0.00731299857438381 ENSG00000196517 SLC6A9
ENST00000537678 0.999661629037971 0.694529352481559 -0.0453481604701886 ENSG00000196517 SLC6A9
ENST00000492434 0.999661629037971 0.300222809874326 -0.150200834626746 ENSG00000196517 SLC6A9
ENST00000489764 0.999661629037971 0.344621569355851 -0.140598847136816 ENSG00000196517 SLC6A9
ENST00000466926 0.999661629037971 0.293825270595178 -0.156321196651247 ENSG00000196517 SLC6A9
ENST00000361745 0.999661629037971 0.338517438479248 0.0695984442003319 ENSG00000178028 DMAP1
ENST00000446292 0.999661629037971 0.315402874742564 0.0730588515311804 ENSG00000178028 DMAP1
ENST00000440641 0.999661629037971 0.29089013334956 0.0763658979125234 ENSG00000178028 DMAP1
ENST00000436069 0.999661629037971 0.702869935324392 0.0456192969496015 ENSG00000178028 DMAP1
ENST00000437511 0.999661629037971 0.308899383773456 0.0721390875022621 ENSG00000178028 DMAP1
ENST00000475794 0.999661629037971 0.904102390765973 0.0130333965626099 ENSG00000178028 DMAP1
ENST00000471829 0.999661629037971 0.368728557332014 0.0769281909808016 ENSG00000178028 DMAP1
ENST00000487922 0.999661629037971 0.390779389421799 0.0739684605673634 ENSG00000178028 DMAP1
ENST00000315913 0.999661629037971 0.338517438479248 0.0695984442003319 ENSG00000178028 DMAP1
ENST00000372289 0.999661629037971 0.338517438479248 0.0695984442003319 ENSG00000178028 DMAP1
ENST00000463950 0.999661629037971 0.745017165555169 0.0425400281163332 ENSG00000178028 DMAP1
ENST00000372290 0.999661629037971 0.269646342194921 0.0913259080601833 ENSG00000178028 DMAP1
ENST00000488433 0.999661629037971 0.213290469323627 0.0864065636896326 ENSG00000178028 DMAP1
ENST00000483741 0.999661629037971 0.5827085998239 0.0543389718878409 ENSG00000178028 DMAP1
ENST00000494092 0.999661629037971 0.7226556330518 0.0425349827354186 ENSG00000178028 DMAP1
ENST00000372257 0.939903441239689 0.0497139713417671 -0.120160469163103 ENSG00000117419 ERI3
ENST00000372259 0.970916711467151 0.0686891704412007 -0.115687110539186 ENSG00000117419 ERI3
ENST00000456170 0.972647688220504 0.0746863847946236 -0.111293285546013 ENSG00000117419 ERI3
ENST00000537474 0.844084256638312 0.0200080409075446 -0.14073618109524 ENSG00000117419 ERI3
ENST00000489710 0.999661629037971 0.487581923609324 -0.0450135664370914 ENSG00000117419 ERI3
ENST00000479101 0.999661629037971 0.470516424617463 -0.0467298592375407 ENSG00000117419 ERI3
ENST00000462341 0.999661629037971 0.467917679110089 -0.0484192859157823 ENSG00000117419 ERI3
ENST00000452396 0.915626657226119 0.03800078624181 -0.164820727282257 ENSG00000117419 ERI3
ENST00000495828 0.907739136209229 0.0316699565892394 -0.170203077328191 ENSG00000117419 ERI3
ENST00000457571 0.975693003949737 0.0908282833665382 -0.142283211634541 ENSG00000117419 ERI3
ENST00000355387 0.999661629037971 0.53596383286483 0.0435255235995205 ENSG00000187147 RNF220
ENST00000361799 0.999661629037971 0.53596383286483 0.0435255235995205 ENSG00000187147 RNF220
ENST00000372247 0.999661629037971 0.538190618936884 0.0432663835015655 ENSG00000187147 RNF220
ENST00000443020 0.999661629037971 0.270579572772907 0.0753462144553711 ENSG00000187147 RNF220
ENST00000453863 0.999661629037971 0.246342169004463 0.107138922399911 ENSG00000187147 RNF220
ENST00000335497 0.999661629037971 0.162928479781817 0.0980726657589266 ENSG00000187147 RNF220
ENST00000440132 0.999661629037971 0.203238026054381 0.088057297369835 ENSG00000187147 RNF220
ENST00000474064 0.999661629037971 0.518085856261026 0.0453101683028955 ENSG00000187147 RNF220
ENST00000471494 0.999661629037971 0.198326649827023 0.0966797084430783 ENSG00000187147 RNF220
ENST00000488865 0.999661629037971 0.258580942902308 0.104344549975974 ENSG00000187147 RNF220
ENST00000497469 0.999661629037971 0.392831304113927 0.0590569151663821 ENSG00000187147 RNF220
ENST00000475378 0.999661629037971 0.427130685383257 0.0491667832684548 ENSG00000187147 RNF220
ENST00000484745 0.999661629037971 0.744338306784786 0.0206788912360327 ENSG00000187147 RNF220
ENST00000372242 0.999661629037971 0.5375615183809 0.0437227862295808 ENSG00000126106 TMEM53
ENST00000372243 0.999661629037971 0.5375615183809 0.0437227862295808 ENSG00000126106 TMEM53
ENST00000372244 0.999661629037971 0.5375615183809 0.0437227862295808 ENSG00000126106 TMEM53
ENST00000495630 0.999661629037971 0.602553577209604 0.0361603464412944 ENSG00000126106 TMEM53
ENST00000474394 0.999661629037971 0.332436677254079 0.0576463663484003 ENSG00000187147 RNF220
ENST00000480686 0.999661629037971 0.813568075030205 -0.0144624139838374 ENSG00000187147 RNF220
ENST00000474956 0.999661629037971 0.3260885182754 -0.0683976918410281 ENSG00000187147 RNF220
ENST00000476724 0.999661629037971 0.434948744662658 -0.0802564759156095 ENSG00000126106 TMEM53
ENST00000468117 0.999661629037971 0.434948744662658 -0.0802564759156095 ENSG00000126106 TMEM53
ENST00000372237 0.999661629037971 0.434948744662658 -0.0802564759156095 ENSG00000126106 TMEM53
ENST00000372235 0.999661629037971 0.291026359234914 -0.109831238870307 ENSG00000126106 TMEM53
ENST00000420706 0.999661629037971 0.309300561105973 -0.112953123139624 ENSG00000126106 TMEM53
ENST00000424484 0.999661629037971 0.735158310634728 -0.0419845316952461 ENSG00000198520 C1orf228
ENST00000455805 0.999661629037971 0.457652942905373 -0.0950495162656506 ENSG00000198520 C1orf228
ENST00000458657 0.999661629037971 0.785075449051919 -0.0338534314963996 ENSG00000198520 C1orf228
ENST00000418644 0.999661629037971 0.476648459951867 -0.0914351165560681 ENSG00000198520 C1orf228
ENST00000441519 0.999661629037971 0.457652942905373 -0.0950495162656506 ENSG00000198520 C1orf228
ENST00000357508 0.999661629037971 0.785075449051919 -0.0338534314963996 ENSG00000198520 C1orf228
ENST00000535358 0.999661629037971 0.785075449051919 -0.0338534314963996 ENSG00000198520 C1orf228
ENST00000445071 0.999661629037971 0.492645613945399 -0.0886953864702185 ENSG00000198520 C1orf228
ENST00000453711 0.999661629037971 0.436133645615534 -0.10047519793409 ENSG00000198520 C1orf228
ENST00000421398 0.999661629037971 0.752742305003711 -0.0392568585646134 ENSG00000198520 C1orf228
ENST00000444751 0.999661629037971 0.75018246411407 -0.0395858784128216 ENSG00000198520 C1orf228
ENST00000452259 0.999661629037971 0.734875705102521 -0.0260432605485775 ENSG00000142945 KIF2C
ENST00000372224 0.999661629037971 0.588641822565281 -0.0421451701670282 ENSG00000142945 KIF2C
ENST00000493027 0.999661629037971 0.730325773766452 -0.0265228349055147 ENSG00000142945 KIF2C
ENST00000372218 0.999661629037971 0.577729752283626 -0.0434244405543616 ENSG00000142945 KIF2C
ENST00000455186 0.999661629037971 0.677212047262336 -0.0334507687530771 ENSG00000142945 KIF2C
ENST00000372222 0.999661629037971 0.516441800365752 -0.0481128365280004 ENSG00000142945 KIF2C
ENST00000480574 0.999661629037971 0.807159308328891 -0.0243934577524804 ENSG00000142945 KIF2C
ENST00000372217 0.999661629037971 0.620205223852999 -0.0361360501084436 ENSG00000142945 KIF2C
ENST00000440985 0.999661629037971 0.963905384471167 0.00475021962769816 ENSG00000225721 RP11-269F19.2
ENST00000428791 0.999661629037971 0.620588837103107 -0.0447762388860855 ENSG00000225721 RP11-269F19.2
ENST00000423289 0.999661629037971 0.355240227762942 -0.102570648850126 ENSG00000142945 KIF2C
ENST00000472235 0.999661629037971 0.174715902976447 -0.141925399707669 ENSG00000142945 KIF2C
ENST00000497035 0.999661629037971 0.978718793537903 -0.00174644418831221 ENSG00000142937 RPS8
ENST00000396651 0.999661629037971 0.988087715935077 -0.000982214859632226 ENSG00000142937 RPS8
ENST00000372209 0.999661629037971 0.989070923313678 -0.000901366588312108 ENSG00000142937 RPS8
ENST00000470475 0.999661629037971 0.951842371819996 -0.00484996004755417 ENSG00000142937 RPS8
ENST00000485390 0.999661629037971 0.98952646692267 -0.000863975747088472 ENSG00000142937 RPS8
ENST00000464658 0.999661629037971 0.988005664328961 -0.00130577319680376 ENSG00000142937 RPS8
ENST00000484599 0.999661629037971 0.987958787301781 -0.00132041332355941 ENSG00000142937 RPS8
ENST00000474582 0.999661629037971 0.877723885066586 -0.017321278980336 ENSG00000142937 RPS8
ENST00000372201 0.999661629037971 0.52252088286922 0.0692500662772129 ENSG00000173846 PLK3
ENST00000465443 0.999661629037971 0.51351163501669 0.0707328816672596 ENSG00000173846 PLK3
ENST00000476731 0.999661629037971 0.849208695471921 -0.0215917316354712 ENSG00000173846 PLK3
ENST00000492398 0.999661629037971 0.457839992107267 0.0734563808666045 ENSG00000173846 PLK3
ENST00000461358 0.999661629037971 0.504543615106932 0.0772408814672007 ENSG00000173846 PLK3
ENST00000461769 0.970916711467151 0.0674275190277591 0.243946549241047 ENSG00000173846 PLK3
ENST00000493100 0.999661629037971 0.257144385383138 0.125001687597128 ENSG00000173846 PLK3
ENST00000372200 0.999661629037971 0.166265126427701 0.205764918963662 ENSG00000188396 TCTEX1D4
ENST00000450269 0.999661629037971 0.698603055726962 0.0476082700787586 ENSG00000222009 BTBD19
ENST00000453418 0.999661629037971 0.698603055726962 0.0476082700787586 ENSG00000222009 BTBD19
ENST00000409335 0.999661629037971 0.678495907380011 0.0546819680164998 ENSG00000222009 BTBD19
ENST00000439563 0.999661629037971 0.94927022583641 0.00851011091882512 ENSG00000222009 BTBD19
ENST00000485668 0.999661629037971 0.772062133902183 0.0304121035864997 ENSG00000222009 BTBD19
ENST00000482715 0.999661629037971 0.87924149064821 0.0204292386670996 ENSG00000222009 BTBD19
ENST00000475105 0.999661629037971 0.626157415060239 0.0650811791222341 ENSG00000222009 BTBD19
ENST00000495433 0.999661629037971 0.383246126814778 0.120631906469247 ENSG00000222009 BTBD19
ENST00000489976 0.875580089462157 0.0251835654574458 0.270254949738694 ENSG00000222009 BTBD19
ENST00000464114 0.925752277833455 0.0441653556781356 0.20995352904396 ENSG00000222009 BTBD19
ENST00000439363 0.999661629037971 0.258953119793184 -0.138359553380383 ENSG00000070785 EIF2B3
ENST00000360403 0.999661629037971 0.157482539325082 -0.146342977486212 ENSG00000070785 EIF2B3
ENST00000486491 0.999661629037971 0.421397526112954 -0.0959758146215673 ENSG00000070785 EIF2B3
ENST00000372183 0.991977241280128 0.112445720235945 -0.166688596864146 ENSG00000070785 EIF2B3
ENST00000480675 0.967285551322101 0.0621865627979655 -0.174073839030862 ENSG00000070785 EIF2B3
ENST00000477953 0.972647688220504 0.0830082042659411 -0.164902130318622 ENSG00000070785 EIF2B3
ENST00000372182 0.999661629037971 0.257791090296915 -0.109576435649298 ENSG00000070785 EIF2B3
ENST00000487532 0.999661629037971 0.28362034074008 -0.100684808227022 ENSG00000070785 EIF2B3
ENST00000497010 0.999661629037971 0.398145745329555 -0.0905025215380746 ENSG00000070785 EIF2B3
ENST00000372168 0.999661629037971 0.581183452748153 0.0373005651274935 ENSG00000126107 HECTD3
ENST00000372172 0.999661629037971 0.243861744716044 0.076207142945812 ENSG00000126107 HECTD3
ENST00000486132 0.999661629037971 0.826936727699432 0.0174261685156085 ENSG00000126107 HECTD3
ENST00000486296 0.999661629037971 0.98348440247973 -0.00234359134778999 ENSG00000126107 HECTD3
ENST00000466423 0.999661629037971 0.821338501933558 0.0224246757246474 ENSG00000126107 HECTD3
ENST00000487488 0.999661629037971 0.833519986137175 0.0190266439198944 ENSG00000126107 HECTD3
ENST00000484564 0.999661629037971 0.672994237833089 0.0512959105364601 ENSG00000126107 HECTD3
ENST00000246337 0.999661629037971 0.453453247481277 0.077398865286575 ENSG00000126088 UROD
ENST00000491773 0.999661629037971 0.515622047892078 0.0809534962684589 ENSG00000126088 UROD
ENST00000463092 0.999661629037971 0.516136107985409 0.0807533144204994 ENSG00000126088 UROD
ENST00000461035 0.999661629037971 0.522469807269513 0.0815895144551267 ENSG00000126088 UROD
ENST00000491300 0.999661629037971 0.477808144773337 0.0855906849389122 ENSG00000126088 UROD
ENST00000434478 0.999661629037971 0.472674160459342 0.0880891466723995 ENSG00000126088 UROD
ENST00000494399 0.999661629037971 0.452313402826109 0.0775857796119373 ENSG00000126088 UROD
ENST00000460334 0.999661629037971 0.501041588920876 0.0823450170967635 ENSG00000126088 UROD
ENST00000462688 0.999661629037971 0.471483597927149 0.0868194616510612 ENSG00000126088 UROD
ENST00000460906 0.999661629037971 0.494745708129961 0.0835955335061164 ENSG00000126088 UROD
ENST00000490385 0.999661629037971 0.511463090972704 0.0805942688889686 ENSG00000126088 UROD
ENST00000469548 0.999661629037971 0.522204684019762 0.0760111968039046 ENSG00000126088 UROD
ENST00000486699 0.999661629037971 0.523631794131488 0.0757623276911356 ENSG00000126088 UROD
ENST00000478467 0.999661629037971 0.50928994419767 0.076507633309251 ENSG00000126088 UROD
ENST00000428106 0.999661629037971 0.511740877330641 0.0757339671454794 ENSG00000126088 UROD
ENST00000496439 0.999661629037971 0.506538400240727 0.0808936577717483 ENSG00000126088 UROD
ENST00000473012 0.999661629037971 0.516184664929407 0.0798294660556801 ENSG00000126088 UROD
ENST00000472254 0.999661629037971 0.605341230998854 0.0495950886006858 ENSG00000126088 UROD
ENST00000466193 0.999661629037971 0.938299190313743 -0.00875324746582764 ENSG00000126088 UROD
ENST00000465678 0.999661629037971 0.989443876862639 -0.00147270014809986 ENSG00000126088 UROD
ENST00000359600 0.999661629037971 0.15884676568106 -0.210291944821976 ENSG00000162415 ZSWIM5
ENST00000464588 0.999661629037971 0.138921242743101 -0.212666905151746 ENSG00000162415 ZSWIM5
ENST00000334815 0.999661629037971 0.716756169105485 0.0519447186498723 ENSG00000186603 HPDL
ENST00000528332 0.999661629037971 0.943326747513257 0.0073046434803128 ENSG00000132781 MUTYH
ENST00000529984 0.999661629037971 0.943326747513257 0.0073046434803128 ENSG00000132781 MUTYH
ENST00000372110 0.999661629037971 0.93410600232267 0.00845875569019183 ENSG00000132781 MUTYH
ENST00000372115 0.999661629037971 0.951594270986454 0.00627910693842195 ENSG00000132781 MUTYH
ENST00000481571 0.999661629037971 0.93410600232267 0.00845875569019183 ENSG00000132781 MUTYH
ENST00000372098 0.999661629037971 0.93410600232267 0.00845875569019183 ENSG00000132781 MUTYH
ENST00000355498 0.999661629037971 0.981463818057309 0.00235459259130349 ENSG00000132781 MUTYH
ENST00000475516 0.999661629037971 0.993406070955763 -0.000838012097383028 ENSG00000132781 MUTYH
ENST00000372104 0.999661629037971 0.980924142210486 0.00241605688665748 ENSG00000132781 MUTYH
ENST00000448481 0.999661629037971 0.980924142210486 0.00241605688665748 ENSG00000132781 MUTYH
ENST00000456914 0.999661629037971 0.993398041916778 0.000838330229083656 ENSG00000132781 MUTYH
ENST00000354383 0.999661629037971 0.993406070955763 -0.000838012097383028 ENSG00000132781 MUTYH
ENST00000488731 0.999661629037971 0.988772425396718 -0.0014255450252739 ENSG00000132781 MUTYH
ENST00000372100 0.999661629037971 0.981463818057309 0.00235459259130349 ENSG00000132781 MUTYH
ENST00000450313 0.999661629037971 0.951594270986454 0.00627910693842195 ENSG00000132781 MUTYH
ENST00000531105 0.999661629037971 0.971031290310192 0.00367029555995402 ENSG00000132781 MUTYH
ENST00000467459 0.999661629037971 0.603310837706413 0.0691062423432365 ENSG00000132781 MUTYH
ENST00000482094 0.999661629037971 0.907941521407046 0.0160272323521773 ENSG00000132781 MUTYH
ENST00000529892 0.999661629037971 0.861437798699215 0.0234015076979571 ENSG00000132781 MUTYH
ENST00000533178 0.999661629037971 0.460548670035626 0.081844541141029 ENSG00000132781 MUTYH
ENST00000528013 0.999661629037971 0.990080249140757 0.0012446063134444 ENSG00000132781 MUTYH
ENST00000412971 0.999661629037971 0.874606896633281 0.0163480541882268 ENSG00000132781 MUTYH
ENST00000462388 0.999661629037971 0.381983009820601 0.105652079630059 ENSG00000132781 MUTYH
ENST00000466231 0.999661629037971 0.376678614105124 0.133418095720641 ENSG00000132781 MUTYH
ENST00000470256 0.999719135447127 0.995941819305807 0.000517378736862148 ENSG00000132781 MUTYH
ENST00000461495 0.999661629037971 0.948662952060277 0.00661760122149697 ENSG00000132781 MUTYH
ENST00000435155 0.999661629037971 0.928288831050063 -0.00931917683125769 ENSG00000132781 MUTYH
ENST00000467940 0.999885490322025 0.999590810930673 5.3516396479292e-05 ENSG00000132781 MUTYH
ENST00000478796 0.999661629037971 0.675490001591109 0.0509821780668438 ENSG00000132781 MUTYH
ENST00000525160 0.999661629037971 0.894759899529924 0.0140085949628303 ENSG00000132781 MUTYH
ENST00000479746 0.999661629037971 0.959355168938296 -0.00565444691811949 ENSG00000132781 MUTYH
ENST00000492494 0.999661629037971 0.950911704499429 -0.00682147571402208 ENSG00000132781 MUTYH
ENST00000483642 0.999661629037971 0.98211976135762 -0.00252522759849387 ENSG00000132781 MUTYH
ENST00000481139 0.999661629037971 0.916545316592308 -0.0116709347504129 ENSG00000132781 MUTYH
ENST00000485484 0.999661629037971 0.648705451134629 -0.0497575660510425 ENSG00000132781 MUTYH
ENST00000476789 0.999661629037971 0.779974624440412 -0.0312612011247346 ENSG00000132781 MUTYH
ENST00000462387 0.999661629037971 0.633091184544062 -0.0535765884460222 ENSG00000132781 MUTYH
ENST00000474703 0.999661629037971 0.531206396322546 -0.0697043758564991 ENSG00000132781 MUTYH
ENST00000483127 0.999661629037971 0.648887022046869 -0.0499996512545126 ENSG00000132781 MUTYH
ENST00000534453 0.999661629037971 0.712979972824386 -0.039993428388023 ENSG00000132781 MUTYH
ENST00000372090 0.999661629037971 0.361782099698401 0.100285983795292 ENSG00000132773 TOE1
ENST00000477731 0.999661629037971 0.596975969321944 0.0652836611095422 ENSG00000132773 TOE1
ENST00000539779 0.999661629037971 0.220308008480027 0.136708026815963 ENSG00000132773 TOE1
ENST00000471337 0.999661629037971 0.827332520691618 0.0273837779517172 ENSG00000132773 TOE1
ENST00000495703 0.999661629037971 0.26575023320167 0.119910666090529 ENSG00000132773 TOE1
ENST00000460057 0.999661629037971 0.847668091869759 0.025755296236615 ENSG00000132773 TOE1
ENST00000372084 0.882455495887314 0.0259170040341126 -0.149625861135318 ENSG00000070759 TESK2
ENST00000372086 0.822480674931801 0.0173174264161847 -0.161841288154316 ENSG00000070759 TESK2
ENST00000341771 0.822480674931801 0.0173174264161847 -0.161841288154316 ENSG00000070759 TESK2
ENST00000486676 0.828518408015262 0.0178408035742131 -0.16119367099839 ENSG00000070759 TESK2
ENST00000538496 0.806247629838314 0.013972280768423 -0.166203249007354 ENSG00000070759 TESK2
ENST00000493974 0.717843411280787 0.00477280266182482 -0.323385761811633 ENSG00000070759 TESK2
ENST00000451835 0.675574456655174 0.00360439031832556 -0.283841762838884 ENSG00000070759 TESK2
ENST00000401061 0.999661629037971 0.360076783085613 -0.0862319539795309 ENSG00000132763 MMACHC
ENST00000477188 0.999661629037971 0.311760752892117 0.126839170990414 ENSG00000132763 MMACHC
ENST00000262746 0.999661629037971 0.794907287973663 0.0283845104412395 ENSG00000117450 PRDX1
ENST00000319248 0.999661629037971 0.795999978655249 0.028228814662332 ENSG00000117450 PRDX1
ENST00000372079 0.999661629037971 0.795369613440942 0.0283169753086799 ENSG00000117450 PRDX1
ENST00000447184 0.999661629037971 0.820306801367085 0.0263886226592194 ENSG00000117450 PRDX1
ENST00000424390 0.999661629037971 0.820573706850633 0.0263484698477158 ENSG00000117450 PRDX1
ENST00000483583 0.999661629037971 0.89154935617787 0.0175416175012029 ENSG00000117450 PRDX1
ENST00000372070 0.999661629037971 0.619327463594016 -0.0341594069516994 ENSG00000117448 AKR1A1
ENST00000434299 0.999661629037971 0.611174224653826 -0.0391693894757074 ENSG00000117448 AKR1A1
ENST00000496999 0.999661629037971 0.765344113747317 -0.0267188088047831 ENSG00000117448 AKR1A1
ENST00000476957 0.999661629037971 0.46840768671257 -0.0527337054804144 ENSG00000117448 AKR1A1
ENST00000481885 0.999661629037971 0.468855473199508 -0.0576052608447406 ENSG00000117448 AKR1A1
ENST00000351829 0.999661629037971 0.474928929632036 -0.0480657258319322 ENSG00000117448 AKR1A1
ENST00000471651 0.999661629037971 0.802272663079876 -0.021440084143794 ENSG00000117448 AKR1A1
ENST00000497973 0.999661629037971 0.811784766459146 0.0172820658974891 ENSG00000117448 AKR1A1
ENST00000473038 0.999661629037971 0.407741716378523 -0.0702550944283844 ENSG00000117448 AKR1A1
ENST00000495913 0.999661629037971 0.44258215335605 -0.0700304562931603 ENSG00000117448 AKR1A1
ENST00000487654 0.999661629037971 0.757014508854062 -0.0331616380744476 ENSG00000117448 AKR1A1
ENST00000475919 0.999661629037971 0.664702836518836 0.0496764431538071 ENSG00000117448 AKR1A1
ENST00000475985 0.999661629037971 0.413883606324638 0.115328592748122 ENSG00000117448 AKR1A1
ENST00000437901 0.999661629037971 0.880404750311477 0.0108089217750663 ENSG00000132780 NASP
ENST00000437362 0.999661629037971 0.879512675845169 0.0108885897683485 ENSG00000132780 NASP
ENST00000464190 0.999661629037971 0.606200064817294 -0.0335804894424959 ENSG00000132780 NASP
ENST00000528084 0.999661629037971 0.578639047783134 -0.0381919077849631 ENSG00000132780 NASP
ENST00000527359 0.999661629037971 0.846755407297391 0.0138545820476342 ENSG00000132780 NASP
ENST00000525515 0.999661629037971 0.980332031139885 -0.00190359728395261 ENSG00000132780 NASP
ENST00000453748 0.999661629037971 0.858425864500033 0.0126670749579515 ENSG00000132780 NASP
ENST00000402363 0.999661629037971 0.803195644828321 0.0178844758575207 ENSG00000132780 NASP
ENST00000537798 0.999661629037971 0.803179515141513 0.0178858597711564 ENSG00000132780 NASP
ENST00000527470 0.999661629037971 0.806146223829753 -0.0198716386540805 ENSG00000132780 NASP
ENST00000529333 0.999661629037971 0.817309597881124 -0.0184253978696857 ENSG00000132780 NASP
ENST00000531532 0.999661629037971 0.916615189615912 -0.00745368867509399 ENSG00000132780 NASP
ENST00000530840 0.999661629037971 0.597003938041482 -0.050807937046901 ENSG00000132780 NASP
ENST00000528238 0.999661629037971 0.723714113047323 0.0247494466320679 ENSG00000132780 NASP
ENST00000534101 0.999661629037971 0.826911627648776 -0.0176236309838415 ENSG00000132780 NASP
ENST00000350030 0.999661629037971 0.791379061686182 0.0189252257158326 ENSG00000132780 NASP
ENST00000470768 0.999661629037971 0.889785272744647 -0.0115042562485392 ENSG00000132780 NASP
ENST00000372052 0.999661629037971 0.803168216355976 0.0178857531379127 ENSG00000132780 NASP
ENST00000351223 0.999661629037971 0.803168216355976 0.0178857531379127 ENSG00000132780 NASP
ENST00000530073 0.999661629037971 0.734949370627108 0.0212242900460438 ENSG00000132780 NASP
ENST00000481782 0.999661629037971 0.67254284713067 0.0255686738738828 ENSG00000132780 NASP
ENST00000531612 0.999661629037971 0.566033887663867 0.0378539522564658 ENSG00000132780 NASP
ENST00000527932 0.999661629037971 0.34470968265939 0.073181414385531 ENSG00000132780 NASP
ENST00000534450 0.999661629037971 0.441521952618244 0.0592619485033644 ENSG00000132780 NASP
ENST00000472408 0.999661629037971 0.194284042574247 -0.158163698067001 ENSG00000132780 NASP
ENST00000479235 0.999661629037971 0.558003563502486 0.0642698762345401 ENSG00000159592 GPBP1L1
ENST00000290795 0.999661629037971 0.643941361994627 -0.0348944792170561 ENSG00000159592 GPBP1L1
ENST00000355105 0.999661629037971 0.646915135564309 -0.0345770670108863 ENSG00000159592 GPBP1L1
ENST00000467032 0.999661629037971 0.917536774768736 0.0110626210337629 ENSG00000159592 GPBP1L1
ENST00000487436 0.999661629037971 0.471800262084713 0.0715118594345135 ENSG00000159592 GPBP1L1
ENST00000468724 0.970916711467151 0.0705216905759876 0.179471345879715 ENSG00000159592 GPBP1L1
ENST00000498128 0.999661629037971 0.53253485035651 -0.0448622729911362 ENSG00000159592 GPBP1L1
ENST00000496278 0.999661629037971 0.9671523233264 -0.00371630423244821 ENSG00000159592 GPBP1L1
ENST00000495616 0.999661629037971 0.147954508851766 0.171666009667745 ENSG00000159592 GPBP1L1
ENST00000488278 0.999661629037971 0.446692784807659 -0.0500096889036912 ENSG00000159592 GPBP1L1
ENST00000480941 0.999661629037971 0.403587917469511 -0.0548544677845006 ENSG00000159592 GPBP1L1
ENST00000480083 0.999661629037971 0.423106375594355 -0.0528174440811872 ENSG00000159592 GPBP1L1
ENST00000493083 0.999661629037971 0.432442360350095 -0.0467008828884573 ENSG00000159592 GPBP1L1
ENST00000460859 0.999661629037971 0.426320489254218 -0.0464074898119243 ENSG00000159592 GPBP1L1
ENST00000372025 0.999661629037971 0.277076449941145 0.0869505627176354 ENSG00000159596 TMEM69
ENST00000496366 0.988488990885961 0.105436146253524 0.114662511764406 ENSG00000159596 TMEM69
ENST00000359942 0.999661629037971 0.152640931414173 -0.115930676045394 ENSG00000197429 IPP
ENST00000430643 0.999661629037971 0.954289112909685 0.0083287025968515 ENSG00000230896 RP11-767N6.7
ENST00000461718 0.999661629037971 0.277676217431671 -0.149093157744413 ENSG00000197429 IPP
ENST00000495072 0.972647688220504 0.0774335179108845 -0.172649974255374 ENSG00000197429 IPP
ENST00000396478 0.999661629037971 0.194827494803306 -0.111542764491062 ENSG00000197429 IPP
ENST00000470809 0.9830437849171 0.0988831751597872 -0.126925056592539 ENSG00000086015 MAST2
ENST00000372009 0.999661629037971 0.695866170003882 -0.0182467359083831 ENSG00000086015 MAST2
ENST00000361297 0.999661629037971 0.707205033670279 -0.0175466288996366 ENSG00000086015 MAST2
ENST00000372008 0.999661629037971 0.689070071318926 -0.0252058333987848 ENSG00000086015 MAST2
ENST00000482881 0.999661629037971 0.348516869254961 -0.0743176249031155 ENSG00000086015 MAST2
ENST00000488619 0.999661629037971 0.905814471775423 -0.0160052319937624 ENSG00000086015 MAST2
ENST00000467367 0.999661629037971 0.491921361368832 0.0780519628952065 ENSG00000086015 MAST2
ENST00000498668 0.972874557175704 0.0897296205979988 0.230491918690261 ENSG00000086015 MAST2
ENST00000477968 0.999661629037971 0.132326072862595 0.159006881737325 ENSG00000086015 MAST2
ENST00000492813 0.999661629037971 0.957077177221903 0.00654066690833896 ENSG00000086015 MAST2
ENST00000262741 0.999661629037971 0.405980682407016 -0.0768013093880199 ENSG00000117461 PIK3R3
ENST00000372006 0.999661629037971 0.392391956139001 -0.0788665886747141 ENSG00000117461 PIK3R3
ENST00000340332 0.999661629037971 0.411313457680183 -0.0756199422249664 ENSG00000117461 PIK3R3
ENST00000354242 0.999661629037971 0.411313457680183 -0.0756199422249664 ENSG00000117461 PIK3R3
ENST00000420542 0.999661629037971 0.411313457680183 -0.0756199422249664 ENSG00000117461 PIK3R3
ENST00000488808 0.999661629037971 0.202145575968805 -0.169638168540787 ENSG00000117461 PIK3R3
ENST00000540385 0.999661629037971 0.641524518085359 -0.0518913753785864 ENSG00000117461 PIK3R3
ENST00000423209 0.999661629037971 0.776838958007945 -0.0323952211850746 ENSG00000117461 PIK3R3
ENST00000493202 0.999661629037971 0.877988352743737 0.0181289215250581 ENSG00000117461 PIK3R3
ENST00000425892 0.999661629037971 0.607227642063218 0.0611428190780324 ENSG00000117461 PIK3R3
ENST00000396420 0.999661629037971 0.205777872981432 0.0762180617626704 ENSG00000085998 POMGNT1
ENST00000371984 0.999661629037971 0.195019224217341 0.0868483783049091 ENSG00000085998 POMGNT1
ENST00000371992 0.999661629037971 0.20179188117731 0.0769662077732071 ENSG00000085998 POMGNT1
ENST00000475642 0.999661629037971 0.63427372711214 0.0397560741140735 ENSG00000085998 POMGNT1
ENST00000535522 0.999661629037971 0.162296123993327 0.0841237167783988 ENSG00000085998 POMGNT1
ENST00000371986 0.999661629037971 0.192228672673459 0.0873050347947933 ENSG00000085998 POMGNT1
ENST00000480972 0.999661629037971 0.491359605694618 0.0627603496901699 ENSG00000085998 POMGNT1
ENST00000485714 0.999661629037971 0.491689150803272 0.057893470094983 ENSG00000085998 POMGNT1
ENST00000463030 0.999661629037971 0.754239560989538 0.0349329760366449 ENSG00000085998 POMGNT1
ENST00000477114 0.972647688220504 0.0843710579541211 0.138010568696259 ENSG00000085998 POMGNT1
ENST00000497439 0.999661629037971 0.126368157721753 0.115348532114455 ENSG00000085998 POMGNT1
ENST00000489985 0.999661629037971 0.248291293168537 0.103809296730068 ENSG00000085998 POMGNT1
ENST00000371980 0.999661629037971 0.973097677643737 0.00303609127255147 ENSG00000171357 LURAP1
ENST00000463715 0.999661629037971 0.296009076470917 0.0939930936534817 ENSG00000085999 RAD54L
ENST00000442598 0.999661629037971 0.207441170823681 0.10163328540243 ENSG00000085999 RAD54L
ENST00000493985 0.999661629037971 0.336421181745915 0.0884671459937691 ENSG00000085999 RAD54L
ENST00000371975 0.999661629037971 0.202498311620166 0.102766063608257 ENSG00000085999 RAD54L
ENST00000469835 0.999661629037971 0.313584502142987 0.0985566761829405 ENSG00000085999 RAD54L
ENST00000493032 0.999661629037971 0.301890783633408 0.100600933125066 ENSG00000085999 RAD54L
ENST00000487700 0.999661629037971 0.369267399255233 0.0835494250838103 ENSG00000085999 RAD54L
ENST00000472889 0.999661629037971 0.268127859201266 0.111983738966834 ENSG00000085999 RAD54L
ENST00000473251 0.999661629037971 0.387453738046524 0.0888128552153754 ENSG00000085999 RAD54L
ENST00000496156 0.9830437849171 0.099487273186035 0.123210512168438 ENSG00000132128 LRRC41
ENST00000476687 0.999661629037971 0.378680117108511 0.0995448682766344 ENSG00000085999 RAD54L
ENST00000488942 0.999661629037971 0.245169240250212 0.118969599896453 ENSG00000085999 RAD54L
ENST00000459678 0.999661629037971 0.162790456603912 0.152799181260581 ENSG00000085999 RAD54L
ENST00000343304 0.999661629037971 0.299026873054694 0.0599828009898638 ENSG00000132128 LRRC41
ENST00000472710 0.999661629037971 0.27485793551497 0.06881760000842 ENSG00000132128 LRRC41
ENST00000498402 0.999661629037971 0.576081214282026 0.0299250775931756 ENSG00000132128 LRRC41
ENST00000469150 0.999661629037971 0.946606881006543 -0.00662849668379138 ENSG00000132128 LRRC41
ENST00000311672 0.999661629037971 0.480363248769592 -0.0562717460800171 ENSG00000173660 UQCRH
ENST00000489056 0.999661629037971 0.480363248769592 -0.0562717460800171 ENSG00000173660 UQCRH
ENST00000486951 0.999661629037971 0.629473060984194 -0.0522561370720389 ENSG00000173660 UQCRH
ENST00000496387 0.999661629037971 0.480363248769592 -0.0562717460800171 ENSG00000173660 UQCRH
ENST00000460947 0.999661629037971 0.451970357095071 -0.0649848808850768 ENSG00000173660 UQCRH
ENST00000474844 0.999661629037971 0.344785594490223 -0.0627289029302182 ENSG00000117481 NSUN4
ENST00000307089 0.999661629037971 0.592073083769205 -0.0313935541560812 ENSG00000117481 NSUN4
ENST00000486270 0.999661629037971 0.418479264675551 -0.0620974128215737 ENSG00000117481 NSUN4
ENST00000536062 0.999661629037971 0.29158985879983 -0.0717057418107473 ENSG00000117481 NSUN4
ENST00000469918 0.999661629037971 0.639635521315961 -0.0369439693122385 ENSG00000117481 NSUN4
ENST00000472157 0.999661629037971 0.431324777629179 -0.106725770284773 ENSG00000117481 NSUN4
ENST00000471871 0.999661629037971 0.416632671634227 -0.0540448456360818 ENSG00000117481 NSUN4
ENST00000537428 0.999661629037971 0.411156945060125 -0.056014851182317 ENSG00000117481 NSUN4
ENST00000498008 0.999661629037971 0.372472782578828 -0.0605319746223947 ENSG00000117481 NSUN4
ENST00000495427 0.999661629037971 0.377108210525285 -0.0605471019983668 ENSG00000117481 NSUN4
ENST00000475281 0.999661629037971 0.735924645079172 -0.0356466355968402 ENSG00000117481 NSUN4
ENST00000243167 0.814313509793329 0.0154796054226308 0.360448227773373 ENSG00000117480 FAAH
ENST00000602433 0.999661629037971 0.397720729986842 0.080219104216887 ENSG00000269956 MKNK1-AS1
ENST00000342571 0.999661629037971 0.922438991781175 0.00760743079612902 ENSG00000079277 MKNK1
ENST00000371946 0.999661629037971 0.658220322488923 -0.0301728112657862 ENSG00000079277 MKNK1
ENST00000341183 0.999661629037971 0.663146047403748 -0.0297274254747516 ENSG00000079277 MKNK1
ENST00000371944 0.999661629037971 0.922438991781175 0.00760743079612902 ENSG00000079277 MKNK1
ENST00000371945 0.999661629037971 0.658220322488923 -0.0301728112657862 ENSG00000079277 MKNK1
ENST00000524749 0.999661629037971 0.580921867143926 0.0677197900950682 ENSG00000079277 MKNK1
ENST00000528077 0.999661629037971 0.736294531688445 -0.024085569448479 ENSG00000079277 MKNK1
ENST00000428112 0.999661629037971 0.843564793144556 -0.0139621010468474 ENSG00000079277 MKNK1
ENST00000532897 0.999661629037971 0.156316739339005 0.14252775136074 ENSG00000079277 MKNK1
ENST00000530528 0.996718618378523 0.11899810741338 0.209127538265074 ENSG00000079277 MKNK1
ENST00000531355 0.999661629037971 0.775642065939884 -0.020005876499008 ENSG00000079277 MKNK1
ENST00000470237 0.999661629037971 0.274781599652407 0.125952513922381 ENSG00000079277 MKNK1
ENST00000524417 0.999661629037971 0.462013381070747 0.098550795907548 ENSG00000079277 MKNK1
ENST00000460098 0.999661629037971 0.543101158947439 0.07578649869753 ENSG00000079277 MKNK1
ENST00000532783 0.999661629037971 0.805595388422473 -0.0211862688986197 ENSG00000079277 MKNK1
ENST00000496619 0.999661629037971 0.381093936063077 -0.0627175792507642 ENSG00000079277 MKNK1
ENST00000528237 0.999661629037971 0.666872211176144 -0.0381446867749989 ENSG00000079277 MKNK1
ENST00000526513 0.999661629037971 0.292861265204868 -0.0775043917169611 ENSG00000079277 MKNK1
ENST00000484301 0.999661629037971 0.255931505431298 -0.090473737808296 ENSG00000079277 MKNK1
ENST00000545730 0.999661629037971 0.685287884272004 -0.0260038581649692 ENSG00000079277 MKNK1
ENST00000486716 0.999661629037971 0.449717096189305 -0.063338718151503 ENSG00000079277 MKNK1
ENST00000480531 0.999661629037971 0.983478732734016 -0.00229353296580231 ENSG00000079277 MKNK1
ENST00000529170 0.999661629037971 0.364074679929378 -0.0756987359583956 ENSG00000079277 MKNK1
ENST00000531769 0.999661629037971 0.637477610343523 -0.0326933368028051 ENSG00000079277 MKNK1
ENST00000465783 0.999661629037971 0.357175759646097 -0.0841219070231143 ENSG00000079277 MKNK1
ENST00000474868 0.999661629037971 0.364409449443224 -0.0829965933278775 ENSG00000079277 MKNK1
ENST00000532110 0.999661629037971 0.352151135147602 -0.0854903312571469 ENSG00000079277 MKNK1
ENST00000525888 0.999661629037971 0.367529029807467 -0.0820716555520136 ENSG00000079277 MKNK1
ENST00000468852 0.999661629037971 0.298094752025585 0.132177317648767 ENSG00000079277 MKNK1
ENST00000319928 0.999661629037971 0.810212750645838 0.0256591794462669 ENSG00000142961 MOB3C
ENST00000271139 0.999885490322025 0.999042066082651 -0.00013062533191292 ENSG00000142961 MOB3C
ENST00000371940 0.999661629037971 0.796607131991743 0.0270152842844797 ENSG00000142961 MOB3C
ENST00000477318 0.999661629037971 0.35095536815869 0.117435914135073 ENSG00000142961 MOB3C
ENST00000576409 0.814313509793329 0.0156104419657464 0.144332830657084 ENSG00000123472 ATPAF1
ENST00000371937 0.823683206042846 0.0174230315009472 0.142406668054572 ENSG00000123472 ATPAF1
ENST00000574428 0.823683206042846 0.0174230315009472 0.142406668054572 ENSG00000123472 ATPAF1
ENST00000492233 0.999661629037971 0.381668372274849 0.078670953145852 ENSG00000123472 ATPAF1
ENST00000526821 0.999661629037971 0.415232559254621 0.0877183125485472 ENSG00000123472 ATPAF1
ENST00000542495 0.999661629037971 0.45735791690457 0.0784261242251266 ENSG00000123472 ATPAF1
ENST00000529214 0.999661629037971 0.45735791690457 0.0784261242251266 ENSG00000123472 ATPAF1
ENST00000329231 0.867698719494117 0.0240169103428012 0.151911245020286 ENSG00000123472 ATPAF1
ENST00000534216 0.999661629037971 0.442550399959236 0.0847976298746538 ENSG00000123472 ATPAF1
ENST00000532925 0.999661629037971 0.480956452902753 0.0703060984596991 ENSG00000123472 ATPAF1
ENST00000474020 0.999661629037971 0.409959531799127 0.0785190717198685 ENSG00000123472 ATPAF1
ENST00000487193 0.750040272352144 0.00767427401457509 0.212135900920423 ENSG00000123472 ATPAF1
ENST00000544071 0.999661629037971 0.393791473496445 0.0667863964927975 ENSG00000159658 EFCAB14
ENST00000525633 0.650080503955862 0.00212145793607553 0.276421544617214 ENSG00000123472 ATPAF1
ENST00000460928 0.999661629037971 0.35601649614803 0.117363993642383 ENSG00000123472 ATPAF1
ENST00000442839 0.999661629037971 0.885970557312961 0.0156456529894281 ENSG00000228237 EFCAB14-AS1
ENST00000418985 0.999661629037971 0.884990212088469 0.0157797090936585 ENSG00000228237 EFCAB14-AS1
ENST00000371933 0.999661629037971 0.625443804447038 0.0426435018651322 ENSG00000159658 EFCAB14
ENST00000479745 0.999661629037971 0.488123676402884 0.0813144446446424 ENSG00000159658 EFCAB14
ENST00000487741 0.999661629037971 0.430509004233704 0.092292654238836 ENSG00000159658 EFCAB14
ENST00000481623 0.999661629037971 0.503807458369643 0.0783843833179846 ENSG00000159658 EFCAB14
ENST00000459797 0.999661629037971 0.348456322791967 0.0855549950523609 ENSG00000159658 EFCAB14
ENST00000484461 0.999661629037971 0.611485022308282 0.054829753389931 ENSG00000159658 EFCAB14
ENST00000337817 0.999661629037971 0.573558561951798 -0.0645062597560662 ENSG00000123473 STIL
ENST00000360380 0.999661629037971 0.573558561951798 -0.0645062597560662 ENSG00000123473 STIL
ENST00000371877 0.999661629037971 0.573558561951798 -0.0645062597560662 ENSG00000123473 STIL
ENST00000243182 0.999661629037971 0.526783068400918 -0.072611997438347 ENSG00000123473 STIL
ENST00000396221 0.999661629037971 0.526783068400918 -0.072611997438347 ENSG00000123473 STIL
ENST00000447475 0.999661629037971 0.484314895567935 -0.0800679854934882 ENSG00000123473 STIL
ENST00000418131 0.999661629037971 0.907986518926738 -0.0147024497198426 ENSG00000123473 STIL
ENST00000436811 0.999661629037971 0.62824178602878 0.0651178522062457 ENSG00000123473 STIL
ENST00000433827 0.999661629037971 0.91942816920539 0.0149829547808353 ENSG00000123473 STIL
ENST00000413565 0.999661629037971 0.14122187058085 -0.214756556058153 ENSG00000123473 STIL
ENST00000371873 0.999661629037971 0.74719859812199 -0.0296831845839378 ENSG00000162368 CMPK1
ENST00000371871 0.999661629037971 0.849631390813981 -0.013635338476784 ENSG00000162368 CMPK1
ENST00000471289 0.9830437849171 0.10115044203994 0.153910284512238 ENSG00000162368 CMPK1
ENST00000450808 0.999661629037971 0.925392497767331 -0.00668938120718988 ENSG00000162368 CMPK1
ENST00000371870 0.999661629037971 0.572426093734012 0.0586875755101153 ENSG00000162368 CMPK1
ENST00000445551 0.999661629037971 0.1293034189095 0.195260309771233 ENSG00000237424 FOXD2-AS1
ENST00000334793 0.932077210003574 0.0475399489436153 0.277630722465875 ENSG00000186564 FOXD2
ENST00000425816 0.999661629037971 0.52313734959025 -0.0663033357951831 ENSG00000117834 SLC5A9
ENST00000533824 0.999661629037971 0.52313734959025 -0.0663033357951831 ENSG00000117834 SLC5A9
ENST00000438567 0.999661629037971 0.563748486947109 -0.0592980995701596 ENSG00000117834 SLC5A9
ENST00000236495 0.999661629037971 0.589476076691962 -0.0554723706501928 ENSG00000117834 SLC5A9
ENST00000493837 0.999661629037971 0.588996247946574 -0.0555070622070881 ENSG00000117834 SLC5A9
ENST00000420136 0.999661629037971 0.139534494193004 -0.183415402326938 ENSG00000117834 SLC5A9
ENST00000441260 0.999661629037971 0.139534494193004 -0.183415402326938 ENSG00000117834 SLC5A9
ENST00000525901 0.999661629037971 0.916634200382939 0.0149528700589921 ENSG00000117834 SLC5A9
ENST00000532322 0.999661629037971 0.850147393801973 0.0236861455421982 ENSG00000117834 SLC5A9
ENST00000471020 0.999661629037971 0.990324871584731 -0.0015604792403538 ENSG00000117834 SLC5A9
ENST00000371847 0.999661629037971 0.217398324752375 -0.156133450448609 ENSG00000132122 SPATA6
ENST00000371843 0.999661629037971 0.162096179104475 -0.174694214579488 ENSG00000132122 SPATA6
ENST00000603831 0.999661629037971 0.177953868589655 -0.174022666252537 ENSG00000132122 SPATA6
ENST00000396199 0.999661629037971 0.146349527953125 -0.179714002927338 ENSG00000132122 SPATA6
ENST00000371841 0.999661629037971 0.16322802695228 -0.18383213241642 ENSG00000132122 SPATA6
ENST00000490850 0.999661629037971 0.121725767921291 -0.204275557790578 ENSG00000132122 SPATA6
ENST00000487629 0.999661629037971 0.695334509995067 -0.0558156868966998 ENSG00000132122 SPATA6
ENST00000463938 0.999661629037971 0.214116135465113 -0.152827873914551 ENSG00000132122 SPATA6
ENST00000487543 0.999661629037971 0.165668050683197 -0.16956992242013 ENSG00000132122 SPATA6
ENST00000465990 0.999661629037971 0.217566255281263 -0.152172507894584 ENSG00000132122 SPATA6
ENST00000471975 0.999661629037971 0.245366763722892 -0.145420167486379 ENSG00000132122 SPATA6
ENST00000371839 0.841802111210608 0.0195731406918415 -0.35047023654124 ENSG00000186094 AGBL4
ENST00000371838 0.894948185264837 0.0278360913482105 -0.333303288184443 ENSG00000186094 AGBL4
ENST00000396153 0.999661629037971 0.204231842795388 -0.155565690574486 ENSG00000185104 FAF1
ENST00000371778 0.999661629037971 0.221155587864949 -0.15123891000953 ENSG00000185104 FAF1
ENST00000545823 0.999661629037971 0.333962337274352 -0.119819945868255 ENSG00000185104 FAF1
ENST00000494400 0.999661629037971 0.317412542940925 -0.12538345963819 ENSG00000185104 FAF1
ENST00000424664 0.999661629037971 0.562170422230857 -0.0863194134531564 ENSG00000225767 RP5-850O15.3
ENST00000472808 0.999661629037971 0.182809112604347 -0.153460814057239 ENSG00000185104 FAF1
ENST00000487898 0.999661629037971 0.128786769849163 -0.197054258681569 ENSG00000185104 FAF1
ENST00000262662 0.999661629037971 0.37407342301736 0.0741354087280673 ENSG00000123080 CDKN2C
ENST00000396148 0.999661629037971 0.368937435333112 0.074709993833439 ENSG00000123080 CDKN2C
ENST00000371761 0.999661629037971 0.657726356764402 -0.0372981536853678 ENSG00000123080 CDKN2C
ENST00000242719 0.999661629037971 0.940928804773071 -0.00445324122001116 ENSG00000123091 RNF11
ENST00000494873 0.999661629037971 0.796442659187189 -0.015990271239609 ENSG00000123091 RNF11
ENST00000486691 0.999661629037971 0.935992695898951 -0.0075804783405635 ENSG00000123091 RNF11
ENST00000371730 0.999661629037971 0.375168272528897 -0.0679620618535739 ENSG00000085832 EPS15
ENST00000371733 0.999661629037971 0.375161637659788 -0.0679616543042432 ENSG00000085832 EPS15
ENST00000396122 0.999661629037971 0.384932884770892 -0.0675594299611108 ENSG00000085832 EPS15
ENST00000486505 0.950346907613831 0.0534664205168751 -0.222530948605026 ENSG00000085832 EPS15
ENST00000478657 0.999661629037971 0.216355602495246 -0.177143357979541 ENSG00000085832 EPS15
ENST00000493793 0.999661629037971 0.57380695368121 -0.0432545619448352 ENSG00000085832 EPS15
ENST00000371727 0.999661629037971 0.587589693045591 -0.0400539541838314 ENSG00000085832 EPS15
ENST00000464478 0.999847109006349 0.997944150487571 -0.000266648581835367 ENSG00000085832 EPS15
ENST00000471391 0.999661629037971 0.631357400315282 -0.0337042230740116 ENSG00000085832 EPS15
ENST00000465467 0.999661629037971 0.7576659421821 -0.0220491301511803 ENSG00000085832 EPS15
ENST00000371714 0.999661629037971 0.963267713094201 0.00479746982062299 ENSG00000117859 OSBPL9
ENST00000337809 0.999661629037971 0.969194141148534 0.00402090558752165 ENSG00000117859 OSBPL9
ENST00000371710 0.999661629037971 0.969194141148534 0.00402090558752165 ENSG00000117859 OSBPL9
ENST00000447887 0.999661629037971 0.962425929748002 0.0049078747542293 ENSG00000117859 OSBPL9
ENST00000495776 0.999661629037971 0.962425929748002 0.0049078747542293 ENSG00000117859 OSBPL9
ENST00000435686 0.999661629037971 0.961846000356428 0.00498363705054784 ENSG00000117859 OSBPL9
ENST00000435274 0.999661629037971 0.955593186383074 0.00528319770369644 ENSG00000117859 OSBPL9
ENST00000428468 0.999661629037971 0.962425929748002 0.0049078747542293 ENSG00000117859 OSBPL9
ENST00000453295 0.999661629037971 0.962425929748002 0.0049078747542293 ENSG00000117859 OSBPL9
ENST00000489990 0.999661629037971 0.955825195059477 0.00478550459821369 ENSG00000117859 OSBPL9
ENST00000530544 0.999661629037971 0.930673880998714 0.00835663243556911 ENSG00000117859 OSBPL9
ENST00000484890 0.999661629037971 0.439207415507336 -0.0468669634810136 ENSG00000117859 OSBPL9
ENST00000534040 0.999661629037971 0.735702649438698 0.0270972510175022 ENSG00000117859 OSBPL9
ENST00000532975 0.999661629037971 0.928240405938698 0.00790785199083504 ENSG00000117859 OSBPL9
ENST00000527631 0.999661629037971 0.807341215559417 0.021117516480864 ENSG00000117859 OSBPL9
ENST00000531828 0.999661629037971 0.779940649318421 0.0250723456131005 ENSG00000117859 OSBPL9
ENST00000361556 0.999661629037971 0.871591912116092 0.0171643520564816 ENSG00000117859 OSBPL9
ENST00000473207 0.999661629037971 0.767083259258069 0.0239761819357222 ENSG00000117859 OSBPL9
ENST00000533884 0.999661629037971 0.770465792028798 0.0236722916196556 ENSG00000117859 OSBPL9
ENST00000481937 0.999661629037971 0.6226685513262 -0.0295570909968646 ENSG00000117859 OSBPL9
ENST00000526917 0.999661629037971 0.951666292985529 0.00543421397750232 ENSG00000117859 OSBPL9
ENST00000462759 0.999661629037971 0.871591912116092 0.0171643520564816 ENSG00000117859 OSBPL9
ENST00000486942 0.999661629037971 0.900463547615265 0.0135127381646135 ENSG00000117859 OSBPL9
ENST00000467064 0.999661629037971 0.347773727879754 -0.105581718417375 ENSG00000117859 OSBPL9
ENST00000524620 0.999661629037971 0.642088163345628 -0.048945502314815 ENSG00000117859 OSBPL9
ENST00000528603 0.999661629037971 0.756682630934171 0.0334981978528589 ENSG00000117859 OSBPL9
ENST00000475697 0.999661629037971 0.805347321791031 0.0295347419312546 ENSG00000117859 OSBPL9
ENST00000531061 0.999661629037971 0.702087502124606 0.0443130202869255 ENSG00000117859 OSBPL9
ENST00000531819 0.999661629037971 0.878717974557534 0.0180993429394096 ENSG00000117859 OSBPL9
ENST00000533825 0.999661629037971 0.845717741965606 0.0232357298476942 ENSG00000117859 OSBPL9
ENST00000440943 0.999661629037971 0.50215344794003 0.0418876168626527 ENSG00000078618 NRD1
ENST00000352171 0.999661629037971 0.527217551503372 0.0321189435123887 ENSG00000078618 NRD1
ENST00000354831 0.999661629037971 0.527217551503372 0.0321189435123887 ENSG00000078618 NRD1
ENST00000485608 0.999661629037971 0.607280292478997 0.0313075016660346 ENSG00000078618 NRD1
ENST00000539524 0.999661629037971 0.761649523836603 0.0191138221060057 ENSG00000078618 NRD1
ENST00000464385 0.984127925589463 0.102441141160222 0.185073390758955 ENSG00000078618 NRD1
ENST00000588291 0.999661629037971 0.545239131838164 -0.0506507722831495 ENSG00000266993 RP4-657D16.3
ENST00000586761 0.999661629037971 0.437842525181514 -0.0647866446134337 ENSG00000266993 RP4-657D16.3
ENST00000475310 0.999661629037971 0.150838962142752 0.148271279116794 ENSG00000078618 NRD1
ENST00000497358 0.999661629037971 0.725014271997992 0.0276108972823426 ENSG00000078618 NRD1
ENST00000544028 0.999661629037971 0.645649404940865 0.0229629973935273 ENSG00000078618 NRD1
ENST00000591675 0.972647688220504 0.074153092557384 -0.162296733476974 ENSG00000266993 RP4-657D16.3
ENST00000483007 0.999661629037971 0.965177765835337 0.00366100370151847 ENSG00000078618 NRD1
ENST00000473805 0.999661629037971 0.654777024450914 -0.0390121346029388 ENSG00000078618 NRD1
ENST00000475715 0.999661629037971 0.991117891008041 -0.000746850099800513 ENSG00000078618 NRD1
ENST00000491410 0.999661629037971 0.597581810925723 0.0321832347578555 ENSG00000078618 NRD1
ENST00000468722 0.999661629037971 0.489191187706553 0.0593111849686874 ENSG00000078618 NRD1
ENST00000371655 0.999661629037971 0.971170157743141 0.00450880679390074 ENSG00000169213 RAB3B
ENST00000469458 0.999661629037971 0.973665706405612 -0.00463786076398732 ENSG00000117862 TXNDC12
ENST00000371626 0.999661629037971 0.82615080532454 0.0228686148742635 ENSG00000117862 TXNDC12
ENST00000472624 0.999661629037971 0.343849349653727 0.0692265256810874 ENSG00000117862 TXNDC12
ENST00000471493 0.999661629037971 0.674934085716326 0.0470645252367947 ENSG00000117862 TXNDC12
ENST00000371614 0.999661629037971 0.180742033276144 0.140591634108607 ENSG00000198841 KTI12
ENST00000425802 0.999661629037971 0.914513199134866 0.0124829526857568 ENSG00000223390 RP11-91A18.4
ENST00000610127 0.999661629037971 0.737463333900898 0.0322122274028786 ENSG00000117862 TXNDC12
ENST00000313334 0.999661629037971 0.837105552832289 0.0156392199289414 ENSG00000134717 BTF3L4
ENST00000477828 0.999661629037971 0.888070572159904 0.0113513383358514 ENSG00000134717 BTF3L4
ENST00000489308 0.999661629037971 0.882359930237363 0.0110281723380077 ENSG00000134717 BTF3L4
ENST00000526132 0.999661629037971 0.679006451831695 0.0319986242925693 ENSG00000134717 BTF3L4
ENST00000472944 0.999661629037971 0.90378595858211 0.00955091916348992 ENSG00000134717 BTF3L4
ENST00000524414 0.999661629037971 0.273296538613171 0.115416466173828 ENSG00000134717 BTF3L4
ENST00000484036 0.999661629037971 0.818050112849227 0.0192262105634998 ENSG00000134717 BTF3L4
ENST00000533836 0.999661629037971 0.700981881341751 0.0340464384451971 ENSG00000134717 BTF3L4
ENST00000361625 0.999661629037971 0.337081008040302 -0.08201135098105 ENSG00000157077 ZFYVE9
ENST00000357206 0.999661629037971 0.148474516442933 -0.100606107405262 ENSG00000157077 ZFYVE9
ENST00000287727 0.999661629037971 0.14106678147737 -0.10245430295532 ENSG00000157077 ZFYVE9
ENST00000371591 0.999661629037971 0.215996750726819 -0.0807679579479689 ENSG00000157077 ZFYVE9
ENST00000469134 0.972647688220504 0.0753982079048684 -0.156193803468567 ENSG00000157077 ZFYVE9
ENST00000470844 0.90846626630168 0.0333297382654036 0.139160758663556 ENSG00000154222 CC2D1B
ENST00000371586 0.999661629037971 0.222604661628153 0.106568213543975 ENSG00000154222 CC2D1B
ENST00000284376 0.999661629037971 0.192833860126243 0.113567632355325 ENSG00000154222 CC2D1B
ENST00000491136 0.999661629037971 0.189678880663726 0.114342002358592 ENSG00000154222 CC2D1B
ENST00000438021 0.999661629037971 0.124135614389329 0.108465992847608 ENSG00000154222 CC2D1B
ENST00000460261 0.999661629037971 0.129279319193374 0.12624892610285 ENSG00000154222 CC2D1B
ENST00000606527 0.896410665905415 0.0280097258666045 0.225726906539764 ENSG00000272100 RP11-155O18.6
ENST00000450942 0.999661629037971 0.284647511992102 0.0885134220278175 ENSG00000154222 CC2D1B
ENST00000460370 0.999661629037971 0.149031877241016 0.126298125004568 ENSG00000154222 CC2D1B
ENST00000438831 0.999661629037971 0.457651596211228 0.0711377072720314 ENSG00000154222 CC2D1B
ENST00000492426 0.999661629037971 0.793866951217032 -0.0296130224513298 ENSG00000154222 CC2D1B
ENST00000485966 0.999661629037971 0.636027747310899 -0.0489915902489607 ENSG00000154222 CC2D1B
ENST00000494789 0.999661629037971 0.98315442165372 -0.00271226363819405 ENSG00000154222 CC2D1B
ENST00000371568 0.972647688220504 0.0857945843697884 0.137910605611188 ENSG00000085840 ORC1
ENST00000371566 0.972647688220504 0.0877653643287402 0.137086753789628 ENSG00000085840 ORC1
ENST00000257181 0.999661629037971 0.732329674898426 0.030732796172511 ENSG00000134748 PRPF38A
ENST00000487160 0.999661629037971 0.277075209591276 0.0932350253572072 ENSG00000134748 PRPF38A
ENST00000474048 0.999661629037971 0.403849299641482 0.0539552325860106 ENSG00000134748 PRPF38A
ENST00000528457 0.999661629037971 0.793875612925835 -0.0265086367835189 ENSG00000134744 ZCCHC11
ENST00000527941 0.999661629037971 0.797463292717185 -0.0266735467655837 ENSG00000134744 ZCCHC11
ENST00000257177 0.999661629037971 0.672848038113778 -0.0404682170137033 ENSG00000134744 ZCCHC11
ENST00000371544 0.999661629037971 0.676947288944935 -0.039912106747629 ENSG00000134744 ZCCHC11
ENST00000466440 0.999661629037971 0.508622919775792 -0.0758694326345616 ENSG00000134744 ZCCHC11
ENST00000494469 0.999661629037971 0.747995873201906 -0.0363259618510065 ENSG00000134744 ZCCHC11
ENST00000471623 0.999661629037971 0.717712827989064 -0.044093905642824 ENSG00000134744 ZCCHC11
ENST00000531722 0.999661629037971 0.293859492660872 -0.10620864190364 ENSG00000134744 ZCCHC11
ENST00000474453 0.999661629037971 0.225587050923409 -0.123900561566303 ENSG00000134744 ZCCHC11
ENST00000470212 0.938868155063909 0.0493346947179364 -0.237076195259498 ENSG00000134744 ZCCHC11
ENST00000469810 0.999661629037971 0.132188263651845 -0.141934563272972 ENSG00000134744 ZCCHC11
ENST00000528642 0.999661629037971 0.916208702402098 -0.01026267195107 ENSG00000134744 ZCCHC11
ENST00000497120 0.999661629037971 0.563057541900325 -0.0645300732700607 ENSG00000134744 ZCCHC11
ENST00000484723 0.999661629037971 0.932051089176878 -0.00795524521150709 ENSG00000134744 ZCCHC11
ENST00000481528 0.999661629037971 0.236187458536407 -0.179010425972017 ENSG00000134744 ZCCHC11
ENST00000371541 0.999661629037971 0.842271853214561 -0.0203096498693443 ENSG00000134744 ZCCHC11
ENST00000481133 0.999661629037971 0.654246725107933 0.0554406751846346 ENSG00000134744 ZCCHC11
ENST00000473856 0.999661629037971 0.981838197460707 -0.0022844391134344 ENSG00000134744 ZCCHC11
ENST00000355809 0.999661629037971 0.93334797029126 -0.00862765990404689 ENSG00000134744 ZCCHC11
ENST00000470626 0.999661629037971 0.679422902840903 0.0413414049906525 ENSG00000134744 ZCCHC11
ENST00000524582 0.999661629037971 0.537922283420472 0.0604469888054732 ENSG00000134744 ZCCHC11
ENST00000361314 0.999661629037971 0.308701757290741 0.144086039517524 ENSG00000116157 GPX7
ENST00000371538 0.999661629037971 0.932588595390763 -0.00702338588412198 ENSG00000162377 COA7
ENST00000486918 0.999661629037971 0.985518266399192 -0.00162754338356914 ENSG00000162377 COA7
ENST00000443756 0.930958259777462 0.0465214300472687 -0.158698079748197 ENSG00000162378 ZYG11B
ENST00000545132 0.932521488974305 0.0477921899650104 -0.160196455817893 ENSG00000162378 ZYG11B
ENST00000294353 0.999661629037971 0.167173984495164 -0.0931015636748261 ENSG00000162378 ZYG11B
ENST00000371522 0.999661629037971 0.511941420228516 0.0517117617029452 ENSG00000121310 ECHDC2
ENST00000460612 0.999661629037971 0.524381196774906 0.0504438444751942 ENSG00000121310 ECHDC2
ENST00000539680 0.999661629037971 0.330990366198973 0.104675611531364 ENSG00000121310 ECHDC2
ENST00000479183 0.972647688220504 0.0721962829910386 0.160005542542306 ENSG00000121310 ECHDC2
ENST00000543419 0.968770854256757 0.0657374695455146 0.132069994277182 ENSG00000121310 ECHDC2
ENST00000463923 0.970916711467151 0.0668976735447148 0.131385867203552 ENSG00000121310 ECHDC2
ENST00000371520 0.999661629037971 0.524471806086442 0.0504319988879691 ENSG00000121310 ECHDC2
ENST00000358358 0.999661629037971 0.524516131352462 0.050434667688916 ENSG00000121310 ECHDC2
ENST00000498544 0.999661629037971 0.15374548468343 0.114669639340413 ENSG00000121310 ECHDC2
ENST00000476477 0.999661629037971 0.521989011539908 0.051872583788249 ENSG00000121310 ECHDC2
ENST00000536120 0.999661629037971 0.521989011539908 0.051872583788249 ENSG00000121310 ECHDC2
ENST00000479593 0.999661629037971 0.325038319300936 0.0891730211158183 ENSG00000121310 ECHDC2
ENST00000467988 0.999661629037971 0.556516836216483 0.0494831268775068 ENSG00000121310 ECHDC2
ENST00000487866 0.999661629037971 0.323972580534877 0.0911658361423163 ENSG00000121310 ECHDC2
ENST00000486170 0.999661629037971 0.208279864025996 0.120229477949085 ENSG00000121310 ECHDC2
ENST00000487851 0.999661629037971 0.403397962201765 0.0860013707303377 ENSG00000121310 ECHDC2
ENST00000541281 0.999661629037971 0.773489145846805 0.0258988207805177 ENSG00000121310 ECHDC2
ENST00000488268 0.999661629037971 0.973023788492936 0.00283113906250708 ENSG00000121310 ECHDC2
ENST00000544365 0.999661629037971 0.784614718272869 0.0239176040575119 ENSG00000121310 ECHDC2
ENST00000495920 0.999661629037971 0.797875067045446 0.0225735734178014 ENSG00000121310 ECHDC2
ENST00000492992 0.999574982227721 0.1212826132712 0.163825022895668 ENSG00000121310 ECHDC2
ENST00000480312 0.999661629037971 0.839022002971546 -0.0179313933184356 ENSG00000121310 ECHDC2
ENST00000544531 0.999661629037971 0.981860249067038 0.0020412211165425 ENSG00000121310 ECHDC2
ENST00000493896 0.999661629037971 0.920846528102694 0.012099374834056 ENSG00000121310 ECHDC2
ENST00000487040 0.999661629037971 0.591628056825064 0.0672610110657492 ENSG00000121310 ECHDC2
ENST00000542552 0.999661629037971 0.915121819895902 0.00882067193713394 ENSG00000121310 ECHDC2
ENST00000474789 0.999661629037971 0.951710851739297 0.00492541943408002 ENSG00000121310 ECHDC2
ENST00000420575 0.999661629037971 0.860810025510806 -0.0242156134078493 ENSG00000230953 RP4-631H13.6
ENST00000371514 0.999661629037971 0.952916607062623 0.00342466286585526 ENSG00000116171 SCP2
ENST00000478631 0.999661629037971 0.975743590527079 0.00175179094507876 ENSG00000116171 SCP2
ENST00000528311 0.999661629037971 0.677547671373664 0.020932769284926 ENSG00000116171 SCP2
ENST00000371509 0.999661629037971 0.687727626176681 0.0200051396755736 ENSG00000116171 SCP2
ENST00000407246 0.999661629037971 0.936595429786194 0.00446636221886823 ENSG00000116171 SCP2
ENST00000371513 0.994531114240289 0.114758882482991 0.123144267569083 ENSG00000116171 SCP2
ENST00000528809 0.999661629037971 0.503118893391922 0.0604526199530471 ENSG00000116171 SCP2
ENST00000529363 0.999661629037971 0.216927180586531 0.112022955934379 ENSG00000116171 SCP2
ENST00000473584 0.999661629037971 0.513650607720118 0.071452409812168 ENSG00000116171 SCP2
ENST00000430330 0.999661629037971 0.730123321209789 -0.0213797504380253 ENSG00000116171 SCP2
ENST00000408941 0.999661629037971 0.655736530550732 -0.0300538500279639 ENSG00000116171 SCP2
ENST00000478274 0.999661629037971 0.524414157514144 -0.0632759659352057 ENSG00000116171 SCP2
ENST00000484100 0.999661629037971 0.64257519482981 -0.0289961146401383 ENSG00000116171 SCP2
ENST00000533119 0.999661629037971 0.637856973074321 -0.029234883385295 ENSG00000116171 SCP2
ENST00000435345 0.999661629037971 0.57970235294558 -0.0346949199694256 ENSG00000116171 SCP2
ENST00000488965 0.999661629037971 0.632168795348654 -0.0323826975472519 ENSG00000116171 SCP2
ENST00000371486 0.999661629037971 0.385376779748337 -0.0860506132324762 ENSG00000157184 CPT2
ENST00000468572 0.999661629037971 0.918352598436033 0.0132005018945208 ENSG00000157184 CPT2
ENST00000452466 0.999661629037971 0.652477447525893 -0.0555622147429293 ENSG00000236723 RP5-1024G6.2
ENST00000294360 0.999661629037971 0.710252784739093 0.0289041276620666 ENSG00000162384 C1orf123
ENST00000483739 0.999661629037971 0.363160506632855 0.0710868148309676 ENSG00000162384 C1orf123
ENST00000470385 0.999661629037971 0.644094364683423 0.0398227184305991 ENSG00000162384 C1orf123
ENST00000478839 0.999661629037971 0.577400625412995 0.0564823198187133 ENSG00000162384 C1orf123
ENST00000489755 0.999661629037971 0.262157430359141 0.136525738258649 ENSG00000162384 C1orf123
ENST00000474227 0.999661629037971 0.884360669376668 0.0186611907015467 ENSG00000162384 C1orf123
ENST00000602807 0.999661629037971 0.852133381499014 0.024542456454323 ENSG00000162384 C1orf123
ENST00000371470 0.999661629037971 0.676126613939091 -0.0308880635052776 ENSG00000162385 MAGOH
ENST00000371466 0.999661629037971 0.676020792602551 -0.0309008002192693 ENSG00000162385 MAGOH
ENST00000495868 0.999661629037971 0.344936337830804 -0.0835428786319364 ENSG00000162385 MAGOH
ENST00000462941 0.999661629037971 0.654188699371656 -0.0378363944039237 ENSG00000162385 MAGOH
ENST00000602943 0.999661629037971 0.323463093710303 -0.122409250404053 ENSG00000270172 RP5-1024G6.8
ENST00000306052 0.999661629037971 0.48612817366516 -0.0377304622506309 ENSG00000157193 LRP8
ENST00000529670 0.999661629037971 0.884840175394367 0.0114431042034253 ENSG00000157193 LRP8
ENST00000371454 0.999661629037971 0.442616782975785 -0.0441032061714606 ENSG00000157193 LRP8
ENST00000465675 0.999661629037971 0.346030277441609 -0.0537035151971635 ENSG00000157193 LRP8
ENST00000354412 0.999661629037971 0.398001016914801 -0.0482356139134455 ENSG00000157193 LRP8
ENST00000480045 0.999661629037971 0.325372422136693 -0.0570848312919964 ENSG00000157193 LRP8
ENST00000347547 0.999661629037971 0.27637289385506 -0.063575316098948 ENSG00000157193 LRP8
ENST00000459674 0.999661629037971 0.934322875525868 0.00760594368251724 ENSG00000157193 LRP8
ENST00000460214 0.999661629037971 0.879470476350265 0.0165674839373588 ENSG00000157193 LRP8
ENST00000481431 0.999661629037971 0.836122264216795 0.0186781853098944 ENSG00000157193 LRP8
ENST00000475501 0.999661629037971 0.218332518756173 0.0930433635411975 ENSG00000157193 LRP8
ENST00000421637 0.967285551322101 0.0640376900370268 -0.250125798036569 ENSG00000228838 RP4-784A16.2
ENST00000496580 0.850006298884905 0.0212797944442651 -0.245758985152984 ENSG00000157193 LRP8
ENST00000446686 0.999661629037971 0.530812181853513 0.0871729259165828 ENSG00000232762 RP4-784A16.4
ENST00000312233 0.999661629037971 0.291810776929759 -0.135363070636002 ENSG00000174332 GLIS1
ENST00000371429 0.999868361966347 0.998850824672904 -9.21375369965291e-05 ENSG00000058804 NDC1
ENST00000540001 0.999868361966347 0.998850824672904 -9.21375369965291e-05 ENSG00000058804 NDC1
ENST00000537333 0.999661629037971 0.855144122206574 0.0125083859470774 ENSG00000058804 NDC1
ENST00000234725 0.999661629037971 0.663646578253356 0.0306709603671166 ENSG00000058804 NDC1
ENST00000480952 0.999661629037971 0.532581475503697 0.0565385468885753 ENSG00000058804 NDC1
ENST00000464950 0.999661629037971 0.316992198959102 -0.0798860295930021 ENSG00000058799 YIPF1
ENST00000371399 0.999661629037971 0.321636520286048 -0.079133755043876 ENSG00000058799 YIPF1
ENST00000072644 0.999661629037971 0.321636520286048 -0.079133755043876 ENSG00000058799 YIPF1
ENST00000539954 0.999661629037971 0.313209512945674 -0.0841433806927628 ENSG00000058799 YIPF1
ENST00000469457 0.999661629037971 0.541103170798362 -0.0539855531829313 ENSG00000058799 YIPF1
ENST00000480151 0.999661629037971 0.540685540472564 -0.0540222854430235 ENSG00000058799 YIPF1
ENST00000412288 0.999661629037971 0.727312492075697 -0.0317401998367739 ENSG00000058799 YIPF1
ENST00000465897 0.999661629037971 0.778435209961544 -0.0256212759224168 ENSG00000058799 YIPF1
ENST00000472983 0.999661629037971 0.883815900885408 0.0141043234915692 ENSG00000058799 YIPF1
ENST00000361921 0.999661629037971 0.472118021441195 0.106650097580216 ENSG00000211452 DIO1
ENST00000322679 0.999661629037971 0.472118021441195 0.106650097580216 ENSG00000211452 DIO1
ENST00000371378 0.999661629037971 0.33408598070194 -0.0715867126755955 ENSG00000081870 HSPB11
ENST00000194214 0.999661629037971 0.452118299237535 -0.0576955351933507 ENSG00000081870 HSPB11
ENST00000489675 0.999661629037971 0.505260177141935 -0.0905676380496231 ENSG00000081870 HSPB11
ENST00000371377 0.999661629037971 0.393403376031008 -0.0634599816823139 ENSG00000081870 HSPB11
ENST00000371376 0.999661629037971 0.242875357442941 -0.0856871924496738 ENSG00000081870 HSPB11
ENST00000488884 0.999661629037971 0.377050564782574 -0.0638828615927595 ENSG00000081870 HSPB11
ENST00000371370 0.999661629037971 0.14543544635968 0.112293236978976 ENSG00000116212 LRRC42
ENST00000371368 0.723142582541961 0.00511512303433766 0.271317635944034 ENSG00000116212 LRRC42
ENST00000319223 0.999661629037971 0.125815841423438 0.1195297445619 ENSG00000116212 LRRC42
ENST00000444987 0.808014629342854 0.0144291385647305 0.229592615483897 ENSG00000116212 LRRC42
ENST00000477905 0.999661629037971 0.333462736948177 -0.112919026400923 ENSG00000116212 LRRC42
ENST00000371348 0.999661629037971 0.919083474413962 0.00676367697065546 ENSG00000116209 TMEM59
ENST00000371344 0.999661629037971 0.570181883258749 -0.0310459664046802 ENSG00000116209 TMEM59
ENST00000234831 0.999661629037971 0.291859680390461 0.0460691459353606 ENSG00000116209 TMEM59
ENST00000371341 0.999661629037971 0.335343596318199 0.0434091762510293 ENSG00000116209 TMEM59
ENST00000470395 0.999661629037971 0.884879041237273 -0.00940547212742136 ENSG00000116209 TMEM59
ENST00000420738 0.999661629037971 0.393324008159203 0.0440127132497557 ENSG00000116209 TMEM59
ENST00000440019 0.999661629037971 0.393199997886307 0.0440143392676363 ENSG00000116209 TMEM59
ENST00000452421 0.999661629037971 0.393457564081359 0.0440125098397757 ENSG00000116209 TMEM59
ENST00000371337 0.999661629037971 0.209093047101894 0.0713656683855589 ENSG00000116209 TMEM59
ENST00000498272 0.999661629037971 0.575098198799114 -0.0394731491657464 ENSG00000116205 TCEANC2
ENST00000234827 0.999661629037971 0.507962465067445 -0.0538728195445115 ENSG00000116205 TCEANC2
ENST00000371331 0.999661629037971 0.262460514439218 -0.12582349867371 ENSG00000116205 TCEANC2
ENST00000525949 0.999661629037971 0.911569181346043 0.0136244091872004 ENSG00000256407 RP11-446E24.4
ENST00000311841 0.999661629037971 0.376496216897856 0.0799314551826269 ENSG00000256407 RP11-446E24.4
ENST00000536061 0.999661629037971 0.816825527698331 -0.0296947252196209 ENSG00000248835 AL357673.1
ENST00000420054 0.999661629037971 0.274354258691192 0.119161843076347 ENSG00000215883 CYB5RL
ENST00000421415 0.999661629037971 0.325690474733797 0.0979372141262855 ENSG00000215883 CYB5RL
ENST00000490863 0.999661629037971 0.324205640194949 0.0981869501843989 ENSG00000215883 CYB5RL
ENST00000401046 0.999661629037971 0.271273495680496 0.119658010704906 ENSG00000215883 CYB5RL
ENST00000419823 0.999661629037971 0.324990328401247 0.101149723577582 ENSG00000215883 CYB5RL
ENST00000528287 0.999661629037971 0.250010185132416 0.115652587586905 ENSG00000215883 CYB5RL
ENST00000534324 0.999661629037971 0.243213393035721 0.131965403611349 ENSG00000215883 CYB5RL
ENST00000287899 0.999661629037971 0.174657939827542 0.14873138924412 ENSG00000215883 CYB5RL
ENST00000542737 0.999661629037971 0.307856027521616 0.104183109996487 ENSG00000215883 CYB5RL
ENST00000537208 0.999661629037971 0.307856027521616 0.104183109996487 ENSG00000215883 CYB5RL
ENST00000493530 0.999661629037971 0.264477393170496 0.128314871590134 ENSG00000215883 CYB5RL
ENST00000487096 0.999661629037971 0.539764646286065 0.0508891035297326 ENSG00000116221 MRPL37
ENST00000462299 0.999661629037971 0.856001158054331 -0.0258613105456589 ENSG00000215883 CYB5RL
ENST00000497820 0.999661629037971 0.595743155931581 0.067388796240626 ENSG00000215883 CYB5RL
ENST00000360840 0.999661629037971 0.630754997753637 0.0421817218943477 ENSG00000116221 MRPL37
ENST00000605337 0.999661629037971 0.673061006677994 0.0367312292841842 ENSG00000116221 MRPL37
ENST00000490670 0.999661629037971 0.626848121279196 0.0442417322637631 ENSG00000116221 MRPL37
ENST00000336230 0.999661629037971 0.630754997753637 0.0421817218943477 ENSG00000116221 MRPL37
ENST00000398219 0.999661629037971 0.868863769435963 -0.0204137299600262 ENSG00000116221 MRPL37
ENST00000326956 0.999661629037971 0.25563606492399 -0.088640207400112 ENSG00000157216 SSBP3
ENST00000528930 0.999661629037971 0.573278788861647 -0.062909320205484 ENSG00000157216 SSBP3
ENST00000417664 0.9400939742344 0.0507340656387161 -0.166174617950306 ENSG00000157216 SSBP3
ENST00000371320 0.924505697575837 0.0435868141266108 -0.17082605437729 ENSG00000157216 SSBP3
ENST00000371319 0.940926201846446 0.0513751824813055 -0.166761262884006 ENSG00000157216 SSBP3
ENST00000533946 0.909744723872077 0.0350438227326747 -0.183816714632036 ENSG00000157216 SSBP3
ENST00000357475 0.918704291323538 0.0399242465706738 -0.179114878254829 ENSG00000157216 SSBP3
ENST00000426150 0.999661629037971 0.248005341955819 -0.0974736418659283 ENSG00000157216 SSBP3
ENST00000444533 0.999661629037971 0.34764069863489 0.0926368098149162 ENSG00000157216 SSBP3
ENST00000420121 0.999661629037971 0.459751969443556 0.0670435815520323 ENSG00000157216 SSBP3
ENST00000530618 0.972647688220504 0.0756992312259487 0.213701041512312 ENSG00000157216 SSBP3
ENST00000533209 0.999661629037971 0.39596503316435 -0.0824120396854944 ENSG00000157216 SSBP3
ENST00000525990 0.957033827367833 0.056585586738963 -0.183814037291451 ENSG00000157216 SSBP3
ENST00000528787 0.999661629037971 0.270488695016745 -0.106761095723817 ENSG00000157216 SSBP3
ENST00000481208 0.999661629037971 0.417827110643015 -0.0954129992495472 ENSG00000162390 ACOT11
ENST00000498228 0.999661629037971 0.776016708575634 -0.0376590365634203 ENSG00000162390 ACOT11
ENST00000343744 0.999661629037971 0.531637370439209 -0.0732793588687291 ENSG00000162390 ACOT11
ENST00000371316 0.999661629037971 0.445033956489366 -0.0794638987201302 ENSG00000162390 ACOT11
ENST00000302250 0.999661629037971 0.635943306745365 0.0679742981958968 ENSG00000162391 FAM151A
ENST00000371304 0.999661629037971 0.635943306745365 0.0679742981958968 ENSG00000162391 FAM151A
ENST00000606515 0.999661629037971 0.793836620471608 -0.0171757822823581 ENSG00000271723 MROH7-TTC4
ENST00000425300 0.999661629037971 0.702877863582186 -0.0241830981427969 ENSG00000271723 MROH7-TTC4
ENST00000414150 0.999661629037971 0.678754728198508 -0.0263364147417437 ENSG00000271723 MROH7-TTC4
ENST00000460155 0.999661629037971 0.647165468742526 -0.029589675021821 ENSG00000271723 MROH7-TTC4
ENST00000371281 0.999661629037971 0.644562770658797 -0.0295093734820083 ENSG00000243725 TTC4
ENST00000486621 0.999661629037971 0.76976220797602 0.0292623649572236 ENSG00000243725 TTC4
ENST00000371284 0.999661629037971 0.681895054762498 -0.0263085389091364 ENSG00000243725 TTC4
ENST00000486091 0.999661629037971 0.397963660588657 -0.0928468204347151 ENSG00000243725 TTC4
ENST00000371279 0.999661629037971 0.760215986912989 -0.0380038479838464 ENSG00000162396 PARS2
ENST00000371269 0.999661629037971 0.501034633289591 0.055239448549693 ENSG00000116133 DHCR24
ENST00000436604 0.999661629037971 0.416143245066462 0.0892720745606402 ENSG00000116133 DHCR24
ENST00000537443 0.999661629037971 0.423877626042424 0.0600731908370983 ENSG00000116133 DHCR24
ENST00000535035 0.999661629037971 0.654342030560588 0.0326187297211898 ENSG00000116133 DHCR24
ENST00000415336 0.999661629037971 0.533154292636933 0.08287899259546 ENSG00000242396 RP11-67L3.5
ENST00000294383 0.999661629037971 0.768612315080629 -0.0201908383196157 ENSG00000162402 USP24
ENST00000407756 0.999661629037971 0.770673736330504 -0.0200039648267695 ENSG00000162402 USP24
ENST00000484447 0.999661629037971 0.715645299666192 0.0423598546767087 ENSG00000162402 USP24
ENST00000480962 0.999661629037971 0.688875537435822 0.0518514010036269 ENSG00000162402 USP24
ENST00000472566 0.999661629037971 0.949997050924051 0.00611685057112188 ENSG00000162402 USP24
ENST00000512504 0.999661629037971 0.69281151525211 0.0463958459508201 ENSG00000162402 USP24
ENST00000482197 0.999661629037971 0.571669558227057 0.064120508717681 ENSG00000162402 USP24
ENST00000371250 0.999661629037971 0.856804625386286 -0.0176474777753881 ENSG00000162407 PPAP2B
ENST00000472957 0.999661629037971 0.447251467543507 0.103882396648417 ENSG00000162407 PPAP2B
ENST00000459962 0.999661629037971 0.982568218037314 -0.00311391418409578 ENSG00000162407 PPAP2B
ENST00000461655 0.999661629037971 0.281731849144057 -0.131355334818178 ENSG00000162407 PPAP2B
ENST00000476206 0.999661629037971 0.426493187982989 0.119489435177661 ENSG00000162407 PPAP2B
ENST00000371244 0.999661629037971 0.725943570129192 -0.040324501858033 ENSG00000162409 PRKAA2
ENST00000485760 0.999661629037971 0.511020001459389 -0.0645256291334725 ENSG00000173406 DAB1
ENST00000371234 0.999661629037971 0.893701741173929 -0.0203278331164913 ENSG00000173406 DAB1
ENST00000467509 0.999661629037971 0.199801859263571 -0.164887465216703 ENSG00000162600 OMA1
ENST00000460671 0.999661629037971 0.473499591639291 -0.100014549315969 ENSG00000162600 OMA1
ENST00000421528 0.999661629037971 0.930279302262838 -0.00956678863347909 ENSG00000162600 OMA1
ENST00000358603 0.999661629037971 0.903096683980002 0.0118354322704473 ENSG00000162600 OMA1
ENST00000371226 0.999661629037971 0.891392303548102 0.0132806180011693 ENSG00000162600 OMA1
ENST00000476933 0.999661629037971 0.594980482281947 -0.0717359060495349 ENSG00000162600 OMA1
ENST00000456980 0.999661629037971 0.741265523320622 0.0326618055878491 ENSG00000162600 OMA1
ENST00000467063 0.999661629037971 0.779078477622932 0.027813384262049 ENSG00000162600 OMA1
ENST00000419242 0.999661629037971 0.832102052594534 0.0212153670517772 ENSG00000162600 OMA1
ENST00000426139 0.999661629037971 0.808585288531056 0.024259989832433 ENSG00000162600 OMA1
ENST00000453710 0.999661629037971 0.981022772333087 0.00260286379775876 ENSG00000162600 OMA1
ENST00000482274 0.999661629037971 0.909856545459134 0.0129076146990956 ENSG00000162600 OMA1
ENST00000472487 0.999661629037971 0.990084129640102 0.00118744301484667 ENSG00000162601 MYSM1
ENST00000493821 0.999661629037971 0.947681704169182 0.00669611111187632 ENSG00000162601 MYSM1
ENST00000401044 0.999661629037971 0.878474693791319 -0.0148237700636385 ENSG00000162601 MYSM1
ENST00000481973 0.999661629037971 0.944176696452637 0.00823953676785033 ENSG00000162601 MYSM1
ENST00000466774 0.999661629037971 0.31251333364287 -0.0854454207510282 ENSG00000162601 MYSM1
ENST00000483003 0.999661629037971 0.561688527902491 -0.0540350479052799 ENSG00000162601 MYSM1
ENST00000489282 0.999661629037971 0.613028175896776 -0.0474743940976792 ENSG00000162601 MYSM1
ENST00000371222 0.999661629037971 0.228357150366977 0.117036160773526 ENSG00000177606 JUN
ENST00000544621 0.999661629037971 0.122180301173517 -0.211139898199933 ENSG00000234807 LINC01135
ENST00000419531 0.999661629037971 0.127767691446608 -0.208173269413609 ENSG00000234807 LINC01135
ENST00000582567 0.951331460896505 0.0542692215817111 -0.250443509908915 ENSG00000172456 FGGY
ENST00000413489 0.999661629037971 0.160833272601141 -0.168572380868754 ENSG00000172456 FGGY
ENST00000474476 0.999661629037971 0.383727375894113 -0.101971060566919 ENSG00000172456 FGGY
ENST00000462744 0.928310132220601 0.0458489485942163 -0.246904227386503 ENSG00000172456 FGGY
ENST00000371218 0.999661629037971 0.344638092062938 -0.11200361927347 ENSG00000172456 FGGY
ENST00000495718 0.999661629037971 0.34631698455409 -0.108795624088229 ENSG00000172456 FGGY
ENST00000583635 0.787812003249126 0.00989693535749343 -0.361560158026054 ENSG00000172456 FGGY
ENST00000303721 0.999661629037971 0.344638092062938 -0.11200361927347 ENSG00000172456 FGGY
ENST00000430447 0.999661629037971 0.303063677436148 -0.119967852940121 ENSG00000172456 FGGY
ENST00000371212 0.999661629037971 0.475858744732238 -0.0858198478845125 ENSG00000172456 FGGY
ENST00000475949 0.999661629037971 0.568170792813443 -0.067834172810772 ENSG00000172456 FGGY
ENST00000485720 0.999661629037971 0.658556117818056 -0.0595155491862889 ENSG00000172456 FGGY
ENST00000371210 0.999661629037971 0.450026272099167 -0.0982733201549621 ENSG00000172456 FGGY
ENST00000493891 0.999661629037971 0.417299379184599 -0.107211883958931 ENSG00000172456 FGGY
ENST00000466791 0.999661629037971 0.571719541960898 -0.0850782071673266 ENSG00000172456 FGGY
ENST00000476939 0.999661629037971 0.476341967443826 -0.0959335959099648 ENSG00000172456 FGGY
ENST00000472783 0.999661629037971 0.402767979925809 -0.113313134393381 ENSG00000172456 FGGY
ENST00000471169 0.999661629037971 0.403716156018085 -0.112906435976597 ENSG00000172456 FGGY
ENST00000371208 0.999661629037971 0.82923015884441 0.0331797796403916 ENSG00000134709 HOOK1
ENST00000371204 0.999661629037971 0.755757870940145 0.0449433094530286 ENSG00000134716 CYP2J2
ENST00000466095 0.999661629037971 0.755757870940145 0.0449433094530286 ENSG00000134716 CYP2J2
ENST00000469406 0.999661629037971 0.755757870940145 0.0449433094530286 ENSG00000134716 CYP2J2
ENST00000468257 0.999661629037971 0.987578049381807 0.00230006951504987 ENSG00000134716 CYP2J2
ENST00000423403 0.885636360087918 0.0265344905601972 -0.274520498826263 ENSG00000231252 RP11-436K8.1
ENST00000371191 0.999661629037971 0.139684849904363 -0.173308339879713 ENSG00000162599 NFIA
ENST00000476646 0.999661629037971 0.199155782387529 -0.154600285909154 ENSG00000162599 NFIA
ENST00000407417 0.999661629037971 0.130529704136299 -0.175580881056421 ENSG00000162599 NFIA
ENST00000479364 0.999661629037971 0.17056635585718 -0.163038750181692 ENSG00000162599 NFIA
ENST00000371189 0.999661629037971 0.136434704371092 -0.174157070779485 ENSG00000162599 NFIA
ENST00000403491 0.999661629037971 0.135083806920622 -0.156010640293988 ENSG00000162599 NFIA
ENST00000371187 0.999661629037971 0.128267969564967 -0.172338916607326 ENSG00000162599 NFIA
ENST00000485903 0.999661629037971 0.133370881153434 -0.175882621198087 ENSG00000162599 NFIA
ENST00000371185 0.999661629037971 0.133636857328088 -0.176066356379082 ENSG00000162599 NFIA
ENST00000371184 0.999661629037971 0.136222927053883 -0.174406396174574 ENSG00000162599 NFIA
ENST00000496712 0.999661629037971 0.505479059725179 -0.081777318022743 ENSG00000162599 NFIA
ENST00000482020 0.943302056793843 0.0516596979194972 -0.280712169108569 ENSG00000162599 NFIA
ENST00000357977 0.999661629037971 0.368884840988667 -0.112777526559123 ENSG00000162599 NFIA
ENST00000493627 0.999661629037971 0.315647210217629 -0.140571818925488 ENSG00000162599 NFIA
ENST00000606498 0.999661629037971 0.46242985279518 -0.0591154842927761 ENSG00000162604 TM2D1
ENST00000294613 0.999661629037971 0.462973727693719 -0.0590674899468861 ENSG00000162604 TM2D1
ENST00000472357 0.999661629037971 0.9292360834265 -0.00881615101362289 ENSG00000162604 TM2D1
ENST00000371180 0.999661629037971 0.462973727693719 -0.0590674899468861 ENSG00000162604 TM2D1
ENST00000488206 0.999661629037971 0.45887094104138 -0.05801107824702 ENSG00000162604 TM2D1
ENST00000472989 0.999661629037971 0.226764686635042 -0.0896375780385643 ENSG00000162604 TM2D1
ENST00000488410 0.999661629037971 0.852435108266244 0.0160496941075995 ENSG00000162604 TM2D1
ENST00000468586 0.999661629037971 0.317943621984124 -0.06606078024259 ENSG00000162604 TM2D1
ENST00000371178 0.999661629037971 0.183954276717543 -0.0856309435976334 ENSG00000162604 TM2D1
ENST00000494926 0.999661629037971 0.192181287843407 -0.0839537973803168 ENSG00000162604 TM2D1
ENST00000496465 0.999661629037971 0.192081345989548 -0.0834694684135552 ENSG00000162604 TM2D1
ENST00000371177 0.999661629037971 0.193117396268084 -0.0921759178243866 ENSG00000162604 TM2D1
ENST00000316485 0.999661629037971 0.173337601807661 -0.141698468756005 ENSG00000132849 INADL
ENST00000459752 0.999661629037971 0.170620858569091 -0.141645130044387 ENSG00000132849 INADL
ENST00000484562 0.999661629037971 0.170620858569091 -0.141645130044387 ENSG00000132849 INADL
ENST00000371158 0.999661629037971 0.188912191405632 -0.121221036450149 ENSG00000132849 INADL
ENST00000484937 0.999661629037971 0.149657729491128 -0.149110028368797 ENSG00000132849 INADL
ENST00000494842 0.999661629037971 0.194482092644155 -0.182433792968816 ENSG00000132849 INADL
ENST00000490547 0.999661629037971 0.21531636685084 -0.17547324048487 ENSG00000132849 INADL
ENST00000307297 0.999661629037971 0.123940994212206 -0.192586590645569 ENSG00000132849 INADL
ENST00000543708 0.988488990885961 0.104470235821821 -0.172563614934906 ENSG00000132849 INADL
ENST00000545929 0.972647688220504 0.0831431146222792 -0.20681885432577 ENSG00000132849 INADL
ENST00000465798 0.999661629037971 0.739461424377322 0.0484698821075533 ENSG00000132849 INADL
ENST00000498273 0.999661629037971 0.727893100688031 -0.0533708140714228 ENSG00000240563 L1TD1
ENST00000452143 0.999661629037971 0.142137523126255 0.1429749640115 ENSG00000162607 USP1
ENST00000442679 0.970916711467151 0.0690736733257756 0.150179667892876 ENSG00000162607 USP1
ENST00000371146 0.999661629037971 0.399478863100057 0.0848403210518696 ENSG00000162607 USP1
ENST00000339950 0.999661629037971 0.40605760704162 0.0838033760005331 ENSG00000162607 USP1
ENST00000251157 0.999661629037971 0.722450312843441 -0.0360950061907235 ENSG00000116641 DOCK7
ENST00000454575 0.999661629037971 0.768567373505379 -0.0283822278619095 ENSG00000116641 DOCK7
ENST00000340370 0.999661629037971 0.715885109689116 -0.0369761109399647 ENSG00000116641 DOCK7
ENST00000489185 0.999661629037971 0.862531855821542 0.0195931172735606 ENSG00000116641 DOCK7
ENST00000467758 0.999661629037971 0.966879135374618 0.00486340553716348 ENSG00000116641 DOCK7
ENST00000479983 0.999661629037971 0.161659638489087 0.168412626395178 ENSG00000116641 DOCK7
ENST00000404627 0.999661629037971 0.799120099487272 -0.0283480552298554 ENSG00000116641 DOCK7
ENST00000371129 0.999661629037971 0.264171953890512 -0.169910003189146 ENSG00000132855 ANGPTL3
ENST00000464312 0.999661629037971 0.704336214365542 0.0357014773852584 ENSG00000116641 DOCK7
ENST00000453229 0.972647688220504 0.0795939271680652 -0.237113688805297 ENSG00000235545 RP11-230B22.1
ENST00000443289 0.918704291323538 0.0395027445871565 -0.192560232280867 ENSG00000125703 ATG4C
ENST00000317868 0.999661629037971 0.303548542660919 -0.102883779109849 ENSG00000125703 ATG4C
ENST00000371120 0.999661629037971 0.303548542660919 -0.102883779109849 ENSG00000125703 ATG4C
ENST00000371118 0.923773163650468 0.0421456839687091 -0.191903868487376 ENSG00000125703 ATG4C
ENST00000414558 0.999661629037971 0.773990684083709 0.0349172594615054 ENSG00000125703 ATG4C
ENST00000420285 0.991385315771152 0.111002633156576 -0.229517509950606 ENSG00000229537 RP11-5P4.1
ENST00000425352 0.98668699315214 0.103424668306191 -0.225015690648059 ENSG00000229537 RP11-5P4.1
ENST00000420659 0.976818332063519 0.0939884646130029 -0.231796902143627 ENSG00000229537 RP11-5P4.1
ENST00000426393 0.999661629037971 0.424140675388748 0.111605658736778 ENSG00000230798 RP4-792G4.2
ENST00000418244 0.999661629037971 0.408793545454483 0.103933182291846 ENSG00000230798 RP4-792G4.2
ENST00000449386 0.999661629037971 0.393811018582721 0.107483030544835 ENSG00000230798 RP4-792G4.2
ENST00000431294 0.999661629037971 0.170639661189719 0.166048920433577 ENSG00000230798 RP4-792G4.2
ENST00000427268 0.998791257454407 0.120196284724321 0.201330413310808 ENSG00000230798 RP4-792G4.2
ENST00000371116 0.868645052536134 0.0243494648842393 0.23257431790797 ENSG00000187140 FOXD3
ENST00000371108 0.999661629037971 0.605050238567463 -0.0543401838858102 ENSG00000088035 ALG6
ENST00000487136 0.972647688220504 0.0891402883910705 -0.198373531528718 ENSG00000088035 ALG6
ENST00000263440 0.999661629037971 0.606521999423065 -0.0528131796932077 ENSG00000088035 ALG6
ENST00000603108 0.999661629037971 0.606521999423065 -0.0528131796932077 ENSG00000088035 ALG6
ENST00000465969 0.999661629037971 0.709350986836083 -0.0421915473617156 ENSG00000088035 ALG6
ENST00000462390 0.999661629037971 0.649884989162232 -0.0526701654132381 ENSG00000088035 ALG6
ENST00000494765 0.999661629037971 0.914120055016985 -0.0157533919357634 ENSG00000088035 ALG6
ENST00000492655 0.999661629037971 0.72975695221914 0.0439335350118304 ENSG00000142856 ITGB3BP
ENST00000371092 0.999661629037971 0.415795004853726 -0.0864141290252539 ENSG00000142856 ITGB3BP
ENST00000271002 0.999661629037971 0.415795004853726 -0.0864141290252539 ENSG00000142856 ITGB3BP
ENST00000489099 0.999661629037971 0.425477039173615 -0.0837734889960013 ENSG00000142856 ITGB3BP
ENST00000461681 0.999661629037971 0.857106693340362 0.0197291266182389 ENSG00000142856 ITGB3BP
ENST00000463803 0.999661629037971 0.699240802224605 0.0429630055666342 ENSG00000142856 ITGB3BP
ENST00000478538 0.999661629037971 0.218250960604057 0.186117043135369 ENSG00000142856 ITGB3BP
ENST00000283568 0.999661629037971 0.344247564857996 -0.0997330739301436 ENSG00000142856 ITGB3BP
ENST00000476508 0.999661629037971 0.467041191918324 -0.0760168181990029 ENSG00000142856 ITGB3BP
ENST00000460394 0.999661629037971 0.23206414103507 -0.128845599591553 ENSG00000142856 ITGB3BP
ENST00000462285 0.999661629037971 0.322432586881965 -0.109753512977571 ENSG00000142856 ITGB3BP
ENST00000489863 0.999661629037971 0.339740163745398 -0.1066035899294 ENSG00000142856 ITGB3BP
ENST00000465781 0.999661629037971 0.128551582215306 -0.170352238794469 ENSG00000142856 ITGB3BP
ENST00000460251 0.999661629037971 0.145951759202393 -0.165658959357197 ENSG00000142856 ITGB3BP
ENST00000478138 0.999661629037971 0.450776723044505 -0.0652692884386099 ENSG00000142856 ITGB3BP
ENST00000480886 0.999661629037971 0.615885207543821 0.0671177559199234 ENSG00000203965 EFCAB7
ENST00000371088 0.999661629037971 0.794342729879945 -0.0315397130758508 ENSG00000203965 EFCAB7
ENST00000496956 0.999661629037971 0.755582770336663 0.0407405122765013 ENSG00000203965 EFCAB7
ENST00000460678 0.999661629037971 0.298618036313074 -0.121677280573486 ENSG00000203965 EFCAB7
ENST00000461039 0.999661629037971 0.131754102324314 -0.193426995655587 ENSG00000203965 EFCAB7
ENST00000371084 0.994531114240289 0.114709337624661 -0.0881845795528123 ENSG00000079739 PGM1
ENST00000540265 0.955990332373093 0.056091276842007 -0.113720364266705 ENSG00000079739 PGM1
ENST00000473117 0.920764964765956 0.0403756941141381 -0.309831682887743 ENSG00000079739 PGM1
ENST00000371083 0.999661629037971 0.251185965715858 -0.071285577691584 ENSG00000079739 PGM1
ENST00000483707 0.999661629037971 0.616317304567907 -0.0523900040925652 ENSG00000079739 PGM1
ENST00000371080 0.90846626630168 0.0332499071543507 -0.224297083747841 ENSG00000185483 ROR1
ENST00000371079 0.861419099474221 0.0230303870293235 -0.224126676829473 ENSG00000185483 ROR1
ENST00000482426 0.900541638426575 0.0291231854718623 -0.239637501711965 ENSG00000185483 ROR1
ENST00000412349 0.678166123597883 0.00367480366999838 -0.441029489770831 ENSG00000223949 RP11-24J23.2
ENST00000424995 0.972647688220504 0.072220472300683 -0.178818196999038 ENSG00000223949 RP11-24J23.2
ENST00000545203 0.925235895296662 0.0439139099589348 -0.194200766865187 ENSG00000185483 ROR1
ENST00000371073 0.999661629037971 0.377423583179689 -0.0862220661957158 ENSG00000158966 CACHD1
ENST00000290039 0.999661629037971 0.3745376731327 -0.0869357453073423 ENSG00000158966 CACHD1
ENST00000495994 0.999661629037971 0.267561658312201 -0.112397485422263 ENSG00000158966 CACHD1
ENST00000470527 0.999661629037971 0.390185176328054 -0.0883679363410649 ENSG00000158966 CACHD1
ENST00000294428 0.999661629037971 0.542722406788846 0.0627954818238886 ENSG00000162437 RAVER2
ENST00000371072 0.999661629037971 0.566373529482262 0.0600785183809186 ENSG00000162437 RAVER2
ENST00000430964 0.999661629037971 0.618391338252816 0.0528888440973947 ENSG00000162437 RAVER2
ENST00000418058 0.999661629037971 0.976352768267301 0.00348953291104156 ENSG00000162437 RAVER2
ENST00000342505 0.999661629037971 0.82041145426925 -0.0189681891283453 ENSG00000162434 JAK1
ENST00000481702 0.999661629037971 0.657200466864187 0.0481447645569806 ENSG00000162434 JAK1
ENST00000465376 0.999661629037971 0.470012945820228 0.049155563470645 ENSG00000162434 JAK1
ENST00000471473 0.999661629037971 0.171775399928456 0.108996613052996 ENSG00000162434 JAK1
ENST00000494904 0.999661629037971 0.268519499141658 -0.0968935128438402 ENSG00000162434 JAK1
ENST00000467764 0.999661629037971 0.880054691952839 -0.0231419276962523 ENSG00000162434 JAK1
ENST00000447748 0.999661629037971 0.610165081020088 0.0685437788528012 ENSG00000226891 RP11-182I10.3
ENST00000444349 0.999661629037971 0.58341371767823 0.0805819330141476 ENSG00000226891 RP11-182I10.3
ENST00000415842 0.999661629037971 0.452775109370167 -0.0930907814855755 ENSG00000226891 RP11-182I10.3
ENST00000436350 0.904490368726905 0.0299371881400648 -0.323481548522397 ENSG00000226891 RP11-182I10.3
ENST00000545314 0.994822086916839 0.11528311865734 0.18976175005902 ENSG00000162433 AK4
ENST00000546702 0.999661629037971 0.195068596140501 0.178682872382983 ENSG00000162433 AK4
ENST00000395334 0.999661629037971 0.139615472507 0.17883793863319 ENSG00000162433 AK4
ENST00000327299 0.999661629037971 0.164593285406492 0.170026218808144 ENSG00000162433 AK4
ENST00000474968 0.999661629037971 0.423657706661214 0.11946355226101 ENSG00000162433 AK4
ENST00000463018 0.999661629037971 0.899420139920692 -0.0134147620435207 ENSG00000116675 DNAJC6
ENST00000494710 0.999661629037971 0.876081537265666 -0.0157143311962759 ENSG00000116675 DNAJC6
ENST00000263441 0.999661629037971 0.917552642783041 0.00779623117666915 ENSG00000116675 DNAJC6
ENST00000395325 0.999661629037971 0.906853116167646 -0.00812804592051078 ENSG00000116675 DNAJC6
ENST00000483402 0.999661629037971 0.620792443011474 -0.0591890586081541 ENSG00000116675 DNAJC6
ENST00000435739 0.999661629037971 0.606629086820973 -0.0733337941741304 ENSG00000229294 RP5-1044H5.1
ENST00000371069 0.999661629037971 0.966432972194638 -0.00296635158171551 ENSG00000116675 DNAJC6
ENST00000498720 0.999661629037971 0.846624224070891 0.0278007004704619 ENSG00000116675 DNAJC6
ENST00000344610 0.999661629037971 0.683930224933647 -0.0286741338257316 ENSG00000116678 LEPR
ENST00000371065 0.999661629037971 0.86824450058393 -0.0124640272783183 ENSG00000213625 LEPROT
ENST00000475108 0.999661629037971 0.518963120054786 0.0393648847495757 ENSG00000213625 LEPROT
[truncated: 10,487,894 more chars]
