# Supplementary material for: High-throughput allele-specific expression across 250 environmental conditions
Source: Genome Res. 2016 Dec;26(12):1627–38. doi: 10.1101/gr.209759.116 (PMC5131815; doi:10.1101/gr.209759.116)
Supplement: Supplemental Material [file supp_gr.209759.116_Supplemental_Table_S6.tar.gz › DEG_results/DP12_DEG_stats_T41C1.txt]

t.id padj pval logFC ensg g.id
ENST00000541675 0.937169346133955 0.800041443319392 0.0337471955749013 ENSG00000227232 WASH7P
ENST00000423562 0.937132419217425 0.79999207510515 0.0337867930766803 ENSG00000227232 WASH7P
ENST00000438504 0.937132419217425 0.79999207510515 0.0337867930766803 ENSG00000227232 WASH7P
ENST00000488147 0.937107669437401 0.799829527498689 0.0338253733725773 ENSG00000227232 WASH7P
ENST00000538476 0.936991216829094 0.799669533267508 0.033852679806946 ENSG00000227232 WASH7P
ENST00000440200 0.850157025635381 0.607506000228802 -0.0466995217378172 ENSG00000230021 RP5-857K21.4
ENST00000414273 0.842150255211893 0.592137651976445 -0.0608619173874974 ENSG00000237973 hsa-mir-6723
ENST00000514057 0.453563137680397 0.138645504563336 -0.203887095626846 ENSG00000248527 MTATP6P1
ENST00000416718 0.72826349090861 0.407417435002738 0.121229627011579 ENSG00000198744 RP5-857K21.11
ENST00000429505 0.962913175939587 0.870748309968573 -0.021959100834466 ENSG00000237491 RP11-206L10.9
ENST00000588951 0.796466461608899 0.510057911870052 -0.0914236245988427 ENSG00000237491 RP11-206L10.9
ENST00000445118 0.971904873870283 0.89596182468871 0.0100191913065473 ENSG00000228794 LINC01128
ENST00000610067 0.912047213589867 0.74021459431364 0.0307574553821978 ENSG00000228794 LINC01128
ENST00000609139 0.897527066676238 0.707108529149864 0.035163689250211 ENSG00000228794 LINC01128
ENST00000449005 0.878542535604412 0.664645523466213 0.0402322806334915 ENSG00000228794 LINC01128
ENST00000416570 0.888104093378054 0.684329098357279 0.0375375049342882 ENSG00000228794 LINC01128
ENST00000448975 0.888104093378054 0.684329098357279 0.0375375049342882 ENSG00000228794 LINC01128
ENST00000609009 0.857308090794055 0.621764788333681 0.0503787769390402 ENSG00000228794 LINC01128
ENST00000608189 0.857308090794055 0.621764788333681 0.0503787769390402 ENSG00000228794 LINC01128
ENST00000342066 0.567004020614942 0.228633314883063 0.143636985468007 ENSG00000187634 SAMD11
ENST00000341065 0.577619132050664 0.237915203498167 0.140462558959498 ENSG00000187634 SAMD11
ENST00000483767 0.867674052061221 0.642015198400759 0.0547072269391851 ENSG00000188976 NOC2L
ENST00000327044 0.796645451001626 0.510291389514427 0.0745623108968162 ENSG00000188976 NOC2L
ENST00000477976 0.639771589347376 0.300879741057692 0.110329797732083 ENSG00000188976 NOC2L
ENST00000496938 0.765535530992298 0.461952708387081 -0.0917985031871173 ENSG00000188976 NOC2L
ENST00000487214 0.995506526873191 0.980601292790762 0.00269860250060209 ENSG00000188976 NOC2L
ENST00000469563 0.823301441232949 0.556689153882294 -0.0743149836606983 ENSG00000188976 NOC2L
ENST00000338591 0.457206636969584 0.14153840042179 0.202489774014308 ENSG00000187961 KLHL17
ENST00000466300 0.389515931840474 0.0998817124514992 0.224129567248723 ENSG00000187961 KLHL17
ENST00000379389 0.939052424890311 0.805351270516016 0.0305074596366298 ENSG00000187608 ISG15
ENST00000379370 0.512812850333749 0.181781293340793 0.197943035558393 ENSG00000188157 AGRN
ENST00000477585 0.944703953025688 0.82038304000064 0.0306896717473303 ENSG00000188157 AGRN
ENST00000469403 0.618187145305047 0.279139989233608 0.14724807529853 ENSG00000188157 AGRN
ENST00000479707 0.568363440260476 0.229722491710756 0.165849253113923 ENSG00000188157 AGRN
ENST00000466223 0.233679457107391 0.034149784719384 0.255364693767665 ENSG00000188157 AGRN
ENST00000492947 0.130245292742343 0.0101394830569077 0.339071921562498 ENSG00000188157 AGRN
ENST00000419249 0.447349496290077 0.134536035528156 0.206554110882485 ENSG00000188157 AGRN
ENST00000461111 0.557136589463666 0.219569710080581 0.166031172849377 ENSG00000188157 AGRN
ENST00000418300 0.494450801264462 0.168329914041222 0.182760539292135 ENSG00000242590 RP11-54O7.14
ENST00000427998 0.803266227031425 0.522032138139337 0.0801412878987707 ENSG00000217801 RP11-465B22.3
ENST00000379339 0.536327778733556 0.201818113914085 -0.0738522647776438 ENSG00000131591 C1orf159
ENST00000294576 0.536458494618775 0.201918335823246 -0.073848746357503 ENSG00000131591 C1orf159
ENST00000448924 0.536458494618775 0.201918335823246 -0.073848746357503 ENSG00000131591 C1orf159
ENST00000465822 0.209810742437977 0.027319321676673 0.226209845149007 ENSG00000131591 C1orf159
ENST00000379325 0.536327778733556 0.201818113914085 -0.0738522647776438 ENSG00000131591 C1orf159
ENST00000421241 0.536327778733556 0.201818113914085 -0.0738522647776438 ENSG00000131591 C1orf159
ENST00000487177 0.135107515984475 0.0110378340373648 0.292233583596178 ENSG00000131591 C1orf159
ENST00000467751 0.536327778733556 0.201818113914085 -0.0738522647776438 ENSG00000131591 C1orf159
ENST00000477196 0.536327778733556 0.201818113914085 -0.0738522647776438 ENSG00000131591 C1orf159
ENST00000379320 0.185768481302964 0.0215244734884722 0.235224351593148 ENSG00000131591 C1orf159
ENST00000379319 0.906357995011841 0.727623947168849 -0.0258104357760942 ENSG00000131591 C1orf159
ENST00000434641 0.278334856283454 0.0489263114838339 -0.120418338272636 ENSG00000131591 C1orf159
ENST00000482816 0.185574268579464 0.0214619632164393 -0.147934671371919 ENSG00000131591 C1orf159
ENST00000437760 0.150736388596501 0.0138533600603152 -0.166133054954017 ENSG00000131591 C1orf159
ENST00000462097 0.134187955489112 0.0108556710784282 -0.18089118969463 ENSG00000131591 C1orf159
ENST00000473600 0.725727156264738 0.403057456852734 0.0974205679877288 ENSG00000131591 C1orf159
ENST00000475119 0.150736388596501 0.0138533841670127 -0.177745919301717 ENSG00000131591 C1orf159
ENST00000442117 0.745500362696111 0.432796315177752 0.0930575275581897 ENSG00000131591 C1orf159
ENST00000472741 0.0968155132171724 0.00566946495722203 -0.208652341811013 ENSG00000131591 C1orf159
ENST00000480643 0.0936070967162271 0.00523418481913631 -0.212044362010609 ENSG00000131591 C1orf159
ENST00000360001 0.187101299210493 0.0218242276729695 0.200190704403767 ENSG00000078808 SDF4
ENST00000465727 0.185828339197288 0.0215454308117499 0.200506718996116 ENSG00000078808 SDF4
ENST00000263741 0.185828339197288 0.0215454308117499 0.200506718996116 ENSG00000078808 SDF4
ENST00000494748 0.131921566212059 0.010464491703222 0.177012088317253 ENSG00000078808 SDF4
ENST00000478938 0.163479517758377 0.0163633602888116 0.177747075748258 ENSG00000078808 SDF4
ENST00000403997 0.290445486735777 0.0534357704579848 0.123671808100231 ENSG00000078808 SDF4
ENST00000545427 0.149111567500144 0.0135356294329311 0.210446225994698 ENSG00000078808 SDF4
ENST00000459994 0.238292334141515 0.0354791471182939 0.240706795084653 ENSG00000078808 SDF4
ENST00000379198 0.208957808479324 0.0270655244542962 0.214473066549917 ENSG00000176022 B3GALT6
ENST00000450390 0.817123572460997 0.545776968799416 -0.0440200063795042 ENSG00000160087 UBE2J2
ENST00000347370 0.817123572460997 0.545776968799416 -0.0440200063795042 ENSG00000160087 UBE2J2
ENST00000349431 0.808899786135354 0.53125629157761 -0.0447168561089181 ENSG00000160087 UBE2J2
ENST00000348298 0.66026536513112 0.323613300497434 -0.0657515152236048 ENSG00000160087 UBE2J2
ENST00000339385 0.695301109368242 0.363936954497177 -0.0608438877262172 ENSG00000160087 UBE2J2
ENST00000400929 0.660811843086946 0.324158945296979 -0.0625094148281608 ENSG00000160087 UBE2J2
ENST00000464036 0.659297832901093 0.322620291283583 -0.0614666772035343 ENSG00000160087 UBE2J2
ENST00000360466 0.626952409923884 0.28792368731699 -0.0660160956985909 ENSG00000160087 UBE2J2
ENST00000400930 0.645397879779415 0.307505435819786 -0.063293280949715 ENSG00000160087 UBE2J2
ENST00000467339 0.955634965937343 0.850625341675564 -0.0166028596948458 ENSG00000160087 UBE2J2
ENST00000473215 0.625922956789386 0.286533924607728 -0.0681807955957537 ENSG00000160087 UBE2J2
ENST00000435198 0.596463649733318 0.256594436698991 -0.0774108580749351 ENSG00000160087 UBE2J2
ENST00000509720 0.600631525776116 0.260530479651082 -0.0776540836755352 ENSG00000160087 UBE2J2
ENST00000491779 0.453980663538973 0.138924742650146 -0.0931280117440225 ENSG00000160087 UBE2J2
ENST00000466752 0.446981403385583 0.13412025634162 -0.105758309790308 ENSG00000160087 UBE2J2
ENST00000503294 0.504128738611824 0.175398979154617 -0.0986211950411612 ENSG00000160087 UBE2J2
ENST00000477894 0.558226241034594 0.220600756953425 -0.096467384966288 ENSG00000160087 UBE2J2
ENST00000471154 0.462623971567031 0.145150328127644 -0.133389116597187 ENSG00000160087 UBE2J2
ENST00000422076 0.622745172016755 0.283601197205434 -0.095777467720562 ENSG00000160087 UBE2J2
ENST00000502382 0.587788741185941 0.247955086956706 -0.10586077995408 ENSG00000160087 UBE2J2
ENST00000461142 0.892155201432926 0.694377510086703 -0.0298903123827386 ENSG00000160087 UBE2J2
ENST00000488418 0.903902785097608 0.722360287024552 -0.0315718175560693 ENSG00000160087 UBE2J2
ENST00000354700 0.580629803029809 0.240992104997667 0.159303540386442 ENSG00000131584 ACAP3
ENST00000353662 0.578547888001166 0.238980122497167 0.159852354942231 ENSG00000131584 ACAP3
ENST00000492936 0.551304134396082 0.214709694682876 0.16636282669129 ENSG00000131584 ACAP3
ENST00000467278 0.366766166225233 0.0876530416231502 0.229293209845129 ENSG00000131584 ACAP3
ENST00000470659 0.540768969807092 0.206001675034846 0.181233886979709 ENSG00000131584 ACAP3
ENST00000379037 0.156696754600407 0.0149788381998104 0.297562972135878 ENSG00000131584 ACAP3
ENST00000476572 0.297685448455671 0.0563000340418064 0.243489014714891 ENSG00000131584 ACAP3
ENST00000493992 0.256358561387939 0.0411992000833544 0.253398903042407 ENSG00000131584 ACAP3
ENST00000472541 0.750252429128691 0.439804509164366 0.102422311355507 ENSG00000131584 ACAP3
ENST00000354980 0.851918698716668 0.611169926220623 0.0632670515180178 ENSG00000131584 ACAP3
ENST00000478065 0.924680242347841 0.769849421967395 -0.0337032052847256 ENSG00000131584 ACAP3
ENST00000479108 0.911357834436519 0.738517155994392 0.0426923666161758 ENSG00000131584 ACAP3
ENST00000438966 0.938284038460527 0.802841087708531 0.031974495593686 ENSG00000131584 ACAP3
ENST00000379031 0.320980859205891 0.0660403326470071 0.225147892727473 ENSG00000169972 PUSL1
ENST00000470030 0.542362098076651 0.207128886199824 0.12058508617875 ENSG00000127054 CPSF3L
ENST00000435064 0.56549700791767 0.226998617026864 0.116115115886274 ENSG00000127054 CPSF3L
ENST00000497304 0.402734550667048 0.107093442173175 0.184200035647777 ENSG00000127054 CPSF3L
ENST00000323275 0.564112497703532 0.22558517351412 0.116432307280891 ENSG00000127054 CPSF3L
ENST00000411962 0.563367812483534 0.224925525647483 0.116596367101059 ENSG00000127054 CPSF3L
ENST00000462432 0.606566605773121 0.266568859001526 0.102991360962751 ENSG00000127054 CPSF3L
ENST00000478641 0.500014273251969 0.172543276493263 0.131462783172702 ENSG00000127054 CPSF3L
ENST00000458452 0.560831459906511 0.222694281433396 0.117160127403897 ENSG00000127054 CPSF3L
ENST00000419704 0.560831459906511 0.222694281433396 0.117160127403897 ENSG00000127054 CPSF3L
ENST00000540437 0.560831459906511 0.222694281433396 0.117160127403897 ENSG00000127054 CPSF3L
ENST00000421495 0.560831459906511 0.222694281433396 0.117160127403897 ENSG00000127054 CPSF3L
ENST00000532772 0.560987570362567 0.2228227874606 0.116971200546709 ENSG00000127054 CPSF3L
ENST00000450926 0.54056142739967 0.205873823775287 0.120824718460923 ENSG00000127054 CPSF3L
ENST00000545578 0.539679855633678 0.204958506776821 0.121045597320316 ENSG00000127054 CPSF3L
ENST00000527098 0.539679855633678 0.204958506776821 0.121045597320316 ENSG00000127054 CPSF3L
ENST00000485710 0.376478038199388 0.0928471727123159 0.17689157496965 ENSG00000127054 CPSF3L
ENST00000461514 0.479508482994727 0.156700239748407 0.153666107161467 ENSG00000127054 CPSF3L
ENST00000525164 0.507009485201148 0.177696935817424 0.146693975074498 ENSG00000127054 CPSF3L
ENST00000528879 0.541549395414738 0.206554532493194 0.118631719749008 ENSG00000127054 CPSF3L
ENST00000525769 0.543356290390935 0.208183116054588 0.137554695844183 ENSG00000127054 CPSF3L
ENST00000531377 0.710466176143139 0.382571536430127 0.0813611397027773 ENSG00000127054 CPSF3L
ENST00000527383 0.70270362346171 0.372929733550842 0.0795467935258174 ENSG00000127054 CPSF3L
ENST00000531292 0.246824678957002 0.0379836197946879 0.219090582082956 ENSG00000127054 CPSF3L
ENST00000467408 0.532058669038223 0.198214843143386 0.123905601218948 ENSG00000127054 CPSF3L
ENST00000434694 0.479747816164078 0.157007260543464 0.114792740736815 ENSG00000127054 CPSF3L
ENST00000531020 0.568363440260476 0.229721372341613 0.129653564400512 ENSG00000127054 CPSF3L
ENST00000533916 0.613798904615173 0.274298314319728 0.109755799429783 ENSG00000127054 CPSF3L
ENST00000488042 0.608051033027733 0.268120551989495 0.0949564839001011 ENSG00000127054 CPSF3L
ENST00000526797 0.592523070511374 0.252772800363751 0.0931615881330178 ENSG00000127054 CPSF3L
ENST00000526332 0.592523070511374 0.252772800363751 0.0931615881330178 ENSG00000127054 CPSF3L
ENST00000430786 0.68926042760299 0.356938839939739 0.0838607965903298 ENSG00000127054 CPSF3L
ENST00000527719 0.735816027433412 0.41853673655043 0.0765497791783589 ENSG00000127054 CPSF3L
ENST00000530031 0.734828130163657 0.417015161892056 0.0765725628010993 ENSG00000127054 CPSF3L
ENST00000526113 0.714310531419333 0.387009459271719 0.0805671015729778 ENSG00000127054 CPSF3L
ENST00000526904 0.728111757898697 0.406909066381998 0.0778120471146142 ENSG00000127054 CPSF3L
ENST00000525603 0.533252279536906 0.199315891935404 0.102472688207601 ENSG00000127054 CPSF3L
ENST00000444968 0.963866167220982 0.873238424121259 -0.0171296061315288 ENSG00000240731 RP5-890O3.9
ENST00000429572 0.164884254188075 0.0166449737395819 0.191300204088298 ENSG00000127054 CPSF3L
ENST00000498173 0.162802418844463 0.0161872319868635 0.191405527085858 ENSG00000127054 CPSF3L
ENST00000496353 0.164692667454807 0.0166095138159661 0.191307072128227 ENSG00000127054 CPSF3L
ENST00000493534 0.142739429107839 0.0123691093090215 0.203387475161032 ENSG00000127054 CPSF3L
ENST00000534345 0.20431211437827 0.0258688163790789 0.191298361940998 ENSG00000127054 CPSF3L
ENST00000532952 0.23761306302238 0.0351427554600102 0.19250774924848 ENSG00000127054 CPSF3L
ENST00000490853 0.331523136326214 0.0707948343312378 0.162275671454283 ENSG00000127054 CPSF3L
ENST00000531019 0.331523136326214 0.0707948343312378 0.162275671454283 ENSG00000127054 CPSF3L
ENST00000498476 0.330887954611092 0.0704539084622682 0.161087740970048 ENSG00000127054 CPSF3L
ENST00000470679 0.351876627808683 0.080358502066991 0.153661153499419 ENSG00000127054 CPSF3L
ENST00000525285 0.483108608155823 0.159929281251054 0.125209983194517 ENSG00000127054 CPSF3L
ENST00000530233 0.289819721898062 0.0532372305795502 0.206390626429975 ENSG00000127054 CPSF3L
ENST00000464957 0.174139285250659 0.018747421399516 0.299128629601961 ENSG00000224051 GLTPD1
ENST00000343938 0.152810447308585 0.0142293074990266 0.285058256618139 ENSG00000224051 GLTPD1
ENST00000378891 0.513365404512833 0.182223295627161 0.185619919583219 ENSG00000107404 DVL1
ENST00000378888 0.526879903363141 0.193650735350109 0.182864176183672 ENSG00000107404 DVL1
ENST00000472445 0.763536841266076 0.458978069311674 0.0883536727389941 ENSG00000107404 DVL1
ENST00000474033 0.807323061227796 0.528810964089342 0.0829847219644777 ENSG00000162576 MXRA8
ENST00000309212 0.693373612209772 0.361470604800056 0.110256313330697 ENSG00000162576 MXRA8
ENST00000477278 0.660579687022311 0.323973173703387 0.11862157320843 ENSG00000162576 MXRA8
ENST00000342753 0.693373612209772 0.361470604800056 0.110256313330697 ENSG00000162576 MXRA8
ENST00000445648 0.693373612209772 0.361470604800056 0.110256313330697 ENSG00000162576 MXRA8
ENST00000473097 0.985492897887304 0.939527918835486 -0.0102606949391103 ENSG00000162576 MXRA8
ENST00000476718 0.991326966088233 0.963330020403732 0.00631060880393362 ENSG00000162576 MXRA8
ENST00000338370 0.904939891362612 0.724683512657322 0.0528540753863228 ENSG00000175756 AURKAIP1
ENST00000338338 0.899155224905163 0.710915190247994 0.0556441619169087 ENSG00000175756 AURKAIP1
ENST00000321751 0.90451569420663 0.723621353779863 0.0530736232539443 ENSG00000175756 AURKAIP1
ENST00000378853 0.90518271144563 0.725434129897162 0.0527137326378618 ENSG00000175756 AURKAIP1
ENST00000489799 0.928261240298524 0.778410638436815 0.0426522004885029 ENSG00000175756 AURKAIP1
ENST00000496905 0.958142498005647 0.857535986492517 0.02737499851781 ENSG00000175756 AURKAIP1
ENST00000480479 0.14873696468619 0.0134547871903256 0.219194277090022 ENSG00000221978 CCNL2
ENST00000482621 0.344634589084724 0.0768360160185334 0.130902563862291 ENSG00000221978 CCNL2
ENST00000408952 0.344634589084724 0.0768360160185334 0.130902563862291 ENSG00000221978 CCNL2
ENST00000463260 0.18606859272411 0.0216053776094008 0.202662328706622 ENSG00000221978 CCNL2
ENST00000400809 0.284715046946562 0.0513540688017885 0.154276129716177 ENSG00000221978 CCNL2
ENST00000496007 0.284710064680361 0.0512924821803366 0.154278748896877 ENSG00000221978 CCNL2
ENST00000482365 0.180464199871326 0.0202957131656151 0.171517655054778 ENSG00000221978 CCNL2
ENST00000481223 0.285852758914481 0.0517470501116333 0.153975268710212 ENSG00000221978 CCNL2
ENST00000418865 0.264405223849747 0.0437232571937792 0.141006175206249 ENSG00000221978 CCNL2
ENST00000505849 0.253995570778693 0.0405030538983441 0.174696451414195 ENSG00000221978 CCNL2
ENST00000488340 0.356842479427697 0.0828734636118329 0.148981166527457 ENSG00000221978 CCNL2
ENST00000492998 0.20926945044318 0.0271641987952654 0.227568474971745 ENSG00000221978 CCNL2
ENST00000469113 0.420506149971188 0.117329101182127 0.112754490924263 ENSG00000221978 CCNL2
ENST00000480646 0.0946809061297094 0.00538774010409623 0.306580252901225 ENSG00000221978 CCNL2
ENST00000471930 0.753760320231117 0.444372764397357 0.0557142166554252 ENSG00000221978 CCNL2
ENST00000408918 0.617120191800008 0.278010804878091 0.108943656901251 ENSG00000221978 CCNL2
ENST00000473872 0.737700058429699 0.420823809336619 0.0839716334230566 ENSG00000221978 CCNL2
ENST00000425598 0.332739458941177 0.0713469151369829 0.186778575852611 ENSG00000221978 CCNL2
ENST00000463895 0.675132628430962 0.340183441661209 0.10159256723382 ENSG00000221978 CCNL2
ENST00000497013 0.279910661145986 0.0494232795904053 0.205513609817801 ENSG00000221978 CCNL2
ENST00000444362 0.698355760532171 0.367342507302456 0.0688821996141057 ENSG00000224870 RP4-758J18.2
ENST00000418833 0.684969996664116 0.352039285016152 0.0727741873056319 ENSG00000224870 RP4-758J18.2
ENST00000447725 0.611957506919715 0.272000170748383 0.0877695033967732 ENSG00000224870 RP4-758J18.2
ENST00000572242 0.750252429128691 0.439800907400439 0.0610249210471473 ENSG00000224870 RP4-758J18.2
ENST00000453521 0.823612224266363 0.557134815444548 0.0485508700823724 ENSG00000224870 RP4-758J18.2
ENST00000344843 0.838250536623679 0.585208406291539 0.0398887652540172 ENSG00000242485 MRPL20
ENST00000493287 0.895717175301536 0.702110181670552 0.0270817613689004 ENSG00000242485 MRPL20
ENST00000487659 0.834881013978931 0.579188016574928 0.0405298594193106 ENSG00000242485 MRPL20
ENST00000492508 0.925321336723673 0.771111765020595 -0.0213885100979073 ENSG00000242485 MRPL20
ENST00000482352 0.901525714257336 0.716135738986317 0.0311107773473239 ENSG00000242485 MRPL20
ENST00000477686 0.899606938526981 0.71185792639152 0.0329101982345675 ENSG00000242485 MRPL20
ENST00000338660 0.153799233469419 0.0144183672898948 0.271755356157651 ENSG00000179403 VWA1
ENST00000404702 0.138690215596404 0.0116788613155019 0.281219669828984 ENSG00000179403 VWA1
ENST00000476993 0.139421657410842 0.0118080979824803 0.28103455787255 ENSG00000179403 VWA1
ENST00000378741 0.777438206749489 0.479968770768101 0.0730070118997594 ENSG00000160072 ATAD3B
ENST00000308647 0.571287153684489 0.232457417408865 0.13631542840658 ENSG00000160072 ATAD3B
ENST00000472194 0.495406477055555 0.168994276200898 0.156949602009535 ENSG00000160072 ATAD3B
ENST00000378736 0.748666960367643 0.437404712867404 0.0980127128628146 ENSG00000160072 ATAD3B
ENST00000485748 0.396362528603945 0.103672919656944 0.19463703455328 ENSG00000160072 ATAD3B
ENST00000474481 0.318526521917019 0.0649177149761231 0.221090925191574 ENSG00000160072 ATAD3B
ENST00000378756 0.74014185233005 0.424362888061177 0.0894884306269295 ENSG00000197785 ATAD3A
ENST00000378755 0.740247804364058 0.42446749444476 0.0894796766403309 ENSG00000197785 ATAD3A
ENST00000339113 0.693512876511868 0.361660198517483 0.0989715320887555 ENSG00000197785 ATAD3A
ENST00000536055 0.693512876511868 0.361660198517483 0.0989715320887555 ENSG00000197785 ATAD3A
ENST00000429957 0.653129640088046 0.315624176940683 0.0973408831480081 ENSG00000197785 ATAD3A
ENST00000400830 0.598301861446798 0.258339628699659 0.141668328917352 ENSG00000197785 ATAD3A
ENST00000378733 0.679557146700243 0.34522651679826 -0.13879301784428 ENSG00000205090 TMEM240
ENST00000425828 0.692488198782708 0.360336741928677 -0.134604660855767 ENSG00000205090 TMEM240
ENST00000291386 0.815955362754285 0.544144752573459 -0.0669166083073344 ENSG00000160075 SSU72
ENST00000378726 0.877002586124306 0.659922074188129 -0.022864802441389 ENSG00000160075 SSU72
ENST00000378725 0.818506367546266 0.548106615055018 -0.0723623043125273 ENSG00000160075 SSU72
ENST00000359060 0.690974433221135 0.358626907812293 0.0930553722539983 ENSG00000160075 SSU72
ENST00000539195 0.77623296523792 0.478197463466433 0.0607412806692427 ENSG00000215791 AL645728.2
ENST00000422725 0.0616439825589978 0.00222791031363844 0.349729381036306 ENSG00000228594 C1orf233
ENST00000520777 0.410135821237637 0.111441189228178 0.210000633154543 ENSG00000197530 MIB2
ENST00000378710 0.410135821237637 0.111441189228178 0.210000633154543 ENSG00000197530 MIB2
ENST00000360522 0.410135821237637 0.111441189228178 0.210000633154543 ENSG00000197530 MIB2
ENST00000357210 0.410135821237637 0.111441189228178 0.210000633154543 ENSG00000197530 MIB2
ENST00000355826 0.410697592946517 0.11179238025221 0.209771629181479 ENSG00000197530 MIB2
ENST00000518681 0.410735645241817 0.11184982530152 0.209736177966622 ENSG00000197530 MIB2
ENST00000505820 0.409825518563215 0.111192647316758 0.210120147361206 ENSG00000197530 MIB2
ENST00000479659 0.406755140113273 0.109201719517745 0.211314800398115 ENSG00000197530 MIB2
ENST00000489635 0.407953422140655 0.109985157283172 0.210806300663424 ENSG00000197530 MIB2
ENST00000511502 0.408935341003516 0.110575993230957 0.210459806825424 ENSG00000197530 MIB2
ENST00000477990 0.0146079042674665 0.00013337172485226 0.355793326129231 ENSG00000197530 MIB2
ENST00000514363 0.288856522164564 0.0528838273926759 0.250297444249928 ENSG00000197530 MIB2
ENST00000487053 0.402615193648265 0.107031323765803 0.211509304680178 ENSG00000197530 MIB2
ENST00000502470 0.208155579117706 0.0268191226460426 0.27929908241752 ENSG00000197530 MIB2
ENST00000378712 0.401803003169298 0.106564202759269 0.211766511721802 ENSG00000197530 MIB2
ENST00000507082 0.00752770459241464 3.29153707703197e-05 0.412840522684311 ENSG00000197530 MIB2
ENST00000510793 0.266811601463231 0.0446306179961885 0.25536404297701 ENSG00000197530 MIB2
ENST00000504599 0.424563852799581 0.120068163989614 0.204273915341496 ENSG00000197530 MIB2
ENST00000507229 0.449356918157761 0.1358944869847 0.195455736682774 ENSG00000197530 MIB2
ENST00000503789 0.268375624437706 0.0451120996818108 0.256366821230622 ENSG00000197530 MIB2
ENST00000378708 0.479491862747446 0.156686383736001 0.188119733750655 ENSG00000197530 MIB2
ENST00000506488 0.482811812611369 0.159408722260325 0.18675423325438 ENSG00000197530 MIB2
ENST00000514234 0.479736734438604 0.156949178934725 0.180279096770674 ENSG00000197530 MIB2
ENST00000486072 0.505739455935822 0.176831634495961 -0.159264337089758 ENSG00000197530 MIB2
ENST00000505370 0.30885267446203 0.0608217043197891 0.213482124805793 ENSG00000197530 MIB2
ENST00000473511 0.0712665800557718 0.00292840576881106 0.385841486328557 ENSG00000197530 MIB2
ENST00000464570 0.106819574818668 0.00691948705089769 0.353713022086577 ENSG00000197530 MIB2
ENST00000513088 0.717586517972581 0.39100673036709 -0.0633405626516623 ENSG00000248333 CDK11B
ENST00000341832 0.532997789995253 0.198990820917167 -0.0953850640290415 ENSG00000248333 CDK11B
ENST00000317673 0.593408728638738 0.254007187304952 -0.0885606738102907 ENSG00000248333 CDK11B
ENST00000340677 0.593408728638738 0.254007187304952 -0.0885606738102907 ENSG00000248333 CDK11B
ENST00000407249 0.593408728638738 0.254007187304952 -0.0885606738102907 ENSG00000248333 CDK11B
ENST00000607013 0.479824420877792 0.157128995241713 0.162752123581311 ENSG00000272004 RP11-345P4.10
ENST00000378662 0.670723823607666 0.335477591238755 0.104822874604035 ENSG00000189339 SLC35E2B
ENST00000234800 0.673883877595424 0.338866906217813 0.104425851998816 ENSG00000189339 SLC35E2B
ENST00000480991 0.625834102992729 0.28637121560894 0.126769754928707 ENSG00000189339 SLC35E2B
ENST00000481276 0.976945260959209 0.912801964802018 0.0117361433451392 ENSG00000189339 SLC35E2B
ENST00000356200 0.391502492589841 0.101118801605532 -0.115454892452831 ENSG00000008128 CDK11A
ENST00000598846 0.827440744746555 0.564702754969174 -0.033847141835345 ENSG00000268575 RP1-283E3.8
ENST00000358779 0.364162655114796 0.0864616432204214 -0.118214438596119 ENSG00000008128 CDK11A
ENST00000460465 0.364162655114796 0.0864616432204214 -0.118214438596119 ENSG00000008128 CDK11A
ENST00000404249 0.364162655114796 0.0864616432204214 -0.118214438596119 ENSG00000008128 CDK11A
ENST00000378633 0.364162655114796 0.0864616432204214 -0.118214438596119 ENSG00000008128 CDK11A
ENST00000357760 0.364162655114796 0.0864616432204214 -0.118214438596119 ENSG00000008128 CDK11A
ENST00000509982 0.391502492589841 0.101118801605532 -0.115454892452831 ENSG00000008128 CDK11A
ENST00000378638 0.391502492589841 0.101118801605532 -0.115454892452831 ENSG00000008128 CDK11A
ENST00000356937 0.387101548408575 0.0985341809218506 -0.119777039566039 ENSG00000008128 CDK11A
ENST00000468800 0.717279906232389 0.390456346499252 -0.0901212909133725 ENSG00000008128 CDK11A
ENST00000492390 0.576242221079714 0.236615230436451 -0.133079180473111 ENSG00000008128 CDK11A
ENST00000474916 0.644370671209869 0.30638342467465 -0.116081308136574 ENSG00000008128 CDK11A
ENST00000378635 0.455688469036912 0.140136620723755 -0.116862685764521 ENSG00000008128 CDK11A
ENST00000479362 0.442000021216329 0.130718040121712 -0.140181967612421 ENSG00000008128 CDK11A
ENST00000498810 0.842715929982998 0.593062357667349 -0.0593057483149683 ENSG00000008128 CDK11A
ENST00000487462 0.829940843301398 0.569142588378221 -0.0621081040025161 ENSG00000008128 CDK11A
ENST00000401096 0.781812130430235 0.486068537747382 -0.0750651355228589 ENSG00000008128 CDK11A
ENST00000577672 0.88686057714455 0.682281334384031 0.0323310394896047 ENSG00000227775 RP1-283E3.4
ENST00000417099 0.56549700791767 0.227003434028824 0.0995391931275781 ENSG00000227775 RP1-283E3.4
ENST00000355439 0.754502533674122 0.445587168635454 0.060531287911379 ENSG00000215790 SLC35E2
ENST00000400924 0.7442785048421 0.431235463121351 0.0624363483331933 ENSG00000215790 SLC35E2
ENST00000246421 0.92957106789018 0.781703435586037 0.0303633770396909 ENSG00000215790 SLC35E2
ENST00000475229 0.780836769436883 0.484540650607999 -0.0783541708035576 ENSG00000215790 SLC35E2
ENST00000424604 0.897127430287907 0.706242463742117 -0.0441803072348414 ENSG00000227775 RP1-283E3.4
ENST00000341426 0.817139347649459 0.545845913267618 0.0720636516146152 ENSG00000008130 NADK
ENST00000341991 0.817629151869367 0.546543267928459 0.0719679463732456 ENSG00000008130 NADK
ENST00000378625 0.820159638792397 0.551090342612095 0.0711594150909046 ENSG00000008130 NADK
ENST00000344463 0.817139347649459 0.545845913267618 0.0720636516146152 ENSG00000008130 NADK
ENST00000342348 0.795482991467684 0.508166071996861 0.076515618741274 ENSG00000008130 NADK
ENST00000498806 0.472515998757863 0.15177296406298 0.176238765660719 ENSG00000008130 NADK
ENST00000469045 0.821092863392298 0.552885716260932 0.0678730076890471 ENSG00000008130 NADK
ENST00000480499 0.930203105597378 0.783145497599214 0.0314267012595945 ENSG00000008130 NADK
ENST00000497747 0.894916433697304 0.700858496441379 0.0421670131931931 ENSG00000008130 NADK
ENST00000477235 0.99671335126707 0.985155637180754 0.00231096730484783 ENSG00000008130 NADK
ENST00000489538 0.981258761501459 0.926018082938013 0.0115150291328557 ENSG00000008130 NADK
ENST00000497615 0.970227528410247 0.890465974200638 0.0157005125484292 ENSG00000008130 NADK
ENST00000497186 0.998199827380379 0.991946841956303 0.00124965296889015 ENSG00000008130 NADK
ENST00000400922 0.984559340510877 0.935932690180609 -0.00906259138363438 ENSG00000008130 NADK
ENST00000492845 0.928767226790786 0.779481578272458 0.0369474867473849 ENSG00000008130 NADK
ENST00000492768 0.939484468108286 0.807008641374588 0.0320156358922337 ENSG00000008130 NADK
ENST00000460602 0.928772596864077 0.779593204379975 0.0359541371870135 ENSG00000008130 NADK
ENST00000464373 0.875825623159006 0.657534795750549 0.0483073626693479 ENSG00000008130 NADK
ENST00000378609 0.666950187475973 0.331063160168097 0.0606001769515368 ENSG00000078369 GNB1
ENST00000461893 0.198324883299743 0.0244501637415022 0.253304055121556 ENSG00000078369 GNB1
ENST00000471354 0.374965402413101 0.0920565876998496 0.171391372905931 ENSG00000078369 GNB1
ENST00000439272 0.727774465197608 0.406401624376331 -0.0562372438589163 ENSG00000078369 GNB1
ENST00000434686 0.721674968530433 0.396520604677517 -0.0591318032092201 ENSG00000078369 GNB1
ENST00000437146 0.764769129295495 0.460642496707265 0.0825410737931538 ENSG00000078369 GNB1
ENST00000472614 0.149122423393456 0.0135442378920633 -0.176699802478516 ENSG00000078369 GNB1
ENST00000607589 0.630942669214971 0.291680912521531 0.143035236631326 ENSG00000078369 GNB1
ENST00000469733 0.407571700498178 0.109748884285592 0.193450733103514 ENSG00000162585 C1orf86
ENST00000414253 0.354974850550874 0.0818717476163628 0.208544345854761 ENSG00000162585 C1orf86
ENST00000428120 0.354974850550874 0.0818717476163628 0.208544345854761 ENSG00000162585 C1orf86
ENST00000400919 0.354974850550874 0.0818717476163628 0.208544345854761 ENSG00000162585 C1orf86
ENST00000400918 0.359606941591191 0.0842015951842605 0.205129934733959 ENSG00000162585 C1orf86
ENST00000497675 0.377284203026068 0.0933511005309946 0.201310127924991 ENSG00000162585 C1orf86
ENST00000378543 0.337335105860753 0.0736195596987906 0.213620587674729 ENSG00000162585 C1orf86
ENST00000378546 0.337335105860753 0.0736195596987906 0.213620587674729 ENSG00000162585 C1orf86
ENST00000401813 0.354732576410021 0.0816976590507828 0.208823625593615 ENSG00000162585 C1orf86
ENST00000487186 0.362114267378299 0.0854134196002391 0.206125330738171 ENSG00000162585 C1orf86
ENST00000378545 0.35918140398179 0.0839678841564806 0.207636084929397 ENSG00000162585 C1orf86
ENST00000476803 0.395257966588631 0.103072984021905 0.196381260287096 ENSG00000162585 C1orf86
ENST00000440825 0.339062458236054 0.0743437475798165 0.213068579858383 ENSG00000162585 C1orf86
ENST00000420515 0.281433680168866 0.0500222049402224 0.228530718813122 ENSG00000162585 C1orf86
ENST00000378536 0.936302280663852 0.798616494695445 -0.023856526937926 ENSG00000157933 SKI
ENST00000508416 0.545580265679544 0.210158864309952 -0.159630757100272 ENSG00000157933 SKI
ENST00000478223 0.621359229737913 0.28225395386855 -0.131247191406578 ENSG00000157933 SKI
ENST00000507179 0.163075407057425 0.0162473785716186 0.288281171972849 ENSG00000157933 SKI
ENST00000378531 0.0911240258198414 0.00489360673315134 0.278687441123574 ENSG00000116151 MORN1
ENST00000606372 0.100531230411543 0.00611726631101824 0.267452440759983 ENSG00000116151 MORN1
ENST00000378529 0.118812244489858 0.00850781222535439 0.264000569928553 ENSG00000116151 MORN1
ENST00000378525 0.0600794663294181 0.00213325172026628 0.337197700118845 ENSG00000116151 MORN1
ENST00000378518 0.6041168781955 0.264087052693115 0.102408558456943 ENSG00000157916 RER1
ENST00000605895 0.382437541299323 0.0959865873839974 0.134364824046308 ENSG00000157916 RER1
ENST00000378513 0.424563852799581 0.120058185172102 0.11989877446093 ENSG00000157916 RER1
ENST00000306256 0.60406005336967 0.264030947018786 0.102672423518875 ENSG00000157916 RER1
ENST00000493207 0.788192221905578 0.496549031618709 0.0661802793141184 ENSG00000157916 RER1
ENST00000378512 0.425431931692602 0.120589758938047 0.119796466999437 ENSG00000157916 RER1
ENST00000443438 0.526338918029215 0.193165428069811 0.108187176882165 ENSG00000157916 RER1
ENST00000488353 0.390330876879011 0.100374527951938 0.121653385441307 ENSG00000157916 RER1
ENST00000462129 0.527892984058106 0.194457828504293 0.106052848594316 ENSG00000157916 RER1
ENST00000288774 0.435599362454923 0.126637003399906 0.153142780451749 ENSG00000157911 PEX10
ENST00000447513 0.451213698929671 0.137095839922489 0.148391041803785 ENSG00000157911 PEX10
ENST00000507596 0.451800419018339 0.137502781400925 0.148143133010146 ENSG00000157911 PEX10
ENST00000510434 0.386790357010225 0.098413275701944 0.197964517288002 ENSG00000157911 PEX10
ENST00000508384 0.564300181540609 0.225813100278089 0.144261221620418 ENSG00000157911 PEX10
ENST00000514502 0.405128414752544 0.108410215184435 0.205595388624165 ENSG00000157911 PEX10
ENST00000378466 0.507290063722147 0.177898756527677 0.117883252919707 ENSG00000157881 PANK4
ENST00000435556 0.507009485201148 0.177688911286997 0.117861818642613 ENSG00000157881 PANK4
ENST00000505228 0.668192995886523 0.332441227443316 0.0918805364682486 ENSG00000157881 PANK4
ENST00000502512 0.600757698961397 0.260637014851766 0.131507644664739 ENSG00000157881 PANK4
ENST00000468002 0.637915903578668 0.298652188468564 0.108487191430956 ENSG00000157881 PANK4
ENST00000486396 0.509196752231083 0.179187637957701 0.120187078971914 ENSG00000157881 PANK4
ENST00000502770 0.655812000029872 0.318807907484609 0.0920573996193965 ENSG00000157881 PANK4
ENST00000491212 0.345200875080609 0.0771225736995285 0.180932635628575 ENSG00000157881 PANK4
ENST00000514922 0.37101955777432 0.089978455562535 0.184435636057047 ENSG00000157881 PANK4
ENST00000416860 0.783712137956224 0.488694402894164 0.0871858106146832 ENSG00000238164 RP3-395M20.8
ENST00000452793 0.826178887622355 0.562290453603158 0.0797859057234299 ENSG00000238164 RP3-395M20.8
ENST00000426449 0.495761541501447 0.169290571241976 0.175446264659303 ENSG00000157873 TNFRSF14
ENST00000434817 0.544653073909496 0.209295434211487 0.158121454854032 ENSG00000157873 TNFRSF14
ENST00000435221 0.54426042270451 0.208945078739044 0.158244366897559 ENSG00000157873 TNFRSF14
ENST00000451778 0.540644579279003 0.205913494876199 0.159146484453755 ENSG00000157873 TNFRSF14
ENST00000409119 0.475558907151671 0.153699285470826 0.177124956048567 ENSG00000157873 TNFRSF14
ENST00000355716 0.519198809930386 0.186985161988558 0.160204251880166 ENSG00000157873 TNFRSF14
ENST00000475523 0.52088391839018 0.188461744257345 0.159635127446004 ENSG00000157873 TNFRSF14
ENST00000442392 0.489817975747095 0.164782998262422 0.178212850440087 ENSG00000157873 TNFRSF14
ENST00000482074 0.450069504870541 0.136309845820053 0.186010631587893 ENSG00000157873 TNFRSF14
ENST00000496064 0.450797111242357 0.136719118499462 0.184661855189334 ENSG00000157873 TNFRSF14
ENST00000463471 0.490118686330269 0.16499916109103 0.166441120617753 ENSG00000157873 TNFRSF14
ENST00000466750 0.451105032518283 0.136923234747293 0.172017945039898 ENSG00000157873 TNFRSF14
ENST00000471768 0.296909910050231 0.0560342643651982 0.210636171023591 ENSG00000157873 TNFRSF14
ENST00000463835 0.548472827985655 0.212460057631697 0.146223356473151 ENSG00000157873 TNFRSF14
ENST00000482602 0.559793530893858 0.221919977016651 0.132481834397888 ENSG00000157873 TNFRSF14
ENST00000480305 0.760627522002362 0.45499376431911 0.0935432470684802 ENSG00000157873 TNFRSF14
ENST00000493183 0.930955426996421 0.785185689661614 0.0395617654817816 ENSG00000157870 FAM213B
ENST00000474659 0.932222121490696 0.78875618176317 0.0388757029605479 ENSG00000157870 FAM213B
ENST00000419916 0.604889601652525 0.264813779841606 0.122978325044427 ENSG00000157870 FAM213B
ENST00000378424 0.604889601652525 0.264813779841606 0.122978325044427 ENSG00000157870 FAM213B
ENST00000537325 0.907400140689288 0.729920615489255 0.0497263809953211 ENSG00000157870 FAM213B
ENST00000378427 0.60406005336967 0.264016639027114 0.12318625963009 ENSG00000157870 FAM213B
ENST00000378425 0.60406005336967 0.264016639027114 0.12318625963009 ENSG00000157870 FAM213B
ENST00000464043 0.905656429479718 0.726262848062026 0.0507225357238014 ENSG00000157870 FAM213B
ENST00000444521 0.60406005336967 0.264016639027114 0.12318625963009 ENSG00000157870 FAM213B
ENST00000465233 0.96802278884785 0.88409687216462 0.0211722232735165 ENSG00000157870 FAM213B
ENST00000498083 0.969202353038871 0.887587512228914 0.0205433642885733 ENSG00000157870 FAM213B
ENST00000481683 0.956760269637968 0.853637049481623 0.0266648551154703 ENSG00000157870 FAM213B
ENST00000484099 0.588632262681085 0.248980597042209 0.125568115662908 ENSG00000157870 FAM213B
ENST00000477045 0.957923746869145 0.856815691950116 0.0259183491988407 ENSG00000157870 FAM213B
ENST00000476686 0.10648115999629 0.00686755225711145 0.218189986539633 ENSG00000157870 FAM213B
ENST00000471840 0.373021173739589 0.0911298473536528 0.174807450638847 ENSG00000142606 MMEL1
ENST00000288709 0.350924250637344 0.0799405215987818 0.180104446447012 ENSG00000142606 MMEL1
ENST00000378412 0.345200875080609 0.0771412667018257 0.182790849825722 ENSG00000142606 MMEL1
ENST00000502556 0.479736734438604 0.156905518939821 0.174029237869876 ENSG00000142606 MMEL1
ENST00000504800 0.479736734438604 0.156905518939821 0.174029237869876 ENSG00000142606 MMEL1
ENST00000294599 0.965691977929112 0.878762003716694 0.0232177806596059 ENSG00000162591 MEGF6
ENST00000356575 0.963320861127763 0.871890008672983 0.0245460089671595 ENSG00000162591 MEGF6
ENST00000485002 0.9639391325966 0.873520574797742 0.0242771400532814 ENSG00000162591 MEGF6
ENST00000378344 0.102009465378043 0.00633183016048125 0.174443085499757 ENSG00000158109 TPRG1L
ENST00000344579 0.102009465378043 0.00633183016048125 0.174443085499757 ENSG00000158109 TPRG1L
ENST00000378322 0.369882053337461 0.0893201683320732 0.155183289664424 ENSG00000116213 WRAP73
ENST00000270708 0.369882053337461 0.0893201683320732 0.155183289664424 ENSG00000116213 WRAP73
ENST00000471223 0.885336439387871 0.678927500175683 0.043990226884679 ENSG00000116213 WRAP73
ENST00000424367 0.535470448002967 0.201201130500026 0.11693699328359 ENSG00000116213 WRAP73
ENST00000465916 0.682496845787271 0.349157058327734 0.0935201114512714 ENSG00000116213 WRAP73
ENST00000419924 0.581747323332696 0.242217935245303 0.121187856023257 ENSG00000116213 WRAP73
ENST00000418088 0.190170038586903 0.022567445885558 0.233672078002819 ENSG00000227372 TP73-AS1
ENST00000452079 0.198846556666729 0.024619033798926 0.246748213602044 ENSG00000227372 TP73-AS1
ENST00000423764 0.296273726867403 0.0557321634964219 0.225762028521938 ENSG00000227372 TP73-AS1
ENST00000587071 0.565254159131634 0.226803149170218 0.14715917163068 ENSG00000227372 TP73-AS1
ENST00000608600 0.457030426517569 0.14140198950099 0.173891763333057 ENSG00000227372 TP73-AS1
ENST00000378251 0.862789402866457 0.632687000714804 0.0547727381333492 ENSG00000130764 LRRC47
ENST00000462356 0.479736734438604 0.156965157015183 0.127721664361314 ENSG00000130764 LRRC47
ENST00000479239 0.911376389964828 0.738561455195117 0.0314101221387267 ENSG00000130764 LRRC47
ENST00000607459 0.998199827380379 0.991643764486986 -0.00137745595273765 ENSG00000272153 RP1-286D6.5
ENST00000378230 0.997024432235736 0.986825271017759 0.00110674615866632 ENSG00000116198 CEP104
ENST00000438539 0.582047837472426 0.242632694102644 -0.106716597173923 ENSG00000116198 CEP104
ENST00000461667 0.976356845526315 0.910339411690267 -0.0104096796329065 ENSG00000116198 CEP104
ENST00000460038 0.738731913378463 0.422328185382561 0.0755269190129654 ENSG00000116198 CEP104
ENST00000494653 0.694407935944823 0.362800563887844 0.0669137417402691 ENSG00000116198 CEP104
ENST00000443466 0.443118977110003 0.131442674533465 0.134985230170444 ENSG00000116198 CEP104
ENST00000428079 0.73163739042104 0.412593960518132 0.0704485902656159 ENSG00000116198 CEP104
ENST00000494951 0.97597674481725 0.908847648725087 -0.0151714050256394 ENSG00000116198 CEP104
ENST00000378223 0.972627786420668 0.897844152910063 0.0136299042860593 ENSG00000116198 CEP104
ENST00000378212 0.554736171577975 0.217630937567106 -0.115688796082295 ENSG00000169598 DFFB
ENST00000378209 0.919531412455225 0.757936924827139 0.0251335897351472 ENSG00000169598 DFFB
ENST00000491998 0.919531412455225 0.757936924827139 0.0251335897351472 ENSG00000169598 DFFB
ENST00000338895 0.772718885744081 0.473148957262095 -0.0662534720627952 ENSG00000169598 DFFB
ENST00000468793 0.869159228562826 0.644916333502848 0.0388683634592714 ENSG00000169598 DFFB
ENST00000339350 0.826255687352587 0.562528201386528 0.0510638196351454 ENSG00000169598 DFFB
ENST00000477548 0.826255687352587 0.562528201386528 0.0510638196351454 ENSG00000169598 DFFB
ENST00000378206 0.817766400526224 0.54669671654884 0.0532397110464015 ENSG00000169598 DFFB
ENST00000475969 0.866607684671132 0.640123871856088 0.0411237659168254 ENSG00000169598 DFFB
ENST00000486765 0.047622736669409 0.00137228126540749 0.283626212466217 ENSG00000198912 C1orf174
ENST00000361605 0.047622736669409 0.00137228126540749 0.283626212466217 ENSG00000198912 C1orf174
ENST00000474140 0.047622736669409 0.00137228126540749 0.283626212466217 ENSG00000198912 C1orf174
ENST00000478423 0.977502301367167 0.914692976343978 -0.00719453647366698 ENSG00000131697 NPHP4
ENST00000460696 0.999176818633148 0.9957846252319 0.000521576162691423 ENSG00000131697 NPHP4
ENST00000378161 0.876679951722659 0.659242904481407 0.0411092376250756 ENSG00000131697 NPHP4
ENST00000489180 0.976896549731032 0.912083767608352 -0.00741319372644285 ENSG00000131697 NPHP4
ENST00000378156 0.976896549731032 0.912083767608352 -0.00741319372644285 ENSG00000131697 NPHP4
ENST00000378169 0.979139808770225 0.920595367026744 -0.00758517060030861 ENSG00000131697 NPHP4
ENST00000378111 0.358154578433033 0.0835063439851947 0.142129564129407 ENSG00000069424 KCNAB2
ENST00000378097 0.403102844611332 0.107264414597813 0.140245333840546 ENSG00000069424 KCNAB2
ENST00000378092 0.658493175321704 0.32157355739906 0.078933190955705 ENSG00000069424 KCNAB2
ENST00000478098 0.934642224076005 0.794448017049136 -0.0224224886712918 ENSG00000069424 KCNAB2
ENST00000445501 0.918698218751019 0.756242895036339 -0.0275372830796723 ENSG00000069424 KCNAB2
ENST00000428161 0.758952811321643 0.452843752992206 0.0659674028792231 ENSG00000069424 KCNAB2
ENST00000389632 0.772718885744081 0.473182729899398 0.0634694042310888 ENSG00000069424 KCNAB2
ENST00000602612 0.66720238303821 0.331317868684941 0.078467451538637 ENSG00000069424 KCNAB2
ENST00000378087 0.338380349980904 0.0740940245980487 0.145062168219246 ENSG00000069424 KCNAB2
ENST00000341524 0.417127689438433 0.115515879344993 0.135921138159639 ENSG00000069424 KCNAB2
ENST00000352527 0.417127689438433 0.115515879344993 0.135921138159639 ENSG00000069424 KCNAB2
ENST00000435937 0.996560681831854 0.984411170878401 -0.001618365333303 ENSG00000069424 KCNAB2
ENST00000164247 0.378007043583434 0.0937581338024665 0.145516735716114 ENSG00000069424 KCNAB2
ENST00000459822 0.864115635690699 0.635256321614607 0.0491033910343015 ENSG00000069424 KCNAB2
ENST00000594544 0.723646080288609 0.39933531782144 0.0968217308166051 ENSG00000268332 AL035406.1
ENST00000472700 0.989234076345236 0.954621013805443 0.00432446893966248 ENSG00000069424 KCNAB2
ENST00000378083 0.294808526734294 0.0549935605442606 0.164577727176105 ENSG00000069424 KCNAB2
ENST00000458166 0.21740527353445 0.0293957060270381 0.123435243098493 ENSG00000069424 KCNAB2
ENST00000462676 0.340661981826543 0.0750703844668258 0.159393511347314 ENSG00000069424 KCNAB2
ENST00000481789 0.0853302015541913 0.00418418763468811 0.179494007608386 ENSG00000069424 KCNAB2
ENST00000484532 0.770795802495571 0.469832352226897 -0.0390524531383625 ENSG00000116251 RPL22
ENST00000234875 0.757224647241997 0.449970981076519 -0.0402209090443415 ENSG00000116251 RPL22
ENST00000480661 0.446143102260147 0.13357792085954 -0.0892223867183158 ENSG00000116251 RPL22
ENST00000497965 0.454463584441345 0.139327355881172 -0.088122096714166 ENSG00000116251 RPL22
ENST00000471204 0.47212195032272 0.151393964240402 -0.0845950017990381 ENSG00000116251 RPL22
ENST00000465387 0.449166417117175 0.135718269248804 -0.0889263849148774 ENSG00000116251 RPL22
ENST00000462296 0.490213945248982 0.165088783492794 -0.0847902371551131 ENSG00000116251 RPL22
ENST00000465335 0.511580102659761 0.180996896944041 -0.0808819510108693 ENSG00000116251 RPL22
ENST00000377948 0.413681930535184 0.11348930859857 0.13516160754141 ENSG00000158286 RNF207
ENST00000377939 0.420446814123722 0.117287303036626 0.135422354603275 ENSG00000158286 RNF207
ENST00000496676 0.618350480943019 0.27929418834186 0.130448592099813 ENSG00000158286 RNF207
ENST00000483336 0.426017019194082 0.120870906135684 0.181775501944046 ENSG00000158286 RNF207
ENST00000343813 0.985616552639613 0.940172200857499 0.00387190820645186 ENSG00000116237 ICMT
ENST00000495791 0.752791799861974 0.442956397260274 -0.10003012762221 ENSG00000116237 ICMT
ENST00000489498 0.428356409718771 0.122203136485212 0.0617551897576858 ENSG00000116237 ICMT
ENST00000474756 0.264523897414557 0.0437548090334695 0.106911031790047 ENSG00000116237 ICMT
ENST00000362035 0.345049385260327 0.0770437961224794 0.19653892075589 ENSG00000116237 ICMT
ENST00000377893 0.145608945299471 0.0129233596281261 0.266489299181601 ENSG00000158292 GPR153
ENST00000608083 0.931155631865508 0.785727457557397 0.019493170861508 ENSG00000097021 ACOT7
ENST00000377845 0.767613511787088 0.46499838750047 0.053909652156787 ENSG00000097021 ACOT7
ENST00000377855 0.933911867467047 0.792771285064147 0.0188271633563089 ENSG00000097021 ACOT7
ENST00000377860 0.931155631865508 0.785727457557397 0.019493170861508 ENSG00000097021 ACOT7
ENST00000418124 0.931155631865508 0.785727457557397 0.019493170861508 ENSG00000097021 ACOT7
ENST00000545482 0.931155631865508 0.785695714233172 0.0194931727143003 ENSG00000097021 ACOT7
ENST00000361521 0.938791721289162 0.804302748820336 0.0178444796163358 ENSG00000097021 ACOT7
ENST00000377842 0.757834123701621 0.450934965322294 0.0557358161099668 ENSG00000097021 ACOT7
ENST00000473466 0.815955362754285 0.544145637265502 0.0566133009621996 ENSG00000097021 ACOT7
ENST00000481175 0.884800059852501 0.678181492121362 -0.0401584514854197 ENSG00000097021 ACOT7
ENST00000541130 0.700701354041462 0.370579162153389 0.0990921167367523 ENSG00000097021 ACOT7
ENST00000377705 0.749881225410597 0.439173462570945 -0.0562647822738992 ENSG00000162408 NOL9
ENST00000464383 0.582196114553185 0.242794042037659 -0.133688490135568 ENSG00000162408 NOL9
ENST00000319084 0.902604503901458 0.719398264724305 0.0422608225815693 ENSG00000204859 ZBTB48
ENST00000435905 0.880096425796177 0.668017568421233 0.050540877743074 ENSG00000204859 ZBTB48
ENST00000377674 0.942577546025454 0.815107240104645 0.023047120400622 ENSG00000204859 ZBTB48
ENST00000488936 0.947310670871828 0.82754483759276 0.0245456284313303 ENSG00000204859 ZBTB48
ENST00000482360 0.840227686789146 0.588452931019059 -0.0544254897155025 ENSG00000204859 ZBTB48
ENST00000377658 0.281439987174887 0.0500415283868681 0.225990593617586 ENSG00000162413 KLHL21
ENST00000377663 0.280449268588945 0.0496114363136055 0.226506934796394 ENSG00000162413 KLHL21
ENST00000467612 0.0663682841795905 0.00257045645205636 0.316656067644773 ENSG00000162413 KLHL21
ENST00000496707 0.0363787228172159 0.000810356102124479 0.291450371145009 ENSG00000162413 KLHL21
ENST00000463043 0.0283590476124975 0.000479325069056764 0.326509804819921 ENSG00000162413 KLHL21
ENST00000377648 0.751058453415553 0.440500606310404 0.0714832406878711 ENSG00000116273 PHF13
ENST00000495385 0.379864162128395 0.0948170453810775 0.152902272745067 ENSG00000116273 PHF13
ENST00000054650 0.868254763968073 0.64326849393435 0.0469564087010674 ENSG00000041988 THAP3
ENST00000307896 0.826917455442785 0.563929715813768 0.0587268373687487 ENSG00000041988 THAP3
ENST00000377627 0.370002362604258 0.0894474828729728 0.136648578435368 ENSG00000041988 THAP3
ENST00000484669 0.807369764498738 0.528888877889657 0.0642325897495194 ENSG00000041988 THAP3
ENST00000487819 0.914545658214992 0.746216811453959 0.0340579563779794 ENSG00000041988 THAP3
ENST00000465508 0.329692394596242 0.0698939347259276 0.13195687973113 ENSG00000007923 DNAJC11
ENST00000349363 0.939484468108286 0.807029547516768 0.0183173998003884 ENSG00000007923 DNAJC11
ENST00000451196 0.939484468108286 0.807029547516768 0.0183173998003884 ENSG00000007923 DNAJC11
ENST00000377577 0.972386257462306 0.897400256752105 0.00926099904459252 ENSG00000007923 DNAJC11
ENST00000294401 0.978944338713444 0.91998346156715 -0.0073099238621113 ENSG00000007923 DNAJC11
ENST00000542246 0.962356606524663 0.868570123050737 -0.0128873540609209 ENSG00000007923 DNAJC11
ENST00000377573 0.923423965854352 0.76642430746238 -0.0217965903306321 ENSG00000007923 DNAJC11
ENST00000472414 0.682818891757035 0.349572030279408 0.0861020496880454 ENSG00000007923 DNAJC11
ENST00000426784 0.674971331555828 0.340024902543172 -0.0722600409114665 ENSG00000007923 DNAJC11
ENST00000473993 0.654910171455938 0.317790624967775 -0.0750688769608042 ENSG00000007923 DNAJC11
ENST00000469318 0.696992765096549 0.365979428407708 -0.0685492706757791 ENSG00000007923 DNAJC11
ENST00000485073 0.551737138913783 0.215080542111437 -0.0929375725867863 ENSG00000007923 DNAJC11
ENST00000460594 0.262192171226319 0.0430411186332393 -0.154862399092907 ENSG00000007923 DNAJC11
ENST00000465911 0.808136736003994 0.53011474556094 -0.0620148353255078 ENSG00000007923 DNAJC11
ENST00000303635 0.0707074773955581 0.00289476122828856 -0.195444842416642 ENSG00000171735 CAMTA1
ENST00000490738 0.0406921124158564 0.00100666592642439 -0.243947978189241 ENSG00000171735 CAMTA1
ENST00000476163 0.0928823392588659 0.00512097273917817 -0.170459671708406 ENSG00000171735 CAMTA1
ENST00000473578 0.0403744582891774 0.000994455504912906 -0.243972259977186 ENSG00000171735 CAMTA1
ENST00000557126 0.0968155132171724 0.00566654324506477 -0.174472875268303 ENSG00000171735 CAMTA1
ENST00000467404 0.0408278476836825 0.00101379792300312 -0.243232727454686 ENSG00000171735 CAMTA1
ENST00000439411 0.0738431240163527 0.00313382923424826 -0.194804905130494 ENSG00000171735 CAMTA1
ENST00000461311 0.0921035980021811 0.0050335802724055 -0.178019676600757 ENSG00000171735 CAMTA1
ENST00000486138 0.0398151212211691 0.00096522806539193 -0.25891346752956 ENSG00000171735 CAMTA1
ENST00000482934 0.13054523810116 0.0102640612990175 -0.182619953467651 ENSG00000171735 CAMTA1
ENST00000470648 0.65345053120112 0.316117348170476 -0.0905123701655377 ENSG00000171735 CAMTA1
ENST00000461580 0.65585014711731 0.31884059108538 -0.0899500696205782 ENSG00000171735 CAMTA1
ENST00000472283 0.374613591957075 0.0918951384665845 -0.222012028023234 ENSG00000171735 CAMTA1
ENST00000467267 0.712280636784326 0.384732892407306 0.069545649253618 ENSG00000171735 CAMTA1
ENST00000054666 0.377027891345731 0.0932104633827136 0.108811744321554 ENSG00000049245 VAMP3
ENST00000470357 0.605548688470846 0.265410381994261 0.0647386433906192 ENSG00000049245 VAMP3
ENST00000487194 0.38175392609485 0.0957409382830955 0.11784688680943 ENSG00000049245 VAMP3
ENST00000377532 0.802471762859504 0.520402107800244 -0.0709010841530734 ENSG00000049246 PER3
ENST00000361923 0.804081711889955 0.523426581364574 -0.0703477008515493 ENSG00000049246 PER3
ENST00000451646 0.634763753442323 0.29531777663207 -0.152143431496838 ENSG00000236266 RP3-467L1.4
ENST00000493373 0.735379436664366 0.418039595516808 -0.0929893175892727 ENSG00000116288 PARK7
ENST00000460192 0.753055621754114 0.443524362379992 -0.0897274494317631 ENSG00000116288 PARK7
ENST00000338639 0.731875973364269 0.412915761324506 -0.092799346537225 ENSG00000116288 PARK7
ENST00000493678 0.731456314873224 0.412250317844539 -0.0929364151508318 ENSG00000116288 PARK7
ENST00000377493 0.731405661479446 0.412164498763673 -0.0929526891568232 ENSG00000116288 PARK7
ENST00000465354 0.753055621754114 0.44352922407053 -0.0898867153010662 ENSG00000116288 PARK7
ENST00000377491 0.730927647354858 0.411570376820619 -0.0931443478866743 ENSG00000116288 PARK7
ENST00000377488 0.730748085590886 0.411261369945911 -0.0933036812317012 ENSG00000116288 PARK7
ENST00000497113 0.750332034812402 0.439878819071977 -0.0906317382715921 ENSG00000116288 PARK7
ENST00000469225 0.579885272540154 0.240391921116594 -0.13078101348755 ENSG00000116288 PARK7
ENST00000474874 0.816820127161873 0.545388263132375 0.0690448078651312 ENSG00000116285 ERRFI1
ENST00000377482 0.717839684526555 0.391478853705934 0.101572764700824 ENSG00000116285 ERRFI1
ENST00000467067 0.802451178439483 0.520361440411045 0.0827376825482863 ENSG00000116285 ERRFI1
ENST00000469499 0.63610281961838 0.296713132622034 0.122095297422915 ENSG00000116285 ERRFI1
ENST00000487559 0.680431274606119 0.346340032196841 0.125690083772596 ENSG00000116285 ERRFI1
ENST00000337907 0.0557117125266475 0.00181188267546048 -0.239791206985579 ENSG00000142599 RERE
ENST00000377464 0.537550917728992 0.203022164728523 -0.0723894548101114 ENSG00000142599 RERE
ENST00000467350 0.0901961527114132 0.00479905367881358 0.233366415871427 ENSG00000142599 RERE
ENST00000400907 0.214859415812996 0.0285707206367266 -0.165434082962332 ENSG00000142599 RERE
ENST00000476556 0.968559624603608 0.885696737773397 -0.00892834440661332 ENSG00000142599 RERE
ENST00000400908 0.0318701894632387 0.00059810283341057 -0.281334107347555 ENSG00000142599 RERE
ENST00000505225 0.359588158890219 0.0841894449832441 0.163831942221021 ENSG00000142599 RERE
ENST00000464367 0.281061710269691 0.0498652009197892 0.251058310108371 ENSG00000142599 RERE
ENST00000488215 0.135107515984475 0.0110378188072442 -0.192849280699553 ENSG00000142599 RERE
ENST00000460659 0.0375398960844961 0.000856062867592445 -0.273396884064622 ENSG00000142599 RERE
ENST00000492766 0.0352611755009134 0.000758125185577596 -0.276990210667587 ENSG00000142599 RERE
ENST00000465125 0.0362846451529854 0.000807672655394145 -0.276369480901178 ENSG00000142599 RERE
ENST00000464972 0.0287451666143474 0.000488949799692144 -0.336202694835642 ENSG00000142599 RERE
ENST00000480342 0.0506751786685539 0.0015136457916413 -0.338128565009705 ENSG00000142599 RERE
ENST00000507012 0.130427765213494 0.0102078172913236 -0.275937555171886 ENSG00000142599 RERE
ENST00000469251 0.037194512443046 0.00084476487784303 -0.389150734816151 ENSG00000142599 RERE
ENST00000514428 0.0677708114558908 0.00270086428715131 -0.339328350940242 ENSG00000142599 RERE
ENST00000468247 0.130341215367527 0.0101552905538049 -0.276096883721747 ENSG00000142599 RERE
ENST00000234590 0.48428329708857 0.160710850319809 0.109806394684118 ENSG00000074800 ENO1
ENST00000464920 0.593219850700558 0.253820143757723 0.0945602868308844 ENSG00000074800 ENO1
ENST00000497492 0.132489881969665 0.0105626298054073 0.170165160361076 ENSG00000074800 ENO1
ENST00000486051 0.252816946538593 0.0400954039658467 0.119808539655972 ENSG00000074800 ENO1
ENST00000492343 0.198089354143834 0.0243634745152651 0.126439628700314 ENSG00000074800 ENO1
ENST00000489867 0.128560545964864 0.00989989788983658 0.16679741709118 ENSG00000074800 ENO1
ENST00000377403 0.249012372766269 0.0388348712857861 0.15459442281124 ENSG00000049239 H6PD
ENST00000602477 0.2879756447872 0.0525477170955882 0.164888428952762 ENSG00000049239 H6PD
ENST00000495451 0.135152755674583 0.0110540868125483 0.200551045812603 ENSG00000049239 H6PD
ENST00000328089 0.668590072127396 0.33289167985437 -0.0821706440858238 ENSG00000171621 SPSB1
ENST00000450402 0.47677842106545 0.154864332887412 -0.146477525683285 ENSG00000171621 SPSB1
ENST00000357898 0.732206562226741 0.413398118654974 0.0961034782218964 ENSG00000171621 SPSB1
ENST00000302692 0.886307382563131 0.680890814356923 -0.0298358533076044 ENSG00000171612 SLC25A33
ENST00000377376 0.49747408515102 0.170653184725388 0.142505662409376 ENSG00000188807 TMEM201
ENST00000340381 0.515237532515614 0.183607174597755 0.138161998721058 ENSG00000188807 TMEM201
ENST00000340305 0.565771745950047 0.227348805540422 0.124318635750096 ENSG00000188807 TMEM201
ENST00000416541 0.53024012234507 0.196488551778619 0.142458974686844 ENSG00000188807 TMEM201
ENST00000536656 0.210280617038995 0.0274790548707959 0.193142331455336 ENSG00000171608 PIK3CD
ENST00000377346 0.215333296151367 0.0287015505517067 0.19833769345539 ENSG00000171608 PIK3CD
ENST00000484851 0.482841071919604 0.159445282642823 0.183122392741956 ENSG00000171608 PIK3CD
ENST00000361110 0.169597146639157 0.017699124511541 0.236745829243584 ENSG00000171608 PIK3CD
ENST00000481137 0.0577984475928673 0.00197375748597826 0.324884006326043 ENSG00000171608 PIK3CD
ENST00000479223 0.0827344058312279 0.00392937147884435 0.310203282247234 ENSG00000171608 PIK3CD
ENST00000543390 0.273100071470586 0.0468051513245142 0.226875141457041 ENSG00000171608 PIK3CD
ENST00000377298 0.512297950069948 0.181465415719854 0.100033127465809 ENSG00000171603 CLSTN1
ENST00000377288 0.512297950069948 0.181465415719854 0.100033127465809 ENSG00000171603 CLSTN1
ENST00000477264 0.553530774953405 0.216715820226417 0.117260270695349 ENSG00000171603 CLSTN1
ENST00000435891 0.407814349191767 0.109908099153741 0.144076492305293 ENSG00000171603 CLSTN1
ENST00000361311 0.513618656453043 0.182387062753027 0.0997633140717914 ENSG00000171603 CLSTN1
ENST00000464286 0.50676955235806 0.177497715476668 0.112550266052132 ENSG00000171603 CLSTN1
ENST00000377263 0.806794386684467 0.527734929862624 -0.0475411598564214 ENSG00000178585 CTNNBIP1
ENST00000454104 0.610745530926209 0.270921635104833 0.112668534061423 ENSG00000223989 RP11-84A14.5
ENST00000537447 0.796248406699435 0.509444546082952 0.0565194065519207 ENSG00000178585 CTNNBIP1
ENST00000400904 0.485360495470972 0.161484362203314 -0.117833755328453 ENSG00000178585 CTNNBIP1
ENST00000377258 0.951651950854391 0.838340024055452 -0.0189762667658099 ENSG00000178585 CTNNBIP1
ENST00000377256 0.987796655771613 0.949737681368763 -0.0061703339995775 ENSG00000178585 CTNNBIP1
ENST00000488540 0.551737138913783 0.215020799054752 0.0897228586985029 ENSG00000162441 LZIC
ENST00000377223 0.74623129156999 0.433887203484804 0.0477412239804619 ENSG00000162441 LZIC
ENST00000400903 0.84643383808017 0.600076609859811 0.0285733672950233 ENSG00000162441 LZIC
ENST00000541052 0.908131696372784 0.731222168028248 0.0176422303836466 ENSG00000162441 LZIC
ENST00000377213 0.931933534503864 0.787870659548264 0.0139956059543265 ENSG00000162441 LZIC
ENST00000471853 0.274548095155814 0.0473236198445681 0.215727272884454 ENSG00000162441 LZIC
ENST00000445884 0.482109454683368 0.158886723718486 -0.160990206495503 ENSG00000228150 RP11-84A14.4
ENST00000403197 0.104198207978271 0.00659087080323911 -0.22517091543597 ENSG00000173614 NMNAT1
ENST00000377205 0.360963508750485 0.0847137815297569 -0.125789038503906 ENSG00000173614 NMNAT1
ENST00000462686 0.204822379390603 0.0259981693932291 -0.170021765721191 ENSG00000173614 NMNAT1
ENST00000492735 0.105033756123272 0.00668787751881175 -0.24294078608093 ENSG00000173614 NMNAT1
ENST00000496751 0.844044472053765 0.596063852799963 0.0522954280811712 ENSG00000173614 NMNAT1
ENST00000413148 0.918720601577817 0.756351928234681 0.0402745326675006 ENSG00000241326 RP11-807G9.2
ENST00000253251 0.851091634972763 0.609442322253634 -0.023147672951513 ENSG00000130939 UBE4B
ENST00000377157 0.918292371382029 0.754777531640089 -0.014636345995133 ENSG00000130939 UBE4B
ENST00000377153 0.783871443515379 0.48906412795807 -0.0592951666661262 ENSG00000130939 UBE4B
ENST00000343090 0.852862769275179 0.613139075483137 -0.0301136513978798 ENSG00000130939 UBE4B
ENST00000462658 0.486505197713377 0.162449838412927 0.135802305046642 ENSG00000130939 UBE4B
ENST00000475795 0.989068740915632 0.953583718471727 0.00370067515097997 ENSG00000130939 UBE4B
ENST00000470736 0.90139022022308 0.715706336427768 -0.0294170376586518 ENSG00000130939 UBE4B
ENST00000466379 0.965358306249043 0.877958719930665 -0.0108104284964746 ENSG00000130939 UBE4B
ENST00000488228 0.910124083080468 0.736064236264573 0.0299936274328449 ENSG00000130939 UBE4B
ENST00000487244 0.765679672737563 0.462220935876581 0.0606047857993881 ENSG00000130939 UBE4B
ENST00000465408 0.453062344862251 0.13826777091452 0.164155086330404 ENSG00000130939 UBE4B
ENST00000377093 0.247876638946264 0.0384006595073867 -0.107677942908593 ENSG00000054523 KIF1B
ENST00000263934 0.207474212258126 0.0266247762954942 -0.0949206802600587 ENSG00000054523 KIF1B
ENST00000377086 0.32265322750904 0.0667521631118879 -0.0758115003550233 ENSG00000054523 KIF1B
ENST00000377083 0.161373593133248 0.0159458555363133 -0.129365145902485 ENSG00000054523 KIF1B
ENST00000377081 0.382518359506691 0.0960816381908792 -0.0699492067553956 ENSG00000054523 KIF1B
ENST00000497835 0.0875327677696579 0.00444309522395596 -0.254543633627115 ENSG00000054523 KIF1B
ENST00000465635 0.204539980703613 0.0259270659129842 -0.224595779556478 ENSG00000054523 KIF1B
ENST00000483340 0.228324621500789 0.0326403053825963 -0.218524691389631 ENSG00000054523 KIF1B
ENST00000491493 0.867119166202722 0.641026819831576 0.0324073773087716 ENSG00000142657 PGD
ENST00000487775 0.814319459303108 0.540783922884886 0.0581704063656839 ENSG00000142657 PGD
ENST00000541529 0.467906037652335 0.148446809315334 0.0736672454595992 ENSG00000142657 PGD
ENST00000477958 0.736044011438506 0.418831336853773 0.0566669012467753 ENSG00000142657 PGD
ENST00000270776 0.389026283527481 0.0995759317987467 0.0798747637656982 ENSG00000142657 PGD
ENST00000483936 0.762659171284031 0.457727038253231 0.0427976740881186 ENSG00000142657 PGD
ENST00000538557 0.45609752244811 0.140477250284681 0.0726300781974045 ENSG00000142657 PGD
ENST00000465632 0.681680599093959 0.348078150038599 0.0607964909818557 ENSG00000142657 PGD
ENST00000460189 0.794476712785363 0.506659817632938 0.0397037742629281 ENSG00000142657 PGD
ENST00000493288 0.933186481855632 0.79063058246313 0.0191461594240341 ENSG00000142657 PGD
ENST00000498356 0.05144176421623 0.00155262412208089 0.176116702721253 ENSG00000142657 PGD
ENST00000496718 0.183127706010354 0.0208533047999717 0.181630460493758 ENSG00000142657 PGD
ENST00000400900 0.356785638127205 0.0828371872331774 -0.160093198875679 ENSG00000251503 APITD1-CORT
ENST00000602296 0.356785638127205 0.0828371872331774 -0.160093198875679 ENSG00000175279 APITD1
ENST00000602787 0.356785638127205 0.0828371872331774 -0.160093198875679 ENSG00000175279 APITD1
ENST00000470413 0.354094751196014 0.0813695018183008 -0.160656480986793 ENSG00000251503 APITD1-CORT
ENST00000309048 0.46349815978148 0.145712099572453 -0.145342355271644 ENSG00000175279 APITD1
ENST00000477755 0.624191396961438 0.285056225686801 -0.110554280347561 ENSG00000175279 APITD1
ENST00000462462 0.61040710017843 0.270639423863552 -0.123185914909598 ENSG00000175279 APITD1
ENST00000465026 0.518653806144914 0.186200111439497 -0.137972127539951 ENSG00000251503 APITD1-CORT
ENST00000602446 0.666950187475973 0.331008773800689 -0.114495776888697 ENSG00000251503 APITD1-CORT
ENST00000377038 0.867273495330242 0.641354218752139 0.0223385485974693 ENSG00000160049 DFFA
ENST00000424487 0.835859153600803 0.580938780281546 -0.0573228736335307 ENSG00000203469 RP5-1113E3.3
ENST00000476658 0.367959387000707 0.0882622729958882 0.111161228459256 ENSG00000160049 DFFA
ENST00000377036 0.513907799119298 0.18269569057836 0.0975128583424053 ENSG00000160049 DFFA
ENST00000472851 0.401431319545586 0.106400719158202 -0.161713573708601 ENSG00000142655 PEX14
ENST00000356607 0.0968240188698254 0.00567146403512591 -0.203558512310662 ENSG00000142655 PEX14
ENST00000538836 0.0913140732917194 0.00492645183599284 -0.206536153029687 ENSG00000142655 PEX14
ENST00000491661 0.0984294480396812 0.00586446416910948 -0.249220505383956 ENSG00000142655 PEX14
ENST00000473118 0.933227094291829 0.790742717073284 -0.0133564528583001 ENSG00000120948 TARDBP
ENST00000240185 0.586855140742903 0.247063580285695 -0.05691431659974 ENSG00000120948 TARDBP
ENST00000476201 0.939097173700279 0.805554742048679 -0.013644234322256 ENSG00000120948 TARDBP
ENST00000472476 0.895668531122336 0.7019650135284 -0.0195610218542866 ENSG00000120948 TARDBP
ENST00000439080 0.654910171455938 0.317781726704699 -0.0532312889230692 ENSG00000120948 TARDBP
ENST00000473869 0.559331911685958 0.221628035136476 -0.0597552898351141 ENSG00000120948 TARDBP
ENST00000315091 0.582345162669618 0.243001095276925 -0.0570635708166236 ENSG00000120948 TARDBP
ENST00000477447 0.544795150217583 0.209432245792925 -0.0697799295577661 ENSG00000120948 TARDBP
ENST00000496840 0.587753416643567 0.247887654618304 -0.0816870789620549 ENSG00000120948 TARDBP
ENST00000475189 0.159951673906071 0.0156630737591333 0.328887959828087 ENSG00000116649 SRM
ENST00000376957 0.248762545921571 0.0387503239313638 0.157386793218143 ENSG00000116649 SRM
ENST00000490101 0.146140193304738 0.0130156204001039 0.3171348942903 ENSG00000116649 SRM
ENST00000465788 0.908579244917996 0.732146454495621 0.0314200633185641 ENSG00000116649 SRM
ENST00000459997 0.762994656133992 0.458148432241996 0.0646101901222796 ENSG00000116649 SRM
ENST00000487300 0.590585367188229 0.251029020146235 0.107784303501269 ENSG00000116649 SRM
ENST00000304457 0.531733841920768 0.197865516405593 0.125511093397887 ENSG00000171824 EXOSC10
ENST00000376936 0.531733841920768 0.197865516405593 0.125511093397887 ENSG00000171824 EXOSC10
ENST00000474216 0.766481715398546 0.463378605702904 0.0727326510178105 ENSG00000171824 EXOSC10
ENST00000544779 0.532812200168244 0.19888043879224 0.1252873584473 ENSG00000171824 EXOSC10
ENST00000452378 0.631486935997411 0.292257695912403 0.137940128625477 ENSG00000226849 RP4-635E18.7
ENST00000469634 0.673118273123691 0.337969366004921 0.132349597597151 ENSG00000171824 EXOSC10
ENST00000478271 0.729781876822828 0.410100127223538 0.114885122002595 ENSG00000171824 EXOSC10
ENST00000470611 0.927535857205586 0.776213068011651 -0.0225623723454459 ENSG00000171824 EXOSC10
ENST00000498576 0.619612415273701 0.280789892707495 -0.0988474431667331 ENSG00000171824 EXOSC10
ENST00000472078 0.33944135110455 0.0744926858589796 0.181116962723408 ENSG00000171824 EXOSC10
ENST00000485606 0.128860949151582 0.00996063261604521 0.231844679745079 ENSG00000171824 EXOSC10
ENST00000460196 0.200839368639081 0.025108709684985 0.179139253224166 ENSG00000171824 EXOSC10
ENST00000376838 0.983187538579082 0.931993293235715 -0.00594830686259066 ENSG00000198793 MTOR
ENST00000361445 0.743586976051357 0.430137452655169 0.0347817375652827 ENSG00000198793 MTOR
ENST00000473471 0.704068755025323 0.374635614469279 -0.0894223768937932 ENSG00000198793 MTOR
ENST00000490931 0.790919641959336 0.501027575056576 -0.0603237117365122 ENSG00000198793 MTOR
ENST00000455339 0.987796655771613 0.949722740118039 0.0054007983327139 ENSG00000198793 MTOR
ENST00000495435 0.851091634972763 0.609446390416448 -0.0458466428794843 ENSG00000198793 MTOR
ENST00000445982 0.963732478394874 0.87273003675707 0.0179183965325441 ENSG00000225602 MTOR-AS1
ENST00000420480 0.962356606524663 0.868533207524795 0.0195952429109065 ENSG00000225602 MTOR-AS1
ENST00000376810 0.980081251535822 0.922879048039408 0.00781310621728476 ENSG00000120942 UBIAD1
ENST00000376804 0.918439495435515 0.755858775439374 -0.0247732796578979 ENSG00000120942 UBIAD1
ENST00000486588 0.997031333127237 0.986866568777578 0.001409990443517 ENSG00000120942 UBIAD1
ENST00000483738 0.976356845526315 0.910494610517832 0.00964012312992832 ENSG00000120942 UBIAD1
ENST00000251546 0.853034648721335 0.613505407126727 0.0607961026094443 ENSG00000132879 FBXO44
ENST00000425796 0.532058669038223 0.198215798864181 0.145824412078465 ENSG00000132879 FBXO44
ENST00000376770 0.826159001661434 0.561961653348069 0.0686072724259501 ENSG00000132879 FBXO44
ENST00000376768 0.552545884912703 0.215817351176934 0.137590407316765 ENSG00000132879 FBXO44
ENST00000251547 0.826159001661434 0.561961653348069 0.0686072724259501 ENSG00000132879 FBXO44
ENST00000376760 0.571576294515712 0.23266028731454 0.133700844386196 ENSG00000132879 FBXO44
ENST00000376762 0.84807829032498 0.603562407636212 0.0622729001808185 ENSG00000132879 FBXO44
ENST00000475435 0.914503302165004 0.746040683375466 0.0393935778342893 ENSG00000132879 FBXO44
ENST00000471895 0.962371462267271 0.869077829908496 0.0209096979390236 ENSG00000132879 FBXO44
ENST00000235310 0.623959029819097 0.284833900547687 0.115545550513137 ENSG00000116670 MAD2L2
ENST00000376692 0.60518444253045 0.265029948762365 0.120552932291779 ENSG00000116670 MAD2L2
ENST00000376672 0.624048014580652 0.284894702096796 0.11552322690409 ENSG00000116670 MAD2L2
ENST00000376669 0.595020451119228 0.255273988912447 0.122438605268925 ENSG00000116670 MAD2L2
ENST00000376667 0.637727598188234 0.29844914205107 0.113352385184622 ENSG00000116670 MAD2L2
ENST00000445656 0.615859670515053 0.276555977298551 0.117416732297174 ENSG00000116670 MAD2L2
ENST00000456915 0.615709087349287 0.276342501677862 0.117472748356005 ENSG00000116670 MAD2L2
ENST00000376664 0.66105012426258 0.324382718624614 0.107024839891151 ENSG00000116670 MAD2L2
ENST00000376655 0.86997993304645 0.647012994509074 0.0524373011843162 ENSG00000116670 MAD2L2
ENST00000376637 0.525894976513891 0.192654945920973 0.139278142264626 ENSG00000177674 AGTRAP
ENST00000476512 0.50828697561612 0.178653804181468 0.142988675901607 ENSG00000177674 AGTRAP
ENST00000400895 0.52107806647396 0.188687889264414 0.140123264770307 ENSG00000177674 AGTRAP
ENST00000494437 0.668008668389409 0.332160955741458 0.101092285636003 ENSG00000177674 AGTRAP
ENST00000491346 0.549013173563827 0.212912007602736 0.132211531663433 ENSG00000177674 AGTRAP
ENST00000376629 0.530046872137307 0.196300747935986 0.138458537603633 ENSG00000177674 AGTRAP
ENST00000376627 0.519426314695028 0.1872028859112 0.141277548391818 ENSG00000177674 AGTRAP
ENST00000314340 0.53024012234507 0.196485289241195 0.138427317446868 ENSG00000177674 AGTRAP
ENST00000452018 0.564627573307791 0.226305162023911 0.130062810094956 ENSG00000177674 AGTRAP
ENST00000510878 0.520889267324294 0.188516002373179 0.140623821501977 ENSG00000177674 AGTRAP
ENST00000476309 0.550641154726412 0.214110079922646 0.153901559737819 ENSG00000177674 AGTRAP
ENST00000514733 0.522802256475538 0.190287172492756 0.161851372693081 ENSG00000177674 AGTRAP
ENST00000513739 0.501760296441353 0.173693329308156 0.162562126640105 ENSG00000177674 AGTRAP
ENST00000471765 0.389128999039329 0.0996356544914049 0.190159982297903 ENSG00000177674 AGTRAP
ENST00000433342 0.399048037533141 0.105059278524409 0.183249594848035 ENSG00000215910 C1orf167
ENST00000312793 0.410727836986738 0.111829047100769 0.179547920127459 ENSG00000215910 C1orf167
ENST00000444493 0.519970315632613 0.187689629346224 0.151612248764943 ENSG00000215910 C1orf167
ENST00000449278 0.519970315632613 0.187689629346224 0.151612248764943 ENSG00000215910 C1orf167
ENST00000376592 0.589857436630479 0.250221829707119 0.134089413501784 ENSG00000177000 MTHFR
ENST00000376583 0.58946411208613 0.24955987317192 0.134901106883569 ENSG00000177000 MTHFR
ENST00000376590 0.558032966732779 0.22040641465543 0.146766794375595 ENSG00000177000 MTHFR
ENST00000376585 0.605377843860298 0.265199478004554 0.135789102986551 ENSG00000177000 MTHFR
ENST00000312413 0.758608410157505 0.452252120443415 0.0434114504136419 ENSG00000011021 CLCN6
ENST00000346436 0.758620361417008 0.452285583374079 0.0434092511352262 ENSG00000011021 CLCN6
ENST00000376497 0.853092713521201 0.613809265223959 -0.0445010916341867 ENSG00000011021 CLCN6
ENST00000376487 0.843755394655838 0.595229261649078 0.0314938823179623 ENSG00000011021 CLCN6
ENST00000376496 0.862590922503648 0.632382772747166 0.0270858815752964 ENSG00000011021 CLCN6
ENST00000376491 0.991247595420829 0.962942449000423 -0.00335460134781616 ENSG00000011021 CLCN6
ENST00000376492 0.975192810732488 0.905593246219609 0.00837883592054319 ENSG00000011021 CLCN6
ENST00000376490 0.991247595420829 0.962942449000423 -0.00335460134781616 ENSG00000011021 CLCN6
ENST00000494028 0.841755670207027 0.591231951126516 0.0411860445618024 ENSG00000011021 CLCN6
ENST00000446542 0.824686833216725 0.559365768790075 0.0519771861157584 ENSG00000242349 NPPA-AS1
ENST00000376572 0.242370776942765 0.0366398116850855 0.221320869498834 ENSG00000116685 KIAA2013
ENST00000376576 0.171170466404489 0.0181262868599114 0.25678291345465 ENSG00000116685 KIAA2013
ENST00000485046 0.75635565689435 0.448742215753638 0.0669281059373917 ENSG00000083444 PLOD1
ENST00000449038 0.90162796839831 0.716480847738808 0.036259875218235 ENSG00000083444 PLOD1
ENST00000358133 0.896321736349417 0.703579229952581 0.0378597767402682 ENSG00000083444 PLOD1
ENST00000376369 0.483450416200804 0.160159096600517 0.112844589272049 ENSG00000083444 PLOD1
ENST00000429000 0.717791471718779 0.391361543936699 0.07335794019462 ENSG00000083444 PLOD1
ENST00000196061 0.46231154712831 0.144933951784339 0.113127432324293 ENSG00000083444 PLOD1
ENST00000465920 0.425000157638061 0.120339594058818 0.125001044557641 ENSG00000083444 PLOD1
ENST00000491536 0.306833129569697 0.0599477252716478 0.148895478691799 ENSG00000083444 PLOD1
ENST00000470133 0.406887901956584 0.109268477568914 0.131793594611264 ENSG00000083444 PLOD1
ENST00000481933 0.335489064949729 0.0725585059733898 0.16557064440726 ENSG00000083444 PLOD1
ENST00000444836 0.732788720557601 0.414232882526239 0.0616717849037453 ENSG00000116688 MFN2
ENST00000490079 0.612128683408367 0.272237776825863 -0.0927922270002903 ENSG00000116688 MFN2
ENST00000235329 0.732801632478989 0.414290998204807 0.0616697020829231 ENSG00000116688 MFN2
ENST00000484391 0.827090620585187 0.56414663688316 -0.0483144865403068 ENSG00000116688 MFN2
ENST00000497302 0.789423485822697 0.498476214034793 -0.0559091450364255 ENSG00000116688 MFN2
ENST00000412236 0.781621610725961 0.485781580356007 -0.0587372126186938 ENSG00000116688 MFN2
ENST00000478749 0.97288452763617 0.898451446031473 -0.0112109831870704 ENSG00000116691 MIIP
ENST00000235332 0.994247460690786 0.975166477142846 -0.00285856963667431 ENSG00000116691 MIIP
ENST00000436478 0.994247460690786 0.975157333896745 -0.0028619914097802 ENSG00000116691 MIIP
ENST00000466860 0.994626506132934 0.977786290451067 0.00216012259318214 ENSG00000116691 MIIP
ENST00000498685 0.826727566360691 0.56350613564391 -0.0438203453330049 ENSG00000116691 MIIP
ENST00000460823 0.98932302302881 0.954770833801546 0.00723764250717402 ENSG00000116691 MIIP
ENST00000356315 0.581938450771828 0.242427375873278 -0.0593256421446816 ENSG00000048707 VPS13D
ENST00000358136 0.581938450771828 0.242427375873278 -0.0593256421446816 ENSG00000048707 VPS13D
ENST00000489961 0.418517497866622 0.116195927412559 -0.162989307414872 ENSG00000048707 VPS13D
ENST00000011700 0.555221937564742 0.218120766568363 -0.0685057083805065 ENSG00000048707 VPS13D
ENST00000460333 0.841960559979912 0.591725595920447 -0.0357968975327089 ENSG00000048707 VPS13D
ENST00000487188 0.955578587277632 0.850523655600963 -0.0159821807150012 ENSG00000048707 VPS13D
ENST00000496628 0.442688018905544 0.131226910853751 -0.0896845546855747 ENSG00000048707 VPS13D
ENST00000543766 0.246723244304751 0.0379406467958561 -0.143321510605152 ENSG00000048707 VPS13D
ENST00000471923 0.987682608034398 0.949060234703142 -0.00501703760643795 ENSG00000048707 VPS13D
ENST00000543710 0.945175140458461 0.822168914621722 0.0209112792067439 ENSG00000048707 VPS13D
ENST00000484063 0.230882533663165 0.033347457333303 -0.251261074246373 ENSG00000116731 PRDM2
ENST00000376048 0.707856960629323 0.379779718674176 -0.0656488493981445 ENSG00000116731 PRDM2
ENST00000311066 0.630301391849961 0.290944436568033 -0.0788725260809105 ENSG00000116731 PRDM2
ENST00000235372 0.693743190074861 0.361917529050911 -0.0682084117525605 ENSG00000116731 PRDM2
ENST00000491134 0.654659898366732 0.317429250278456 -0.0716734882453843 ENSG00000116731 PRDM2
ENST00000502727 0.0263516406762363 0.000421535353708468 -0.269518149095212 ENSG00000116731 PRDM2
ENST00000502724 0.0270820796295083 0.000442721375089227 -0.270576376562594 ENSG00000116731 PRDM2
ENST00000413440 0.738136755900785 0.421331556190892 -0.0611897505663378 ENSG00000116731 PRDM2
ENST00000343137 0.725176051701997 0.402321451212659 -0.0635667672064587 ENSG00000116731 PRDM2
ENST00000491815 0.0275124676680502 0.000457898567203509 -0.270272298825447 ENSG00000116731 PRDM2
ENST00000503842 0.742814622517673 0.428865948007643 -0.0600555832120507 ENSG00000116731 PRDM2
ENST00000407521 0.0260875973706505 0.000413433854086433 -0.269504470419654 ENSG00000116731 PRDM2
ENST00000505823 0.743352127961861 0.42966395611811 -0.0599490709402708 ENSG00000116731 PRDM2
ENST00000487453 0.0311390973458492 0.000569277881842839 -0.371602578710574 ENSG00000116731 PRDM2
ENST00000491547 0.404604980413418 0.108027458852074 -0.135067007589677 ENSG00000189337 KAZN
ENST00000376030 0.267499013657139 0.0448587866544053 -0.137192755427259 ENSG00000189337 KAZN
ENST00000503743 0.422273082810514 0.118470427145729 -0.151943249786353 ENSG00000189337 KAZN
ENST00000422387 0.231678324737907 0.0335802441892784 -0.147135068572385 ENSG00000189337 KAZN
ENST00000361144 0.32265322750904 0.0667517754409347 -0.129791336963616 ENSG00000189337 KAZN
ENST00000376028 0.413010243467358 0.113084760098247 -0.180450969888882 ENSG00000189337 KAZN
ENST00000400798 0.360858446409853 0.084672914538086 -0.121944538531886 ENSG00000189337 KAZN
ENST00000400797 0.521612193253044 0.189007408082037 -0.125125111476938 ENSG00000189337 KAZN
ENST00000428417 0.361319166461425 0.0850089020755808 -0.115119583224645 ENSG00000171729 TMEM51
ENST00000376014 0.362492788414379 0.0856147119042703 -0.114674067228213 ENSG00000171729 TMEM51
ENST00000451326 0.371670313140594 0.0902994199404532 -0.131010412237639 ENSG00000171729 TMEM51
ENST00000400796 0.383165957189985 0.0965960302559381 -0.111799596545682 ENSG00000171729 TMEM51
ENST00000434578 0.383530713256179 0.0967363927938056 -0.111800845952898 ENSG00000171729 TMEM51
ENST00000376008 0.385191588115229 0.0974767792707258 -0.111770723016632 ENSG00000171729 TMEM51
ENST00000375980 0.250775797007973 0.0394137813050379 0.169223987537253 ENSG00000142634 EFHD2
ENST00000445566 0.846648878956391 0.600579759076636 0.0644752817822545 ENSG00000142634 EFHD2
ENST00000546424 0.459741418843484 0.14310864200755 0.132856123387693 ENSG00000132906 CASP9
ENST00000333868 0.480294627155836 0.157425015931093 0.132849827083355 ENSG00000132906 CASP9
ENST00000348549 0.484548242645467 0.160917709063401 0.131830066062538 ENSG00000132906 CASP9
ENST00000400777 0.459605515212205 0.143024163184878 0.138241620070219 ENSG00000132906 CASP9
ENST00000375890 0.482115659583798 0.158906383417947 0.141278056110964 ENSG00000132906 CASP9
ENST00000474305 0.422494346075576 0.118792093597449 0.152143915815328 ENSG00000132906 CASP9
ENST00000447522 0.343413022134378 0.0762045971074519 0.179878307863932 ENSG00000132906 CASP9
ENST00000440484 0.326976944001691 0.0686626910218491 0.195504435164057 ENSG00000132906 CASP9
ENST00000546969 0.545428592461862 0.209993241747983 0.137765494088044 ENSG00000132906 CASP9
ENST00000375849 0.719041533617219 0.392909153242089 -0.0463850749182971 ENSG00000116138 DNAJC16
ENST00000375847 0.73514332776793 0.417617461297469 -0.0445446919633325 ENSG00000116138 DNAJC16
ENST00000475133 0.73514332776793 0.417617461297469 -0.0445446919633325 ENSG00000116138 DNAJC16
ENST00000375838 0.388750426292937 0.0993980824799878 -0.113309792944059 ENSG00000116138 DNAJC16
ENST00000483270 0.968076817652313 0.884263609871533 0.0102964302677815 ENSG00000116138 DNAJC16
ENST00000495523 0.89754990038845 0.707174893490276 0.0352290740876484 ENSG00000116138 DNAJC16
ENST00000480945 0.792929427756965 0.504405138557863 0.0442700558256198 ENSG00000197312 DDI2
ENST00000486680 0.950369505898165 0.834490100156392 0.0149763745274374 ENSG00000197312 DDI2
ENST00000546927 0.793669669162656 0.505383727136419 0.0584042853849151 ENSG00000197312 DDI2
ENST00000320153 0.946044332742865 0.824222131611613 0.0138737999324918 ENSG00000197312 DDI2
ENST00000483899 0.563110499020268 0.224436894483933 -0.0856583029486376 ENSG00000197312 DDI2
ENST00000548451 0.880827212218984 0.669626171919328 -0.0474566565509123 ENSG00000197312 DDI2
ENST00000345034 0.495693123853675 0.169204636769153 0.159522678478677 ENSG00000215695 RSC1A1
ENST00000375799 0.845655136693716 0.598723883463241 0.0470771353094398 ENSG00000116786 PLEKHM2
ENST00000375793 0.84400357057083 0.595871811640672 0.0474166304449068 ENSG00000116786 PLEKHM2
ENST00000462455 0.306789064477836 0.0599339869016408 -0.132828161360083 ENSG00000116786 PLEKHM2
ENST00000453804 0.518995759025482 0.186503228123596 0.143101803445342 ENSG00000237938 RP11-288I21.1
ENST00000477849 0.402879769251071 0.107158114759838 0.178895044014989 ENSG00000116786 PLEKHM2
ENST00000375771 0.425914763221603 0.120826624116718 0.178115726032748 ENSG00000162458 FBLIM1
ENST00000375766 0.423464348995529 0.119311614659528 0.179056239650843 ENSG00000162458 FBLIM1
ENST00000400773 0.422291357703417 0.118595167982181 0.178969859975198 ENSG00000162458 FBLIM1
ENST00000332305 0.80136463971065 0.518057598143502 0.0844849374540725 ENSG00000162458 FBLIM1
ENST00000317122 0.997203160281761 0.987564321316916 -0.00183183464765445 ENSG00000179743 RP11-169K16.9
ENST00000375759 0.902134736510409 0.717583371288473 0.0280863807323045 ENSG00000065526 SPEN
ENST00000438066 0.998576557721041 0.993932609774097 -0.000720522153265029 ENSG00000065526 SPEN
ENST00000471538 0.620260671785084 0.281442039434767 0.110521921821311 ENSG00000065526 SPEN
ENST00000442985 0.485944369116964 0.161990186643765 -0.121501291910192 ENSG00000065526 SPEN
ENST00000375743 0.238548802830399 0.0355856083040842 0.171780617731001 ENSG00000116809 ZBTB17
ENST00000537142 0.238548802830399 0.0355856083040842 0.171780617731001 ENSG00000116809 ZBTB17
ENST00000375733 0.238548802830399 0.0355856083040842 0.171780617731001 ENSG00000116809 ZBTB17
ENST00000448462 0.517082366428056 0.184933446542163 0.124552864828198 ENSG00000116809 ZBTB17
ENST00000492834 0.367986322209607 0.0882803089513891 0.19866690542591 ENSG00000116809 ZBTB17
ENST00000490899 0.585908399689762 0.246109532640814 0.141395697493907 ENSG00000116809 ZBTB17
ENST00000479282 0.597352022397979 0.25729169312387 0.112134845463601 ENSG00000116809 ZBTB17
ENST00000494020 0.529325146632421 0.195620025432579 0.156882838562251 ENSG00000116809 ZBTB17
ENST00000358432 0.896558568192297 0.704069269079945 0.0458872863608525 ENSG00000142627 EPHA2
ENST00000375592 0.0338082091394679 0.000671138504729897 -0.236590183195804 ENSG00000037637 FBXO42
ENST00000475078 0.642377837978854 0.30401117306838 -0.106111589229406 ENSG00000055070 SZRD1
ENST00000401088 0.656996694600304 0.32008493700388 0.106629255657085 ENSG00000055070 SZRD1
ENST00000471507 0.90274754826123 0.719852038170422 0.0361870929121782 ENSG00000055070 SZRD1
ENST00000401089 0.657994101940583 0.320989340060613 0.106564567193263 ENSG00000055070 SZRD1
ENST00000486763 0.959407664529597 0.860519488521922 0.0164322756452499 ENSG00000055070 SZRD1
ENST00000476423 0.724745460714189 0.401650895472017 -0.0823674537969496 ENSG00000055070 SZRD1
ENST00000475554 0.930872012448218 0.784876702548618 0.0267740518179257 ENSG00000055070 SZRD1
ENST00000375590 0.82166266302679 0.55367209854604 0.0589414792004177 ENSG00000055070 SZRD1
ENST00000472351 0.890252341808429 0.689512265109466 0.0404387194697942 ENSG00000055070 SZRD1
ENST00000492354 0.658007203236932 0.321024416154125 0.106558214433899 ENSG00000055070 SZRD1
ENST00000472461 0.891749901450171 0.693309834989706 0.0398756280864827 ENSG00000055070 SZRD1
ENST00000491418 0.62902060743922 0.289707486192256 0.114515494888698 ENSG00000187144 SPATA21
ENST00000466212 0.563089034293622 0.224407502322151 0.135368013651623 ENSG00000187144 SPATA21
ENST00000337132 0.898214475644783 0.708763547058586 0.0355352595988477 ENSG00000157191 NECAP2
ENST00000504551 0.956809330293357 0.854358588910832 0.0217715923209342 ENSG00000157191 NECAP2
ENST00000406746 0.898214475644783 0.708763547058586 0.0355352595988477 ENSG00000157191 NECAP2
ENST00000457722 0.937616652803194 0.801343877654469 0.0291382689348508 ENSG00000157191 NECAP2
ENST00000486390 0.811853146187469 0.536763454784687 -0.0886500002913927 ENSG00000157191 NECAP2
ENST00000443980 0.898214475644783 0.708763547058586 0.0355352595988477 ENSG00000157191 NECAP2
ENST00000504858 0.983187538579082 0.931539910239541 -0.0112867207439895 ENSG00000157191 NECAP2
ENST00000508680 0.902037993640398 0.71727432052242 -0.0475983594476762 ENSG00000157191 NECAP2
ENST00000492095 0.898214475644783 0.708763547058586 0.0355352595988477 ENSG00000157191 NECAP2
ENST00000459640 0.96710086236428 0.88205603283784 0.0182343192293775 ENSG00000157191 NECAP2
ENST00000496239 0.898214475644783 0.708763547058586 0.0355352595988477 ENSG00000157191 NECAP2
ENST00000513161 0.956809330293357 0.854358588910832 0.0217715923209342 ENSG00000157191 NECAP2
ENST00000509727 0.089738423635023 0.00474181041995131 0.295552381838157 ENSG00000157191 NECAP2
ENST00000457898 0.588637060467432 0.248988971540395 -0.113503894267993 ENSG00000226029 RP4-798A10.2
ENST00000263511 0.831206315614332 0.571361383425788 -0.0538999631143431 ENSG00000080947 CROCCP3
ENST00000591348 0.933158717919913 0.790510269167277 -0.0262143483576681 ENSG00000080947 CROCCP3
ENST00000420820 0.772404563170469 0.472518096033744 -0.0810569831653955 ENSG00000080947 CROCCP3
ENST00000591316 0.348849426690909 0.0788586970694734 -0.199518786405341 ENSG00000080947 CROCCP3
ENST00000590118 0.496179558984544 0.169639241266404 -0.152581024424583 ENSG00000080947 CROCCP3
ENST00000589964 0.519198809930386 0.186985440832128 -0.148398619106998 ENSG00000080947 CROCCP3
ENST00000430580 0.928201723756786 0.778235359499097 0.017997527658978 ENSG00000219481 NBPF1
ENST00000392963 0.984171334113767 0.934660418771426 0.0072054621732657 ENSG00000219481 NBPF1
ENST00000420031 0.427577143133524 0.121842312646786 -0.170341200990896 ENSG00000219481 NBPF1
ENST00000432949 0.519426314695028 0.187221359621176 -0.134370823065828 ENSG00000219481 NBPF1
ENST00000420513 0.524270449349807 0.191239754295542 0.140574411328675 ENSG00000219481 NBPF1
ENST00000599069 0.757245648113132 0.450021203748768 0.0533850974860458 ENSG00000219481 NBPF1
ENST00000599908 0.755346171150889 0.447174110290626 0.0841276565009694 ENSG00000219481 NBPF1
ENST00000449853 0.974875548028087 0.904951845359348 0.0109180632624435 ENSG00000219481 NBPF1
ENST00000540383 0.939426162707679 0.806820949808497 0.030376785142657 ENSG00000215908 CROCCP2
ENST00000412962 0.933455605201414 0.791421797853102 0.0317687907463785 ENSG00000215908 CROCCP2
ENST00000362058 0.496639548279131 0.170132638183796 -0.127983114665476 ENSG00000215908 CROCCP2
ENST00000466256 0.9853131826231 0.939051368273315 0.00774045994728357 ENSG00000058453 CROCC
ENST00000375541 0.845578087692611 0.598512876471355 0.0623410665342603 ENSG00000058453 CROCC
ENST00000445545 0.891163548002681 0.692094639733745 0.0456379017734293 ENSG00000058453 CROCC
ENST00000467938 0.855501928098905 0.618161698245704 0.0540050003602523 ENSG00000058453 CROCC
ENST00000492631 0.522031255025599 0.189398814074071 0.140832039918973 ENSG00000058453 CROCC
ENST00000467715 0.64162292441314 0.303264114415024 0.112895674127564 ENSG00000058453 CROCC
ENST00000494191 0.821862172153629 0.554013259945978 0.0618521356798055 ENSG00000058453 CROCC
ENST00000486318 0.857645332222429 0.622396135390031 0.0437944768351738 ENSG00000058453 CROCC
ENST00000498688 0.9721005598235 0.89661125986194 0.0122029333370335 ENSG00000058453 CROCC
ENST00000477773 0.80190088516442 0.519261769139097 0.0597106569657046 ENSG00000058453 CROCC
ENST00000465021 0.584697075708238 0.245021737061916 0.135367022311908 ENSG00000058453 CROCC
ENST00000465291 0.400929783427916 0.106146184919514 0.218158796795791 ENSG00000058453 CROCC
ENST00000375535 0.456652466848652 0.141024737702608 0.137418698020349 ENSG00000117122 MFAP2
ENST00000375534 0.343423704424502 0.0762106694296349 0.165799702088871 ENSG00000117122 MFAP2
ENST00000490075 0.439941279436782 0.129191580560977 0.142352554271805 ENSG00000117122 MFAP2
ENST00000438542 0.439149287190709 0.128798997250324 0.142390347954658 ENSG00000117122 MFAP2
ENST00000476788 0.357132014408365 0.0830446460581788 0.164871817424638 ENSG00000117122 MFAP2
ENST00000478684 0.247235418600007 0.0381473297600572 0.219612412372252 ENSG00000117122 MFAP2
ENST00000492598 0.228186187368238 0.0325909990581993 0.228974857082156 ENSG00000117122 MFAP2
ENST00000446261 0.300134245397455 0.0572412978744979 0.214287654868447 ENSG00000226526 RP1-37C10.3
ENST00000326735 0.197304097013882 0.0241754410990277 0.252953793951238 ENSG00000159363 ATP13A2
ENST00000341676 0.189236951823636 0.0223322857450163 0.258746678969498 ENSG00000159363 ATP13A2
ENST00000452699 0.189236951823636 0.0223322857450163 0.258746678969498 ENSG00000159363 ATP13A2
ENST00000466561 0.00998729183400992 6.06105993591418e-05 0.396042319046421 ENSG00000159363 ATP13A2
ENST00000502418 0.0314146078869576 0.000583538541818483 0.357374521367261 ENSG00000159363 ATP13A2
ENST00000503552 0.140631575070999 0.0120227338782806 0.297614140443212 ENSG00000159363 ATP13A2
ENST00000463860 0.161364897522897 0.0159399366271406 0.248214280278802 ENSG00000159363 ATP13A2
ENST00000502860 0.21640291965699 0.0290813110252709 0.243660372041135 ENSG00000159363 ATP13A2
ENST00000506174 0.27281771075508 0.0467017147905732 0.219164313531374 ENSG00000159363 ATP13A2
ENST00000510069 0.359588158890219 0.0841812830724168 0.183353718568246 ENSG00000159363 ATP13A2
ENST00000511957 0.128681029525253 0.00991635959982791 0.248249990509476 ENSG00000159363 ATP13A2
ENST00000508222 0.123258203320043 0.00911783100376477 0.253592241963204 ENSG00000159363 ATP13A2
ENST00000509619 0.340696405812211 0.0750912947034847 0.196334942573237 ENSG00000159363 ATP13A2
ENST00000375499 0.947665333784473 0.828601858987637 0.02608890638646 ENSG00000117118 SDHB
ENST00000485092 0.863460999049147 0.633871694184937 0.0681143601286115 ENSG00000117118 SDHB
ENST00000475049 0.845858837874551 0.599137769850889 0.0750709636840056 ENSG00000117118 SDHB
ENST00000485515 0.928767226790786 0.779530327647861 0.0333224310624141 ENSG00000117118 SDHB
ENST00000491274 0.897721458315137 0.707842303635553 0.0442824208638515 ENSG00000117118 SDHB
ENST00000475506 0.896840732418761 0.70564902283044 0.0484124723272259 ENSG00000117118 SDHB
ENST00000463045 0.912394770721165 0.740891698479754 0.0412294272735707 ENSG00000117118 SDHB
ENST00000466613 0.989524324531789 0.955230673288434 0.00746628862944899 ENSG00000117118 SDHB
ENST00000439577 0.992335464838077 0.967597032813971 -0.00425001448669424 ENSG00000227751 RP1-20B21.4
ENST00000375436 0.8797811819773 0.667503269102665 0.04037233316631 ENSG00000179051 RCC2
ENST00000474892 0.225216089003638 0.0317589401352333 0.145278157136367 ENSG00000179051 RCC2
ENST00000375433 0.783434713851826 0.488207314975439 0.05414008104624 ENSG00000179051 RCC2
ENST00000361221 0.528161207272377 0.194615446678376 -0.114108863917348 ENSG00000074964 ARHGEF10L
ENST00000452522 0.528161986727474 0.194624212923998 -0.114105709723562 ENSG00000074964 ARHGEF10L
ENST00000434513 0.389515931840474 0.0998958224189843 -0.146829912135508 ENSG00000074964 ARHGEF10L
ENST00000375415 0.698976742194099 0.368339721845887 -0.079236756286884 ENSG00000074964 ARHGEF10L
ENST00000375420 0.851176631927204 0.609723961389354 -0.0452674741802248 ENSG00000074964 ARHGEF10L
ENST00000469726 0.94491295501372 0.821599688932758 -0.0239200301325422 ENSG00000074964 ARHGEF10L
ENST00000375408 0.97955316198089 0.921531769018887 -0.0103547875833393 ENSG00000074964 ARHGEF10L
ENST00000167825 0.979574214652943 0.921580061344594 -0.010347831951398 ENSG00000074964 ARHGEF10L
ENST00000475356 0.899155224905163 0.71081846712071 -0.0372357293228974 ENSG00000074964 ARHGEF10L
ENST00000466782 0.882520282425808 0.672863448272715 -0.048168115585346 ENSG00000074964 ARHGEF10L
ENST00000494072 0.846340930260153 0.599846529110007 0.0620412309581783 ENSG00000255275 RP13-279N23.2
ENST00000538309 0.551680983128844 0.214965092581485 0.160306926263108 ENSG00000159423 ALDH4A1
ENST00000538839 0.563367812483534 0.224767937445197 0.150970273992412 ENSG00000159423 ALDH4A1
ENST00000290597 0.563512570820752 0.225028421888817 0.150837622283505 ENSG00000159423 ALDH4A1
ENST00000375341 0.564403651634618 0.226086948103656 0.150459858473054 ENSG00000159423 ALDH4A1
ENST00000432718 0.30203958315403 0.0579658707669724 0.195208358222541 ENSG00000159423 ALDH4A1
ENST00000455833 0.837616277641522 0.584135636643158 -0.0594444218740986 ENSG00000169991 IFFO2
ENST00000416166 0.890252341808429 0.68960695192873 -0.037808740599792 ENSG00000169991 IFFO2
ENST00000375254 0.429957209310021 0.123200441246897 0.0731545601271068 ENSG00000127481 UBR4
ENST00000375226 0.430405618767563 0.123492711203183 0.073094995236586 ENSG00000127481 UBR4
ENST00000375267 0.430405618767563 0.123492711203183 0.073094995236586 ENSG00000127481 UBR4
ENST00000375217 0.430405618767563 0.123492711203183 0.073094995236586 ENSG00000127481 UBR4
ENST00000375225 0.570320877768066 0.23160179398681 0.0982951202932692 ENSG00000127481 UBR4
ENST00000429347 0.325812674810668 0.068086984251911 0.118470440431275 ENSG00000127481 UBR4
ENST00000375224 0.309535164806215 0.0611059409747994 0.126910819468941 ENSG00000127481 UBR4
ENST00000459947 0.667255741215469 0.331426585529217 0.0991488472979149 ENSG00000127481 UBR4
ENST00000486515 0.704144226274102 0.374694172396513 0.106127134288231 ENSG00000127481 UBR4
ENST00000543981 0.308954778144821 0.0608660727639999 0.126071777106502 ENSG00000127481 UBR4
ENST00000467272 0.586518401645026 0.246659673683215 0.0856418618335274 ENSG00000127481 UBR4
ENST00000483922 0.576941815767121 0.237101506156317 0.120917970861052 ENSG00000127481 UBR4
ENST00000494503 0.918089981769275 0.754013144553438 0.0293992796783185 ENSG00000127481 UBR4
ENST00000466969 0.999002076186092 0.995400404007907 0.000683346677008592 ENSG00000127481 UBR4
ENST00000375218 0.519426314695028 0.187171142456062 0.115442380738769 ENSG00000127481 UBR4
ENST00000425413 0.942735296282922 0.815506171463884 0.0127656864674967 ENSG00000127481 UBR4
ENST00000417040 0.937538108719781 0.801129032513754 0.0130553784994214 ENSG00000127481 UBR4
ENST00000475973 0.995366908970254 0.980098965546037 0.00248464407288087 ENSG00000127481 UBR4
ENST00000465036 0.424351148544284 0.119875747109192 -0.187381655105292 ENSG00000127481 UBR4
ENST00000419533 0.735723044897228 0.418441405597953 0.0518684701361181 ENSG00000127481 UBR4
ENST00000437898 0.987006949733703 0.947577740337205 0.00344524063134666 ENSG00000230424 RP1-43E13.2
ENST00000477853 0.973825253442329 0.901668276164419 -0.00833453609262463 ENSG00000127463 EMC1
ENST00000480380 0.790378462996245 0.500087128353117 0.0522037117118657 ENSG00000127463 EMC1
ENST00000375199 0.990015594001684 0.9568541815562 -0.00361378265583893 ENSG00000127463 EMC1
ENST00000375208 0.980421679589483 0.923923519633836 0.006301456471598 ENSG00000127463 EMC1
ENST00000461353 0.462494511796989 0.145041750239383 0.119303017577572 ENSG00000127463 EMC1
ENST00000486405 0.329135622573385 0.0696781762882073 0.175795275769965 ENSG00000127463 EMC1
ENST00000486238 0.252530635384077 0.0400188940518907 0.240899742312716 ENSG00000127463 EMC1
ENST00000494770 0.222689068045368 0.0309705115438325 0.164491503761204 ENSG00000127463 EMC1
ENST00000462505 0.314218153009825 0.0630694139497068 0.226564768991919 ENSG00000127463 EMC1
ENST00000467423 0.525894976513891 0.192646875749184 -0.131616053861581 ENSG00000127463 EMC1
ENST00000475079 0.96180656688681 0.866496207145329 0.017037929637898 ENSG00000127463 EMC1
ENST00000488681 0.98569175082564 0.940746154227297 0.00674855667633764 ENSG00000127463 EMC1
ENST00000356068 0.978796398320319 0.919213238650463 0.00910994147564677 ENSG00000127463 EMC1
ENST00000330263 0.511568331759579 0.180981703657965 0.103668138035906 ENSG00000053372 MRTO4
ENST00000493700 0.21640291965699 0.0290907554604201 0.18681039451278 ENSG00000053372 MRTO4
ENST00000479559 0.830679135116858 0.570504721728818 0.054455396792193 ENSG00000053372 MRTO4
ENST00000235835 0.180194743485889 0.0202018586882555 0.214523950206277 ENSG00000053371 AKR7A2
ENST00000330072 0.179400700622466 0.0199369339205384 0.214920069760535 ENSG00000053371 AKR7A2
ENST00000489286 0.219984576681324 0.0301959371702201 0.196912221355267 ENSG00000053371 AKR7A2
ENST00000481966 0.250008211505592 0.0391171643843233 0.197803771951363 ENSG00000053371 AKR7A2
ENST00000492217 0.0683913354058413 0.00273948692862031 0.316900724461028 ENSG00000053371 AKR7A2
ENST00000375155 0.689682347881102 0.357345708910218 0.0903161654164731 ENSG00000040487 PQLC2
ENST00000375153 0.687553930175349 0.355071911617665 0.0908390677377764 ENSG00000040487 PQLC2
ENST00000469076 0.688135962801674 0.355743372210903 0.0907943718094397 ENSG00000040487 PQLC2
ENST00000400548 0.691028187012474 0.358683629289767 0.090227581621509 ENSG00000040487 PQLC2
ENST00000497827 0.638992105898056 0.299783118491033 0.10380936134831 ENSG00000040487 PQLC2
ENST00000432465 0.476464691842581 0.15451076629721 0.161521824282715 ENSG00000040487 PQLC2
ENST00000401084 0.769323974832543 0.467394708534668 -0.0511706643805811 ENSG00000077549 CAPZB
ENST00000264203 0.769323974832543 0.467394708534668 -0.0511706643805811 ENSG00000077549 CAPZB
ENST00000375144 0.990406387201219 0.958865819295661 0.0040856970405519 ENSG00000077549 CAPZB
ENST00000375142 0.76913748759749 0.46720594908728 -0.0512033898000104 ENSG00000077549 CAPZB
ENST00000433834 0.77715087466372 0.479585107509144 -0.048108280676308 ENSG00000077549 CAPZB
ENST00000264202 0.421217273746235 0.117788277627734 -0.0975258590061216 ENSG00000077549 CAPZB
ENST00000413711 0.294061883929561 0.0547017101317414 -0.114417511604603 ENSG00000077549 CAPZB
ENST00000459967 0.271366807084337 0.0461882277014303 -0.131057175925404 ENSG00000077549 CAPZB
ENST00000457768 0.755067094628456 0.446561509258218 -0.0597923482016669 ENSG00000077549 CAPZB
ENST00000489607 0.617278263636497 0.278124546100485 -0.0868869064547649 ENSG00000077549 CAPZB
ENST00000482808 0.313249266494036 0.0626127104516429 -0.159735965106634 ENSG00000077549 CAPZB
ENST00000602662 0.864276727646205 0.635718993903137 -0.046619810154357 ENSG00000270136 MINOS1-NBL1
ENST00000486890 0.187649921171748 0.0219406995251692 -0.233323399863295 ENSG00000173436 MINOS1
ENST00000322753 0.123095803228665 0.0090756433734791 -0.225756436302458 ENSG00000173436 MINOS1
ENST00000498067 0.773622170860962 0.474322037904502 -0.108847545347415 ENSG00000173436 MINOS1
ENST00000462646 0.201304851403923 0.0252280991077894 -0.234005235653016 ENSG00000173436 MINOS1
ENST00000467029 0.123406568941706 0.00915339658173851 -0.236322126435855 ENSG00000173436 MINOS1
ENST00000481464 0.12270757881568 0.00902786113341973 -0.236463385643342 ENSG00000173436 MINOS1
ENST00000498642 0.122990262617569 0.00906285906277569 -0.236977018751293 ENSG00000173436 MINOS1
ENST00000479642 0.720551736826691 0.39493033286025 -0.122761951729824 ENSG00000173436 MINOS1
ENST00000602293 0.6630046843841 0.326640468805667 -0.0766319965202543 ENSG00000270136 MINOS1-NBL1
ENST00000602384 0.663092456888447 0.3268239216566 -0.0761093103366425 ENSG00000270136 MINOS1-NBL1
ENST00000602450 0.661323572427013 0.324709602583414 -0.0768636559272712 ENSG00000270136 MINOS1-NBL1
ENST00000485362 0.123660604031551 0.00919540187791205 -0.236159141890458 ENSG00000173436 MINOS1
ENST00000428975 0.387679218875459 0.0987944378911489 0.188085698319612 ENSG00000158747 NBL1
ENST00000289749 0.382935850896397 0.0964780069643527 0.194680308807315 ENSG00000158747 NBL1
ENST00000451758 0.376246574064524 0.0927444822516831 0.193444831450496 ENSG00000158747 NBL1
ENST00000439664 0.358675295849704 0.0837761292957532 0.195069455666384 ENSG00000158747 NBL1
ENST00000375136 0.778960982294205 0.481877673955827 0.0899379653740661 ENSG00000158747 NBL1
ENST00000548815 0.779062506109371 0.481990864914814 0.089914619084765 ENSG00000158747 NBL1
ENST00000425400 0.422291357703417 0.118641065776163 0.176260105651288 ENSG00000158747 NBL1
ENST00000439278 0.400402891707997 0.105750860922469 0.171762431263767 ENSG00000158747 NBL1
ENST00000427894 0.409962095079667 0.111331113052078 0.186393648717382 ENSG00000158747 NBL1
ENST00000294543 0.206723039785186 0.0264704429191357 -0.134312521148951 ENSG00000162542 TMCO4
ENST00000375127 0.196134796728676 0.0238875468665556 -0.135308622591075 ENSG00000162542 TMCO4
ENST00000489814 0.690214097005064 0.357840311330732 -0.0707494289363436 ENSG00000162542 TMCO4
ENST00000375122 0.207099534347828 0.0265342790261753 -0.13431117316373 ENSG00000162542 TMCO4
ENST00000489135 0.152719076915123 0.014215039658964 -0.178094866168778 ENSG00000162542 TMCO4
ENST00000496528 0.253643683130484 0.0404171680310461 -0.173400979501123 ENSG00000162542 TMCO4
ENST00000462171 0.287671090236544 0.0524301260506575 -0.1601311378811 ENSG00000162542 TMCO4
ENST00000488449 0.575570795926126 0.236085156048086 -0.11802854840402 ENSG00000162542 TMCO4
ENST00000375120 0.429745944490899 0.123086983842489 -0.113915059475778 ENSG00000169914 OTUD3
ENST00000375078 0.925223747928389 0.770906759120628 0.0265743826001666 ENSG00000162545 CAMK2N1
ENST00000489020 0.910877451268978 0.737902049102269 -0.0329554085147033 ENSG00000162545 CAMK2N1
ENST00000264198 0.806074143229103 0.526576299850438 0.065849440984709 ENSG00000090432 MUL1
ENST00000321556 0.13369328167954 0.0107580074133639 0.197798699838187 ENSG00000158828 PINK1
ENST00000492302 0.0897321758210014 0.00473053181408099 0.181542169705736 ENSG00000158828 PINK1
ENST00000451424 0.500660574257773 0.172988833106162 0.087093769955259 ENSG00000117242 PINK1-AS
ENST00000400490 0.107309104157746 0.0069730086893026 0.17107953029395 ENSG00000158828 PINK1
ENST00000535128 0.0946987242608078 0.00540916826407266 0.238719053746921 ENSG00000257033 AL391357.1
ENST00000602624 0.635789039937612 0.296361166907644 0.100273200911509 ENSG00000244038 DDOST
ENST00000375048 0.63476360768981 0.295301582199815 0.100491423367307 ENSG00000244038 DDOST
ENST00000415136 0.632870248322685 0.29376585785568 0.10220776269375 ENSG00000244038 DDOST
ENST00000475210 0.0839583905544895 0.0040523700507322 0.228610353996778 ENSG00000244038 DDOST
ENST00000464364 0.709104875973202 0.3811496412996 0.0984014402238078 ENSG00000244038 DDOST
ENST00000477229 0.844189015675243 0.596282393372997 0.0635608825467678 ENSG00000244038 DDOST
ENST00000312239 0.99220785792839 0.967009607273229 -0.00283820211632012 ENSG00000127483 HP1BP3
ENST00000375003 0.996921736699035 0.986046617613777 -0.00139118567534212 ENSG00000127483 HP1BP3
ENST00000413451 0.980352780661951 0.923625139672169 0.00990161683436922 ENSG00000203394 RP5-930J4.4
ENST00000488722 0.811170884254708 0.535266152316731 0.0525769190003758 ENSG00000127483 HP1BP3
ENST00000491748 0.966916108141701 0.881610867252844 0.0122874451984593 ENSG00000127483 HP1BP3
ENST00000419948 0.77232453454304 0.472449658427319 -0.0563248536240661 ENSG00000127483 HP1BP3
ENST00000438032 0.896221533230382 0.703380069727163 -0.0238846040932286 ENSG00000127483 HP1BP3
ENST00000424732 0.890441705957214 0.690440195106213 -0.0251471965693031 ENSG00000127483 HP1BP3
ENST00000417710 0.94062688071822 0.809727958328739 -0.0160427440079574 ENSG00000127483 HP1BP3
ENST00000487117 0.827123156429097 0.564221566328582 0.0379287446035883 ENSG00000127483 HP1BP3
ENST00000375000 0.959120949299451 0.859589989409423 -0.0106036259292543 ENSG00000127483 HP1BP3
ENST00000437575 0.702275201306386 0.372396491222994 0.049466095680765 ENSG00000127483 HP1BP3
ENST00000419490 0.800824461906563 0.517262597828329 0.036720796855412 ENSG00000127483 HP1BP3
ENST00000414993 0.798762857336256 0.513493249090422 0.0371113410877507 ENSG00000127483 HP1BP3
ENST00000443615 0.721285490142435 0.396003383307369 0.0522700582684407 ENSG00000127483 HP1BP3
ENST00000264211 0.586655070180762 0.246881354334606 -0.109954060361517 ENSG00000075151 EIF4G3
ENST00000400422 0.187951625555416 0.0220145050496424 -0.184306459464639 ENSG00000075151 EIF4G3
ENST00000602326 0.187951625555416 0.0220145050496424 -0.184306459464639 ENSG00000075151 EIF4G3
ENST00000374935 0.577981737246079 0.238417456733265 -0.110727183209192 ENSG00000075151 EIF4G3
ENST00000537738 0.666076454935383 0.329850365594335 -0.0737632121199813 ENSG00000075151 EIF4G3
ENST00000374937 0.533516811242823 0.199528206452695 -0.116789556013701 ENSG00000075151 EIF4G3
ENST00000536266 0.652326093121319 0.314425613123364 -0.0904461243566703 ENSG00000075151 EIF4G3
ENST00000435383 0.653475490187587 0.316199862876259 -0.0905976642481265 ENSG00000075151 EIF4G3
ENST00000496705 0.930362398006421 0.783705778997981 -0.0202432112933984 ENSG00000075151 EIF4G3
ENST00000374933 0.386774235452038 0.09840083545477 -0.147803183428696 ENSG00000075151 EIF4G3
ENST00000544689 0.442496386656761 0.131104330496276 -0.146187103982779 ENSG00000075151 EIF4G3
ENST00000356916 0.0875284597131937 0.00441826329431541 -0.271553006178608 ENSG00000075151 EIF4G3
ENST00000374927 0.463128989615995 0.145398639889683 -0.155925869943477 ENSG00000075151 EIF4G3
ENST00000438975 0.0170563254044444 0.000190626640787077 -0.311608226048591 ENSG00000075151 EIF4G3
ENST00000411888 0.0138992138930554 0.000123880329872778 -0.30969049335361 ENSG00000075151 EIF4G3
ENST00000463775 0.0468760292387721 0.00132740464385312 -0.328479398617186 ENSG00000075151 EIF4G3
ENST00000415912 0.364829756749597 0.0868284596235244 0.11268374072205 ENSG00000117298 ECE1
ENST00000357071 0.186986896780977 0.0217926304623901 0.194444286321447 ENSG00000117298 ECE1
ENST00000374893 0.51502860643742 0.18346055113001 0.119725839383309 ENSG00000117298 ECE1
ENST00000436918 0.522512514326178 0.189934968681279 0.11849970725262 ENSG00000117298 ECE1
ENST00000264205 0.574589677272081 0.235210761958017 0.107004145879039 ENSG00000117298 ECE1
ENST00000526194 0.770250116927959 0.468926636208925 0.0702584070896739 ENSG00000117298 ECE1
ENST00000528294 0.856549088779686 0.620197620882757 0.0570408769370851 ENSG00000117298 ECE1
ENST00000473505 0.904094796857199 0.722790917848632 0.0443791099498894 ENSG00000117298 ECE1
ENST00000481130 0.968134744801158 0.884579404460059 0.0168597689107215 ENSG00000117298 ECE1
ENST00000463334 0.309147553248815 0.0609423390763045 -0.176504221374406 ENSG00000117298 ECE1
ENST00000454000 0.867119166202722 0.641016761355804 -0.0432390065378902 ENSG00000142794 NBPF3
ENST00000318220 0.918409155770149 0.755345215199016 -0.0286085035727766 ENSG00000142794 NBPF3
ENST00000478653 0.385387937930058 0.0975745595138644 -0.178747071906242 ENSG00000142794 NBPF3
ENST00000318249 0.918409155770149 0.755345215199016 -0.0286085035727766 ENSG00000142794 NBPF3
ENST00000342104 0.918409155770149 0.755345215199016 -0.0286085035727766 ENSG00000142794 NBPF3
ENST00000486229 0.795848627180174 0.508628488173569 -0.0672999661931126 ENSG00000142794 NBPF3
ENST00000434838 0.951941527092696 0.839087663613495 0.0226270510522397 ENSG00000142794 NBPF3
ENST00000374761 0.786079087308915 0.492373379526808 0.0723439278881069 ENSG00000076864 RAP1GAP
ENST00000290101 0.884457004906762 0.677492934253415 -0.0454229796122206 ENSG00000076864 RAP1GAP
ENST00000374763 0.790117433892982 0.499399869071347 0.071516395001772 ENSG00000076864 RAP1GAP
ENST00000471600 0.884457004906762 0.677492934253415 -0.0454229796122206 ENSG00000076864 RAP1GAP
ENST00000374765 0.80191564353555 0.519295917703979 -0.0710062086798953 ENSG00000076864 RAP1GAP
ENST00000495204 0.802086743997701 0.519866767929201 -0.0710929911059946 ENSG00000076864 RAP1GAP
ENST00000542643 0.802086743997701 0.519866767929201 -0.0710929911059946 ENSG00000076864 RAP1GAP
ENST00000400301 0.575163840029916 0.235764757885848 -0.0966076479717449 ENSG00000090686 USP48
ENST00000308271 0.570058909765745 0.231356334174329 -0.0971451945273157 ENSG00000090686 USP48
ENST00000374732 0.562074838348787 0.223496999428803 -0.116139256780639 ENSG00000090686 USP48
ENST00000479177 0.676639967048631 0.341875507361987 -0.121881487485231 ENSG00000090686 USP48
ENST00000529637 0.616320296180905 0.277227978203327 -0.0894633803063259 ENSG00000090686 USP48
ENST00000464577 0.810789455718424 0.534470257915101 -0.0706074676896962 ENSG00000090686 USP48
ENST00000471752 0.933456799946927 0.791522433255783 -0.0300697148508537 ENSG00000090686 USP48
ENST00000487880 0.610437923210981 0.270686481051311 -0.0898859099554404 ENSG00000090686 USP48
ENST00000526044 0.310116338919233 0.0613814402849516 -0.150133755559351 ENSG00000090686 USP48
ENST00000534705 0.216365586603534 0.0290620838845421 -0.167350801492564 ENSG00000090686 USP48
ENST00000421625 0.588389684701338 0.24857502394213 -0.0792186663940881 ENSG00000090686 USP48
ENST00000374730 0.466102272063254 0.147201175394842 -0.135534182419969 ENSG00000090686 USP48
ENST00000527823 0.969144567382848 0.887380358569793 0.0125497421680792 ENSG00000090686 USP48
ENST00000532737 0.91841937479431 0.755590562941392 0.0237288351782238 ENSG00000090686 USP48
ENST00000489108 0.984185539879059 0.935013393955383 -0.00739685725633784 ENSG00000090686 USP48
ENST00000344642 0.556132793533407 0.218754357753881 0.143933448789555 ENSG00000187942 LDLRAD2
ENST00000543870 0.546010538457716 0.210495027766636 0.139230557532359 ENSG00000187942 LDLRAD2
ENST00000486901 0.548960767761014 0.212885766745394 0.149889646408222 ENSG00000142798 HSPG2
ENST00000374695 0.523324470144537 0.190612631736379 0.147788161318955 ENSG00000142798 HSPG2
ENST00000426143 0.219940307492006 0.0301607453500279 0.25619044343642 ENSG00000142798 HSPG2
ENST00000374676 0.412054589302691 0.112632103864801 0.203787743881769 ENSG00000142798 HSPG2
ENST00000430507 0.0686508332140286 0.00275506146443708 0.304530349281082 ENSG00000142798 HSPG2
ENST00000493940 0.31656413468174 0.0640257512291984 0.222422872491317 ENSG00000142798 HSPG2
ENST00000412328 0.999525536166834 0.997530203750295 0.000300116119241 ENSG00000142798 HSPG2
ENST00000374673 0.836345759540677 0.581900973884078 0.056946233912474 ENSG00000142798 HSPG2
ENST00000439717 0.85485943565266 0.616884841532142 -0.0579265509797042 ENSG00000142798 HSPG2
ENST00000434233 0.794476712785363 0.506653230772227 -0.0736311968626286 ENSG00000218510 LINC00339
ENST00000420503 0.796396802044607 0.509963686996409 -0.0741012243995725 ENSG00000218510 LINC00339
ENST00000404210 0.814351824285406 0.540893938868364 -0.0680281379733628 ENSG00000218510 LINC00339
ENST00000416769 0.814351824285406 0.540893938868364 -0.0680281379733628 ENSG00000218510 LINC00339
ENST00000400259 0.941597121904305 0.812722570679961 0.0116566065791467 ENSG00000070831 CDC42
ENST00000344548 0.939318170859428 0.806100773432412 0.0120636313043569 ENSG00000070831 CDC42
ENST00000315554 0.815778684804683 0.543406916095615 0.0330646961335323 ENSG00000070831 CDC42
ENST00000498236 0.763675785310693 0.459357940841945 0.0404257050886633 ENSG00000070831 CDC42
ENST00000421089 0.709965090422962 0.382066370316654 0.0421718478001255 ENSG00000070831 CDC42
ENST00000411827 0.668268143980024 0.332563710284852 0.053718747230428 ENSG00000070831 CDC42
ENST00000404138 0.955565338206572 0.850500427518596 0.0113750314295565 ENSG00000184677 ZBTB40
ENST00000400239 0.78866040904565 0.497195257335721 -0.0611138062463321 ENSG00000184677 ZBTB40
ENST00000375647 0.955646799603174 0.850656477499524 0.0113665052792615 ENSG00000184677 ZBTB40
ENST00000374651 0.95085979734637 0.836452960380505 0.0151095066747515 ENSG00000184677 ZBTB40
ENST00000356634 0.72340864899512 0.39892592897823 0.0521848302129177 ENSG00000004487 KDM1A
ENST00000400181 0.72340864899512 0.39893916656883 0.0521838894422901 ENSG00000004487 KDM1A
ENST00000542151 0.72340864899512 0.39893916656883 0.0521838894422901 ENSG00000004487 KDM1A
ENST00000427154 0.811853146187469 0.536536050967106 0.0307719542114297 ENSG00000240553 RP1-184J9.2
ENST00000465864 0.546180875281451 0.210659673369037 0.0905894090118421 ENSG00000004487 KDM1A
ENST00000494920 0.572309364840961 0.233297652799295 0.0786345201468738 ENSG00000004487 KDM1A
ENST00000602503 0.914285833244441 0.745460425352971 0.027316446343101 ENSG00000004487 KDM1A
ENST00000374623 0.779426902325283 0.482485164598836 0.0442623547321522 ENSG00000169641 LUZP1
ENST00000418342 0.696658398092161 0.365587503002491 -0.0508322160424771 ENSG00000169641 LUZP1
ENST00000302291 0.653785893496402 0.316462817154855 -0.0558447952787879 ENSG00000169641 LUZP1
ENST00000314174 0.573108086064082 0.234073533789142 -0.10142482609889 ENSG00000169641 LUZP1
ENST00000471849 0.257792066885533 0.0416710439279441 -0.212544068326271 ENSG00000169641 LUZP1
ENST00000475164 0.0875327677696579 0.00443255154975328 -0.249681763284531 ENSG00000169641 LUZP1
ENST00000464516 0.379864162128395 0.0947963255255319 -0.208781622432026 ENSG00000125944 HNRNPR
ENST00000478691 0.796412744266715 0.509997756803414 -0.064349416589215 ENSG00000125944 HNRNPR
ENST00000374616 0.839743219660108 0.587277432102823 -0.0535967043890912 ENSG00000125944 HNRNPR
ENST00000476660 0.824398600399155 0.558879512533181 -0.0425014596936857 ENSG00000125944 HNRNPR
ENST00000374612 0.839743219660108 0.587277432102823 -0.0535967043890912 ENSG00000125944 HNRNPR
ENST00000302271 0.839049609132177 0.586177042335513 -0.0537544703234639 ENSG00000125944 HNRNPR
ENST00000427764 0.849191084178754 0.605803051459455 -0.0498473739524929 ENSG00000125944 HNRNPR
ENST00000606561 0.849466324077222 0.606464804113551 -0.0503412073732333 ENSG00000125944 HNRNPR
ENST00000426846 0.859076778470215 0.62506933865193 -0.0480440256791253 ENSG00000125944 HNRNPR
ENST00000463552 0.859060477067983 0.625029697323031 -0.0550365877102337 ENSG00000125944 HNRNPR
ENST00000470941 0.910877451268978 0.737878271487358 -0.0409598813041415 ENSG00000125944 HNRNPR
ENST00000476451 0.883086384492589 0.674099694674361 -0.0505110605874472 ENSG00000125944 HNRNPR
ENST00000490652 0.831951219214352 0.573286441228385 -0.0485472632852331 ENSG00000125944 HNRNPR
ENST00000314011 0.599547713357402 0.259556271034386 0.103913082374571 ENSG00000125945 ZNF436
ENST00000374608 0.571688585881921 0.232773449978633 0.115137937008112 ENSG00000125945 ZNF436
ENST00000495646 0.367254018770819 0.0878408906166401 0.152238932329561 ENSG00000088280 ASAP3
ENST00000336689 0.659558631139706 0.322861663871039 0.0732690463066289 ENSG00000088280 ASAP3
ENST00000492982 0.852868589313626 0.613169950430645 0.0406015346742316 ENSG00000088280 ASAP3
ENST00000437606 0.861391575961713 0.630205447323251 0.039493013329705 ENSG00000088280 ASAP3
ENST00000478858 0.927218334589527 0.775474966373184 -0.0274481038740365 ENSG00000088280 ASAP3
ENST00000361729 0.519861051416134 0.187594084869836 -0.157902418808318 ENSG00000007968 E2F2
ENST00000374561 0.906924317772494 0.728426741597582 0.0419061807548326 ENSG00000117318 ID3
ENST00000486541 0.953481433525483 0.843920358057176 0.0263831111478355 ENSG00000117318 ID3
ENST00000374550 0.944404872355572 0.819571975704072 -0.0182241804999161 ENSG00000142676 RPL11
ENST00000467075 0.393145406058642 0.101992351919945 0.0997824811073544 ENSG00000142676 RPL11
ENST00000482370 0.946445981327084 0.825530409836778 -0.0176424197094702 ENSG00000142676 RPL11
ENST00000443624 0.952641592963653 0.840829076464082 -0.0162133650660814 ENSG00000142676 RPL11
ENST00000458455 0.947012898463601 0.826722619083604 -0.0175539886979171 ENSG00000142676 RPL11
ENST00000418390 0.33870602233532 0.0742120172956234 0.0816838643998394 ENSG00000011007 TCEB3
ENST00000609199 0.456157449393686 0.140554712632516 0.0796487984888278 ENSG00000011007 TCEB3
ENST00000487554 0.937169346133955 0.800077552732614 0.0201647182521848 ENSG00000011007 TCEB3
ENST00000427796 0.796938516189835 0.510635111343712 -0.0435393624821544 ENSG00000236810 RP5-886K2.3
ENST00000246151 0.192721944258961 0.0231922796777734 0.134293095273867 ENSG00000057757 PITHD1
ENST00000415372 0.0728257643157649 0.0030474906386441 0.271242801045725 ENSG00000057757 PITHD1
ENST00000374524 0.536990437041775 0.202484234969908 0.100995206375669 ENSG00000057757 PITHD1
ENST00000374514 0.967728747422802 0.883334311485612 0.0182760986783999 ENSG00000011009 LYPLA2
ENST00000400061 0.964685474981493 0.875735172588568 0.0194610568027095 ENSG00000011009 LYPLA2
ENST00000420982 0.943530064719234 0.81729128944558 -0.0311235565815679 ENSG00000011009 LYPLA2
ENST00000374505 0.999555594522624 0.997863989172402 -0.000356686199084956 ENSG00000011009 LYPLA2
ENST00000495365 0.996098552925212 0.982247446605566 -0.00286079721420089 ENSG00000011009 LYPLA2
ENST00000374503 0.998920518790586 0.994981710832469 -0.000798388423612401 ENSG00000011009 LYPLA2
ENST00000374502 0.996592913865622 0.984588808855254 -0.00248266564737245 ENSG00000011009 LYPLA2
ENST00000492577 0.993861413787509 0.974317976103688 0.00429424825046181 ENSG00000011009 LYPLA2
ENST00000421070 0.881103030430505 0.67015877791502 -0.0592735694656434 ENSG00000011009 LYPLA2
ENST00000374501 0.169614621570187 0.0177344702847039 0.248648893371957 ENSG00000011009 LYPLA2
ENST00000472213 0.256494261108007 0.0412517583575792 0.215645168619278 ENSG00000011009 LYPLA2
ENST00000481736 0.808218534687358 0.530233873646028 0.059644190640839 ENSG00000117308 GALE
ENST00000374497 0.812499162614136 0.537872511165105 0.0573454752967534 ENSG00000117308 GALE
ENST00000456977 0.684159870191484 0.351187808758418 0.110348032900664 ENSG00000117308 GALE
ENST00000459934 0.815856745999376 0.543740872623691 0.0576513646238824 ENSG00000117308 GALE
ENST00000469556 0.505337521134508 0.176518032304 0.157893983591137 ENSG00000117308 GALE
ENST00000429356 0.729563016440932 0.409763744416987 0.0782046469377765 ENSG00000117308 GALE
ENST00000418277 0.881208560911136 0.670400523913175 0.040804615905208 ENSG00000117308 GALE
ENST00000470949 0.79531342583683 0.507999270899938 0.0558921348053297 ENSG00000117308 GALE
ENST00000425913 0.89391033422591 0.698498161884843 0.0336150001798166 ENSG00000117308 GALE
ENST00000445705 0.821131095529302 0.552929162516115 0.0504729542585961 ENSG00000117308 GALE
ENST00000467493 0.937208810654116 0.80040356107821 0.0227856294171778 ENSG00000117308 GALE
ENST00000486382 0.900369968922054 0.713531311255583 0.0363070820407137 ENSG00000117308 GALE
ENST00000470383 0.894176810933179 0.699096710835041 0.0411737421811422 ENSG00000117308 GALE
ENST00000466250 0.89762238441204 0.707667110720717 0.0400874264327886 ENSG00000117308 GALE
ENST00000467070 0.83246984241365 0.57412332130673 0.0625986354320152 ENSG00000117308 GALE
ENST00000374490 0.602999196226293 0.262971303501226 -0.0985122779398398 ENSG00000117305 HMGCL
ENST00000374487 0.603474693769014 0.263396505609584 -0.0974896401165826 ENSG00000117305 HMGCL
ENST00000374483 0.603474693769014 0.263396505609584 -0.0974896401165826 ENSG00000117305 HMGCL
ENST00000436439 0.602999196226293 0.262971303501226 -0.0985122779398398 ENSG00000117305 HMGCL
ENST00000235958 0.605855865360821 0.265735422674699 -0.0980073807049089 ENSG00000117305 HMGCL
ENST00000509389 0.424819907078197 0.120219866557334 -0.132106697590731 ENSG00000117305 HMGCL
ENST00000496907 0.968933991065731 0.886882191628279 -0.0158681557934458 ENSG00000117305 HMGCL
ENST00000513148 0.592717255737112 0.253038616297644 -0.0998175533399958 ENSG00000117305 HMGCL
ENST00000374479 0.839387172134726 0.586783840544155 0.0461887236318313 ENSG00000179163 FUCA1
ENST00000471915 0.886576064800868 0.681613287375146 -0.0351024045567446 ENSG00000189266 PNRC2
ENST00000334351 0.87019225282735 0.647639904109211 -0.0373854912550916 ENSG00000189266 PNRC2
ENST00000374468 0.871323811524196 0.649796987997089 -0.0375407833033363 ENSG00000189266 PNRC2
ENST00000579103 0.986303763696048 0.945456732758027 0.00747720099480544 ENSG00000189266 PNRC2
ENST00000344989 0.519017749475337 0.186643862673782 -0.100413754442254 ENSG00000188529 SRSF10
ENST00000453840 0.514752075137529 0.183284365052742 -0.101217482104298 ENSG00000188529 SRSF10
ENST00000341154 0.519003507746035 0.186536800318385 -0.100432767236677 ENSG00000188529 SRSF10
ENST00000484146 0.532666422888201 0.198740408931323 -0.0977821583236876 ENSG00000188529 SRSF10
ENST00000473858 0.532965526877672 0.198962173479609 -0.0977737531145671 ENSG00000188529 SRSF10
ENST00000374452 0.531116057640039 0.197380841213949 -0.0981068840540547 ENSG00000188529 SRSF10
ENST00000374453 0.525894976513891 0.192601859772597 -0.099218010462709 ENSG00000188529 SRSF10
ENST00000343255 0.549064276431675 0.212945048923086 -0.096876778571086 ENSG00000188529 SRSF10
ENST00000492112 0.549208809463761 0.21309426064851 -0.0968757076107647 ENSG00000188529 SRSF10
ENST00000485841 0.345362985059007 0.0772484744571875 -0.164273624542341 ENSG00000188529 SRSF10
ENST00000338597 0.363539792647548 0.0861883604558605 -0.162913465625545 ENSG00000188529 SRSF10
ENST00000495785 0.565371786533254 0.226930624559587 -0.0959672090329655 ENSG00000188529 SRSF10
ENST00000473754 0.306653771671554 0.0598852937352899 -0.173224903838147 ENSG00000188529 SRSF10
ENST00000485292 0.727693670424677 0.405929476065586 0.0702725485812051 ENSG00000188529 SRSF10
ENST00000469303 0.746932104118238 0.434769717476347 0.081917469925741 ENSG00000188529 SRSF10
ENST00000327535 0.724125392755106 0.400110878759176 0.0595177758796518 ENSG00000185436 IFNLR1
ENST00000327575 0.996887039313187 0.985898998837325 -0.0011586258083957 ENSG00000185436 IFNLR1
ENST00000374421 0.983187538579082 0.93142379660998 -0.00568319133388041 ENSG00000185436 IFNLR1
ENST00000374419 0.849398133936861 0.606380722371137 -0.034693064797411 ENSG00000185436 IFNLR1
ENST00000374418 0.57891738426997 0.239223864675965 -0.0805152800557891 ENSG00000185436 IFNLR1
ENST00000350501 0.666450108104934 0.330179081800268 0.0923492346825218 ENSG00000158055 GRHL3
ENST00000374409 0.718959267383225 0.392735015669423 0.0690026652874164 ENSG00000001460 STPG1
ENST00000440416 0.704465981812537 0.375321084696309 0.0740951865856455 ENSG00000001460 STPG1
ENST00000003583 0.719506930330987 0.393871294059813 0.068663460159746 ENSG00000001460 STPG1
ENST00000468303 0.835561125684563 0.580380379614766 0.0429257641191032 ENSG00000001460 STPG1
ENST00000337248 0.708591117074004 0.380581896918539 0.0706178192454857 ENSG00000001460 STPG1
ENST00000497384 0.877496920822976 0.661500677762769 0.0491855940259577 ENSG00000001460 STPG1
ENST00000498488 0.914403241315002 0.745766260670654 -0.0346197503527861 ENSG00000001460 STPG1
ENST00000483528 0.950709771088872 0.835665382921968 0.0237895467813085 ENSG00000001460 STPG1
ENST00000374399 0.962248553008069 0.867911476478928 0.00906047150558407 ENSG00000001461 NIPAL3
ENST00000003912 0.851834704398801 0.610961953710353 0.0259555630176411 ENSG00000001461 NIPAL3
ENST00000488155 0.997093474194074 0.987106583263176 -0.00172127984517258 ENSG00000001461 NIPAL3
ENST00000358028 0.890342374086063 0.690029052439544 -0.0251318064497412 ENSG00000001461 NIPAL3
ENST00000339255 0.997694828837382 0.989564989105028 -0.000793632940200401 ENSG00000001461 NIPAL3
ENST00000475663 0.939509089795853 0.807135226340839 -0.0242019270878875 ENSG00000001461 NIPAL3
ENST00000428131 0.888890326651552 0.685964147902011 -0.0312383346249273 ENSG00000001461 NIPAL3
ENST00000432012 0.912796719536089 0.741975723008483 0.0367377676999602 ENSG00000001461 NIPAL3
ENST00000374395 0.976356845526315 0.910502721989872 0.00866388279127805 ENSG00000117602 RCAN3
ENST00000436717 0.840227686789146 0.58845149474847 0.0499843997670682 ENSG00000117602 RCAN3
ENST00000425530 0.398736030990566 0.104925557707682 -0.177771714915392 ENSG00000117602 RCAN3
ENST00000412742 0.976344017063413 0.909934547202717 0.0112652785856547 ENSG00000117602 RCAN3
ENST00000538532 0.952733826136622 0.841362503509009 0.0206202602866309 ENSG00000117602 RCAN3
ENST00000374393 0.996360627591903 0.983708770102378 -0.0021212975745906 ENSG00000117602 RCAN3
ENST00000482807 0.602496168040033 0.262518353107574 0.150430742354529 ENSG00000117602 RCAN3
ENST00000577528 0.992234094637332 0.967273548554884 -0.00331318301848636 ENSG00000264443 RP4-594I10.3
ENST00000478890 0.303710377549467 0.0586370224457099 -0.148987947695108 ENSG00000133226 SRRM1
ENST00000593639 0.323688100293389 0.0672463162332055 -0.143176919227548 ENSG00000133226 SRRM1
ENST00000323848 0.924608633901735 0.769627834050704 -0.0300139343256541 ENSG00000133226 SRRM1
ENST00000466910 0.52483394626257 0.191798597238442 -0.125234349692883 ENSG00000133226 SRRM1
ENST00000468822 0.652557720512712 0.314633699388675 -0.0963304706720839 ENSG00000133226 SRRM1
ENST00000447431 0.920532374884923 0.760270238561043 -0.0318817241253545 ENSG00000133226 SRRM1
ENST00000600523 0.548246704074592 0.212295638142412 -0.10890147779394 ENSG00000133226 SRRM1
ENST00000462710 0.382518359506691 0.0960817737263114 -0.134221673633866 ENSG00000133226 SRRM1
ENST00000374389 0.917889997116176 0.753754207936913 -0.0330427983927359 ENSG00000133226 SRRM1
ENST00000490543 0.376736374494566 0.0929781200267714 -0.135739852646608 ENSG00000133226 SRRM1
ENST00000479034 0.916766525062167 0.751263124948409 -0.0337371675725803 ENSG00000133226 SRRM1
ENST00000596378 0.843776576484462 0.595282237300114 -0.0586771697529798 ENSG00000133226 SRRM1
ENST00000494934 0.914129575675343 0.74513828298555 -0.0404571848488835 ENSG00000133226 SRRM1
ENST00000495561 0.824240014652168 0.558517483481394 -0.0710176759938493 ENSG00000133226 SRRM1
ENST00000537199 0.848782390586423 0.605092003472141 -0.0650953614636674 ENSG00000133226 SRRM1
ENST00000485441 0.826994822291853 0.564027049706024 -0.0746100089727256 ENSG00000133226 SRRM1
ENST00000470243 0.982813814785946 0.930567997119926 0.0133014952004851 ENSG00000133226 SRRM1
ENST00000496882 0.975933706682713 0.908460886792152 -0.0161364569896647 ENSG00000133226 SRRM1
ENST00000461768 0.8365560327274 0.582207695436648 -0.0605397634725182 ENSG00000133226 SRRM1
ENST00000485541 0.946445981327084 0.825340427153919 -0.0283553196076698 ENSG00000133226 SRRM1
ENST00000488317 0.771513870074838 0.471215054471805 -0.0925725759202266 ENSG00000133226 SRRM1
ENST00000474843 0.33554351047811 0.0726195541280875 0.183234671027459 ENSG00000133226 SRRM1
ENST00000374379 0.96991625148069 0.889537722415437 0.011022810019175 ENSG00000169504 CLIC4
ENST00000497755 0.645619049874007 0.307720756727213 -0.0872847860350603 ENSG00000169504 CLIC4
ENST00000488683 0.969844263419716 0.889235921341723 0.0110549055964703 ENSG00000169504 CLIC4
ENST00000489758 0.50273790186159 0.174329640925284 -0.105144898477911 ENSG00000169504 CLIC4
ENST00000399916 0.210643046567149 0.0276033842802939 0.161052393380415 ENSG00000020633 RUNX3
ENST00000308873 0.178635333837004 0.0197063059877967 0.16809045874311 ENSG00000020633 RUNX3
ENST00000338888 0.1905244579666 0.0226423644398164 0.183488289000034 ENSG00000020633 RUNX3
ENST00000540420 0.272788309442986 0.0466837563182216 0.172389068670127 ENSG00000020633 RUNX3
ENST00000496967 0.325353693158976 0.0678765428178783 0.138252874738534 ENSG00000020633 RUNX3
ENST00000479341 0.556300632499013 0.218847023905482 0.151522660327171 ENSG00000020633 RUNX3
ENST00000236273 0.416004113668605 0.114837224824181 -0.145005551338583 ENSG00000117614 SYF2
ENST00000354361 0.412181943409198 0.112698016541709 -0.145467843672713 ENSG00000117614 SYF2
ENST00000474160 0.163874336980456 0.0164251381523143 -0.192348080974911 ENSG00000117614 SYF2
ENST00000476231 0.189236951823636 0.0223284024364361 -0.200747971088044 ENSG00000117614 SYF2
ENST00000243189 0.947077801228721 0.826827345537882 -0.0152535114119017 ENSG00000117616 C1orf63
ENST00000569495 0.824686833216725 0.55936115874447 -0.0608732503174345 ENSG00000117616 C1orf63
ENST00000498238 0.949214803653591 0.831826158365959 -0.0147790923216603 ENSG00000117616 C1orf63
ENST00000566395 0.947752891831153 0.828898133063378 0.0182708027684718 ENSG00000117616 C1orf63
ENST00000565733 0.894420807160847 0.69969603576678 0.032478401961545 ENSG00000117616 C1orf63
ENST00000568254 0.950273676658578 0.834287806154934 -0.0145574239465153 ENSG00000117616 C1orf63
ENST00000473314 0.881711994956684 0.67139524352049 -0.0249738594979266 ENSG00000117616 C1orf63
ENST00000417642 0.950273676658578 0.834287806154934 -0.0145574239465153 ENSG00000117616 C1orf63
ENST00000570063 0.890915670617981 0.691528032875494 0.0334209084045183 ENSG00000117616 C1orf63
ENST00000564223 0.942535610760919 0.814893135609254 -0.0297665544912682 ENSG00000117616 C1orf63
ENST00000475766 0.980238353007058 0.923350987688119 0.00816356955546461 ENSG00000117616 C1orf63
ENST00000491378 0.741568808235274 0.426787757254387 0.0718394405054213 ENSG00000117616 C1orf63
ENST00000431849 0.986099293392496 0.944884545459743 0.00674752755543349 ENSG00000117616 C1orf63
ENST00000568212 0.978254584527202 0.916809187695899 -0.011405069064649 ENSG00000117616 C1orf63
ENST00000568701 0.934736756497988 0.794822352962273 -0.0261888976917546 ENSG00000117616 C1orf63
ENST00000561867 0.862400927907219 0.631980307215908 -0.0480357860682276 ENSG00000117616 C1orf63
ENST00000568996 0.856753109953943 0.620424219499751 -0.0505662748491896 ENSG00000117616 C1orf63
ENST00000450820 0.894991927611881 0.70098214358391 -0.0413089110113389 ENSG00000117616 C1orf63
ENST00000374358 0.788094294952527 0.496437605645393 -0.0384677358283044 ENSG00000183726 TMEM50A
ENST00000498135 0.712345535390435 0.384898483421159 -0.0583151234011092 ENSG00000183726 TMEM50A
ENST00000491936 0.67961275114586 0.34527873436463 -0.0615287256330753 ENSG00000183726 TMEM50A
ENST00000480937 0.666770447713325 0.330618094155578 -0.0634572068574866 ENSG00000183726 TMEM50A
ENST00000468704 0.755948858141141 0.44819401482947 -0.05971872671728 ENSG00000183726 TMEM50A
ENST00000487234 0.962203736739712 0.867756962709834 -0.0135101044278747 ENSG00000183726 TMEM50A
ENST00000399763 0.722113258406712 0.397197319715185 -0.0572501011879944 ENSG00000204178 TMEM57
ENST00000399766 0.722113258406712 0.397197319715185 -0.0572501011879944 ENSG00000204178 TMEM57
ENST00000374343 0.722113258406712 0.397197319715185 -0.0572501011879944 ENSG00000204178 TMEM57
ENST00000470035 0.991074321428696 0.9622396423111 -0.00530065524547439 ENSG00000204178 TMEM57
ENST00000374338 0.849191084178754 0.60580859369409 0.0380517931753323 ENSG00000157978 LDLRAP1
ENST00000485476 0.607273165378169 0.267189949333341 -0.113722947336928 ENSG00000157978 LDLRAP1
ENST00000488127 0.323861754009209 0.0673075232739992 0.112882197434127 ENSG00000157978 LDLRAP1
ENST00000462394 0.993571064307058 0.973283343092799 -0.00379162659125019 ENSG00000157978 LDLRAP1
ENST00000484476 0.798541650508537 0.513047222244807 0.0706532411932904 ENSG00000157978 LDLRAP1
ENST00000474283 0.13012500016779 0.0101103913033247 0.247336551042534 ENSG00000157978 LDLRAP1
ENST00000470950 0.0652178827140425 0.00248653283561031 0.31257300622632 ENSG00000157978 LDLRAP1
ENST00000374332 0.528994751771043 0.195321956804985 -0.106328039991065 ENSG00000117643 MAN1C1
ENST00000263979 0.555523418312508 0.218341003325543 -0.102203173795549 ENSG00000117643 MAN1C1
ENST00000473891 0.711745674031385 0.384062772565193 -0.101126763739113 ENSG00000117643 MAN1C1
ENST00000374329 0.866151659657645 0.639422277287344 -0.0492490167239446 ENSG00000117643 MAN1C1
ENST00000354177 0.0130480325256096 0.000108777381456965 0.296129195095059 ENSG00000162430 SEPN1
ENST00000361547 0.0130480325256096 0.000108777381456965 0.296129195095059 ENSG00000162430 SEPN1
ENST00000374315 0.0130480325256096 0.000108862532875087 0.296125516055507 ENSG00000162430 SEPN1
ENST00000559265 0.0359603085382538 0.000785537329896744 0.2696407886543 ENSG00000255054 RP1-317E23.6
ENST00000494537 0.208716406259827 0.0269622604209088 0.224433838857295 ENSG00000162430 SEPN1
ENST00000527604 0.0131471482140643 0.000110665246826979 0.270022051482439 ENSG00000255054 RP1-317E23.6
ENST00000442055 0.000958431188039916 9.09151067667486e-07 0.295638315309691 ENSG00000228172 RP1-317E23.3
ENST00000453649 0.000958431188039916 9.05791860839476e-07 0.295290046875337 ENSG00000228172 RP1-317E23.3
ENST00000424294 0.800156561898906 0.516121251562667 0.0763581794495411 ENSG00000117640 MTFR1L
ENST00000374303 0.80629858549479 0.526896606453693 0.0564302487660799 ENSG00000117640 MTFR1L
ENST00000533762 0.830050713948121 0.56937703172149 0.0744060709216381 ENSG00000117640 MTFR1L
ENST00000529116 0.829197588444134 0.567757743927239 0.0742392005060481 ENSG00000117640 MTFR1L
ENST00000474295 0.806074143229103 0.526576430765437 0.0564240273950147 ENSG00000117640 MTFR1L
ENST00000488327 0.754120472325064 0.445082831567145 0.0908765577672017 ENSG00000117640 MTFR1L
ENST00000472643 0.746811763444754 0.434643319304831 0.079749198497663 ENSG00000117640 MTFR1L
ENST00000494293 0.915580423314673 0.748627370435165 0.0420661524755473 ENSG00000117640 MTFR1L
ENST00000469815 0.839315003262511 0.586606728269211 0.053497490983479 ENSG00000117640 MTFR1L
ENST00000526894 0.746811763444754 0.434643319304831 0.079749198497663 ENSG00000117640 MTFR1L
ENST00000478284 0.770397586817959 0.469338799333735 0.0813473987709332 ENSG00000117640 MTFR1L
ENST00000524618 0.838869712854571 0.585920119064422 0.0532382854965892 ENSG00000117640 MTFR1L
ENST00000374307 0.80609427647703 0.526624510234379 0.0564204393817139 ENSG00000117640 MTFR1L
ENST00000528624 0.853333309474531 0.6140927570748 0.0650612224890626 ENSG00000117640 MTFR1L
ENST00000525713 0.80261008451166 0.520712513140405 0.0829526067727961 ENSG00000117640 MTFR1L
ENST00000374301 0.77232453454304 0.472393530891802 0.0627660814428591 ENSG00000117640 MTFR1L
ENST00000464008 0.723184857881941 0.398652131944743 0.0915803110887493 ENSG00000117640 MTFR1L
ENST00000526158 0.763332329205636 0.458641198985902 0.0847444407368924 ENSG00000117640 MTFR1L
ENST00000530599 0.715965870918389 0.389013233742642 0.0995597870250723 ENSG00000117640 MTFR1L
ENST00000374300 0.769820848783947 0.468259207746394 0.0630944039599696 ENSG00000117640 MTFR1L
ENST00000466284 0.742866987791135 0.428957489041696 0.0688771984305467 ENSG00000117640 MTFR1L
ENST00000531361 0.774668137703291 0.475723227389851 0.0773552607372205 ENSG00000117640 MTFR1L
ENST00000497956 0.335478891678493 0.0725496630785086 0.128934758248615 ENSG00000117640 MTFR1L
ENST00000606617 0.999651960974473 0.998552247733894 0.000203612942461727 ENSG00000272478 RP1-317E23.7
ENST00000538789 0.962356606524663 0.868633055301622 -0.0124853103587172 ENSG00000127423 AUNIP
ENST00000455431 0.890342374086063 0.68989900320994 -0.0385413335751389 ENSG00000236528 RP1-125I3.2
ENST00000374296 0.986196318735119 0.945274672952777 0.00584292657741463 ENSG00000182749 PAQR7
ENST00000426559 0.545880542223638 0.21037365747332 -0.0775068356042306 ENSG00000117632 STMN1
ENST00000455785 0.537537219088361 0.202974332054169 -0.0791574376623894 ENSG00000117632 STMN1
ENST00000399728 0.536506042185269 0.201998247116615 -0.079335801272586 ENSG00000117632 STMN1
ENST00000465604 0.536813614510134 0.202319189584266 -0.0799330367391335 ENSG00000117632 STMN1
ENST00000357865 0.537904920647536 0.203310317317939 -0.0800391215432535 ENSG00000117632 STMN1
ENST00000374291 0.521042964606315 0.18864651205107 -0.0801805001466209 ENSG00000117632 STMN1
ENST00000485226 0.659822522457216 0.323103185404685 -0.0582975668191692 ENSG00000117632 STMN1
ENST00000446334 0.851834704398801 0.610948751821219 -0.0368241096047789 ENSG00000117632 STMN1
ENST00000580971 0.794108740001114 0.506202591879982 -0.0561887746491735 ENSG00000264021 MIR3917
ENST00000374282 0.432138044389934 0.124523053865695 0.115184258227735 ENSG00000158006 PAFAH2
ENST00000374284 0.422291357703417 0.118497443829541 0.117533625614971 ENSG00000158006 PAFAH2
ENST00000493892 0.671828771888104 0.336728551883902 0.102191255996558 ENSG00000158006 PAFAH2
ENST00000464540 0.675247891555081 0.340318516450884 0.101967020571972 ENSG00000158006 PAFAH2
ENST00000374272 0.215165129106798 0.0286415239769306 -0.0937895929470505 ENSG00000158022 TRIM63
ENST00000483052 0.898802291007767 0.710205919370845 -0.0461768275358861 ENSG00000158022 TRIM63
ENST00000374271 0.877012213550169 0.659947672908524 -0.0427109433924941 ENSG00000175087 PDIK1L
ENST00000374269 0.973437092781493 0.90059457582462 -0.0128568539704357 ENSG00000175087 PDIK1L
ENST00000374266 0.157526872018965 0.015137997887777 0.283904788582431 ENSG00000142684 ZNF593
ENST00000270812 0.157526872018965 0.015137997887777 0.283904788582431 ENSG00000142684 ZNF593
ENST00000407889 0.17907687914783 0.0198302983667744 0.273436886189862 ENSG00000236782 RP11-96L14.7
ENST00000414762 0.162649341619007 0.0161649987035383 0.286819555870599 ENSG00000236782 RP11-96L14.7
ENST00000433939 0.164552417176988 0.0165838038545559 0.279436466175036 ENSG00000236782 RP11-96L14.7
ENST00000444682 0.189331863507867 0.0223537760600968 0.271866268204265 ENSG00000236782 RP11-96L14.7
ENST00000451429 0.927871807485822 0.77704219915064 -0.0184782035378042 ENSG00000130695 CEP85
ENST00000476272 0.986570368381438 0.946190332535716 -0.00452950376878279 ENSG00000130695 CEP85
ENST00000252992 0.986570368381438 0.946190332535716 -0.00452950376878279 ENSG00000130695 CEP85
ENST00000453146 0.944409446167501 0.819663958571049 0.0186966646508622 ENSG00000130695 CEP85
ENST00000469609 0.952028319727634 0.839266789306515 -0.0178351954725005 ENSG00000130695 CEP85
ENST00000491670 0.962645923717544 0.869930160772451 -0.0164170439364491 ENSG00000130695 CEP85
ENST00000270792 0.0946250401759738 0.00536313960596389 0.23078151398076 ENSG00000142669 SH3BGRL3
ENST00000319041 0.101190448540871 0.00623024352834736 0.228811293396865 ENSG00000142669 SH3BGRL3
ENST00000314675 0.577040608668245 0.237154010001536 0.124167512315688 ENSG00000158062 UBXN11
ENST00000472155 0.707239237300165 0.379093073448366 0.0833288072837148 ENSG00000158062 UBXN11
ENST00000374223 0.707239237300165 0.379093073448366 0.0833288072837148 ENSG00000158062 UBXN11
ENST00000475591 0.707239237300165 0.379093073448366 0.0833288072837148 ENSG00000158062 UBXN11
ENST00000357089 0.707239237300165 0.379093073448366 0.0833288072837148 ENSG00000158062 UBXN11
ENST00000494942 0.707239237300165 0.379093073448366 0.0833288072837148 ENSG00000158062 UBXN11
ENST00000374221 0.707239237300165 0.379093073448366 0.0833288072837148 ENSG00000158062 UBXN11
ENST00000374217 0.707239237300165 0.379219590180254 0.0831891870294196 ENSG00000158062 UBXN11
ENST00000374222 0.707239237300165 0.379219590180254 0.0831891870294196 ENSG00000158062 UBXN11
ENST00000496466 0.620157216215585 0.281360322014636 0.101997579368033 ENSG00000158062 UBXN11
ENST00000535108 0.777287122047887 0.47976973046873 0.0717505575535347 ENSG00000158062 UBXN11
ENST00000436301 0.75302035698202 0.4433645190499 0.0762578701776361 ENSG00000158062 UBXN11
ENST00000374215 0.781674060520122 0.485912412729313 0.0721102297190937 ENSG00000158062 UBXN11
ENST00000452980 0.767758495293135 0.465388278267143 0.0749039280813225 ENSG00000158062 UBXN11
ENST00000442942 0.711740609632734 0.384042251766581 0.0916774945249983 ENSG00000158062 UBXN11
ENST00000450041 0.739392769164278 0.423177421158934 0.0840372560977589 ENSG00000158062 UBXN11
ENST00000423664 0.739447075508254 0.423271079559284 0.0840164332743263 ENSG00000158062 UBXN11
ENST00000434391 0.419919272321604 0.116954555979795 0.079861814983442 ENSG00000117682 DHDDS
ENST00000427245 0.943561171236905 0.817374417245382 0.018928358447565 ENSG00000117682 DHDDS
ENST00000527611 0.952312827430424 0.840051395062427 0.0259872599306062 ENSG00000117682 DHDDS
ENST00000374186 0.904094796857199 0.722834040855819 0.0353922248303356 ENSG00000117682 DHDDS
ENST00000525682 0.859850907592559 0.62718527524735 0.0271057025668609 ENSG00000117682 DHDDS
ENST00000236342 0.836951634085564 0.583069833213127 0.0304611200508331 ENSG00000117682 DHDDS
ENST00000526219 0.937195902711606 0.800187701433447 0.0143320024186419 ENSG00000117682 DHDDS
ENST00000374185 0.92942558604761 0.781360686444315 0.0227281862087596 ENSG00000117682 DHDDS
ENST00000487944 0.987576249372227 0.948851098031335 0.00738560064907367 ENSG00000117682 DHDDS
ENST00000360009 0.419968766593472 0.116985347659701 0.0798616072052891 ENSG00000117682 DHDDS
ENST00000533087 0.932806734513047 0.789869268695073 0.0240167967228886 ENSG00000117682 DHDDS
ENST00000531312 0.89454713675602 0.699894209433054 0.0348173899160505 ENSG00000117682 DHDDS
ENST00000525165 0.909872107150383 0.735459520307058 0.0306613554562156 ENSG00000117682 DHDDS
ENST00000525546 0.905031001768684 0.724959362754478 0.0356113984940342 ENSG00000117682 DHDDS
ENST00000528557 0.902229149107843 0.717905336606482 0.035956597950979 ENSG00000117682 DHDDS
ENST00000525326 0.919985724683712 0.759020618088837 0.0312010390843848 ENSG00000117682 DHDDS
ENST00000526278 0.877762199528454 0.662165328359875 0.0391467756859941 ENSG00000117682 DHDDS
ENST00000436153 0.929380839420578 0.781214377999335 0.0249122187335634 ENSG00000117682 DHDDS
ENST00000529688 0.899493596127225 0.711596598313492 0.0333513693492943 ENSG00000117682 DHDDS
ENST00000530781 0.89417449181653 0.699079246706491 0.0459240942797734 ENSG00000117682 DHDDS
ENST00000531955 0.815026756719138 0.54202749576958 0.0561473917851391 ENSG00000117682 DHDDS
ENST00000525410 0.782084242844074 0.486498994540457 0.0571001880339544 ENSG00000117682 DHDDS
ENST00000430232 0.832984419307226 0.575259381176631 0.0341815794956692 ENSG00000117682 DHDDS
ENST00000431933 0.203658255367365 0.0257149347011688 0.129588809712454 ENSG00000117682 DHDDS
ENST00000416052 0.748691705366517 0.437472580282449 -0.0613368811099793 ENSG00000117682 DHDDS
ENST00000468388 0.465409334828272 0.146867072082545 0.109616990728678 ENSG00000198830 HMGN2
ENST00000479815 0.686151225874116 0.353438852005216 0.0682171046251179 ENSG00000198830 HMGN2
ENST00000460563 0.714378262909362 0.387136496599173 0.0662331921458181 ENSG00000198830 HMGN2
ENST00000464888 0.693512876511868 0.361651435404829 0.0656681497848015 ENSG00000198830 HMGN2
ENST00000463817 0.659627291237321 0.322916604845779 0.0727319388767585 ENSG00000198830 HMGN2
ENST00000467700 0.617977091996194 0.278819113534469 0.0757077767045783 ENSG00000198830 HMGN2
ENST00000361427 0.609194177719356 0.269114670744271 0.074634370577006 ENSG00000198830 HMGN2
ENST00000466194 0.676839016562854 0.342096633045334 0.0694399906646227 ENSG00000198830 HMGN2
ENST00000493418 0.708137877809898 0.380182334183462 0.0670832791118588 ENSG00000198830 HMGN2
ENST00000526040 0.633531666178745 0.29433237913446 0.118108998409883 ENSG00000117676 RPS6KA1
ENST00000374168 0.224414732167498 0.0315579501068744 0.191019480194255 ENSG00000117676 RPS6KA1
ENST00000524436 0.599523250427605 0.259468130911591 0.129982982535224 ENSG00000117676 RPS6KA1
ENST00000374166 0.222925849116698 0.0310309523568344 0.191514695611208 ENSG00000117676 RPS6KA1
ENST00000526792 0.255815783080103 0.0410320022877216 0.177041437893712 ENSG00000117676 RPS6KA1
ENST00000529454 0.697603385692339 0.366686382685565 0.0954694813678954 ENSG00000117676 RPS6KA1
ENST00000374162 0.255054738944557 0.0408545473515007 0.177058652950223 ENSG00000117676 RPS6KA1
ENST00000530003 0.198906158754924 0.0246455703644901 0.192258579986777 ENSG00000117676 RPS6KA1
ENST00000531113 0.507342889875556 0.177972445178685 0.111440059903398 ENSG00000117676 RPS6KA1
ENST00000374163 0.18382528595786 0.0210001118958866 0.203973985729226 ENSG00000117676 RPS6KA1
ENST00000531382 0.250775797007973 0.0393810608345565 0.185010660679386 ENSG00000117676 RPS6KA1
ENST00000403732 0.954562225384741 0.84680930544153 0.0195192019823192 ENSG00000117676 RPS6KA1
ENST00000324856 0.140465110524454 0.011993361436501 -0.104897795782756 ENSG00000117713 ARID1A
ENST00000457599 0.0924540470264524 0.00507088725753111 -0.124007368188963 ENSG00000117713 ARID1A
ENST00000374152 0.666745038452914 0.330541032958296 -0.0463472483738335 ENSG00000117713 ARID1A
ENST00000430291 0.48162886077051 0.158598042661541 -0.149115133468547 ENSG00000117713 ARID1A
ENST00000430799 0.486191362211784 0.162162418870431 0.0736899000200355 ENSG00000117713 ARID1A
ENST00000466382 0.569491482462104 0.230933941876602 0.0668899581366292 ENSG00000117713 ARID1A
ENST00000540690 0.568961366873383 0.230430273538501 0.0670114409834713 ENSG00000117713 ARID1A
ENST00000532781 0.755422739480888 0.447252279465213 0.0433636621138847 ENSG00000117713 ARID1A
ENST00000472757 0.898504345029059 0.709486227129015 0.0316280027593165 ENSG00000060642 PIGV
ENST00000078527 0.949306805056767 0.832068386758445 0.0188345592008482 ENSG00000060642 PIGV
ENST00000431541 0.888217117039022 0.684451343002834 0.0467699271792953 ENSG00000060642 PIGV
ENST00000449950 0.934536715459444 0.794253001696732 0.0230245866274449 ENSG00000060642 PIGV
ENST00000374145 0.962371462267271 0.868830607342819 0.014806003291836 ENSG00000060642 PIGV
ENST00000374142 0.758791312750853 0.452575627003667 0.0736086125740293 ENSG00000204160 ZDHHC18
ENST00000374141 0.66982716024808 0.334718632044632 0.0822350273273293 ENSG00000204160 ZDHHC18
ENST00000534643 0.969236107064617 0.887640436461869 0.0138758914945899 ENSG00000204160 ZDHHC18
ENST00000488397 0.665493912173302 0.329454278435605 0.100834886018113 ENSG00000204160 ZDHHC18
ENST00000374135 0.661792526841152 0.325253155841524 0.0800007006862037 ENSG00000142751 GPN2
ENST00000448791 0.959383856468847 0.860469141566377 -0.0199273076424224 ENSG00000226698 RP1-50O24.6
ENST00000374133 0.599841085068081 0.259722072922439 0.103758306817507 ENSG00000142751 GPN2
ENST00000477418 0.572277041922458 0.233241295193361 0.110094995129456 ENSG00000142751 GPN2
ENST00000431781 0.427005387628144 0.121390676812731 0.153110208138943 ENSG00000142751 GPN2
ENST00000361720 0.780235436248013 0.483798606297304 0.0726938372664648 ENSG00000198746 GPATCH3
ENST00000435827 0.911821085028878 0.739328502493215 0.0263277055612359 ENSG00000090273 NUDC
ENST00000321265 0.992546085023991 0.968618965342751 -0.00291189095944311 ENSG00000090273 NUDC
ENST00000452707 0.954391934117518 0.846412008058474 -0.0157954420272132 ENSG00000090273 NUDC
ENST00000484772 0.751338496170215 0.440888434659287 -0.0621295319975431 ENSG00000090273 NUDC
ENST00000522111 0.401098777429799 0.106260694760075 0.15923262764186 ENSG00000253368 TRNP1
ENST00000531285 0.203312525879493 0.0256534058866561 0.255786767638667 ENSG00000253368 TRNP1
ENST00000374089 0.100273257346421 0.0060885982390039 0.246318333252087 ENSG00000090020 SLC9A1
ENST00000263980 0.407943423024526 0.109973666771805 0.106541388864094 ENSG00000090020 SLC9A1
ENST00000545949 0.815110511164603 0.542153486912802 0.0471447870744235 ENSG00000090020 SLC9A1
ENST00000447808 0.311854975264272 0.0620554695039029 0.208385349367731 ENSG00000090020 SLC9A1
ENST00000374086 0.966012093506974 0.879726974146526 -0.0115669128095493 ENSG00000090020 SLC9A1
ENST00000374084 0.704465981812537 0.375335202797307 -0.0850515972278991 ENSG00000090020 SLC9A1
ENST00000319394 0.50143900187479 0.173472737913913 0.112553979240276 ENSG00000142784 WDTC1
ENST00000361771 0.493195984006902 0.16741124864048 0.113628171813874 ENSG00000142784 WDTC1
ENST00000447062 0.146257181421365 0.0130494397734061 0.192805518970269 ENSG00000142784 WDTC1
ENST00000491239 0.0959983893374931 0.00555791041426836 0.218746670130541 ENSG00000142784 WDTC1
ENST00000472249 0.84752594491277 0.602403937497069 0.0565080310457177 ENSG00000142784 WDTC1
ENST00000374076 0.719230622669688 0.393300552500484 0.0797467662882596 ENSG00000186501 TMEM222
ENST00000464720 0.719230622669688 0.393300552500484 0.0797467662882596 ENSG00000186501 TMEM222
ENST00000608611 0.719230622669688 0.393300552500484 0.0797467662882596 ENSG00000186501 TMEM222
ENST00000466759 0.695026326444265 0.363587223470182 -0.0749516490318703 ENSG00000186501 TMEM222
ENST00000486082 0.795924804077623 0.508718992779264 0.0537459262273028 ENSG00000186501 TMEM222
ENST00000464813 0.918316603948311 0.754817246964219 0.0221439865839959 ENSG00000186501 TMEM222
ENST00000478104 0.85780172358036 0.622800852557455 0.0454364052618169 ENSG00000186501 TMEM222
ENST00000498220 0.840353700867591 0.588641058630611 0.0405989264252766 ENSG00000186501 TMEM222
ENST00000471456 0.445327105832653 0.133046093190232 0.169317578897834 ENSG00000186501 TMEM222
ENST00000470223 0.439362817077768 0.128900914006744 0.17150461292274 ENSG00000186501 TMEM222
ENST00000472410 0.652707966360677 0.315110829895393 0.11434855438691 ENSG00000142733 MAP3K6
ENST00000374040 0.544719432784795 0.209330446135171 0.1536805544961 ENSG00000142733 MAP3K6
ENST00000493901 0.544500835849419 0.209207367188212 0.15375309471783 ENSG00000142733 MAP3K6
ENST00000470890 0.780369629397686 0.483980453290983 0.0725517130796285 ENSG00000142733 MAP3K6
ENST00000357582 0.5341639566701 0.200140185080263 0.156733132436156 ENSG00000142733 MAP3K6
ENST00000430629 0.312594144132849 0.0623604594746862 0.0779898500487694 ENSG00000158195 WASF2
ENST00000536657 0.668654081783006 0.333014778109999 -0.0480776136198753 ENSG00000158195 WASF2
ENST00000247087 0.737060766460189 0.420101596284887 -0.0789204989232643 ENSG00000126705 AHDC1
ENST00000374011 0.738928436979448 0.42255832256593 -0.0796387781420846 ENSG00000126705 AHDC1
ENST00000490295 0.154696022893059 0.0145724754129831 -0.248762516285948 ENSG00000126705 AHDC1
ENST00000480033 0.0753895865426249 0.00326766764566018 -0.290887552513952 ENSG00000126705 AHDC1
ENST00000361157 0.955203904447978 0.849127305934884 -0.0279626016783093 ENSG00000126709 IFI6
ENST00000339145 0.955203904447978 0.848920047207763 -0.0280025380049008 ENSG00000126709 IFI6
ENST00000362020 0.955203904447978 0.849127305934884 -0.0279626016783093 ENSG00000126709 IFI6
ENST00000373954 0.76006061084151 0.454099672456576 0.061132673189506 ENSG00000009780 FAM76A
ENST00000419687 0.825723609456558 0.561276981120024 0.0478940240945452 ENSG00000009780 FAM76A
ENST00000373949 0.810341482615777 0.533391572440306 0.0490560128286961 ENSG00000009780 FAM76A
ENST00000530324 0.96991625148069 0.88941851705626 -0.011868782783149 ENSG00000009780 FAM76A
ENST00000234549 0.970712680406702 0.892640663374421 0.0114733682098737 ENSG00000009780 FAM76A
ENST00000010299 0.970712680406702 0.892640663374421 0.0114733682098737 ENSG00000009780 FAM76A
ENST00000446647 0.964101928893496 0.874057058334231 0.0165544729030424 ENSG00000009780 FAM76A
ENST00000373943 0.900329240287313 0.713483089690531 -0.0353424796336016 ENSG00000117758 STX12
ENST00000440806 0.517655217986824 0.185419980041956 -0.105316939913642 ENSG00000117758 STX12
ENST00000468761 0.469458957752474 0.149531559153044 -0.118541499435333 ENSG00000117758 STX12
ENST00000472285 0.869803867533132 0.646524474576947 0.0479361371293142 ENSG00000117758 STX12
ENST00000311772 0.899932261879459 0.71237702155769 -0.0217883413192192 ENSG00000117751 PPP1R8
ENST00000236412 0.897616029720028 0.707358977702341 -0.0221980481314307 ENSG00000117751 PPP1R8
ENST00000373931 0.900014477193537 0.712674386394545 -0.0218001728252706 ENSG00000117751 PPP1R8
ENST00000431586 0.954689453296567 0.847396230917888 -0.0120541091910443 ENSG00000117751 PPP1R8
ENST00000486634 0.787051291782341 0.494069644954168 -0.0695245243671145 ENSG00000117751 PPP1R8
ENST00000601459 0.626755240420628 0.287745421402088 -0.12206589585979 ENSG00000268552 AL109927.1
ENST00000328928 0.166516055911004 0.0169836684383952 0.242421273726634 ENSG00000130775 THEMIS2
ENST00000373925 0.166516055911004 0.0169836684383952 0.242421273726634 ENSG00000130775 THEMIS2
ENST00000373927 0.158540905374396 0.0153687437968303 0.245413254491936 ENSG00000130775 THEMIS2
ENST00000427466 0.0615321833126123 0.00221866070044937 0.317758507920806 ENSG00000130775 THEMIS2
ENST00000442118 0.379716328640207 0.0945997599873433 0.182628842712455 ENSG00000130775 THEMIS2
ENST00000467258 0.193270866784907 0.0233134967415913 0.235939966509015 ENSG00000130775 THEMIS2
ENST00000373921 0.166516055911004 0.0169836684383952 0.242421273726634 ENSG00000130775 THEMIS2
ENST00000466068 0.38837418135994 0.0991369282531641 0.184639418563699 ENSG00000130775 THEMIS2
ENST00000482828 0.70270362346171 0.372948567879937 0.108711246123413 ENSG00000130775 THEMIS2
ENST00000456990 0.305606554055714 0.0594855349684844 0.216030230885249 ENSG00000130775 THEMIS2
ENST00000373912 0.951021390564621 0.837076155473555 -0.0123280946120484 ENSG00000117748 RPA2
ENST00000419958 0.930856312733493 0.784730835937785 0.0199634472086489 ENSG00000117748 RPA2
ENST00000373909 0.952683473762335 0.841199892958585 -0.0123465406666335 ENSG00000117748 RPA2
ENST00000313433 0.991247595420829 0.962841744140026 0.00293358141942929 ENSG00000117748 RPA2
ENST00000444045 0.973263175935866 0.899928220367212 -0.00942157528042366 ENSG00000117748 RPA2
ENST00000373884 0.245621076710042 0.0375318980924851 0.19795915482522 ENSG00000158156 XKR8
ENST00000373871 0.461283976848011 0.144217747811789 -0.10282852975558 ENSG00000158161 EYA3
ENST00000436342 0.461283976848011 0.144217747811789 -0.10282852975558 ENSG00000158161 EYA3
ENST00000373864 0.70627484586983 0.377778758497178 -0.0913369531941481 ENSG00000158161 EYA3
ENST00000540618 0.40647090286836 0.109101076343988 -0.15332866568898 ENSG00000158161 EYA3
ENST00000545175 0.41300874785966 0.113059517804029 -0.15219408278417 ENSG00000158161 EYA3
ENST00000373863 0.428363585665256 0.122217868377127 -0.152773587699832 ENSG00000158161 EYA3
ENST00000495923 0.318592816421204 0.0649445806978698 -0.15983419769733 ENSG00000158161 EYA3
ENST00000471498 0.458335573932491 0.142300010519807 -0.154311556475321 ENSG00000158161 EYA3
ENST00000468665 0.901730762757778 0.716722793946271 0.039773703164118 ENSG00000158161 EYA3
ENST00000603289 0.859617648150513 0.626742597934365 -0.0417129180327265 ENSG00000126698 DNAJC8
ENST00000263697 0.82999993089116 0.569324303140326 -0.0602536399556074 ENSG00000126698 DNAJC8
ENST00000596102 0.767758495293135 0.465373757397041 0.0784763270452309 ENSG00000269804 AL353354.2
ENST00000489277 0.82999993089116 0.569324303140326 -0.0602536399556074 ENSG00000126698 DNAJC8
ENST00000470967 0.896610898976842 0.704963349856402 -0.0489825123852213 ENSG00000126698 DNAJC8
ENST00000482674 0.748790835138448 0.437581969733565 -0.105853313470967 ENSG00000126698 DNAJC8
ENST00000488868 0.750155686365812 0.439648235769373 -0.105626060656742 ENSG00000126698 DNAJC8
ENST00000497986 0.545426757436728 0.20998665590827 0.0947847808307242 ENSG00000130770 ATPIF1
ENST00000335514 0.545426757436728 0.20998665590827 0.0947847808307242 ENSG00000130770 ATPIF1
ENST00000468425 0.442352780737204 0.130988023985804 0.104656833723797 ENSG00000130770 ATPIF1
ENST00000465645 0.545426757436728 0.20998665590827 0.0947847808307242 ENSG00000130770 ATPIF1
ENST00000253063 0.683917460051379 0.350842211101058 0.0974136813771933 ENSG00000130766 SESN2
ENST00000479574 0.992452097860947 0.968092785294068 -0.00375295222093532 ENSG00000130772 MED18
ENST00000373842 0.850023865287931 0.607294726392355 -0.0470590279972179 ENSG00000130772 MED18
ENST00000398997 0.850023865287931 0.607294726392355 -0.0470590279972179 ENSG00000130772 MED18
ENST00000475655 0.993450190609601 0.972402055522291 0.00395931011139262 ENSG00000130772 MED18
ENST00000474683 0.985931298313978 0.941574433281828 -0.00799441379178658 ENSG00000130772 MED18
ENST00000373839 0.203481988423839 0.0256891349403903 -0.174043575089357 ENSG00000204138 PHACTR4
ENST00000463428 0.0088634069126067 4.90228223454817e-05 -0.335124384700667 ENSG00000204138 PHACTR4
ENST00000493669 0.143146420877706 0.012432151697873 -0.214232649511125 ENSG00000204138 PHACTR4
ENST00000373836 0.738731913378463 0.42232328240053 -0.0651203061873439 ENSG00000204138 PHACTR4
ENST00000398958 0.739776133475885 0.42365769141375 -0.0345326891287861 ENSG00000180198 RCC1
ENST00000413987 0.861301579546748 0.630047764304985 -0.0250764280295495 ENSG00000242125 SNHG3
ENST00000427469 0.706513946045773 0.378007371086223 -0.0440825206279179 ENSG00000180198 RCC1
ENST00000447507 0.872758144777745 0.652287226130915 0.0342089769138734 ENSG00000242125 SNHG3
ENST00000434290 0.687095060972788 0.3544991991774 -0.0458276160239111 ENSG00000180198 RCC1
ENST00000373833 0.739967061798081 0.423951593205021 -0.0345660714643997 ENSG00000180198 RCC1
ENST00000437681 0.90711363439376 0.72873578242613 0.0205721286537325 ENSG00000242125 SNHG3
ENST00000419074 0.51888083379295 0.18642060322931 -0.0967942128550733 ENSG00000180198 RCC1
ENST00000373832 0.844427693412915 0.596615427021122 -0.0323471068054066 ENSG00000180198 RCC1
ENST00000373831 0.902458159836372 0.719057882943033 -0.0311564738898713 ENSG00000180198 RCC1
ENST00000411533 0.843270775498965 0.594425451039984 -0.0470611472418944 ENSG00000180198 RCC1
ENST00000486790 0.210694164941073 0.0276148577289911 -0.201861829306375 ENSG00000180198 RCC1
ENST00000430407 0.730139457700325 0.410629520441586 -0.0656025020703325 ENSG00000180198 RCC1
ENST00000429051 0.909156247491631 0.733905958521065 0.0326332899550732 ENSG00000180198 RCC1
ENST00000478232 0.969646110506517 0.888683743663966 0.0148430139926014 ENSG00000180198 RCC1
ENST00000373830 0.328919752474873 0.0694979448964583 -0.122958079457926 ENSG00000180098 TRNAU1AP
ENST00000495995 0.836930060462168 0.583000642466696 -0.0455494527742798 ENSG00000180098 TRNAU1AP
ENST00000480930 0.324385681483142 0.0675241122682005 -0.126059578168482 ENSG00000180098 TRNAU1AP
ENST00000491577 0.31230562335786 0.0622494701293663 -0.128488988707811 ENSG00000180098 TRNAU1AP
ENST00000464880 0.805770514029338 0.526135053221162 -0.0667772069787317 ENSG00000180098 TRNAU1AP
ENST00000497790 0.717887450651058 0.391529949909895 -0.0936764292511788 ENSG00000180098 TRNAU1AP
ENST00000495215 0.738722344503171 0.422306789030734 -0.0658312937561836 ENSG00000180098 TRNAU1AP
ENST00000464093 0.870226277750679 0.647730890427532 -0.0403988657707204 ENSG00000180098 TRNAU1AP
ENST00000484775 0.519970315632613 0.18768119955739 -0.0900316839926324 ENSG00000180098 TRNAU1AP
ENST00000464612 0.782558668839412 0.487012701045436 0.0652637427863177 ENSG00000197989 SNHG12
ENST00000475441 0.84746446579898 0.602288077825837 0.0498820819790509 ENSG00000197989 SNHG12
ENST00000531126 0.823892721165037 0.557798369173172 0.0555474318113863 ENSG00000197989 SNHG12
ENST00000461448 0.823892721165037 0.557798369173172 0.0555474318113863 ENSG00000197989 SNHG12
ENST00000470977 0.826054621995078 0.561692839737395 0.0550373051038585 ENSG00000197989 SNHG12
ENST00000474814 0.826054621995078 0.561692839737395 0.0550373051038585 ENSG00000197989 SNHG12
ENST00000481368 0.875272495916912 0.656591177491104 0.0410106502351887 ENSG00000197989 SNHG12
ENST00000481220 0.832595694588677 0.574263965872061 0.0532703533122516 ENSG00000197989 SNHG12
ENST00000488745 0.842084567663112 0.591910020186956 0.0510719201973799 ENSG00000197989 SNHG12
ENST00000483436 0.829998567384185 0.569269686811695 0.0537976776346412 ENSG00000197989 SNHG12
ENST00000464115 0.878681615643339 0.665215635011034 0.0473383803797279 ENSG00000197989 SNHG12
ENST00000461832 0.878681615643339 0.665215635011034 0.0473383803797279 ENSG00000197989 SNHG12
ENST00000471683 0.978143642166112 0.91651832446344 -0.0120483230058905 ENSG00000120656 TAF12
ENST00000373824 0.509285072773955 0.179235187463586 -0.100627419895083 ENSG00000120656 TAF12
ENST00000263974 0.520069779670432 0.187832649688401 -0.0991901785878927 ENSG00000120656 TAF12
ENST00000495422 0.504427631992075 0.17557928980047 -0.106912304874863 ENSG00000120656 TAF12
ENST00000373816 0.588303017679924 0.248403767441418 -0.0673257031337507 ENSG00000162419 GMEB1
ENST00000361872 0.553404744237489 0.216571728355525 -0.0798311986688295 ENSG00000162419 GMEB1
ENST00000294409 0.546110895168062 0.210592130818684 -0.0809027819026437 ENSG00000162419 GMEB1
ENST00000480454 0.975933706682713 0.908441024837231 0.00768600400027728 ENSG00000162419 GMEB1
ENST00000474884 0.34924587666997 0.0791001990883189 0.101358112702655 ENSG00000198492 YTHDF2
ENST00000542507 0.850833177284562 0.608542448843217 -0.0207130810492475 ENSG00000198492 YTHDF2
ENST00000373812 0.851834704398801 0.610900195365578 -0.0205867559841185 ENSG00000198492 YTHDF2
ENST00000541996 0.851091634972763 0.609290357829879 -0.0207095185661976 ENSG00000198492 YTHDF2
ENST00000478283 0.899775671320602 0.712071040868218 -0.015997586517808 ENSG00000198492 YTHDF2
ENST00000496288 0.31336548235763 0.0626764743467267 0.109332633200581 ENSG00000198492 YTHDF2
ENST00000475796 0.727774465197608 0.406552259540823 0.0609036422368122 ENSG00000198492 YTHDF2
ENST00000476976 0.728711817954929 0.408429258464203 0.0562498343991196 ENSG00000198492 YTHDF2
ENST00000468863 0.855084940496701 0.61737597544031 0.0388819406099617 ENSG00000198492 YTHDF2
ENST00000234961 0.778263055753231 0.481060023779859 -0.0765216723740978 ENSG00000116329 OPRD1
ENST00000343067 0.5096124760638 0.179443798028459 -0.0968449488008877 ENSG00000159023 EPB41
ENST00000356093 0.5096124760638 0.179443798028459 -0.0968449488008877 ENSG00000159023 EPB41
ENST00000398863 0.5096124760638 0.179443798028459 -0.0968449488008877 ENSG00000159023 EPB41
ENST00000482464 0.223341880722562 0.0311937129300662 -0.188983018965525 ENSG00000159023 EPB41
ENST00000373800 0.37797217858102 0.0937238575491149 -0.179114596963982 ENSG00000159023 EPB41
ENST00000349460 0.37797217858102 0.0937238575491149 -0.179114596963982 ENSG00000159023 EPB41
ENST00000347529 0.37797217858102 0.0937238575491149 -0.179114596963982 ENSG00000159023 EPB41
ENST00000373798 0.565254159131634 0.226808459841715 -0.0887422873017209 ENSG00000159023 EPB41
ENST00000373797 0.58203982645438 0.242603384815543 -0.13677016775342 ENSG00000159023 EPB41
ENST00000488277 0.461270070400181 0.144178594711588 -0.20311868710994 ENSG00000159023 EPB41
ENST00000490308 0.320667676772072 0.0658756557499423 -0.240873827930178 ENSG00000159023 EPB41
ENST00000460378 0.450011868561581 0.136245946326306 0.101777806657773 ENSG00000159023 EPB41
ENST00000521452 0.77258110485927 0.472949148087805 0.0754637777753428 ENSG00000253304 TMEM200B
ENST00000420504 0.77252619325293 0.472717706744616 0.0755842928775299 ENSG00000253304 TMEM200B
ENST00000373795 0.225651139615829 0.0318908277622414 -0.106324532382278 ENSG00000116350 SRSF4
ENST00000546138 0.137945727563671 0.0115328992452714 -0.108820630182397 ENSG00000116350 SRSF4
ENST00000466448 0.0459657472357845 0.00127971296834991 -0.145734188401033 ENSG00000116350 SRSF4
ENST00000497015 0.288675492959137 0.0528195066937616 -0.133280265534905 ENSG00000116350 SRSF4
ENST00000605204 0.0161985862669282 0.000164831353642452 -0.180601535726922 ENSG00000116350 SRSF4
ENST00000477193 0.256719891002904 0.041348589106019 -0.167647232116799 ENSG00000116350 SRSF4
ENST00000489898 0.308997344449561 0.0608862396833761 -0.169765768123798 ENSG00000116350 SRSF4
ENST00000472353 0.0907282589238121 0.00484645082762733 -0.180159639152513 ENSG00000116350 SRSF4
ENST00000373791 0.927871807485822 0.776934417688387 0.0217667226666388 ENSG00000116353 MECR
ENST00000475773 0.518797949477924 0.186324351414309 0.132996099290485 ENSG00000116353 MECR
ENST00000483435 0.519601137134584 0.187396947787527 0.137064598537743 ENSG00000116353 MECR
ENST00000263702 0.930872012448218 0.784798924914749 0.0216224837769512 ENSG00000116353 MECR
ENST00000473030 0.746985829603662 0.434840814554963 0.0656448035581657 ENSG00000116353 MECR
ENST00000463412 0.66889146979289 0.333551668471369 0.0828170946063083 ENSG00000116353 MECR
ENST00000453185 0.634165831069018 0.294763723571155 0.108309288224723 ENSG00000116353 MECR
ENST00000478505 0.559806339486127 0.22195533878386 0.105218070360557 ENSG00000116353 MECR
ENST00000490529 0.83372381559789 0.576695669364197 0.0458152007428095 ENSG00000116353 MECR
ENST00000463052 0.910877451268978 0.73779348540624 -0.0302902118699921 ENSG00000116353 MECR
ENST00000489248 0.863468895062273 0.63393732851712 -0.0427539999810137 ENSG00000116353 MECR
ENST00000475861 0.779142975421903 0.482159307695187 -0.0627222074897171 ENSG00000116353 MECR
ENST00000474946 0.90370681493495 0.721894460078613 -0.0328631112684344 ENSG00000116353 MECR
ENST00000482610 0.96180656688681 0.866415062274132 -0.0179411480202297 ENSG00000116353 MECR
ENST00000345512 0.973263175935866 0.89994155146476 0.0102860042846401 ENSG00000060656 PTPRU
ENST00000373779 0.884189498555502 0.67682311278464 0.0355062971607295 ENSG00000060656 PTPRU
ENST00000323874 0.884189498555502 0.67682311278464 0.0355062971607295 ENSG00000060656 PTPRU
ENST00000356870 0.884189498555502 0.67682311278464 0.0355062971607295 ENSG00000060656 PTPRU
ENST00000428026 0.884189498555502 0.67682311278464 0.0355062971607295 ENSG00000060656 PTPRU
ENST00000460170 0.884457004906762 0.677479136244208 0.035467056641856 ENSG00000060656 PTPRU
ENST00000415600 0.935655553066683 0.797178127782587 0.0226249124702058 ENSG00000060656 PTPRU
ENST00000531385 0.845934402206056 0.599266605352806 -0.0567823665425363 ENSG00000060656 PTPRU
ENST00000493601 0.900381782512055 0.71363772864427 -0.041548645204416 ENSG00000060656 PTPRU
ENST00000465525 0.98038089626699 0.923779407850412 0.0109302920331986 ENSG00000060656 PTPRU
ENST00000492954 0.960088162547521 0.862294152721578 0.019978440482943 ENSG00000060656 PTPRU
ENST00000336798 0.245742483935006 0.0375846217001807 0.157749237379892 ENSG00000162512 SDC3
ENST00000339394 0.742177416131678 0.427616897643495 0.0648042953086703 ENSG00000162512 SDC3
ENST00000471567 0.367959387000707 0.0882301236507936 0.168653549584965 ENSG00000162512 SDC3
ENST00000487984 0.376044574957431 0.0926349754392818 0.192974056259056 ENSG00000162512 SDC3
ENST00000424085 0.577265309865755 0.237382066849137 -0.0718847963531567 ENSG00000134644 PUM1
ENST00000257075 0.577265309865755 0.237382066849137 -0.0718847963531567 ENSG00000134644 PUM1
ENST00000373747 0.577157402909682 0.237246096826106 -0.0718874500555429 ENSG00000134644 PUM1
ENST00000525843 0.452455442830786 0.137848449241881 -0.0831465892328886 ENSG00000134644 PUM1
ENST00000426105 0.364345449086068 0.0865914461727888 -0.0852446004793637 ENSG00000134644 PUM1
ENST00000440538 0.349371402764724 0.0791694979290715 -0.0870495038729028 ENSG00000134644 PUM1
ENST00000498419 0.996172666815331 0.983046347006449 0.00153930130366835 ENSG00000134644 PUM1
ENST00000373741 0.349823091957792 0.0793602021006061 -0.0868631788363084 ENSG00000134644 PUM1
ENST00000423018 0.349826682539055 0.0793783975049768 -0.0870702019658889 ENSG00000134644 PUM1
ENST00000373742 0.330657824667461 0.0703513576104418 -0.0884790378302865 ENSG00000134644 PUM1
ENST00000530669 0.900091215981502 0.712931541754474 -0.0338850596925633 ENSG00000134644 PUM1
ENST00000529846 0.89355657737548 0.697382525296075 -0.035772396620579 ENSG00000134644 PUM1
ENST00000525997 0.884239405255806 0.676947839172986 -0.03822411401294 ENSG00000134644 PUM1
ENST00000527498 0.993630501364471 0.973531917031806 -0.00270914092446975 ENSG00000134644 PUM1
ENST00000471894 0.378072997302721 0.0938042518775045 0.199383791942879 ENSG00000134644 PUM1
ENST00000490546 0.120689654576878 0.00874508182036432 0.267465155240953 ENSG00000134644 PUM1
ENST00000532678 0.84617614794038 0.59959225824248 -0.0336464265472333 ENSG00000134644 PUM1
ENST00000526128 0.661323572427013 0.32465960537291 0.0940977510232242 ENSG00000134644 PUM1
ENST00000526215 0.0520197612869749 0.00159615473904813 -0.195313300379994 ENSG00000134644 PUM1
ENST00000525948 0.149122423393456 0.0135443089308317 -0.184148450008818 ENSG00000134644 PUM1
ENST00000480602 0.11880877589348 0.00850500248688803 -0.203355327501311 ENSG00000134644 PUM1
ENST00000524516 0.369590382589951 0.0890885327244298 -0.17195592943256 ENSG00000134644 PUM1
ENST00000531867 0.989983567818649 0.956455080786688 -0.00660063056778812 ENSG00000134644 PUM1
ENST00000263694 0.582263600462493 0.242868027403499 -0.0781468697595045 ENSG00000060688 SNRNP40
ENST00000489853 0.944703953025688 0.820832446825117 -0.0210416051765941 ENSG00000060688 SNRNP40
ENST00000373720 0.992295880514464 0.967414624933408 -0.00410331178768806 ENSG00000060688 SNRNP40
ENST00000446633 0.582368019614174 0.243051906230731 -0.0779623256882175 ENSG00000060688 SNRNP40
ENST00000474025 0.910964562190186 0.738025254845546 -0.0355600456084134 ENSG00000060688 SNRNP40
ENST00000463988 0.595915639327913 0.256154180282563 -0.107227156522882 ENSG00000060688 SNRNP40
ENST00000344147 0.140547614676099 0.012011010985794 -0.172452047374625 ENSG00000121766 ZCCHC17
ENST00000479629 0.237387328058742 0.0350464249767439 -0.212400405841683 ENSG00000121766 ZCCHC17
ENST00000373714 0.140547614676099 0.012011010985794 -0.172452047374625 ENSG00000121766 ZCCHC17
ENST00000546109 0.158815923647206 0.0154330662032938 -0.182604554122216 ENSG00000121766 ZCCHC17
ENST00000422613 0.163389734662889 0.0163442863484173 -0.168991571405651 ENSG00000121766 ZCCHC17
ENST00000490049 0.115469398945301 0.00802074816000342 -0.236785780472193 ENSG00000121766 ZCCHC17
ENST00000430143 0.256216659009384 0.0411460147237448 -0.17954234417787 ENSG00000229044 RP11-266K22.2
ENST00000373713 0.829076107863454 0.567564573226175 0.051462020683103 ENSG00000121769 FABP3
ENST00000497275 0.809191401625378 0.531733591045491 0.0578780812096195 ENSG00000121769 FABP3
ENST00000498148 0.813728385680561 0.539541718876945 0.0550678097149524 ENSG00000121769 FABP3
ENST00000482018 0.869612411653445 0.646047628706035 0.0397119313544178 ENSG00000121769 FABP3
ENST00000373710 0.792024120796574 0.502959794505003 0.054518336355074 ENSG00000168528 SERINC2
ENST00000536859 0.793628644265463 0.505331939385156 0.0544261232473178 ENSG00000168528 SERINC2
ENST00000487207 0.952641592963653 0.840777294429598 0.0178268192455575 ENSG00000168528 SERINC2
ENST00000373709 0.762994656133992 0.458183349127612 0.0607526945130634 ENSG00000168528 SERINC2
ENST00000536384 0.78190076410711 0.486229876006352 0.0566823113116995 ENSG00000168528 SERINC2
ENST00000491976 0.78190076410711 0.486229876006352 0.0566823113116995 ENSG00000168528 SERINC2
ENST00000373705 0.419689174538843 0.116799990387451 0.137398297963863 ENSG00000121764 HCRTR1
ENST00000373703 0.319176205724265 0.0652581872411011 0.143308494866901 ENSG00000162517 PEF1
ENST00000461006 0.382682981549003 0.096276850102553 0.143455158575897 ENSG00000162517 PEF1
ENST00000478502 0.189924970075031 0.0225117491747875 0.200358504547516 ENSG00000162517 PEF1
ENST00000489164 0.247622843937944 0.0382898533608904 0.172552246851187 ENSG00000162517 PEF1
ENST00000492061 0.372461500371776 0.0907646560192384 0.155588182349239 ENSG00000162517 PEF1
ENST00000496805 0.338174482638751 0.0739921657345965 0.166321167914263 ENSG00000162517 PEF1
ENST00000472443 0.320978446208552 0.0660225364940345 0.173735191899952 ENSG00000162517 PEF1
ENST00000471219 0.215682079725697 0.0288016250755662 0.252687925408647 ENSG00000162517 PEF1
ENST00000440872 0.295076144621435 0.0551188370178382 0.186806319698277 ENSG00000162517 PEF1
ENST00000373672 0.964089611579192 0.873812081604109 -0.0147879986844843 ENSG00000084636 COL16A1
ENST00000271069 0.956760269637968 0.853892091366836 -0.0171626662717359 ENSG00000084636 COL16A1
ENST00000488128 0.968323636763372 0.885060538235169 0.0170097421512361 ENSG00000084636 COL16A1
ENST00000373668 0.983187538579082 0.931755979306389 -0.00928956804936751 ENSG00000084636 COL16A1
ENST00000398556 0.963320861127763 0.871868732862524 0.0186569410587446 ENSG00000121753 BAI2
ENST00000398547 0.980539113417711 0.924308995024026 0.0110783729004482 ENSG00000121753 BAI2
ENST00000373655 0.98038089626699 0.923779049380947 0.0111529111131779 ENSG00000121753 BAI2
ENST00000373658 0.98038089626699 0.923779049380947 0.0111529111131779 ENSG00000121753 BAI2
ENST00000398542 0.976344017063413 0.910069318475176 0.0132158848877244 ENSG00000121753 BAI2
ENST00000257070 0.98038089626699 0.923779049380947 0.0111529111131779 ENSG00000121753 BAI2
ENST00000527361 0.95295216525646 0.842189497534723 0.0236288994613134 ENSG00000121753 BAI2
ENST00000398538 0.954562225384741 0.84691841815126 0.0226389791369725 ENSG00000121753 BAI2
ENST00000527035 0.0477415456151526 0.00137764490257371 0.464946565818433 ENSG00000254545 RP11-84A19.3
ENST00000257100 0.150597893117324 0.0138103461333074 0.253096495793392 ENSG00000134668 SPOCD1
ENST00000373648 0.150597893117324 0.0138148649292639 0.253090598467573 ENSG00000134668 SPOCD1
ENST00000360482 0.150597893117324 0.0138148649292639 0.253090598467573 ENSG00000134668 SPOCD1
ENST00000473361 0.132660405220662 0.0105805145869104 0.262211126401896 ENSG00000134668 SPOCD1
ENST00000452755 0.132928160539247 0.0106444966556416 0.260898336734652 ENSG00000134668 SPOCD1
ENST00000533231 0.150596241790315 0.0137973027706281 0.253257669238422 ENSG00000134668 SPOCD1
ENST00000528579 0.193682944865628 0.0233918562229297 0.218756925196573 ENSG00000134668 SPOCD1
ENST00000532604 0.238091328319372 0.0353912708681594 0.193129596847125 ENSG00000134668 SPOCD1
ENST00000531039 0.301493104414729 0.0577961988672151 0.172398280044963 ENSG00000134668 SPOCD1
ENST00000468720 0.374295053991797 0.0917319429509269 0.154340022144478 ENSG00000134668 SPOCD1
ENST00000485944 0.417966451478565 0.115915623824119 0.144122443401424 ENSG00000134668 SPOCD1
ENST00000460061 0.396381724186644 0.103699304150155 0.150634055472753 ENSG00000134668 SPOCD1
ENST00000602889 0.640869697444037 0.302229775924297 0.0999616147251291 ENSG00000269967 RP11-84A19.4
ENST00000602725 0.685632809067919 0.352818503378089 0.0928416824415857 ENSG00000184007 PTP4A2
ENST00000344035 0.682496845787271 0.349127168257471 0.0771257730796967 ENSG00000184007 PTP4A2
ENST00000356536 0.652557720512712 0.314674174076527 0.0927214585054903 ENSG00000184007 PTP4A2
ENST00000457805 0.695354832768593 0.364011149877734 0.107892363344061 ENSG00000184007 PTP4A2
ENST00000489313 0.734378635586834 0.416375201109892 0.0844071300387795 ENSG00000184007 PTP4A2
ENST00000602683 0.655496224346061 0.318424028382273 0.117926672986304 ENSG00000184007 PTP4A2
ENST00000470404 0.688583711769484 0.356218639097286 0.108099620116169 ENSG00000184007 PTP4A2
ENST00000532001 0.65864720092974 0.321767883698392 0.117438492298687 ENSG00000184007 PTP4A2
ENST00000528253 0.687259386135553 0.354688111340405 0.113154617428876 ENSG00000184007 PTP4A2
ENST00000484483 0.676219450842 0.34141902401626 0.134067911501314 ENSG00000184007 PTP4A2
ENST00000468531 0.570211015183029 0.231544886848765 0.10778189553445 ENSG00000184007 PTP4A2
ENST00000534796 0.636443512933186 0.297119026642485 0.115090791698734 ENSG00000184007 PTP4A2
ENST00000532289 0.761699607522336 0.456601022678933 0.0747783994905493 ENSG00000184007 PTP4A2
ENST00000526960 0.727774465197608 0.406549649667585 0.0582218609773259 ENSG00000184007 PTP4A2
ENST00000524384 0.810770451963232 0.534425063463961 0.0589095297006093 ENSG00000184007 PTP4A2
ENST00000528840 0.808327214329688 0.5304594464605 0.0590496644118367 ENSG00000184007 PTP4A2
ENST00000494444 0.800824461906563 0.517325720855431 0.0604137905597527 ENSG00000184007 PTP4A2
ENST00000529477 0.70405824115408 0.374519085777105 0.0583117937064307 ENSG00000184007 PTP4A2
ENST00000533408 0.787051291782341 0.494077804623654 0.0418700546884121 ENSG00000184007 PTP4A2
ENST00000475464 0.944703953025688 0.821006989228901 0.0155092863323668 ENSG00000184007 PTP4A2
ENST00000327300 0.994247460690786 0.975173580695098 -0.00154747672625421 ENSG00000121774 KHDRBS1
ENST00000307714 0.993356254001034 0.972025070372922 -0.00176100722434627 ENSG00000121774 KHDRBS1
ENST00000492989 0.842782035363111 0.593337919139407 0.0273296006416044 ENSG00000121774 KHDRBS1
ENST00000484270 0.694114823316068 0.362395725636669 -0.0500629967570071 ENSG00000121774 KHDRBS1
ENST00000366152 0.12373526935897 0.00921912452095721 -0.225044829902476 ENSG00000203325 RP11-277A4.4
ENST00000487305 0.543587278770261 0.208409970283983 -0.106885000944144 ENSG00000121775 TMEM39B
ENST00000336294 0.54056142739967 0.205875998198611 -0.107142716064593 ENSG00000121775 TMEM39B
ENST00000438825 0.393432357010823 0.102170103792071 -0.164502916691198 ENSG00000121775 TMEM39B
ENST00000441402 0.539949807837303 0.205290895565232 -0.107166009057536 ENSG00000121775 TMEM39B
ENST00000472503 0.463946760797309 0.145995448829965 -0.144491081104413 ENSG00000121775 TMEM39B
ENST00000456834 0.43596116329642 0.12683617330355 -0.136287848342785 ENSG00000121775 TMEM39B
ENST00000468135 0.539949807837303 0.205290895565232 -0.107166009057536 ENSG00000121775 TMEM39B
ENST00000466321 0.393412017786867 0.102101435733991 -0.164526380548998 ENSG00000121775 TMEM39B
ENST00000373634 0.540464710132743 0.205782514730596 -0.107168901168876 ENSG00000121775 TMEM39B
ENST00000427288 0.39195559998729 0.101360288701989 -0.145703165729508 ENSG00000121775 TMEM39B
ENST00000476968 0.538952682268135 0.204260661669261 -0.108022732139714 ENSG00000121775 TMEM39B
ENST00000373625 0.98686198743304 0.947225814476529 0.0031128396363469 ENSG00000025800 KPNA6
ENST00000471599 0.997694828837382 0.989462196552366 0.000635794289366579 ENSG00000025800 KPNA6
ENST00000537234 0.975262691254601 0.906423343216839 0.00581539561272159 ENSG00000025800 KPNA6
ENST00000469790 0.766147361652503 0.46272259892717 0.0466333112645068 ENSG00000025800 KPNA6
ENST00000545542 0.313365713176789 0.0626832762684238 0.0918012011117061 ENSG00000025800 KPNA6
ENST00000446515 0.202194787291736 0.0254241909427412 0.127664350708631 ENSG00000025800 KPNA6
ENST00000515055 0.894876753614855 0.700544673434571 0.023645100221908 ENSG00000250135 RP4-622L5.2
ENST00000373610 0.871846766944203 0.65074873648888 0.0346061197518973 ENSG00000084652 TXLNA
ENST00000373609 0.869277394783153 0.645284465109162 0.0351724464669804 ENSG00000084652 TXLNA
ENST00000373602 0.912590000676428 0.741377820808989 -0.0372268340769333 ENSG00000160050 CCDC28B
ENST00000421922 0.896055097120336 0.702795029424824 -0.0429023134862385 ENSG00000160050 CCDC28B
ENST00000461819 0.888475326734953 0.685055946117831 -0.0456459488750197 ENSG00000160050 CCDC28B
ENST00000483009 0.95337486811869 0.84374241050211 -0.02209362435526 ENSG00000160050 CCDC28B
ENST00000466796 0.32472463168355 0.0676611741990193 0.164756493140419 ENSG00000160055 TMEM234
ENST00000491434 0.582200062299692 0.242820010355959 0.101522460779667 ENSG00000160055 TMEM234
ENST00000489170 0.58233932250715 0.24297615965791 0.101532240089732 ENSG00000160055 TMEM234
ENST00000461402 0.58233932250715 0.24297615965791 0.101532240089732 ENSG00000160055 TMEM234
ENST00000483001 0.751408265177075 0.440994751238579 0.0728863646425336 ENSG00000160055 TMEM234
ENST00000545122 0.741442712271372 0.426545117658762 0.0748602919117821 ENSG00000160055 TMEM234
ENST00000309777 0.709710337161353 0.381762731131504 0.08266400077344 ENSG00000160055 TMEM234
ENST00000373593 0.709850460618958 0.381974075607399 0.0826697556561275 ENSG00000160055 TMEM234
ENST00000344461 0.72826349090861 0.407298884922308 0.0787295524820872 ENSG00000160055 TMEM234
ENST00000484490 0.733843043065701 0.415629382728593 0.0766008978398517 ENSG00000160055 TMEM234
ENST00000487174 0.868576289739144 0.643868274497712 0.0412378143296546 ENSG00000160055 TMEM234
ENST00000355082 0.379800084111825 0.0947245025714714 0.117779329825947 ENSG00000084623 EIF3I
ENST00000373586 0.133686761503664 0.0107555485215731 0.148964067736252 ENSG00000084623 EIF3I
ENST00000489353 0.264758805757528 0.0438791272881534 0.140424152816003 ENSG00000084623 EIF3I
ENST00000471486 0.238267136841102 0.0354614030221526 0.146844378690258 ENSG00000084623 EIF3I
ENST00000483517 0.203301469234779 0.0256466216929463 0.154225554974267 ENSG00000084623 EIF3I
ENST00000474371 0.164332088787165 0.0165341782552484 0.147868567646542 ENSG00000084623 EIF3I
ENST00000423995 0.376910417265076 0.093144855300411 0.147604336730941 ENSG00000220785 MTMR9LP
ENST00000403496 0.386162610610021 0.0979794888231898 0.142247230980544 ENSG00000220785 MTMR9LP
ENST00000441044 0.499536764401637 0.172265552410253 0.128462678195923 ENSG00000220785 MTMR9LP
ENST00000426597 0.54769497551871 0.211903544596911 0.124170635288398 ENSG00000220785 MTMR9LP
ENST00000373582 0.866278742401705 0.639595241544131 -0.0539667933642295 ENSG00000183615 FAM167B
ENST00000373548 0.565590505250072 0.227102716771956 -0.0810473339386254 ENSG00000116478 HDAC1
ENST00000481281 0.194969930864808 0.0236645620517165 -0.159963292094175 ENSG00000116478 HDAC1
ENST00000463172 0.175028378100001 0.0189254032631358 -0.167958209916753 ENSG00000116478 HDAC1
ENST00000428704 0.259614027936823 0.0422428991237075 -0.135909154328059 ENSG00000116478 HDAC1
ENST00000472928 0.190842953052347 0.0227172440504157 -0.160811658721141 ENSG00000116478 HDAC1
ENST00000373541 0.588471508194063 0.248692793193298 -0.0770725395853813 ENSG00000116478 HDAC1
ENST00000490081 0.889651658721066 0.687574571647526 0.0285282676189661 ENSG00000116478 HDAC1
ENST00000482310 0.922541843698693 0.764405069854478 0.0220228825576037 ENSG00000116478 HDAC1
ENST00000476391 0.922328975244285 0.764000203235751 -0.0205025551102259 ENSG00000116478 HDAC1
ENST00000484305 0.937399080925111 0.800727178746514 0.0207239758220432 ENSG00000116478 HDAC1
ENST00000471488 0.913197792936277 0.742695486463827 -0.0248987685372506 ENSG00000116478 HDAC1
ENST00000329421 0.189171507984485 0.0223032184235183 0.197958381644869 ENSG00000175130 MARCKSL1
ENST00000574315 0.646692931640325 0.308817319710808 0.0979382762686033 ENSG00000162526 TSSK3
ENST00000455895 0.824827333830822 0.559702652320127 0.0520910368209897 ENSG00000160058 BSDC1
ENST00000413080 0.824827333830822 0.559702652320127 0.0520910368209897 ENSG00000160058 BSDC1
ENST00000444377 0.828440321963375 0.566578697343157 0.0511982069100768 ENSG00000160058 BSDC1
ENST00000341071 0.825866422672633 0.561432486927588 0.051724551716719 ENSG00000160058 BSDC1
ENST00000526031 0.943105755041129 0.816243442686291 0.0241621694500192 ENSG00000160058 BSDC1
ENST00000419121 0.942302810532144 0.814482418796137 0.0243889919828374 ENSG00000160058 BSDC1
ENST00000446293 0.960080731331358 0.862243237372128 0.0184536919983412 ENSG00000160058 BSDC1
ENST00000463967 0.791475705821198 0.50212749792081 0.0592815545786292 ENSG00000160058 BSDC1
ENST00000373520 0.992158702388842 0.966762508083216 0.00434315606382697 ENSG00000160058 BSDC1
ENST00000449308 0.984656484705733 0.936254491148961 0.00826601755651797 ENSG00000160058 BSDC1
ENST00000527513 0.985990031868695 0.943511040436925 -0.00820593242517397 ENSG00000160058 BSDC1
ENST00000527163 0.964931577322253 0.876303311812382 -0.0181647420513445 ENSG00000160058 BSDC1
ENST00000530485 0.94826406560951 0.829886937833033 -0.0254708221865316 ENSG00000160058 BSDC1
ENST00000474414 0.965730713186122 0.879144379399343 -0.0185483341691557 ENSG00000160058 BSDC1
ENST00000530876 0.910877451268978 0.737875730901914 -0.0413637769674662 ENSG00000160058 BSDC1
ENST00000530753 0.889668263806644 0.687622973050795 -0.0502286645847895 ENSG00000160058 BSDC1
ENST00000533084 0.880496329218664 0.669066435838362 -0.0578149565332807 ENSG00000160058 BSDC1
ENST00000531222 0.945595530731628 0.823423405784455 -0.0339074082540601 ENSG00000160058 BSDC1
ENST00000480336 0.114359393406648 0.00789508892757229 -0.231946302154121 ENSG00000254553 RP1-27O5.3
ENST00000373510 0.324720315224908 0.0676567745282121 -0.178775054842163 ENSG00000160062 ZBTB8A
ENST00000316459 0.235032679391279 0.0344505160543561 -0.184031447970873 ENSG00000160062 ZBTB8A
ENST00000341885 0.0403712990605585 0.000993687283387163 -0.196185441704231 ENSG00000176261 ZBTB8OS
ENST00000468695 0.0311240814489748 0.000568032135055265 -0.228204957801771 ENSG00000176261 ZBTB8OS
ENST00000492007 0.0243654886549641 0.00036717638395645 -0.232025755108608 ENSG00000176261 ZBTB8OS
ENST00000373506 0.0218515339248013 0.000302204570718121 -0.23560666255933 ENSG00000176261 ZBTB8OS
ENST00000467652 0.175536434720118 0.0190382772409078 -0.208387549673219 ENSG00000176261 ZBTB8OS
ENST00000498691 0.252367169708884 0.0399429465650053 -0.151360901698828 ENSG00000176261 ZBTB8OS
ENST00000478041 0.0248025685610905 0.000377773303619929 -0.232461860117437 ENSG00000176261 ZBTB8OS
ENST00000473294 0.0246016324786382 0.000373652044436792 -0.232851554127642 ENSG00000176261 ZBTB8OS
ENST00000436661 0.0257233208785674 0.000399284058048259 -0.232358958992101 ENSG00000176261 ZBTB8OS
ENST00000373501 0.0247875101470152 0.000377276752480171 -0.233333573268565 ENSG00000176261 ZBTB8OS
ENST00000476493 0.0236305721572516 0.000346294240952669 -0.234397169613753 ENSG00000176261 ZBTB8OS
ENST00000465588 0.0226607216711022 0.000323079429620877 -0.236183655088709 ENSG00000176261 ZBTB8OS
ENST00000483138 0.0262533066965711 0.000417698401251902 -0.247098119530946 ENSG00000176261 ZBTB8OS
ENST00000479075 0.0350151462161096 0.000743322727342026 -0.233828557296713 ENSG00000176261 ZBTB8OS
ENST00000473383 0.379249693356422 0.0942993713124133 -0.147652389546173 ENSG00000176261 ZBTB8OS
ENST00000466361 0.047622736669409 0.00137288562407497 -0.250683019581129 ENSG00000176261 ZBTB8OS
ENST00000414241 0.407339522397431 0.10962417372174 -0.0780793552549833 ENSG00000162521 RBBP4
ENST00000373493 0.998440878929697 0.993445491614699 -0.000483847456691784 ENSG00000162521 RBBP4
ENST00000527118 0.704465981812537 0.375251899799447 -0.0447783466628806 ENSG00000162521 RBBP4
ENST00000401893 0.702996378984191 0.373148083366816 -0.0504685616712224 ENSG00000162521 RBBP4
ENST00000524393 0.668128590269223 0.332327866623944 -0.0487893596592407 ENSG00000162521 RBBP4
ENST00000526193 0.555527148934918 0.218355942737533 -0.061271986655996 ENSG00000162521 RBBP4
ENST00000492348 0.428154628650385 0.122100451175753 -0.0778479284026263 ENSG00000162521 RBBP4
ENST00000544435 0.428154628650385 0.122100451175753 -0.0778479284026263 ENSG00000162521 RBBP4
ENST00000525506 0.193908713348246 0.0234437870961941 -0.156204094424244 ENSG00000162521 RBBP4
ENST00000465780 0.359366336279476 0.0840600355423588 -0.134738703068973 ENSG00000162521 RBBP4
ENST00000373485 0.537476358962868 0.20291079573091 -0.0673548153066104 ENSG00000162521 RBBP4
ENST00000477563 0.491712840102657 0.166277067013695 -0.0805750485316988 ENSG00000162521 RBBP4
ENST00000458695 0.443177770018757 0.131477186444499 -0.077975663395029 ENSG00000162521 RBBP4
ENST00000490500 0.217519259113465 0.0294642162349324 -0.156488688583992 ENSG00000162521 RBBP4
ENST00000445722 0.367555064370702 0.0879604396258914 -0.109794357067323 ENSG00000162521 RBBP4
ENST00000475321 0.502863366129276 0.174503399221729 0.0945765748259702 ENSG00000162521 RBBP4
ENST00000531983 0.692255604847174 0.360016909532698 0.0768372535606004 ENSG00000162521 RBBP4
ENST00000463378 0.726450232402994 0.404312583803292 -0.0575098372135077 ENSG00000162521 RBBP4
ENST00000460669 0.60072730729272 0.26061087861704 -0.0822511297117504 ENSG00000162521 RBBP4
ENST00000482190 0.574555315538573 0.235179357518015 -0.0878401368986107 ENSG00000162521 RBBP4
ENST00000373484 0.520181251100958 0.187941744343629 0.080927947267035 ENSG00000162520 SYNC
ENST00000409190 0.199583997222584 0.0248041293524955 0.136553414750926 ENSG00000162520 SYNC
ENST00000417633 0.45959783543955 0.14300796889462 0.130420792360197 ENSG00000162520 SYNC
ENST00000426909 0.506971826090207 0.177653031014258 0.124626736179104 ENSG00000162520 SYNC
ENST00000401073 0.41253213560147 0.112853013887187 0.139914567143634 ENSG00000162522 KIAA1522
ENST00000468130 0.940310174369189 0.809090431808194 0.0250809582079153 ENSG00000162522 KIAA1522
ENST00000373481 0.263896156626776 0.0435597913811126 0.188716397561584 ENSG00000162522 KIAA1522
ENST00000294521 0.143520809824511 0.0125200678272666 0.264884621402333 ENSG00000162522 KIAA1522
ENST00000373480 0.166700186032984 0.0170276055066138 0.225870769602865 ENSG00000162522 KIAA1522
ENST00000469100 0.300025231471498 0.0572011023934072 0.143633474615689 ENSG00000134684 YARS
ENST00000373477 0.595020451119228 0.255133696390186 0.0516676939166747 ENSG00000134684 YARS
ENST00000490826 0.266589206573479 0.0445158283823409 0.155152667207125 ENSG00000134684 YARS
ENST00000487404 0.237745798367192 0.0352460829265446 0.141482800311971 ENSG00000134684 YARS
ENST00000478828 0.389699318479202 0.100048169324342 0.110099196295629 ENSG00000134684 YARS
ENST00000481895 0.985941872094056 0.9425691320946 0.00397281460654999 ENSG00000134684 YARS
ENST00000466052 0.59840958928377 0.258470111486479 -0.0937852322113551 ENSG00000134684 YARS
ENST00000470377 0.786275746436365 0.49260368814741 -0.0591048678828717 ENSG00000134684 YARS
ENST00000472692 0.861940529733828 0.631203964945535 0.0510634428839703 ENSG00000134684 YARS
ENST00000530710 0.887546522754676 0.683373510551296 -0.034272601975795 ENSG00000116497 S100PBP
ENST00000373476 0.253447614886938 0.0403516360017256 -0.144491819755127 ENSG00000116497 S100PBP
ENST00000373475 0.283730332698943 0.0509105865916418 -0.137350889566464 ENSG00000116497 S100PBP
ENST00000529027 0.477581060906737 0.155454514349474 -0.144246931981987 ENSG00000116497 S100PBP
ENST00000531123 0.100602240165411 0.00613471138383172 -0.18330216114672 ENSG00000116497 S100PBP
ENST00000398243 0.205543231759665 0.0261664931236568 -0.155225222782836 ENSG00000116497 S100PBP
ENST00000356689 0.146211866267644 0.0130372378761017 -0.166923697781128 ENSG00000116497 S100PBP
ENST00000526230 0.371217588096247 0.0901093981496107 -0.15223473193433 ENSG00000116497 S100PBP
ENST00000531256 0.353259947652924 0.0810385714454332 -0.146579097320527 ENSG00000116497 S100PBP
ENST00000482212 0.367254018770819 0.0878381799180096 -0.147490014144054 ENSG00000116497 S100PBP
ENST00000525203 0.922793676561283 0.764869601415477 -0.0323883074959102 ENSG00000116497 S100PBP
ENST00000524535 0.97597674481725 0.908818074788931 -0.0126278441649037 ENSG00000116497 S100PBP
ENST00000470896 0.185450707125376 0.0214093726819944 0.230345248397797 ENSG00000121905 HPCA
ENST00000329151 0.188761113702284 0.0222269994913529 0.23112668283155 ENSG00000121900 TMEM54
ENST00000373463 0.188761113702284 0.0222285152437503 0.23111258028366 ENSG00000121900 TMEM54
ENST00000474144 0.192526882026476 0.02314575243857 0.229707217254131 ENSG00000121900 TMEM54
ENST00000475208 0.192088051591465 0.0230476673737695 0.230735811936983 ENSG00000121900 TMEM54
ENST00000463914 0.159054398575017 0.0154888157456797 0.258660688128703 ENSG00000121900 TMEM54
ENST00000373456 0.479824420877792 0.157126707288415 0.0994624949762991 ENSG00000116514 RNF19B
ENST00000356990 0.479824420877792 0.157126707288415 0.0994624949762991 ENSG00000116514 RNF19B
ENST00000235150 0.473804844958881 0.152463320380646 0.100768132559851 ENSG00000116514 RNF19B
ENST00000427524 0.37447045897874 0.0917905246132787 -0.0873944363198847 ENSG00000236065 RP1-117O3.2
ENST00000373449 0.440210966250001 0.12935378829336 -0.0801206503569071 ENSG00000004455 AK2
ENST00000548033 0.431948389398255 0.124428937387681 -0.0943708532596995 ENSG00000004455 AK2
ENST00000482191 0.258140558638461 0.0418252849607819 -0.167678098845372 ENSG00000004455 AK2
ENST00000491241 0.852819920110396 0.613061416969302 -0.0316650238926832 ENSG00000004455 AK2
ENST00000467905 0.74209529866534 0.427466730301589 -0.0473387854764628 ENSG00000004455 AK2
ENST00000354858 0.655140950035578 0.318072096470868 -0.0741364802819497 ENSG00000004455 AK2
ENST00000480134 0.655140950035578 0.318072096470868 -0.0741364802819497 ENSG00000004455 AK2
ENST00000550338 0.652610353536824 0.314792128854065 -0.0757577152103372 ENSG00000004455 AK2
ENST00000469238 0.341465812798603 0.0754044264416533 -0.139330872961633 ENSG00000004455 AK2
ENST00000466029 0.349125464239673 0.0789648734286894 -0.138371290684053 ENSG00000004455 AK2
ENST00000487289 0.695357228679998 0.364056274625283 -0.0810160167331731 ENSG00000004455 AK2
ENST00000548559 0.70757296546823 0.379436809746184 -0.09280879774839 ENSG00000004455 AK2
ENST00000551979 0.784928270553483 0.490553199874284 -0.0803598357900268 ENSG00000004455 AK2
ENST00000478635 0.798102621792298 0.51216718117642 0.0728565173277857 ENSG00000142920 ADC
ENST00000358680 0.799475005758577 0.514923262574979 0.0634610571754478 ENSG00000142920 ADC
ENST00000294517 0.767731762401345 0.465254806684182 0.0542459407606849 ENSG00000142920 ADC
ENST00000481886 0.767562899770252 0.464910869546203 0.0542606676435088 ENSG00000142920 ADC
ENST00000475935 0.767562899770252 0.464910869546203 0.0542606676435088 ENSG00000142920 ADC
ENST00000471119 0.767562899770252 0.464910869546203 0.0542606676435088 ENSG00000142920 ADC
ENST00000477570 0.637046948139017 0.297908890278269 0.106119133977612 ENSG00000142920 ADC
ENST00000483027 0.653280265821782 0.315936392433914 0.105172006112734 ENSG00000142920 ADC
ENST00000492420 0.788374658582096 0.496743170400984 0.0746056882056013 ENSG00000142920 ADC
ENST00000398167 0.767562899770252 0.464910869546203 0.0542606676435088 ENSG00000142920 ADC
ENST00000373443 0.767562899770252 0.464910869546203 0.0542606676435088 ENSG00000142920 ADC
ENST00000473089 0.637046948139017 0.297908890278269 0.106119133977612 ENSG00000142920 ADC
ENST00000484656 0.770795802495571 0.469839456448628 0.0565055374691323 ENSG00000142920 ADC
ENST00000373440 0.895652146057797 0.701866117431386 0.0386693135542727 ENSG00000142920 ADC
ENST00000373441 0.870357592975595 0.647847395362119 0.0363456491520038 ENSG00000142920 ADC
ENST00000478204 0.87191837961742 0.650974349282022 0.0361625079740759 ENSG00000142920 ADC
ENST00000291416 0.836053050796868 0.581334893766334 0.0430011105678099 ENSG00000116525 TRIM62
ENST00000543586 0.821573234406225 0.553436577066162 0.0519241233416525 ENSG00000116525 TRIM62
ENST00000485148 0.589732707812128 0.25004361678433 -0.10897238219321 ENSG00000116525 TRIM62
ENST00000483388 0.430405618767563 0.123427950265545 -0.125476961562846 ENSG00000160094 ZNF362
ENST00000539719 0.877739343538168 0.662095549062635 -0.0262904091188951 ENSG00000160094 ZNF362
ENST00000490959 0.293430020244547 0.0545551470214287 -0.18504391112606 ENSG00000160094 ZNF362
ENST00000373428 0.783273227693144 0.487998555720689 0.0406328365504742 ENSG00000160094 ZNF362
ENST00000543783 0.864115635690699 0.635265176994086 -0.046183985780753 ENSG00000256142 AL513327.1
ENST00000588828 0.512338555593249 0.181518036329522 0.155519449271485 ENSG00000225313 RP11-415J8.3
ENST00000457957 0.492534102237249 0.16699013816609 0.158513120343785 ENSG00000225313 RP11-415J8.3
ENST00000587696 0.495420263030101 0.169015370320574 0.159409223049671 ENSG00000225313 RP11-415J8.3
ENST00000431992 0.0444937579831893 0.00118355946978513 0.176575442371313 ENSG00000134686 PHC2
ENST00000485928 0.0517531285282253 0.00157931558546304 0.174670582202055 ENSG00000134686 PHC2
ENST00000373418 0.0518995983042875 0.00158715401281358 0.174553496940919 ENSG00000134686 PHC2
ENST00000373422 0.0510483886770743 0.00153159361046776 0.174164035632734 ENSG00000134686 PHC2
ENST00000257118 0.0444937579831893 0.00118416609313889 0.176573479830974 ENSG00000134686 PHC2
ENST00000419414 0.0374669905673018 0.000853585725377661 0.153382675960125 ENSG00000134686 PHC2
ENST00000467894 0.0162607932233315 0.000171051146237248 0.196139724482932 ENSG00000134686 PHC2
ENST00000373416 0.0268657169166303 0.000436709077398712 0.182001028763651 ENSG00000134686 PHC2
ENST00000486897 0.0767083250329189 0.00336212860086687 0.163300292161854 ENSG00000134686 PHC2
ENST00000493483 0.0771474904522219 0.00341656359851067 0.161770883032862 ENSG00000134686 PHC2
ENST00000473158 0.0341249975038648 0.000691670616201465 0.193903469163242 ENSG00000134686 PHC2
ENST00000583214 0.546010538457716 0.210463160149603 0.128926898587784 ENSG00000266239 MIR3605
ENST00000432703 0.655111824976057 0.318036771170062 0.114092006935591 ENSG00000233246 RP11-415J8.5
ENST00000468406 0.539840448935868 0.205071868717785 0.120651816620049 ENSG00000134686 PHC2
ENST00000484692 0.999897117236646 0.999719590379185 -3.62120535369365e-05 ENSG00000134686 PHC2
ENST00000361328 0.698548442867101 0.367657022876015 0.076009173352374 ENSG00000121903 ZSCAN20
ENST00000373413 0.814734320001863 0.541499285358142 0.0604960205695295 ENSG00000121903 ZSCAN20
ENST00000241312 0.371774323298879 0.090395517710356 -0.242409429091132 ENSG00000121904 CSMD2
ENST00000373381 0.371774323298879 0.0903476114051913 -0.242450262077569 ENSG00000121904 CSMD2
ENST00000426886 0.945819977901766 0.823832955851592 0.0167127850545663 ENSG00000163866 SMIM12
ENST00000521580 0.910124083080468 0.736032914168638 0.0268316976975784 ENSG00000163866 SMIM12
ENST00000446026 0.96327909111827 0.871711715397885 -0.0144753642658622 ENSG00000163866 SMIM12
ENST00000456842 0.977774456227153 0.915692208018295 -0.00950489277518421 ENSG00000163866 SMIM12
ENST00000423898 0.992620994818075 0.968992844220835 -0.00365708177339048 ENSG00000163866 SMIM12
ENST00000417239 0.985492897887304 0.939475735852831 0.00873957876441619 ENSG00000163866 SMIM12
ENST00000417456 0.522814562823886 0.190308558499513 -0.133669538305946 ENSG00000241014 RP11-244H3.1
ENST00000487874 0.880235553338793 0.668559671799644 -0.0322635363933114 ENSG00000271741 RP11-244H3.4
ENST00000373340 0.991596212444752 0.964705856800115 -0.00328161635877415 ENSG00000163867 ZMYM6
ENST00000493328 0.996451058217735 0.984043459935232 -0.00174279047878375 ENSG00000163867 ZMYM6
ENST00000357182 0.994614591736375 0.977554509636851 -0.00249813058125477 ENSG00000163867 ZMYM6
ENST00000415531 0.538952682268135 0.204277128478393 -0.114138252231358 ENSG00000163867 ZMYM6
ENST00000317538 0.363278306132587 0.0860558807326694 -0.154001576101134 ENSG00000163867 ZMYM6
ENST00000460607 0.37101955777432 0.0899684264872916 -0.152932141278198 ENSG00000163867 ZMYM6
ENST00000373333 0.394024963235718 0.102488114292097 -0.153306335821593 ENSG00000163867 ZMYM6
ENST00000417119 0.479736734438604 0.156841264516735 -0.12545857382242 ENSG00000197056 ZMYM1
ENST00000359858 0.786707940119299 0.493292051605024 -0.0804364360756123 ENSG00000197056 ZMYM1
ENST00000466390 0.256494261108007 0.0412532081655851 -0.223529543919008 ENSG00000197056 ZMYM1
ENST00000488455 0.742814622517673 0.428859409850239 -0.091317877331951 ENSG00000197056 ZMYM1
ENST00000475654 0.388187970576742 0.099062334541351 -0.141789629998617 ENSG00000197056 ZMYM1
ENST00000373329 0.786707940119299 0.493292051605024 -0.0804364360756123 ENSG00000197056 ZMYM1
ENST00000373330 0.78690891145511 0.493653428902825 -0.0803927375731707 ENSG00000197056 ZMYM1
ENST00000468598 0.73501983120743 0.417361585026494 -0.078766522873412 ENSG00000116560 SFPQ
ENST00000460428 0.483018544472482 0.159635371488005 -0.0847696031491823 ENSG00000116560 SFPQ
ENST00000470472 0.727220446960164 0.405462438272799 -0.0671819056256079 ENSG00000116560 SFPQ
ENST00000466745 0.608128295106843 0.268216049062665 -0.111194984924607 ENSG00000116560 SFPQ
ENST00000466213 0.537978197899983 0.203384406130734 -0.123753188104544 ENSG00000116560 SFPQ
ENST00000490668 0.73859448739972 0.422059036559839 -0.0774315540566838 ENSG00000116560 SFPQ
ENST00000485365 0.728630832592007 0.408031695418641 -0.0789077744266537 ENSG00000116560 SFPQ
ENST00000357214 0.967972073293274 0.883731441703849 -0.0103721546730653 ENSG00000116560 SFPQ
ENST00000373297 0.854623647839586 0.616264994565882 -0.0493686369523242 ENSG00000146463 ZMYM4
ENST00000314607 0.854623647839586 0.616264994565882 -0.0493686369523242 ENSG00000146463 ZMYM4
ENST00000441447 0.317050653539497 0.0643363000202762 -0.206541912365302 ENSG00000146463 ZMYM4
ENST00000432683 0.835921137456873 0.581013544951994 -0.0713263192294357 ENSG00000227409 ZMYM4-AS1
ENST00000457946 0.955565338206572 0.850480584232861 0.017533175719666 ENSG00000146463 ZMYM4
ENST00000482131 0.945819977901766 0.823812332743916 -0.0244318374697156 ENSG00000146463 ZMYM4
ENST00000325722 0.604314544435235 0.264265976905287 -0.0527354935107419 ENSG00000142687 KIAA0319L
ENST00000373266 0.990074305115867 0.957091967222813 0.00330253817839433 ENSG00000142687 KIAA0319L
ENST00000426982 0.469746792181281 0.149721888715054 -0.0740331556324079 ENSG00000142687 KIAA0319L
ENST00000461312 0.907936545753328 0.73090989459351 -0.0323497829928169 ENSG00000142687 KIAA0319L
ENST00000485551 0.961738273874923 0.866043920025958 -0.00907589146878867 ENSG00000142687 KIAA0319L
ENST00000473844 0.827956862075412 0.565575663539732 -0.0445958922849543 ENSG00000142687 KIAA0319L
ENST00000474856 0.895842003755457 0.702430130378093 -0.0360969925280885 ENSG00000142687 KIAA0319L
ENST00000492544 0.873840914291601 0.654426886937425 -0.0448702752279192 ENSG00000142687 KIAA0319L
ENST00000440579 0.518982078496635 0.186491177845897 -0.104774491821921 ENSG00000142687 KIAA0319L
ENST00000431916 0.654303485683945 0.31697431555037 -0.0834050785988432 ENSG00000142687 KIAA0319L
ENST00000482929 0.618423300190574 0.279385983305594 -0.08712768637548 ENSG00000142687 KIAA0319L
ENST00000478463 0.400656322759988 0.105914987292697 -0.136813460179046 ENSG00000142687 KIAA0319L
ENST00000470388 0.40043772133288 0.105779096679784 -0.136826760142235 ENSG00000142687 KIAA0319L
ENST00000492888 0.461249157594613 0.144166362419329 -0.127148317545674 ENSG00000142687 KIAA0319L
ENST00000469892 0.465932555100202 0.147102496564944 -0.125547408723646 ENSG00000142687 KIAA0319L
ENST00000494948 0.631675033298299 0.292482494937247 -0.103799592809633 ENSG00000142687 KIAA0319L
ENST00000476329 0.874119621973979 0.654802942863638 -0.0366617696826613 ENSG00000142687 KIAA0319L
ENST00000373253 0.305210852108542 0.0592721646177373 0.227827731163356 ENSG00000020129 NCDN
ENST00000356090 0.29149192920095 0.0537764786485623 0.232013870828362 ENSG00000020129 NCDN
ENST00000373243 0.291405646536597 0.0537310986383956 0.232030787935016 ENSG00000020129 NCDN
ENST00000459931 0.134326571437964 0.0108867752092882 0.277835584118383 ENSG00000020129 NCDN
ENST00000437806 0.143801370535125 0.0125804004868829 0.304672272405003 ENSG00000020129 NCDN
ENST00000423723 0.188102663866155 0.0220433716387388 0.240699181451011 ENSG00000020129 NCDN
ENST00000373235 0.938347081740563 0.803029841525114 -0.029516614400887 ENSG00000116819 TFAP2E
ENST00000373237 0.448916615611681 0.135612886275077 0.117201969338582 ENSG00000126067 PSMB2
ENST00000270815 0.905024202687019 0.724892474372768 0.0329414112720735 ENSG00000142686 C1orf216
ENST00000453178 0.514402287203078 0.183032285203044 0.15053666022187 ENSG00000142686 C1orf216
ENST00000251195 0.687553930175349 0.355070166726954 -0.101209444168699 ENSG00000092853 CLSPN
ENST00000318121 0.705212457704436 0.376248309304436 -0.102451112225571 ENSG00000092853 CLSPN
ENST00000373220 0.705212457704436 0.376248309304436 -0.102451112225571 ENSG00000092853 CLSPN
ENST00000520551 0.705212457704436 0.376248309304436 -0.102451112225571 ENSG00000092853 CLSPN
ENST00000373226 0.638954878931109 0.299644737558142 -0.113247115943917 ENSG00000232335 RP11-435D7.3
ENST00000373210 0.73216858407363 0.413335486526939 -0.0567914512350403 ENSG00000134698 AGO4
ENST00000496257 0.6630046843841 0.326612280454659 0.121331702376764 ENSG00000134698 AGO4
ENST00000373206 0.283509195016484 0.0508460438552474 0.127409682317631 ENSG00000092847 AGO1
ENST00000373204 0.562581724413031 0.223928220838963 0.0714285877296985 ENSG00000092847 AGO1
ENST00000324350 0.912430407020086 0.740930471618456 -0.0376653754012776 ENSG00000126070 AGO3
ENST00000373191 0.62292416476497 0.283787392175577 -0.122879546334156 ENSG00000126070 AGO3
ENST00000397828 0.8293451701304 0.568075759919194 -0.0641361217085553 ENSG00000126070 AGO3
ENST00000246314 0.581016987206954 0.241450543179934 -0.127502914924159 ENSG00000126070 AGO3
ENST00000373178 0.783871443515379 0.489056262260426 0.0802340767265689 ENSG00000116863 ADPRHL2
ENST00000373166 0.986454422965262 0.945835817149761 -0.004188378131006 ENSG00000054116 TRAPPC3
ENST00000462715 0.996979755903284 0.986609103058112 0.00106550795964014 ENSG00000054116 TRAPPC3
ENST00000373163 0.988489312625049 0.951642684027343 -0.00381243527530176 ENSG00000054116 TRAPPC3
ENST00000373162 0.993100823973962 0.970960328980957 -0.00228174095208007 ENSG00000054116 TRAPPC3
ENST00000469757 0.987516444602775 0.948741465649395 -0.00478554218063763 ENSG00000054116 TRAPPC3
ENST00000373159 0.991151897919219 0.962612306130922 -0.00369835049838628 ENSG00000054116 TRAPPC3
ENST00000497251 0.941389667676216 0.811605689412314 -0.0184854818900284 ENSG00000054116 TRAPPC3
ENST00000429533 0.978944338713444 0.919744689892191 -0.0105641906666443 ENSG00000116871 MAP7D1
ENST00000316156 0.77662627227584 0.478708851218598 0.0757475922573525 ENSG00000116871 MAP7D1
ENST00000527764 0.854163280515268 0.61567522088493 -0.0413449788780969 ENSG00000116871 MAP7D1
ENST00000373150 0.779970800441875 0.483439323528333 0.0749196205977129 ENSG00000116871 MAP7D1
ENST00000373151 0.779970800441875 0.48344176564851 0.0749178135241871 ENSG00000116871 MAP7D1
ENST00000530729 0.757009689841752 0.44961169451968 -0.073780114480526 ENSG00000116871 MAP7D1
ENST00000462118 0.843477551375865 0.594722757037025 0.0609706808641053 ENSG00000116871 MAP7D1
ENST00000474796 0.642980489718248 0.304599618002992 0.117844088410057 ENSG00000116871 MAP7D1
ENST00000530975 0.350515736128292 0.0797466896722705 0.182655316775242 ENSG00000116871 MAP7D1
ENST00000487131 0.550561730882736 0.214052608704091 0.13275238195506 ENSG00000116871 MAP7D1
ENST00000373148 0.635312238795599 0.295864127874665 0.111228455517848 ENSG00000116871 MAP7D1
ENST00000532131 0.815337931103515 0.542529088154016 0.0677806576693647 ENSG00000116871 MAP7D1
ENST00000487114 0.92183993919204 0.762904959955874 0.0344002723329051 ENSG00000116871 MAP7D1
ENST00000354618 0.808848110471113 0.531186549226889 -0.0420915681251789 ENSG00000054118 THRAP3
ENST00000469141 0.796248406699435 0.509468040298226 -0.0483841560211151 ENSG00000054118 THRAP3
ENST00000478853 0.0403453063115676 0.000991997883978502 -0.253893274859734 ENSG00000054118 THRAP3
ENST00000466743 0.994240354673654 0.975097534017634 0.00445554255458994 ENSG00000054118 THRAP3
ENST00000453908 0.794021131353295 0.505884937045463 -0.0765725539011558 ENSG00000214193 SH3D21
ENST00000426732 0.794021131353295 0.505884937045463 -0.0765725539011558 ENSG00000214193 SH3D21
ENST00000312808 0.722820568052334 0.398167302112605 -0.0988073984747082 ENSG00000214193 SH3D21
ENST00000505871 0.703006525481316 0.373162281073461 -0.105313793541814 ENSG00000214193 SH3D21
ENST00000480549 0.51739061702512 0.185149657259889 0.165570914203775 ENSG00000214193 SH3D21
ENST00000474766 0.372461500371776 0.0907624709000711 0.225608628447159 ENSG00000214193 SH3D21
ENST00000270824 0.357225635540921 0.0830895199277999 0.231245863990341 ENSG00000142694 EVA1B
ENST00000490466 0.362488793410408 0.0856031528083996 0.233217905491329 ENSG00000142694 EVA1B
ENST00000373137 0.968959025504395 0.886955519867546 0.01580904562533 ENSG00000116883 RP11-268J15.5
ENST00000359297 0.25135800212768 0.0396120189861046 0.178691958918896 ENSG00000196182 STK40
ENST00000373129 0.63221719379875 0.29295895183342 0.0910595572078488 ENSG00000196182 STK40
ENST00000373130 0.63221719379875 0.29295895183342 0.0910595572078488 ENSG00000196182 STK40
ENST00000373132 0.63221719379875 0.29295895183342 0.0910595572078488 ENSG00000196182 STK40
ENST00000460417 0.863994833506923 0.635064608192342 -0.0413018033375531 ENSG00000196182 STK40
ENST00000473733 0.987305787637127 0.948328330433354 -0.00589763798739951 ENSG00000196182 STK40
ENST00000482458 0.520830831883112 0.188420048873198 -0.115143796747778 ENSG00000196182 STK40
ENST00000460017 0.537504553945223 0.202948048246155 -0.138940715030207 ENSG00000196182 STK40
ENST00000476041 0.308070070211157 0.0604384529249008 0.178975971341691 ENSG00000181817 LSM10
ENST00000315732 0.316683135992146 0.0641142182780369 0.179297742764053 ENSG00000181817 LSM10
ENST00000489912 0.442321974690055 0.130937221827512 0.174450038332353 ENSG00000181817 LSM10
ENST00000235532 0.792845208362286 0.50418432601142 -0.0617617090872999 ENSG00000116885 OSCP1
ENST00000356637 0.792974450918647 0.504505099085053 -0.0617641262940453 ENSG00000116885 OSCP1
ENST00000433045 0.613443154927284 0.274029295929089 -0.102171309663335 ENSG00000116885 OSCP1
ENST00000445843 0.761091364726605 0.455729278501044 -0.0688563548940362 ENSG00000116885 OSCP1
ENST00000315643 0.818355651156993 0.547813994745073 -0.0558071059254376 ENSG00000116885 OSCP1
ENST00000373116 0.999547219858237 0.997812530816551 -0.00022371807793276 ENSG00000116898 MRPS15
ENST00000488606 0.93311465664025 0.790364652745157 0.0265615190983153 ENSG00000116898 MRPS15
ENST00000477040 0.921923541847545 0.763128497380779 -0.0338165091622344 ENSG00000116898 MRPS15
ENST00000462067 0.997955695532199 0.990597695146901 -0.000961613449887736 ENSG00000116898 MRPS15
ENST00000373087 0.104445998867696 0.00661104781018768 0.337111106729754 ENSG00000163874 ZC3H12A
ENST00000373075 0.811598237530546 0.536195493998568 0.0329660524854936 ENSG00000163875 MEAF6
ENST00000296214 0.847898384081268 0.60313478889213 0.0287506002712679 ENSG00000163875 MEAF6
ENST00000373074 0.854725958375086 0.616467757625062 0.0278002458032731 ENSG00000163875 MEAF6
ENST00000475828 0.860892945923845 0.628905635854316 0.0270576127299764 ENSG00000163875 MEAF6
ENST00000487788 0.845800821132672 0.599022832379213 0.029484876702317 ENSG00000163875 MEAF6
ENST00000373073 0.571283438891574 0.232430314999703 0.0632167149621748 ENSG00000163875 MEAF6
ENST00000487792 0.497876260485764 0.171092973852389 0.070914525707176 ENSG00000163875 MEAF6
ENST00000448519 0.846695950884127 0.600872387016706 0.0295925224303696 ENSG00000163875 MEAF6
ENST00000485039 0.332104343738135 0.0710672471205018 0.10976313450451 ENSG00000163875 MEAF6
ENST00000296215 0.735843814294299 0.418588180612314 -0.0623693312990826 ENSG00000163877 SNIP1
ENST00000490029 0.997909545130069 0.990467393135446 -0.00171857344703792 ENSG00000134697 GNL2
ENST00000373062 0.971352068764225 0.894273279953392 0.0120606765857922 ENSG00000134697 GNL2
ENST00000462812 0.962356606524663 0.868425347694101 -0.0224478608550155 ENSG00000134697 GNL2
ENST00000479255 0.987796655771613 0.949758684101304 -0.00942213241364777 ENSG00000134697 GNL2
ENST00000538069 0.947598098508617 0.828300489243619 -0.0193805885040344 ENSG00000134697 GNL2
ENST00000469191 0.387815638254279 0.0988831638166079 0.175844394057932 ENSG00000134697 GNL2
ENST00000463351 0.515361804080273 0.18368738121629 0.116440980195444 ENSG00000134697 GNL2
ENST00000488496 0.622129756031825 0.282972805707868 0.0982768804601057 ENSG00000134697 GNL2
ENST00000358011 0.680431274606119 0.346336841259841 0.0728765267437902 ENSG00000116922 C1orf109
ENST00000494120 0.652557720512712 0.31464748380566 0.0751711266902447 ENSG00000116922 C1orf109
ENST00000464178 0.543356290390935 0.208100646672365 0.120847798087488 ENSG00000116922 C1orf109
ENST00000464085 0.329135622573385 0.0696701249084028 0.162472720750166 ENSG00000116922 C1orf109
ENST00000491981 0.306070712605081 0.0596547876355171 0.164745686899659 ENSG00000116922 C1orf109
ENST00000461359 0.481565460769368 0.158544208278497 0.13247878395221 ENSG00000116922 C1orf109
ENST00000477060 0.480089735610354 0.157311283637852 0.135466768375708 ENSG00000116922 C1orf109
ENST00000486637 0.481486580682987 0.158396789719513 0.138757421631554 ENSG00000116922 C1orf109
ENST00000373055 0.208716406259827 0.0269969633731536 -0.136344555401825 ENSG00000134690 CDCA8
ENST00000327331 0.208716406259827 0.0269969633731536 -0.136344555401825 ENSG00000134690 CDCA8
ENST00000373044 0.747216787514523 0.435209277565724 0.0864613112852724 ENSG00000196449 YRDC
ENST00000373043 0.749619180043055 0.438625116497588 0.113886619650048 ENSG00000197982 C1orf122
ENST00000419397 0.884580488863937 0.677704793203788 0.062902857868151 ENSG00000197982 C1orf122
ENST00000468084 0.791219451741604 0.501444535659695 0.101116601383188 ENSG00000197982 C1orf122
ENST00000373042 0.618187145305047 0.279121503653525 0.146391642737378 ENSG00000197982 C1orf122
ENST00000446260 0.658687608060299 0.321817568560235 0.134297152494704 ENSG00000197982 C1orf122
ENST00000373036 0.595020451119228 0.255176372355167 0.0619133192826409 ENSG00000188786 MTF1
ENST00000373027 0.355855950573155 0.082311281825001 -0.0990947028138167 ENSG00000204084 INPP5B
ENST00000373023 0.361721656255226 0.0852071784572924 -0.0992957434955269 ENSG00000204084 INPP5B
ENST00000373026 0.215023455495521 0.0286180295893413 -0.127313854614274 ENSG00000204084 INPP5B
ENST00000373024 0.213345508753899 0.0281877320340254 -0.127104495428542 ENSG00000204084 INPP5B
ENST00000470364 0.73859448739972 0.422063873800762 0.0876691004743785 ENSG00000204084 INPP5B
ENST00000474758 0.744492026566335 0.43153418923728 0.0886743703803498 ENSG00000204084 INPP5B
ENST00000458109 0.913118052505486 0.742394526017592 0.0268606117531941 ENSG00000204084 INPP5B
ENST00000373021 0.728675827943353 0.408353406733805 -0.0963949333268415 ENSG00000204084 INPP5B
ENST00000373019 0.712324453224056 0.384863451889648 -0.0614102781117642 ENSG00000183431 SF3A3
ENST00000448721 0.73859448739972 0.422059029581053 -0.0604111561034108 ENSG00000183431 SF3A3
ENST00000487062 0.905063811116468 0.725075428543571 0.0431026035009432 ENSG00000183431 SF3A3
ENST00000460925 0.962638610152141 0.869684036520713 -0.0172011875449758 ENSG00000183431 SF3A3
ENST00000489537 0.682747860693731 0.349448195947097 -0.0725186801261837 ENSG00000183431 SF3A3
ENST00000461869 0.622386253968008 0.283195725099127 -0.0785853125631094 ENSG00000183431 SF3A3
ENST00000470585 0.598186584673184 0.258251276304254 -0.0832637416752714 ENSG00000183431 SF3A3
ENST00000488934 0.752780671630696 0.442920989331572 0.0836884994860869 ENSG00000183431 SF3A3
ENST00000462258 0.52265382341185 0.190172489802041 -0.101579394072287 ENSG00000183431 SF3A3
ENST00000485803 0.106506970387439 0.00687812072427666 0.271877009787756 ENSG00000183386 FHL3
ENST00000373016 0.106506970387439 0.00687812072427666 0.271877009787756 ENSG00000183386 FHL3
ENST00000475084 0.091609113331135 0.00496409413296988 0.285055758863264 ENSG00000183386 FHL3
ENST00000477194 0.0789685518403316 0.00358751569363789 0.300507836912948 ENSG00000183386 FHL3
ENST00000483182 0.848696407232142 0.60469962080023 0.0408295640638251 ENSG00000183520 UTP11L
ENST00000486563 0.759625847104838 0.453648576557838 0.0547745418706567 ENSG00000183520 UTP11L
ENST00000373014 0.930966566994903 0.78535234248008 0.0231312483691114 ENSG00000183520 UTP11L
ENST00000537711 0.898033891079197 0.708309218255094 0.0339236687004558 ENSG00000183520 UTP11L
ENST00000488453 0.969711215945851 0.888888209171562 0.0152746899953026 ENSG00000183520 UTP11L
ENST00000373001 0.862043979172764 0.631400521082355 0.0419589965548513 ENSG00000116954 RRAGC
ENST00000474456 0.457938033784593 0.142066155170948 0.141324141382173 ENSG00000116954 RRAGC
ENST00000493015 0.666149717735792 0.329929730309437 0.0787345136420456 ENSG00000116954 RRAGC
ENST00000496778 0.814494165556278 0.54114651706615 -0.0697636393465833 ENSG00000116954 RRAGC
ENST00000433671 0.348752102960922 0.0788028628033507 -0.14632665347445 ENSG00000228436 RP5-864K19.4
ENST00000456813 0.617029193592336 0.277925858396565 -0.0835159742009596 ENSG00000228436 RP5-864K19.4
ENST00000397572 0.816671548640796 0.545176212274638 -0.0526040709548642 ENSG00000214114 MYCBP
ENST00000494695 0.818339854000842 0.547714638231961 -0.0570486304930457 ENSG00000214114 MYCBP
ENST00000495043 0.791710460650764 0.50245494320658 -0.0662949354989176 ENSG00000214114 MYCBP
ENST00000489803 0.623103996156957 0.283972521352149 -0.108491170649829 ENSG00000214114 MYCBP
ENST00000454994 0.62254029152864 0.283416487342685 -0.108520609516748 ENSG00000131233 GJA9
ENST00000489575 0.622940164427042 0.283818173222354 -0.108506445651191 ENSG00000214114 MYCBP
ENST00000465771 0.78690891145511 0.493660062885976 -0.0752045508243075 ENSG00000214114 MYCBP
ENST00000462027 0.969817684476916 0.889175396429427 -0.0140767170103651 ENSG00000214114 MYCBP
ENST00000432648 0.571108240746733 0.232288500911349 0.0539342429131349 ENSG00000174574 AKIRIN1
ENST00000446189 0.751583928773066 0.441356685918251 0.0340845196614366 ENSG00000174574 AKIRIN1
ENST00000372984 0.711394943158471 0.383733042477019 0.0375416550138104 ENSG00000174574 AKIRIN1
ENST00000531822 0.85226651568253 0.612088013309549 0.0301426514057268 ENSG00000174574 AKIRIN1
ENST00000372967 0.913842451856952 0.744070378186566 -0.03227594302643 ENSG00000168653 NDUFS5
ENST00000372969 0.913842451856952 0.744070378186566 -0.03227594302643 ENSG00000168653 NDUFS5
ENST00000545844 0.723530094796162 0.399157924777082 -0.0574698439435619 ENSG00000127603 MACF1
ENST00000567887 0.723534010747364 0.399218879035522 -0.0574684433170851 ENSG00000127603 MACF1
ENST00000372915 0.723795348604726 0.399643948922926 -0.0574145380725075 ENSG00000127603 MACF1
ENST00000539005 0.723530094796162 0.399189019112301 -0.0574697749987017 ENSG00000127603 MACF1
ENST00000317713 0.723530094796162 0.399189019112301 -0.0574697749987017 ENSG00000127603 MACF1
ENST00000361689 0.723795348604726 0.399643948922926 -0.0574145380725075 ENSG00000127603 MACF1
ENST00000524432 0.0469237691523864 0.00133071269412228 -0.249222579374486 ENSG00000127603 MACF1
ENST00000467673 0.0053352402200941 1.77995407714416e-05 -0.421998620689633 ENSG00000127603 MACF1
ENST00000564288 0.882667067803163 0.673079832329427 -0.0294446931371721 ENSG00000127603 MACF1
ENST00000494012 0.0446761064227638 0.00119961389564627 -0.383982941701056 ENSG00000127603 MACF1
ENST00000536367 0.141466698290647 0.0121444517105391 -0.261827903080849 ENSG00000127603 MACF1
ENST00000496804 0.407814349191767 0.109904427887796 -0.111274679811929 ENSG00000127603 MACF1
ENST00000530262 0.868899823145858 0.644430132927968 -0.0399554902964787 ENSG00000127603 MACF1
ENST00000485063 0.82117627744406 0.553004625444043 -0.0783076101039885 ENSG00000127603 MACF1
ENST00000472385 0.372230017794985 0.0906560851790438 -0.182013889043332 ENSG00000127603 MACF1
ENST00000484393 0.330908424056933 0.0704842426185544 -0.187719549481738 ENSG00000127603 MACF1
ENST00000476350 0.985105986595476 0.938330176840673 0.0067116664959008 ENSG00000127603 MACF1
ENST00000372925 0.961738273874923 0.866069126480528 -0.0119524307214662 ENSG00000127603 MACF1
ENST00000289893 0.970892328890306 0.893164102486211 -0.00960484945783192 ENSG00000127603 MACF1
ENST00000530275 0.724745460714189 0.40161113279371 -0.0505472817157037 ENSG00000255103 KIAA0754
ENST00000482035 0.888855970705785 0.685858077373751 -0.0291772916895031 ENSG00000127603 MACF1
ENST00000473843 0.450929815969527 0.136810074380493 0.117402210537198 ENSG00000127603 MACF1
ENST00000469490 0.91864163253679 0.756104349401521 0.0315497145026878 ENSG00000127603 MACF1
ENST00000487656 0.987682608034398 0.949067486558266 0.00647906687523571 ENSG00000127603 MACF1
ENST00000360115 0.911824416457286 0.739455495562477 -0.0266444410724029 ENSG00000127603 MACF1
ENST00000497964 0.889877368484914 0.688362398590216 -0.0312000016179467 ENSG00000127603 MACF1
ENST00000446276 0.914022729428563 0.744690420450351 -0.0264537557767425 ENSG00000127603 MACF1
ENST00000442046 0.779797129031985 0.482924486980119 -0.0553300218833942 ENSG00000127603 MACF1
ENST00000422234 0.705433803918833 0.376675740525311 -0.0737945050301952 ENSG00000127603 MACF1
ENST00000462496 0.704419003937687 0.375110522944116 -0.0725608659698056 ENSG00000127603 MACF1
ENST00000462103 0.975916445911127 0.908367615391385 -0.0127365576970608 ENSG00000127603 MACF1
ENST00000496360 0.91379687100325 0.743966333823329 0.0293811029545595 ENSG00000127603 MACF1
ENST00000497807 0.999323904671432 0.996353397551487 -0.000417776684967914 ENSG00000127603 MACF1
ENST00000458207 0.939377262311347 0.806482593553566 0.0285177982796543 ENSG00000182109 RP11-69E11.4
ENST00000450157 0.916654474194865 0.750931408104574 0.0342551502313637 ENSG00000182109 RP11-69E11.4
ENST00000431553 0.91243087114755 0.741021828630758 0.0356241391840542 ENSG00000182109 RP11-69E11.4
ENST00000417869 0.951504194841214 0.83803753264848 0.0217575835301125 ENSG00000182109 RP11-69E11.4
ENST00000440190 0.913498673722464 0.743363607595734 0.0327722153154088 ENSG00000182109 RP11-69E11.4
ENST00000427240 0.869703716304691 0.646282578361677 0.0389028063972764 ENSG00000243970 PPIEL
ENST00000482028 0.968134687469336 0.88454137599562 0.0207723070749086 ENSG00000090621 PABPC4
ENST00000372856 0.14857602657466 0.0134322209214366 0.0878747327870887 ENSG00000090621 PABPC4
ENST00000372857 0.149957887717676 0.0136767671443275 0.0877621388490937 ENSG00000090621 PABPC4
ENST00000372858 0.265643045138071 0.0442106787667167 0.0740364899475203 ENSG00000090621 PABPC4
ENST00000372862 0.315447663443833 0.0635995806516487 0.0677295490681816 ENSG00000090621 PABPC4
ENST00000468476 0.266195616949084 0.044412763353504 0.166295429038731 ENSG00000090621 PABPC4
ENST00000437136 0.311438049671631 0.0618773174531002 0.158899025944098 ENSG00000090621 PABPC4
ENST00000492468 0.581175658572231 0.241666834160638 0.107684182306283 ENSG00000090621 PABPC4
ENST00000530186 0.725566801412723 0.40269357294612 0.082010260407721 ENSG00000090621 PABPC4
ENST00000421687 0.423443516567791 0.119268934870286 0.0694407907722692 ENSG00000090621 PABPC4
ENST00000484555 0.54121348412985 0.206299355673168 0.154314479942621 ENSG00000090621 PABPC4
ENST00000525045 0.46115118521597 0.144093906830608 0.164101627290525 ENSG00000090621 PABPC4
ENST00000527718 0.686654111080223 0.35392288955212 0.0780422997430695 ENSG00000090621 PABPC4
ENST00000477556 0.135037181919111 0.0110218675924851 0.277138981185613 ENSG00000090621 PABPC4
ENST00000461578 0.149111567500144 0.0135291946076333 0.269344009995617 ENSG00000090621 PABPC4
ENST00000483770 0.24024773260275 0.0359918399020483 0.222461076257156 ENSG00000090621 PABPC4
ENST00000525669 0.728662713450414 0.408256161874296 0.0672055306547829 ENSG00000090621 PABPC4
ENST00000470443 0.720575741003733 0.395034265294569 0.0424174177543843 ENSG00000090621 PABPC4
ENST00000415255 0.806557831102939 0.527222953928138 0.0314832681847601 ENSG00000228060 RP11-69E11.8
ENST00000513632 0.972644970466753 0.897901393166926 0.0105242948474793 ENSG00000090621 PABPC4
ENST00000525751 0.966858596868054 0.881491453279007 0.00988304684721892 ENSG00000090621 PABPC4
ENST00000474378 0.984185539879059 0.934997815636358 -0.00538458115125777 ENSG00000090621 PABPC4
ENST00000529216 0.879843372406322 0.667597874604435 0.0292008894611363 ENSG00000090621 PABPC4
ENST00000492519 0.655987618857267 0.319105159479194 0.0788884025837675 ENSG00000090621 PABPC4
ENST00000451091 0.572490392283755 0.233550408390331 0.103895480992249 ENSG00000090621 PABPC4
ENST00000531243 0.710466176143139 0.382557922639202 0.117825797323611 ENSG00000090621 PABPC4
ENST00000470018 0.955565338206572 0.850479340926897 -0.0140158962298844 ENSG00000084072 PPIE
ENST00000485507 0.962356606524663 0.868507744157487 0.0155525801736272 ENSG00000084072 PPIE
ENST00000324379 0.918206119729379 0.75455547718943 0.0201080071332948 ENSG00000084072 PPIE
ENST00000356511 0.973689220402296 0.901058742821355 0.00827409302388719 ENSG00000084072 PPIE
ENST00000456578 0.923655373675955 0.767081002581549 0.027237578199665 ENSG00000084072 PPIE
ENST00000495526 0.918206119729379 0.75455547718943 0.0201080071332948 ENSG00000084072 PPIE
ENST00000482751 0.918206119729379 0.75455547718943 0.0201080071332948 ENSG00000084072 PPIE
ENST00000372830 0.973689220402296 0.901058742821355 0.00827409302388719 ENSG00000084072 PPIE
ENST00000497370 0.890441705957214 0.690440263389245 0.0266400559097722 ENSG00000084072 PPIE
ENST00000372835 0.917601028411793 0.753180613457721 0.0200521829541424 ENSG00000084072 PPIE
ENST00000470213 0.912057122426347 0.740314764949058 0.0223089259963502 ENSG00000084072 PPIE
ENST00000474804 0.914024597384725 0.744789857044211 0.0217691348157889 ENSG00000084072 PPIE
ENST00000475350 0.918206119729379 0.75455547718943 0.0201080071332948 ENSG00000084072 PPIE
ENST00000480169 0.948607509500529 0.830643608674273 0.0146682464706188 ENSG00000084072 PPIE
ENST00000441669 0.631752555793686 0.292579678852214 -0.080151800329355 ENSG00000043514 TRIT1
ENST00000462797 0.631752555793686 0.292579678852214 -0.080151800329355 ENSG00000043514 TRIT1
ENST00000316891 0.631752555793686 0.292579678852214 -0.080151800329355 ENSG00000043514 TRIT1
ENST00000372818 0.631752555793686 0.292579678852214 -0.080151800329355 ENSG00000043514 TRIT1
ENST00000495175 0.463386755351055 0.145619425231749 -0.100136792951872 ENSG00000043514 TRIT1
ENST00000491865 0.441989338444102 0.130700135638011 -0.103765011554128 ENSG00000043514 TRIT1
ENST00000537223 0.493885286849789 0.168022725525509 -0.0978344528576399 ENSG00000043514 TRIT1
ENST00000537440 0.493885286849789 0.168022725525509 -0.0978344528576399 ENSG00000043514 TRIT1
ENST00000541099 0.493885286849789 0.168022725525509 -0.0978344528576399 ENSG00000043514 TRIT1
ENST00000545233 0.493885286849789 0.168022725525509 -0.0978344528576399 ENSG00000043514 TRIT1
ENST00000465417 0.932241590032717 0.788810783857045 0.027484337068459 ENSG00000043514 TRIT1
ENST00000492612 0.558764375557855 0.221030249971398 -0.095115447873973 ENSG00000043514 TRIT1
ENST00000489945 0.452766731471936 0.138021377234304 -0.116901675940449 ENSG00000043514 TRIT1
ENST00000486825 0.386171032175289 0.0980059370651612 -0.134213508587521 ENSG00000043514 TRIT1
ENST00000469476 0.811098475388661 0.535043848681883 -0.0573476313809204 ENSG00000043514 TRIT1
ENST00000544981 0.46805930713252 0.148534588554586 -0.134224786396645 ENSG00000043514 TRIT1
ENST00000372811 0.454649338717174 0.139497982110241 0.170289087875301 ENSG00000168389 MFSD2A
ENST00000420632 0.479145662104974 0.156415764793667 0.162628092259972 ENSG00000168389 MFSD2A
ENST00000372809 0.454649338717174 0.139497982110241 0.170289087875301 ENSG00000168389 MFSD2A
ENST00000483824 0.454649338717174 0.139497982110241 0.170289087875301 ENSG00000168389 MFSD2A
ENST00000372797 0.00883591728205736 4.63995557518696e-05 0.133790043278553 ENSG00000131236 CAP1
ENST00000372802 0.00852915546786952 4.34870166681285e-05 0.134036280948184 ENSG00000131236 CAP1
ENST00000449311 0.993570377496486 0.972938620541014 -0.00214547289354902 ENSG00000131236 CAP1
ENST00000421589 0.986641775863948 0.946455948039041 0.00423506194004834 ENSG00000131236 CAP1
ENST00000414893 0.771165169046119 0.470745753186178 0.0344222812511837 ENSG00000131236 CAP1
ENST00000414281 0.98638603667307 0.945702212856888 0.00429622025923806 ENSG00000131236 CAP1
ENST00000420216 0.997909545130069 0.990493485624474 0.000749491525263508 ENSG00000131236 CAP1
ENST00000372792 0.0620190201788037 0.00225827584525169 0.0902501294987457 ENSG00000131236 CAP1
ENST00000372798 0.08655164240429 0.00430436990825885 0.0849284064276169 ENSG00000131236 CAP1
ENST00000340450 0.0088634069126067 4.94561842494106e-05 0.133770105141345 ENSG00000131236 CAP1
ENST00000372805 0.00446600849500729 1.30711354791868e-05 0.130472085894842 ENSG00000131236 CAP1
ENST00000435719 0.87716736171957 0.660196795271592 0.0226034396442843 ENSG00000131236 CAP1
ENST00000427843 0.982260061882368 0.928344122584714 0.00550718742737987 ENSG00000131236 CAP1
ENST00000417287 0.993587416371717 0.973441486327574 -0.00209763333562207 ENSG00000131236 CAP1
ENST00000424977 0.985941872094056 0.943238602101803 0.00448853074610103 ENSG00000131236 CAP1
ENST00000446031 0.782316139256949 0.486763124940582 -0.085434194923856 ENSG00000131236 CAP1
ENST00000479759 0.021520931965848 0.000294384635816116 0.202136425603807 ENSG00000131236 CAP1
ENST00000461993 0.0585672297685122 0.00201858698548106 0.179837301925578 ENSG00000131236 CAP1
ENST00000494114 0.224306041384679 0.031521805125925 0.121922767909864 ENSG00000131236 CAP1
ENST00000433473 0.859397720689951 0.626108804012846 0.0226795694959094 ENSG00000131238 PPT1
ENST00000529905 0.860919473337962 0.629011718749803 0.0228616073543073 ENSG00000131238 PPT1
ENST00000530704 0.953009349568201 0.842473825138387 0.0101619053650437 ENSG00000131238 PPT1
ENST00000372775 0.539420855146222 0.204642515023195 0.084069238186143 ENSG00000131238 PPT1
ENST00000449045 0.930300395087815 0.783435073426772 0.0140446675147775 ENSG00000131238 PPT1
ENST00000439754 0.996887039313187 0.985952764466367 -0.00097957239049392 ENSG00000131238 PPT1
ENST00000530076 0.551825794218741 0.215275706786358 0.0798546239964273 ENSG00000131238 PPT1
ENST00000527311 0.969581432994585 0.88854396453668 0.00809935716393556 ENSG00000131238 PPT1
ENST00000372779 0.962349506885492 0.868249047806182 0.0112349698832432 ENSG00000131238 PPT1
ENST00000526547 0.614520635808195 0.275016316210831 -0.0831859022802669 ENSG00000131238 PPT1
ENST00000372771 0.474888114875408 0.153247014067318 -0.142147786946711 ENSG00000117000 RLF
ENST00000372759 0.822472717851329 0.554914195138866 0.0428785546956073 ENSG00000084073 ZMPSTE24
ENST00000479131 0.976129275599909 0.909257524001226 -0.0110901811683287 ENSG00000084073 ZMPSTE24
ENST00000472583 0.923423965854352 0.766262645594946 -0.0253527348422355 ENSG00000084073 ZMPSTE24
ENST00000474142 0.244694845373847 0.0372673652073631 0.219143992097769 ENSG00000084073 ZMPSTE24
ENST00000435168 0.557136589463666 0.219541451228018 -0.0946499429372441 ENSG00000084070 SMAP2
ENST00000372718 0.975262691254601 0.906081643121502 -0.00766928286071702 ENSG00000084070 SMAP2
ENST00000372708 0.991596212444752 0.964628142038349 -0.00367120926698731 ENSG00000084070 SMAP2
ENST00000539317 0.801937705083307 0.519425270270406 0.0597759682895532 ENSG00000084070 SMAP2
ENST00000372706 0.909584648953044 0.734811737334483 0.0416167517981192 ENSG00000187815 ZFP69
ENST00000372705 0.960080731331358 0.862251226607036 0.0224402593125436 ENSG00000187815 ZFP69
ENST00000450713 0.736518017336477 0.419369657983464 -0.0841299611141826 ENSG00000238287 RP11-656D10.3
ENST00000358527 0.811179882155494 0.535673595428004 -0.0712252996791257 ENSG00000164002 EXO5
ENST00000372703 0.811179882155494 0.535673595428004 -0.0712252996791257 ENSG00000164002 EXO5
ENST00000296380 0.790378462996245 0.500098774670902 -0.0763725464261785 ENSG00000164002 EXO5
ENST00000372699 0.447334556275668 0.1344991053528 -0.183393768058446 ENSG00000117010 ZNF684
ENST00000493756 0.411598658748978 0.112334444765176 -0.195946111490897 ENSG00000117010 ZNF684
ENST00000467203 0.451264555198276 0.137157490635877 -0.130147790007978 ENSG00000066136 NFYC
ENST00000424419 0.418871924937571 0.116398726866395 -0.12655980555796 ENSG00000066136 NFYC
ENST00000427410 0.604120640810184 0.264095209529557 -0.0889885409481421 ENSG00000066136 NFYC
ENST00000447388 0.66241278775746 0.325895947265957 -0.0748029815177871 ENSG00000066136 NFYC
ENST00000425457 0.605196151463627 0.265041600104174 -0.0888724787449674 ENSG00000066136 NFYC
ENST00000453631 0.374492197985408 0.0918117348642868 -0.15448688340332 ENSG00000066136 NFYC
ENST00000456393 0.659510099388146 0.32281477398462 -0.0752086474312386 ENSG00000066136 NFYC
ENST00000372654 0.600913272493129 0.260816783133825 -0.093096991389244 ENSG00000066136 NFYC
ENST00000534399 0.29663543155211 0.0558785730662226 -0.191745758816906 ENSG00000066136 NFYC
ENST00000372653 0.600913272493129 0.260846843439797 -0.0975836018290133 ENSG00000066136 NFYC
ENST00000372669 0.446143102260147 0.133600034376464 -0.136022915462865 ENSG00000066136 NFYC
ENST00000372652 0.805442471551471 0.525688903872775 -0.054606480138838 ENSG00000066136 NFYC
ENST00000372651 0.757617671556359 0.450503818648533 -0.0682900531597754 ENSG00000066136 NFYC
ENST00000531464 0.861766502430447 0.630815796947114 -0.0634551229376615 ENSG00000066136 NFYC
ENST00000440226 0.976356845526315 0.910551061447311 0.011122277651363 ENSG00000066136 NFYC
ENST00000525290 0.88022962342967 0.66828981600053 -0.0541191682013923 ENSG00000066136 NFYC
ENST00000530965 0.909826764232861 0.735354217766303 -0.0458359250022462 ENSG00000066136 NFYC
ENST00000416859 0.973263175935866 0.899884273150555 -0.0145702747210156 ENSG00000066136 NFYC
ENST00000308733 0.889544859704983 0.687280557984417 0.0381600720253364 ENSG00000066136 NFYC
ENST00000414185 0.671828771888104 0.336725235696454 0.0795186418991435 ENSG00000066136 NFYC
ENST00000525349 0.93952506785991 0.807190349897882 0.0268418094801214 ENSG00000066136 NFYC
ENST00000496608 0.452366471425273 0.137806713904815 0.15117325130604 ENSG00000066136 NFYC
ENST00000372621 0.945059609755299 0.82193177558527 -0.0121231100621183 ENSG00000171793 CTPS1
ENST00000541520 0.95855294833975 0.858400472171065 -0.00936466404640787 ENSG00000171793 CTPS1
ENST00000470271 0.522035960548981 0.189406148497555 -0.111973930871372 ENSG00000171793 CTPS1
ENST00000475060 0.467666112995069 0.148325530183652 -0.138605263021406 ENSG00000171793 CTPS1
ENST00000479480 0.644703051444957 0.306729099726485 -0.0827107554739464 ENSG00000171793 CTPS1
ENST00000543104 0.65353853677185 0.316260951285971 -0.0714035489233448 ENSG00000171793 CTPS1
ENST00000372616 0.708324262029112 0.380348200845606 -0.046503473634215 ENSG00000171793 CTPS1
ENST00000480420 0.801820852368558 0.519168926550997 0.0427359175515714 ENSG00000171793 CTPS1
ENST00000463285 0.830364155251144 0.570030372315488 0.0406201501059835 ENSG00000171793 CTPS1
ENST00000486889 0.85208291928233 0.611493720320582 0.0438468521746368 ENSG00000171793 CTPS1
ENST00000497210 0.8126535257776 0.538142568480573 0.060872601712497 ENSG00000171793 CTPS1
ENST00000464283 0.97597674481725 0.908834188416998 -0.00901303376774146 ENSG00000171793 CTPS1
ENST00000463423 0.929716295671401 0.782155777847628 -0.0218783691837602 ENSG00000171793 CTPS1
ENST00000498694 0.947598098508617 0.828325178958973 -0.0163449115006986 ENSG00000171793 CTPS1
ENST00000456518 0.392695871638683 0.101765672631945 -0.134145478070817 ENSG00000010803 SCMH1
ENST00000397174 0.329019484207336 0.0695633088632392 -0.143655852368762 ENSG00000010803 SCMH1
ENST00000402904 0.329019484207336 0.0695633088632392 -0.143655852368762 ENSG00000010803 SCMH1
ENST00000361191 0.329135622573385 0.0696742592298584 -0.143632162964196 ENSG00000010803 SCMH1
ENST00000361705 0.329135622573385 0.0696742592298584 -0.143632162964196 ENSG00000010803 SCMH1
ENST00000397171 0.329135622573385 0.0696742592298584 -0.143632162964196 ENSG00000010803 SCMH1
ENST00000372597 0.284715046946562 0.0513770865818642 -0.180823576384223 ENSG00000010803 SCMH1
ENST00000372596 0.284715046946562 0.0513770865818642 -0.180823576384223 ENSG00000010803 SCMH1
ENST00000337495 0.284715046946562 0.0513770865818642 -0.180823576384223 ENSG00000010803 SCMH1
ENST00000326197 0.37518680169292 0.0921850593703613 -0.137086578644558 ENSG00000010803 SCMH1
ENST00000372595 0.308066001539132 0.0604115988705633 -0.147079829394935 ENSG00000010803 SCMH1
ENST00000472037 0.847704037235303 0.602844049756666 -0.0446065756378571 ENSG00000010803 SCMH1
ENST00000460215 0.963866167220982 0.873335407936756 -0.0126180623481083 ENSG00000010803 SCMH1
ENST00000498793 0.97057005621977 0.891953859617671 0.0107689369369309 ENSG00000010803 SCMH1
ENST00000489421 0.479642087254507 0.156761324626028 0.136059476080823 ENSG00000010803 SCMH1
ENST00000482530 0.927218334589527 0.775571234030349 0.0315040140931674 ENSG00000010803 SCMH1
ENST00000488592 0.264670074326856 0.0438558626986356 -0.229044447715596 ENSG00000010803 SCMH1
ENST00000372583 0.171060028399707 0.0180722144911666 -0.222610967270433 ENSG00000127124 HIVEP3
ENST00000372584 0.168224491835987 0.017369648202078 -0.223459918139457 ENSG00000127124 HIVEP3
ENST00000247584 0.686026514829767 0.353253001659285 -0.0890273429328759 ENSG00000127124 HIVEP3
ENST00000460604 0.822201320814211 0.554562693176531 0.0676198293595586 ENSG00000127124 HIVEP3
ENST00000429157 0.68834545418601 0.355970390908417 -0.0879715634653996 ENSG00000127124 HIVEP3
ENST00000491442 0.123313838109054 0.00913630972476105 -0.2904465382353 ENSG00000127124 HIVEP3
ENST00000489103 0.167456353556471 0.0171951003522615 -0.294347889462033 ENSG00000127124 HIVEP3
ENST00000479350 0.0162132190165208 0.000165685372040979 -0.440218006834649 ENSG00000127124 HIVEP3
ENST00000372571 0.938829198839292 0.804575400998421 -0.0138680567761504 ENSG00000198815 FOXJ3
ENST00000372572 0.572770917509411 0.233840925654479 -0.10807378056408 ENSG00000198815 FOXJ3
ENST00000372573 0.575011419231497 0.235612259023894 -0.107348650295578 ENSG00000198815 FOXJ3
ENST00000361346 0.575011419231497 0.235613981666992 -0.107432812060727 ENSG00000198815 FOXJ3
ENST00000361776 0.575011419231497 0.235613981666992 -0.107432812060727 ENSG00000198815 FOXJ3
ENST00000545068 0.630087692240312 0.290755891097505 -0.0967023920107199 ENSG00000198815 FOXJ3
ENST00000445886 0.454356232180894 0.139157695378203 -0.190250645149615 ENSG00000198815 FOXJ3
ENST00000422278 0.927615132610231 0.776443887774698 -0.0434233676227434 ENSG00000198815 FOXJ3
ENST00000372562 0.296281747642939 0.0557425339147353 0.116993012582594 ENSG00000127125 PPCS
ENST00000455780 0.312920920566479 0.0624931108691943 0.122461884150409 ENSG00000127125 PPCS
ENST00000372560 0.0759726870866496 0.00330658129956494 0.304075398690054 ENSG00000127125 PPCS
ENST00000472013 0.311081016809361 0.0617424505535118 0.122972079214931 ENSG00000127125 PPCS
ENST00000372561 0.313232992333822 0.0626060811022285 0.122451841826456 ENSG00000127125 PPCS
ENST00000372556 0.313232992333822 0.0626060811022285 0.122451841826456 ENSG00000127125 PPCS
ENST00000471420 0.916766525062167 0.751352914578665 0.0295007579297918 ENSG00000127125 PPCS
ENST00000482168 0.966766835893881 0.881324114243628 -0.0146996864339736 ENSG00000127125 PPCS
ENST00000469615 0.931855329497984 0.787697649047855 -0.0348113575963417 ENSG00000127125 PPCS
ENST00000428554 0.615287401224349 0.275967376064934 -0.136988888475342 ENSG00000186409 CCDC30
ENST00000477155 0.614799454729082 0.275350895165879 -0.137029521694896 ENSG00000186409 CCDC30
ENST00000304979 0.738934118802303 0.422589644649519 -0.0578038190020002 ENSG00000171960 PPIH
ENST00000372550 0.856178263273649 0.619092473240675 -0.0450599388981761 ENSG00000171960 PPIH
ENST00000440068 0.869850618711169 0.646784573396637 -0.040852165363388 ENSG00000171960 PPIH
ENST00000372549 0.82541490565905 0.560467130939688 -0.0666434621424273 ENSG00000171960 PPIH
ENST00000455203 0.748424788833397 0.437098793349073 -0.0638721574542738 ENSG00000171960 PPIH
ENST00000436387 0.833065955504678 0.575746725635253 -0.0635270007176859 ENSG00000171960 PPIH
ENST00000461351 0.861516775029591 0.630436466921369 -0.040136527947978 ENSG00000171960 PPIH
ENST00000321358 0.520490152864382 0.188209359373846 0.105788763484195 ENSG00000065978 YBX1
ENST00000332220 0.380971373318265 0.0953638821956233 0.114827525909085 ENSG00000065978 YBX1
ENST00000436427 0.749881225410597 0.439210193974581 0.0702141644916415 ENSG00000065978 YBX1
ENST00000467957 0.752553735459261 0.44262522390427 0.065856630120235 ENSG00000065978 YBX1
ENST00000397054 0.244929793198548 0.0373295499195244 0.12485552070802 ENSG00000117385 LEPRE1
ENST00000460031 0.246228616781458 0.0377562914143426 0.124842901480376 ENSG00000117385 LEPRE1
ENST00000236040 0.245545632850246 0.0375028141840588 0.124848346860709 ENSG00000117385 LEPRE1
ENST00000495874 0.245545632850246 0.0375028141840588 0.124848346860709 ENSG00000117385 LEPRE1
ENST00000296388 0.245545632850246 0.0375028141840588 0.124848346860709 ENSG00000117385 LEPRE1
ENST00000431412 0.359872740446651 0.0843103820294007 0.141389604938632 ENSG00000117385 LEPRE1
ENST00000481465 0.658788145036753 0.322008714419441 0.0911750726729782 ENSG00000117385 LEPRE1
ENST00000447502 0.991521764812942 0.964218738523873 0.00412102105007888 ENSG00000117385 LEPRE1
ENST00000463465 0.567171479758645 0.228758863273164 0.110209148924263 ENSG00000117385 LEPRE1
ENST00000372526 0.198739849910061 0.0245863781901467 0.163875985485267 ENSG00000117385 LEPRE1
ENST00000492956 0.317134475604314 0.0643669833044478 0.149528011392279 ENSG00000117385 LEPRE1
ENST00000372525 0.363471267406268 0.0861681964435276 0.17359067755099 ENSG00000164008 C1orf50
ENST00000464081 0.758293946501567 0.451616889491841 0.0670199862459018 ENSG00000164008 C1orf50
ENST00000603943 0.715755188135857 0.388788225308148 0.0760633627751907 ENSG00000164008 C1orf50
ENST00000536543 0.7697785832419 0.468190005183152 0.0643515679301885 ENSG00000164008 C1orf50
ENST00000537227 0.708782305006736 0.380849200603382 -0.0971301573048292 ENSG00000177868 CCDC23
ENST00000487556 0.989223039759497 0.954301914013694 -0.00496016315378074 ENSG00000164010 ERMAP
ENST00000372517 0.989223039759497 0.954301914013694 -0.00496016315378074 ENSG00000164010 ERMAP
ENST00000372514 0.965272159223092 0.877204211010693 -0.0151961039760487 ENSG00000164010 ERMAP
ENST00000328249 0.956689693999916 0.853295221020377 -0.0195015060475581 ENSG00000164010 ERMAP
ENST00000372508 0.999571961281092 0.997998850293197 0.000229380598489528 ENSG00000164011 ZNF691
ENST00000372507 0.999571961281092 0.997998850293197 0.000229380598489528 ENSG00000164011 ZNF691
ENST00000372506 0.999571961281092 0.997998850293197 0.000229380598489528 ENSG00000164011 ZNF691
ENST00000397044 0.840070359973284 0.587922476245181 0.0508768273714193 ENSG00000164011 ZNF691
ENST00000372504 0.999571961281092 0.997998850293197 0.000229380598489528 ENSG00000164011 ZNF691
ENST00000426263 0.893280831824925 0.696734013465429 -0.0260148103146914 ENSG00000117394 SLC2A1
ENST00000475162 0.72679658274004 0.40470798807051 0.0656540192959559 ENSG00000117394 SLC2A1
ENST00000439722 0.636463663384965 0.297182589567434 0.112246694325408 ENSG00000117394 SLC2A1
ENST00000415851 0.885665681031737 0.679340369228916 -0.0362043675139494 ENSG00000117394 SLC2A1
ENST00000372500 0.620469252617563 0.281615590715911 -0.10137979167728 ENSG00000117394 SLC2A1
ENST00000431635 0.715714849004994 0.388680998624696 -0.0562707112747896 ENSG00000117395 EBNA1BP2
ENST00000236051 0.709445201106243 0.381534230121716 -0.0570472980281903 ENSG00000117395 EBNA1BP2
ENST00000463906 0.770296478040098 0.469152652821188 0.0603519051323601 ENSG00000117395 EBNA1BP2
ENST00000491223 0.827230782020642 0.564482240218117 -0.067641350431435 ENSG00000117395 EBNA1BP2
ENST00000472982 0.813932061714756 0.540150128052915 -0.0761560923740259 ENSG00000117395 EBNA1BP2
ENST00000483082 0.812493613555936 0.537818503692804 -0.0774126745512582 ENSG00000117395 EBNA1BP2
ENST00000461557 0.758791312750853 0.452572429042777 -0.0997569625755784 ENSG00000117395 EBNA1BP2
ENST00000372492 0.641193398950361 0.302839530604315 -0.155015682429516 ENSG00000243710 WDR65
ENST00000310955 0.603145428210544 0.263122761939301 0.0848683127296861 ENSG00000117399 CDC20
ENST00000372462 0.603500099251673 0.26342060492614 0.0848558970171695 ENSG00000117399 CDC20
ENST00000478882 0.558452072502766 0.220741067319074 0.106411195932745 ENSG00000117399 CDC20
ENST00000482046 0.891129620792483 0.691888505903723 -0.0384203935179208 ENSG00000117399 CDC20
ENST00000372458 0.260241909287731 0.0424202765858139 0.136303129326299 ENSG00000066322 ELOVL1
ENST00000413844 0.26165161518386 0.042854264099656 0.136078865931315 ENSG00000066322 ELOVL1
ENST00000468865 0.0690967156628762 0.00278189320902062 0.170682266796672 ENSG00000066322 ELOVL1
ENST00000464204 0.253125493359314 0.0402048522652742 0.139937744583152 ENSG00000066322 ELOVL1
ENST00000470968 0.249604534467085 0.0390152946219543 0.139292267435102 ENSG00000066322 ELOVL1
ENST00000487209 0.222221171584347 0.0308455538050192 0.139548310144751 ENSG00000066322 ELOVL1
ENST00000470769 0.191467410717938 0.0229034754567591 0.147650365800212 ENSG00000066322 ELOVL1
ENST00000497569 0.153373161108769 0.0143403988299824 0.147891994604027 ENSG00000066322 ELOVL1
ENST00000482302 0.179456512543136 0.0199529063332027 0.13776515041866 ENSG00000066322 ELOVL1
ENST00000497050 0.174293581127803 0.0187895882813319 0.13879105911885 ENSG00000066322 ELOVL1
ENST00000478481 0.123602569038579 0.00917592856493151 0.147292064622315 ENSG00000066322 ELOVL1
ENST00000479439 0.389699318479202 0.100038654863065 0.16312765341782 ENSG00000066322 ELOVL1
ENST00000465321 0.48336230335131 0.160094812749727 0.142050045828405 ENSG00000066322 ELOVL1
ENST00000479686 0.522678532780435 0.190213969442711 0.138960697230777 ENSG00000066322 ELOVL1
ENST00000496932 0.584697075708238 0.244909400805749 0.127858347339062 ENSG00000066322 ELOVL1
ENST00000290663 0.142026243604128 0.0122531974965385 0.176439879226412 ENSG00000159479 MED8
ENST00000372457 0.147416471045268 0.01325655529824 0.174453047004285 ENSG00000159479 MED8
ENST00000372455 0.225735056984939 0.0319143813389605 0.166998333360018 ENSG00000159479 MED8
ENST00000436713 0.390330876879011 0.100412725586105 0.142835143160176 ENSG00000229431 RP1-92O14.6
ENST00000460803 0.329686022418814 0.0698890300408363 0.204333054792824 ENSG00000159479 MED8
ENST00000473560 0.399662039275294 0.105335311576569 0.142715817951729 ENSG00000159479 MED8
ENST00000310739 0.755948858141141 0.448200281140307 -0.0801685373844454 ENSG00000198198 SZT2
ENST00000372450 0.755948858141141 0.448200281140307 -0.0801685373844454 ENSG00000198198 SZT2
ENST00000357658 0.800116197585727 0.516035816477989 -0.0631327967236047 ENSG00000198198 SZT2
ENST00000406439 0.890250157388258 0.689456189668863 -0.0393115687950776 ENSG00000198198 SZT2
ENST00000562955 0.331523136326214 0.0707744732778688 0.100470473134525 ENSG00000198198 SZT2
ENST00000470139 0.557136589463666 0.219557878789335 0.105681869140652 ENSG00000198198 SZT2
ENST00000372442 0.428363585665256 0.122258457843431 0.153122215525896 ENSG00000198198 SZT2
ENST00000460536 0.304014842273551 0.0587547925743505 0.14278772838038 ENSG00000198198 SZT2
ENST00000583037 0.304160799134265 0.0588578090843519 0.153134253214331 ENSG00000178922 HYI
ENST00000372425 0.304160799134265 0.0588578090843519 0.153134253214331 ENSG00000178922 HYI
ENST00000372433 0.336544023534357 0.0731977358610763 0.144575694078092 ENSG00000178922 HYI
ENST00000372434 0.348620975541113 0.0787385956568976 0.14251105699641 ENSG00000178922 HYI
ENST00000470662 0.445263727179468 0.133022358507912 0.122076626334736 ENSG00000178922 HYI
ENST00000487366 0.469306213131864 0.149432913174366 0.11734676733754 ENSG00000178922 HYI
ENST00000372430 0.455930449597813 0.140309589806302 0.120582513700096 ENSG00000178922 HYI
ENST00000372432 0.310398694497872 0.0614808236649606 0.150991291072729 ENSG00000178922 HYI
ENST00000372427 0.312144764673997 0.0621828649020851 0.150705116736047 ENSG00000178922 HYI
ENST00000372426 0.457588820585786 0.141812907772748 0.119119255935434 ENSG00000178922 HYI
ENST00000486909 0.282056454590444 0.0502757627110177 0.160728605047534 ENSG00000178922 HYI
ENST00000359947 0.834788361529423 0.5789797645524 0.0828188453154951 ENSG00000142949 PTPRF
ENST00000438120 0.781397656161146 0.485238089617198 0.104466477339155 ENSG00000142949 PTPRF
ENST00000372413 0.842907995271511 0.593779027692018 0.0804377410060537 ENSG00000142949 PTPRF
ENST00000372414 0.842907995271511 0.593779027692018 0.0804377410060537 ENSG00000142949 PTPRF
ENST00000429895 0.963366627390297 0.871954852256563 0.0244441885488913 ENSG00000142949 PTPRF
ENST00000372396 0.917586395119364 0.753126223374365 -0.0178802590456767 ENSG00000066135 KDM4A
ENST00000463151 0.999651960974473 0.998541958083106 -0.000150322211570547 ENSG00000066135 KDM4A
ENST00000485249 0.904457840113971 0.723488276373585 0.030699267655158 ENSG00000066135 KDM4A
ENST00000398804 0.656235456992482 0.319398244558871 0.0826311023859893 ENSG00000236200 KDM4A-AS1
ENST00000439057 0.628884903508826 0.289609449340038 0.0909990764792363 ENSG00000236200 KDM4A-AS1
ENST00000434346 0.251961267542283 0.0398135196820344 0.194281912966262 ENSG00000236200 KDM4A-AS1
ENST00000453015 0.240192100183977 0.0359783273057728 0.199779801939124 ENSG00000236200 KDM4A-AS1
ENST00000418149 0.853471176662094 0.61431268851239 0.0529755817678832 ENSG00000236200 KDM4A-AS1
ENST00000532911 0.118780290552495 0.0084915766328402 -0.341785145570823 ENSG00000126091 ST3GAL3
ENST00000489897 0.145296283617543 0.0128365672149335 -0.263817342331169 ENSG00000126091 ST3GAL3
ENST00000372374 0.109125030111394 0.0072542662155816 -0.264413132295312 ENSG00000126091 ST3GAL3
ENST00000372375 0.109125030111394 0.0072542662155816 -0.264413132295312 ENSG00000126091 ST3GAL3
ENST00000545417 0.109125030111394 0.0072542662155816 -0.264413132295312 ENSG00000126091 ST3GAL3
ENST00000372377 0.109125030111394 0.0072542662155816 -0.264413132295312 ENSG00000126091 ST3GAL3
ENST00000361392 0.109125030111394 0.0072542662155816 -0.264413132295312 ENSG00000126091 ST3GAL3
ENST00000361400 0.109125030111394 0.0072542662155816 -0.264413132295312 ENSG00000126091 ST3GAL3
ENST00000353126 0.109125030111394 0.0072542662155816 -0.264413132295312 ENSG00000126091 ST3GAL3
ENST00000530154 0.136936589725883 0.0113570132731588 -0.272273803456616 ENSG00000126091 ST3GAL3
ENST00000262915 0.109125030111394 0.0072542662155816 -0.264413132295312 ENSG00000126091 ST3GAL3
ENST00000330208 0.109125030111394 0.0072542662155816 -0.264413132295312 ENSG00000126091 ST3GAL3
ENST00000335430 0.109125030111394 0.0072542662155816 -0.264413132295312 ENSG00000126091 ST3GAL3
ENST00000351035 0.109125030111394 0.0072542662155816 -0.264413132295312 ENSG00000126091 ST3GAL3
ENST00000479383 0.121436451535362 0.00887505811587534 -0.342379601584816 ENSG00000126091 ST3GAL3
ENST00000347631 0.143801370535125 0.0125765274243041 -0.264415813082869 ENSG00000126091 ST3GAL3
ENST00000484868 0.089738423635023 0.00474014635886339 -0.363802441086726 ENSG00000126091 ST3GAL3
ENST00000461066 0.123258203320043 0.00912162173971282 -0.341746345813734 ENSG00000126091 ST3GAL3
ENST00000533997 0.168290954865063 0.0174513203169333 -0.251514497619193 ENSG00000126091 ST3GAL3
ENST00000469715 0.168290954865063 0.0174513203169333 -0.251514497619193 ENSG00000126091 ST3GAL3
ENST00000490541 0.168290954865063 0.0174513203169333 -0.251514497619193 ENSG00000126091 ST3GAL3
ENST00000528371 0.168290954865063 0.0174513203169333 -0.251514497619193 ENSG00000126091 ST3GAL3
ENST00000530581 0.168290954865063 0.0174513203169333 -0.251514497619193 ENSG00000126091 ST3GAL3
ENST00000531816 0.168290954865063 0.0174513203169333 -0.251514497619193 ENSG00000126091 ST3GAL3
ENST00000531993 0.168290954865063 0.0174513203169333 -0.251514497619193 ENSG00000126091 ST3GAL3
ENST00000533212 0.168290954865063 0.0174513203169333 -0.251514497619193 ENSG00000126091 ST3GAL3
ENST00000533933 0.168290954865063 0.0174513203169333 -0.251514497619193 ENSG00000126091 ST3GAL3
ENST00000372369 0.168290954865063 0.0174513203169333 -0.251514497619193 ENSG00000126091 ST3GAL3
ENST00000372372 0.168290954865063 0.0174513203169333 -0.251514497619193 ENSG00000126091 ST3GAL3
ENST00000372368 0.168290954865063 0.0174513203169333 -0.251514497619193 ENSG00000126091 ST3GAL3
ENST00000372367 0.168290954865063 0.0174513203169333 -0.251514497619193 ENSG00000126091 ST3GAL3
ENST00000372366 0.168290954865063 0.0174513203169333 -0.251514497619193 ENSG00000126091 ST3GAL3
ENST00000372365 0.168290954865063 0.0174513203169333 -0.251514497619193 ENSG00000126091 ST3GAL3
ENST00000361746 0.168290954865063 0.0174513203169333 -0.251514497619193 ENSG00000126091 ST3GAL3
ENST00000332628 0.168290954865063 0.0174513203169333 -0.251514497619193 ENSG00000126091 ST3GAL3
ENST00000531451 0.169613141013608 0.0177072865553282 -0.251336065807254 ENSG00000126091 ST3GAL3
ENST00000372362 0.169613141013608 0.0177072865553282 -0.251336065807254 ENSG00000126091 ST3GAL3
ENST00000361812 0.169613141013608 0.0177072865553282 -0.251336065807254 ENSG00000126091 ST3GAL3
ENST00000461375 0.201603783729835 0.0252850139298852 -0.197125820141811 ENSG00000126091 ST3GAL3
ENST00000490502 0.543917901831924 0.208659963186927 -0.107394015032487 ENSG00000126091 ST3GAL3
ENST00000495482 0.640922632986619 0.302464153333007 -0.105070283849279 ENSG00000126091 ST3GAL3
ENST00000372343 0.214980408910979 0.0286030310142095 0.16017778140017 ENSG00000117408 IPO13
ENST00000489773 0.079818068292012 0.00367126977904511 0.268543901929038 ENSG00000117408 IPO13
ENST00000492152 0.377567136122203 0.0934857830608574 0.159492739331779 ENSG00000117408 IPO13
ENST00000372339 0.832856034467337 0.574904948670087 0.0533776923552892 ENSG00000117408 IPO13
ENST00000471934 0.606722887351779 0.266776256310946 0.113167835300263 ENSG00000132768 DPH2
ENST00000476260 0.378258892103357 0.0938812678416475 0.168328216490823 ENSG00000132768 DPH2
ENST00000255108 0.281714923219714 0.0501209617991779 0.203255166567724 ENSG00000132768 DPH2
ENST00000412950 0.20926945044318 0.0271605718954473 0.251120977726519 ENSG00000132768 DPH2
ENST00000524776 0.20926945044318 0.0271605718954473 0.251120977726519 ENSG00000132768 DPH2
ENST00000495421 0.281714923219714 0.0501209617991779 0.203255166567724 ENSG00000132768 DPH2
ENST00000530988 0.525894976513891 0.19259484927178 0.132707302293073 ENSG00000132768 DPH2
ENST00000527567 0.439724803929568 0.129073473491496 0.149556760901994 ENSG00000132768 DPH2
ENST00000492306 0.344176977488319 0.0765852656011479 0.178855341535748 ENSG00000132768 DPH2
ENST00000490861 0.244317669785181 0.0371493483883773 0.209681432615103 ENSG00000132768 DPH2
ENST00000396758 0.283936940261692 0.0510180538667904 0.202416523447518 ENSG00000132768 DPH2
ENST00000477294 0.409825518563215 0.111262967667707 0.153446674582312 ENSG00000132768 DPH2
ENST00000529729 0.217840243191954 0.0295635298241533 0.226330069102069 ENSG00000132768 DPH2
ENST00000532140 0.503628342791173 0.175081494002283 0.134413957950882 ENSG00000132768 DPH2
ENST00000534786 0.683425624399337 0.350376265194102 0.0946250883283955 ENSG00000132768 DPH2
ENST00000459879 0.131655181485078 0.0104274938506779 0.30557964829747 ENSG00000132768 DPH2
ENST00000527319 0.10335350090193 0.00650088325224237 0.322309132527607 ENSG00000132768 DPH2
ENST00000472505 0.564622935767361 0.226269126689912 0.168391533705664 ENSG00000117410 ATP6V0B
ENST00000472174 0.537454771497737 0.202885265687731 0.159522525449626 ENSG00000117410 ATP6V0B
ENST00000532642 0.538108155205271 0.20354064821635 0.159325647043042 ENSG00000117410 ATP6V0B
ENST00000236067 0.538108155205271 0.203534161452008 0.159329456560606 ENSG00000117410 ATP6V0B
ENST00000471859 0.547305006888176 0.211358727786739 0.159675241641853 ENSG00000117410 ATP6V0B
ENST00000472277 0.564412950641447 0.22610588441995 0.161325225423519 ENSG00000117410 ATP6V0B
ENST00000461670 0.616452990829702 0.277327428826966 0.154917445480037 ENSG00000117410 ATP6V0B
ENST00000468183 0.538108155205271 0.203534161452008 0.159329456560606 ENSG00000117410 ATP6V0B
ENST00000473485 0.538108155205271 0.203534161452008 0.159329456560606 ENSG00000117410 ATP6V0B
ENST00000496131 0.593121502622188 0.253715982017289 0.157327683829718 ENSG00000117410 ATP6V0B
ENST00000498208 0.621486818846909 0.282358806087739 0.154621480332694 ENSG00000117410 ATP6V0B
ENST00000532072 0.664506813155209 0.328213503132315 0.130778898467221 ENSG00000117410 ATP6V0B
ENST00000498664 0.597087274164103 0.257075131019323 0.122006840973134 ENSG00000117410 ATP6V0B
ENST00000498543 0.589714474843743 0.250006286520286 0.147980939429046 ENSG00000117411 B4GALT2
ENST00000372324 0.275880127155239 0.0479572454356487 0.209634893893645 ENSG00000117411 B4GALT2
ENST00000497866 0.130859668025726 0.0103184054285673 0.283438646273889 ENSG00000117411 B4GALT2
ENST00000434555 0.234600737954858 0.0343543281784709 0.219205627875088 ENSG00000117411 B4GALT2
ENST00000356836 0.208716406259827 0.0269662169121908 0.224998116095183 ENSG00000117411 B4GALT2
ENST00000309519 0.0875284597131937 0.00440904337733725 0.268266254680694 ENSG00000117411 B4GALT2
ENST00000485678 0.0189854768276994 0.000233659638914141 0.345597007012797 ENSG00000117411 B4GALT2
ENST00000481924 0.0839787796450884 0.0040581747240372 0.31940904415253 ENSG00000117411 B4GALT2
ENST00000372307 0.419968766593472 0.116986448920001 0.15518271461559 ENSG00000196517 SLC6A9
ENST00000372306 0.39307818272738 0.101942316294774 0.157725767710767 ENSG00000196517 SLC6A9
ENST00000372310 0.510578420929459 0.180171240823022 0.139843075902756 ENSG00000196517 SLC6A9
ENST00000361745 0.922779066438361 0.76483135924881 0.0216517529664046 ENSG00000178028 DMAP1
ENST00000446292 0.970158286713266 0.890272955420655 -0.0100088870138798 ENSG00000178028 DMAP1
ENST00000440641 0.903876953688068 0.722283133888152 -0.0256504603143561 ENSG00000178028 DMAP1
ENST00000436069 0.9417661590257 0.813205992615206 0.0281800605315814 ENSG00000178028 DMAP1
ENST00000437511 0.938792251514738 0.804414825573513 -0.0175106602770986 ENSG00000178028 DMAP1
ENST00000475794 0.971288829250269 0.894025528057401 0.014347844409339 ENSG00000178028 DMAP1
ENST00000471829 0.904094401476406 0.72276898032524 -0.0303119427601956 ENSG00000178028 DMAP1
ENST00000487922 0.890207015448832 0.689193147176522 -0.0344171345456509 ENSG00000178028 DMAP1
ENST00000315913 0.922779066438361 0.76483135924881 0.0216517529664046 ENSG00000178028 DMAP1
ENST00000372289 0.922779066438361 0.76483135924881 0.0216517529664046 ENSG00000178028 DMAP1
ENST00000463950 0.996184292218811 0.983357861319974 0.00272447564877848 ENSG00000178028 DMAP1
ENST00000372290 0.981709320178203 0.927156232197101 -0.00755096927297328 ENSG00000178028 DMAP1
ENST00000488433 0.803030477117847 0.52151048255343 0.0442664687061484 ENSG00000178028 DMAP1
ENST00000483741 0.420071468759159 0.117067026618978 0.152846788184706 ENSG00000178028 DMAP1
ENST00000372257 0.107814168332675 0.00703601166487246 -0.164354064127304 ENSG00000117419 ERI3
ENST00000372259 0.169614621570187 0.0177472279094742 -0.149883915483713 ENSG00000117419 ERI3
ENST00000456170 0.152850368876415 0.0142387936599114 -0.152265534630883 ENSG00000117419 ERI3
ENST00000537474 0.0851092291398468 0.00416234313471472 -0.172534175794285 ENSG00000117419 ERI3
ENST00000489710 0.929380839420578 0.78119631148694 -0.0178156667475847 ENSG00000117419 ERI3
ENST00000479101 0.88416388954509 0.67647308937236 -0.0267364551746484 ENSG00000117419 ERI3
ENST00000462341 0.604889601652525 0.264769484711652 -0.073866661376147 ENSG00000117419 ERI3
ENST00000452396 0.0793045447769123 0.0036211496353886 -0.230478769525751 ENSG00000117419 ERI3
ENST00000495828 0.103795590418211 0.0065508589188167 -0.214373700543391 ENSG00000117419 ERI3
ENST00000457571 0.159982829690531 0.0156930446284772 -0.202496208549875 ENSG00000117419 ERI3
ENST00000355387 0.828370249814399 0.566304259626458 0.0401615396207626 ENSG00000187147 RNF220
ENST00000361799 0.828370249814399 0.566304259626458 0.0401615396207626 ENSG00000187147 RNF220
ENST00000372247 0.829772796259387 0.568613950671572 0.039902604914544 ENSG00000187147 RNF220
ENST00000443020 0.687826129942528 0.355308365368989 0.0629087193371126 ENSG00000187147 RNF220
ENST00000453863 0.988395703017964 0.951378334636908 0.00562344073129568 ENSG00000187147 RNF220
ENST00000335497 0.695124818107416 0.363737143988839 0.0635658581439125 ENSG00000187147 RNF220
ENST00000440132 0.651701204832428 0.313795851230567 0.0693749417737227 ENSG00000187147 RNF220
ENST00000474064 0.829548598194115 0.568397721722635 0.0398224373489947 ENSG00000187147 RNF220
ENST00000471494 0.833855849528237 0.576956617031247 0.0417717702562738 ENSG00000187147 RNF220
ENST00000488865 0.973944851058551 0.901998703981864 0.0113477074753455 ENSG00000187147 RNF220
ENST00000497469 0.869804060362428 0.646554039005419 0.0315056485038553 ENSG00000187147 RNF220
ENST00000475378 0.673283185988169 0.338313128185738 0.058844336243707 ENSG00000187147 RNF220
ENST00000484745 0.876216042030994 0.658366930629362 0.0278667677876472 ENSG00000187147 RNF220
ENST00000372242 0.819696147368661 0.550186910686124 0.0422148329151382 ENSG00000126106 TMEM53
ENST00000372243 0.819696147368661 0.550186910686124 0.0422148329151382 ENSG00000126106 TMEM53
ENST00000372244 0.819696147368661 0.550186910686124 0.0422148329151382 ENSG00000126106 TMEM53
ENST00000495630 0.861132620819236 0.629572848514752 0.0333562533252044 ENSG00000126106 TMEM53
ENST00000474394 0.319881143037697 0.0655899439782587 0.108150259804222 ENSG00000187147 RNF220
ENST00000480686 0.702665509525249 0.372881567682742 0.0539751924720467 ENSG00000187147 RNF220
ENST00000474956 0.812229469203739 0.537382994079844 0.0422653528646166 ENSG00000187147 RNF220
ENST00000476724 0.961049959033964 0.86492189586708 -0.0173259781949286 ENSG00000126106 TMEM53
ENST00000468117 0.961049959033964 0.86492189586708 -0.0173259781949286 ENSG00000126106 TMEM53
ENST00000372237 0.961049959033964 0.86492189586708 -0.0173259781949286 ENSG00000126106 TMEM53
ENST00000372235 0.960090564693806 0.862356735541853 -0.0178368177209153 ENSG00000126106 TMEM53
ENST00000420706 0.797309613131005 0.511147913456434 -0.0724880809713027 ENSG00000126106 TMEM53
ENST00000452259 0.976896549731032 0.912108436034817 0.00843509620439709 ENSG00000142945 KIF2C
ENST00000372224 0.857122480785619 0.621340461554356 -0.0383641677565049 ENSG00000142945 KIF2C
ENST00000493027 0.976896549731032 0.912289696530648 0.00842222705902506 ENSG00000142945 KIF2C
ENST00000372218 0.85467293945501 0.616361400793047 -0.0389484176091592 ENSG00000142945 KIF2C
ENST00000455186 0.999323904671432 0.996496451146044 -0.000350676417264557 ENSG00000142945 KIF2C
ENST00000372222 0.997172482926129 0.987434008532132 -0.00116069478008428 ENSG00000142945 KIF2C
ENST00000480574 0.876816968278434 0.659536109339629 0.0435786405381691 ENSG00000142945 KIF2C
ENST00000372217 0.923790089891265 0.767421761583834 -0.0214553421751458 ENSG00000142945 KIF2C
ENST00000440985 0.987876298625883 0.949967064788348 -0.00655527785132881 ENSG00000225721 RP11-269F19.2
ENST00000428791 0.626035181053968 0.28685462408367 -0.0960604471389647 ENSG00000225721 RP11-269F19.2
ENST00000423289 0.950799340848268 0.83615534448211 -0.0227558027578106 ENSG00000142945 KIF2C
ENST00000472235 0.392972133134175 0.101883860581472 -0.170237830917816 ENSG00000142945 KIF2C
ENST00000497035 0.333627785836844 0.071748368495681 0.117644752128115 ENSG00000142937 RPS8
ENST00000396651 0.33708955839436 0.0734860324347045 0.117502548259971 ENSG00000142937 RPS8
ENST00000372209 0.336783534920207 0.0733024159092559 0.117607237539601 ENSG00000142937 RPS8
ENST00000470475 0.485016919465847 0.16126276685269 0.112311863945297 ENSG00000142937 RPS8
ENST00000485390 0.336724129017338 0.0732829596298379 0.117640102760492 ENSG00000142937 RPS8
ENST00000464658 0.807036767161938 0.528164052584726 0.0547233888441078 ENSG00000142937 RPS8
ENST00000484599 0.812332208935286 0.537547288717563 0.0538747040748891 ENSG00000142937 RPS8
ENST00000474582 0.640055403554005 0.301168141104761 0.116227779975095 ENSG00000142937 RPS8
ENST00000372201 0.34820826426521 0.0785711285530197 0.189354990278214 ENSG00000173846 PLK3
ENST00000465443 0.341073871955065 0.0752160283182362 0.191446054668578 ENSG00000173846 PLK3
ENST00000476731 0.370759652233806 0.0898052589906214 0.18996264316136 ENSG00000173846 PLK3
ENST00000492398 0.568925715443796 0.230391304061577 0.117517777569595 ENSG00000173846 PLK3
ENST00000461358 0.931816935514011 0.787441890428765 0.0310568838334439 ENSG00000173846 PLK3
ENST00000493100 0.919528601102804 0.757894959859046 0.0339007083970473 ENSG00000173846 PLK3
ENST00000450269 0.97057005621977 0.892010570428348 0.0166756915239346 ENSG00000222009 BTBD19
ENST00000453418 0.97057005621977 0.892010570428348 0.0166756915239346 ENSG00000222009 BTBD19
ENST00000409335 0.991058851268521 0.962143408657543 0.00625790343166672 ENSG00000222009 BTBD19
ENST00000439563 0.96659327026595 0.881072115125895 -0.0199983316155355 ENSG00000222009 BTBD19
ENST00000485668 0.846361625888012 0.59996400371452 0.0549360899984902 ENSG00000222009 BTBD19
ENST00000482715 0.917294902312423 0.752478058189061 -0.0423806935143595 ENSG00000222009 BTBD19
ENST00000475105 0.805845584711163 0.526206913827583 -0.0846432921837098 ENSG00000222009 BTBD19
ENST00000495433 0.985160644875667 0.93843077393241 -0.0106833197154246 ENSG00000222009 BTBD19
ENST00000489976 0.526889253489331 0.193702352948598 0.15666248187087 ENSG00000222009 BTBD19
ENST00000464114 0.223221976279129 0.0311127213357752 0.223164014585673 ENSG00000222009 BTBD19
ENST00000439363 0.476089858438985 0.15416473446837 -0.174425322585637 ENSG00000070785 EIF2B3
ENST00000360403 0.395338020296839 0.103197490652659 -0.168324953445553 ENSG00000070785 EIF2B3
ENST00000372183 0.423405771286238 0.1192236161487 -0.163120641839232 ENSG00000070785 EIF2B3
ENST00000480675 0.397562542604384 0.104261066066854 -0.150337379856106 ENSG00000070785 EIF2B3
ENST00000477953 0.49330347722237 0.167522926583479 -0.130130496522166 ENSG00000070785 EIF2B3
ENST00000372182 0.766481715398546 0.463329530250115 -0.0703269715238688 ENSG00000070785 EIF2B3
ENST00000487532 0.8899081715185 0.688441069013846 -0.0371925857161877 ENSG00000070785 EIF2B3
ENST00000497010 0.949044658637675 0.831398322313245 -0.0225775112493324 ENSG00000070785 EIF2B3
ENST00000372168 0.144320774960156 0.0126832331263378 0.166577657006191 ENSG00000126107 HECTD3
ENST00000372172 0.250066198202528 0.0391501720674089 0.134001760628288 ENSG00000126107 HECTD3
ENST00000486132 0.269543265845351 0.0456018277184735 0.15755782390483 ENSG00000126107 HECTD3
ENST00000486296 0.956689693999916 0.853268963253106 -0.0208973955135012 ENSG00000126107 HECTD3
ENST00000466423 0.991058851268521 0.96216142545542 0.00469709035849057 ENSG00000126107 HECTD3
ENST00000487488 0.843860745160839 0.595475562755088 0.0476556939335833 ENSG00000126107 HECTD3
ENST00000484564 0.45783478759463 0.141962024239227 0.177059536220344 ENSG00000126107 HECTD3
ENST00000246337 0.711787446865538 0.384132151769285 0.0897101957142004 ENSG00000126088 UROD
ENST00000491773 0.776078207977518 0.47779379940097 0.0883272338525222 ENSG00000126088 UROD
ENST00000463092 0.770379205955449 0.469311784193057 0.0899213771469093 ENSG00000126088 UROD
ENST00000461035 0.778168193446399 0.480931957237846 0.0898455826644594 ENSG00000126088 UROD
ENST00000491300 0.740061392593478 0.424122606763954 0.0962965797829946 ENSG00000126088 UROD
ENST00000434478 0.758696383524534 0.452423343175133 0.0920976999836045 ENSG00000126088 UROD
ENST00000494399 0.711787446865538 0.384299589000243 0.0896688480486398 ENSG00000126088 UROD
ENST00000460334 0.731986583322079 0.413185398536639 0.100060649633862 ENSG00000126088 UROD
ENST00000462688 0.738908807595966 0.422503011378911 0.0966280893710076 ENSG00000126088 UROD
ENST00000460906 0.732327203758851 0.413567418072867 0.100022097869381 ENSG00000126088 UROD
ENST00000490385 0.747981601995298 0.436428760745968 0.0954523123036049 ENSG00000126088 UROD
ENST00000469548 0.767027950258853 0.464012539623063 0.086898173973031 ENSG00000126088 UROD
ENST00000486699 0.767818715445593 0.465533323651223 0.0866161105740612 ENSG00000126088 UROD
ENST00000478467 0.758004038932693 0.451166422526102 0.0872627259347759 ENSG00000126088 UROD
ENST00000428106 0.764320411724264 0.460213435670584 0.0851542411619869 ENSG00000126088 UROD
ENST00000496439 0.747464930282069 0.435572629563111 0.0948724446289836 ENSG00000126088 UROD
ENST00000473012 0.764769129295495 0.460627509759492 0.0906468919830385 ENSG00000126088 UROD
ENST00000472254 0.746291629931679 0.433938375571571 0.0745374434013677 ENSG00000126088 UROD
ENST00000466193 0.796248406699435 0.509376880487311 0.0740273168027969 ENSG00000126088 UROD
ENST00000465678 0.802034500010528 0.519597666111164 0.0711080731481079 ENSG00000126088 UROD
ENST00000528332 0.992546085023991 0.968671903855926 0.00401710842848604 ENSG00000132781 MUTYH
ENST00000529984 0.992546085023991 0.968671903855926 0.00401710842848604 ENSG00000132781 MUTYH
ENST00000372110 0.999651960974473 0.999156283598113 0.000107697947752239 ENSG00000132781 MUTYH
ENST00000372115 0.990074305115867 0.957079698541258 0.0055414996146365 ENSG00000132781 MUTYH
ENST00000481571 0.999651960974473 0.999156283598113 0.000107697947752239 ENSG00000132781 MUTYH
ENST00000372098 0.999651960974473 0.999156283598113 0.000107697947752239 ENSG00000132781 MUTYH
ENST00000355498 0.991738566122 0.965335234472691 0.00438163630656886 ENSG00000132781 MUTYH
ENST00000475516 0.989983567818649 0.956539879786319 0.00549671484317756 ENSG00000132781 MUTYH
ENST00000372104 0.980147607651614 0.92309031976611 0.0097026476636651 ENSG00000132781 MUTYH
ENST00000448481 0.980147607651614 0.92309031976611 0.0097026476636651 ENSG00000132781 MUTYH
ENST00000456914 0.984651373185981 0.936114014885027 0.00807756917100306 ENSG00000132781 MUTYH
ENST00000354383 0.989983567818649 0.956539879786319 0.00549671484317756 ENSG00000132781 MUTYH
ENST00000488731 0.984546208544508 0.935878504812877 0.00810569717056613 ENSG00000132781 MUTYH
ENST00000372100 0.991738566122 0.965335234472691 0.00438163630656886 ENSG00000132781 MUTYH
ENST00000450313 0.990074305115867 0.957079698541258 0.0055414996146365 ENSG00000132781 MUTYH
ENST00000531105 0.983264689142686 0.932251937726886 0.008546614996947 ENSG00000132781 MUTYH
ENST00000533178 0.740061392593478 0.424152187930699 0.0882410568427841 ENSG00000132781 MUTYH
ENST00000528013 0.985941872094056 0.94268646034991 0.00715737101540625 ENSG00000132781 MUTYH
ENST00000412971 0.822965675502553 0.556009697568972 -0.0608448629844682 ENSG00000132781 MUTYH
ENST00000470256 0.82988984988601 0.56902196161695 -0.0577393767340099 ENSG00000132781 MUTYH
ENST00000461495 0.822900213173693 0.555876158885975 -0.0603626479460391 ENSG00000132781 MUTYH
ENST00000435155 0.836226896459897 0.581716536431229 -0.0568376680151494 ENSG00000132781 MUTYH
ENST00000467940 0.836016848321299 0.581222353845024 -0.0573834637808836 ENSG00000132781 MUTYH
ENST00000525160 0.837099355015236 0.583362518186201 -0.0579375867850369 ENSG00000132781 MUTYH
ENST00000479746 0.832994934485933 0.575365413517189 -0.0619808637703022 ENSG00000132781 MUTYH
ENST00000492494 0.826358505849004 0.562732359494178 -0.0639582843894826 ENSG00000132781 MUTYH
ENST00000483642 0.828668776513001 0.566883761602291 -0.0643696661053541 ENSG00000132781 MUTYH
ENST00000481139 0.831914129793653 0.573193050148545 -0.0625616616088588 ENSG00000132781 MUTYH
ENST00000485484 0.80207365408568 0.519700844530454 -0.0700077495641043 ENSG00000132781 MUTYH
ENST00000476789 0.820115189851572 0.550906735358153 -0.0665134969987065 ENSG00000132781 MUTYH
ENST00000462387 0.784334506403603 0.489919495985444 -0.0771799420467829 ENSG00000132781 MUTYH
ENST00000474703 0.646719668874357 0.308971678534524 -0.112840461716507 ENSG00000132781 MUTYH
ENST00000483127 0.83250633795012 0.574177288712667 -0.0613673063155238 ENSG00000132781 MUTYH
ENST00000534453 0.819237275197275 0.549356581258858 -0.0647635833488313 ENSG00000132781 MUTYH
ENST00000372090 0.762588637787099 0.457637596215747 0.0812377870522354 ENSG00000132773 TOE1
ENST00000539779 0.6682835608094 0.332607926181527 0.107530559211772 ENSG00000132773 TOE1
ENST00000471337 0.766252044726693 0.462914690597257 0.0915753421357579 ENSG00000132773 TOE1
ENST00000495703 0.692284028675628 0.360094479666045 0.0980507652180451 ENSG00000132773 TOE1
ENST00000372084 0.0790802815089987 0.0035998278410316 -0.194647644749013 ENSG00000070759 TESK2
ENST00000372086 0.0569189213746152 0.00191953209048734 -0.209888362001404 ENSG00000070759 TESK2
ENST00000341771 0.0569189213746152 0.00191953209048734 -0.209888362001404 ENSG00000070759 TESK2
ENST00000486676 0.0581840682914673 0.00199319789835381 -0.209262676125261 ENSG00000070759 TESK2
ENST00000538496 0.0431533403807105 0.00112383820588333 -0.219241280379741 ENSG00000070759 TESK2
ENST00000493974 0.145990610698824 0.0129712882442987 -0.282475032867835 ENSG00000070759 TESK2
ENST00000451835 0.0735595838180264 0.00311064188119131 -0.286257937537961 ENSG00000070759 TESK2
ENST00000401061 0.612768568970406 0.273476954415023 -0.102555975292654 ENSG00000132763 MMACHC
ENST00000262746 0.74420654217983 0.430966216940834 -0.0859856928182702 ENSG00000117450 PRDX1
ENST00000319248 0.744165764287636 0.430891812610736 -0.0859963795640213 ENSG00000117450 PRDX1
ENST00000372079 0.744406967058864 0.431350186824447 -0.0859076964235633 ENSG00000117450 PRDX1
ENST00000447184 0.757538800449434 0.450350721865203 -0.0876831478193047 ENSG00000117450 PRDX1
ENST00000424390 0.757292503775388 0.450127244559119 -0.0877254910553171 ENSG00000117450 PRDX1
ENST00000483583 0.709351892099077 0.381332207686221 -0.11262748788179 ENSG00000117450 PRDX1
ENST00000372070 0.13194831013389 0.0104736475876261 0.172566272844466 ENSG00000117448 AKR1A1
ENST00000434299 0.087757248812528 0.0045117850609681 0.213994507386166 ENSG00000117448 AKR1A1
ENST00000496999 0.252423030326257 0.0399704489779951 0.181140788302977 ENSG00000117448 AKR1A1
ENST00000476957 0.113265196915834 0.0077729829572827 0.189527934372111 ENSG00000117448 AKR1A1
ENST00000481885 0.159054398575017 0.015485693254332 0.188197820519745 ENSG00000117448 AKR1A1
ENST00000351829 0.143415894917397 0.0124751836472932 0.164360022133942 ENSG00000117448 AKR1A1
ENST00000471651 0.224288672439095 0.0315038478926022 0.180839272801236 ENSG00000117448 AKR1A1
ENST00000497973 0.0720253262543809 0.00298391059785285 0.210544343006146 ENSG00000117448 AKR1A1
ENST00000473038 0.281780927135215 0.0501594180910603 0.161976837081499 ENSG00000117448 AKR1A1
ENST00000495913 0.329013924478754 0.0695514937259119 0.161775022671422 ENSG00000117448 AKR1A1
ENST00000487654 0.590483480093477 0.250826294799883 0.12143024310876 ENSG00000117448 AKR1A1
ENST00000437901 0.517597912134529 0.185277773738861 -0.0950571550394002 ENSG00000132780 NASP
ENST00000437362 0.517606797043797 0.18536559017439 -0.0950243871026928 ENSG00000132780 NASP
ENST00000464190 0.270820018856073 0.0460192602915505 -0.129640293061587 ENSG00000132780 NASP
ENST00000528084 0.361825124728131 0.085260261834435 -0.117941467904343 ENSG00000132780 NASP
ENST00000527359 0.485010568584203 0.161255427157607 -0.100330965309887 ENSG00000132780 NASP
ENST00000525515 0.437500542604832 0.127791875235064 -0.117477910214501 ENSG00000132780 NASP
ENST00000453748 0.477592772344235 0.155463474606567 -0.10077127556372 ENSG00000132780 NASP
ENST00000402363 0.445869833080027 0.133404268006313 -0.107627687356909 ENSG00000132780 NASP
ENST00000537798 0.445869833080027 0.133405292193622 -0.10762671854737 ENSG00000132780 NASP
ENST00000527470 0.31913426750158 0.0651700724356711 -0.149167619660139 ENSG00000132780 NASP
ENST00000529333 0.307868083968198 0.0603224982460917 -0.149665919015289 ENSG00000132780 NASP
ENST00000531532 0.325256214912566 0.0678427689025534 -0.129919022535061 ENSG00000132780 NASP
ENST00000530840 0.652610353536824 0.314856095056865 -0.0961488395718932 ENSG00000132780 NASP
ENST00000528238 0.422301759314228 0.118670197220976 -0.109173606194126 ENSG00000132780 NASP
ENST00000534101 0.354974850550874 0.0818516322552777 -0.140068892826101 ENSG00000132780 NASP
ENST00000350030 0.432637030706248 0.124790310845257 -0.109749095691152 ENSG00000132780 NASP
ENST00000470768 0.340599426093904 0.0750306270449288 -0.147663090433371 ENSG00000132780 NASP
ENST00000372052 0.445849710854058 0.133375241733554 -0.107628096250131 ENSG00000132780 NASP
ENST00000351223 0.445849710854058 0.133375241733554 -0.107628096250131 ENSG00000132780 NASP
ENST00000530073 0.795619599780516 0.50831490437632 -0.041347590250802 ENSG00000132780 NASP
ENST00000481782 0.747851518493003 0.436186437984426 -0.0469669690314288 ENSG00000132780 NASP
ENST00000531612 0.67589537313991 0.340985827893652 -0.0626813112827606 ENSG00000132780 NASP
ENST00000527932 0.609444719751687 0.269470078172743 -0.0855314259358642 ENSG00000132780 NASP
ENST00000534450 0.600449192512466 0.260334886506806 -0.0866316458460236 ENSG00000132780 NASP
ENST00000479235 0.609121895676493 0.269012203224182 0.120879390007063 ENSG00000159592 GPBP1L1
ENST00000290795 0.986671045527559 0.946517720829978 0.00504974580692999 ENSG00000159592 GPBP1L1
ENST00000355105 0.986592684158319 0.946334164448013 0.00506644438533317 ENSG00000159592 GPBP1L1
ENST00000467032 0.724520449798892 0.400817489755079 0.0890170601013827 ENSG00000159592 GPBP1L1
ENST00000487436 0.787708130973102 0.495665927910275 0.0673039367690697 ENSG00000159592 GPBP1L1
ENST00000468724 0.357201346927012 0.0830684688865296 0.171032154918377 ENSG00000159592 GPBP1L1
ENST00000498128 0.762994656133992 0.458110136181561 -0.0529100818726941 ENSG00000159592 GPBP1L1
ENST00000496278 0.337197009742658 0.0735586422917752 0.158064473488435 ENSG00000159592 GPBP1L1
ENST00000488278 0.786775692777652 0.493412955910579 -0.0446552938647715 ENSG00000159592 GPBP1L1
ENST00000480941 0.786275746436365 0.492606798088046 -0.0446963638063605 ENSG00000159592 GPBP1L1
ENST00000480083 0.77232453454304 0.472394068928192 -0.0470046062964403 ENSG00000159592 GPBP1L1
ENST00000493083 0.568800456297966 0.230138246492877 -0.0708534364979193 ENSG00000159592 GPBP1L1
ENST00000460859 0.373021173739589 0.0911382766409564 -0.0980000220164081 ENSG00000159592 GPBP1L1
ENST00000372025 0.641352827251924 0.302992027163631 0.0817996435656727 ENSG00000159596 TMEM69
ENST00000496366 0.567132346379289 0.228723613317179 0.0847107274855755 ENSG00000159596 TMEM69
ENST00000359942 0.284424317333246 0.0511675672492308 -0.157337080992889 ENSG00000197429 IPP
ENST00000495072 0.48393990481049 0.160471697227339 -0.135951551008573 ENSG00000197429 IPP
ENST00000396478 0.300727277330725 0.0574710994911762 -0.162770601198671 ENSG00000197429 IPP
ENST00000470809 0.0728257643157649 0.00304780888383898 -0.227305816328242 ENSG00000086015 MAST2
ENST00000372009 0.653153584796784 0.315818802988351 -0.0464808151742639 ENSG00000086015 MAST2
ENST00000361297 0.653594158132835 0.316327736401921 -0.0464703861375784 ENSG00000086015 MAST2
ENST00000372008 0.692787065126737 0.360875490359083 -0.0571803817800221 ENSG00000086015 MAST2
ENST00000482881 0.812109294912036 0.53719843690387 -0.0484087789174619 ENSG00000086015 MAST2
ENST00000467367 0.670359473642995 0.335179736821497 0.108616091744919 ENSG00000086015 MAST2
ENST00000477968 0.944354724461767 0.819406543519551 0.0241510201729438 ENSG00000086015 MAST2
ENST00000262741 0.631597333858982 0.29237251820867 -0.0968245580031058 ENSG00000117461 PIK3R3
ENST00000372006 0.619266178840683 0.280394166094665 -0.099033119711544 ENSG00000117461 PIK3R3
ENST00000340332 0.626701675163181 0.287666041303783 -0.0973776542212462 ENSG00000117461 PIK3R3
ENST00000354242 0.626701675163181 0.287666041303783 -0.0973776542212462 ENSG00000117461 PIK3R3
ENST00000420542 0.626701675163181 0.287666041303783 -0.0973776542212462 ENSG00000117461 PIK3R3
ENST00000540385 0.522814562823886 0.190307918479423 -0.145898260199741 ENSG00000117461 PIK3R3
ENST00000423209 0.636293985089541 0.296905185152054 -0.119131951219508 ENSG00000117461 PIK3R3
ENST00000396420 0.179328977447861 0.0198872105204656 0.139245840689552 ENSG00000085998 POMGNT1
ENST00000371984 0.154780127767597 0.0145904087240233 0.162637418925748 ENSG00000085998 POMGNT1
ENST00000371992 0.179080463346422 0.0198364863786551 0.139440452612976 ENSG00000085998 POMGNT1
ENST00000475642 0.205107175266712 0.0260667629232999 0.182736412607882 ENSG00000085998 POMGNT1
ENST00000535522 0.102901827100158 0.00644231768672758 0.162478060264479 ENSG00000085998 POMGNT1
ENST00000371986 0.152634946570113 0.0142006276150333 0.163118182758397 ENSG00000085998 POMGNT1
ENST00000480972 0.774107194417028 0.474890093921362 0.0646422698565382 ENSG00000085998 POMGNT1
ENST00000485714 0.372474042892895 0.0907768260625032 0.141187092732307 ENSG00000085998 POMGNT1
ENST00000463030 0.438474543183971 0.128388661649983 0.167633165547137 ENSG00000085998 POMGNT1
ENST00000477114 0.350136709645718 0.0795233423761484 0.139032156866386 ENSG00000085998 POMGNT1
ENST00000497439 0.178804007165601 0.0197534850521847 0.174224847353003 ENSG00000085998 POMGNT1
ENST00000489985 0.200953106905045 0.0251357614723112 0.19957562403305 ENSG00000085998 POMGNT1
ENST00000371980 0.736921659501518 0.420003036262666 -0.0725007556686437 ENSG00000171357 LURAP1
ENST00000463715 0.816161951560432 0.544533189520674 -0.0545928817430718 ENSG00000085999 RAD54L
ENST00000442598 0.895770087098647 0.702249339547327 -0.030781805074364 ENSG00000085999 RAD54L
ENST00000493985 0.809783209599865 0.532709385743889 -0.057488254907398 ENSG00000085999 RAD54L
ENST00000371975 0.888394185812152 0.684830585426155 -0.0326910927763202 ENSG00000085999 RAD54L
ENST00000469835 0.692488198782708 0.360426783208182 -0.0897463280227572 ENSG00000085999 RAD54L
ENST00000493032 0.926289386629586 0.773131504742992 -0.0281312267098285 ENSG00000085999 RAD54L
ENST00000487700 0.880935941548871 0.66986076521225 -0.039673376572362 ENSG00000085999 RAD54L
ENST00000472889 0.871971708521649 0.65110729969507 0.045639906606438 ENSG00000085999 RAD54L
ENST00000473251 0.924298472402883 0.768591492487908 -0.0302202730676349 ENSG00000085999 RAD54L
ENST00000496156 0.356779220623478 0.0828142920650358 0.128849667460791 ENSG00000132128 LRRC41
ENST00000476687 0.726350197139068 0.404115975801831 -0.0944916943067886 ENSG00000085999 RAD54L
ENST00000488942 0.77623296523792 0.478222883939087 0.0722849180047245 ENSG00000085999 RAD54L
ENST00000459678 0.902759711656459 0.719901484409111 0.0392094624338354 ENSG00000085999 RAD54L
ENST00000343304 0.631467008775403 0.292215418470806 0.0604402003059344 ENSG00000132128 LRRC41
ENST00000472710 0.194448746338774 0.0235572864083376 0.141484108597819 ENSG00000132128 LRRC41
ENST00000498402 0.998028319685545 0.990787685375951 -0.000613478019674597 ENSG00000132128 LRRC41
ENST00000469150 0.528968477486447 0.195275766216587 -0.127957728966251 ENSG00000132128 LRRC41
ENST00000311672 0.180783633038347 0.0203681204324329 -0.184772263725099 ENSG00000173660 UQCRH
ENST00000489056 0.180783633038347 0.0203681204324329 -0.184772263725099 ENSG00000173660 UQCRH
ENST00000486951 0.482334786826504 0.159029579871319 -0.152458404145132 ENSG00000173660 UQCRH
ENST00000496387 0.180783633038347 0.0203681204324329 -0.184772263725099 ENSG00000173660 UQCRH
ENST00000460947 0.226067959473759 0.0320061916330735 -0.185085300758715 ENSG00000173660 UQCRH
ENST00000474844 0.73906300123541 0.42271663154632 -0.0527031216206756 ENSG00000117481 NSUN4
ENST00000307089 0.968606994699828 0.885814342870803 -0.00832083089137541 ENSG00000117481 NSUN4
ENST00000486270 0.490688734805666 0.165454719343064 -0.10583939882956 ENSG00000117481 NSUN4
ENST00000536062 0.597636325996701 0.257549883335368 -0.0763005308437153 ENSG00000117481 NSUN4
ENST00000469918 0.770795802495571 0.469809413889041 -0.0566327450203427 ENSG00000117481 NSUN4
ENST00000471871 0.658098119749089 0.321196148172893 -0.0654523159468857 ENSG00000117481 NSUN4
ENST00000537428 0.639741528954675 0.300824024119756 -0.0699478674657078 ENSG00000117481 NSUN4
ENST00000498008 0.578086412582219 0.238538944483839 -0.0793841733630579 ENSG00000117481 NSUN4
ENST00000495427 0.547779595610209 0.212002571960644 -0.0849432049979982 ENSG00000117481 NSUN4
ENST00000475281 0.907646644577034 0.730285982320324 -0.0362079723204428 ENSG00000117481 NSUN4
ENST00000602433 0.822869142207255 0.555766264543127 0.0555508937651168 ENSG00000269956 MKNK1-AS1
ENST00000342571 0.698037648516335 0.367077359953319 0.0697010340471416 ENSG00000079277 MKNK1
ENST00000371946 0.674547231410731 0.339445095088145 0.0642972481048248 ENSG00000079277 MKNK1
ENST00000341183 0.670905359464476 0.335684101220897 0.0648404385090084 ENSG00000079277 MKNK1
ENST00000371944 0.698037648516335 0.367077359953319 0.0697010340471416 ENSG00000079277 MKNK1
ENST00000371945 0.674547231410731 0.339445095088145 0.0642972481048248 ENSG00000079277 MKNK1
ENST00000524749 0.887316475720378 0.682844503072701 0.0499299500396479 ENSG00000079277 MKNK1
ENST00000528077 0.645507914773565 0.307617773999114 0.0720461975660422 ENSG00000079277 MKNK1
ENST00000428112 0.743540854364791 0.430022609240424 0.0551785751662004 ENSG00000079277 MKNK1
ENST00000532897 0.912796719536089 0.741783300278937 -0.0332330435686418 ENSG00000079277 MKNK1
ENST00000531355 0.72334928581346 0.398824448334086 0.0584652690600933 ENSG00000079277 MKNK1
ENST00000532783 0.549759878746251 0.213564330752523 0.105318417352392 ENSG00000079277 MKNK1
ENST00000496619 0.517597912134529 0.18532609547052 0.0930541710176144 ENSG00000079277 MKNK1
ENST00000528237 0.447880030717272 0.134870933902315 0.129956097285799 ENSG00000079277 MKNK1
ENST00000526513 0.558007746614568 0.220354877007456 0.0885383596144723 ENSG00000079277 MKNK1
ENST00000484301 0.480593742278625 0.157585222015452 0.110245982529484 ENSG00000079277 MKNK1
ENST00000545730 0.252919587306883 0.0401258002154005 0.129115261300409 ENSG00000079277 MKNK1
ENST00000486716 0.434700149825418 0.12598759768178 0.125814574790547 ENSG00000079277 MKNK1
ENST00000529170 0.640208040417914 0.301353936714126 0.084617164447654 ENSG00000079277 MKNK1
ENST00000531769 0.326059172027461 0.0682098776709813 0.12415729236344 ENSG00000079277 MKNK1
ENST00000465783 0.633598522182392 0.29438659802183 0.0940528811185811 ENSG00000079277 MKNK1
ENST00000474868 0.629573062220153 0.290118016707034 0.0950475388988166 ENSG00000079277 MKNK1
ENST00000532110 0.663328621754659 0.327067837154941 0.0884247849906622 ENSG00000079277 MKNK1
ENST00000525888 0.779789860476996 0.482865014067212 0.0627855285367719 ENSG00000079277 MKNK1
ENST00000319928 0.499941138668367 0.172476189965302 0.144145124704875 ENSG00000142961 MOB3C
ENST00000271139 0.48593457640234 0.161965970000396 0.150182702832213 ENSG00000142961 MOB3C
ENST00000371940 0.413889545137141 0.113626617803447 0.163654559931399 ENSG00000142961 MOB3C
ENST00000576409 0.109125030111394 0.00724886209814774 0.15878739116922 ENSG00000123472 ATPAF1
ENST00000371937 0.107814168332675 0.00703128965871804 0.159901673633143 ENSG00000123472 ATPAF1
ENST00000574428 0.107814168332675 0.00703128965871804 0.159901673633143 ENSG00000123472 ATPAF1
ENST00000492233 0.0950477047252928 0.00544242112213814 0.247222513351026 ENSG00000123472 ATPAF1
ENST00000526821 0.279988611295909 0.0494665661220217 0.21052998419227 ENSG00000123472 ATPAF1
ENST00000542495 0.299205112158711 0.0568867065673746 0.19989001353137 ENSG00000123472 ATPAF1
ENST00000529214 0.299205112158711 0.0568867065673746 0.19989001353137 ENSG00000123472 ATPAF1
ENST00000329231 0.167456353556471 0.0171990018485249 0.158991433288595 ENSG00000123472 ATPAF1
ENST00000534216 0.443266853609079 0.131592117334233 0.165733089956504 ENSG00000123472 ATPAF1
ENST00000532925 0.512862038535719 0.181810445049944 0.132368370992004 ENSG00000123472 ATPAF1
ENST00000474020 0.960080731331358 0.862239322965963 -0.0165375711508137 ENSG00000123472 ATPAF1
ENST00000487193 0.944082810032165 0.818979454440988 -0.018485851618293 ENSG00000123472 ATPAF1
ENST00000544071 0.739385468463263 0.423018888794817 0.0626433953882386 ENSG00000159658 EFCAB14
ENST00000525633 0.909434471597871 0.73432812048887 -0.030790623246386 ENSG00000123472 ATPAF1
ENST00000442839 0.939322968387011 0.806398187434282 0.0267149059594814 ENSG00000228237 EFCAB14-AS1
ENST00000418985 0.938347081740563 0.803331128954057 0.0271444673985893 ENSG00000228237 EFCAB14-AS1
ENST00000371933 0.74376977287443 0.430395523522885 0.0687795027480015 ENSG00000159658 EFCAB14
ENST00000479745 0.894156085100975 0.699035940800187 0.0452899362429191 ENSG00000159658 EFCAB14
ENST00000487741 0.905643078964027 0.726222855311124 0.0409464742800316 ENSG00000159658 EFCAB14
ENST00000481623 0.974121454470187 0.902456609447224 0.0143491011457454 ENSG00000159658 EFCAB14
ENST00000459797 0.806279995344231 0.52683944271838 -0.0578701783568416 ENSG00000159658 EFCAB14
ENST00000484461 0.985993663112641 0.944046248372934 0.00756234088639978 ENSG00000159658 EFCAB14
ENST00000337817 0.767637135983983 0.465091953241907 -0.0836041746230556 ENSG00000123473 STIL
ENST00000360380 0.767637135983983 0.465091953241907 -0.0836041746230556 ENSG00000123473 STIL
ENST00000371877 0.767637135983983 0.465091953241907 -0.0836041746230556 ENSG00000123473 STIL
ENST00000243182 0.766906142021786 0.463822387737591 -0.0839155206035389 ENSG00000123473 STIL
ENST00000396221 0.766906142021786 0.463822387737591 -0.0839155206035389 ENSG00000123473 STIL
ENST00000447475 0.681322297888065 0.347599861457641 -0.107348674740558 ENSG00000123473 STIL
ENST00000418131 0.987796655771613 0.949782252367392 -0.00799467086109274 ENSG00000123473 STIL
ENST00000436811 0.763613486271292 0.459134331078564 0.0993064925725964 ENSG00000123473 STIL
ENST00000371873 0.794765016444287 0.507083554202192 -0.061004877698009 ENSG00000162368 CMPK1
ENST00000371871 0.914390901127016 0.745703415828713 -0.0232200865735979 ENSG00000162368 CMPK1
ENST00000471289 0.956219999931549 0.852175339143156 0.0174959403364785 ENSG00000162368 CMPK1
ENST00000450808 0.898276619748837 0.708854370347037 -0.0265549479349636 ENSG00000162368 CMPK1
ENST00000371870 0.952364620389007 0.840229540132907 0.0209091907855079 ENSG00000162368 CMPK1
ENST00000425816 0.727599958095564 0.40580736694861 -0.0860527934310781 ENSG00000117834 SLC5A9
ENST00000533824 0.727599958095564 0.40580736694861 -0.0860527934310781 ENSG00000117834 SLC5A9
ENST00000438567 0.640212174145917 0.301395412519163 -0.106019719604193 ENSG00000117834 SLC5A9
ENST00000236495 0.64091965697505 0.302428133923497 -0.105904700864179 ENSG00000117834 SLC5A9
ENST00000493837 0.640559916269884 0.301850300209614 -0.105959780409822 ENSG00000117834 SLC5A9
ENST00000371847 0.437172633686258 0.127584476494791 -0.19281159632963 ENSG00000132122 SPATA6
ENST00000371843 0.376564837164958 0.0928855831845763 -0.209894676303275 ENSG00000132122 SPATA6
ENST00000603831 0.514906188266871 0.183378091561379 -0.171772123387152 ENSG00000132122 SPATA6
ENST00000396199 0.375811858967541 0.0924809895425557 -0.208070437085375 ENSG00000132122 SPATA6
ENST00000371841 0.500102355134005 0.172618060943689 -0.179709353834066 ENSG00000132122 SPATA6
ENST00000490850 0.449907022560692 0.136162869395261 -0.196593742720372 ENSG00000132122 SPATA6
ENST00000463938 0.361354698947893 0.0850354040393602 -0.211665471756572 ENSG00000132122 SPATA6
ENST00000487543 0.302931926070978 0.0583020492924799 -0.231391781704814 ENSG00000132122 SPATA6
ENST00000465990 0.303670584905109 0.0586096995011963 -0.233124155549168 ENSG00000132122 SPATA6
ENST00000471975 0.310975848591609 0.0616957043583979 -0.233696113792806 ENSG00000132122 SPATA6
ENST00000396153 0.222307982991466 0.0308647927231873 -0.264490665789947 ENSG00000185104 FAF1
ENST00000371778 0.225529180657121 0.0318399342665189 -0.265299768843904 ENSG00000185104 FAF1
ENST00000545823 0.564811343020091 0.22644675196223 -0.149904115865795 ENSG00000185104 FAF1
ENST00000494400 0.372676153718143 0.0908812399004586 -0.21198897869233 ENSG00000185104 FAF1
ENST00000472808 0.501421433144995 0.173446305806003 -0.156296782594723 ENSG00000185104 FAF1
ENST00000487898 0.114375316404174 0.00789790101202045 -0.344585620931911 ENSG00000185104 FAF1
ENST00000262662 0.493885286849789 0.168000513913292 -0.115081996829255 ENSG00000123080 CDKN2C
ENST00000396148 0.492541158053118 0.167039679494993 -0.114997812821966 ENSG00000123080 CDKN2C
ENST00000371761 0.398412428649449 0.104733037592693 -0.136337866033949 ENSG00000123080 CDKN2C
ENST00000242719 0.760215977370642 0.45443329767262 0.0446992317540959 ENSG00000123091 RNF11
ENST00000494873 0.626590688028401 0.287514416384531 0.0652915435189634 ENSG00000123091 RNF11
ENST00000486691 0.888794216433777 0.685685049802365 0.0380492552173254 ENSG00000123091 RNF11
ENST00000371730 0.686151225874116 0.35340036044692 -0.0709866354864027 ENSG00000085832 EPS15
ENST00000371733 0.687000027513392 0.354293621155893 -0.0708535170673033 ENSG00000085832 EPS15
ENST00000396122 0.878542535604412 0.664594323703218 -0.0335757235006378 ENSG00000085832 EPS15
ENST00000486505 0.944045293687177 0.818892696184007 0.0259392141033652 ENSG00000085832 EPS15
ENST00000493793 0.974194623893043 0.90300330165176 -0.00928102017982958 ENSG00000085832 EPS15
ENST00000371727 0.297354950240774 0.0561674690094996 -0.140691668219528 ENSG00000085832 EPS15
ENST00000464478 0.584697075708238 0.245019786934281 -0.120208958078762 ENSG00000085832 EPS15
ENST00000471391 0.344469530915768 0.0767063875138292 -0.123943073005543 ENSG00000085832 EPS15
ENST00000465467 0.361034824405272 0.0848706203581995 -0.122805923581564 ENSG00000085832 EPS15
ENST00000371714 0.865253302877574 0.637705767787522 -0.0490346055269758 ENSG00000117859 OSBPL9
ENST00000337809 0.861559303230867 0.630529656798788 -0.0500571610367323 ENSG00000117859 OSBPL9
ENST00000371710 0.861559303230867 0.630529656798788 -0.0500571610367323 ENSG00000117859 OSBPL9
ENST00000447887 0.86596154811841 0.639035905668661 -0.0488445487538841 ENSG00000117859 OSBPL9
ENST00000495776 0.86596154811841 0.639035905668661 -0.0488445487538841 ENSG00000117859 OSBPL9
ENST00000435686 0.866258292923118 0.639553502049922 -0.0487687145762968 ENSG00000117859 OSBPL9
ENST00000435274 0.834197549705713 0.577679118128168 -0.0527940074277164 ENSG00000117859 OSBPL9
ENST00000428468 0.86596154811841 0.639035905668661 -0.0488445487538841 ENSG00000117859 OSBPL9
ENST00000453295 0.86596154811841 0.639035905668661 -0.0488445487538841 ENSG00000117859 OSBPL9
ENST00000489990 0.82999993089116 0.569296666366823 -0.0490987501572733 ENSG00000117859 OSBPL9
ENST00000530544 0.870609223652545 0.648522694842181 -0.0437562163634223 ENSG00000117859 OSBPL9
ENST00000484890 0.0550318048761213 0.00176834979342156 -0.189595569733684 ENSG00000117859 OSBPL9
ENST00000534040 0.533657170236376 0.199752141218237 -0.102847819983009 ENSG00000117859 OSBPL9
ENST00000532975 0.779881651829697 0.483178675489494 -0.061467173841631 ENSG00000117859 OSBPL9
ENST00000527631 0.742473203054367 0.428368428328804 -0.0684852074839162 ENSG00000117859 OSBPL9
ENST00000531828 0.883086384492589 0.674053869374157 -0.0377122865825803 ENSG00000117859 OSBPL9
ENST00000361556 0.941068389282345 0.810757248517863 -0.025415306764396 ENSG00000117859 OSBPL9
ENST00000473207 0.576622295308078 0.236876961023939 -0.0956468553773499 ENSG00000117859 OSBPL9
ENST00000533884 0.572460540281722 0.2335139940392 -0.0965597228616534 ENSG00000117859 OSBPL9
ENST00000481937 0.0785563178231455 0.00352940317653197 -0.175560758075439 ENSG00000117859 OSBPL9
ENST00000526917 0.79987468245464 0.515698012636569 -0.058174331410008 ENSG00000117859 OSBPL9
ENST00000462759 0.941068389282345 0.810757248517863 -0.025415306764396 ENSG00000117859 OSBPL9
ENST00000486942 0.931213418331748 0.785975443233742 -0.029323154973153 ENSG00000117859 OSBPL9
ENST00000467064 0.364463988355733 0.0866314046268434 -0.192352021013515 ENSG00000117859 OSBPL9
ENST00000524620 0.796513870965623 0.510108107898158 -0.0692015744884367 ENSG00000117859 OSBPL9
ENST00000528603 0.806394768351139 0.527072902595016 0.0682717129562957 ENSG00000117859 OSBPL9
ENST00000475697 0.97597674481725 0.908733948221091 0.0137328866699721 ENSG00000117859 OSBPL9
ENST00000531061 0.496181561258023 0.169649487350903 0.158599421101306 ENSG00000117859 OSBPL9
ENST00000531819 0.973794536740586 0.901400359606394 0.0146868674570111 ENSG00000117859 OSBPL9
ENST00000533825 0.84563686543881 0.598589893075975 0.0627471548611815 ENSG00000117859 OSBPL9
ENST00000440943 0.818315499503246 0.547649246155333 -0.0373656836131065 ENSG00000078618 NRD1
ENST00000352171 0.482394479199227 0.159080460301196 -0.0713349791540329 ENSG00000078618 NRD1
ENST00000354831 0.482394479199227 0.159080460301196 -0.0713349791540329 ENSG00000078618 NRD1
ENST00000485608 0.557820093054687 0.220247840772881 -0.0745066201849762 ENSG00000078618 NRD1
ENST00000539524 0.546133061658962 0.210620508471286 -0.0787224684200125 ENSG00000078618 NRD1
ENST00000588291 0.934222987829235 0.793497705579655 -0.0216905758374148 ENSG00000266993 RP4-657D16.3
ENST00000586761 0.830893475330867 0.570923669085996 -0.0468671728809023 ENSG00000266993 RP4-657D16.3
ENST00000475310 0.94491295501372 0.821568774374711 0.0232746458132687 ENSG00000078618 NRD1
ENST00000497358 0.999387751238534 0.996899246651533 0.000302938280638052 ENSG00000078618 NRD1
ENST00000544028 0.416507253738821 0.115061419627234 -0.0784481426818628 ENSG00000078618 NRD1
ENST00000591675 0.844286687422793 0.596433894006039 -0.0473332458506987 ENSG00000266993 RP4-657D16.3
ENST00000483007 0.944409446167501 0.819673274136939 -0.0189774299813887 ENSG00000078618 NRD1
ENST00000473805 0.701885036999375 0.371794034743843 -0.0775713852915854 ENSG00000078618 NRD1
ENST00000475715 0.429595433365423 0.122951259580525 -0.103096054042216 ENSG00000078618 NRD1
ENST00000491410 0.335892107967889 0.0727523884447986 -0.109286850367245 ENSG00000078618 NRD1
ENST00000468722 0.983251563683568 0.9321579794371 -0.00726937148190288 ENSG00000078618 NRD1
ENST00000371655 0.935440218402884 0.796379573237484 -0.0323385029914825 ENSG00000169213 RAB3B
ENST00000469458 0.923790089891265 0.767401272015738 0.0415324565771951 ENSG00000117862 TXNDC12
ENST00000371626 0.880827212218984 0.669583422229537 0.0443413650650415 ENSG00000117862 TXNDC12
ENST00000472624 0.866788769002735 0.640379095072863 0.0339898816666365 ENSG00000117862 TXNDC12
ENST00000471493 0.897922682775971 0.708189078505497 0.0418030707887599 ENSG00000117862 TXNDC12
ENST00000371614 0.735158907123044 0.417722376610751 0.084729106563631 ENSG00000198841 KTI12
ENST00000425802 0.957877952448561 0.856679700729811 0.0208903282645303 ENSG00000223390 RP11-91A18.4
ENST00000610127 0.98638603667307 0.94566721025505 -0.00651785406592941 ENSG00000117862 TXNDC12
ENST00000313334 0.490161734772632 0.165039257813495 -0.105461867417853 ENSG00000134717 BTF3L4
ENST00000477828 0.269689764753676 0.0456440551514225 -0.161391880029676 ENSG00000134717 BTF3L4
ENST00000489308 0.301943494172778 0.0579346145982046 -0.141384236071532 ENSG00000134717 BTF3L4
ENST00000526132 0.283918044268256 0.0510047267595042 -0.151213559204924 ENSG00000134717 BTF3L4
ENST00000472944 0.50513357925641 0.176385654483477 -0.106655748643932 ENSG00000134717 BTF3L4
ENST00000524414 0.449935613599071 0.136187620171084 -0.158026201859084 ENSG00000134717 BTF3L4
ENST00000484036 0.335965180117774 0.0728431285134254 -0.150023046326109 ENSG00000134717 BTF3L4
ENST00000533836 0.235909426941849 0.0346578590038855 -0.187799911695404 ENSG00000134717 BTF3L4
ENST00000361625 0.889595665871605 0.687399324598162 -0.0341176679904897 ENSG00000157077 ZFYVE9
ENST00000357206 0.267200893946087 0.0447591019933404 -0.139094299488461 ENSG00000157077 ZFYVE9
ENST00000287727 0.264124196659066 0.0436315976479485 -0.139799521054186 ENSG00000157077 ZFYVE9
ENST00000371591 0.396125494842384 0.103516981475304 -0.10562733999892 ENSG00000157077 ZFYVE9
ENST00000469134 0.0106163115103836 6.94632002457996e-05 -0.351639336341962 ENSG00000157077 ZFYVE9
ENST00000470844 0.962291435779242 0.868040329952341 0.0108636379339892 ENSG00000154222 CC2D1B
ENST00000371586 0.755670874643651 0.447496936944037 0.0662564722270508 ENSG00000154222 CC2D1B
ENST00000284376 0.790912099646633 0.500959307698999 0.0585957515575367 ENSG00000154222 CC2D1B
ENST00000491136 0.787497847618674 0.495256946465628 0.0593599360130975 ENSG00000154222 CC2D1B
ENST00000438021 0.788808055341642 0.497390372031045 0.0476902095948859 ENSG00000154222 CC2D1B
ENST00000460261 0.801937705083307 0.519365306118635 0.0535139652306664 ENSG00000154222 CC2D1B
ENST00000606527 0.90258466601032 0.719324077792465 -0.0372191949153341 ENSG00000272100 RP11-155O18.6
ENST00000450942 0.86596154811841 0.639016627125476 0.0386924786950671 ENSG00000154222 CC2D1B
ENST00000460370 0.646778651724255 0.309026617028082 -0.0894013879694665 ENSG00000154222 CC2D1B
ENST00000438831 0.821090609142515 0.55276507486243 0.056748658493752 ENSG00000154222 CC2D1B
ENST00000485966 0.946445981327084 0.825500673681652 -0.0226317108425523 ENSG00000154222 CC2D1B
ENST00000371568 0.815069929674994 0.542065447869498 -0.0491784638475148 ENSG00000085840 ORC1
ENST00000371566 0.815007760714346 0.542003513087162 -0.0491958296769709 ENSG00000085840 ORC1
ENST00000257181 0.80537352259223 0.525484917486821 -0.0569470728984564 ENSG00000134748 PRPF38A
ENST00000487160 0.75226599863024 0.442212719298281 -0.0661586645963137 ENSG00000134748 PRPF38A
ENST00000474048 0.577601436978354 0.237870679096238 -0.0764012789374005 ENSG00000134748 PRPF38A
ENST00000528457 0.919651709027881 0.758139868887871 -0.0311681847644976 ENSG00000134744 ZCCHC11
ENST00000527941 0.884594183865503 0.677961326471514 -0.0430724411767514 ENSG00000134744 ZCCHC11
ENST00000257177 0.64445635258404 0.30646154033719 -0.0979159610549856 ENSG00000134744 ZCCHC11
ENST00000371544 0.646692931640325 0.308888944446893 -0.0973807696853455 ENSG00000134744 ZCCHC11
ENST00000466440 0.771535672830142 0.471246370912734 0.081732759661592 ENSG00000134744 ZCCHC11
ENST00000494469 0.467534883066968 0.148239382601128 0.160813411881855 ENSG00000134744 ZCCHC11
ENST00000531722 0.867317089052667 0.641453829480063 0.0466671699592887 ENSG00000134744 ZCCHC11
ENST00000474453 0.886673203253873 0.681786139085673 0.0415076837712593 ENSG00000134744 ZCCHC11
ENST00000469810 0.607365128419371 0.267412187887132 -0.103881227210033 ENSG00000134744 ZCCHC11
ENST00000528642 0.484516854259878 0.16085103026297 -0.136709931875416 ENSG00000134744 ZCCHC11
ENST00000497120 0.143520809824511 0.012515554751313 -0.28022404299033 ENSG00000134744 ZCCHC11
ENST00000484723 0.440349267103741 0.129484175220205 -0.141388410627861 ENSG00000134744 ZCCHC11
ENST00000371541 0.474596346697545 0.152958942498227 -0.145785981566627 ENSG00000134744 ZCCHC11
ENST00000473856 0.740807569607663 0.42540736936196 -0.0798710062191762 ENSG00000134744 ZCCHC11
ENST00000355809 0.96180656688681 0.866524266371004 -0.0172598242584757 ENSG00000134744 ZCCHC11
ENST00000470626 0.966916108141701 0.881647802862977 0.0148134958107315 ENSG00000134744 ZCCHC11
ENST00000524582 0.983751303742043 0.933452455864885 0.00816221453645802 ENSG00000134744 ZCCHC11
ENST00000371538 0.936217926833627 0.798313238139205 -0.0210593511457273 ENSG00000162377 COA7
ENST00000486918 0.974694501689899 0.904442605448196 -0.0106826752363002 ENSG00000162377 COA7
ENST00000443756 0.936049166658235 0.797971970591849 -0.0201770921151403 ENSG00000162378 ZYG11B
ENST00000545132 0.980163325584256 0.92321601531298 0.00769608821789995 ENSG00000162378 ZYG11B
ENST00000294353 0.963442899611293 0.872208169924054 -0.0107619713896035 ENSG00000162378 ZYG11B
ENST00000371522 0.985941872094056 0.941718098495224 -0.00575807320981243 ENSG00000121310 ECHDC2
ENST00000460612 0.984133939292689 0.934141486352828 -0.00654029509566547 ENSG00000121310 ECHDC2
ENST00000539680 0.989940127719037 0.956180404019786 0.00591303079025446 ENSG00000121310 ECHDC2
ENST00000479183 0.585241724657358 0.245552295421217 0.102999842775433 ENSG00000121310 ECHDC2
ENST00000543419 0.603090223057315 0.263079175883189 0.0800115698971219 ENSG00000121310 ECHDC2
ENST00000463923 0.606685041369104 0.266720487368522 0.0793304930881007 ENSG00000121310 ECHDC2
ENST00000371520 0.983187538579082 0.931812674246917 -0.00677202517930925 ENSG00000121310 ECHDC2
ENST00000358358 0.983187538579082 0.931799948311166 -0.00677438021136561 ENSG00000121310 ECHDC2
ENST00000498544 0.427136622424661 0.121567833894362 0.123320408465944 ENSG00000121310 ECHDC2
ENST00000476477 0.982587101359265 0.929694540605035 -0.00714025170489251 ENSG00000121310 ECHDC2
ENST00000536120 0.982587101359265 0.929694540605035 -0.00714025170489251 ENSG00000121310 ECHDC2
ENST00000479593 0.984832699415291 0.936774732073984 0.0071794989542052 ENSG00000121310 ECHDC2
ENST00000467988 0.985990031868695 0.943562312710236 -0.00595138105443896 ENSG00000121310 ECHDC2
ENST00000487866 0.869640653440481 0.646171756404747 0.0423501586372629 ENSG00000121310 ECHDC2
ENST00000486170 0.64342474302667 0.304976531210184 0.0976587237647148 ENSG00000121310 ECHDC2
ENST00000487851 0.96864036610759 0.886087837769837 0.0147314071734358 ENSG00000121310 ECHDC2
ENST00000541281 0.924741244548249 0.770106653941925 -0.026270410111783 ENSG00000121310 ECHDC2
ENST00000488268 0.897373347695574 0.706913861844516 -0.0314265123396053 ENSG00000121310 ECHDC2
ENST00000544365 0.890748354744809 0.691163468090546 -0.0347278458921218 ENSG00000121310 ECHDC2
ENST00000495920 0.890343859892333 0.690254460265549 -0.0350877577776853 ENSG00000121310 ECHDC2
ENST00000492992 0.781407914810847 0.48526130624305 0.0737245185583187 ENSG00000121310 ECHDC2
ENST00000480312 0.85033302512524 0.607790584920012 -0.0452254429588781 ENSG00000121310 ECHDC2
ENST00000544531 0.850944849960283 0.608925017404478 -0.0458726217615305 ENSG00000121310 ECHDC2
ENST00000493896 0.923270112638865 0.765755743597837 -0.0362189036267269 ENSG00000121310 ECHDC2
ENST00000542552 0.824205397154907 0.558432612160368 -0.0483467563837414 ENSG00000121310 ECHDC2
ENST00000474789 0.901889042538792 0.71693139137437 -0.0294175286961228 ENSG00000121310 ECHDC2
ENST00000371514 0.97597674481725 0.908559017413133 0.00661067642169419 ENSG00000116171 SCP2
ENST00000478631 0.965022241814785 0.876579719368014 0.0088766535939669 ENSG00000116171 SCP2
ENST00000528311 0.845233846167113 0.598032445993551 0.0262806491632291 ENSG00000116171 SCP2
ENST00000371509 0.911821085028878 0.739393420594993 0.0164033044075387 ENSG00000116171 SCP2
ENST00000407246 0.937394973171015 0.800691118562514 0.0140544956301214 ENSG00000116171 SCP2
ENST00000371513 0.531259884492658 0.197528804525226 0.0999201966020849 ENSG00000116171 SCP2
ENST00000528809 0.90503500585753 0.72499567098443 0.0315962867459122 ENSG00000116171 SCP2
ENST00000529363 0.40778366898228 0.10987785246901 0.143545584195301 ENSG00000116171 SCP2
ENST00000473584 0.658293311968854 0.321409942656545 0.107504544536681 ENSG00000116171 SCP2
ENST00000430330 0.950799340848268 0.836146354747304 0.0126812727000197 ENSG00000116171 SCP2
ENST00000408941 0.955869888344989 0.851418020720635 -0.0125218440661994 ENSG00000116171 SCP2
ENST00000478274 0.949230706589783 0.831880307259096 -0.0209836427208138 ENSG00000116171 SCP2
ENST00000484100 0.975579551239912 0.907414177692245 -0.00719229001377739 ENSG00000116171 SCP2
ENST00000533119 0.993178910502205 0.971241971629482 -0.00221552291026188 ENSG00000116171 SCP2
ENST00000435345 0.976356845526315 0.910423119525167 0.0069701033060085 ENSG00000116171 SCP2
ENST00000488965 0.947665333784473 0.828614374631884 -0.0145230112940366 ENSG00000116171 SCP2
ENST00000371486 0.654535057397345 0.317228834928948 0.0980492829064086 ENSG00000157184 CPT2
ENST00000452466 0.612756768191407 0.273450000168436 0.134061948385197 ENSG00000236723 RP5-1024G6.2
ENST00000294360 0.558578307769787 0.220842246118144 0.0943078064361868 ENSG00000162384 C1orf123
ENST00000483739 0.475499991121999 0.153567481233224 0.110517295736258 ENSG00000162384 C1orf123
ENST00000470385 0.586518401645026 0.246630034995096 0.0990980940072111 ENSG00000162384 C1orf123
ENST00000478839 0.783224812546322 0.487915093845859 0.0698124573367063 ENSG00000162384 C1orf123
ENST00000489755 0.456879394215871 0.141220401305811 0.178633453110807 ENSG00000162384 C1orf123
ENST00000474227 0.766147361652503 0.462729395987526 0.0939370872544706 ENSG00000162384 C1orf123
ENST00000602807 0.739581781445801 0.423401470035415 0.105100298594594 ENSG00000162384 C1orf123
ENST00000371470 0.13129495530253 0.010364553651575 -0.189402434192882 ENSG00000162385 MAGOH
ENST00000371466 0.13129495530253 0.0103657222007785 -0.189411856142369 ENSG00000162385 MAGOH
ENST00000495868 0.0689392780578984 0.00277406839484893 -0.264623533103179 ENSG00000162385 MAGOH
ENST00000462941 0.139544101097547 0.0118365039730658 -0.212513845233888 ENSG00000162385 MAGOH
ENST00000602943 0.903261373862216 0.720761548746521 -0.0440335085361773 ENSG00000270172 RP5-1024G6.8
ENST00000306052 0.977774456227153 0.91571629089067 -0.00569110679349544 ENSG00000157193 LRP8
ENST00000529670 0.96802278884785 0.884077086758078 0.011442320956011 ENSG00000157193 LRP8
ENST00000371454 0.994807467781535 0.97832646993102 -0.00154906957799863 ENSG00000157193 LRP8
ENST00000465675 0.942649773030413 0.815275337545533 -0.013214330619549 ENSG00000157193 LRP8
ENST00000354412 0.98899555672028 0.953431374579299 -0.00330767141894393 ENSG00000157193 LRP8
ENST00000480045 0.985082356058584 0.938064936396503 -0.00447518728725677 ENSG00000157193 LRP8
ENST00000347547 0.99216238559888 0.966907624744125 -0.00240382754785386 ENSG00000157193 LRP8
ENST00000459674 0.616986961380733 0.277848370631854 0.0993733107145521 ENSG00000157193 LRP8
ENST00000460214 0.878091467753322 0.663656173995086 0.0472251911669374 ENSG00000157193 LRP8
ENST00000481431 0.579717574960745 0.240028479059695 0.104694553473083 ENSG00000157193 LRP8
ENST00000475501 0.54310363343206 0.207892132443742 0.0942983062422653 ENSG00000157193 LRP8
ENST00000496580 0.492541158053118 0.167011446134785 -0.14651127604279 ENSG00000157193 LRP8
ENST00000312233 0.525894976513891 0.192641951612485 -0.166598883749449 ENSG00000174332 GLIS1
ENST00000371429 0.477354322855932 0.155189336009986 -0.0906205643207071 ENSG00000058804 NDC1
ENST00000540001 0.477354322855932 0.155189336009986 -0.0906205643207071 ENSG00000058804 NDC1
ENST00000537333 0.46071219089306 0.143760876382153 -0.0998925523054281 ENSG00000058804 NDC1
ENST00000234725 0.539073076339892 0.204469544443684 -0.0892737163051894 ENSG00000058804 NDC1
ENST00000480952 0.747698184219273 0.435874936833976 -0.070530982859724 ENSG00000058804 NDC1
ENST00000464950 0.644774349152931 0.306865297540166 0.0803270936819896 ENSG00000058799 YIPF1
ENST00000371399 0.644821851886459 0.306910734828572 0.0803344627888392 ENSG00000058799 YIPF1
ENST00000072644 0.644821851886459 0.306910734828572 0.0803344627888392 ENSG00000058799 YIPF1
ENST00000539954 0.525922729524793 0.19278920192896 0.106705451745829 ENSG00000058799 YIPF1
ENST00000469457 0.38944372457115 0.0998440179497707 0.14250181472714 ENSG00000058799 YIPF1
ENST00000480151 0.389128999039329 0.0996837399782024 0.142515738399531 ENSG00000058799 YIPF1
ENST00000412288 0.457868955787822 0.142014889876456 0.131331284077086 ENSG00000058799 YIPF1
ENST00000465897 0.459792751905451 0.143160579185189 0.131038828923237 ENSG00000058799 YIPF1
ENST00000472983 0.450069504870541 0.136323598362259 0.141421711347587 ENSG00000058799 YIPF1
ENST00000371378 0.421293590465202 0.117845948825827 -0.115359642345621 ENSG00000081870 HSPB11
ENST00000194214 0.525535095383634 0.192386519072153 -0.0995774036451351 ENSG00000081870 HSPB11
ENST00000489675 0.696893773903436 0.365897401522998 -0.122752331705395 ENSG00000081870 HSPB11
ENST00000371377 0.501802705933139 0.173729646536171 -0.100623219241101 ENSG00000081870 HSPB11
ENST00000371376 0.29556021549515 0.0552741546135566 -0.139965816253131 ENSG00000081870 HSPB11
ENST00000488884 0.443839989135537 0.131982978909135 -0.108364558141835 ENSG00000081870 HSPB11
ENST00000371370 0.443276346589347 0.131655369765712 0.115264445671272 ENSG00000116212 LRRC42
ENST00000371368 0.326453900891005 0.0683839458447225 0.176324792787573 ENSG00000116212 LRRC42
ENST00000319223 0.470683017421502 0.150308457512024 0.11142143574489 ENSG00000116212 LRRC42
ENST00000444987 0.354721786073402 0.0816632763360254 0.162783009065466 ENSG00000116212 LRRC42
ENST00000371348 0.665291062964619 0.328966601706511 0.0647291572125505 ENSG00000116209 TMEM59
ENST00000371344 0.558110447819105 0.220501979901423 0.0663521962556785 ENSG00000116209 TMEM59
ENST00000234831 0.578435388415664 0.238816235211554 0.0512129840819317 ENSG00000116209 TMEM59
ENST00000371341 0.566653687828986 0.228316785570331 0.053997729661807 ENSG00000116209 TMEM59
ENST00000470395 0.977054471830939 0.913114645394746 0.00703164772638219 ENSG00000116209 TMEM59
ENST00000420738 0.514277398475968 0.182938604568954 0.0683443760034888 ENSG00000116209 TMEM59
ENST00000440019 0.511731588632973 0.181089105564642 0.0686181750936629 ENSG00000116209 TMEM59
ENST00000452421 0.514437384408335 0.183078045124945 0.0683417859800257 ENSG00000116209 TMEM59
ENST00000371337 0.797190234471518 0.511045601317836 0.0372026994969574 ENSG00000116209 TMEM59
ENST00000498272 0.870065148115899 0.647489619708047 -0.0319062146587842 ENSG00000116205 TCEANC2
ENST00000234827 0.879648132834594 0.667209678772365 -0.0346734838936816 ENSG00000116205 TCEANC2
ENST00000311841 0.89112541605059 0.691834923361126 0.03567919720757 ENSG00000256407 RP11-446E24.4
ENST00000420054 0.990173076517095 0.958259553839655 0.00570390467135406 ENSG00000215883 CYB5RL
ENST00000421415 0.887408582428718 0.683063598256555 -0.0407170238111883 ENSG00000215883 CYB5RL
ENST00000490863 0.889595665871605 0.68743488299023 -0.0401023475216954 ENSG00000215883 CYB5RL
ENST00000401046 0.98850418740992 0.951891697948209 0.00656011584303573 ENSG00000215883 CYB5RL
ENST00000419823 0.935441535655349 0.796492471028244 -0.0265067965732512 ENSG00000215883 CYB5RL
ENST00000528287 0.821465487409643 0.55328715657329 -0.0597650945155565 ENSG00000215883 CYB5RL
ENST00000287899 0.849011335894866 0.605464825367752 0.05653586718575 ENSG00000215883 CYB5RL
ENST00000542737 0.903930751647053 0.722569167499668 -0.036326178078075 ENSG00000215883 CYB5RL
ENST00000537208 0.903930751647053 0.722569167499668 -0.036326178078075 ENSG00000215883 CYB5RL
ENST00000487096 0.661545243271652 0.324889525530413 0.081366224131344 ENSG00000116221 MRPL37
ENST00000360840 0.619657164123719 0.280881472502206 0.0942834590073584 ENSG00000116221 MRPL37
ENST00000605337 0.662683711833565 0.326205824992903 0.0851613727301015 ENSG00000116221 MRPL37
ENST00000490670 0.643648959397343 0.305332579553285 0.0929186125501554 ENSG00000116221 MRPL37
ENST00000336230 0.619657164123719 0.280881472502206 0.0942834590073584 ENSG00000116221 MRPL37
ENST00000398219 0.614977960535018 0.275663768959039 0.134324237031769 ENSG00000116221 MRPL37
ENST00000326956 0.466112887383674 0.147214698720941 -0.112574842779225 ENSG00000157216 SSBP3
ENST00000528930 0.456289774677621 0.14064522342149 0.161760061942297 ENSG00000157216 SSBP3
ENST00000417664 0.178591435966296 0.0196910551798331 -0.197897517493995 ENSG00000157216 SSBP3
ENST00000371320 0.139800989561296 0.0118748711624772 -0.212507886744715 ENSG00000157216 SSBP3
ENST00000371319 0.167406913965386 0.017179193930694 -0.20350869309825 ENSG00000157216 SSBP3
ENST00000533946 0.168632550827 0.0175669616837363 -0.206588495886066 ENSG00000157216 SSBP3
ENST00000357475 0.14704695939318 0.0131703480176558 -0.215680237332224 ENSG00000157216 SSBP3
ENST00000426150 0.411421077942469 0.112237195651267 -0.133395358968204 ENSG00000157216 SSBP3
ENST00000444533 0.75719535765228 0.449878012297254 0.0740948889321644 ENSG00000157216 SSBP3
ENST00000420121 0.978300791414503 0.916886271402833 0.00943288822618719 ENSG00000157216 SSBP3
ENST00000533209 0.352541211253612 0.0807196285575903 -0.169115533086477 ENSG00000157216 SSBP3
ENST00000525990 0.092195857469071 0.00504765407986207 -0.270020535080456 ENSG00000157216 SSBP3
ENST00000528787 0.271342607163167 0.0461724091481918 -0.192697436111851 ENSG00000157216 SSBP3
ENST00000481208 0.680915329885268 0.347056165336801 -0.110290187362179 ENSG00000162390 ACOT11
ENST00000343744 0.680266781663407 0.346138979860294 -0.109994206016712 ENSG00000162390 ACOT11
ENST00000371316 0.660429343656003 0.323835874399004 -0.102148815590709 ENSG00000162390 ACOT11
ENST00000606515 0.904385685338652 0.723313574532571 0.022975537584945 ENSG00000271723 MROH7-TTC4
ENST00000425300 0.803217800123973 0.521879445082167 0.04000906294651 ENSG00000271723 MROH7-TTC4
ENST00000414150 0.828124869014717 0.565779695192646 0.0359882947134107 ENSG00000271723 MROH7-TTC4
ENST00000460155 0.761511617715654 0.456200512905024 0.047418122290906 ENSG00000271723 MROH7-TTC4
ENST00000371281 0.729013376303229 0.408819574095065 0.0519869322718863 ENSG00000243725 TTC4
ENST00000486621 0.595014578375452 0.255106770371808 0.112399349496741 ENSG00000243725 TTC4
ENST00000371284 0.726139060803928 0.403669760092489 0.052752964572902 ENSG00000243725 TTC4
ENST00000486091 0.698976742194099 0.368332380194748 0.0971706879740669 ENSG00000243725 TTC4
ENST00000371269 0.299711258309054 0.0571121658336472 0.156049925420915 ENSG00000116133 DHCR24
ENST00000436604 0.367140341774201 0.0877701681563893 0.187324244090509 ENSG00000116133 DHCR24
ENST00000537443 0.110565640224296 0.00743076529768464 0.200557895423604 ENSG00000116133 DHCR24
ENST00000535035 0.0921035980021811 0.00503329080768389 0.203713473590788 ENSG00000116133 DHCR24
ENST00000415336 0.716587111987193 0.389878386228755 0.114273348119436 ENSG00000242396 RP11-67L3.5
ENST00000294383 0.88143908669444 0.670888939967406 -0.0290948359348163 ENSG00000162402 USP24
ENST00000407756 0.88223575268113 0.672219567201335 -0.0289672605129142 ENSG00000162402 USP24
ENST00000472566 0.820661220550484 0.551949296055049 0.0573816933249515 ENSG00000162402 USP24
ENST00000371250 0.937170501322034 0.800133802015319 0.0245920590981836 ENSG00000162407 PPAP2B
ENST00000461655 0.590025477501026 0.250364912383614 -0.139834547715374 ENSG00000162407 PPAP2B
ENST00000371244 0.96297259292237 0.870886860646974 0.0187540985550535 ENSG00000162409 PRKAA2
ENST00000485760 0.364763530516016 0.0868018664029064 -0.167952995066178 ENSG00000173406 DAB1
ENST00000467509 0.247876638946264 0.0383997541944546 -0.266058846733886 ENSG00000162600 OMA1
ENST00000460671 0.344044896135865 0.0764709039379276 -0.247129834263658 ENSG00000162600 OMA1
ENST00000421528 0.434267779293298 0.125716238877879 -0.167339191014746 ENSG00000162600 OMA1
ENST00000358603 0.552167774686999 0.215510302747298 -0.120238672578781 ENSG00000162600 OMA1
ENST00000371226 0.614866542659986 0.27538962298612 -0.105908355973258 ENSG00000162600 OMA1
ENST00000476933 0.330448369997485 0.070239424468906 -0.244258919407744 ENSG00000162600 OMA1
ENST00000456980 0.995496056116997 0.980495124710667 -0.0024067178063609 ENSG00000162600 OMA1
ENST00000467063 0.980547061317918 0.924348196113354 -0.00936996698393911 ENSG00000162600 OMA1
ENST00000419242 0.927996789111612 0.777626199778956 -0.02813785117055 ENSG00000162600 OMA1
ENST00000426139 0.923270112638865 0.765772925017117 -0.0297091314602651 ENSG00000162600 OMA1
ENST00000453710 0.920532089502968 0.760051702701939 -0.0332815750350082 ENSG00000162600 OMA1
ENST00000482274 0.941499316285385 0.812384294027612 -0.0269560871375322 ENSG00000162600 OMA1
ENST00000472487 0.82934612370823 0.568089132016419 -0.0545038471795525 ENSG00000162601 MYSM1
ENST00000493821 0.895657605170058 0.701909013809136 -0.0390296219926207 ENSG00000162601 MYSM1
ENST00000401044 0.682818891757035 0.349698960517259 -0.0905789138929061 ENSG00000162601 MYSM1
ENST00000481973 0.632769941760252 0.293671551605989 -0.123521923486898 ENSG00000162601 MYSM1
ENST00000466774 0.426117132967882 0.120935925323285 -0.130740693880307 ENSG00000162601 MYSM1
ENST00000483003 0.34228844167259 0.0757656358082008 -0.165069515666865 ENSG00000162601 MYSM1
ENST00000489282 0.444619020186872 0.132508085283116 -0.140879367384953 ENSG00000162601 MYSM1
ENST00000371222 0.460762679142033 0.143816364527721 0.141625193202353 ENSG00000177606 JUN
ENST00000474476 0.401059995964121 0.106215584228929 -0.188728454416507 ENSG00000172456 FGGY
ENST00000371218 0.345718963837193 0.0774206259967412 -0.20899610205384 ENSG00000172456 FGGY
ENST00000495718 0.447350350576419 0.134547477436491 -0.172414969290125 ENSG00000172456 FGGY
ENST00000303721 0.345718963837193 0.0774206259967412 -0.20899610205384 ENSG00000172456 FGGY
ENST00000430447 0.397757077869392 0.104333520889013 -0.188797141028225 ENSG00000172456 FGGY
ENST00000371212 0.427095334641585 0.121491811606632 -0.186156841659057 ENSG00000172456 FGGY
ENST00000475949 0.755308761245744 0.447135947600032 -0.0899819166251911 ENSG00000172456 FGGY
ENST00000485720 0.538288589639769 0.20372224191282 -0.170951913775858 ENSG00000172456 FGGY
ENST00000371210 0.354573318482713 0.0815705913879279 -0.226385969012954 ENSG00000172456 FGGY
ENST00000371191 0.0550616459495396 0.00177049574072951 -0.36697155848466 ENSG00000162599 NFIA
ENST00000476646 0.0455692380105574 0.0012499384539868 -0.388891698627419 ENSG00000162599 NFIA
ENST00000407417 0.0557843851172991 0.00182981442181676 -0.362044960032385 ENSG00000162599 NFIA
ENST00000479364 0.0557117125266475 0.00182480908359685 -0.371082064113952 ENSG00000162599 NFIA
ENST00000371189 0.056560651585414 0.00188880994515051 -0.363518970182643 ENSG00000162599 NFIA
ENST00000403491 0.0783122617494161 0.00351337321764654 -0.304775334599253 ENSG00000162599 NFIA
ENST00000371187 0.0629198317052334 0.00232461045377556 -0.345158168101278 ENSG00000162599 NFIA
ENST00000485903 0.0494460106891763 0.00145374865006594 -0.373253980736552 ENSG00000162599 NFIA
ENST00000371185 0.0484601256953355 0.00141091731705402 -0.374918343205521 ENSG00000162599 NFIA
ENST00000371184 0.0497906218149814 0.00146629275410725 -0.372550712931907 ENSG00000162599 NFIA
ENST00000496712 0.00425716256228669 1.18853627641722e-05 -0.54256986611126 ENSG00000162599 NFIA
ENST00000606498 0.62257638562654 0.283471235624286 -0.085928352927992 ENSG00000162604 TM2D1
ENST00000294613 0.617703760197281 0.278521887821315 -0.0868540705763708 ENSG00000162604 TM2D1
ENST00000472357 0.892006551309524 0.693851381750601 -0.0389207567402541 ENSG00000162604 TM2D1
ENST00000371180 0.617703760197281 0.278521887821315 -0.0868540705763708 ENSG00000162604 TM2D1
ENST00000488206 0.609493633984173 0.269588827381915 -0.0860902736908703 ENSG00000162604 TM2D1
ENST00000472989 0.402066879974739 0.106748523569604 -0.118879661718914 ENSG00000162604 TM2D1
ENST00000488410 0.803745737938296 0.522820271164024 -0.0549428577607786 ENSG00000162604 TM2D1
ENST00000468586 0.29783576366467 0.0563759406052776 -0.125598605165091 ENSG00000162604 TM2D1
ENST00000371178 0.146140193304738 0.0130189745125137 -0.159496992965047 ENSG00000162604 TM2D1
ENST00000494926 0.126894183116568 0.00965484459086741 -0.166155141832512 ENSG00000162604 TM2D1
ENST00000496465 0.123660604031551 0.00918510412834816 -0.166274411260471 ENSG00000162604 TM2D1
ENST00000371177 0.0978578789802027 0.00578840571587318 -0.195274560832141 ENSG00000162604 TM2D1
ENST00000316485 0.84965030621139 0.606716444270492 0.0530657799382902 ENSG00000132849 INADL
ENST00000459752 0.840227686789146 0.588394236138512 0.0554014701335606 ENSG00000132849 INADL
ENST00000484562 0.840227686789146 0.588394236138512 0.0554014701335606 ENSG00000132849 INADL
ENST00000371158 0.966168710522831 0.880320605738529 -0.013774798546659 ENSG00000132849 INADL
ENST00000484937 0.928718583856249 0.779374789160038 -0.0287870868772588 ENSG00000132849 INADL
ENST00000543708 0.955686074368731 0.850735970236733 0.0196296400349869 ENSG00000132849 INADL
ENST00000498273 0.865211012244157 0.637639293073251 -0.0721825670986087 ENSG00000240563 L1TD1
ENST00000452143 0.936030835302783 0.7979115499254 0.0249050810055696 ENSG00000162607 USP1
ENST00000442679 0.897771756501145 0.707969045923836 -0.0310737543774442 ENSG00000162607 USP1
ENST00000371146 0.830726066988315 0.570659074672859 -0.0570789146422346 ENSG00000162607 USP1
ENST00000339950 0.828370249814399 0.566207116253136 -0.0578370685396366 ENSG00000162607 USP1
ENST00000251157 0.841989415162321 0.591766243471924 -0.0544745295733229 ENSG00000116641 DOCK7
ENST00000454575 0.731339553288582 0.411992415591405 -0.0790770898061818 ENSG00000116641 DOCK7
ENST00000340370 0.841610372572697 0.590914446781236 -0.0545835033113926 ENSG00000116641 DOCK7
ENST00000489185 0.834087369023522 0.57740567991872 -0.062972739661309 ENSG00000116641 DOCK7
ENST00000467758 0.733558416668821 0.41532991091441 -0.0953209933889692 ENSG00000116641 DOCK7
ENST00000404627 0.986139768877268 0.945096260276416 -0.00766290940694558 ENSG00000116641 DOCK7
ENST00000464312 0.861851685656953 0.630974441295135 0.044878702891443 ENSG00000116641 DOCK7
ENST00000443289 0.270820018856073 0.0460075941704232 -0.185123271520256 ENSG00000125703 ATG4C
ENST00000317868 0.393548459049561 0.102249128114895 -0.163138664994293 ENSG00000125703 ATG4C
ENST00000371120 0.393548459049561 0.102249128114895 -0.163138664994293 ENSG00000125703 ATG4C
ENST00000371118 0.272788309442986 0.0466818665585819 -0.186395927192288 ENSG00000125703 ATG4C
ENST00000414558 0.700285496580116 0.37010884873691 -0.109038479880936 ENSG00000125703 ATG4C
ENST00000418244 0.996060912874119 0.98209115815805 -0.00282277362788032 ENSG00000230798 RP4-792G4.2
ENST00000449386 0.995618223396971 0.980985115423792 0.00300219696298444 ENSG00000230798 RP4-792G4.2
ENST00000431294 0.483048269304082 0.15981359565427 0.170004562331663 ENSG00000230798 RP4-792G4.2
ENST00000427268 0.359896161794514 0.0843236280345537 0.223402931111866 ENSG00000230798 RP4-792G4.2
ENST00000371116 0.0341910837181562 0.000701365013642894 0.347643029026994 ENSG00000187140 FOXD3
ENST00000371108 0.824686833216725 0.559396868988145 -0.0612273795035513 ENSG00000088035 ALG6
ENST00000487136 0.918094101836819 0.754086566127666 -0.0362247893998976 ENSG00000088035 ALG6
ENST00000263440 0.833855849528237 0.576905060401652 -0.0570922343536401 ENSG00000088035 ALG6
ENST00000603108 0.833855849528237 0.576905060401652 -0.0570922343536401 ENSG00000088035 ALG6
ENST00000465969 0.936049166658235 0.797948501342693 -0.0288774440162709 ENSG00000088035 ALG6
ENST00000462390 0.914591628036627 0.746335455855036 -0.0373530590916376 ENSG00000088035 ALG6
ENST00000492655 0.849931815341615 0.607073212764537 -0.0653437668995993 ENSG00000142856 ITGB3BP
ENST00000371092 0.342410061469872 0.0758196343938139 -0.188347740691219 ENSG00000142856 ITGB3BP
ENST00000271002 0.342410061469872 0.0758196343938139 -0.188347740691219 ENSG00000142856 ITGB3BP
ENST00000489099 0.342191740388267 0.0757073271474998 -0.186504789851769 ENSG00000142856 ITGB3BP
ENST00000461681 0.797105247018871 0.510913788921376 -0.0719310920534317 ENSG00000142856 ITGB3BP
ENST00000463803 0.9074331055338 0.729976477307065 -0.0383194626392731 ENSG00000142856 ITGB3BP
ENST00000283568 0.285842308347559 0.0517365508472731 -0.204882896484064 ENSG00000142856 ITGB3BP
ENST00000476508 0.425188034672956 0.120420291290258 -0.162039864532442 ENSG00000142856 ITGB3BP
ENST00000460394 0.203196870255642 0.0256268554704216 -0.240335915036608 ENSG00000142856 ITGB3BP
ENST00000462285 0.235320145760137 0.0345086582712924 -0.234266812146155 ENSG00000142856 ITGB3BP
ENST00000489863 0.24868558235484 0.0387276124639471 -0.230595228823547 ENSG00000142856 ITGB3BP
ENST00000465781 0.144007001560242 0.0126238730904312 -0.279186791463432 ENSG00000142856 ITGB3BP
ENST00000460251 0.170026290755367 0.0178347077216824 -0.269543109411936 ENSG00000142856 ITGB3BP
ENST00000478138 0.247577341162562 0.0382731994519762 -0.179038419407116 ENSG00000142856 ITGB3BP
ENST00000371088 0.722820568052334 0.398285231151463 -0.102104745566233 ENSG00000203965 EFCAB7
ENST00000460678 0.608891961781384 0.268826096482073 -0.128941253688025 ENSG00000203965 EFCAB7
ENST00000371084 0.81556720918076 0.543116117902728 0.0333919759970302 ENSG00000079739 PGM1
ENST00000540265 0.854182909043541 0.615716991599123 0.0293266373071344 ENSG00000079739 PGM1
ENST00000371083 0.821768550112911 0.553827889297827 0.0361730206973853 ENSG00000079739 PGM1
ENST00000483707 0.680170183593531 0.345985233721065 0.0972644056941587 ENSG00000079739 PGM1
ENST00000371080 0.0398001908816156 0.000964283802452431 -0.347501368746131 ENSG00000185483 ROR1
ENST00000371079 0.0564898464841345 0.00188583652647801 -0.306089194646396 ENSG00000185483 ROR1
ENST00000482426 0.0459657472357845 0.0012791300075467 -0.353510297500348 ENSG00000185483 ROR1
ENST00000424995 0.437172633686258 0.127572124004755 -0.150106125671498 ENSG00000223949 RP11-24J23.2
ENST00000545203 0.60349518464067 0.263411954473106 -0.106442778777259 ENSG00000185483 ROR1
ENST00000371073 0.603900530286933 0.263849264779454 -0.108794288438212 ENSG00000158966 CACHD1
ENST00000290039 0.605844102571856 0.265711108905089 -0.108610085782639 ENSG00000158966 CACHD1
ENST00000495994 0.550786440497871 0.21426465291719 -0.125472403732969 ENSG00000158966 CACHD1
ENST00000470527 0.667937951398643 0.332024889484347 -0.0993798035734243 ENSG00000158966 CACHD1
ENST00000294428 0.708700324071352 0.380761876294307 0.090042789817011 ENSG00000162437 RAVER2
ENST00000371072 0.719416789031026 0.393685734881372 0.0890126852232708 ENSG00000162437 RAVER2
ENST00000430964 0.99013529973095 0.957963195315833 0.00557740076904821 ENSG00000162437 RAVER2
ENST00000418058 0.929823796492296 0.782326901060792 0.0323679267808243 ENSG00000162437 RAVER2
ENST00000342505 0.941499316285385 0.812337113780171 0.0198026960956442 ENSG00000162434 JAK1
ENST00000481702 0.622095540874488 0.282906994700637 0.115518672804803 ENSG00000162434 JAK1
ENST00000465376 0.280610329049604 0.0497094981955503 0.131579470085935 ENSG00000162434 JAK1
ENST00000471473 0.249528280074893 0.0389879532142457 0.16268189647635 ENSG00000162434 JAK1
ENST00000494904 0.367254018770819 0.0878327404356762 -0.148606739569035 ENSG00000162434 JAK1
ENST00000463018 0.159277263277946 0.0155391958790217 -0.257784177633174 ENSG00000116675 DNAJC6
ENST00000494710 0.250442430402137 0.0392522683846833 -0.208087064921657 ENSG00000116675 DNAJC6
ENST00000263441 0.0852128998926055 0.0041747615609776 -0.217249040208364 ENSG00000116675 DNAJC6
ENST00000395325 0.118517653832152 0.00845350129791256 -0.183625202642474 ENSG00000116675 DNAJC6
ENST00000483402 0.120778136688305 0.00875706651523631 -0.314471767067114 ENSG00000116675 DNAJC6
ENST00000371069 0.310432404509151 0.0614941931407208 -0.13207419639858 ENSG00000116675 DNAJC6
ENST00000344610 0.917118973930745 0.752168435738632 -0.0221622560314911 ENSG00000116678 LEPR
ENST00000371065 0.986021892245963 0.944555967735352 0.00520759692922411 ENSG00000213625 LEPROT
ENST00000475108 0.999525536166834 0.997561361972505 -0.000185423079550403 ENSG00000213625 LEPROT
ENST00000371059 0.927218334589527 0.775587103005419 -0.0200218187884774 ENSG00000116678 LEPR
ENST00000371060 0.917751608089401 0.753430636841193 -0.0222829399301474 ENSG00000116678 LEPR
ENST00000349533 0.918409155770149 0.755335872459832 -0.0220959401392006 ENSG00000116678 LEPR
ENST00000497874 0.991595429340269 0.964467379327705 -0.00334856674653155 ENSG00000213625 LEPROT
ENST00000488747 0.988148391201836 0.950691651690055 -0.00373141999680878 ENSG00000213625 LEPROT
ENST00000484243 0.957771662615352 0.856450426257617 -0.0118869255811284 ENSG00000213625 LEPROT
ENST00000406510 0.916730470947936 0.75111833371212 -0.0225261387308027 ENSG00000116678 LEPR
ENST00000329654 0.865015294371991 0.63716802851005 -0.0479172226364142 ENSG00000184588 PDE4B
ENST00000341517 0.851306539486389 0.610114987843369 -0.0516882022982772 ENSG00000184588 PDE4B
ENST00000371049 0.653475490187587 0.316192583734946 -0.0970271286980127 ENSG00000184588 PDE4B
ENST00000423207 0.873400926520763 0.65345490468851 -0.0457157561871998 ENSG00000184588 PDE4B
ENST00000528771 0.542192555915018 0.206994004018995 -0.142596686239557 ENSG00000184588 PDE4B
ENST00000371045 0.9737345077336 0.901202099633708 -0.0121086206072288 ENSG00000184588 PDE4B
ENST00000531025 0.547609538219315 0.211811476916988 -0.141960857111417 ENSG00000184588 PDE4B
ENST00000526197 0.533877381835308 0.19986016593466 -0.144807788644804 ENSG00000184588 PDE4B
ENST00000480109 0.975288902423913 0.906514226033623 0.0113938052395726 ENSG00000184588 PDE4B
ENST00000237247 0.189021510077419 0.0222681479318326 -0.251743110722949 ENSG00000118473 SGIP1
ENST00000371039 0.194422498768703 0.0235497033911873 -0.249971171862703 ENSG00000118473 SGIP1
ENST00000493564 0.0917666198343916 0.0049798060531621 -0.32622537222287 ENSG00000118473 SGIP1
ENST00000424320 0.153315846982792 0.0143251240880332 -0.297335953968058 ENSG00000118473 SGIP1
ENST00000371035 0.203312525879493 0.0256545912250225 -0.245437723204114 ENSG00000118473 SGIP1
ENST00000468286 0.179020982368216 0.0198221788389168 -0.286978817240608 ENSG00000118473 SGIP1
ENST00000497055 0.106520992886861 0.00688221531751811 -0.31698423831459 ENSG00000118473 SGIP1
ENST00000371036 0.214366797319275 0.0284289609509436 -0.242987590519878 ENSG00000118473 SGIP1
ENST00000371037 0.210610513761413 0.0275835942286434 -0.245072643031403 ENSG00000118473 SGIP1
ENST00000435165 0.802667604276623 0.520864393418699 -0.0772201645663474 ENSG00000118473 SGIP1
ENST00000371026 0.824181908472823 0.55835119336831 -0.0762643798415429 ENSG00000152763 WDR78
ENST00000431318 0.824181908472823 0.55835119336831 -0.0762643798415429 ENSG00000152763 WDR78
ENST00000371023 0.901332276491523 0.715458152801961 -0.0474852837351857 ENSG00000152763 WDR78
ENST00000531980 0.878848372964687 0.665638630382311 -0.0580461292564977 ENSG00000152763 WDR78
ENST00000371022 0.905930140143258 0.726765536486814 -0.0470354709571313 ENSG00000152763 WDR78
ENST00000371018 0.348739444119501 0.0787924840869327 -0.17506243984647 ENSG00000198160 MIER1
ENST00000355977 0.348739444119501 0.0787924840869327 -0.17506243984647 ENSG00000198160 MIER1
ENST00000357692 0.341042214759007 0.0752042749523014 -0.176714639629691 ENSG00000198160 MIER1
ENST00000401041 0.265555087837834 0.0441341850197663 -0.191065485391729 ENSG00000198160 MIER1
ENST00000371014 0.292808452826675 0.0543286140850599 -0.181217329849249 ENSG00000198160 MIER1
ENST00000371016 0.292808452826675 0.0543286140850599 -0.181217329849249 ENSG00000198160 MIER1
ENST00000371012 0.013764091047871 0.000117993470085341 -0.322864953472226 ENSG00000198160 MIER1
ENST00000401042 0.332526739080755 0.0712511212616929 -0.176302153799005 ENSG00000198160 MIER1
ENST00000355356 0.380819981626805 0.0952656250902414 -0.171457902584881 ENSG00000198160 MIER1
ENST00000479067 0.175426462144961 0.0190081577824852 -0.23976845955674 ENSG00000198160 MIER1
ENST00000235345 0.974435511618707 0.903615604523155 -0.00835950795023618 ENSG00000116704 SLC35D1
ENST00000506472 0.745734739483816 0.433190142031174 -0.0980948446794288 ENSG00000116704 SLC35D1
ENST00000262345 0.91816606115151 0.754357001346415 -0.0279054740217785 ENSG00000081985 IL12RB2
ENST00000371000 0.91816606115151 0.754357001346415 -0.0279054740217785 ENSG00000081985 IL12RB2
ENST00000541374 0.907146544213472 0.729051685856676 -0.0305354104042232 ENSG00000081985 IL12RB2
ENST00000544434 0.940427408846908 0.809302815406844 -0.0208763441793824 ENSG00000081985 IL12RB2
ENST00000441640 0.893040118216555 0.696104181042887 0.0399754419749068 ENSG00000081985 IL12RB2
ENST00000465396 0.37055870870781 0.0897058044643743 0.20561986546601 ENSG00000081985 IL12RB2
ENST00000370994 0.703550046197514 0.374003726650863 -0.0561887753856922 ENSG00000142864 SERBP1
ENST00000370995 0.724105530518667 0.400038209585433 -0.0549519413164069 ENSG00000142864 SERBP1
ENST00000361219 0.617372499776467 0.278193625182232 -0.0581058719418325 ENSG00000142864 SERBP1
ENST00000370990 0.641828528826463 0.30343563545128 -0.0556096768613436 ENSG00000142864 SERBP1
ENST00000493607 0.615235661990324 0.275904379064174 -0.0867810852874615 ENSG00000142864 SERBP1
ENST00000462814 0.991304707648803 0.963254962498667 0.00255391374644467 ENSG00000142864 SERBP1
ENST00000484880 0.672497166751236 0.337350582693849 -0.0883499253561712 ENSG00000142864 SERBP1
ENST00000490406 0.759489071829705 0.45344207417734 -0.0662143452051817 ENSG00000142864 SERBP1
ENST00000370986 0.884248985174422 0.67697423653151 -0.0477883147641947 ENSG00000116717 GADD45A
ENST00000370985 0.985941872094056 0.942589583497192 0.00814284292122404 ENSG00000116717 GADD45A
ENST00000460575 0.941397038092153 0.811651359714936 0.029657089338449 ENSG00000116717 GADD45A
ENST00000370982 0.740336310733555 0.42454780726842 0.0689556178703065 ENSG00000172380 GNG12
ENST00000494936 0.388520388962955 0.0992586371988501 -0.166301988210452 ENSG00000172380 GNG12
ENST00000420587 0.413681930535184 0.113491633222496 -0.132771433130642 ENSG00000232284 GNG12-AS1
ENST00000413628 0.412624021042379 0.112894501477823 -0.132988661639551 ENSG00000232284 GNG12-AS1
ENST00000540432 0.382935850896397 0.0964401533918213 -0.0805086524218495 ENSG00000116729 WLS
ENST00000354777 0.383171903823666 0.0966115446003737 -0.0805052682958886 ENSG00000116729 WLS
ENST00000262348 0.354721786073402 0.0816650639453447 -0.0850687206528578 ENSG00000116729 WLS
ENST00000370976 0.345718963837193 0.0774158657034768 -0.0860908418402024 ENSG00000116729 WLS
ENST00000498615 0.828982877596617 0.567360617565635 -0.0522013957068395 ENSG00000116729 WLS
ENST00000491811 0.462514914382022 0.145056283647137 -0.101563782629574 ENSG00000116729 WLS
ENST00000497187 0.561375379857403 0.223119537337961 -0.0762848184564912 ENSG00000116729 WLS
ENST00000534713 0.352781659228394 0.0808313781239489 -0.102884254206723 ENSG00000116729 WLS
ENST00000533537 0.233863538490365 0.0341947799984514 -0.125240553664192 ENSG00000116729 WLS
ENST00000530486 0.415441691928638 0.114484928901106 -0.0936109986629787 ENSG00000116729 WLS
ENST00000370973 0.517611269702655 0.185384844746582 -0.0823157203860247 ENSG00000116729 WLS
ENST00000471243 0.610981128864249 0.27110517611909 -0.0773500167602983 ENSG00000116729 WLS
ENST00000491076 0.606542580427067 0.266520445710132 -0.0807283680997872 ENSG00000116729 WLS
ENST00000527864 0.364345449086068 0.0865653838853577 -0.134950138281593 ENSG00000116729 WLS
ENST00000370971 0.704465981812537 0.375167185613192 0.0797322150136364 ENSG00000116729 WLS
ENST00000456315 0.765679672737563 0.46220434759137 -0.086347383279439 ENSG00000024526 DEPDC1
ENST00000370966 0.765679672737563 0.46220434759137 -0.086347383279439 ENSG00000024526 DEPDC1
ENST00000488146 0.679769774275033 0.345450321558286 -0.112783205610121 ENSG00000024526 DEPDC1
ENST00000489862 0.689382256067426 0.357076332954061 -0.120132478574329 ENSG00000024526 DEPDC1
ENST00000425820 0.978744809578776 0.919083546380892 -0.0109158176795447 ENSG00000233589 RP4-694A7.2
ENST00000525124 0.901418812211396 0.715813959826788 -0.0429817688615577 ENSG00000024526 DEPDC1
ENST00000588515 0.637727598188234 0.298453543119631 -0.127710301639436 ENSG00000033122 LRRC7
ENST00000608744 0.62613964838281 0.286951844998093 -0.130231226583399 ENSG00000033122 LRRC7
ENST00000609072 0.64023050276165 0.301488732819289 -0.126373685589124 ENSG00000033122 LRRC7
ENST00000607936 0.6424750689105 0.304125142151744 -0.126399390880582 ENSG00000033122 LRRC7
ENST00000370952 0.812056585540567 0.537095732497403 -0.054693279211032 ENSG00000066557 LRRC40
ENST00000370951 0.842146847969019 0.591990108834792 -0.0473491786579459 ENSG00000116754 SRSF11
ENST00000463877 0.756973919528784 0.449565970360654 -0.0549134996800273 ENSG00000116754 SRSF11
ENST00000405432 0.904914266578405 0.724650611070233 -0.0301414844948418 ENSG00000116754 SRSF11
ENST00000370950 0.846958704058303 0.601360055562188 -0.0478741870344205 ENSG00000116754 SRSF11
ENST00000454435 0.781287851004007 0.485119371363413 -0.0545709210980848 ENSG00000116754 SRSF11
ENST00000475204 0.898493678594369 0.709400323189858 -0.0319085554915463 ENSG00000116754 SRSF11
ENST00000395136 0.962356606524663 0.868693592615951 -0.016272046597708 ENSG00000116754 SRSF11
ENST00000436161 0.915822820040809 0.749382743449601 -0.0286798122308236 ENSG00000116754 SRSF11
ENST00000473950 0.86596154811841 0.639040506847409 -0.0379188225886471 ENSG00000116754 SRSF11
ENST00000469170 0.810516021136696 0.533774837356158 -0.0491095499229969 ENSG00000116754 SRSF11
ENST00000486667 0.908843115298142 0.733032024170193 -0.0321254405674295 ENSG00000116754 SRSF11
ENST00000481648 0.958343435979104 0.857839789448537 -0.0170210262085703 ENSG00000116754 SRSF11
ENST00000463116 0.836212427582211 0.581680073048779 -0.0577712606974577 ENSG00000116754 SRSF11
ENST00000484162 0.941312201408268 0.811504098192274 -0.0244643296089126 ENSG00000116754 SRSF11
ENST00000370949 0.934148004574976 0.793265556240294 -0.0273931535749151 ENSG00000116754 SRSF11
ENST00000463859 0.976893612323562 0.912016588010471 -0.0103903087537733 ENSG00000116754 SRSF11
ENST00000460795 0.920532374884923 0.760220064239166 -0.0250273232110331 ENSG00000116754 SRSF11
ENST00000461935 0.754701542248409 0.445973163152785 -0.0702998554841342 ENSG00000116754 SRSF11
ENST00000489188 0.877311740869089 0.660674278760335 -0.0335632273236913 ENSG00000116754 SRSF11
ENST00000370944 0.493576907326414 0.167710803845459 -0.151649979521342 ENSG00000118454 ANKRD13C
ENST00000262346 0.492101714349316 0.166705622257799 -0.150184836017847 ENSG00000118454 ANKRD13C
ENST00000464236 0.888476268924414 0.68517208787002 -0.0560076196798332 ENSG00000118454 ANKRD13C
ENST00000490846 0.602126652639025 0.261974481330926 -0.129914241653857 ENSG00000118454 ANKRD13C
ENST00000498735 0.166658733222408 0.0170129633829766 -0.260696534518735 ENSG00000118454 ANKRD13C
ENST00000450461 0.976233145874716 0.909642617179069 -0.0104371619013689 ENSG00000235079 ZRANB2-AS1
ENST00000426999 0.987760982481335 0.949302508096054 -0.005855300898493 ENSG00000235079 ZRANB2-AS1
ENST00000370920 0.859231030628252 0.625474484458404 -0.0418591397175164 ENSG00000132485 ZRANB2
ENST00000477096 0.898494066122832 0.709426284065787 -0.036598041050981 ENSG00000132485 ZRANB2
ENST00000254821 0.859325269557941 0.625963848962304 -0.041760451143208 ENSG00000132485 ZRANB2
ENST00000487510 0.991151897919219 0.962614983967051 -0.00492430276427048 ENSG00000132485 ZRANB2
ENST00000479947 0.950776300898686 0.835922917873112 -0.0259593988567846 ENSG00000132485 ZRANB2
ENST00000473260 0.955646799603174 0.850655549943649 -0.0243681378915822 ENSG00000132485 ZRANB2
ENST00000455406 0.424096862579887 0.119668283756228 -0.232893239461536 ENSG00000229956 ZRANB2-AS2
ENST00000583678 0.351594708461606 0.0802227742195383 -0.25022867477076 ENSG00000229956 ZRANB2-AS2
ENST00000599146 0.335333556959965 0.0724352467854004 -0.257209154621542 ENSG00000229956 ZRANB2-AS2
ENST00000596952 0.36210922017075 0.0853828411871566 -0.259479305926926 ENSG00000229956 ZRANB2-AS2
ENST00000413421 0.340599426093904 0.0749866166857676 -0.263082376747793 ENSG00000229956 ZRANB2-AS2
ENST00000594152 0.335333556959965 0.0724352467854004 -0.257209154621542 ENSG00000229956 ZRANB2-AS2
ENST00000415780 0.408278317871003 0.110194060567083 -0.240109845283779 ENSG00000229956 ZRANB2-AS2
ENST00000600103 0.311517445730765 0.0619038925519743 -0.256419485081823 ENSG00000229956 ZRANB2-AS2
ENST00000357731 0.294779302198548 0.0549652858513607 -0.271336067168609 ENSG00000172260 NEGR1
ENST00000306821 0.401542777236124 0.106447574868686 -0.235280953482142 ENSG00000172260 NEGR1
ENST00000434200 0.281244876403033 0.0499390260936553 -0.280257735435627 ENSG00000172260 NEGR1
ENST00000370898 0.84271043823492 0.593022157370813 -0.0559707306618616 ENSG00000254685 FPGT
ENST00000557284 0.729427615669555 0.409578968904108 -0.0902770017145293 ENSG00000259030 FPGT-TNNI3K
ENST00000467578 0.994221242258664 0.974989092651538 0.00306770451292456 ENSG00000254685 FPGT
ENST00000524915 0.769771319507639 0.468160296037939 -0.0789918104056624 ENSG00000254685 FPGT
ENST00000370894 0.8168060991824 0.545332751590604 -0.0573479504012638 ENSG00000254685 FPGT
ENST00000370899 0.74789206747637 0.436310887791925 -0.0854129594602031 ENSG00000259030 FPGT-TNNI3K
ENST00000609362 0.851305861970587 0.610082651949882 -0.0532284478247154 ENSG00000254685 FPGT
ENST00000482102 0.93767019628383 0.801675738961149 -0.0254740774211326 ENSG00000254685 FPGT
ENST00000529485 0.90675088579043 0.728215673115557 -0.0356465602619073 ENSG00000254685 FPGT
ENST00000370895 0.749111711942422 0.437912197383556 -0.0850983185411398 ENSG00000259030 FPGT-TNNI3K
ENST00000534632 0.743586976051357 0.430129612141416 -0.0858659379381162 ENSG00000259030 FPGT-TNNI3K
ENST00000533006 0.765482844634163 0.461859016567934 -0.0805238927225367 ENSG00000259030 FPGT-TNNI3K
ENST00000370891 0.729427615669555 0.409578968904108 -0.0902770017145293 ENSG00000116783 TNNI3K
ENST00000370893 0.767562899770252 0.464922138363845 -0.0799093961541746 ENSG00000259030 FPGT-TNNI3K
ENST00000534056 0.801932721940134 0.519343756466121 -0.0608972482449697 ENSG00000254685 FPGT
ENST00000472069 0.980459832518467 0.924172247501144 -0.00948413461379698 ENSG00000254685 FPGT
ENST00000370872 0.936162116561782 0.798180964500616 -0.0224161778837909 ENSG00000116791 CRYZ
ENST00000340866 0.936162116561782 0.798195010195148 -0.022411495960407 ENSG00000116791 CRYZ
ENST00000492102 0.80924565333725 0.531921417396784 0.0838835080657243 ENSG00000116791 CRYZ
ENST00000417775 0.914024597384725 0.744914775357006 -0.0255950057982769 ENSG00000116791 CRYZ
ENST00000370871 0.958106554775218 0.857441850782612 -0.0148407060987137 ENSG00000116791 CRYZ
ENST00000370870 0.631258559687032 0.291908601401466 -0.0869091467120481 ENSG00000116791 CRYZ
ENST00000441120 0.493997766070987 0.168109404709077 -0.114036941441646 ENSG00000116791 CRYZ
ENST00000457880 0.992158702388842 0.966886836335756 0.00474315383157791 ENSG00000162623 TYW3
ENST00000370867 0.992158702388842 0.966886836335756 0.00474315383157791 ENSG00000162623 TYW3
ENST00000421739 0.978345142753251 0.917081016210427 -0.0108829395510844 ENSG00000162623 TYW3
ENST00000479111 0.985941872094056 0.943149763555546 -0.00751203759949529 ENSG00000162623 TYW3
ENST00000483990 0.993100823973962 0.970912231507219 0.00391822915437508 ENSG00000162623 TYW3
ENST00000485401 0.990015594001684 0.956906170047405 -0.00775461333276211 ENSG00000162623 TYW3
ENST00000486467 0.996754418232888 0.98534375926775 -0.00263917973710843 ENSG00000162623 TYW3
ENST00000467646 0.97688133231925 0.911984063255074 0.0150523662686115 ENSG00000162623 TYW3
ENST00000370841 0.824339093293516 0.558729640887159 -0.0420968059984024 ENSG00000117054 ACADM
ENST00000525881 0.560202140931179 0.222251156591269 -0.0873951321978582 ENSG00000117054 ACADM
ENST00000526129 0.869850618711169 0.64681416811528 -0.0296535036235793 ENSG00000117054 ACADM
ENST00000526196 0.854377842771742 0.615949601190222 -0.0329936660241 ENSG00000117054 ACADM
ENST00000370834 0.815549973863292 0.543062372839067 -0.0439208593258124 ENSG00000117054 ACADM
ENST00000534146 0.551638117995455 0.214907428471355 -0.0894582037596984 ENSG00000117054 ACADM
ENST00000532509 0.645889934109409 0.308003932252518 -0.0557546566094633 ENSG00000117054 ACADM
ENST00000473018 0.573022939362796 0.233970301741364 -0.0858727604296705 ENSG00000117054 ACADM
ENST00000541113 0.83121231280532 0.571374465749653 -0.0375038554109335 ENSG00000117054 ACADM
ENST00000530953 0.687095060972788 0.354426496287695 -0.0510288390221336 ENSG00000117054 ACADM
ENST00000534334 0.827011609956234 0.564065243164501 -0.0368900996301006 ENSG00000117054 ACADM
ENST00000525808 0.802990133473881 0.521437227775505 -0.0434587357025835 ENSG00000117054 ACADM
ENST00000543667 0.802990133473881 0.521437227775505 -0.0434587357025835 ENSG00000117054 ACADM
ENST00000420607 0.878846837272728 0.665542832721124 -0.0279917266588718 ENSG00000117054 ACADM
ENST00000529059 0.973263175935866 0.899965589775597 -0.00865542026734866 ENSG00000117054 ACADM
ENST00000526930 0.966958987435784 0.881728593555625 0.00914400770089973 ENSG00000117054 ACADM
ENST00000532207 0.962356606524663 0.868618820071628 -0.0132689732922393 ENSG00000117054 ACADM
ENST00000528016 0.999226111633684 0.995984039200767 -0.000403076733926572 ENSG00000117054 ACADM
ENST00000481374 0.934811383355503 0.794987703766833 -0.0307454703949435 ENSG00000117054 ACADM
ENST00000535300 0.970342052804846 0.891360080500941 -0.00982141142560746 ENSG00000137955 RABGGTB
ENST00000496055 0.965293526684861 0.877278614724538 -0.0109295012165375 ENSG00000137955 RABGGTB
ENST00000319942 0.966072087178403 0.879977976139321 -0.0106921650009213 ENSG00000137955 RABGGTB
ENST00000473406 0.956443608806507 0.852575659662237 -0.0160439104730101 ENSG00000137955 RABGGTB
ENST00000485459 0.967632857707052 0.882961596251779 -0.0123022277505473 ENSG00000137955 RABGGTB
ENST00000370826 0.977248642259464 0.913570869108411 0.0110260692580776 ENSG00000137955 RABGGTB
ENST00000497648 0.960750754169309 0.864036473619385 0.0165049580465026 ENSG00000137955 RABGGTB
ENST00000462042 0.968367639441197 0.885121634002547 0.0141641149243199 ENSG00000137955 RABGGTB
ENST00000470201 0.986093908587997 0.944775354870779 -0.00567606051883869 ENSG00000137955 RABGGTB
ENST00000471759 0.985941872094056 0.94291457307431 -0.00506431641081265 ENSG00000137955 RABGGTB
ENST00000491266 0.99536827695552 0.980230382851162 -0.00201931743936448 ENSG00000137955 RABGGTB
ENST00000461653 0.997093474194074 0.987027109783217 -0.00132869817601524 ENSG00000137955 RABGGTB
ENST00000489450 0.907277220945313 0.729669509530891 -0.0317596477083231 ENSG00000137955 RABGGTB
ENST00000467748 0.826264822691466 0.562552696391367 -0.039281071237948 ENSG00000137955 RABGGTB
ENST00000459697 0.830343191867668 0.569926203561963 0.0610820289266004 ENSG00000137955 RABGGTB
ENST00000328299 0.319851286051533 0.0655803741725365 -0.249313269397645 ENSG00000184005 ST6GALNAC3
ENST00000464140 0.51610059049221 0.184278112938861 -0.194213110534471 ENSG00000184005 ST6GALNAC3
ENST00000370812 0.711787446865538 0.384169803104065 -0.0916153601214323 ENSG00000142892 PIGK
ENST00000445065 0.711787446865538 0.384169803104065 -0.0916153601214323 ENSG00000142892 PIGK
ENST00000370813 0.696684363170449 0.365644766178786 -0.10186505310517 ENSG00000142892 PIGK
ENST00000487906 0.8069141188686 0.528015964649848 -0.0748894706131251 ENSG00000142892 PIGK
ENST00000359130 0.834772017802323 0.578955338860787 0.0509755381401935 ENSG00000142892 PIGK
ENST00000478391 0.833855849528237 0.576915374899053 0.0516916771856116 ENSG00000142892 PIGK
ENST00000354567 0.516553705332522 0.184605169199035 -0.151847256381718 ENSG00000154027 AK5
ENST00000317704 0.98569175082564 0.940615432900645 -0.00631692168995091 ENSG00000154027 AK5
ENST00000344720 0.462001679605425 0.144676830013943 -0.175066685917842 ENSG00000154027 AK5
ENST00000478407 0.878023043852575 0.662930084808427 -0.0521464523943669 ENSG00000154027 AK5
ENST00000469394 0.83420910202335 0.577708711283207 -0.0648882922448739 ENSG00000154027 AK5
ENST00000466114 0.851840346374771 0.610988217873576 -0.0572527573087784 ENSG00000154027 AK5
ENST00000524494 0.317421242123514 0.0644730889871012 -0.193895327239242 ENSG00000154027 AK5
ENST00000465146 0.299034598440877 0.0568129659307728 -0.240544665189739 ENSG00000154027 AK5
ENST00000530826 0.421912819701526 0.11826475114281 -0.200107622954594 ENSG00000154027 AK5
ENST00000527263 0.466053855154825 0.147165911748469 -0.179484753135762 ENSG00000154027 AK5
ENST00000478255 0.381767044876911 0.0957565739704737 -0.136400349264795 ENSG00000154027 AK5
ENST00000466393 0.782558668839412 0.487011655530922 -0.0751353952626924 ENSG00000154027 AK5
ENST00000481346 0.612681997821053 0.273238962927221 -0.11505168026804 ENSG00000036549 ZZZ3
ENST00000370801 0.409823159348035 0.111169200033186 -0.168653785659348 ENSG00000036549 ZZZ3
ENST00000476275 0.499865140940092 0.172433806622452 -0.135857525274564 ENSG00000036549 ZZZ3
ENST00000370798 0.413195694302947 0.113225311181955 -0.167849288220301 ENSG00000036549 ZZZ3
ENST00000433749 0.165980517517442 0.0168895732230352 -0.246005064855409 ENSG00000036549 ZZZ3
ENST00000414381 0.150159375338689 0.0137126396131585 -0.250272205819493 ENSG00000036549 ZZZ3
ENST00000463166 0.184845904726943 0.0212483615535925 -0.248575902612408 ENSG00000036549 ZZZ3
ENST00000469944 0.0146174754120743 0.00013613774664258 -0.327851212646566 ENSG00000036549 ZZZ3
ENST00000370794 0.912188804344511 0.740596959744551 -0.0278289929229132 ENSG00000077254 USP33
ENST00000481579 0.904668560140802 0.724188759845799 -0.0212427912065352 ENSG00000077254 USP33
ENST00000357428 0.960088162547521 0.862299297096281 -0.015138649764924 ENSG00000077254 USP33
ENST00000370793 0.912188804344511 0.740596959744551 -0.0278289929229132 ENSG00000077254 USP33
ENST00000533928 0.998199827380379 0.99162812481329 -0.00102078199171508 ENSG00000077254 USP33
ENST00000370792 0.96011815024781 0.862522869911097 -0.0176820732255363 ENSG00000077254 USP33
ENST00000527390 0.974158216096467 0.902875853012792 -0.00907594197576635 ENSG00000077254 USP33
ENST00000472462 0.630160560383652 0.290816774380632 0.125270787527653 ENSG00000077254 USP33
ENST00000498328 0.727664538055793 0.40588720197168 -0.078075835480698 ENSG00000077254 USP33
ENST00000461986 0.655848469565736 0.318832705928049 -0.0825480258769143 ENSG00000077254 USP33
ENST00000531637 0.589342073434313 0.249471415584408 -0.102083473020459 ENSG00000077254 USP33
ENST00000462192 0.555527148934918 0.218378398915151 -0.127471473368773 ENSG00000077254 USP33
ENST00000524536 0.813076927078224 0.538558043976523 -0.062478801505885 ENSG00000077254 USP33
ENST00000525113 0.799315633352732 0.514569773258899 -0.0661865272916868 ENSG00000077254 USP33
ENST00000528150 0.81763455676076 0.546564507954746 -0.0636885301934206 ENSG00000077254 USP33
ENST00000530709 0.790069723895711 0.499276032805713 -0.0746680558424763 ENSG00000077254 USP33
ENST00000524778 0.708104112021821 0.380049712640708 -0.0905718664288312 ENSG00000077254 USP33
ENST00000370791 0.253229928365625 0.0402475649198782 -0.138503718528305 ENSG00000180488 FAM73A
ENST00000443751 0.132726150913456 0.0106021386571174 -0.167888748953377 ENSG00000180488 FAM73A
ENST00000476203 0.12663420107171 0.00961529925998842 -0.201137591993495 ENSG00000180488 FAM73A
ENST00000457030 0.623309592858096 0.28415446050614 -0.154155473796002 ENSG00000162614 NEXN
ENST00000330010 0.565569365076637 0.227044672784134 -0.174441053908585 ENSG00000162614 NEXN
ENST00000334785 0.647215366375851 0.309347596857514 -0.147771488011301 ENSG00000162614 NEXN
ENST00000492724 0.861140586876774 0.629674448591473 -0.0456995337479362 ENSG00000162613 FUBP1
ENST00000488814 0.786951794313897 0.493747083141509 -0.0688163294131168 ENSG00000162613 FUBP1
ENST00000492405 0.836951634085564 0.583096453748175 -0.0524327079956289 ENSG00000162613 FUBP1
ENST00000489495 0.747382534814406 0.435425722013337 -0.0931133544298199 ENSG00000162613 FUBP1
ENST00000483894 0.591787930492741 0.252020315796983 -0.142446647980748 ENSG00000162613 FUBP1
ENST00000480673 0.726812269703478 0.404733446727193 -0.10227511264831 ENSG00000162613 FUBP1
ENST00000474632 0.708137877809898 0.380114124995725 -0.110153092188453 ENSG00000162613 FUBP1
ENST00000294623 0.977225924206577 0.91340128396978 -0.00770248567218662 ENSG00000162613 FUBP1
ENST00000370768 0.984185539879059 0.934914207438551 -0.00531631057782505 ENSG00000162613 FUBP1
ENST00000370767 0.984185539879059 0.934914207438551 -0.00531631057782505 ENSG00000162613 FUBP1
ENST00000436586 0.987796655771613 0.949563136697265 0.00408097777449207 ENSG00000162613 FUBP1
ENST00000487684 0.703526574115556 0.373922181842636 0.0805861690867267 ENSG00000162613 FUBP1
ENST00000470287 0.248178665424279 0.0385256113051098 0.205108480786021 ENSG00000162613 FUBP1
ENST00000421641 0.708157630675226 0.380234387779489 -0.058578430081996 ENSG00000162613 FUBP1
ENST00000487931 0.547463322072289 0.211577607361742 -0.0980990974751813 ENSG00000162616 DNAJB4
ENST00000477671 0.447651777331549 0.134691512870278 -0.116543240039787 ENSG00000162616 DNAJB4
ENST00000484662 0.455610359104033 0.140076734530185 -0.114037834846718 ENSG00000162616 DNAJB4
ENST00000476882 0.511569454153308 0.180987615120898 -0.100780191509715 ENSG00000137960 GIPC2
ENST00000426517 0.564627573307791 0.226295783436953 -0.0962296159025306 ENSG00000162616 DNAJB4
ENST00000370763 0.979330919456662 0.921143229168367 -0.00847862972398591 ENSG00000162616 DNAJB4
ENST00000476396 0.883086384492589 0.673997398087623 0.0383510159436736 ENSG00000162616 DNAJB4
ENST00000470323 0.884225692441879 0.676908746917428 0.0636702208296983 ENSG00000137965 IFI44
ENST00000370747 0.900014477193537 0.71276451034744 0.0561850824965886 ENSG00000137965 IFI44
ENST00000495254 0.900014477193537 0.71276451034744 0.0561850824965886 ENSG00000137965 IFI44
ENST00000472152 0.900014477193537 0.71276451034744 0.0561850824965886 ENSG00000137965 IFI44
ENST00000370742 0.901889042538792 0.716961443453173 0.0447705217677729 ENSG00000162618 ELTD1
ENST00000417975 0.63213027455334 0.292836376837386 -0.137819108852564 ENSG00000233008 RP11-475O6.1
ENST00000472688 0.828959821596428 0.567333060612038 -0.0671430869550295 ENSG00000137941 TTLL7
ENST00000260505 0.685318303455001 0.352410366134751 -0.102069593263818 ENSG00000137941 TTLL7
ENST00000474957 0.685318303455001 0.352410366134751 -0.102069593263818 ENSG00000137941 TTLL7
ENST00000488014 0.685318303455001 0.352410366134751 -0.102069593263818 ENSG00000137941 TTLL7
ENST00000477524 0.685318303455001 0.352410366134751 -0.102069593263818 ENSG00000137941 TTLL7
ENST00000480174 0.821338053888338 0.553165911468615 -0.0664120013116234 ENSG00000137941 TTLL7
ENST00000485638 0.780971514224338 0.484687236514674 -0.0611969752611575 ENSG00000137941 TTLL7
ENST00000482783 0.339724890186705 0.0745963096667051 -0.136750485034 ENSG00000137941 TTLL7
ENST00000370689 0.657120732802337 0.320188095591086 -0.101394112565724 ENSG00000142875 PRKACB
ENST00000370688 0.430204120862277 0.12333878411743 -0.179375845511208 ENSG00000142875 PRKACB
ENST00000370685 0.874528668338613 0.655636759020837 -0.0432517622978701 ENSG00000142875 PRKACB
ENST00000470673 0.703618998175564 0.374062578107369 -0.102274968421358 ENSG00000142875 PRKACB
ENST00000446538 0.665681127003026 0.329568486387 -0.112218086815282 ENSG00000142875 PRKACB
ENST00000370684 0.665291062964619 0.328961556123104 -0.100122401395631 ENSG00000142875 PRKACB
ENST00000436133 0.679434492398162 0.345037476020306 -0.10691036087158 ENSG00000142875 PRKACB
ENST00000370682 0.886301054806167 0.680819076938634 -0.0395138784837856 ENSG00000142875 PRKACB
ENST00000394838 0.886301054806167 0.680819076938634 -0.0395138784837856 ENSG00000142875 PRKACB
ENST00000432111 0.690643564730202 0.358253202780498 -0.0944416500068557 ENSG00000142875 PRKACB
ENST00000450730 0.709456695773783 0.381554036020308 -0.0931734988030668 ENSG00000142875 PRKACB
ENST00000370680 0.644415522951788 0.30642558978088 -0.105558606393678 ENSG00000142875 PRKACB
ENST00000413538 0.677715679233888 0.342948825715585 -0.100265363335407 ENSG00000142875 PRKACB
ENST00000417530 0.666950187475973 0.331066524814665 -0.1045935799408 ENSG00000142875 PRKACB
ENST00000394839 0.8815621769827 0.67110106803813 -0.0407940660048639 ENSG00000142875 PRKACB
ENST00000370665 0.907277220945313 0.729512312579564 0.0515451017038138 ENSG00000137976 DNASE2B
ENST00000370662 0.943859048715421 0.818222937135627 0.0346759130860491 ENSG00000137976 DNASE2B
ENST00000370656 0.93328524562288 0.791027991314869 -0.0241787422189908 ENSG00000117133 RPF1
ENST00000370654 0.989831186640189 0.955944112707137 -0.0046352903841425 ENSG00000117133 RPF1
ENST00000487806 0.703146262672888 0.373318594606989 0.118141860003093 ENSG00000174021 GNG5
ENST00000370645 0.580536872216104 0.240888071133844 0.133819565589291 ENSG00000174021 GNG5
ENST00000370641 0.581089400103817 0.241505690529296 0.133646725954836 ENSG00000174021 GNG5
ENST00000370638 0.165603817962025 0.0168156512364156 -0.252182322220733 ENSG00000122432 SPATA1
ENST00000263717 0.827961750491936 0.565589025917151 -0.0589627522222455 ENSG00000122432 SPATA1
ENST00000490879 0.776397224637476 0.478444689934558 -0.0780188784949253 ENSG00000122432 SPATA1
ENST00000431031 0.848395670244221 0.604127785137278 -0.0599969074871215 ENSG00000122432 SPATA1
ENST00000554297 0.957702824160267 0.8562886116136 -0.0255544682490855 ENSG00000122432 SPATA1
ENST00000460286 0.862525217040561 0.632231691857793 -0.0533254909373492 ENSG00000122432 SPATA1
ENST00000370630 0.939489959139666 0.807068155693398 -0.0234675689000965 ENSG00000117151 CTBS
ENST00000477677 0.995496056116997 0.980553912344452 -0.00230039217868248 ENSG00000117151 CTBS
ENST00000465118 0.831475598661978 0.571797044199015 0.044373837923049 ENSG00000117151 CTBS
ENST00000370625 0.769975472420379 0.468508951893775 0.0574043659878687 ENSG00000117151 CTBS
ENST00000437941 0.866971122256181 0.640691378985847 -0.0506390264125505 ENSG00000117155 SSX2IP
ENST00000342203 0.866971122256181 0.640691378985847 -0.0506390264125505 ENSG00000117155 SSX2IP
ENST00000481102 0.783108698862298 0.487790636283659 -0.0652872107435545 ENSG00000117155 SSX2IP
ENST00000476905 0.778508534154367 0.481275659702833 -0.0658071012678598 ENSG00000117155 SSX2IP
ENST00000605755 0.785786550949952 0.491749746706375 -0.0645146462013673 ENSG00000117155 SSX2IP
ENST00000603677 0.803304701815968 0.52219859670759 -0.0633919940362456 ENSG00000117155 SSX2IP
ENST00000370612 0.817145029123016 0.545887239345303 -0.0596954423642042 ENSG00000117155 SSX2IP
ENST00000460500 0.998959306939211 0.995082780578338 0.000753042567606939 ENSG00000117155 SSX2IP
ENST00000422026 0.881158293644803 0.670308218399468 -0.0408695638941153 ENSG00000117155 SSX2IP
ENST00000370608 0.247052482045845 0.0380785222849025 -0.224223644999545 ENSG00000153898 MCOLN2
ENST00000463065 0.254748357097408 0.0407372197643639 -0.221853811834824 ENSG00000153898 MCOLN2
ENST00000284027 0.304601920155398 0.05906197412693 -0.204455835717398 ENSG00000153898 MCOLN2
ENST00000370596 0.907277220945313 0.729431848733506 0.0353134933676287 ENSG00000162643 WDR63
ENST00000370589 0.855485914773655 0.618048690093348 0.0477931308221966 ENSG00000055732 MCOLN3
ENST00000474447 0.908228512528026 0.731420147107399 0.0378460921521676 ENSG00000055732 MCOLN3
ENST00000341115 0.910877451268978 0.73790199412434 0.0320967079523276 ENSG00000055732 MCOLN3
ENST00000370587 0.699373117414246 0.368807894693693 0.0658747454260177 ENSG00000055732 MCOLN3
ENST00000490600 0.71619572689361 0.389259814503168 0.0631279326162058 ENSG00000055732 MCOLN3
ENST00000475312 0.375858708206566 0.0925203341624276 0.169412850708203 ENSG00000055732 MCOLN3
ENST00000326813 0.822194542346871 0.554522670319705 -0.0853575823752952 ENSG00000162643 WDR63
ENST00000294664 0.822194542346871 0.554522670319705 -0.0853575823752952 ENSG00000162643 WDR63
ENST00000464801 0.817526925187095 0.546448497401386 -0.0871305982800714 ENSG00000162643 WDR63
ENST00000341460 0.566143357596948 0.2278121325762 -0.109381866597746 ENSG00000097096 SYDE2
ENST00000294661 0.888314468456786 0.684651463348418 -0.0288712277574118 ENSG00000162642 C1orf52
ENST00000471115 0.924026267092162 0.768102056507253 -0.0219875852874385 ENSG00000162642 C1orf52
ENST00000344356 0.679972589532226 0.345713477605913 0.0820749175313209 ENSG00000162642 C1orf52
ENST00000493514 0.679972589532226 0.345713477605913 0.0820749175313209 ENSG00000162642 C1orf52
ENST00000370580 0.0834707554192355 0.00400358865630651 0.231651650068834 ENSG00000142867 BCL10
ENST00000427819 0.892155201432926 0.694215648708699 -0.049445422716349 ENSG00000223653 RP11-131L23.1
ENST00000426125 0.794187370686917 0.506289862542386 -0.0854110595414801 ENSG00000223653 RP11-131L23.1
ENST00000535924 0.386309012009611 0.098107581361932 -0.210487334049073 ENSG00000153904 DDAH1
ENST00000284031 0.677417273558229 0.342627373942178 -0.118872079731087 ENSG00000153904 DDAH1
ENST00000483110 0.386309012009611 0.098107581361932 -0.210487334049073 ENSG00000153904 DDAH1
ENST00000539042 0.677417273558229 0.342627373942178 -0.118872079731087 ENSG00000153904 DDAH1
ENST00000426972 0.361008590916932 0.0847339291311174 -0.243138241698408 ENSG00000153904 DDAH1
ENST00000451137 0.794250758047739 0.506385282941527 0.0873282803638081 ENSG00000142871 CYR61
ENST00000431532 0.411618547969868 0.112344309955773 -0.129724115618941 ENSG00000117174 ZNHIT6
ENST00000370574 0.374965402413101 0.0920318499239096 -0.130279791701838 ENSG00000117174 ZNHIT6
ENST00000359242 0.886805340901097 0.682219721563323 -0.0453098193497107 ENSG00000122417 ODF2L
ENST00000460698 0.853445361918917 0.614256190744056 -0.0588370402389438 ENSG00000122417 ODF2L
ENST00000394731 0.888796956257996 0.685734309939491 -0.0448290919144967 ENSG00000122417 ODF2L
ENST00000370566 0.888796956257996 0.685734309939491 -0.0448290919144967 ENSG00000122417 ODF2L
ENST00000370567 0.888796956257996 0.685734309939491 -0.0448290919144967 ENSG00000122417 ODF2L
ENST00000317336 0.888796956257996 0.685734309939491 -0.0448290919144967 ENSG00000122417 ODF2L
ENST00000462648 0.952959774493493 0.842419727783085 0.0278226111512624 ENSG00000122417 ODF2L
ENST00000294678 0.89491109681592 0.700590851755449 -0.0425515725582931 ENSG00000122417 ODF2L
ENST00000531412 0.836345759540677 0.58193779387931 -0.0732517202771166 ENSG00000122417 ODF2L
ENST00000476054 0.788507071821449 0.496905827850461 -0.0893149374635119 ENSG00000122417 ODF2L
ENST00000473792 0.97597674481725 0.908818340308791 -0.0150991175885926 ENSG00000122417 ODF2L
ENST00000524695 0.825723609456558 0.561326500273556 -0.0616449472548659 ENSG00000122417 ODF2L
ENST00000472144 0.727725126603483 0.406179440217965 -0.108143248937045 ENSG00000122417 ODF2L
ENST00000463933 0.900329240287313 0.713474928766651 -0.049659552387357 ENSG00000122417 ODF2L
ENST00000534092 0.789315078783423 0.498271628315119 -0.0696501200620856 ENSG00000122417 ODF2L
ENST00000496592 0.790069723895711 0.499267617055748 -0.0681092092871453 ENSG00000122417 ODF2L
ENST00000488879 0.871161028449098 0.649497170773762 -0.0440184130034442 ENSG00000122417 ODF2L
ENST00000479890 0.871231572622591 0.649568547845066 -0.0440180163962504 ENSG00000122417 ODF2L
ENST00000486557 0.823868597960319 0.557692650898172 -0.0625876599964234 ENSG00000122417 ODF2L
ENST00000472368 0.859231030628252 0.625569517510015 -0.0572055848796346 ENSG00000122417 ODF2L
ENST00000480440 0.666664195034095 0.330458477730457 0.148871087327317 ENSG00000122417 ODF2L
ENST00000394733 0.849398133936861 0.606287531705485 0.0543241260721349 ENSG00000122417 ODF2L
ENST00000478286 0.955038918190365 0.848431964751239 -0.0146520936490409 ENSG00000122417 ODF2L
ENST00000486215 0.829940843301398 0.569112448390475 -0.0557734789107227 ENSG00000122417 ODF2L
ENST00000370558 0.600753792849037 0.260628844462598 0.107492528189396 ENSG00000097033 SH3GLB1
ENST00000535010 0.683237144535607 0.350154433543181 0.0980557206198118 ENSG00000097033 SH3GLB1
ENST00000482504 0.776808899902307 0.479162609022965 0.0751643441681899 ENSG00000097033 SH3GLB1
ENST00000602603 0.687259386135553 0.354697554692079 0.09095816010767 ENSG00000097033 SH3GLB1
ENST00000331835 0.804044114737266 0.523339242445027 -0.0603587888630679 ENSG00000183291 SEP15
ENST00000370554 0.803596623374069 0.522552338406445 -0.0610150919008246 ENSG00000183291 SEP15
ENST00000469566 0.790114700669923 0.499373741474994 -0.0637951851164972 ENSG00000183291 SEP15
ENST00000401030 0.550172444888806 0.213847883909081 -0.0985711022264803 ENSG00000183291 SEP15
ENST00000497861 0.420828489920753 0.117470891182363 -0.127891433906649 ENSG00000183291 SEP15
ENST00000467557 0.595518323843514 0.255729725365122 -0.0938642055623603 ENSG00000183291 SEP15
ENST00000370551 0.0848141826135739 0.0041377039270748 -0.235793557394082 ENSG00000153936 HS2ST1
ENST00000370550 0.304836069978271 0.0591566645232166 -0.144072503867559 ENSG00000153936 HS2ST1
ENST00000591456 0.203950705053113 0.0257731887004762 -0.255599876481527 ENSG00000153936 HS2ST1
ENST00000370548 0.584697075708238 0.24489617280095 -0.0980629554302228 ENSG00000267561 RP5-1052I5.2
ENST00000356813 0.584221497717296 0.244432178639637 -0.0988279596533506 ENSG00000153936 HS2ST1
ENST00000370544 0.715755188135857 0.388789462297613 -0.0607776758326668 ENSG00000143013 LMO4
ENST00000495705 0.996771950767927 0.98556081263841 -0.00131556134667259 ENSG00000143013 LMO4
ENST00000370542 0.922000193920585 0.763230038936112 -0.0293535113901525 ENSG00000143013 LMO4
ENST00000489303 0.994425716446355 0.976780304978553 -0.0021038130069695 ENSG00000143013 LMO4
ENST00000316005 0.526984245959677 0.193769102230576 -0.15977607155944 ENSG00000065243 PKN2
ENST00000370521 0.618113074335657 0.278943394020678 -0.11560097661189 ENSG00000065243 PKN2
ENST00000370505 0.577581704665664 0.23783636785896 -0.128433021725726 ENSG00000065243 PKN2
ENST00000370513 0.541687120883783 0.206666745246961 -0.141574758641352 ENSG00000065243 PKN2
ENST00000436111 0.87842989620419 0.664385401176749 -0.0523601818754299 ENSG00000065243 PKN2
ENST00000544045 0.722621374064626 0.397913013611268 -0.0763255043083811 ENSG00000065243 PKN2
ENST00000449189 0.602126652639025 0.261977342680489 -0.119456516697377 ENSG00000065243 PKN2
ENST00000495119 0.431755074844131 0.124295384109757 0.161379689727584 ENSG00000065243 PKN2
ENST00000370500 0.896440343612329 0.703817277862969 -0.0455585868407902 ENSG00000137947 GTF2B
ENST00000448623 0.907146992579974 0.729109387795476 -0.041732554480775 ENSG00000137947 GTF2B
ENST00000494819 0.876679951722659 0.659194410703812 -0.0487045814521305 ENSG00000137947 GTF2B
ENST00000418217 0.863554319828783 0.634079017138035 -0.0532584848947703 ENSG00000137947 GTF2B
ENST00000486078 0.82988984988601 0.568971777020169 -0.069569964000793 ENSG00000137947 GTF2B
ENST00000471296 0.773840708490344 0.474597832815206 -0.0847154563514592 ENSG00000137947 GTF2B
ENST00000471471 0.799967535988975 0.51582686251293 -0.0742121530096092 ENSG00000137947 GTF2B
ENST00000446900 0.870878614596058 0.648845403510298 0.0389225494491467 ENSG00000137944 CCBL2
ENST00000370491 0.913525308112388 0.743431005976922 0.0273229190120771 ENSG00000137944 CCBL2
ENST00000260508 0.912551206983272 0.741234818837654 0.0274649266332011 ENSG00000137944 CCBL2
ENST00000370485 0.902408141349766 0.718693753176605 0.0303577272277304 ENSG00000137944 CCBL2
ENST00000370486 0.648494621884832 0.310490305273888 0.0672170354057662 ENSG00000137944 CCBL2
ENST00000321792 0.545426757436728 0.209976901677308 0.0799489100144233 ENSG00000213516 RBMXL1
ENST00000399794 0.544087855758027 0.20877912567936 0.0796696930820475 ENSG00000213516 RBMXL1
ENST00000413769 0.843637723887962 0.594920555101331 0.0438944637393704 ENSG00000213516 RBMXL1
ENST00000370481 0.994762366517291 0.97819550377859 -0.00277877835439572 ENSG00000117226 GBP3
ENST00000370482 0.994762366517291 0.97819550377859 -0.00277877835439572 ENSG00000117226 GBP3
ENST00000489444 0.992514416052965 0.968374656990353 -0.00402953225681128 ENSG00000117226 GBP3
ENST00000493594 0.942729339163328 0.815420226692679 -0.0233627925317989 ENSG00000117226 GBP3
ENST00000235878 0.809104399339357 0.531514502082269 -0.0616822736838029 ENSG00000117226 GBP3
ENST00000358200 0.927871807485822 0.776981623503469 0.0297538706427774 ENSG00000197147 LRRC8B
ENST00000330947 0.96180656688681 0.866391163325809 -0.016749446269433 ENSG00000197147 LRRC8B
ENST00000439853 0.810869395362139 0.534595170412193 0.059791615060495 ENSG00000197147 LRRC8B
ENST00000443562 0.763701933629712 0.459414830333873 0.0746503057144252 ENSG00000231999 RP5-1007M22.2
ENST00000429074 0.435672130213317 0.126672247151491 -0.172547886162525 ENSG00000230735 RP11-413E1.4
ENST00000370454 0.933186481855632 0.79067263738354 -0.0293600299364359 ENSG00000171488 LRRC8C
ENST00000479252 0.903261413455553 0.720856548524257 -0.0402482755876907 ENSG00000171488 LRRC8C
ENST00000370453 0.46936684903592 0.149476923444187 -0.155852196322536 ENSG00000271949 RP11-302M6.4
ENST00000482063 0.534617108200854 0.200514152659412 -0.16131954161205 ENSG00000171488 LRRC8C
ENST00000525774 0.0918977651233725 0.00499264972899023 -0.315109950810389 ENSG00000171492 LRRC8D
ENST00000337338 0.410727836986738 0.111816478170355 -0.154492433052837 ENSG00000171492 LRRC8D
ENST00000394593 0.401876141223335 0.106613923807777 -0.157097542924989 ENSG00000171492 LRRC8D
ENST00000532201 0.125647473390743 0.00949584066615219 -0.29054846592008 ENSG00000171492 LRRC8D
ENST00000414841 0.127871625554256 0.0097828868409546 -0.290307349556669 ENSG00000171492 LRRC8D
ENST00000527156 0.131232399019515 0.0103562832081693 -0.285099095539932 ENSG00000171492 LRRC8D
ENST00000441269 0.183070571466942 0.0208448253358339 -0.264623153912675 ENSG00000171492 LRRC8D
ENST00000394583 0.781541433794919 0.485485119937744 -0.0826145442646901 ENSG00000162664 ZNF326
ENST00000340281 0.783631708892567 0.488608670222584 -0.0818653138312605 ENSG00000162664 ZNF326
ENST00000361911 0.819547562386027 0.549952014114858 -0.0514092678188147 ENSG00000162664 ZNF326
ENST00000370447 0.787619860229351 0.495478010595935 -0.0822618404024013 ENSG00000162664 ZNF326
ENST00000455342 0.823612224266363 0.557245568349036 -0.0693552910497378 ENSG00000162664 ZNF326
ENST00000370440 0.680530151492712 0.346506593065879 -0.100850351758453 ENSG00000122482 ZNF644
ENST00000347275 0.681792991824322 0.348356018243752 -0.100415830657418 ENSG00000122482 ZNF644
ENST00000337393 0.65818575914949 0.321274396157878 -0.103920964128617 ENSG00000122482 ZNF644
ENST00000361321 0.598886244077973 0.258857313501511 -0.113028131311114 ENSG00000122482 ZNF644
ENST00000467231 0.608246874038715 0.268338038307454 -0.111878817917708 ENSG00000122482 ZNF644
ENST00000479798 0.90370681493495 0.721859028847995 0.03754224088912 ENSG00000122482 ZNF644
ENST00000498303 0.0548323561164701 0.00175409772338461 -0.281469187684505 ENSG00000122482 ZNF644
ENST00000474405 0.138139125715642 0.0115669945046859 -0.273743095843657 ENSG00000122482 ZNF644
ENST00000370425 0.776705039875411 0.478949967781748 0.100659488704992 ENSG00000162669 HFM1
ENST00000294696 0.776705039875411 0.478949967781748 0.100659488704992 ENSG00000162669 HFM1
ENST00000370424 0.776746185401493 0.479011779944969 0.100628519497952 ENSG00000162669 HFM1
ENST00000481900 0.745686672499702 0.433106624693391 0.114273659223251 ENSG00000162669 HFM1
ENST00000488023 0.745751980233566 0.433262848751197 0.114226276486327 ENSG00000162669 HFM1
ENST00000448819 0.746136279642675 0.43374348846448 0.114115513383731 ENSG00000162669 HFM1
ENST00000427444 0.758836394424038 0.452667685902677 0.11183687684517 ENSG00000162669 HFM1
ENST00000430031 0.573850485133233 0.234689320487917 -0.114265403404129 ENSG00000097046 CDC7
ENST00000234626 0.639741528954675 0.300802637736498 -0.0980143634404616 ENSG00000097046 CDC7
ENST00000428239 0.678238208513195 0.343771321973057 -0.0931927038942363 ENSG00000097046 CDC7
ENST00000426137 0.801713587050764 0.518897171724438 -0.0721222578211414 ENSG00000097046 CDC7
ENST00000497611 0.735976469950782 0.418733918785906 -0.090462744846352 ENSG00000097046 CDC7
ENST00000486509 0.61040710017843 0.270656709763766 -0.116240548128198 ENSG00000097046 CDC7
ENST00000212355 0.341617840191484 0.0754503916826729 -0.114932119730536 ENSG00000069702 TGFBR3
ENST00000533089 0.497418513932017 0.170609747133327 -0.100795509213323 ENSG00000069702 TGFBR3
ENST00000370399 0.513342024747433 0.182157820086296 -0.0968624706045508 ENSG00000069702 TGFBR3
ENST00000525962 0.563049460379291 0.224370081398099 -0.0913811426071824 ENSG00000069702 TGFBR3
ENST00000532540 0.443078228530001 0.131414222895365 -0.110382791794901 ENSG00000069702 TGFBR3
ENST00000465892 0.4153370242391 0.114371158527057 -0.120254061620218 ENSG00000069702 TGFBR3
ENST00000370360 0.0324335194321575 0.000622788881829025 -0.243694480346453 ENSG00000174842 GLMN
ENST00000534881 0.0324335194321575 0.000622788881829025 -0.243694480346453 ENSG00000174842 GLMN
ENST00000495106 0.0325424257236266 0.000629337838897047 -0.243677120070403 ENSG00000174842 GLMN
ENST00000495852 0.101622237695582 0.00628629327838199 -0.225121441491593 ENSG00000174842 GLMN
ENST00000463560 0.100040263024592 0.00606258875416901 -0.239090081228823 ENSG00000174842 GLMN
ENST00000610020 0.673269527710552 0.338071730185843 -0.119053852122785 ENSG00000122484 RPAP2
ENST00000484158 0.564112497703532 0.225588564934975 -0.138371235566138 ENSG00000122484 RPAP2
ENST00000477322 0.456183978559562 0.140572721732049 -0.149858397794973 ENSG00000122484 RPAP2
ENST00000370331 0.0420864407604034 0.00106584804661379 -0.273496137590711 ENSG00000067208 EVI5
ENST00000540033 0.0420864407604034 0.00106584804661379 -0.273496137590711 ENSG00000067208 EVI5
ENST00000543509 0.0187945174060204 0.000229132253812753 -0.324023488055164 ENSG00000067208 EVI5
ENST00000491940 0.0306127764483211 0.000552219574410122 -0.382382181979149 ENSG00000067208 EVI5
ENST00000468580 0.00908100958139068 5.1237369783046e-05 -0.451064665831379 ENSG00000067208 EVI5
ENST00000492613 0.0110500969138399 7.64745774192465e-05 -0.449414789406188 ENSG00000067208 EVI5
ENST00000474806 0.204539980703613 0.0259329444112956 -0.217611678618339 ENSG00000067208 EVI5
ENST00000466778 0.263630564225321 0.0434551017498382 -0.230471213940299 ENSG00000067208 EVI5
ENST00000370321 0.748302387104978 0.436876603288452 0.0717196474842065 ENSG00000122406 RPL5
ENST00000470843 0.580629803029809 0.241036394267362 0.0843697741253533 ENSG00000122406 RPL5
ENST00000315741 0.400929783427916 0.106152511637803 0.0957546816749792 ENSG00000122406 RPL5
ENST00000461952 0.658293311968854 0.321412706821269 0.0841919017130773 ENSG00000122406 RPL5
ENST00000497519 0.969352218358364 0.888069574113352 0.0211999637528011 ENSG00000122406 RPL5
ENST00000370310 0.257596640994309 0.0415984537036254 -0.246355156700838 ENSG00000154511 FAM69A
ENST00000540243 0.646702298506954 0.308955975744618 -0.0854768185089064 ENSG00000143033 MTF2
ENST00000545708 0.646702298506954 0.308955975744618 -0.0854768185089064 ENSG00000143033 MTF2
ENST00000370298 0.646702298506954 0.308955975744618 -0.0854768185089064 ENSG00000143033 MTF2
ENST00000474314 0.524494917255129 0.191395132411748 -0.124238632032718 ENSG00000143033 MTF2
ENST00000473430 0.653301723855396 0.315972419504373 -0.0910662676275716 ENSG00000143033 MTF2
ENST00000494963 0.593847710526713 0.254370138670156 -0.102523875158992 ENSG00000143033 MTF2
ENST00000471953 0.519198809930386 0.186934702985107 -0.10933161643492 ENSG00000143033 MTF2
ENST00000370303 0.533516811242823 0.199516015110441 -0.109387345044667 ENSG00000143033 MTF2
ENST00000467953 0.752433534719904 0.442416643509395 -0.0820749968423604 ENSG00000143033 MTF2
ENST00000497976 0.549091796649842 0.212968748700751 -0.116117600187106 ENSG00000143033 MTF2
ENST00000476037 0.783838321136832 0.48900966556123 -0.0720101197364235 ENSG00000143033 MTF2
ENST00000487263 0.639423254667289 0.300281486610274 -0.101732857070062 ENSG00000143033 MTF2
ENST00000489480 0.813751839527531 0.539656257718373 -0.0708113482287522 ENSG00000143033 MTF2
ENST00000370282 0.896824455821235 0.705450309779242 0.0426100565811356 ENSG00000117500 TMED5
ENST00000370290 0.919664360144576 0.75830425676985 0.03562213774162 ENSG00000117500 TMED5
ENST00000483033 0.898276619748837 0.708909412112446 0.0441904048845528 ENSG00000117500 TMED5
ENST00000479918 0.697864518727398 0.366911090879906 0.0872952203585734 ENSG00000117500 TMED5
ENST00000370280 0.55860211226068 0.220881388058873 0.130290016470206 ENSG00000117500 TMED5
ENST00000343253 0.64801537743399 0.310079234878433 -0.120934237727654 ENSG00000122483 CCDC18
ENST00000528942 0.660579687022311 0.323953605070828 0.0827341778994269 ENSG00000122483 CCDC18
ENST00000334652 0.529919102527741 0.196235060107329 -0.168080769423002 ENSG00000122483 CCDC18
ENST00000557479 0.529919102527741 0.196235060107329 -0.168080769423002 ENSG00000122483 CCDC18
ENST00000338949 0.529919102527741 0.196235060107329 -0.168080769423002 ENSG00000122483 CCDC18
ENST00000401026 0.529662191875802 0.195962025884329 -0.168187872126728 ENSG00000122483 CCDC18
ENST00000448243 0.491970312454955 0.166540003052423 -0.139157168098099 ENSG00000122483 CCDC18
ENST00000370276 0.544500835849419 0.209207586428982 -0.166069200115542 ENSG00000122483 CCDC18
ENST00000479653 0.68112797199838 0.347282937549304 -0.0953780613616664 ENSG00000122483 CCDC18
ENST00000481180 0.560076333534498 0.222146909224268 -0.163959121943088 ENSG00000122483 CCDC18
ENST00000455267 0.601248936887603 0.261229768470388 -0.162744378346423 ENSG00000122483 CCDC18
ENST00000421014 0.704908261354291 0.375758578640642 -0.129997824026126 ENSG00000122483 CCDC18
ENST00000447456 0.356130225294694 0.0824971391919036 -0.197136048382174 ENSG00000122483 CCDC18
ENST00000413606 0.349826682539055 0.0793836713045699 -0.185753282292417 ENSG00000223745 RP4-717I23.3
ENST00000602488 0.549208809463761 0.213094438898869 -0.171114690528549 ENSG00000223745 RP4-717I23.3
ENST00000457025 0.383610753525892 0.0967648511723554 -0.199943990130753 ENSG00000223745 RP4-717I23.3
ENST00000446528 0.279910661145986 0.0494090213090837 -0.250614909809704 ENSG00000223745 RP4-717I23.3
ENST00000451302 0.223673748905271 0.0312762301476682 -0.196287632034845 ENSG00000223745 RP4-717I23.3
ENST00000415150 0.21541190486306 0.0287301013136859 -0.274304684114032 ENSG00000223745 RP4-717I23.3
ENST00000455474 0.384580428221169 0.097204288896518 -0.207056072862178 ENSG00000223745 RP4-717I23.3
ENST00000447577 0.442526667759531 0.131136149869325 -0.172114358988887 ENSG00000223745 RP4-717I23.3
ENST00000442860 0.408190184503247 0.110158989535661 -0.204617943120108 ENSG00000223745 RP4-717I23.3
ENST00000414430 0.33102227968479 0.0705790739696577 -0.229417806639789 ENSG00000223745 RP4-717I23.3
ENST00000429859 0.400184260679232 0.105591358552401 -0.20283923172455 ENSG00000223745 RP4-717I23.3
ENST00000427669 0.338094562817266 0.0739330757993511 -0.22669958054593 ENSG00000223745 RP4-717I23.3
ENST00000424517 0.226556244202855 0.0321432929416619 -0.269135950203177 ENSG00000223745 RP4-717I23.3
ENST00000450843 0.345981611094715 0.0775413274185031 -0.186155720227447 ENSG00000223745 RP4-717I23.3
ENST00000440778 0.330375993183317 0.070184866591105 -0.196517403348235 ENSG00000223745 RP4-717I23.3
ENST00000421202 0.366016405562502 0.0872963133499614 -0.162355130939393 ENSG00000223745 RP4-717I23.3
ENST00000436200 0.335965180117774 0.0728566653085541 -0.215589263496262 ENSG00000223745 RP4-717I23.3
ENST00000432741 0.325812674810668 0.0681029539736007 -0.214978683895563 ENSG00000223745 RP4-717I23.3
ENST00000411670 0.771513870074838 0.471224737589528 -0.0681592972430733 ENSG00000223745 RP4-717I23.3
ENST00000452347 0.758723208040517 0.452469592762603 -0.0819536604483829 ENSG00000223745 RP4-717I23.3
ENST00000438777 0.75111091098716 0.440590425462443 -0.086970472913993 ENSG00000223745 RP4-717I23.3
ENST00000449305 0.759596761948084 0.453590039914501 -0.0837855392380191 ENSG00000223745 RP4-717I23.3
ENST00000457387 0.78571638145604 0.491646547667798 -0.0770601128423186 ENSG00000223745 RP4-717I23.3
ENST00000445076 0.78571638145604 0.491646547667798 -0.0770601128423186 ENSG00000223745 RP4-717I23.3
ENST00000370272 0.689213951227302 0.356880139863166 -0.0538988649080096 ENSG00000117505 DR1
ENST00000370267 0.525481822905921 0.192276387609588 -0.061237502898791 ENSG00000117505 DR1
ENST00000481583 0.48548723372067 0.161578882826514 -0.13612801093234 ENSG00000117505 DR1
ENST00000370256 0.679497657872962 0.345135624897454 -0.11576519417766 ENSG00000137942 FNBP1L
ENST00000271234 0.679497657872962 0.345135624897454 -0.11576519417766 ENSG00000137942 FNBP1L
ENST00000260506 0.679497657872962 0.345135624897454 -0.11576519417766 ENSG00000137942 FNBP1L
ENST00000604705 0.505499239888516 0.176641797244237 -0.183999554634897 ENSG00000137942 FNBP1L
ENST00000370253 0.666494841398466 0.330237165891149 -0.120041639711958 ENSG00000137942 FNBP1L
ENST00000424449 0.824872184486301 0.559772111450745 -0.0698871816705984 ENSG00000137942 FNBP1L
ENST00000603526 0.684315075716065 0.351311736510222 -0.125867135750305 ENSG00000137942 FNBP1L
ENST00000370247 0.809104399339357 0.531511463094421 -0.0452322880264406 ENSG00000137936 BCAR3
ENST00000260502 0.386281938113675 0.0980840501692976 -0.108357421088167 ENSG00000137936 BCAR3
ENST00000370244 0.274461634215523 0.0472859793000615 -0.123823974051963 ENSG00000137936 BCAR3
ENST00000539242 0.825218478793023 0.560192123483739 0.0469361200697583 ENSG00000137936 BCAR3
ENST00000370243 0.361008590916932 0.084844416034828 -0.113422187027149 ENSG00000137936 BCAR3
ENST00000479503 0.063237440043244 0.00234490453539678 -0.280270667121696 ENSG00000137936 BCAR3
ENST00000469315 0.422291357703417 0.118536041086424 -0.160115241305635 ENSG00000137936 BCAR3
ENST00000436063 0.985673300341709 0.940459618926 -0.00910917176738196 ENSG00000067334 DNTTIP2
ENST00000496535 0.978386033055384 0.917174946110753 0.0138962527684977 ENSG00000067334 DNTTIP2
ENST00000359208 0.977533566565079 0.914857916685719 -0.0130115090733645 ENSG00000067334 DNTTIP2
ENST00000460191 0.956348079123154 0.852342519456521 -0.0222045071967106 ENSG00000067334 DNTTIP2
ENST00000496672 0.953481433525483 0.844100859942944 -0.0193562355068064 ENSG00000067334 DNTTIP2
ENST00000528680 0.980636552184421 0.924541864131673 -0.00748808664349294 ENSG00000067334 DNTTIP2
ENST00000370238 0.939318170859428 0.806202831918784 0.0232843481049964 ENSG00000023909 GCLM
ENST00000467772 0.763985495405122 0.459817803538345 0.0842395971425585 ENSG00000023909 GCLM
ENST00000552844 0.937132419217425 0.799981440457241 0.0323565798163615 ENSG00000137962 ARHGAP29
ENST00000260526 0.916766525062167 0.751467268521697 0.0402972134561329 ENSG00000137962 ARHGAP29
ENST00000482481 0.709231636613284 0.381243540526369 0.128178805278469 ENSG00000137962 ARHGAP29
ENST00000370217 0.893485636108048 0.697193223610809 -0.0544893713499773 ENSG00000137962 ARHGAP29
ENST00000394233 0.724668088626217 0.4013357289003 -0.0507169116953686 ENSG00000117528 ABCD3
ENST00000454898 0.523712380336106 0.190911172783823 -0.0805060694764237 ENSG00000117528 ABCD3
ENST00000536817 0.680864843206092 0.346952010981696 -0.0563177938968173 ENSG00000117528 ABCD3
ENST00000370214 0.71921345003417 0.393241601356049 -0.0516280262696429 ENSG00000117528 ABCD3
ENST00000315713 0.267499013657139 0.0448638261667719 -0.140500905785819 ENSG00000117528 ABCD3
ENST00000468860 0.354416470909323 0.0815001247591741 -0.134781935456977 ENSG00000117528 ABCD3
ENST00000493416 0.984133939292689 0.934178878188316 0.00682770498147475 ENSG00000117528 ABCD3
ENST00000484213 0.915898462404525 0.749611108709587 0.019686662704613 ENSG00000117528 ABCD3
ENST00000464165 0.770620919902262 0.469593694050129 0.0676549520421981 ENSG00000117528 ABCD3
ENST00000370206 0.848712517518059 0.604765990843283 0.0623292398780912 ENSG00000117519 CNN3
ENST00000538964 0.851091634972763 0.609433691312689 0.0615743862030221 ENSG00000117519 CNN3
ENST00000394202 0.834355658516871 0.578086065612056 0.0665164374217853 ENSG00000117519 CNN3
ENST00000545882 0.841488080110723 0.590710663372325 0.0662620685361748 ENSG00000117519 CNN3
ENST00000461018 0.755188146725419 0.446869389766431 0.106029495868932 ENSG00000117519 CNN3
ENST00000487539 0.714295401856282 0.386930046545569 0.113191748314462 ENSG00000117519 CNN3
ENST00000415017 0.779835444630257 0.483072746573107 0.0857058864288736 ENSG00000117519 CNN3
ENST00000474409 0.913115848456249 0.742350419797496 0.041209180762609 ENSG00000117519 CNN3
ENST00000370205 0.26119205320788 0.0427348300792435 -0.194134873772307 ENSG00000172339 ALG14
ENST00000604534 0.884457004906762 0.677499361305138 0.0362055236051308 ENSG00000271092 TMEM56-RWDD3
ENST00000604203 0.988032139292054 0.95038318367712 0.00552261514136682 ENSG00000271092 TMEM56-RWDD3
ENST00000370202 0.998199827380379 0.991871085533776 -0.000966539689650004 ENSG00000122481 RWDD3
ENST00000429514 0.815337931103515 0.542572303234643 0.057427772947744 ENSG00000122481 RWDD3
ENST00000263893 0.998199827380379 0.991724529700731 -0.00098452051270569 ENSG00000122481 RWDD3
ENST00000492639 0.762994656133992 0.458089308910638 0.0714589039012736 ENSG00000122481 RWDD3
ENST00000495272 0.998199827380379 0.991724529700731 -0.00098452051270569 ENSG00000122481 RWDD3
ENST00000497058 0.998199827380379 0.99149690143868 -0.00101168681443164 ENSG00000122481 RWDD3
ENST00000473397 0.99896752391243 0.995176349847073 0.000573129832546814 ENSG00000122481 RWDD3
ENST00000444665 0.975673431000483 0.907911612352901 -0.0136700099714039 ENSG00000228852 RP11-57H12.5
ENST00000468715 0.965093755089609 0.876810512191035 -0.0201003143793121 ENSG00000137970 RPL7P9
ENST00000482253 0.181536077584803 0.0205483203042814 -0.257875806283409 ENSG00000117569 PTBP2
ENST00000609116 0.208864451422125 0.0270463366921848 -0.248850176817877 ENSG00000117569 PTBP2
ENST00000460706 0.0583956267304532 0.00200296307272073 -0.323641461693714 ENSG00000117569 PTBP2
ENST00000370197 0.205332081501301 0.0261225988891513 -0.249410973979426 ENSG00000117569 PTBP2
ENST00000370198 0.205332081501301 0.0261225988891513 -0.249410973979426 ENSG00000117569 PTBP2
ENST00000476419 0.172810427982767 0.0184825381744639 -0.261695740440064 ENSG00000117569 PTBP2
ENST00000426398 0.205332081501301 0.0261225988891513 -0.249410973979426 ENSG00000117569 PTBP2
ENST00000394184 0.179456512543136 0.0199565122148912 -0.259907142411466 ENSG00000117569 PTBP2
ENST00000541987 0.178666242472754 0.0197193452266738 -0.260106574219509 ENSG00000117569 PTBP2
ENST00000459735 0.272788309442986 0.0466728214536261 -0.237094915161239 ENSG00000117569 PTBP2
ENST00000476783 0.292549173686629 0.0542048961836366 -0.228060901348744 ENSG00000117569 PTBP2
ENST00000492905 0.292549173686629 0.0542048961836366 -0.228060901348744 ENSG00000117569 PTBP2
ENST00000370192 0.446743082039543 0.133921797041281 -0.197733321623798 ENSG00000188641 DPYD
ENST00000423006 0.728118251360613 0.406943238117847 -0.119237022021656 ENSG00000188641 DPYD
ENST00000306031 0.837148871674626 0.583477564040143 -0.0769677587014725 ENSG00000188641 DPYD
ENST00000370189 0.855288722040049 0.617794262563982 -0.0557974681166045 ENSG00000162627 SNX7
ENST00000529992 0.857076147680359 0.621178881633671 -0.0552719151479331 ENSG00000162627 SNX7
ENST00000306121 0.857016855724673 0.62103942291413 -0.0553042312134788 ENSG00000162627 SNX7
ENST00000528824 0.831613377990987 0.572349368955142 -0.0645173364368345 ENSG00000162627 SNX7
ENST00000454199 0.867370030361016 0.64155650256885 0.059832446208648 ENSG00000162627 SNX7
ENST00000287474 0.606007183104475 0.26589617245658 -0.118877690348819 ENSG00000156869 FRRS1
ENST00000414213 0.606007183104475 0.26589617245658 -0.118877690348819 ENSG00000156869 FRRS1
ENST00000361915 0.990959474068166 0.960821858026403 0.00473446294521325 ENSG00000162688 AGL
ENST00000294724 0.957702824160267 0.856299268208556 -0.018291017384534 ENSG00000162688 AGL
ENST00000370163 0.957702824160267 0.856299268208556 -0.018291017384534 ENSG00000162688 AGL
ENST00000370165 0.957702824160267 0.856299268208556 -0.018291017384534 ENSG00000162688 AGL
ENST00000361302 0.958027171258417 0.857164269655733 -0.0182144558710784 ENSG00000162688 AGL
ENST00000370161 0.950867883170102 0.836677940299645 -0.0210210242669462 ENSG00000162688 AGL
ENST00000361522 0.977475070484699 0.914555236057867 -0.0110403087791157 ENSG00000162688 AGL
ENST00000370155 0.958549404335126 0.858310381583987 0.0124425134779074 ENSG00000117620 SLC35A3
ENST00000465289 0.999028280054793 0.995453014462703 0.00035841359493532 ENSG00000117620 SLC35A3
ENST00000427993 0.813936465887119 0.540161824499368 0.0419443547683158 ENSG00000117620 SLC35A3
ENST00000533028 0.98850418740992 0.952080115526993 -0.00388636689700696 ENSG00000117620 SLC35A3
ENST00000370153 0.983424737750483 0.932435484882316 0.00601600203809908 ENSG00000117620 SLC35A3
ENST00000422078 0.854114173637139 0.615501723080346 0.0459753723902128 ENSG00000117620 SLC35A3
ENST00000370156 0.964800935129641 0.876016785262208 -0.012274643691846 ENSG00000117620 SLC35A3
ENST00000370152 0.519861051416134 0.187548113159096 0.0769356703906193 ENSG00000156875 HIAT1
ENST00000432294 0.543154007655794 0.207940689187272 0.0936717290264827 ENSG00000241073 RP4-714D9.2
ENST00000421661 0.955130273353987 0.848784624532732 -0.0190729872750328 ENSG00000156875 HIAT1
ENST00000287482 0.788959165384324 0.497689763042536 -0.097645571582981 ENSG00000156876 SASS6
ENST00000462159 0.788959165384324 0.497689763042536 -0.097645571582981 ENSG00000156876 SASS6
ENST00000535161 0.811596989277255 0.536183715316668 -0.0900854621649726 ENSG00000156876 SASS6
ENST00000370143 0.451302795966378 0.137190796044495 -0.155996960641768 ENSG00000122435 TRMT13
ENST00000370141 0.667416994659342 0.3315861731578 -0.100088618649667 ENSG00000122435 TRMT13
ENST00000482437 0.390330876879011 0.100400503756078 -0.151273407546968 ENSG00000122435 TRMT13
ENST00000370139 0.450011868561581 0.136250224901991 -0.15489462107093 ENSG00000122435 TRMT13
ENST00000370138 0.935441535655349 0.796472102991501 -0.0318751662803476 ENSG00000122477 LRRC39
ENST00000342895 0.935441535655349 0.796472102991501 -0.0318751662803476 ENSG00000122477 LRRC39
ENST00000370137 0.935441535655349 0.796472102991501 -0.0318751662803476 ENSG00000122477 LRRC39
ENST00000370132 0.433145798170135 0.125078611481942 -0.12102113426323 ENSG00000137992 DBT
ENST00000370131 0.582047837472426 0.2426519872103 -0.116884322938205 ENSG00000137992 DBT
ENST00000370128 0.969939801665688 0.889696782186773 -0.0083338618212203 ENSG00000137996 RTCA
ENST00000498617 0.558628988032917 0.220898413247812 0.0856052089654206 ENSG00000137996 RTCA
ENST00000483474 0.600173466336589 0.260021256429882 0.0813881103763164 ENSG00000137996 RTCA
ENST00000260563 0.961928306898374 0.867207407392221 -0.00975009435017936 ENSG00000137996 RTCA
ENST00000370126 0.546924587634202 0.211141071267989 0.150247701482018 ENSG00000137996 RTCA
ENST00000542213 0.415466183480475 0.114514070406335 -0.147822664006768 ENSG00000079335 CDC14A
ENST00000455467 0.472580675013577 0.151833659908723 -0.128816966599432 ENSG00000079335 CDC14A
ENST00000370125 0.670723823607666 0.335473959726133 -0.0908515149104392 ENSG00000079335 CDC14A
ENST00000361544 0.41274691197118 0.112963717742247 -0.1472959315761 ENSG00000079335 CDC14A
ENST00000370124 0.383399557432798 0.0966867807064817 -0.155995449175057 ENSG00000079335 CDC14A
ENST00000336454 0.666950187475973 0.331065069542202 -0.091761302930349 ENSG00000079335 CDC14A
ENST00000544534 0.659199585893878 0.322491170300301 -0.0962614916560364 ENSG00000079335 CDC14A
ENST00000370113 0.861132620819236 0.62964645310697 0.0353699569085233 ENSG00000162694 EXTL2
ENST00000370114 0.848394286724171 0.60400881163384 0.0364264862043225 ENSG00000162694 EXTL2
ENST00000535414 0.916313793692386 0.750321772259154 0.0229385642302533 ENSG00000162694 EXTL2
ENST00000450240 0.945819977901766 0.8237727671822 0.0166021541850036 ENSG00000162694 EXTL2
ENST00000416479 0.987393958734076 0.948513392481455 -0.00458766271812646 ENSG00000162694 EXTL2
ENST00000494907 0.715577531162847 0.388503756732555 -0.065171453238984 ENSG00000162694 EXTL2
ENST00000480774 0.918409155770149 0.755449107908018 -0.028015418859368 ENSG00000162694 EXTL2
ENST00000370112 0.839801870495696 0.587390578536749 -0.0481337888690838 ENSG00000162695 SLC30A7
ENST00000357650 0.459504420880112 0.142953078484649 -0.100990670668815 ENSG00000162695 SLC30A7
ENST00000370105 0.504724814081823 0.176056641623896 -0.0910922471094277 ENSG00000117543 DPH5
ENST00000488789 0.448005776965342 0.135048847179431 -0.0974573705336289 ENSG00000117543 DPH5
ENST00000370109 0.456318232518102 0.140718270030377 -0.0982860381953863 ENSG00000117543 DPH5
ENST00000492067 0.804650935060145 0.524521238172288 -0.0524195687144004 ENSG00000117543 DPH5
ENST00000427040 0.637854114531939 0.298597058890671 0.0984444188212435 ENSG00000117543 DPH5
ENST00000481871 0.700622988869433 0.370506232736289 -0.0644170127158475 ENSG00000117543 DPH5
ENST00000593496 0.528380443706417 0.194795079823253 0.132882089119181 ENSG00000269175 AC093157.1
ENST00000464270 0.451613849461468 0.137329165606425 -0.0986600993273094 ENSG00000117543 DPH5
ENST00000342173 0.452716432864179 0.137986524260726 -0.098730274380239 ENSG00000117543 DPH5
ENST00000466807 0.437991400213608 0.128106701017528 -0.10194565323666 ENSG00000117543 DPH5
ENST00000477293 0.457242467201368 0.141584482760058 -0.098696393858262 ENSG00000117543 DPH5
ENST00000498372 0.457242467201368 0.141584482760058 -0.098696393858262 ENSG00000117543 DPH5
ENST00000488176 0.465950028572405 0.147113035861655 -0.0980208590448286 ENSG00000117543 DPH5
ENST00000490732 0.481072143483669 0.158006556127491 -0.0952970583451604 ENSG00000117543 DPH5
ENST00000476507 0.0780283179024056 0.00349138242549192 -0.234866447021043 ENSG00000117543 DPH5
ENST00000481982 0.229887310446393 0.0330465617925065 -0.236829733634936 ENSG00000117543 DPH5
ENST00000453011 0.260848983154944 0.0426266097297504 -0.247331535423 ENSG00000233184 RP11-421L21.3
ENST00000446527 0.220369494738517 0.0303533621188829 -0.259657740372478 ENSG00000233184 RP11-421L21.3
ENST00000416329 0.36440640892786 0.0866137902000574 -0.195262766932524 ENSG00000233184 RP11-421L21.3
ENST00000358392 0.256243935387935 0.0411612588963104 -0.144759620884157 ENSG00000060718 COL11A1
ENST00000353414 0.256243935387935 0.0411612588963104 -0.144759620884157 ENSG00000060718 COL11A1
ENST00000370096 0.25635642183984 0.0411960928833495 -0.144756831576352 ENSG00000060718 COL11A1
ENST00000470170 0.761697909007587 0.456578533730795 -0.0951685822260311 ENSG00000060718 COL11A1
ENST00000512756 0.254902318646238 0.0408058028911855 -0.145456287047099 ENSG00000060718 COL11A1
ENST00000461720 0.298384508828868 0.0565666525468718 -0.171859511272269 ENSG00000060718 COL11A1
ENST00000427239 0.524491121036093 0.19138809344954 -0.145037205917438 ENSG00000060718 COL11A1
ENST00000447608 0.661393478016924 0.324772216207642 -0.136762630111016 ENSG00000060718 COL11A1
ENST00000524631 0.765074333847706 0.461304159393483 -0.0775767482352817 ENSG00000185946 RNPC3
ENST00000531883 0.843293018939299 0.59446392544518 -0.0620073257360503 ENSG00000185946 RNPC3
ENST00000533099 0.902042400470922 0.717297033475933 -0.0358518921925894 ENSG00000185946 RNPC3
ENST00000527062 0.759711438567241 0.453728062108309 -0.0885915952956354 ENSG00000185946 RNPC3
ENST00000423855 0.887599483345583 0.683480876671933 -0.0412840946643686 ENSG00000185946 RNPC3
ENST00000533834 0.734511004202217 0.416661006749398 -0.0958662045252316 ENSG00000185946 RNPC3
ENST00000477657 0.906983750337557 0.72852000797837 0.0390182011510777 ENSG00000240038 AMY2B
ENST00000361318 0.664369693661374 0.327982767675313 0.0809630339010963 ENSG00000198890 PRMT6
ENST00000370078 0.650719935771827 0.312818335406017 0.0833798251784385 ENSG00000198890 PRMT6
ENST00000370071 0.45783478759463 0.141994421781532 -0.21542137134095 ENSG00000162631 NTNG1
ENST00000370074 0.45783478759463 0.141994421781532 -0.21542137134095 ENSG00000162631 NTNG1
ENST00000370073 0.45783478759463 0.141994421781532 -0.21542137134095 ENSG00000162631 NTNG1
ENST00000370061 0.462297228973822 0.144893775575679 -0.21457043981546 ENSG00000162631 NTNG1
ENST00000370070 0.462297228973822 0.144893775575679 -0.21457043981546 ENSG00000162631 NTNG1
ENST00000370072 0.462297228973822 0.144893775575679 -0.21457043981546 ENSG00000162631 NTNG1
ENST00000542803 0.462297228973822 0.144893775575679 -0.21457043981546 ENSG00000162631 NTNG1
ENST00000370068 0.450011868561581 0.136244886673879 -0.218830783309781 ENSG00000162631 NTNG1
ENST00000370067 0.435428518704767 0.126485356068305 -0.224430668763494 ENSG00000162631 NTNG1
ENST00000370065 0.277137758246403 0.0485469995691624 -0.293056203685039 ENSG00000162631 NTNG1
ENST00000370066 0.277137758246403 0.0485469995691624 -0.293056203685039 ENSG00000162631 NTNG1
ENST00000370056 0.655022203331768 0.31792265548582 -0.128854033030691 ENSG00000134215 VAV3
ENST00000527011 0.673490384872684 0.338487541173751 -0.124697596956547 ENSG00000134215 VAV3
ENST00000565488 0.766747463482822 0.463685094279544 -0.0823352629190967 ENSG00000085491 SLC25A24
ENST00000264128 0.758058391234968 0.451247801435471 -0.0847978065892916 ENSG00000085491 SLC25A24
ENST00000370041 0.783108698862298 0.487794753395028 -0.0803089234518612 ENSG00000085491 SLC25A24
ENST00000405454 0.900846516066344 0.714375074350035 -0.0335296481490804 ENSG00000162636 FAM102B
ENST00000370035 0.899228876044825 0.711137579783585 -0.0339508970552279 ENSG00000162636 FAM102B
ENST00000483371 0.981748583340824 0.927292154186654 0.00843096641786461 ENSG00000162636 FAM102B
ENST00000370025 0.904118968098242 0.722934579439037 -0.0338259795469626 ENSG00000134186 PRPF38B
ENST00000370022 0.849807420713526 0.606893638514008 0.037562273221112 ENSG00000134186 PRPF38B
ENST00000467302 0.849807420713526 0.606893638514008 0.037562273221112 ENSG00000134186 PRPF38B
ENST00000370021 0.904118968098242 0.722934579439037 -0.0338259795469626 ENSG00000134186 PRPF38B
ENST00000485810 0.899155224905163 0.710966527387447 -0.0467208100305488 ENSG00000134186 PRPF38B
ENST00000483586 0.262631064462126 0.0431690109104441 -0.19458338837581 ENSG00000116266 STXBP3
ENST00000469338 0.257792066885533 0.0416748110097388 -0.204011094810018 ENSG00000116266 STXBP3
ENST00000370008 0.661323572427013 0.324691752606029 -0.105854366726546 ENSG00000116266 STXBP3
ENST00000486601 0.91028281114021 0.736465320978235 -0.0481263652195573 ENSG00000116266 STXBP3
ENST00000485167 0.824370065308887 0.558851281742761 -0.0823300347355215 ENSG00000116266 STXBP3
ENST00000495245 0.979684090238132 0.921976115867843 0.0140468260289138 ENSG00000116266 STXBP3
ENST00000472099 0.952341750711979 0.840158514628668 0.0220077119979325 ENSG00000116266 STXBP3
ENST00000357393 0.749881225410597 0.439030755068098 -0.0637820511586657 ENSG00000162641 AKNAD1
ENST00000406462 0.864471421028622 0.636144039512394 -0.0464146871483505 ENSG00000121957 GPSM2
ENST00000435987 0.936969169883023 0.799549006153882 0.0192690688263814 ENSG00000121957 GPSM2
ENST00000264126 0.848101697230839 0.603681658671351 -0.0531262634346158 ENSG00000121957 GPSM2
ENST00000435475 0.980575358905121 0.924406581744166 -0.00996260935863097 ENSG00000121957 GPSM2
ENST00000446797 0.914167645133159 0.745250630409535 -0.0335136624464827 ENSG00000121957 GPSM2
ENST00000441735 0.862829683300287 0.6327989013767 0.0582741739638999 ENSG00000121957 GPSM2
ENST00000369968 0.831767520923771 0.572993603228245 -0.0519493604704981 ENSG00000121940 CLCC1
ENST00000369969 0.831767520923771 0.572993603228245 -0.0519493604704981 ENSG00000121940 CLCC1
ENST00000356970 0.795644139998626 0.508436044854196 -0.0572953789116037 ENSG00000121940 CLCC1
ENST00000369971 0.795644139998626 0.508436044854196 -0.0572953789116037 ENSG00000121940 CLCC1
ENST00000415331 0.795644139998626 0.508436044854196 -0.0572953789116037 ENSG00000121940 CLCC1
ENST00000369976 0.700555055649241 0.370418576145392 -0.0712617089053017 ENSG00000121940 CLCC1
ENST00000473062 0.802451178439483 0.520367074598534 -0.0593167398699462 ENSG00000121940 CLCC1
ENST00000482889 0.75635565689435 0.448726388386931 -0.0688645439208874 ENSG00000121940 CLCC1
ENST00000369970 0.619612415273701 0.280802070301043 -0.0748796423966714 ENSG00000121940 CLCC1
ENST00000302500 0.48936277085349 0.164416672792182 -0.0855174420932449 ENSG00000121940 CLCC1
ENST00000348264 0.48936277085349 0.164416672792182 -0.0855174420932449 ENSG00000121940 CLCC1
ENST00000400794 0.59732685299757 0.257249108093262 0.081928486979547 ENSG00000085433 WDR47
ENST00000361054 0.588471508194063 0.248740292103511 0.0834549083685235 ENSG00000085433 WDR47
ENST00000369962 0.588471508194063 0.248740292103511 0.0834549083685235 ENSG00000085433 WDR47
ENST00000369965 0.588471508194063 0.248740292103511 0.0834549083685235 ENSG00000085433 WDR47
ENST00000357672 0.588381482569694 0.248563745643946 0.0834599684419478 ENSG00000085433 WDR47
ENST00000530772 0.994589361156202 0.977467886436288 0.00336121029930385 ENSG00000085433 WDR47
ENST00000529074 0.996525608026715 0.984301331407825 0.00219515709465174 ENSG00000085433 WDR47
ENST00000531337 0.994284251019535 0.975396749322252 -0.00344209307143062 ENSG00000085433 WDR47
ENST00000461096 0.540290219171407 0.205619183493763 -0.105758541816345 ENSG00000197780 TAF13
ENST00000338366 0.789279123228753 0.498182740044406 -0.0557327462276008 ENSG00000197780 TAF13
ENST00000338272 0.915108336108819 0.747577737347895 -0.0291021516576408 ENSG00000215717 TMEM167B
ENST00000479160 0.836604014060281 0.582448458080321 0.0545337132096305 ENSG00000215717 TMEM167B
ENST00000602755 0.717651915169225 0.391160023450748 -0.129855487256229 ENSG00000270066 SCARNA2
ENST00000458748 0.717651915169225 0.391160023450748 -0.129855487256229 ENSG00000270066 SCARNA2
ENST00000234677 0.764981891749156 0.4611325007764 0.0353871324126063 ENSG00000031698 SARS
ENST00000482384 0.951504194841214 0.838039420601637 0.0194917678931987 ENSG00000031698 SARS
ENST00000477544 0.877186368953345 0.66032456694898 0.0304034263929019 ENSG00000031698 SARS
ENST00000369923 0.76807932312771 0.465954070481371 0.0349907274195946 ENSG00000031698 SARS
ENST00000471705 0.943859048715421 0.81816338106231 0.0220781806860585 ENSG00000031698 SARS
ENST00000468588 0.859948023290796 0.627297646137057 0.0495647517562 ENSG00000031698 SARS
[truncated: 8,301,850 more chars]
