# Supplementary material for: High-throughput allele-specific expression across 250 environmental conditions
Source: Genome Res. 2016 Dec;26(12):1627–38. doi: 10.1101/gr.209759.116 (PMC5131815; doi:10.1101/gr.209759.116)
Supplement: Supplemental Material [file supp_gr.209759.116_Supplemental_Table_S6.tar.gz › DEG_results/DP12_DEG_stats_T42C1.txt]

t.id padj pval logFC ensg g.id
ENST00000541675 0.260611033158385 0.047256937007974 0.26484288107473 ENSG00000227232 WASH7P
ENST00000423562 0.272793168296741 0.0521972479548065 0.259394327957263 ENSG00000227232 WASH7P
ENST00000438504 0.272793168296741 0.0521972479548065 0.259394327957263 ENSG00000227232 WASH7P
ENST00000488147 0.27433274373866 0.0529629740406477 0.258632717182296 ENSG00000227232 WASH7P
ENST00000538476 0.274297556440721 0.0529536463482623 0.258640398838772 ENSG00000227232 WASH7P
ENST00000440200 0.230774014269183 0.0368666978352968 0.18987002841972 ENSG00000230021 RP5-857K21.4
ENST00000414273 0.680426062084245 0.430791703208856 0.0895875292095606 ENSG00000237973 hsa-mir-6723
ENST00000467115 4.92247345176837e-06 1.31896636885598e-09 0.900545970213409 ENSG00000240409 MTATP8P1
ENST00000514057 1.2728349024294e-07 1.04262029821865e-11 0.934525646728034 ENSG00000248527 MTATP6P1
ENST00000416718 0.490662700628973 0.199692922941295 0.187391087500576 ENSG00000198744 RP5-857K21.11
ENST00000428504 0.967556353672052 0.926328145380457 -0.0110003643396224 ENSG00000228327 RP11-206L10.2
ENST00000429505 0.159011581874502 0.0176010232916616 -0.320121137734853 ENSG00000237491 RP11-206L10.9
ENST00000591440 0.0807373010329366 0.00478885636707809 -0.39650911767659 ENSG00000237491 RP11-206L10.9
ENST00000587530 0.0807373010329366 0.00478885636707809 -0.39650911767659 ENSG00000237491 RP11-206L10.9
ENST00000593022 0.0597464504481245 0.00267369932335461 -0.409231737273879 ENSG00000237491 RP11-206L10.9
ENST00000589531 0.0654164299624082 0.00316716338356296 -0.401318373198034 ENSG00000237491 RP11-206L10.9
ENST00000588951 0.0919201521200108 0.0060483195086785 -0.380283408651926 ENSG00000237491 RP11-206L10.9
ENST00000585768 0.119587722868507 0.00998313846546211 -0.367722400986294 ENSG00000237491 RP11-206L10.9
ENST00000585745 0.188675138603284 0.0245730868000798 -0.326207487198666 ENSG00000237491 RP11-206L10.9
ENST00000590848 0.0876892670257961 0.00555238424584478 -0.391831472926401 ENSG00000237491 RP11-206L10.9
ENST00000586288 0.0643203523058936 0.00304634690862063 -0.393324040485837 ENSG00000237491 RP11-206L10.9
ENST00000445118 0.704772111950953 0.467214457158707 0.0559879073952198 ENSG00000228794 LINC01128
ENST00000610067 0.842109555734649 0.683698444565164 -0.0382622331003506 ENSG00000228794 LINC01128
ENST00000441765 0.881468753183347 0.755468246815619 -0.0350787292130018 ENSG00000228794 LINC01128
ENST00000609139 0.869099697938184 0.731285204527823 -0.0325130034524528 ENSG00000228794 LINC01128
ENST00000449005 0.890009122814314 0.77134015969833 -0.0273277726239569 ENSG00000228794 LINC01128
ENST00000416570 0.89185639694852 0.774773442623631 -0.0268043409430623 ENSG00000228794 LINC01128
ENST00000448975 0.89185639694852 0.774773442623631 -0.0268043409430623 ENSG00000228794 LINC01128
ENST00000609009 0.82097547875983 0.648497049155829 -0.0470946860109223 ENSG00000228794 LINC01128
ENST00000608189 0.82097547875983 0.648497049155829 -0.0470946860109223 ENSG00000228794 LINC01128
ENST00000342066 0.214719409884716 0.0317307792820489 0.258082602614791 ENSG00000187634 SAMD11
ENST00000341065 0.222493186182192 0.0343291108241721 0.253684981688654 ENSG00000187634 SAMD11
ENST00000483767 0.361121158215616 0.096743649913119 0.195956828362478 ENSG00000188976 NOC2L
ENST00000327044 0.295608372138276 0.0623966690332241 0.211222739410139 ENSG00000188976 NOC2L
ENST00000477976 0.357932128155891 0.094737900565888 0.178429998727019 ENSG00000188976 NOC2L
ENST00000496938 0.634692680324216 0.369169117728634 0.112544853763422 ENSG00000188976 NOC2L
ENST00000487214 0.179562482039114 0.0224053208755778 0.253794906519665 ENSG00000188976 NOC2L
ENST00000469563 0.167767328833528 0.0196072155817731 0.295684792389202 ENSG00000188976 NOC2L
ENST00000338591 0.366626055849437 0.100040548590391 0.227033194634698 ENSG00000187961 KLHL17
ENST00000463212 0.816774382876454 0.64156023513794 0.0598021371769858 ENSG00000187961 KLHL17
ENST00000466300 0.428052449086769 0.143401090434436 0.200387856274025 ENSG00000187961 KLHL17
ENST00000481067 0.49330191900884 0.202088334888792 0.16484883802598 ENSG00000187961 KLHL17
ENST00000428771 0.423630218678466 0.13992134490964 0.193358835810363 ENSG00000188290 HES4
ENST00000304952 0.414122877580489 0.132860226149945 0.197432926783428 ENSG00000188290 HES4
ENST00000481869 0.40181582640448 0.124224388937912 0.201675884174298 ENSG00000188290 HES4
ENST00000484667 0.483274978293583 0.192881326456339 0.168908630594878 ENSG00000188290 HES4
ENST00000379389 0.763175102894218 0.555687092151704 -0.0729554763691986 ENSG00000187608 ISG15
ENST00000379370 0.474637313093108 0.184668638722294 0.196647772980252 ENSG00000188157 AGRN
ENST00000477585 0.344152045492341 0.0868102091745111 0.231709893338289 ENSG00000188157 AGRN
ENST00000469403 0.291651879561151 0.0604295795912299 0.255722941521071 ENSG00000188157 AGRN
ENST00000479707 0.383814006321975 0.110953643076206 0.2204948200177 ENSG00000188157 AGRN
ENST00000466223 0.519431775927576 0.229901998722996 0.145648773658651 ENSG00000188157 AGRN
ENST00000478677 0.687490992138452 0.440436503912786 0.102227517178819 ENSG00000188157 AGRN
ENST00000492947 0.632631356125394 0.366313443036479 0.119527108901597 ENSG00000188157 AGRN
ENST00000419249 0.500904894883592 0.209683056154449 0.173221952975095 ENSG00000188157 AGRN
ENST00000461111 0.577697611484802 0.295750290316923 0.141476259623236 ENSG00000188157 AGRN
ENST00000418300 0.605580746501541 0.331174449135944 0.129054371317482 ENSG00000242590 RP11-54O7.14
ENST00000427998 0.485710371667314 0.195096082022427 0.163176773392597 ENSG00000217801 RP11-465B22.3
ENST00000394517 0.615999993207972 0.3449099102689 0.128996226487507 ENSG00000217801 RP11-465B22.3
ENST00000456409 0.843378062451265 0.686115984922701 -0.0548818035413601 ENSG00000217801 RP11-465B22.3
ENST00000412397 0.879436603424618 0.75180748712437 -0.0432671358337834 ENSG00000217801 RP11-465B22.3
ENST00000379339 0.358447205268927 0.0950516011384847 -0.0972110999817498 ENSG00000131591 C1orf159
ENST00000294576 0.358619646326849 0.0951172093454545 -0.09720858388564 ENSG00000131591 C1orf159
ENST00000448924 0.358619646326849 0.0951172093454545 -0.09720858388564 ENSG00000131591 C1orf159
ENST00000465822 0.807418951739537 0.626354107428005 0.0503590499006603 ENSG00000131591 C1orf159
ENST00000379325 0.358447205268927 0.0950516011384847 -0.0972110999817498 ENSG00000131591 C1orf159
ENST00000421241 0.358447205268927 0.0950516011384847 -0.0972110999817498 ENSG00000131591 C1orf159
ENST00000487177 0.813017200213236 0.634826485935696 0.0550502165587049 ENSG00000131591 C1orf159
ENST00000467751 0.358447205268927 0.0950516011384847 -0.0972110999817498 ENSG00000131591 C1orf159
ENST00000477196 0.358447205268927 0.0950516011384847 -0.0972110999817498 ENSG00000131591 C1orf159
ENST00000464905 0.949453839256441 0.887043497318387 0.017925016250052 ENSG00000131591 C1orf159
ENST00000379320 0.74611452905929 0.52876940465337 0.0650706422086149 ENSG00000131591 C1orf159
ENST00000379319 0.559145733180927 0.273657483937852 -0.0811383206540209 ENSG00000131591 C1orf159
ENST00000434641 0.426827810417204 0.142352046713706 -0.0900429300702402 ENSG00000131591 C1orf159
ENST00000482816 0.344816287400813 0.0872433000225725 -0.110344986994416 ENSG00000131591 C1orf159
ENST00000437760 0.292183562664017 0.0606963230100259 -0.126951432189071 ENSG00000131591 C1orf159
ENST00000462097 0.275695124463118 0.0537328844381922 -0.137298410849639 ENSG00000131591 C1orf159
ENST00000473600 0.965235171160245 0.920928709640112 0.0116676478324233 ENSG00000131591 C1orf159
ENST00000475119 0.283825426341912 0.057386600800518 -0.137608990709354 ENSG00000131591 C1orf159
ENST00000442117 0.968637010714674 0.9289471877866 -0.0106752907896969 ENSG00000131591 C1orf159
ENST00000427787 0.921081009252124 0.829823948712435 0.0274783705732961 ENSG00000131591 C1orf159
ENST00000472741 0.26108880865798 0.0474238564316258 -0.149669340168076 ENSG00000131591 C1orf159
ENST00000480643 0.283577164878605 0.0572667524348085 -0.144462485496405 ENSG00000131591 C1orf159
ENST00000360001 0.167663852890861 0.0195734341797656 0.20398188937289 ENSG00000078808 SDF4
ENST00000465727 0.168389712501257 0.0197390768040603 0.203594646270945 ENSG00000078808 SDF4
ENST00000263741 0.168389712501257 0.0197390768040603 0.203594646270945 ENSG00000078808 SDF4
ENST00000494748 0.1728068323651 0.0208061150563579 0.160234662831835 ENSG00000078808 SDF4
ENST00000478938 0.205003082035106 0.0290845636574799 0.161878314324488 ENSG00000078808 SDF4
ENST00000403997 0.133407478068922 0.0124823419221106 0.160297686778214 ENSG00000078808 SDF4
ENST00000545427 0.145151190527523 0.0146668421808872 0.208347197006739 ENSG00000078808 SDF4
ENST00000459994 0.221072259772665 0.0338379659557791 0.243298906705158 ENSG00000078808 SDF4
ENST00000379198 0.325229862093994 0.0764069505787278 0.172461128135385 ENSG00000176022 B3GALT6
ENST00000450390 0.254025220481432 0.0449772272021222 0.146589531048798 ENSG00000160087 UBE2J2
ENST00000347370 0.254025220481432 0.0449772272021222 0.146589531048798 ENSG00000160087 UBE2J2
ENST00000349431 0.231671564019334 0.0371622455370883 0.149344325685652 ENSG00000160087 UBE2J2
ENST00000348298 0.260698516624896 0.0472982465000453 0.13266328434105 ENSG00000160087 UBE2J2
ENST00000339385 0.264147081461929 0.0485290637326896 0.132481824548181 ENSG00000160087 UBE2J2
ENST00000400929 0.27138809560853 0.0515369077801174 0.124050871090006 ENSG00000160087 UBE2J2
ENST00000464036 0.245816513817033 0.0419437551966236 0.126994794887923 ENSG00000160087 UBE2J2
ENST00000360466 0.230659973280505 0.0368250362959793 0.130263929231832 ENSG00000160087 UBE2J2
ENST00000400930 0.230773032507801 0.0368622765036946 0.130065248565708 ENSG00000160087 UBE2J2
ENST00000467339 0.156310824284347 0.0169901186074199 0.209342014363153 ENSG00000160087 UBE2J2
ENST00000473215 0.186946246078893 0.0240938586183553 0.144998452708739 ENSG00000160087 UBE2J2
ENST00000435198 0.219445642573799 0.033363929119023 0.145716755235965 ENSG00000160087 UBE2J2
ENST00000509720 0.234604447546989 0.0380351944824761 0.14369170241905 ENSG00000160087 UBE2J2
ENST00000491779 0.287299055041417 0.0587605274175073 0.11952734974932 ENSG00000160087 UBE2J2
ENST00000466752 0.513825339193123 0.22383776459487 0.086554205369927 ENSG00000160087 UBE2J2
ENST00000503294 0.483225559353555 0.192763752130906 0.095515909136949 ENSG00000160087 UBE2J2
ENST00000477894 0.479704950353863 0.189663756821506 0.103982707129016 ENSG00000160087 UBE2J2
ENST00000471154 0.66317834410108 0.407312581505119 0.0763218542866725 ENSG00000160087 UBE2J2
ENST00000422076 0.499258291195873 0.208243330903015 0.113047554918167 ENSG00000160087 UBE2J2
ENST00000502382 0.523142142134789 0.233642444094699 0.109732229184525 ENSG00000160087 UBE2J2
ENST00000461142 0.40092562327167 0.123656086394083 0.11875226734445 ENSG00000160087 UBE2J2
ENST00000488418 0.608201298488866 0.334449117268442 0.0873516531465329 ENSG00000160087 UBE2J2
ENST00000354700 0.27559694835666 0.0536521943131771 0.262243877806035 ENSG00000131584 ACAP3
ENST00000353662 0.275776963804929 0.0537565056397727 0.261910136362993 ENSG00000131584 ACAP3
ENST00000492936 0.245551539088465 0.0418459660712516 0.272959237521984 ENSG00000131584 ACAP3
ENST00000467278 0.296392472375185 0.0628139530524772 0.249897392856399 ENSG00000131584 ACAP3
ENST00000470659 0.267231485824917 0.0499327574409804 0.281734093223949 ENSG00000131584 ACAP3
ENST00000379037 0.262949133639321 0.0480446489745657 0.242411464773769 ENSG00000131584 ACAP3
ENST00000476572 0.308155949602769 0.0681143378208172 0.233068999008284 ENSG00000131584 ACAP3
ENST00000493992 0.30427001258144 0.066428865631404 0.227846258659721 ENSG00000131584 ACAP3
ENST00000472541 0.234004593256921 0.0378746364629142 0.275404174315378 ENSG00000131584 ACAP3
ENST00000354980 0.235677531134873 0.0383488859336144 0.257900645458137 ENSG00000131584 ACAP3
ENST00000478065 0.100094695079693 0.00713786248383141 0.309775053541534 ENSG00000131584 ACAP3
ENST00000479108 0.215202338004852 0.0318798839219784 0.274642165473127 ENSG00000131584 ACAP3
ENST00000438966 0.215598209769241 0.0320662127732085 0.274691525583 ENSG00000131584 ACAP3
ENST00000379031 0.236462753780383 0.0386633506672368 0.253728818564614 ENSG00000169972 PUSL1
ENST00000470520 0.20533233129835 0.0291919854170536 0.285364037087427 ENSG00000169972 PUSL1
ENST00000463758 0.236462753780383 0.0386508388187925 0.276609801187257 ENSG00000169972 PUSL1
ENST00000467712 0.245816513817033 0.0419318175892322 0.269514778807282 ENSG00000169972 PUSL1
ENST00000493657 0.459719505289309 0.170363392018328 0.180604052285448 ENSG00000169972 PUSL1
ENST00000470030 0.378723495293085 0.107846790399454 0.154516956878051 ENSG00000127054 CPSF3L
ENST00000435064 0.534295971217794 0.245377263691957 0.111886722621826 ENSG00000127054 CPSF3L
ENST00000497304 0.460591847398943 0.171385189215094 0.158124049118909 ENSG00000127054 CPSF3L
ENST00000323275 0.535326488295598 0.246285797206899 0.111636426197797 ENSG00000127054 CPSF3L
ENST00000411962 0.535327940215466 0.246302763709301 0.111630657367779 ENSG00000127054 CPSF3L
ENST00000462432 0.45486963545535 0.165819154179434 0.129070712806299 ENSG00000127054 CPSF3L
ENST00000478641 0.422531400080232 0.139076583169714 0.143327503560656 ENSG00000127054 CPSF3L
ENST00000458452 0.538523710998291 0.250045321543675 0.110752033102766 ENSG00000127054 CPSF3L
ENST00000419704 0.538523710998291 0.250045321543675 0.110752033102766 ENSG00000127054 CPSF3L
ENST00000540437 0.538523710998291 0.250045321543675 0.110752033102766 ENSG00000127054 CPSF3L
ENST00000421495 0.538523710998291 0.250045321543675 0.110752033102766 ENSG00000127054 CPSF3L
ENST00000532772 0.543314369266325 0.255291991583101 0.109388814082879 ENSG00000127054 CPSF3L
ENST00000450926 0.543983589515082 0.256290004739569 0.108667861606823 ENSG00000127054 CPSF3L
ENST00000545578 0.545902286555529 0.258281586769424 0.108193389284325 ENSG00000127054 CPSF3L
ENST00000527098 0.545902286555529 0.258281586769424 0.108193389284325 ENSG00000127054 CPSF3L
ENST00000485710 0.478703201624541 0.1888146863472 0.139377851292945 ENSG00000127054 CPSF3L
ENST00000461514 0.43910747383843 0.152318321078409 0.156376752382388 ENSG00000127054 CPSF3L
ENST00000525164 0.428052449086769 0.143371297747307 0.160336836069972 ENSG00000127054 CPSF3L
ENST00000528879 0.51703335041039 0.227536713296192 0.113602708638564 ENSG00000127054 CPSF3L
ENST00000525769 0.402518667602242 0.12470504624669 0.168985597969028 ENSG00000127054 CPSF3L
ENST00000531377 0.501113969084411 0.209854127953802 0.117274696397496 ENSG00000127054 CPSF3L
ENST00000527383 0.386811376013179 0.112898314301768 0.142738381640954 ENSG00000127054 CPSF3L
ENST00000531292 0.9697721188027 0.93142832128296 0.00916609553208875 ENSG00000127054 CPSF3L
ENST00000467408 0.460961925445816 0.171781028289199 0.132776146953513 ENSG00000127054 CPSF3L
ENST00000434694 0.651182348860525 0.391232858123031 0.0697964679451955 ENSG00000127054 CPSF3L
ENST00000531020 0.401023357514267 0.123715872531127 0.167029452833593 ENSG00000127054 CPSF3L
ENST00000533916 0.243262043419991 0.0411115775311379 0.207072647591962 ENSG00000127054 CPSF3L
ENST00000488042 0.550958022776242 0.263928968043861 0.0960955565515908 ENSG00000127054 CPSF3L
ENST00000526797 0.52711666450122 0.237698221270105 0.0965715397823139 ENSG00000127054 CPSF3L
ENST00000526332 0.52711666450122 0.237698221270105 0.0965715397823139 ENSG00000127054 CPSF3L
ENST00000430786 0.550017673089308 0.262949291910076 0.102228887375642 ENSG00000127054 CPSF3L
ENST00000527719 0.550223161706464 0.263154407460147 0.106186387663513 ENSG00000127054 CPSF3L
ENST00000530031 0.542021854740711 0.25362796647407 0.108014548564533 ENSG00000127054 CPSF3L
ENST00000526113 0.561533892209773 0.276426442791037 0.101645535952299 ENSG00000127054 CPSF3L
ENST00000526904 0.567190679077552 0.283480046228791 0.100897279128546 ENSG00000127054 CPSF3L
ENST00000525603 0.793328856734968 0.602957946523372 0.0418320298063595 ENSG00000127054 CPSF3L
ENST00000444968 0.638506892081178 0.373989605689723 0.0957466832878796 ENSG00000240731 RP5-890O3.9
ENST00000429572 0.833348683197761 0.669558669440182 0.0343752386574831 ENSG00000127054 CPSF3L
ENST00000498173 0.833383826868633 0.669651437593488 0.0342405683678247 ENSG00000127054 CPSF3L
ENST00000496353 0.836809113548914 0.675330504969524 0.0337286077352769 ENSG00000127054 CPSF3L
ENST00000493534 0.851377327013151 0.70058475674042 0.0315251249764753 ENSG00000127054 CPSF3L
ENST00000534345 0.823509105416008 0.65346585042352 0.0388182692185639 ENSG00000127054 CPSF3L
ENST00000532952 0.849462262912788 0.69711897292297 0.035762254831821 ENSG00000127054 CPSF3L
ENST00000490853 0.89046609613741 0.772355329596579 0.0261243870846014 ENSG00000127054 CPSF3L
ENST00000531019 0.89046609613741 0.772355329596579 0.0261243870846014 ENSG00000127054 CPSF3L
ENST00000498476 0.883542134858259 0.759269813991742 0.0274462793468511 ENSG00000127054 CPSF3L
ENST00000470679 0.924252861353128 0.836594170291845 0.0182430198475376 ENSG00000127054 CPSF3L
ENST00000525285 0.989845556739126 0.976543216420175 -0.0026314989110953 ENSG00000127054 CPSF3L
ENST00000530233 0.975183061377609 0.943355000096493 -0.00762461125716012 ENSG00000127054 CPSF3L
ENST00000464957 0.370508241938642 0.102395565228002 0.209104813351147 ENSG00000224051 GLTPD1
ENST00000343938 0.27901954977403 0.0551001093718964 0.224948015826707 ENSG00000224051 GLTPD1
ENST00000488011 0.538747137704843 0.250219000009326 0.143401987036922 ENSG00000224051 GLTPD1
ENST00000378891 0.289508505747435 0.0596404106453368 0.262268717559067 ENSG00000107404 DVL1
ENST00000378888 0.295649314921572 0.0624675546216809 0.262243683408404 ENSG00000107404 DVL1
ENST00000472445 0.218265419301979 0.0329848396757199 0.255305932412089 ENSG00000107404 DVL1
ENST00000474033 0.800586994087995 0.615733314414729 -0.0668835218615469 ENSG00000162576 MXRA8
ENST00000309212 0.692703637514902 0.448837849136295 0.0919873183672918 ENSG00000162576 MXRA8
ENST00000477278 0.693527518297387 0.450216965295344 0.0911774612421734 ENSG00000162576 MXRA8
ENST00000342753 0.692703637514902 0.448837849136295 0.0919873183672918 ENSG00000162576 MXRA8
ENST00000445648 0.692703637514902 0.448837849136295 0.0919873183672918 ENSG00000162576 MXRA8
ENST00000473097 0.959225470588565 0.907564292719618 0.0158252155741643 ENSG00000162576 MXRA8
ENST00000478517 0.953880648810329 0.896197438096581 -0.0180797124231626 ENSG00000162576 MXRA8
ENST00000476718 0.525039247755805 0.23577041929391 0.162872955092615 ENSG00000162576 MXRA8
ENST00000338370 0.553123713385169 0.26629459678137 0.166849859200403 ENSG00000175756 AURKAIP1
ENST00000338338 0.553378271102684 0.266595628241383 0.166820806442633 ENSG00000175756 AURKAIP1
ENST00000321751 0.554061264676574 0.267546456817734 0.166435361012184 ENSG00000175756 AURKAIP1
ENST00000378853 0.555933890246463 0.269614635683957 0.165726953799713 ENSG00000175756 AURKAIP1
ENST00000489799 0.533774892916467 0.244965341690482 0.176259628475732 ENSG00000175756 AURKAIP1
ENST00000496905 0.576487541063027 0.294090107352931 0.160008643869489 ENSG00000175756 AURKAIP1
ENST00000480479 0.387712546082143 0.113845557742682 0.1406897685827 ENSG00000221978 CCNL2
ENST00000482621 0.187971563016046 0.0243740673821311 0.166944774725076 ENSG00000221978 CCNL2
ENST00000408952 0.187971563016046 0.0243740673821311 0.166944774725076 ENSG00000221978 CCNL2
ENST00000463260 0.541344761261442 0.25281109077072 0.101441170945391 ENSG00000221978 CCNL2
ENST00000400809 0.166994073501076 0.0193918646933523 0.185491544203636 ENSG00000221978 CCNL2
ENST00000496007 0.1663408298233 0.0192576050788686 0.185652063746682 ENSG00000221978 CCNL2
ENST00000482365 0.261718368697921 0.047601645457069 0.146832488722521 ENSG00000221978 CCNL2
ENST00000481223 0.161262859150686 0.0181616812885374 0.187367995285019 ENSG00000221978 CCNL2
ENST00000418865 0.112928344340484 0.00893055251972841 0.183321072841644 ENSG00000221978 CCNL2
ENST00000505849 0.253901192704198 0.0448708132020069 0.171549157619491 ENSG00000221978 CCNL2
ENST00000488340 0.196358161956427 0.026698759228964 0.190735520005441 ENSG00000221978 CCNL2
ENST00000492998 0.787300919110016 0.592985927496242 0.0553428820462338 ENSG00000221978 CCNL2
ENST00000469113 0.065642895840365 0.00317934084814925 0.213160065323913 ENSG00000221978 CCNL2
ENST00000480646 0.398278338996736 0.121696536395421 0.171261397828013 ENSG00000221978 CCNL2
ENST00000471930 0.14360408252883 0.0144493066500874 0.178767819999595 ENSG00000221978 CCNL2
ENST00000408918 0.18539500911501 0.0237263815139241 0.22786398814526 ENSG00000221978 CCNL2
ENST00000473872 0.54733177567311 0.259958963911677 0.118211337979755 ENSG00000221978 CCNL2
ENST00000425598 0.324139491667316 0.0758342055669234 0.184809867470047 ENSG00000221978 CCNL2
ENST00000463895 0.700681250450222 0.461097853652556 0.0790355403062869 ENSG00000221978 CCNL2
ENST00000497013 0.976186390706587 0.94564574270012 -0.00725759514444839 ENSG00000221978 CCNL2
ENST00000448629 0.516702586420137 0.227200185602276 0.152804058352372 ENSG00000224870 RP4-758J18.2
ENST00000444362 0.451774097211309 0.163239340092623 0.107022136443911 ENSG00000224870 RP4-758J18.2
ENST00000418833 0.372834589994824 0.10368611590367 0.127939098364886 ENSG00000224870 RP4-758J18.2
ENST00000576232 0.515709785579572 0.226319686314456 0.164030812089412 ENSG00000224870 RP4-758J18.2
ENST00000570344 0.459875172536535 0.170574045332225 0.188626206440927 ENSG00000224870 RP4-758J18.2
ENST00000447725 0.492861088066119 0.201757465645102 0.102614859628349 ENSG00000224870 RP4-758J18.2
ENST00000572242 0.343105487975885 0.0861837364511912 0.136048420451698 ENSG00000224870 RP4-758J18.2
ENST00000453521 0.545953911474167 0.258379013408656 0.0934540546799017 ENSG00000224870 RP4-758J18.2
ENST00000344843 0.677439982881416 0.42668195527248 0.0583840638833867 ENSG00000242485 MRPL20
ENST00000493287 0.887493266734422 0.767050680558729 0.0210854164816542 ENSG00000242485 MRPL20
ENST00000487659 0.673869936514858 0.421517079808756 0.05903899060331 ENSG00000242485 MRPL20
ENST00000492508 0.625405873643422 0.357098497057371 0.0680068972971568 ENSG00000242485 MRPL20
ENST00000482352 0.616772524432721 0.345936107093604 0.0809657904668949 ENSG00000242485 MRPL20
ENST00000477686 0.555040152460514 0.268612151026303 0.0990703592031969 ENSG00000242485 MRPL20
ENST00000495558 0.48040765279476 0.190320973194871 0.169820738219995 ENSG00000179403 VWA1
ENST00000338660 0.312001832948133 0.0698402718853089 0.202866905003499 ENSG00000179403 VWA1
ENST00000404702 0.322987564584607 0.0752462446974332 0.199924402139365 ENSG00000179403 VWA1
ENST00000476993 0.323713980225554 0.0756299704701409 0.19983222415083 ENSG00000179403 VWA1
ENST00000378741 0.300359878666364 0.0647162341057787 0.191603508701 ENSG00000160072 ATAD3B
ENST00000308647 0.388014331083237 0.114087903114908 0.180629038973329 ENSG00000160072 ATAD3B
ENST00000472194 0.394742594510563 0.119253779858709 0.178072503385064 ENSG00000160072 ATAD3B
ENST00000378736 0.359245544824004 0.095525524664973 0.211333200943305 ENSG00000160072 ATAD3B
ENST00000485748 0.450371333561846 0.162007555655346 0.167609616664002 ENSG00000160072 ATAD3B
ENST00000474481 0.430482432220444 0.145265447561259 0.174907301606821 ENSG00000160072 ATAD3B
ENST00000378756 0.487744760142515 0.196823915727842 0.144723741489373 ENSG00000197785 ATAD3A
ENST00000378755 0.488750145266507 0.197807656039072 0.144424985236109 ENSG00000197785 ATAD3A
ENST00000339113 0.509899931907112 0.219456837363381 0.133401952366758 ENSG00000197785 ATAD3A
ENST00000536055 0.509899931907112 0.219456837363381 0.133401952366758 ENSG00000197785 ATAD3A
ENST00000429957 0.405359759580924 0.126652401995189 0.149990507224705 ENSG00000197785 ATAD3A
ENST00000400830 0.68595492699449 0.438249333242983 0.0973211334632567 ENSG00000197785 ATAD3A
ENST00000378733 0.596019111122196 0.319266450774363 0.146592139900089 ENSG00000205090 TMEM240
ENST00000425828 0.593666668903324 0.316218144651277 0.14762893853716 ENSG00000205090 TMEM240
ENST00000291386 0.948965565660169 0.886170615873234 0.0157937498767398 ENSG00000160075 SSU72
ENST00000378726 0.647538179105774 0.386363050837232 -0.0450529212696285 ENSG00000160075 SSU72
ENST00000378725 0.959536539670059 0.908287381968347 0.0138803089357942 ENSG00000160075 SSU72
ENST00000359060 0.28610173954981 0.0582797125225064 -0.192160822056563 ENSG00000160075 SSU72
ENST00000539195 0.98398292467191 0.962842548266945 -0.00408488384102004 ENSG00000215791 AL645728.2
ENST00000366221 0.891881972446835 0.774889933614462 -0.0329474619547749 ENSG00000215014 AL645728.1
ENST00000422725 0.165754810053248 0.0191162481667249 0.269173749157672 ENSG00000228594 C1orf233
ENST00000607222 0.694249500805025 0.451169164179261 -0.102569774176689 ENSG00000272106 RP11-345P4.9
ENST00000520777 0.272793168296741 0.0522846397206026 0.256166629265026 ENSG00000197530 MIB2
ENST00000378710 0.272793168296741 0.0522846397206026 0.256166629265026 ENSG00000197530 MIB2
ENST00000360522 0.272793168296741 0.0522846397206026 0.256166629265026 ENSG00000197530 MIB2
ENST00000357210 0.272793168296741 0.0522846397206026 0.256166629265026 ENSG00000197530 MIB2
ENST00000355826 0.272295029466522 0.051953200664753 0.256500189431033 ENSG00000197530 MIB2
ENST00000518681 0.272793168296741 0.05222263903799 0.256204115516788 ENSG00000197530 MIB2
ENST00000505820 0.271614944112715 0.0516753516975415 0.256800967564874 ENSG00000197530 MIB2
ENST00000479659 0.271661597990973 0.0516867377421243 0.256806620378069 ENSG00000197530 MIB2
ENST00000489635 0.274638677391804 0.0530784915739389 0.255245763364263 ENSG00000197530 MIB2
ENST00000511502 0.27407883466356 0.0528911627162812 0.255451854306068 ENSG00000197530 MIB2
ENST00000477990 0.330696111912848 0.0789997964844007 0.164486370449576 ENSG00000197530 MIB2
ENST00000514363 0.317445035077663 0.0727198929135485 0.232235001481353 ENSG00000197530 MIB2
ENST00000487053 0.25938990017576 0.0467587263460139 0.261084414489493 ENSG00000197530 MIB2
ENST00000502470 0.282260632208374 0.0566246720087111 0.240720946337454 ENSG00000197530 MIB2
ENST00000378712 0.258591407076316 0.0464876928360382 0.261376774062374 ENSG00000197530 MIB2
ENST00000507082 0.181817136384218 0.022913317441018 0.22575011944554 ENSG00000197530 MIB2
ENST00000463492 0.1220944344689 0.0103857687989896 0.28788692106799 ENSG00000197530 MIB2
ENST00000510793 0.299018766903802 0.0640877530285748 0.235741893941013 ENSG00000197530 MIB2
ENST00000504599 0.253906501829688 0.0448787894299355 0.263712624533683 ENSG00000197530 MIB2
ENST00000507229 0.275695124463118 0.0537354582883625 0.252959660355285 ENSG00000197530 MIB2
ENST00000503789 0.333893113619263 0.0806179303922124 0.223953249809337 ENSG00000197530 MIB2
ENST00000378708 0.266023548685942 0.0493455714245531 0.261251524072012 ENSG00000197530 MIB2
ENST00000506488 0.259612321224762 0.0468731809022735 0.2639662707029 ENSG00000197530 MIB2
ENST00000512004 0.088114401013181 0.00560535573293681 0.288378981944479 ENSG00000197530 MIB2
ENST00000508455 0.108144424742124 0.00824247768361616 0.347277673934342 ENSG00000197530 MIB2
ENST00000514234 0.18323977465021 0.0231999873605454 0.289569645353368 ENSG00000197530 MIB2
ENST00000467597 0.148215896045899 0.0153050065065967 0.287010755155523 ENSG00000197530 MIB2
ENST00000508148 0.208490325976906 0.0300011857781053 0.279153150625641 ENSG00000197530 MIB2
ENST00000486072 0.34052475980653 0.0844263000279983 0.202885840448134 ENSG00000197530 MIB2
ENST00000505370 0.347057384673778 0.0886072404575436 0.194494236236203 ENSG00000197530 MIB2
ENST00000473511 0.13631662379677 0.0130674024936846 0.322405110673451 ENSG00000197530 MIB2
ENST00000464570 0.148519493619888 0.0153657747691025 0.318350774864203 ENSG00000197530 MIB2
ENST00000483015 0.0766702522074745 0.00436587604503987 0.376907492942207 ENSG00000197530 MIB2
ENST00000511910 0.0337906883965705 0.000978784146015417 0.470727871735335 ENSG00000197530 MIB2
ENST00000513088 0.644124784453176 0.382189830989689 0.0647160948576305 ENSG00000248333 CDK11B
ENST00000341832 0.711811501894292 0.477176122225247 0.0529235448548931 ENSG00000248333 CDK11B
ENST00000317673 0.696008584582609 0.454518107189593 0.0581811228146087 ENSG00000248333 CDK11B
ENST00000340677 0.696008584582609 0.454518107189593 0.0581811228146087 ENSG00000248333 CDK11B
ENST00000407249 0.696008584582609 0.454518107189593 0.0581811228146087 ENSG00000248333 CDK11B
ENST00000341028 0.974659936461757 0.942209687786497 -0.00927379843458245 ENSG00000248333 CDK11B
ENST00000607013 0.634238001754494 0.368275405595089 0.103607188625612 ENSG00000272004 RP11-345P4.10
ENST00000378662 0.561305419814006 0.276094457530872 0.118632366829769 ENSG00000189339 SLC35E2B
ENST00000234800 0.561375054172963 0.276257939206377 0.118973727524844 ENSG00000189339 SLC35E2B
ENST00000480991 0.590966520963765 0.312812839554771 0.120135369581468 ENSG00000189339 SLC35E2B
ENST00000481276 0.78884388927865 0.595382895532709 0.057084252750152 ENSG00000189339 SLC35E2B
ENST00000596308 0.477282422379338 0.187416759235671 0.167362944605002 ENSG00000269737 RP11-345P4.7
ENST00000597891 0.592755096471511 0.315034371228972 0.131549442029626 ENSG00000269227 RP11-345P4.6
ENST00000356200 0.561318243972955 0.276178118911613 0.076660601527651 ENSG00000008128 CDK11A
ENST00000598846 0.693471378577224 0.450056876022548 0.0445389467932179 ENSG00000268575 RP1-283E3.8
ENST00000358779 0.504262115988364 0.213362093131028 0.0857646633218935 ENSG00000008128 CDK11A
ENST00000460465 0.504262115988364 0.213362093131028 0.0857646633218935 ENSG00000008128 CDK11A
ENST00000404249 0.504262115988364 0.213362093131028 0.0857646633218935 ENSG00000008128 CDK11A
ENST00000378633 0.504262115988364 0.213362093131028 0.0857646633218935 ENSG00000008128 CDK11A
ENST00000357760 0.504262115988364 0.213362093131028 0.0857646633218935 ENSG00000008128 CDK11A
ENST00000509982 0.561318243972955 0.276178118911613 0.076660601527651 ENSG00000008128 CDK11A
ENST00000378638 0.561318243972955 0.276178118911613 0.076660601527651 ENSG00000008128 CDK11A
ENST00000356937 0.626672793759193 0.358633091562939 0.0665454451705742 ENSG00000008128 CDK11A
ENST00000468397 0.409264575362689 0.129543323828383 0.210376656942957 ENSG00000008128 CDK11A
ENST00000491311 0.390636684601797 0.115975656313419 0.216814673395716 ENSG00000008128 CDK11A
ENST00000468800 0.451846397513131 0.163319167543991 0.147184699496842 ENSG00000008128 CDK11A
ENST00000489300 0.698426893883154 0.45842694368073 0.0931025723426809 ENSG00000008128 CDK11A
ENST00000492390 0.700324572535289 0.460716081750977 0.0834409512843022 ENSG00000008128 CDK11A
ENST00000474916 0.56812680992648 0.284462348302004 0.122068371212853 ENSG00000008128 CDK11A
ENST00000378635 0.722473675453396 0.49315520393117 0.0543040365502378 ENSG00000008128 CDK11A
ENST00000479362 0.912682028341469 0.813976095219997 0.0217768242038945 ENSG00000008128 CDK11A
ENST00000498810 0.986387493503705 0.968163157046289 -0.00442603323757158 ENSG00000008128 CDK11A
ENST00000487462 0.394934317246392 0.119487426944776 0.170435921241686 ENSG00000008128 CDK11A
ENST00000401096 0.341288112670506 0.0851829282612786 0.186199521156237 ENSG00000008128 CDK11A
ENST00000577672 0.9496641343397 0.887505576382918 -0.011246048053187 ENSG00000227775 RP1-283E3.4
ENST00000417099 0.766723135584499 0.560844948417817 -0.0484290481614238 ENSG00000227775 RP1-283E3.4
ENST00000355439 0.99540711226122 0.989070278662883 -0.00109333801896637 ENSG00000215790 SLC35E2
ENST00000400924 0.988303192258959 0.972753960874369 0.00272582098041723 ENSG00000215790 SLC35E2
ENST00000246421 0.756167401924281 0.545051164430555 0.066620107631743 ENSG00000215790 SLC35E2
ENST00000475229 0.826038419213246 0.65773204186417 0.0499875900014676 ENSG00000215790 SLC35E2
ENST00000424604 0.827065753946841 0.659308249634928 0.0519455710014328 ENSG00000227775 RP1-283E3.4
ENST00000418950 0.888569490762782 0.768727960164386 0.0370098218097994 ENSG00000227775 RP1-283E3.4
ENST00000341426 0.196813887825067 0.0268080045672839 0.264374269569998 ENSG00000008130 NADK
ENST00000341991 0.197839844946869 0.027077535093763 0.264016021189431 ENSG00000008130 NADK
ENST00000378625 0.197860323006235 0.0270839941359824 0.264026578034608 ENSG00000008130 NADK
ENST00000344463 0.196813887825067 0.0268080045672839 0.264374269569998 ENSG00000008130 NADK
ENST00000342348 0.238658812657136 0.0394030705291543 0.238612379855422 ENSG00000008130 NADK
ENST00000498806 0.415829741227784 0.134113439412687 0.185593305982587 ENSG00000008130 NADK
ENST00000469045 0.257717324844747 0.046138139944487 0.22867643138194 ENSG00000008130 NADK
ENST00000480499 0.465633751553852 0.176650853171959 0.154838596732774 ENSG00000008130 NADK
ENST00000497747 0.374253722627235 0.104867377726626 0.178951121973682 ENSG00000008130 NADK
ENST00000477235 0.386063391967884 0.112443856255493 0.197545252338038 ENSG00000008130 NADK
ENST00000489538 0.423885708478978 0.140040141686661 0.183433210505021 ENSG00000008130 NADK
ENST00000497615 0.448083167418659 0.160110138904017 0.160901272828929 ENSG00000008130 NADK
ENST00000497186 0.388797744304122 0.114731327584624 0.195644829791441 ENSG00000008130 NADK
ENST00000400922 0.288017016420293 0.059117601587146 0.213279526620823 ENSG00000008130 NADK
ENST00000492845 0.219910142561523 0.0335016024258929 0.280754347024521 ENSG00000008130 NADK
ENST00000492768 0.141048935654115 0.0139393859628023 0.322454103238754 ENSG00000008130 NADK
ENST00000460602 0.131560218192086 0.0121638005722067 0.322323534746859 ENSG00000008130 NADK
ENST00000464373 0.0164993670644376 0.000281570091176349 0.395529964212087 ENSG00000008130 NADK
ENST00000378609 0.388813503412474 0.114797519186414 -0.0984008454356018 ENSG00000078369 GNB1
ENST00000461893 0.632845075441486 0.36655742885589 -0.101674136146207 ENSG00000078369 GNB1
ENST00000471354 0.540668211442764 0.252181646585971 -0.116535527296438 ENSG00000078369 GNB1
ENST00000439272 0.109385333311854 0.00843336712810325 -0.178713195149913 ENSG00000078369 GNB1
ENST00000434686 0.109957415973217 0.00852898925524495 -0.18371650109994 ENSG00000078369 GNB1
ENST00000437146 0.396088528206398 0.120271847611832 -0.173890609671656 ENSG00000078369 GNB1
ENST00000472614 0.0271029083886468 0.000654847135141009 -0.244292737654742 ENSG00000078369 GNB1
ENST00000607589 0.45065078711848 0.162268426728211 -0.189465409627438 ENSG00000078369 GNB1
ENST00000378567 0.759564272715413 0.550402704220984 -0.0713579246565266 ENSG00000067606 PRKCZ
ENST00000400921 0.755402159153064 0.543952302608338 -0.0715333053097666 ENSG00000067606 PRKCZ
ENST00000461106 0.751571083705075 0.537229338751351 -0.0714417474673839 ENSG00000067606 PRKCZ
ENST00000400920 0.905529698365358 0.7996922075061 -0.0313780413340538 ENSG00000067606 PRKCZ
ENST00000479263 0.982720573415493 0.960151724043492 0.00661224213082637 ENSG00000067606 PRKCZ
ENST00000478770 0.966090946676143 0.923200186269796 0.0126565789824322 ENSG00000067606 PRKCZ
ENST00000505322 0.878015320243341 0.748533408500517 0.0430823036037807 ENSG00000067606 PRKCZ
ENST00000469733 0.419979173800113 0.13737362026048 0.179973451194383 ENSG00000162585 C1orf86
ENST00000414253 0.384605495137152 0.111529552479715 0.191067358525795 ENSG00000162585 C1orf86
ENST00000428120 0.384605495137152 0.111529552479715 0.191067358525795 ENSG00000162585 C1orf86
ENST00000400919 0.384605495137152 0.111529552479715 0.191067358525795 ENSG00000162585 C1orf86
ENST00000400918 0.385861236122883 0.112289434472201 0.189035339003618 ENSG00000162585 C1orf86
ENST00000497675 0.351652116772521 0.0913258891991822 0.202897618461084 ENSG00000162585 C1orf86
ENST00000378543 0.398602733042883 0.121985768491605 0.185034919413389 ENSG00000162585 C1orf86
ENST00000378546 0.398602733042883 0.121985768491605 0.185034919413389 ENSG00000162585 C1orf86
ENST00000401813 0.421540669518346 0.138446684271451 0.17804422799132 ENSG00000162585 C1orf86
ENST00000487186 0.43829130526364 0.15138966311172 0.172219382173174 ENSG00000162585 C1orf86
ENST00000378545 0.405959950126695 0.127147895666809 0.183649491892559 ENSG00000162585 C1orf86
ENST00000476803 0.361062888168954 0.0967060057492528 0.200436403702124 ENSG00000162585 C1orf86
ENST00000440825 0.398896528991842 0.122207369265198 0.184908496920496 ENSG00000162585 C1orf86
ENST00000597060 0.565701119139033 0.281723963775925 0.143297697276992 ENSG00000269554 AL590822.2
ENST00000420515 0.388797744304122 0.114694248515525 0.184510250241505 ENSG00000162585 C1orf86
ENST00000378536 0.698947745520105 0.45905889520187 -0.0692870249538678 ENSG00000157933 SKI
ENST00000508416 0.482742407642634 0.192343165894607 -0.166158295551272 ENSG00000157933 SKI
ENST00000478223 0.473395746077552 0.183588268680509 -0.162465428262223 ENSG00000157933 SKI
ENST00000507179 0.343297604893294 0.0863112919407875 0.206122717734604 ENSG00000157933 SKI
ENST00000378531 0.999386919237734 0.998795948501051 -0.000150290763944547 ENSG00000116151 MORN1
ENST00000606372 0.992745801360179 0.983513169825609 0.00202706763032319 ENSG00000116151 MORN1
ENST00000378529 0.877972015189409 0.748429974068096 0.0323278290120392 ENSG00000116151 MORN1
ENST00000607342 0.418109045773656 0.135718612208151 -0.192199153651743 ENSG00000116151 MORN1
ENST00000469374 0.723038548995598 0.494108657332202 0.0776682778098057 ENSG00000116151 MORN1
ENST00000419785 0.597918188668408 0.321720093477823 0.133399273394363 ENSG00000116151 MORN1
ENST00000378525 0.302570494418985 0.0657307351453309 0.203182189437683 ENSG00000116151 MORN1
ENST00000449373 0.190256405254736 0.0249514867983527 0.254546923797892 ENSG00000116151 MORN1
ENST00000378518 0.128826727538433 0.0116482819534961 0.23171951053101 ENSG00000157916 RER1
ENST00000605895 0.116786574870647 0.00950759042026492 0.209657876956264 ENSG00000157916 RER1
ENST00000378513 0.107083665200263 0.00807409923810359 0.20466827626611 ENSG00000157916 RER1
ENST00000306256 0.145928316067603 0.0148085622782083 0.224388982871967 ENSG00000157916 RER1
ENST00000493207 0.21644489760514 0.032433736943178 0.208656106355303 ENSG00000157916 RER1
ENST00000378512 0.10649140900415 0.00798433950057051 0.205076966695609 ENSG00000157916 RER1
ENST00000443438 0.130168223684222 0.0118914197173928 0.209683819863336 ENSG00000157916 RER1
ENST00000488353 0.171451500098982 0.0204534576228099 0.172205498102712 ENSG00000157916 RER1
ENST00000462129 0.176037989494763 0.0215025614073803 0.188407270687873 ENSG00000157916 RER1
ENST00000288774 0.292343598549936 0.0607721898748197 0.18913340557211 ENSG00000157911 PEX10
ENST00000447513 0.278736455241096 0.0549952717843331 0.192738916573277 ENSG00000157911 PEX10
ENST00000507596 0.276751169059545 0.0541843774429164 0.193262182008218 ENSG00000157911 PEX10
ENST00000510434 0.543654999218546 0.255924222075078 0.136762509591471 ENSG00000157911 PEX10
ENST00000508384 0.672244315652791 0.419464800600388 0.096596537264081 ENSG00000157911 PEX10
ENST00000515760 0.844509152912814 0.688110179932618 -0.0522340141154201 ENSG00000157911 PEX10
ENST00000502666 0.994480448055135 0.9867804146497 0.00204213770594611 ENSG00000157911 PEX10
ENST00000504111 0.98152291240253 0.957615364159624 -0.00655150253954198 ENSG00000157911 PEX10
ENST00000514502 0.851371664252997 0.700497244375785 0.0493148103118368 ENSG00000157911 PEX10
ENST00000378466 0.335713904136864 0.0817541822913379 0.153267021350939 ENSG00000157881 PANK4
ENST00000435556 0.334127838220938 0.0808038898209188 0.153647257328037 ENSG00000157881 PANK4
ENST00000505228 0.292912032246459 0.0611207557204479 0.17883719908274 ENSG00000157881 PANK4
ENST00000502512 0.332636157136731 0.0799497072254868 0.20817853314891 ENSG00000157881 PANK4
ENST00000471361 0.572960376575694 0.289984759749485 0.130542011095446 ENSG00000157881 PANK4
ENST00000487804 0.500341407345483 0.209114323384141 0.170066286816631 ENSG00000157881 PANK4
ENST00000515423 0.995192583258023 0.988389469511383 0.00189945108414 ENSG00000157881 PANK4
ENST00000468002 0.361318392765856 0.0969146534416779 0.174401037181401 ENSG00000157881 PANK4
ENST00000486396 0.561913214462879 0.276820239375809 0.0980593641826128 ENSG00000157881 PANK4
ENST00000502770 0.590966520963765 0.312844611794234 0.0936913790776582 ENSG00000157881 PANK4
ENST00000491212 0.865076692559461 0.723785362111585 0.0366003447453265 ENSG00000157881 PANK4
ENST00000514922 0.632534005084004 0.366152707496999 0.0990146377722186 ENSG00000157881 PANK4
ENST00000606645 0.120509500239334 0.0101179878839031 0.348672491887819 ENSG00000272449 RP3-395M20.12
ENST00000416860 0.819108213823093 0.645152232564339 0.0580429099728072 ENSG00000238164 RP3-395M20.8
ENST00000443892 0.787636617558379 0.593619376710368 0.0525202769548655 ENSG00000238164 RP3-395M20.8
ENST00000449660 0.918184753497853 0.824771353139682 -0.0286372871349242 ENSG00000238164 RP3-395M20.8
ENST00000432521 0.877299984953033 0.747119464225456 0.0327240958403842 ENSG00000238164 RP3-395M20.8
ENST00000452793 0.821654975791394 0.6502150297722 0.0624749506113868 ENSG00000238164 RP3-395M20.8
ENST00000426449 0.633628317898683 0.367373284454036 0.115098970287234 ENSG00000157873 TNFRSF14
ENST00000434817 0.625552959724054 0.357422040860531 0.115937389476934 ENSG00000157873 TNFRSF14
ENST00000435221 0.625483124382583 0.357216024362689 0.115987957364125 ENSG00000157873 TNFRSF14
ENST00000451778 0.627176242293731 0.359342630668306 0.115362360172407 ENSG00000157873 TNFRSF14
ENST00000409119 0.650513589081838 0.390343530349789 0.106691355281577 ENSG00000157873 TNFRSF14
ENST00000355716 0.618055060235823 0.347459670516942 0.114099215559876 ENSG00000157873 TNFRSF14
ENST00000475523 0.61495980424347 0.343549978460094 0.115003270069553 ENSG00000157873 TNFRSF14
ENST00000442392 0.63881813294061 0.374643207412626 0.113955810983819 ENSG00000157873 TNFRSF14
ENST00000482074 0.628750835605631 0.361232529072426 0.11408360723043 ENSG00000157873 TNFRSF14
ENST00000496064 0.600708450573112 0.32532500343613 0.122102400253681 ENSG00000157873 TNFRSF14
ENST00000463471 0.59988898171034 0.324120394634159 0.11823790076012 ENSG00000157873 TNFRSF14
ENST00000466750 0.586412290927045 0.306668955681878 0.118279164688729 ENSG00000157873 TNFRSF14
ENST00000471768 0.598497583796533 0.322817088139057 0.109181261466176 ENSG00000157873 TNFRSF14
ENST00000463835 0.590081871677423 0.311533562771998 0.118763463229124 ENSG00000157873 TNFRSF14
ENST00000482602 0.590342750050018 0.311902784282396 0.10977530775172 ENSG00000157873 TNFRSF14
ENST00000480305 0.56444023494968 0.279856137706415 0.135406698829748 ENSG00000157873 TNFRSF14
ENST00000456687 0.321870189687562 0.074720396524993 0.249140933555172 ENSG00000225931 RP3-395M20.7
ENST00000493183 0.324471606667272 0.0760184990615509 0.257622831855789 ENSG00000157870 FAM213B
ENST00000474659 0.321076969056025 0.0744001062530078 0.258974877616634 ENSG00000157870 FAM213B
ENST00000419916 0.215598209769241 0.0320021795908825 0.236683421684218 ENSG00000157870 FAM213B
ENST00000378424 0.215598209769241 0.0320021795908825 0.236683421684218 ENSG00000157870 FAM213B
ENST00000537325 0.316702305482688 0.0722972744308057 0.25896495389517 ENSG00000157870 FAM213B
ENST00000378427 0.215598209769241 0.0320082556949495 0.236679628354416 ENSG00000157870 FAM213B
ENST00000378425 0.215598209769241 0.0320082556949495 0.236679628354416 ENSG00000157870 FAM213B
ENST00000464043 0.336326994253954 0.0820634136954488 0.252008367872773 ENSG00000157870 FAM213B
ENST00000444521 0.215598209769241 0.0320082556949495 0.236679628354416 ENSG00000157870 FAM213B
ENST00000465233 0.275960590807279 0.0538525802783417 0.280134828192277 ENSG00000157870 FAM213B
ENST00000498083 0.275329180489345 0.0534275473402681 0.280812781629904 ENSG00000157870 FAM213B
ENST00000481683 0.298160154646191 0.0636958139762157 0.268135210028706 ENSG00000157870 FAM213B
ENST00000484099 0.212900223811793 0.031208186739112 0.234862524830714 ENSG00000157870 FAM213B
ENST00000477045 0.225864124109091 0.0353101818342957 0.30250890890125 ENSG00000157870 FAM213B
ENST00000476686 0.294369220943285 0.0619804350688038 0.151425967595283 ENSG00000157870 FAM213B
ENST00000471840 0.98510993535675 0.965176545738056 0.00451510584519622 ENSG00000142606 MMEL1
ENST00000288709 0.982361520196006 0.959306930329076 0.00524788878970136 ENSG00000142606 MMEL1
ENST00000378412 0.974189748162407 0.941559435773035 0.00758154841813288 ENSG00000142606 MMEL1
ENST00000502556 0.931188319463071 0.850293031317998 -0.0231700670840233 ENSG00000142606 MMEL1
ENST00000504800 0.931188319463071 0.850293031317998 -0.0231700670840233 ENSG00000142606 MMEL1
ENST00000294599 0.602493650556369 0.327194664618582 0.149142749205246 ENSG00000162591 MEGF6
ENST00000356575 0.610653208483831 0.337465453813607 0.146013526476717 ENSG00000162591 MEGF6
ENST00000494257 0.574629022826388 0.291700019801391 0.150680866550824 ENSG00000162591 MEGF6
ENST00000485002 0.642359080087619 0.379391291475939 0.134060517096385 ENSG00000162591 MEGF6
ENST00000491842 0.366626055849437 0.100045587484591 0.226796296544069 ENSG00000162591 MEGF6
ENST00000475790 0.381426604440543 0.10939506187414 0.227707465542686 ENSG00000162591 MEGF6
ENST00000378344 0.543367405447217 0.255497092624099 0.0731593603621584 ENSG00000158109 TPRG1L
ENST00000344579 0.543367405447217 0.255497092624099 0.0731593603621584 ENSG00000158109 TPRG1L
ENST00000378322 0.235144374273725 0.0382036281736041 0.191964462713073 ENSG00000116213 WRAP73
ENST00000270708 0.235144374273725 0.0382036281736041 0.191964462713073 ENSG00000116213 WRAP73
ENST00000471223 0.171743408841967 0.0205202869537625 0.247776590824858 ENSG00000116213 WRAP73
ENST00000424367 0.205097261974013 0.0291116039476346 0.202342420090777 ENSG00000116213 WRAP73
ENST00000497940 0.25330356271901 0.0446645587261349 0.218319452261194 ENSG00000116213 WRAP73
ENST00000469643 0.474917513443536 0.185030460956977 0.166713874620081 ENSG00000116213 WRAP73
ENST00000465916 0.387358837149647 0.113310054485297 0.160523874760607 ENSG00000116213 WRAP73
ENST00000419924 0.380757216834443 0.109020469301326 0.168695340222569 ENSG00000116213 WRAP73
ENST00000418088 0.486845879718543 0.195966374849287 0.133299831876526 ENSG00000227372 TP73-AS1
ENST00000452079 0.465219255428522 0.176204872813924 0.149221477394032 ENSG00000227372 TP73-AS1
ENST00000419973 0.511929498600534 0.221695383711796 0.159841280928817 ENSG00000227372 TP73-AS1
ENST00000423764 0.451774097211309 0.163214508077258 0.165205112238189 ENSG00000227372 TP73-AS1
ENST00000587071 0.642490689203854 0.379514988754453 0.108113525754921 ENSG00000227372 TP73-AS1
ENST00000608600 0.6480880890157 0.387194159880294 0.103358180751907 ENSG00000227372 TP73-AS1
ENST00000544565 0.658433225839435 0.400818179176482 0.116108352913827 ENSG00000227372 TP73-AS1
ENST00000378251 0.507854810184468 0.217200253661819 0.141696619194945 ENSG00000130764 LRRC47
ENST00000462356 0.979094172704046 0.95210869809279 0.00551997964133855 ENSG00000130764 LRRC47
ENST00000479239 0.902067100081884 0.792723865433688 0.025139346726701 ENSG00000130764 LRRC47
ENST00000607459 0.594734558438046 0.317509383576934 0.13187507836507 ENSG00000272153 RP1-286D6.5
ENST00000378230 0.95783942140028 0.904447152812015 -0.00804105711163089 ENSG00000116198 CEP104
ENST00000438539 0.513531772559817 0.223409883346416 0.11046449193277 ENSG00000116198 CEP104
ENST00000461667 0.511925399705776 0.221679827293824 0.11216129075446 ENSG00000116198 CEP104
ENST00000495701 0.620609497058692 0.35051738386268 -0.122617338196695 ENSG00000116198 CEP104
ENST00000460038 0.536821940075864 0.247861646396296 0.109213521151789 ENSG00000116198 CEP104
ENST00000494653 0.802819109302694 0.619586755630005 -0.0366554458551394 ENSG00000116198 CEP104
ENST00000443466 0.63466545605392 0.369081607367287 0.0809758944895588 ENSG00000116198 CEP104
ENST00000428079 0.466789419450666 0.177820646225917 -0.11661965789361 ENSG00000116198 CEP104
ENST00000494951 0.384234882928186 0.111193378427459 -0.210704609662645 ENSG00000116198 CEP104
ENST00000378223 0.459306874250095 0.169948426497942 -0.146109218061596 ENSG00000116198 CEP104
ENST00000378212 0.499806074938881 0.208645415497066 0.118789658312289 ENSG00000169598 DFFB
ENST00000378209 0.559683386287989 0.274287780579333 0.0904523574608321 ENSG00000169598 DFFB
ENST00000491998 0.559683386287989 0.274287780579333 0.0904523574608321 ENSG00000169598 DFFB
ENST00000338895 0.636784502441275 0.371676629299786 0.0834394354647828 ENSG00000169598 DFFB
ENST00000341385 0.486071058293873 0.195406523333252 0.16549240613922 ENSG00000169598 DFFB
ENST00000468793 0.570665987479952 0.287347171021851 0.0908603162750712 ENSG00000169598 DFFB
ENST00000339350 0.59490677914412 0.317715371022294 0.0891188285304841 ENSG00000169598 DFFB
ENST00000477548 0.59490677914412 0.317715371022294 0.0891188285304841 ENSG00000169598 DFFB
ENST00000378206 0.587887070899597 0.308424796939389 0.0910204137195792 ENSG00000169598 DFFB
ENST00000475969 0.579560120250409 0.298213155068591 0.0924726539136464 ENSG00000169598 DFFB
ENST00000486765 0.58804610880514 0.308587856087559 -0.0907226396036605 ENSG00000198912 C1orf174
ENST00000361605 0.58804610880514 0.308587856087559 -0.0907226396036605 ENSG00000198912 C1orf174
ENST00000474140 0.58804610880514 0.308587856087559 -0.0907226396036605 ENSG00000198912 C1orf174
ENST00000478423 0.811463455170952 0.632429218806275 -0.0324379371069259 ENSG00000131697 NPHP4
ENST00000460696 0.604163351134178 0.329155428251195 0.0971401664605845 ENSG00000131697 NPHP4
ENST00000378161 0.650269020512939 0.390065280880911 0.0810501575872008 ENSG00000131697 NPHP4
ENST00000489180 0.80988365327323 0.629962720451448 -0.032663302113289 ENSG00000131697 NPHP4
ENST00000378156 0.80988365327323 0.629962720451448 -0.032663302113289 ENSG00000131697 NPHP4
ENST00000378169 0.935960368042818 0.85961685765677 -0.0135613627071381 ENSG00000131697 NPHP4
ENST00000468253 0.790149824223519 0.597638868712571 0.0621185367126668 ENSG00000131697 NPHP4
ENST00000506941 0.538080963134076 0.249366108702595 0.164683846634286 ENSG00000131697 NPHP4
ENST00000470763 0.753597999997247 0.541119181078932 0.0750296098045847 ENSG00000131697 NPHP4
ENST00000466897 0.577050159298601 0.294728522823915 -0.123411856775133 ENSG00000131697 NPHP4
ENST00000378111 0.898100261878112 0.785221597345839 0.0223945935148925 ENSG00000069424 KCNAB2
ENST00000378097 0.816962453428379 0.641913737315535 0.0405116163290019 ENSG00000069424 KCNAB2
ENST00000493807 0.671894123193508 0.418790814633136 -0.105855715377218 ENSG00000069424 KCNAB2
ENST00000378092 0.774653456658187 0.573270756329861 -0.0449050049866285 ENSG00000069424 KCNAB2
ENST00000478098 0.4169817263116 0.134888175366307 -0.128932814737159 ENSG00000069424 KCNAB2
ENST00000445501 0.4349484360263 0.148823636506336 -0.128316808054785 ENSG00000069424 KCNAB2
ENST00000428161 0.834524885674811 0.671240756776311 -0.0373373727624608 ENSG00000069424 KCNAB2
ENST00000389632 0.839586890718752 0.67972172723421 -0.0365669371525575 ENSG00000069424 KCNAB2
ENST00000602612 0.786112880817907 0.591045123412046 -0.0434516315829598 ENSG00000069424 KCNAB2
ENST00000378087 0.919044762167845 0.826223194254543 0.0178439664646385 ENSG00000069424 KCNAB2
ENST00000341524 0.80442763217016 0.621891013686681 0.0426119118832507 ENSG00000069424 KCNAB2
ENST00000352527 0.80442763217016 0.621891013686681 0.0426119118832507 ENSG00000069424 KCNAB2
ENST00000435937 0.52148184202654 0.231847614245306 -0.0992066102730115 ENSG00000069424 KCNAB2
ENST00000164247 0.78308660325643 0.586436573381069 0.0472588479289708 ENSG00000069424 KCNAB2
ENST00000459822 0.441686677771088 0.154384246697591 -0.148273246496689 ENSG00000069424 KCNAB2
ENST00000594544 0.785510182234305 0.589808433266238 -0.0622857320482016 ENSG00000268332 AL035406.1
ENST00000472700 0.611524461578724 0.338793479079016 -0.0728800180512438 ENSG00000069424 KCNAB2
ENST00000378083 0.693933363312919 0.450764328704472 0.0647141488627358 ENSG00000069424 KCNAB2
ENST00000458166 0.728283769546547 0.502551474323276 -0.0380975047648243 ENSG00000069424 KCNAB2
ENST00000462676 0.923281936089239 0.83416130053233 0.0189218230209555 ENSG00000069424 KCNAB2
ENST00000481789 0.495536955796012 0.204166903195563 -0.0800099858118844 ENSG00000069424 KCNAB2
ENST00000484532 0.580112578356903 0.298827375763767 -0.0561904709595674 ENSG00000116251 RPL22
ENST00000234875 0.585586724479005 0.305614284979541 -0.0545969643268986 ENSG00000116251 RPL22
ENST00000480661 0.624019744534203 0.355483113270408 -0.0550096049694638 ENSG00000116251 RPL22
ENST00000497965 0.607997492267312 0.334255370852789 -0.057614646723155 ENSG00000116251 RPL22
ENST00000471204 0.622661620897047 0.35349307217385 -0.0547664149873984 ENSG00000116251 RPL22
ENST00000465387 0.602902389417714 0.327628257458537 -0.0584041781819735 ENSG00000116251 RPL22
ENST00000462296 0.624084715696574 0.355563322317085 -0.0564804467460779 ENSG00000116251 RPL22
ENST00000465335 0.635609129945862 0.370291662703464 -0.0542221500060236 ENSG00000116251 RPL22
ENST00000377948 0.797712332906187 0.610707120547457 0.0438237586134924 ENSG00000158286 RNF207
ENST00000377939 0.795110866234383 0.605872569982591 0.044947730889787 ENSG00000158286 RNF207
ENST00000485539 0.498871935810307 0.207887121657402 0.168649386964656 ENSG00000158286 RNF207
ENST00000496676 0.785424202659617 0.589659575122699 0.0652652415012362 ENSG00000158286 RNF207
ENST00000492476 0.7600270891721 0.551160408840046 -0.0764572968465877 ENSG00000158286 RNF207
ENST00000483336 0.673771321856344 0.421401224686111 -0.0945813266962452 ENSG00000158286 RNF207
ENST00000343813 0.195335937461742 0.0264191059227462 0.114501954796922 ENSG00000116237 ICMT
ENST00000495791 0.674641978169497 0.422569105997305 0.104584140079382 ENSG00000116237 ICMT
ENST00000489498 0.114941099071028 0.00922884737066649 0.103962145550878 ENSG00000116237 ICMT
ENST00000474756 0.272035681262908 0.0518385999891173 0.103295056206236 ENSG00000116237 ICMT
ENST00000362035 0.485171055834009 0.194718425134083 0.144654573314634 ENSG00000116237 ICMT
ENST00000377893 0.264626043651829 0.04871716180586 0.211676565010524 ENSG00000158292 GPR153
ENST00000608083 0.724089718982417 0.495897423546288 -0.0490226378397955 ENSG00000097021 ACOT7
ENST00000377845 0.872889398911149 0.738483949101907 -0.0247316837230547 ENSG00000097021 ACOT7
ENST00000377855 0.743849977979656 0.525225704592958 -0.0457140001815806 ENSG00000097021 ACOT7
ENST00000377860 0.724089718982417 0.495897423546288 -0.0490226378397955 ENSG00000097021 ACOT7
ENST00000418124 0.724089718982417 0.495897423546288 -0.0490226378397955 ENSG00000097021 ACOT7
ENST00000545482 0.724089718982417 0.495798146722537 -0.0490265702799641 ENSG00000097021 ACOT7
ENST00000361521 0.772858503857285 0.570435700486293 -0.0410198534946773 ENSG00000097021 ACOT7
ENST00000377842 0.871983096126762 0.737056542390876 -0.0249199996357571 ENSG00000097021 ACOT7
ENST00000473466 0.904832826953982 0.798116683871669 -0.0239622216349746 ENSG00000097021 ACOT7
ENST00000481175 0.438877976871089 0.1519523551204 -0.139703663202107 ENSG00000097021 ACOT7
ENST00000541130 0.886709681581528 0.765504996842388 -0.0331141099263887 ENSG00000097021 ACOT7
ENST00000377705 0.955654871658482 0.899717759841458 -0.00921957688464181 ENSG00000162408 NOL9
ENST00000464383 0.243095950420556 0.0409622259305713 -0.233268244061221 ENSG00000162408 NOL9
ENST00000464665 0.645799700206586 0.384424096254643 0.103152878833779 ENSG00000162408 NOL9
ENST00000319084 0.169347380755592 0.0199392707774981 0.275369230855429 ENSG00000204859 ZBTB48
ENST00000435905 0.215969669502584 0.0322793841120352 0.253806324993442 ENSG00000204859 ZBTB48
ENST00000377674 0.178429266217401 0.0220718663955638 0.225857288031261 ENSG00000204859 ZBTB48
ENST00000488936 0.167767328833528 0.0196048569494813 0.263542331007504 ENSG00000204859 ZBTB48
ENST00000482360 0.46311783826811 0.174014518204238 0.135148501106926 ENSG00000204859 ZBTB48
ENST00000498342 0.934218172471401 0.856500524078974 0.0200969428148089 ENSG00000204859 ZBTB48
ENST00000466813 0.744554042989911 0.526262627516212 -0.0779460379270413 ENSG00000204859 ZBTB48
ENST00000377658 0.375062472274108 0.105456555423714 0.186897911980887 ENSG00000162413 KLHL21
ENST00000377663 0.374671405516615 0.105176629792163 0.187118864462795 ENSG00000162413 KLHL21
ENST00000467612 0.443560111351718 0.156062300453085 0.14937963248015 ENSG00000162413 KLHL21
ENST00000496707 0.643864112615227 0.381904299003822 0.0765672549834043 ENSG00000162413 KLHL21
ENST00000463043 0.456541723774337 0.167585317940467 0.129510930345622 ENSG00000162413 KLHL21
ENST00000377648 0.166885005219506 0.0193637798719999 0.218033740740409 ENSG00000116273 PHF13
ENST00000495385 0.219687069421311 0.0334290524466375 0.196730311951191 ENSG00000116273 PHF13
ENST00000054650 0.52104377823578 0.231366930963997 0.123077613431701 ENSG00000041988 THAP3
ENST00000307896 0.534972372657713 0.245959764052923 0.119981850853918 ENSG00000041988 THAP3
ENST00000377627 0.646280253908798 0.384913842437042 0.0703874894219136 ENSG00000041988 THAP3
ENST00000484669 0.57926233520512 0.297873132838713 0.108128513336467 ENSG00000041988 THAP3
ENST00000487819 0.498345275412429 0.207440030981323 0.134907339508547 ENSG00000041988 THAP3
ENST00000472925 0.494956213321535 0.203580068301039 0.136718479408516 ENSG00000041988 THAP3
ENST00000480647 0.907025938109747 0.802948001073944 -0.0342797374389882 ENSG00000041988 THAP3
ENST00000465508 0.586104380002347 0.306222344784189 0.0747557417880439 ENSG00000007923 DNAJC11
ENST00000349363 0.629658957493588 0.362412310627303 0.0684026316781699 ENSG00000007923 DNAJC11
ENST00000451196 0.629658957493588 0.362412310627303 0.0684026316781699 ENSG00000007923 DNAJC11
ENST00000377577 0.678648365583696 0.428552620490968 0.0569435733416616 ENSG00000007923 DNAJC11
ENST00000294401 0.641820975465758 0.378652002952049 0.0641368343976873 ENSG00000007923 DNAJC11
ENST00000542246 0.61619597177974 0.345145891806075 0.0736017093771346 ENSG00000007923 DNAJC11
ENST00000377573 0.655790158382572 0.397301693169611 0.0621799847606263 ENSG00000007923 DNAJC11
ENST00000472414 0.75558544058714 0.544226767263887 0.0561169956523291 ENSG00000007923 DNAJC11
ENST00000426784 0.831399275526336 0.666271687734465 0.0327180967715177 ENSG00000007923 DNAJC11
ENST00000473993 0.821409672115075 0.649378876237477 0.0342182615526825 ENSG00000007923 DNAJC11
ENST00000469318 0.680655641387439 0.431098602776582 0.0600422047961399 ENSG00000007923 DNAJC11
ENST00000485073 0.983298052283431 0.961417364062873 0.00364021489431551 ENSG00000007923 DNAJC11
ENST00000460594 0.775552189420556 0.575146866667856 -0.0429415207128612 ENSG00000007923 DNAJC11
ENST00000465911 0.631320406764766 0.364501058652099 -0.0899519528147831 ENSG00000007923 DNAJC11
ENST00000303635 0.0113431815865725 0.000147462408688049 -0.249976949558628 ENSG00000171735 CAMTA1
ENST00000490738 0.0176383710320463 0.000321216199798238 -0.268356597446248 ENSG00000171735 CAMTA1
ENST00000476163 0.0133060260843029 0.000190314408006107 -0.228446540588837 ENSG00000171735 CAMTA1
ENST00000473578 0.0177576115900118 0.000324541985512046 -0.267910767832918 ENSG00000171735 CAMTA1
ENST00000557126 0.0168416335296904 0.000294413477207559 -0.229404365005694 ENSG00000171735 CAMTA1
ENST00000467404 0.0172476754812769 0.000307089260393796 -0.268614269143266 ENSG00000171735 CAMTA1
ENST00000439411 0.00915921592861992 9.99448767596796e-05 -0.257576514359692 ENSG00000171735 CAMTA1
ENST00000461311 0.0189247119214093 0.000365100235534534 -0.227267923322204 ENSG00000171735 CAMTA1
ENST00000486138 0.0164612386367371 0.000280311030282791 -0.286645875590736 ENSG00000171735 CAMTA1
ENST00000482934 0.0206083241800144 0.000422715325507087 -0.251676693428635 ENSG00000171735 CAMTA1
ENST00000470648 0.0567224023770895 0.00240505501717143 -0.274225419386002 ENSG00000171735 CAMTA1
ENST00000461580 0.0563995968784383 0.00238719905109605 -0.27425776013066 ENSG00000171735 CAMTA1
ENST00000472283 0.0279766609797881 0.000690433904435129 -0.446557469807514 ENSG00000171735 CAMTA1
ENST00000467267 0.394742594510563 0.119211733683948 -0.124750928522308 ENSG00000171735 CAMTA1
ENST00000054666 0.475603654689156 0.185883153049066 0.0858421591746205 ENSG00000049245 VAMP3
ENST00000470357 0.114504877319194 0.00914621329044101 0.151792284218595 ENSG00000049245 VAMP3
ENST00000487194 0.294108461825034 0.0618462023715786 0.132862459352378 ENSG00000049245 VAMP3
ENST00000377541 0.476166883017658 0.186361942139379 -0.139893613540979 ENSG00000049246 PER3
ENST00000377532 0.199331218086736 0.0274566183058031 -0.242574417963831 ENSG00000049246 PER3
ENST00000361923 0.195647401438215 0.0265017692041856 -0.243953061090187 ENSG00000049246 PER3
ENST00000451646 0.138479562451849 0.013430841421575 -0.357883948779654 ENSG00000236266 RP3-467L1.4
ENST00000377516 0.978777720443281 0.951186009964926 -0.00902365528918808 ENSG00000049247 UTS2
ENST00000493373 0.57697422245687 0.29459643820742 0.120391638259141 ENSG00000116288 PARK7
ENST00000460192 0.584999948864909 0.304969667512297 0.120170793060518 ENSG00000116288 PARK7
ENST00000338639 0.577933765406339 0.296036866121797 0.118480959998747 ENSG00000116288 PARK7
ENST00000493678 0.578498730493985 0.296577479074095 0.118354512368451 ENSG00000116288 PARK7
ENST00000377493 0.577764973862952 0.295843639346863 0.11853351911552 ENSG00000116288 PARK7
ENST00000465354 0.586625806773395 0.306975345956369 0.119886508302332 ENSG00000116288 PARK7
ENST00000377491 0.57941986435387 0.298050446171137 0.118086386121125 ENSG00000116288 PARK7
ENST00000377488 0.578645558470887 0.297025114924313 0.118461271578673 ENSG00000116288 PARK7
ENST00000497113 0.58935139392164 0.310301403900299 0.11909565324297 ENSG00000116288 PARK7
ENST00000469225 0.570134875483203 0.286811082237443 0.118701533701922 ENSG00000116288 PARK7
ENST00000474874 0.878623713198378 0.750040871164293 0.0363880864351312 ENSG00000116285 ERRFI1
ENST00000377482 0.872974741280117 0.738711069587945 0.039600577264519 ENSG00000116285 ERRFI1
ENST00000467067 0.922499280470931 0.83281408125558 0.0271895611707192 ENSG00000116285 ERRFI1
ENST00000469499 0.985647997493531 0.966223155018255 0.00497732807181871 ENSG00000116285 ERRFI1
ENST00000487559 0.842920477138534 0.685195591248666 0.0543164476080754 ENSG00000116285 ERRFI1
ENST00000337907 0.00998318845282388 0.000115300615042316 -0.296721602415472 ENSG00000142599 RERE
ENST00000377464 0.0434704414805932 0.00151042589315535 -0.181111221821429 ENSG00000142599 RERE
ENST00000467350 0.93242146135079 0.852903304755874 0.0154543383467066 ENSG00000142599 RERE
ENST00000400907 0.0234201895505036 0.000521939362430146 -0.262613162282381 ENSG00000142599 RERE
ENST00000476556 0.078512033579906 0.00457231218381361 -0.17707820700007 ENSG00000142599 RERE
ENST00000400908 0.0100081814889032 0.000115774214396256 -0.316276814727509 ENSG00000142599 RERE
ENST00000505225 0.640473704871992 0.376949950136684 -0.0838659612411974 ENSG00000142599 RERE
ENST00000464367 0.558693492321715 0.273286447168104 -0.140831491633453 ENSG00000142599 RERE
ENST00000488215 0.0220987488654727 0.000476047640043951 -0.26703690557418 ENSG00000142599 RERE
ENST00000460659 0.0107845434928762 0.000135474136706377 -0.315360034684651 ENSG00000142599 RERE
ENST00000492766 0.0100603902446698 0.000117245022144007 -0.319204802881245 ENSG00000142599 RERE
ENST00000465125 0.0168203407434138 0.000292752311986946 -0.300896485436363 ENSG00000142599 RERE
ENST00000464972 0.101394164606422 0.00735231824661552 -0.259429572187215 ENSG00000142599 RERE
ENST00000449895 0.157264845085113 0.0172360480732036 -0.303878466308746 ENSG00000232912 RP5-1115A15.1
ENST00000480342 0.0104874270329531 0.000127701561867681 -0.408751753317665 ENSG00000142599 RERE
ENST00000507012 0.18813803958521 0.0244250909564056 -0.243886538935921 ENSG00000142599 RERE
ENST00000469251 0.0322182202768408 0.000883820530369955 -0.389260267297566 ENSG00000142599 RERE
ENST00000514428 0.01627567985123 0.00027594818929139 -0.412622344611759 ENSG00000142599 RERE
ENST00000468247 0.018546374476749 0.00035368859761628 -0.385573183562536 ENSG00000142599 RERE
ENST00000234590 0.525864965092399 0.236384148726881 0.0927381666726212 ENSG00000074800 ENO1
ENST00000464920 0.462758793065841 0.173641246700934 0.112801488583003 ENSG00000074800 ENO1
ENST00000497492 0.655555186340489 0.396906774928574 0.0564819263839231 ENSG00000074800 ENO1
ENST00000486051 0.696728120780044 0.455656271842866 0.0436829961465725 ENSG00000074800 ENO1
ENST00000492343 0.794465129515381 0.604791936213501 0.0291843096465682 ENSG00000074800 ENO1
ENST00000489867 0.980993540115692 0.95617638856033 -0.00357122060588082 ENSG00000074800 ENO1
ENST00000377411 0.942224696304986 0.871681901200493 0.0175639275175527 ENSG00000180758 GPR157
ENST00000414642 0.890162122972819 0.771644370259873 0.0382589123964762 ENSG00000180758 GPR157
ENST00000437157 0.27752481813864 0.0545690058750275 -0.223754632724163 ENSG00000228526 RP3-510D11.1
ENST00000412639 0.136482660003788 0.0130969835681771 -0.307581051142524 ENSG00000234546 RP3-510D11.2
ENST00000377403 0.359561060773997 0.0957290212159542 0.125384870533735 ENSG00000049239 H6PD
ENST00000602477 0.336855823878957 0.0823805391740843 0.148404580523702 ENSG00000049239 H6PD
ENST00000495451 0.347748892615063 0.089128683364353 0.136299361386361 ENSG00000049239 H6PD
ENST00000328089 0.153496144788532 0.0163594015535038 -0.205528838412908 ENSG00000171621 SPSB1
ENST00000450402 0.171084408612558 0.0203584597479546 -0.240711799544979 ENSG00000171621 SPSB1
ENST00000357898 0.641812458353474 0.378569422146489 -0.104189250774325 ENSG00000171621 SPSB1
ENST00000377399 0.464058282364237 0.175116954068506 -0.159570055608768 ENSG00000171621 SPSB1
ENST00000302692 0.672116974629782 0.419176691129361 -0.0588960529659601 ENSG00000171612 SLC25A33
ENST00000377376 0.447249419683653 0.159341128832874 0.146836922701468 ENSG00000188807 TMEM201
ENST00000340381 0.455706259056799 0.166803627596209 0.144102180554825 ENSG00000188807 TMEM201
ENST00000340305 0.534807872433364 0.245819727614156 0.119919043602091 ENSG00000188807 TMEM201
ENST00000416541 0.446142069440568 0.158439587739238 0.156016314463301 ENSG00000188807 TMEM201
ENST00000536656 0.698394185203904 0.458381163297795 0.065056508065584 ENSG00000171608 PIK3CD
ENST00000377346 0.681839011266247 0.432659860720881 0.0712381938119784 ENSG00000171608 PIK3CD
ENST00000415330 0.469232857504236 0.179918654154205 -0.171122458165671 ENSG00000231789 RP11-558F24.4
ENST00000484851 0.935707477371907 0.859038772675113 0.0231775206675594 ENSG00000171608 PIK3CD
ENST00000361110 0.506566193270102 0.215989190805095 0.123708343350617 ENSG00000171608 PIK3CD
ENST00000481137 0.502329146321393 0.211212163555831 0.132648114780913 ENSG00000171608 PIK3CD
ENST00000479223 0.98989452119184 0.976760560807183 -0.00317103875838679 ENSG00000171608 PIK3CD
ENST00000543390 0.418109045773656 0.135720448996521 0.170786935993783 ENSG00000171608 PIK3CD
ENST00000377298 0.693099750886638 0.449518952857708 0.0566833936504496 ENSG00000171603 CLSTN1
ENST00000377288 0.693099750886638 0.449518952857708 0.0566833936504496 ENSG00000171603 CLSTN1
ENST00000477264 0.469830423461404 0.180487199494214 0.127288685276608 ENSG00000171603 CLSTN1
ENST00000435891 0.513462075634368 0.223322148393047 0.109849060806904 ENSG00000171603 CLSTN1
ENST00000361311 0.692442141398004 0.448262842901299 0.056806997438345 ENSG00000171603 CLSTN1
ENST00000464286 0.926651486935306 0.84147765649552 0.0168332449033213 ENSG00000171603 CLSTN1
ENST00000377263 0.849312869449844 0.696949766121394 0.029641969342412 ENSG00000178585 CTNNBIP1
ENST00000454104 0.484831233173573 0.194304374477494 0.134385087606856 ENSG00000223989 RP11-84A14.5
ENST00000537447 0.818786006327075 0.644535816141992 0.0402352826709732 ENSG00000178585 CTNNBIP1
ENST00000400904 0.928446448701938 0.84430035967563 -0.0167003140154073 ENSG00000178585 CTNNBIP1
ENST00000377258 0.832212726349484 0.667630577927118 0.0403422469157373 ENSG00000178585 CTNNBIP1
ENST00000377256 0.520431472302459 0.230762473539309 0.119101711373478 ENSG00000178585 CTNNBIP1
ENST00000488540 0.660356498710215 0.403407975103093 -0.0606128551203865 ENSG00000162441 LZIC
ENST00000377223 0.832775835415712 0.668684944566934 0.0261848302378978 ENSG00000162441 LZIC
ENST00000400903 0.292798190957509 0.061047620066065 0.102223489459592 ENSG00000162441 LZIC
ENST00000541052 0.400082768692886 0.122993471771182 0.0792428035198096 ENSG00000162441 LZIC
ENST00000377213 0.340471293843389 0.0843952180702153 0.089688699347297 ENSG00000162441 LZIC
ENST00000471853 0.74870565098331 0.53261659600996 0.0684405934379339 ENSG00000162441 LZIC
ENST00000445884 0.575473016869601 0.292793099389646 -0.121267901654136 ENSG00000228150 RP11-84A14.4
ENST00000403197 0.0849233568493624 0.00523758114173052 -0.233374637490859 ENSG00000173614 NMNAT1
ENST00000377205 0.147406291077838 0.0151130158456255 -0.178202297554155 ENSG00000173614 NMNAT1
ENST00000462686 0.0981412999750358 0.00687572222657645 -0.2077821162355 ENSG00000173614 NMNAT1
ENST00000492735 0.0508644255195714 0.00200389311615042 -0.279898419041295 ENSG00000173614 NMNAT1
ENST00000496751 0.752475385361747 0.539228394028189 -0.0604426261931754 ENSG00000173614 NMNAT1
ENST00000413148 0.782137933724104 0.584937712570418 0.0710397146328891 ENSG00000241326 RP11-807G9.2
ENST00000253251 0.108866753395711 0.00835486698424446 -0.12004791031494 ENSG00000130939 UBE4B
ENST00000377157 0.128921343492371 0.0116736045075151 -0.118654200439991 ENSG00000130939 UBE4B
ENST00000377153 0.250517427739254 0.0436524823961433 -0.174153847442031 ENSG00000130939 UBE4B
ENST00000343090 0.212302766318809 0.0310545557755942 -0.128751932147754 ENSG00000130939 UBE4B
ENST00000462658 0.95982222809852 0.908802400059936 -0.0110997721116593 ENSG00000130939 UBE4B
ENST00000475795 0.68801778552948 0.44138761116415 -0.0492616553994144 ENSG00000130939 UBE4B
ENST00000470736 0.651877057826934 0.392005603174796 -0.0693968843444964 ENSG00000130939 UBE4B
ENST00000466379 0.76067163575165 0.552129995285389 -0.0420670417788976 ENSG00000130939 UBE4B
ENST00000488228 0.484924449168258 0.194520162037234 -0.115987247387659 ENSG00000130939 UBE4B
ENST00000487244 0.517493922029966 0.228004892823628 -0.101272126967411 ENSG00000130939 UBE4B
ENST00000465408 0.879079915738634 0.751088219238501 -0.0357298467345775 ENSG00000130939 UBE4B
ENST00000377093 0.21470402276782 0.0317236845738412 -0.111910715248818 ENSG00000054523 KIF1B
ENST00000263934 0.123846967887309 0.010746668915424 -0.109630029772427 ENSG00000054523 KIF1B
ENST00000377086 0.147616435615681 0.0151662686242664 -0.10075158083137 ENSG00000054523 KIF1B
ENST00000377083 0.249481550030516 0.043274386867714 -0.10861843374688 ENSG00000054523 KIF1B
ENST00000377081 0.18703351595266 0.0241209813884064 -0.0950964026677237 ENSG00000054523 KIF1B
ENST00000495136 0.242026505669301 0.0406254247312487 -0.300197584853329 ENSG00000054523 KIF1B
ENST00000497835 0.733181563808975 0.510059695109518 -0.0584366134539062 ENSG00000054523 KIF1B
ENST00000465635 0.0981412999750358 0.00687614781216572 -0.275204921654044 ENSG00000054523 KIF1B
ENST00000483340 0.119295486138991 0.00993559560248419 -0.266055529076947 ENSG00000054523 KIF1B
ENST00000470616 0.823847517099619 0.654071413606865 0.0564110444855171 ENSG00000054523 KIF1B
ENST00000491493 0.710009992382496 0.474476262411256 0.0499116858196533 ENSG00000142657 PGD
ENST00000487775 0.879451561359084 0.751891403720279 0.0304493947271895 ENSG00000142657 PGD
ENST00000541529 0.218072734560024 0.0329436312487886 0.109014439583491 ENSG00000142657 PGD
ENST00000477958 0.732041921046097 0.508453808197669 0.0466412252468769 ENSG00000142657 PGD
ENST00000270776 0.186080923739447 0.0239035672433663 0.109837911142275 ENSG00000142657 PGD
ENST00000483936 0.526786984929177 0.237304119056878 0.0683186848715773 ENSG00000142657 PGD
ENST00000538557 0.198188057579791 0.0271361805901776 0.109160246472424 ENSG00000142657 PGD
ENST00000465632 0.802404166097137 0.618873581862316 0.0324657140540808 ENSG00000142657 PGD
ENST00000460189 0.614375835152457 0.342655165271253 0.0570037484572724 ENSG00000142657 PGD
ENST00000493288 0.528251425313542 0.238994357312232 0.0851733615045872 ENSG00000142657 PGD
ENST00000498356 0.0192688379622327 0.0003769022449048 0.197357470279612 ENSG00000142657 PGD
ENST00000496718 0.027308388269821 0.000661325747530267 0.267419383029521 ENSG00000142657 PGD
ENST00000400900 0.807656193514656 0.626812795821937 -0.044919530027314 ENSG00000251503 APITD1-CORT
ENST00000602296 0.807656193514656 0.626812795821937 -0.044919530027314 ENSG00000175279 APITD1
ENST00000602787 0.807656193514656 0.626812795821937 -0.044919530027314 ENSG00000175279 APITD1
ENST00000470413 0.826534434744717 0.658608114079453 -0.0407571164547013 ENSG00000251503 APITD1-CORT
ENST00000309048 0.830973984526196 0.665742936291431 -0.0431096233609126 ENSG00000175279 APITD1
ENST00000602486 0.966144778823957 0.923291519793538 -0.010850727319619 ENSG00000175279 APITD1
ENST00000477755 0.86373761399297 0.72171530429493 -0.0368608480562964 ENSG00000175279 APITD1
ENST00000462462 0.607381401267789 0.333445262118897 -0.107706768160191 ENSG00000175279 APITD1
ENST00000465026 0.659008086854033 0.401493811613981 -0.0873852371939096 ENSG00000251503 APITD1-CORT
ENST00000602446 0.574803308739938 0.291874953417651 -0.123454888497399 ENSG00000251503 APITD1-CORT
ENST00000464507 0.692122978182034 0.447702785230159 -0.0973133161126881 ENSG00000175279 APITD1
ENST00000377038 0.610290124782326 0.337026983905708 0.0464085692431348 ENSG00000160049 DFFA
ENST00000424487 0.876200074762717 0.744741728518635 -0.034327254586128 ENSG00000203469 RP5-1113E3.3
ENST00000476658 0.338323096878868 0.0831912831676735 0.114024769246776 ENSG00000160049 DFFA
ENST00000377036 0.333704909728806 0.0805140562482519 0.128988532834158 ENSG00000160049 DFFA
ENST00000472851 0.208871681826248 0.0300946595805092 -0.217897197154614 ENSG00000142655 PEX14
ENST00000356607 0.0548472008974177 0.00227537588496171 -0.225537557163229 ENSG00000142655 PEX14
ENST00000538836 0.0448892061124779 0.00161009974260023 -0.232702630202194 ENSG00000142655 PEX14
ENST00000491661 0.017170142447201 0.000304915585175278 -0.327392227421708 ENSG00000142655 PEX14
ENST00000473118 0.1462652069053 0.0148670751285707 0.122438779876562 ENSG00000120948 TARDBP
ENST00000240185 0.261914427713414 0.0476685645389936 0.0973375336918681 ENSG00000120948 TARDBP
ENST00000476201 0.0924823233728919 0.0061412774469276 0.151705964947744 ENSG00000120948 TARDBP
ENST00000472476 0.1220944344689 0.0103976665678402 0.130691975064325 ENSG00000120948 TARDBP
ENST00000439080 0.173448302726034 0.0209658064320871 0.123073696782978 ENSG00000120948 TARDBP
ENST00000473869 0.277051099230744 0.05435812706426 0.0940495633459965 ENSG00000120948 TARDBP
ENST00000315091 0.265802656346866 0.0492359942201051 0.0960869996110212 ENSG00000120948 TARDBP
ENST00000477447 0.483274978293583 0.192874002006869 0.072381216669797 ENSG00000120948 TARDBP
ENST00000496840 0.925128536240565 0.838399444689918 0.0143882221134619 ENSG00000120948 TARDBP
ENST00000480464 0.797712332906187 0.610740947188456 -0.0530807231857956 ENSG00000120948 TARDBP
ENST00000400897 0.942889712826306 0.873129126813121 -0.0198300247449511 ENSG00000009724 MASP2
ENST00000475189 0.857417455911799 0.711142338976056 -0.0505102999248284 ENSG00000116649 SRM
ENST00000376957 0.906335691265509 0.801550441855787 0.0192359897020727 ENSG00000116649 SRM
ENST00000490101 0.919824732949048 0.82756883630925 -0.0279043627810733 ENSG00000116649 SRM
ENST00000465788 0.973285528707177 0.938844094654723 -0.00706239207497763 ENSG00000116649 SRM
ENST00000459997 0.789760544616434 0.597045253261726 0.0461915743337083 ENSG00000116649 SRM
ENST00000487300 0.978200049759964 0.950052412512016 -0.00590113126206103 ENSG00000116649 SRM
ENST00000304457 0.82388806197768 0.654154789152065 -0.0436865022088843 ENSG00000171824 EXOSC10
ENST00000376936 0.82388806197768 0.654154789152065 -0.0436865022088843 ENSG00000171824 EXOSC10
ENST00000474216 0.770487358603337 0.566807164132524 -0.0568266830510597 ENSG00000171824 EXOSC10
ENST00000544779 0.824531325328144 0.655235658732767 -0.0435611235678868 ENSG00000171824 EXOSC10
ENST00000490565 0.386624728189877 0.112783380304054 -0.236023003787958 ENSG00000171824 EXOSC10
ENST00000452378 0.451761619880746 0.163185711553835 -0.182250954239784 ENSG00000226849 RP4-635E18.7
ENST00000469634 0.410565070401421 0.130579467431158 -0.208272447478221 ENSG00000171824 EXOSC10
ENST00000478271 0.41565252266918 0.134000978926246 -0.208491328088842 ENSG00000171824 EXOSC10
ENST00000470611 0.769342384050129 0.564909731539162 0.0459616490142161 ENSG00000171824 EXOSC10
ENST00000498576 0.944683999993409 0.877108213052989 0.0143168314207843 ENSG00000171824 EXOSC10
ENST00000472078 0.586838769859824 0.307197055762526 0.104969534536134 ENSG00000171824 EXOSC10
ENST00000485606 0.690347476187431 0.445027148125271 -0.0703865664528729 ENSG00000171824 EXOSC10
ENST00000460196 0.681856511199703 0.432751119217091 0.0637797161257549 ENSG00000171824 EXOSC10
ENST00000376838 0.800115205362323 0.614927310191611 0.0353071028612494 ENSG00000198793 MTOR
ENST00000361445 0.892937194036372 0.776367762136345 -0.0126232094925313 ENSG00000198793 MTOR
ENST00000473471 0.857311611810138 0.710919891419644 0.0373454536886904 ENSG00000198793 MTOR
ENST00000490931 0.792344167744503 0.600971923231733 0.0469158847970767 ENSG00000198793 MTOR
ENST00000455339 0.820806712372938 0.648192937165102 0.0393474702793938 ENSG00000198793 MTOR
ENST00000495435 0.937594975332245 0.862538864584037 -0.0157176920134584 ENSG00000198793 MTOR
ENST00000476768 0.69535611872024 0.453325333636988 0.0891426063495065 ENSG00000198793 MTOR
ENST00000445982 0.935282811697576 0.85821604680081 0.0199599415555605 ENSG00000225602 MTOR-AS1
ENST00000420480 0.933150615764211 0.85441522425392 0.0217148702836423 ENSG00000225602 MTOR-AS1
ENST00000376810 0.473758797351152 0.183904909480864 0.108086088772647 ENSG00000120942 UBIAD1
ENST00000376804 0.676864351809179 0.426028111538566 0.0639895952018131 ENSG00000120942 UBIAD1
ENST00000486588 0.980467004040433 0.954915333122988 -0.00491545306841974 ENSG00000120942 UBIAD1
ENST00000483738 0.962696672037295 0.915389143006895 -0.00925290598591554 ENSG00000120942 UBIAD1
ENST00000251546 0.638464257730822 0.373918586883497 0.107599199214287 ENSG00000132879 FBXO44
ENST00000425796 0.323790532205336 0.075669061210569 0.203471706986189 ENSG00000132879 FBXO44
ENST00000376770 0.748260334827816 0.531886625961238 0.0743555871482062 ENSG00000132879 FBXO44
ENST00000376768 0.449730417866531 0.161575963078727 0.15731264895436 ENSG00000132879 FBXO44
ENST00000251547 0.748260334827816 0.531886625961238 0.0743555871482062 ENSG00000132879 FBXO44
ENST00000376760 0.386816268482163 0.112921186387267 0.179633117484656 ENSG00000132879 FBXO44
ENST00000376762 0.622251703840903 0.352854604267095 0.112009194238297 ENSG00000132879 FBXO44
ENST00000475435 0.997597844314303 0.994122628251876 0.00090114757954772 ENSG00000132879 FBXO44
ENST00000471895 0.891592638442487 0.774301152898311 -0.0365667299964337 ENSG00000132879 FBXO44
ENST00000376753 0.702216357551235 0.463431652691602 0.104554520827165 ENSG00000116663 FBXO6
ENST00000235310 0.373183440827241 0.103961984143354 0.17675234687944 ENSG00000116670 MAD2L2
ENST00000376692 0.374102194045663 0.104705753137127 0.176542835233451 ENSG00000116670 MAD2L2
ENST00000376672 0.373185548493769 0.104007327023948 0.176717658894147 ENSG00000116670 MAD2L2
ENST00000376669 0.358210185380192 0.0948752378164126 0.180870060051969 ENSG00000116670 MAD2L2
ENST00000376667 0.359792977983919 0.0958826918477239 0.182704930082662 ENSG00000116670 MAD2L2
ENST00000445656 0.419412856997481 0.136706470790547 0.161776570642812 ENSG00000116670 MAD2L2
ENST00000456915 0.420679982731596 0.137909128152573 0.161285094590914 ENSG00000116670 MAD2L2
ENST00000376664 0.440363672524326 0.153424703295652 0.156212705142828 ENSG00000116670 MAD2L2
ENST00000376655 0.334087946602364 0.080779349800297 0.201359208365005 ENSG00000116670 MAD2L2
ENST00000376637 0.961510249657998 0.912870606149936 0.0117458512822894 ENSG00000177674 AGTRAP
ENST00000476512 0.944767089378322 0.87731614879229 0.0164825525495886 ENSG00000177674 AGTRAP
ENST00000400895 0.953547370433991 0.895398865907849 0.0140753317428207 ENSG00000177674 AGTRAP
ENST00000494437 0.85099850234483 0.699734326704252 -0.0403675146746938 ENSG00000177674 AGTRAP
ENST00000491346 0.917350931032748 0.823426684162392 0.0237877821456019 ENSG00000177674 AGTRAP
ENST00000376629 0.964186436893176 0.918565086589841 0.0109998883323638 ENSG00000177674 AGTRAP
ENST00000376627 0.964288908745419 0.918707258028043 0.0109767119386997 ENSG00000177674 AGTRAP
ENST00000314340 0.964265847471815 0.918676377440278 0.0109868210758499 ENSG00000177674 AGTRAP
ENST00000452018 0.915417057994678 0.819488128605125 0.0246330083426329 ENSG00000177674 AGTRAP
ENST00000510878 0.961798509061537 0.913464201653372 0.0116683325340934 ENSG00000177674 AGTRAP
ENST00000476309 0.817509653192995 0.642813512944935 0.0577670074760521 ENSG00000177674 AGTRAP
ENST00000514733 0.863771900410603 0.721775876645423 0.0442562291371966 ENSG00000177674 AGTRAP
ENST00000513739 0.914014907717026 0.816493070302971 0.0280242094251148 ENSG00000177674 AGTRAP
ENST00000471765 0.990178450150198 0.977318086551677 0.00331827573967006 ENSG00000177674 AGTRAP
ENST00000433342 0.823018343218525 0.652741013444589 0.051283927160193 ENSG00000215910 C1orf167
ENST00000312793 0.821878836924131 0.650681972206796 0.0515502834795813 ENSG00000215910 C1orf167
ENST00000444493 0.662085908719083 0.405815901437739 0.0963171494186926 ENSG00000215910 C1orf167
ENST00000449278 0.662085908719083 0.405815901437739 0.0963171494186926 ENSG00000215910 C1orf167
ENST00000475041 0.283539154735382 0.0572350333194257 0.25494675864181 ENSG00000215910 C1orf167
ENST00000376592 0.82209907694007 0.650964528261702 0.0528791813537741 ENSG00000177000 MTHFR
ENST00000376583 0.790509249368062 0.598156007701616 0.0618803152689949 ENSG00000177000 MTHFR
ENST00000376590 0.828678377587244 0.66187077217178 0.0524761164284649 ENSG00000177000 MTHFR
ENST00000482358 0.938986335337508 0.865519308749335 -0.0230891316387609 ENSG00000215910 C1orf167
ENST00000376585 0.953027304786574 0.894364568904765 0.0162152833531533 ENSG00000177000 MTHFR
ENST00000418034 0.941069549547237 0.869378535632269 0.0217048069737546 ENSG00000177000 MTHFR
ENST00000376486 0.631099164863198 0.364221713348287 0.124833108224132 ENSG00000177000 MTHFR
ENST00000312413 0.64431988009165 0.382531813870175 -0.0507546249478857 ENSG00000011021 CLCN6
ENST00000346436 0.642930872927035 0.38049531805158 -0.0509737071610237 ENSG00000011021 CLCN6
ENST00000376497 0.652318505655139 0.392566595981813 -0.0764460176306915 ENSG00000011021 CLCN6
ENST00000376487 0.403194516414446 0.125157845488357 -0.0917000308499732 ENSG00000011021 CLCN6
ENST00000376496 0.356596301109897 0.0939674403709973 -0.0958331489336273 ENSG00000011021 CLCN6
ENST00000376491 0.449210130033325 0.161176910095021 -0.102276821738681 ENSG00000011021 CLCN6
ENST00000376492 0.360660973108906 0.0964530938235004 -0.118685311495824 ENSG00000011021 CLCN6
ENST00000376490 0.449210130033325 0.161176910095021 -0.102276821738681 ENSG00000011021 CLCN6
ENST00000494028 0.492122054010641 0.201000234662666 -0.0993735533205515 ENSG00000011021 CLCN6
ENST00000446542 0.992789845437398 0.983616881883509 0.00183770847673416 ENSG00000242349 NPPA-AS1
ENST00000400892 0.188115103997669 0.0244115943485377 -0.28710240493217 ENSG00000242349 NPPA-AS1
ENST00000376572 0.160619094562398 0.018010553073242 0.251153596293194 ENSG00000116685 KIAA2013
ENST00000376576 0.106857978765331 0.00802968672743238 0.289023093193371 ENSG00000116685 KIAA2013
ENST00000485046 0.837770930836797 0.676804040817845 -0.037135857005857 ENSG00000083444 PLOD1
ENST00000449038 0.666105381528739 0.411393773657092 -0.0827800897485758 ENSG00000083444 PLOD1
ENST00000358133 0.671266273966795 0.417847436186021 -0.0813386054618412 ENSG00000083444 PLOD1
ENST00000376369 0.968096433510785 0.927444986744607 -0.00735348866217146 ENSG00000083444 PLOD1
ENST00000429000 0.72601063280489 0.499493705441354 -0.0583782970126916 ENSG00000083444 PLOD1
ENST00000196061 0.937655232366102 0.862628952108407 -0.0134974303427611 ENSG00000083444 PLOD1
ENST00000465920 0.841471209551534 0.682731540922575 0.0335021231020681 ENSG00000083444 PLOD1
ENST00000491536 0.882570967630675 0.757251272254641 0.0246431814800958 ENSG00000083444 PLOD1
ENST00000470133 0.529394904716057 0.240099989670673 0.0976448859078864 ENSG00000083444 PLOD1
ENST00000481933 0.746919195479276 0.529870495356708 -0.0584948304337671 ENSG00000083444 PLOD1
ENST00000444836 0.509917082424625 0.219561636100456 0.0928959775091229 ENSG00000116688 MFN2
ENST00000490079 0.916217781994693 0.820896593551006 0.0191569742771215 ENSG00000116688 MFN2
ENST00000235329 0.509996615211244 0.219614477183857 0.0928937201709784 ENSG00000116688 MFN2
ENST00000484391 0.90463224354854 0.797689920958249 0.0215201612477842 ENSG00000116688 MFN2
ENST00000497302 0.76303505749889 0.555359517549294 0.0488250874954746 ENSG00000116688 MFN2
ENST00000412236 0.669008398318429 0.415006603753807 0.0688504267030666 ENSG00000116688 MFN2
ENST00000478749 0.728527164264669 0.502894432617698 -0.059288966435188 ENSG00000116691 MIIP
ENST00000235332 0.815432724865855 0.639114429654339 -0.0433558803573375 ENSG00000116691 MIIP
ENST00000436478 0.815693214639748 0.639540355226723 -0.0433359569350205 ENSG00000116691 MIIP
ENST00000466860 0.406015885366764 0.127193061042369 -0.120801601079012 ENSG00000116691 MIIP
ENST00000498685 0.345810814162564 0.0879404016397771 -0.132183201352763 ENSG00000116691 MIIP
ENST00000492256 0.604488549077506 0.329741059009705 -0.125459589805301 ENSG00000116691 MIIP
ENST00000460823 0.959311182830376 0.907798239302953 0.0148963010845797 ENSG00000116691 MIIP
ENST00000376259 0.751962968051332 0.537810195583012 0.0790204854505513 ENSG00000028137 TNFRSF1B
ENST00000492361 0.751962968051332 0.537810195583012 0.0790204854505513 ENSG00000028137 TNFRSF1B
ENST00000356315 0.0948297871079747 0.00641428856868524 -0.138971634970412 ENSG00000048707 VPS13D
ENST00000358136 0.0948297871079747 0.00641428856868524 -0.138971634970412 ENSG00000048707 VPS13D
ENST00000476169 0.775597954615866 0.575220052613926 -0.0646639240448942 ENSG00000048707 VPS13D
ENST00000489961 0.861001922676597 0.71766220850001 -0.0377115038392976 ENSG00000048707 VPS13D
ENST00000011700 0.104550234934159 0.00775755093945715 -0.148820139891747 ENSG00000048707 VPS13D
ENST00000460333 0.170180103310836 0.0201439277789441 -0.156121560550037 ENSG00000048707 VPS13D
ENST00000487188 0.392018146531702 0.116975201351209 -0.13415652670706 ENSG00000048707 VPS13D
ENST00000469054 0.914289771062887 0.817259898478873 -0.0278364136261528 ENSG00000048707 VPS13D
ENST00000496628 0.120907926660495 0.0101969003435343 -0.154092412805525 ENSG00000048707 VPS13D
ENST00000476045 0.187771401811927 0.0243022317055577 -0.299412376765538 ENSG00000048707 VPS13D
ENST00000481484 0.271421701244754 0.0515549828355287 -0.263687357125712 ENSG00000048707 VPS13D
ENST00000543766 0.182930289645573 0.0231422112706937 -0.15844226500342 ENSG00000048707 VPS13D
ENST00000471923 0.499747799531898 0.208603033719417 -0.0994751227960703 ENSG00000048707 VPS13D
ENST00000543710 0.458351142172773 0.169082596030799 -0.129156159944949 ENSG00000048707 VPS13D
ENST00000473099 0.819171589452633 0.645331313498202 -0.0559613154118706 ENSG00000048707 VPS13D
ENST00000484063 0.512862209593048 0.22284306838472 -0.144431812012557 ENSG00000116731 PRDM2
ENST00000376048 0.559902383565974 0.274607209872023 -0.0817478658168819 ENSG00000116731 PRDM2
ENST00000311066 0.514107519006929 0.224280452103206 -0.0908677193612178 ENSG00000116731 PRDM2
ENST00000235372 0.558265790227844 0.272815219570561 -0.0821334577634758 ENSG00000116731 PRDM2
ENST00000491134 0.558323978406305 0.272868399129645 -0.0787255435470433 ENSG00000116731 PRDM2
ENST00000502727 0.334127838220938 0.0808364355530407 -0.134116690448706 ENSG00000116731 PRDM2
ENST00000502724 0.334479216067002 0.0811088147988402 -0.135080003834422 ENSG00000116731 PRDM2
ENST00000413440 0.565938810816362 0.28208569794234 -0.0819420132767517 ENSG00000116731 PRDM2
ENST00000343137 0.578452879463526 0.296496085183247 -0.0793257675207455 ENSG00000116731 PRDM2
ENST00000491815 0.239888931228834 0.0398605268572051 -0.159492539890813 ENSG00000116731 PRDM2
ENST00000503842 0.617916860559848 0.347252645401485 -0.0714283075069085 ENSG00000116731 PRDM2
ENST00000407521 0.185604491464918 0.0237737694278681 -0.173587812554646 ENSG00000116731 PRDM2
ENST00000505823 0.616443991678854 0.345494558729073 -0.0716859574774069 ENSG00000116731 PRDM2
ENST00000487453 0.575106327802816 0.292351098380884 -0.113174277869935 ENSG00000116731 PRDM2
ENST00000491547 0.237177688521472 0.0389328172805366 -0.174538968625508 ENSG00000189337 KAZN
ENST00000376030 0.172512982409796 0.020713353103717 -0.159211681257244 ENSG00000189337 KAZN
ENST00000503743 0.42540363090567 0.141277548730729 -0.143729490694183 ENSG00000189337 KAZN
ENST00000422387 0.184660476857842 0.0235616627622834 -0.157768273923852 ENSG00000189337 KAZN
ENST00000361144 0.203427196422119 0.0286315563400184 -0.156015243336232 ENSG00000189337 KAZN
ENST00000376028 0.202967868344402 0.0284957660490916 -0.25037177022815 ENSG00000189337 KAZN
ENST00000400798 0.122856853687985 0.0105528096510662 -0.182248313608278 ENSG00000189337 KAZN
ENST00000400797 0.342318358328265 0.0857741066201996 -0.164607789225802 ENSG00000189337 KAZN
ENST00000428417 0.10934934832895 0.008427265216777 -0.179273895971549 ENSG00000171729 TMEM51
ENST00000376014 0.105174195262696 0.00782465693666475 -0.180664237458627 ENSG00000171729 TMEM51
ENST00000451326 0.197665393126488 0.0270318547472552 -0.173523744288145 ENSG00000171729 TMEM51
ENST00000400796 0.107636927383593 0.00814821160448416 -0.181224715732215 ENSG00000171729 TMEM51
ENST00000434578 0.108750881086361 0.00833492154311526 -0.180777411996704 ENSG00000171729 TMEM51
ENST00000376008 0.113158864905206 0.0089661497798031 -0.179386756027395 ENSG00000171729 TMEM51
ENST00000424792 0.139462886875897 0.0135738894054394 -0.343013629121752 ENSG00000204464 C1orf195
ENST00000375980 0.560244138399258 0.274966353022546 0.0900299133950871 ENSG00000142634 EFHD2
ENST00000445566 0.619007361301917 0.348607009942479 0.115673249028556 ENSG00000142634 EFHD2
ENST00000546424 0.698443414589214 0.458444851390476 0.0676938305615477 ENSG00000132906 CASP9
ENST00000333868 0.753255828034561 0.540498295380219 0.0578695912326855 ENSG00000132906 CASP9
ENST00000348549 0.753324729084349 0.540710768820404 0.0578801559589697 ENSG00000132906 CASP9
ENST00000400777 0.774690260768002 0.57337672862257 0.0534952435210867 ENSG00000132906 CASP9
ENST00000424908 0.756098927495333 0.544994821507585 0.0746041185070656 ENSG00000132906 CASP9
ENST00000375890 0.653687801926927 0.39436285077166 0.0862468923829202 ENSG00000132906 CASP9
ENST00000474305 0.677397302595977 0.426629490290605 0.078449939939373 ENSG00000132906 CASP9
ENST00000447522 0.750497811740807 0.535576540585909 0.0636378890534065 ENSG00000132906 CASP9
ENST00000440484 0.810345115507721 0.63065110486201 0.052314147957019 ENSG00000132906 CASP9
ENST00000546969 0.619856205378408 0.349589049027977 0.104128705614041 ENSG00000132906 CASP9
ENST00000469637 0.505271319307684 0.214559639778995 0.15817906409888 ENSG00000132906 CASP9
ENST00000375849 0.823891179585683 0.654184372769478 -0.0246395272754498 ENSG00000116138 DNAJC16
ENST00000375847 0.788955679250721 0.595719557351302 -0.0295533989497826 ENSG00000116138 DNAJC16
ENST00000475133 0.788955679250721 0.595719557351302 -0.0295533989497826 ENSG00000116138 DNAJC16
ENST00000375838 0.46163159311369 0.172419805229861 -0.0947352178221059 ENSG00000116138 DNAJC16
ENST00000483270 0.963963974025202 0.918137031351675 0.00736974808052842 ENSG00000116138 DNAJC16
ENST00000472665 0.909554204683957 0.807778409782401 -0.0289144972816667 ENSG00000116138 DNAJC16
ENST00000490811 0.693106440019527 0.449543180954914 0.103714668174129 ENSG00000116138 DNAJC16
ENST00000495523 0.428011099025172 0.143312336852751 0.138907377131988 ENSG00000116138 DNAJC16
ENST00000480945 0.499312898798139 0.208303231527115 -0.0834852515654511 ENSG00000197312 DDI2
ENST00000486680 0.655709748248781 0.397145758266692 -0.0609567219573954 ENSG00000197312 DDI2
ENST00000546927 0.949719561837686 0.887586387076597 0.0124791367260209 ENSG00000197312 DDI2
ENST00000320153 0.142227486451374 0.0141491577808551 -0.153376775634493 ENSG00000197312 DDI2
ENST00000483899 0.016407622984656 0.000279094834285796 -0.256841792652184 ENSG00000197312 DDI2
ENST00000548451 0.398278338996736 0.121711201301598 -0.172835672502725 ENSG00000197312 DDI2
ENST00000345034 0.565016388553074 0.280794142574923 -0.125019149436214 ENSG00000215695 RSC1A1
ENST00000375799 0.777783056031601 0.578597359627505 -0.0497778457077591 ENSG00000116786 PLEKHM2
ENST00000375793 0.776686839482388 0.576786818920524 -0.0499857672748693 ENSG00000116786 PLEKHM2
ENST00000462455 0.00713789908342468 6.32636296235191e-05 -0.285704473120263 ENSG00000116786 PLEKHM2
ENST00000453804 0.773414073477095 0.571327855894705 0.0613989482614642 ENSG00000237938 RP11-288I21.1
ENST00000477849 0.707023511672196 0.470341070543281 0.0803662353587248 ENSG00000116786 PLEKHM2
ENST00000294454 0.483972797187787 0.193433073209603 0.170672738542616 ENSG00000162461 SLC25A34
ENST00000496928 0.933898858209653 0.855851041776997 -0.0262006885519313 ENSG00000162458 FBLIM1
ENST00000508310 0.940299416725511 0.867961420397593 -0.0240004869638388 ENSG00000162458 FBLIM1
ENST00000510393 0.838768629675068 0.678560997547458 -0.0584851202159531 ENSG00000162458 FBLIM1
ENST00000430076 0.955472467326243 0.89943126597184 -0.0183232435755668 ENSG00000162458 FBLIM1
ENST00000375771 0.823017492085332 0.652703135897258 0.0521223214732104 ENSG00000162458 FBLIM1
ENST00000510929 0.953153236543222 0.894632463589053 -0.0191611455194866 ENSG00000162458 FBLIM1
ENST00000502638 0.926699747024101 0.841573175048552 -0.0287508686119791 ENSG00000162458 FBLIM1
ENST00000375766 0.837186287127026 0.675838579930146 0.0484948942330296 ENSG00000162458 FBLIM1
ENST00000400773 0.831686859445075 0.666659131961906 0.0498422979146374 ENSG00000162458 FBLIM1
ENST00000483633 0.789134290683236 0.595966640650242 -0.0732087830639578 ENSG00000162458 FBLIM1
ENST00000502739 0.838698550700212 0.6784046200425 -0.0564437056142442 ENSG00000162458 FBLIM1
ENST00000431771 0.781804409395079 0.584408024786406 -0.0762338970895166 ENSG00000162458 FBLIM1
ENST00000441801 0.988005790425124 0.972107118233362 0.00483381515207491 ENSG00000162458 FBLIM1
ENST00000332305 0.910954550474791 0.810547744457478 -0.0316198479526912 ENSG00000162458 FBLIM1
ENST00000514156 0.577130378817961 0.294809480951028 -0.14531935986346 ENSG00000162458 FBLIM1
ENST00000509138 0.837905951214538 0.677083440592903 -0.0590211235060382 ENSG00000162458 FBLIM1
ENST00000317122 0.682211762699376 0.433134817276981 0.0919636995963853 ENSG00000179743 RP11-169K16.9
ENST00000375759 0.790124377798535 0.59758311992125 -0.0409908192098137 ENSG00000065526 SPEN
ENST00000438066 0.355961639494085 0.0936196538854186 -0.1601174900689 ENSG00000065526 SPEN
ENST00000471538 0.80192035604228 0.618211091581692 -0.0514555525707191 ENSG00000065526 SPEN
ENST00000442985 0.244957921986547 0.0416274508333624 -0.177659322499627 ENSG00000065526 SPEN
ENST00000487496 0.158154091565142 0.0174601811838548 0.286618331454073 ENSG00000065526 SPEN
ENST00000462525 0.587113507262181 0.307628382919071 0.129039931519669 ENSG00000116809 ZBTB17
ENST00000440560 0.473496628240545 0.183708477772822 0.161364694425856 ENSG00000116809 ZBTB17
ENST00000375743 0.719827108244123 0.488688079463905 0.0571924087785457 ENSG00000116809 ZBTB17
ENST00000537142 0.719827108244123 0.488688079463905 0.0571924087785457 ENSG00000116809 ZBTB17
ENST00000375733 0.719827108244123 0.488688079463905 0.0571924087785457 ENSG00000116809 ZBTB17
ENST00000444358 0.62187058965598 0.352125494339538 0.10991209784213 ENSG00000116809 ZBTB17
ENST00000471805 0.925166971636037 0.838497213478246 0.0284277539583856 ENSG00000116809 ZBTB17
ENST00000474511 0.822848226648697 0.652439650910881 -0.0645422998112429 ENSG00000116809 ZBTB17
ENST00000448462 0.869769644379225 0.732413063378304 0.0324332657792976 ENSG00000116809 ZBTB17
ENST00000492834 0.393732958468464 0.118574628553277 0.183597450688953 ENSG00000116809 ZBTB17
ENST00000490899 0.588145637187508 0.308788686518578 0.124885144290466 ENSG00000116809 ZBTB17
ENST00000464719 0.966559543656085 0.924362427849238 0.0122631036990214 ENSG00000116809 ZBTB17
ENST00000479282 0.853460751695454 0.704525029462506 -0.0380175030081011 ENSG00000116809 ZBTB17
ENST00000494020 0.744942141533289 0.526745607958986 0.0773713644686717 ENSG00000116809 ZBTB17
ENST00000411503 0.928759455675229 0.844932751817433 -0.0270251705873319 ENSG00000173641 HSPB7
ENST00000442459 0.928759455675229 0.844932751817433 -0.0270251705873319 ENSG00000173641 HSPB7
ENST00000311890 0.943885366009873 0.875258978269582 -0.0216412334330657 ENSG00000173641 HSPB7
ENST00000375718 0.887204187351738 0.766612133738178 -0.0405462396226459 ENSG00000173641 HSPB7
ENST00000358432 0.746281734859326 0.529011610858659 0.0768681515341519 ENSG00000142627 EPHA2
ENST00000478117 0.642906523627748 0.380456901301123 -0.105166073617936 ENSG00000142632 ARHGEF19
ENST00000270747 0.658895911432788 0.401400237331981 -0.0998300157966197 ENSG00000142632 ARHGEF19
ENST00000375592 0.0640081126043492 0.00301854759985769 -0.207152781462345 ENSG00000037637 FBXO42
ENST00000456164 0.564341485443239 0.279733180795733 0.123518270898122 ENSG00000037637 FBXO42
ENST00000444116 0.617191625808295 0.346381193229434 0.107135419336413 ENSG00000037637 FBXO42
ENST00000478089 0.285392149024793 0.057977614160659 -0.229159799753651 ENSG00000037637 FBXO42
ENST00000475078 0.917284926090873 0.823081828613815 0.0231585923704148 ENSG00000055070 SZRD1
ENST00000401088 0.431454656532898 0.145832935152326 0.156053648447273 ENSG00000055070 SZRD1
ENST00000471507 0.950853616808521 0.8899637041906 0.0140022764263135 ENSG00000055070 SZRD1
ENST00000401089 0.43178382496133 0.146129039377695 0.156135680981266 ENSG00000055070 SZRD1
ENST00000486763 0.978042730398154 0.949575087295509 0.00593976671858885 ENSG00000055070 SZRD1
ENST00000476423 0.927072137453622 0.842219725057654 0.019629248427435 ENSG00000055070 SZRD1
ENST00000475554 0.984209228406282 0.963350139139885 -0.00452371117269222 ENSG00000055070 SZRD1
ENST00000375590 0.561956791182515 0.276850559972759 0.108407603977213 ENSG00000055070 SZRD1
ENST00000472351 0.952694253852068 0.893743931223894 0.0135616771270506 ENSG00000055070 SZRD1
ENST00000492354 0.432094805582413 0.146412388479385 0.156028131675388 ENSG00000055070 SZRD1
ENST00000472461 0.990178450150198 0.97725718760503 -0.00289176025342057 ENSG00000055070 SZRD1
ENST00000491418 0.416720221058306 0.134725436975728 0.161859216257801 ENSG00000187144 SPATA21
ENST00000466212 0.3188173531209 0.0733031128390038 0.199657422249364 ENSG00000187144 SPATA21
ENST00000337132 0.522220749974943 0.232688822389272 0.113720629160966 ENSG00000157191 NECAP2
ENST00000504551 0.70852569738257 0.472381015168913 0.085330608081807 ENSG00000157191 NECAP2
ENST00000406746 0.522220749974943 0.232688822389272 0.113720629160966 ENSG00000157191 NECAP2
ENST00000457722 0.700187166080239 0.46053981143633 0.0855736481401091 ENSG00000157191 NECAP2
ENST00000486390 0.726527977487863 0.500252406341592 0.0968646538389816 ENSG00000157191 NECAP2
ENST00000443980 0.522220749974943 0.232688822389272 0.113720629160966 ENSG00000157191 NECAP2
ENST00000504858 0.696871180264184 0.455953325911828 0.0980354413004079 ENSG00000157191 NECAP2
ENST00000508680 0.732646632840407 0.509373197647067 0.0868172059216294 ENSG00000157191 NECAP2
ENST00000492095 0.522220749974943 0.232688822389272 0.113720629160966 ENSG00000157191 NECAP2
ENST00000459640 0.708912701423725 0.472809336039639 0.0883191981411902 ENSG00000157191 NECAP2
ENST00000496239 0.522220749974943 0.232688822389272 0.113720629160966 ENSG00000157191 NECAP2
ENST00000513161 0.70852569738257 0.472381015168913 0.085330608081807 ENSG00000157191 NECAP2
ENST00000509727 0.668241894904025 0.413989760396868 0.0863746954417722 ENSG00000157191 NECAP2
ENST00000457898 0.226185575755331 0.0353927363599239 -0.212572876441401 ENSG00000226029 RP4-798A10.2
ENST00000263511 0.721309460882568 0.491406477228148 -0.0655015212395305 ENSG00000080947 CROCCP3
ENST00000591348 0.675617888553728 0.424110499384092 -0.0788564211342672 ENSG00000080947 CROCCP3
ENST00000420820 0.956406252263705 0.901264655533357 -0.0140560386999067 ENSG00000080947 CROCCP3
ENST00000591316 0.761999810683594 0.553912354922168 -0.0674684029226425 ENSG00000080947 CROCCP3
ENST00000590118 0.790132378788052 0.597596471684871 0.0590001973166965 ENSG00000080947 CROCCP3
ENST00000589964 0.795182969836199 0.606032991227841 0.0583401060580122 ENSG00000080947 CROCCP3
ENST00000430580 0.624337373087683 0.355964023663694 0.0588162111251123 ENSG00000219481 NBPF1
ENST00000392963 0.978641848776543 0.950927377128201 -0.0053902816056989 ENSG00000219481 NBPF1
ENST00000420031 0.564963674046098 0.280580138894722 0.1172317485552 ENSG00000219481 NBPF1
ENST00000432949 0.343714267751518 0.0865386669448068 0.173319484824025 ENSG00000219481 NBPF1
ENST00000287968 0.171451500098982 0.0204560031486479 0.29376695525476 ENSG00000219481 NBPF1
ENST00000420513 0.787636617558379 0.593589509053161 -0.057271542134797 ENSG00000219481 NBPF1
ENST00000599069 0.520805668236165 0.231137338767652 0.0845459770195067 ENSG00000219481 NBPF1
ENST00000599908 0.760382223232299 0.551619837809056 -0.0653090359764669 ENSG00000219481 NBPF1
ENST00000449853 0.389948137272226 0.115521640260181 0.144372736278408 ENSG00000219481 NBPF1
ENST00000540383 0.34403696167059 0.0867371846729672 0.213094252692202 ENSG00000215908 CROCCP2
ENST00000412962 0.304399998818108 0.0664825572582688 0.220753912082758 ENSG00000215908 CROCCP2
ENST00000362058 0.266930766709638 0.0498420388472241 0.183742200427324 ENSG00000215908 CROCCP2
ENST00000466256 0.960818878940655 0.911482157296809 -0.0112660134639555 ENSG00000058453 CROCC
ENST00000375541 0.472739769258068 0.183015773285436 0.157727302881146 ENSG00000058453 CROCC
ENST00000445545 0.577346919356003 0.295197485201169 0.120720456418599 ENSG00000058453 CROCC
ENST00000467938 0.597752985390246 0.321421271602572 0.107525564741575 ENSG00000058453 CROCC
ENST00000492631 0.596325611779022 0.319662043967325 0.106902956018376 ENSG00000058453 CROCC
ENST00000467715 0.711321670211917 0.476518375193462 0.078337652756256 ENSG00000058453 CROCC
ENST00000494191 0.424341932965954 0.140358651559163 0.154431725763375 ENSG00000058453 CROCC
ENST00000486318 0.424865136458826 0.140830054240602 0.131566766486992 ENSG00000058453 CROCC
ENST00000498688 0.592627182738712 0.314826688522082 0.0948292747542599 ENSG00000058453 CROCC
ENST00000477773 0.756558695389657 0.545894638890891 0.0565746578425531 ENSG00000058453 CROCC
ENST00000497654 0.135939041789748 0.0130073428511007 0.338682225587765 ENSG00000058453 CROCC
ENST00000465021 0.178321567711083 0.0220409569073155 0.26684769547774 ENSG00000058453 CROCC
ENST00000465291 0.185923830304496 0.0238627730459185 0.304297097878907 ENSG00000058453 CROCC
ENST00000375535 0.944535473912991 0.876865437280621 0.0146271538904285 ENSG00000117122 MFAP2
ENST00000375534 0.978882864672348 0.951592907549774 -0.00574532843351225 ENSG00000117122 MFAP2
ENST00000490075 0.987021780473267 0.969831204328094 0.00358755756019094 ENSG00000117122 MFAP2
ENST00000438542 0.980859044945091 0.955947441398895 0.00523573780482034 ENSG00000117122 MFAP2
ENST00000476788 0.981220560068261 0.956709027782799 -0.00522611731636102 ENSG00000117122 MFAP2
ENST00000478684 0.816962453428379 0.641916758369373 -0.049729044374774 ENSG00000117122 MFAP2
ENST00000492598 0.815313304091998 0.638962158856909 -0.0507382853631619 ENSG00000117122 MFAP2
ENST00000446261 0.429245507014083 0.144197784256814 0.164835357305222 ENSG00000226526 RP1-37C10.3
ENST00000326735 0.471596667800965 0.182146206295999 0.14993248283414 ENSG00000159363 ATP13A2
ENST00000341676 0.45697265336326 0.168058472619313 0.156340061242053 ENSG00000159363 ATP13A2
ENST00000452699 0.45697265336326 0.168058472619313 0.156340061242053 ENSG00000159363 ATP13A2
ENST00000466561 0.11453902371794 0.00915988799731397 0.261112574901537 ENSG00000159363 ATP13A2
ENST00000502418 0.255816131215493 0.0455085443699598 0.211177001923851 ENSG00000159363 ATP13A2
ENST00000503552 0.759048311453629 0.549603436897118 0.0709828805511312 ENSG00000159363 ATP13A2
ENST00000463860 0.659545505286372 0.402466123925831 0.0870162500287976 ENSG00000159363 ATP13A2
ENST00000502860 0.59490677914412 0.317742026592415 0.112307380256492 ENSG00000159363 ATP13A2
ENST00000509392 0.914361109043278 0.817509628362578 -0.0299413834167587 ENSG00000159363 ATP13A2
ENST00000506174 0.513596701894577 0.22348818422417 0.135383828976577 ENSG00000159363 ATP13A2
ENST00000510069 0.319294396919056 0.0734999593905696 0.191422317687969 ENSG00000159363 ATP13A2
ENST00000511957 0.240777550428772 0.040175568541007 0.201006925239982 ENSG00000159363 ATP13A2
ENST00000508222 0.269730044424779 0.0509429163641034 0.192993836332245 ENSG00000159363 ATP13A2
ENST00000509619 0.420679982731596 0.137896235052241 0.165561007266489 ENSG00000159363 ATP13A2
ENST00000375499 0.352268297754136 0.0916413717711606 -0.203260003949628 ENSG00000117118 SDHB
ENST00000485092 0.293406593428603 0.0615386646108222 -0.267037916648405 ENSG00000117118 SDHB
ENST00000475049 0.292654709799253 0.0609861805859037 -0.267234143957799 ENSG00000117118 SDHB
ENST00000485515 0.385226715967131 0.111887323971139 -0.189247644662417 ENSG00000117118 SDHB
ENST00000491274 0.456904783231438 0.167918734711389 -0.162950437109585 ENSG00000117118 SDHB
ENST00000475506 0.355040131062869 0.0931508783300492 -0.215147323917084 ENSG00000117118 SDHB
ENST00000463045 0.334695367015004 0.0812725578908004 -0.217339810907999 ENSG00000117118 SDHB
ENST00000466613 0.199569117014362 0.0275415618548027 -0.29296895251966 ENSG00000117118 SDHB
ENST00000439577 0.852044549321729 0.701608262774663 0.0402309438603836 ENSG00000227751 RP1-20B21.4
ENST00000375436 0.87597493915147 0.744378917715175 0.0306739350134256 ENSG00000179051 RCC2
ENST00000474892 0.767035057041341 0.561445849153396 -0.039864713611945 ENSG00000179051 RCC2
ENST00000375433 0.980367264191965 0.954600834108519 0.00445899299513975 ENSG00000179051 RCC2
ENST00000583469 0.896278146367814 0.781881157520723 0.0336927916543374 ENSG00000266727 AC004824.1
ENST00000361221 0.483057056155742 0.192633674061552 -0.115132053590018 ENSG00000074964 ARHGEF10L
ENST00000452522 0.483063193872274 0.192640584964624 -0.115129357914129 ENSG00000074964 ARHGEF10L
ENST00000434513 0.362316672082735 0.0976060943118751 -0.148553732740652 ENSG00000074964 ARHGEF10L
ENST00000375415 0.642479278116317 0.379486028015724 -0.0778526316952493 ENSG00000074964 ARHGEF10L
ENST00000375420 0.470428068627283 0.181038837258857 -0.119829932762514 ENSG00000074964 ARHGEF10L
ENST00000469726 0.946899838576017 0.880976432092877 -0.0159504912587299 ENSG00000074964 ARHGEF10L
ENST00000375408 0.93948294542053 0.866558652484395 -0.0177416449190949 ENSG00000074964 ARHGEF10L
ENST00000167825 0.939483085383868 0.866582977687169 -0.0177374321181292 ENSG00000074964 ARHGEF10L
ENST00000475356 0.933487559194552 0.854999738916714 -0.0184531314047384 ENSG00000074964 ARHGEF10L
ENST00000482359 0.522447938739463 0.232917264086832 0.147105549079725 ENSG00000074964 ARHGEF10L
ENST00000466782 0.542389877315768 0.25402067912207 -0.131895493645797 ENSG00000074964 ARHGEF10L
ENST00000495593 0.169559978267101 0.0199953247955559 0.292274608869637 ENSG00000074964 ARHGEF10L
ENST00000494072 0.555322116190942 0.268983573241241 0.130813523648714 ENSG00000255275 RP13-279N23.2
ENST00000538309 0.487862195080744 0.196946955469048 0.166951909220124 ENSG00000159423 ALDH4A1
ENST00000538839 0.526346356023436 0.236916650466947 0.147233993037123 ENSG00000159423 ALDH4A1
ENST00000290597 0.526090604031094 0.236551404343697 0.147303455451857 ENSG00000159423 ALDH4A1
ENST00000375341 0.531493284205636 0.242344348059384 0.145468320557085 ENSG00000159423 ALDH4A1
ENST00000454547 0.0971316907484031 0.00674348631879794 0.317873579064406 ENSG00000159423 ALDH4A1
ENST00000432718 0.490058540983391 0.199033915008864 0.132979406506355 ENSG00000159423 ALDH4A1
ENST00000455833 0.898449756243148 0.786116619502646 0.0295313693782244 ENSG00000169991 IFFO2
ENST00000355609 0.498712013896256 0.207687762767725 0.143248455469137 ENSG00000169991 IFFO2
ENST00000416166 0.439118109486173 0.152329332754938 -0.137129701478078 ENSG00000169991 IFFO2
ENST00000606379 0.8307880684603 0.665312548613471 0.0597473456235226 ENSG00000272084 RP5-1126H10.2
ENST00000375254 0.793565056776196 0.603369891287057 -0.0246985339603868 ENSG00000127481 UBR4
ENST00000375226 0.792807282836492 0.601820937702726 -0.0248033850143322 ENSG00000127481 UBR4
ENST00000375267 0.792807282836492 0.601820937702726 -0.0248033850143322 ENSG00000127481 UBR4
ENST00000375217 0.792807282836492 0.601820937702726 -0.0248033850143322 ENSG00000127481 UBR4
ENST00000375225 0.705108669076759 0.467771280973236 0.0602365195034233 ENSG00000127481 UBR4
ENST00000429347 0.69765241418022 0.457157967902388 0.0484273993832946 ENSG00000127481 UBR4
ENST00000375224 0.698642285821943 0.458697423895606 0.0503049544458864 ENSG00000127481 UBR4
ENST00000459947 0.589744559423363 0.310859626448706 0.104278833227877 ENSG00000127481 UBR4
ENST00000486515 0.812694202078727 0.634266995249221 0.0573454261120684 ENSG00000127481 UBR4
ENST00000543981 0.730667445518122 0.50626880698263 0.0447990241110316 ENSG00000127481 UBR4
ENST00000492606 0.990244505778448 0.977581672959476 -0.00322569615332869 ENSG00000127481 UBR4
ENST00000467272 0.876273921090386 0.744853073939512 0.0241214936759034 ENSG00000127481 UBR4
ENST00000483922 0.815442866849781 0.63915935197212 -0.0486004344227687 ENSG00000127481 UBR4
ENST00000494503 0.503950666734072 0.213053374360937 -0.118376696442935 ENSG00000127481 UBR4
ENST00000466969 0.824417531303924 0.654956043556365 0.0533822118074661 ENSG00000127481 UBR4
ENST00000375218 0.81606629437258 0.640342333969087 0.0411856911232246 ENSG00000127481 UBR4
ENST00000425413 0.952940632289909 0.894216841244382 -0.00729040967156027 ENSG00000127481 UBR4
ENST00000417040 0.986565265761432 0.968858956870659 -0.00202902433653639 ENSG00000127481 UBR4
ENST00000475973 0.889490938104206 0.770289454538989 0.0293134495304032 ENSG00000127481 UBR4
ENST00000465036 0.881338608632867 0.755151571033542 0.0374134068076446 ENSG00000127481 UBR4
ENST00000419533 0.796760753424071 0.608874511634464 -0.0329011609094051 ENSG00000127481 UBR4
ENST00000497018 0.729625219871045 0.504526547079317 0.0810622898004313 ENSG00000127481 UBR4
ENST00000437898 0.708594360756423 0.472485717755786 0.0377532594753784 ENSG00000230424 RP1-43E13.2
ENST00000477853 0.712992696048473 0.478725549562473 0.0478659287528951 ENSG00000127463 EMC1
ENST00000480380 0.501669520268801 0.210499103057997 0.0971558178336506 ENSG00000127463 EMC1
ENST00000375199 0.663776635742488 0.407946427351963 0.0553720071777236 ENSG00000127463 EMC1
ENST00000375208 0.75621981744525 0.54520772757325 0.0400092997702906 ENSG00000127463 EMC1
ENST00000461353 0.645923162637662 0.384587771630173 0.0714319936291766 ENSG00000127463 EMC1
ENST00000486405 0.774707312019331 0.573446612656423 -0.0547259615041781 ENSG00000127463 EMC1
ENST00000486238 0.85741720900439 0.711126289837107 -0.0435172668801783 ENSG00000127463 EMC1
ENST00000494770 0.735257974376536 0.513340960795533 -0.0503828678491699 ENSG00000127463 EMC1
ENST00000462505 0.620856702686308 0.350841688407046 -0.114199736221491 ENSG00000127463 EMC1
ENST00000496654 0.752271102126264 0.538468467908359 -0.0781971059492607 ENSG00000127463 EMC1
ENST00000467423 0.842516653785981 0.684513981922901 0.041114547088875 ENSG00000127463 EMC1
ENST00000475079 0.801513277030283 0.617579199033414 0.050726075494315 ENSG00000127463 EMC1
ENST00000488681 0.751144044265478 0.536600202842435 0.0560752601538659 ENSG00000127463 EMC1
ENST00000356068 0.725931518883525 0.499191104988509 0.0606695983945255 ENSG00000127463 EMC1
ENST00000330263 0.544783800890418 0.257186413208937 0.0884367821629765 ENSG00000053372 MRTO4
ENST00000493700 0.750223596896586 0.534996271185036 0.0543226670399316 ENSG00000053372 MRTO4
ENST00000479559 0.99761035845168 0.994177915792034 0.000708800507385551 ENSG00000053372 MRTO4
ENST00000235835 0.116378952389052 0.00943999651689448 0.240758220591798 ENSG00000053371 AKR7A2
ENST00000330072 0.117480623110729 0.00960747428937227 0.240136540105929 ENSG00000053371 AKR7A2
ENST00000489286 0.140899478133193 0.0138868727595821 0.224784875893447 ENSG00000053371 AKR7A2
ENST00000481966 0.114310099353589 0.00912009339294315 0.251604641938996 ENSG00000053371 AKR7A2
ENST00000492217 0.323224948778518 0.0753741234881132 0.188882552128569 ENSG00000053371 AKR7A2
ENST00000375155 0.583983952935476 0.303538919637671 0.101403098795084 ENSG00000040487 PQLC2
ENST00000375153 0.58814483289008 0.308758606697804 0.100418991114076 ENSG00000040487 PQLC2
ENST00000469076 0.591779569928382 0.313840559500594 0.0994608374705532 ENSG00000040487 PQLC2
ENST00000400548 0.591610618213303 0.313649343518037 0.0994873247776119 ENSG00000040487 PQLC2
ENST00000497827 0.571366614709638 0.288172359275178 0.106884016368146 ENSG00000040487 PQLC2
ENST00000432465 0.396952841965604 0.120852719327856 0.176975282326902 ENSG00000040487 PQLC2
ENST00000401084 0.216719519483315 0.0325509794763076 -0.150777738581682 ENSG00000077549 CAPZB
ENST00000264203 0.216719519483315 0.0325509794763076 -0.150777738581682 ENSG00000077549 CAPZB
ENST00000375144 0.413501613322829 0.132497616548869 -0.119321551891821 ENSG00000077549 CAPZB
ENST00000375142 0.216530465031317 0.0324657308865755 -0.150884105917809 ENSG00000077549 CAPZB
ENST00000433834 0.213095884716482 0.0312936494179098 -0.146846753043611 ENSG00000077549 CAPZB
ENST00000264202 0.155224279944045 0.0167615832921192 -0.149546605680329 ENSG00000077549 CAPZB
ENST00000413711 0.111326866434693 0.00872778769008939 -0.156882476485732 ENSG00000077549 CAPZB
ENST00000459967 0.163575465125392 0.0186714524268604 -0.155337957047941 ENSG00000077549 CAPZB
ENST00000457768 0.730208607964805 0.505699999582122 -0.0525707069299832 ENSG00000077549 CAPZB
ENST00000489607 0.629772990738925 0.362536971403474 -0.0732969313597261 ENSG00000077549 CAPZB
ENST00000482808 0.33390361878211 0.0806422128000145 -0.150398962888489 ENSG00000077549 CAPZB
ENST00000602662 0.719570305410214 0.488287637730101 0.0682642054952555 ENSG00000270136 MINOS1-NBL1
ENST00000486890 0.970574106193199 0.932969903044729 -0.00857374994518716 ENSG00000173436 MINOS1
ENST00000322753 0.816514116924845 0.641111372299114 -0.0403769683697414 ENSG00000173436 MINOS1
ENST00000498067 0.942905087284488 0.873191269410974 0.0242887753010982 ENSG00000173436 MINOS1
ENST00000462646 0.991798976344427 0.981498855773318 -0.00242740890844861 ENSG00000173436 MINOS1
ENST00000467029 0.846733848979843 0.691720745373958 -0.0359843292038122 ENSG00000173436 MINOS1
ENST00000481464 0.844404721448522 0.68790546701319 -0.0364101847818424 ENSG00000173436 MINOS1
ENST00000498642 0.84664048554172 0.691596464258926 -0.0360518380333924 ENSG00000173436 MINOS1
ENST00000479642 0.998916817259129 0.997495462830062 0.000453319849614227 ENSG00000173436 MINOS1
ENST00000602293 0.846996277673781 0.692076587246147 0.0309920706262351 ENSG00000270136 MINOS1-NBL1
ENST00000602384 0.899325267975317 0.787721852340313 0.0209382045900077 ENSG00000270136 MINOS1-NBL1
ENST00000602450 0.846863785967635 0.691888417355651 0.0309820730714553 ENSG00000270136 MINOS1-NBL1
ENST00000485362 0.844626028810197 0.688352142093862 -0.036394871929354 ENSG00000173436 MINOS1
ENST00000428975 0.480780740369656 0.190673119457514 0.149391388892502 ENSG00000158747 NBL1
ENST00000289749 0.52110170361719 0.231440428433895 0.140373061082128 ENSG00000158747 NBL1
ENST00000451758 0.484460858478157 0.193924977235215 0.149756160882276 ENSG00000158747 NBL1
ENST00000439664 0.551315788236612 0.264361395731373 0.126184210254169 ENSG00000158747 NBL1
ENST00000375136 0.587572738399223 0.308113306801344 0.130417381958574 ENSG00000158747 NBL1
ENST00000548815 0.588145637187508 0.308778858091552 0.130237946682593 ENSG00000158747 NBL1
ENST00000425400 0.457603194808368 0.168531580977633 0.155848172508728 ENSG00000158747 NBL1
ENST00000439278 0.5238682079418 0.23450968442725 0.126647140529814 ENSG00000158747 NBL1
ENST00000427894 0.46311783826811 0.17403113194271 0.159414828520837 ENSG00000158747 NBL1
ENST00000294543 0.0965536608384241 0.00664893684032869 -0.165542523768655 ENSG00000162542 TMCO4
ENST00000375127 0.0925363750929124 0.00614743173720817 -0.165465141369818 ENSG00000162542 TMCO4
ENST00000489814 0.00788756385428015 7.67187738931381e-05 -0.308882426795709 ENSG00000162542 TMCO4
ENST00000375122 0.0966969281911809 0.00667530076791507 -0.165529588096797 ENSG00000162542 TMCO4
ENST00000489135 0.503980975821712 0.213084814317671 -0.0913104590016843 ENSG00000162542 TMCO4
ENST00000496528 0.765014329411324 0.558383414769531 -0.0497148829801247 ENSG00000162542 TMCO4
ENST00000462171 0.96640700347517 0.923999953399666 0.00795755081496896 ENSG00000162542 TMCO4
ENST00000488449 0.598984710164199 0.323234796240784 -0.0988873469544418 ENSG00000162542 TMCO4
ENST00000375120 0.513773379176345 0.223719041059067 0.0899715883399902 ENSG00000169914 OTUD3
ENST00000466697 0.879272928421554 0.751601011501964 0.0389087542025573 ENSG00000169914 OTUD3
ENST00000375078 0.97630432436865 0.945911099899256 -0.00619574752149395 ENSG00000162545 CAMK2N1
ENST00000489020 0.883385834170824 0.758766644333254 0.0302005318546566 ENSG00000162545 CAMK2N1
ENST00000264198 0.43717778284405 0.150659308366602 0.150146633837078 ENSG00000090432 MUL1
ENST00000321556 0.393266405455866 0.118330557628293 0.121754436717625 ENSG00000158828 PINK1
ENST00000492302 0.59655861570332 0.319909689083782 0.0646749229677693 ENSG00000158828 PINK1
ENST00000451424 0.42251889359317 0.139068562750342 0.0951053004865438 ENSG00000117242 PINK1-AS
ENST00000400490 0.834815446106284 0.671837465359657 0.027172566150061 ENSG00000158828 PINK1
ENST00000535128 0.784169059244904 0.587847846740978 0.0479575527521926 ENSG00000257033 AL391357.1
ENST00000602624 0.448658068976192 0.160547707228855 0.134891967703016 ENSG00000244038 DDOST
ENST00000375048 0.448615773173161 0.160518686472445 0.134898726486333 ENSG00000244038 DDOST
ENST00000415136 0.453664271172001 0.164782868227975 0.135383543172752 ENSG00000244038 DDOST
ENST00000475210 0.813886380678884 0.636730921415896 0.0382695258256046 ENSG00000244038 DDOST
ENST00000464364 0.452455593571426 0.163746527762864 0.156623030739244 ENSG00000244038 DDOST
ENST00000477229 0.332349705065031 0.0797589284167287 0.210413224332155 ENSG00000244038 DDOST
ENST00000312239 0.988867394619394 0.974038495224889 -0.00223420450762821 ENSG00000127483 HP1BP3
ENST00000375003 0.926499787527379 0.841014923088237 -0.0159655613120153 ENSG00000127483 HP1BP3
ENST00000413451 0.860157423482117 0.71621245735443 -0.0375615457801009 ENSG00000203394 RP5-930J4.4
ENST00000488722 0.984019011194701 0.962925745871115 0.0039456661558984 ENSG00000127483 HP1BP3
ENST00000491748 0.886883468813706 0.765894357071756 0.0246166764647155 ENSG00000127483 HP1BP3
ENST00000419948 0.794476590403103 0.604809343402868 -0.0405935203706845 ENSG00000127483 HP1BP3
ENST00000438032 0.926598154292821 0.841275441498935 0.0125678442028299 ENSG00000127483 HP1BP3
ENST00000424732 0.923686115532765 0.834919051986094 0.0131645831514553 ENSG00000127483 HP1BP3
ENST00000417710 0.948948830759093 0.886105913090405 0.00955033123936437 ENSG00000127483 HP1BP3
ENST00000487117 0.860378617540132 0.716493706695569 0.0239061980508503 ENSG00000127483 HP1BP3
ENST00000375000 0.829878374030872 0.663764680091994 0.0260694910562223 ENSG00000127483 HP1BP3
ENST00000437575 0.459184956656721 0.169851340245728 0.076161327894019 ENSG00000127483 HP1BP3
ENST00000419490 0.543601369891887 0.255823363171658 0.06447405637769 ENSG00000127483 HP1BP3
ENST00000414993 0.537751725685558 0.24902630039139 0.0655081692733023 ENSG00000127483 HP1BP3
ENST00000443615 0.518131985744589 0.228537233072856 0.0741207811297061 ENSG00000127483 HP1BP3
ENST00000264211 0.304273944362589 0.066433258566484 -0.174302413064061 ENSG00000075151 EIF4G3
ENST00000400422 0.128450635750639 0.0115917767399251 -0.203224789499006 ENSG00000075151 EIF4G3
ENST00000602326 0.128450635750639 0.0115917767399251 -0.203224789499006 ENSG00000075151 EIF4G3
ENST00000374935 0.30427001258144 0.0664192674393496 -0.17241342903203 ENSG00000075151 EIF4G3
ENST00000537738 0.69849196684895 0.458514832086764 -0.0560969000310954 ENSG00000075151 EIF4G3
ENST00000374937 0.299641168335033 0.0643468542404402 -0.168415695083316 ENSG00000075151 EIF4G3
ENST00000536266 0.412479254494336 0.131819573634391 -0.135473663600418 ENSG00000075151 EIF4G3
ENST00000435383 0.220566345590145 0.033697353084478 -0.192082836492102 ENSG00000075151 EIF4G3
ENST00000496705 0.26333645007881 0.0482577036615759 0.144912989617889 ENSG00000075151 EIF4G3
ENST00000374933 0.60469149253924 0.330006812902702 -0.0871596808071827 ENSG00000075151 EIF4G3
ENST00000544689 0.604488549077506 0.329752243695817 -0.0943746462357734 ENSG00000075151 EIF4G3
ENST00000485722 0.0977280304355091 0.00681829767918811 -0.407344809366364 ENSG00000075151 EIF4G3
ENST00000356916 0.031752891799193 0.000861080453022559 -0.318164463201635 ENSG00000075151 EIF4G3
ENST00000374927 0.0739861016004112 0.00406947484826063 -0.307785745244058 ENSG00000075151 EIF4G3
ENST00000438975 0.0327705869939348 0.000915020917450531 -0.277362661427812 ENSG00000075151 EIF4G3
ENST00000411888 0.0266167338195243 0.000640149294393621 -0.276080793810547 ENSG00000075151 EIF4G3
ENST00000476088 0.489358313066274 0.198433597759767 -0.165350708641556 ENSG00000075151 EIF4G3
ENST00000463775 0.00472514986082931 3.11791357222627e-05 -0.427130752217105 ENSG00000075151 EIF4G3
ENST00000415912 0.361312900829005 0.0969031652255707 -0.110054225496015 ENSG00000117298 ECE1
ENST00000357071 0.5843726527112 0.304176409438149 -0.0874958249667587 ENSG00000117298 ECE1
ENST00000531334 0.909122927996501 0.806667235152141 0.0286510516703088 ENSG00000117298 ECE1
ENST00000374893 0.413923487969994 0.132755355395125 -0.136021076130915 ENSG00000117298 ECE1
ENST00000436918 0.415047653399025 0.133590526942888 -0.136321810439543 ENSG00000117298 ECE1
ENST00000264205 0.379103679677639 0.108042622190306 -0.145687637429485 ENSG00000117298 ECE1
ENST00000526194 0.23219912179567 0.0373876488675224 -0.203007044560396 ENSG00000117298 ECE1
ENST00000470394 0.750619512234567 0.535735081861268 -0.0811116185111872 ENSG00000117298 ECE1
ENST00000528294 0.243160116301671 0.0410336582838143 -0.236813231846292 ENSG00000117298 ECE1
ENST00000473505 0.603990176320634 0.329004456660716 -0.122392670125621 ENSG00000117298 ECE1
ENST00000481130 0.446016677969133 0.158335655990574 -0.164305739266706 ENSG00000117298 ECE1
ENST00000527991 0.418582308229083 0.1361910505588 -0.180007354994043 ENSG00000117298 ECE1
ENST00000463334 0.0526023705646 0.00213947736510551 -0.291554397932189 ENSG00000117298 ECE1
ENST00000454000 0.688352456759526 0.441801517110626 -0.071383368480591 ENSG00000142794 NBPF3
ENST00000475869 0.923241561005834 0.834065110125718 0.0314340505401641 ENSG00000142794 NBPF3
ENST00000318220 0.742107317782653 0.522780081582767 -0.0587147763668784 ENSG00000142794 NBPF3
ENST00000478653 0.515217888705809 0.225621054326957 0.131686285969395 ENSG00000142794 NBPF3
ENST00000318249 0.742107317782653 0.522780081582767 -0.0587147763668784 ENSG00000142794 NBPF3
ENST00000485941 0.962671997418689 0.915333343271256 0.0148660637687462 ENSG00000142794 NBPF3
ENST00000342104 0.742107317782653 0.522780081582767 -0.0587147763668784 ENSG00000142794 NBPF3
ENST00000486229 0.469921617578444 0.180606013454015 -0.136156646069013 ENSG00000142794 NBPF3
ENST00000434838 0.640721288699342 0.377323003098267 -0.0984551377005636 ENSG00000142794 NBPF3
ENST00000467103 0.681082985346909 0.431606371920938 0.103715579013917 ENSG00000142794 NBPF3
ENST00000469876 0.386165649281396 0.112495766018601 0.215893446902806 ENSG00000142794 NBPF3
ENST00000374761 0.842108428349865 0.683653858051934 0.0437765440146154 ENSG00000076864 RAP1GAP
ENST00000290101 0.927826793030985 0.84348444641563 0.0219460459329017 ENSG00000076864 RAP1GAP
ENST00000374763 0.832881433603354 0.668849969610767 0.0461888999189748 ENSG00000076864 RAP1GAP
ENST00000471600 0.927826793030985 0.84348444641563 0.0219460459329017 ENSG00000076864 RAP1GAP
ENST00000374765 0.847183892605683 0.692434797049022 -0.0442156366024816 ENSG00000076864 RAP1GAP
ENST00000495204 0.848348297927331 0.695073631839868 -0.0439236428644012 ENSG00000076864 RAP1GAP
ENST00000542643 0.848348297927331 0.695073631839868 -0.0439236428644012 ENSG00000076864 RAP1GAP
ENST00000400301 0.454471925602676 0.165470574964574 -0.113004832333053 ENSG00000090686 USP48
ENST00000308271 0.45476176531343 0.16576715960348 -0.11248837743647 ENSG00000090686 USP48
ENST00000374732 0.429245507014083 0.144186820555818 -0.139271117888448 ENSG00000090686 USP48
ENST00000479177 0.300604646438123 0.0648592784220922 -0.235767591311118 ENSG00000090686 USP48
ENST00000529637 0.456755716617632 0.16776021493899 -0.113586362306209 ENSG00000090686 USP48
ENST00000464577 0.381284778515348 0.109294825544305 -0.181885353996923 ENSG00000090686 USP48
ENST00000471752 0.615830261335705 0.344695383918097 -0.107136543893607 ENSG00000090686 USP48
ENST00000487880 0.936703037016287 0.860870162486705 0.0142979157379808 ENSG00000090686 USP48
ENST00000526044 0.990407750586737 0.978392421741832 0.00217170042035655 ENSG00000090686 USP48
ENST00000534705 0.973164719742483 0.938672805625028 0.0058918378937042 ENSG00000090686 USP48
ENST00000421625 0.669208031609834 0.415271413519397 -0.056025739767375 ENSG00000090686 USP48
ENST00000374730 0.746034525812037 0.528465971430576 -0.0590292831727717 ENSG00000090686 USP48
ENST00000527823 0.879653449706494 0.752244713888338 -0.0280730976169449 ENSG00000090686 USP48
ENST00000532737 0.923388345569333 0.834377707667233 -0.0160118566980895 ENSG00000090686 USP48
ENST00000489108 0.923136978891458 0.833927154053421 -0.019059057790102 ENSG00000090686 USP48
ENST00000344642 0.937386889063453 0.862149535489452 -0.0204251545768408 ENSG00000187942 LDLRAD2
ENST00000543870 0.853233661671283 0.704080214786262 -0.0427620000475579 ENSG00000187942 LDLRAD2
ENST00000486901 0.9004617683982 0.790048499171438 0.0321391678535874 ENSG00000142798 HSPG2
ENST00000374695 0.98152291240253 0.957631755963852 -0.00600441431230027 ENSG00000142798 HSPG2
ENST00000481644 0.587676373938798 0.308226476605536 -0.125483435104756 ENSG00000142798 HSPG2
ENST00000469378 0.647104951777505 0.385919211100719 -0.124494413891948 ENSG00000142798 HSPG2
ENST00000426143 0.76995767148465 0.565954512851328 -0.0681261199955072 ENSG00000142798 HSPG2
ENST00000471322 0.788457913615668 0.594778323008756 -0.0666698306122965 ENSG00000142798 HSPG2
ENST00000374676 0.885290955303906 0.762513377561028 -0.0387955637203203 ENSG00000142798 HSPG2
ENST00000453796 0.951970488742701 0.89208861599614 -0.0161756263687392 ENSG00000142798 HSPG2
ENST00000430507 0.871097766081553 0.735244859602021 0.0346574497912248 ENSG00000142798 HSPG2
ENST00000493940 0.419543024275771 0.136888646395393 0.179389696181202 ENSG00000142798 HSPG2
ENST00000427897 0.692554900463362 0.4484932695904 -0.096180142210438 ENSG00000142798 HSPG2
ENST00000498495 0.507380894445061 0.216608465562543 -0.166447973858705 ENSG00000142798 HSPG2
ENST00000480900 0.811431549556582 0.63229883207016 -0.0581820401965832 ENSG00000142798 HSPG2
ENST00000412328 0.251806782857121 0.0441447093960179 -0.198151481752024 ENSG00000142798 HSPG2
ENST00000374673 0.162591978985752 0.0184750638230323 -0.250370019422431 ENSG00000142798 HSPG2
ENST00000439717 0.305217270780669 0.0668697396724682 -0.214120604453676 ENSG00000142798 HSPG2
ENST00000434233 0.63239230942405 0.365916379520211 0.100692407851851 ENSG00000218510 LINC00339
ENST00000420503 0.695105118923457 0.452964740159231 0.084770577545181 ENSG00000218510 LINC00339
ENST00000404210 0.72540450537133 0.498331112222867 0.0756882340768618 ENSG00000218510 LINC00339
ENST00000416769 0.72540450537133 0.498331112222867 0.0756882340768618 ENSG00000218510 LINC00339
ENST00000452322 0.813908835640987 0.636849299411546 -0.0581471045232863 ENSG00000218510 LINC00339
ENST00000400259 0.497183718276502 0.206209737870405 -0.0624522403191959 ENSG00000070831 CDC42
ENST00000344548 0.495756636532498 0.204320760007557 -0.062644862299842 ENSG00000070831 CDC42
ENST00000315554 0.759645190515988 0.550533953695856 -0.0327324199602985 ENSG00000070831 CDC42
ENST00000498236 0.717531787453594 0.485030449510375 -0.0384407107896102 ENSG00000070831 CDC42
ENST00000421089 0.417438834411791 0.135227484927391 -0.0728584777552609 ENSG00000070831 CDC42
ENST00000411827 0.858070906755163 0.712613085489886 -0.0205906990762247 ENSG00000070831 CDC42
ENST00000404138 0.766544456960403 0.560571834959205 -0.0352574513252574 ENSG00000184677 ZBTB40
ENST00000400239 0.3887542830436 0.114607621815321 -0.142533239698326 ENSG00000184677 ZBTB40
ENST00000375647 0.768990126377485 0.564299633101222 -0.0349337882111429 ENSG00000184677 ZBTB40
ENST00000374651 0.787499353148449 0.59341492419269 -0.0392441566897417 ENSG00000184677 ZBTB40
ENST00000356634 0.955818417337182 0.9000395286381 -0.00777367464189666 ENSG00000004487 KDM1A
ENST00000400181 0.955818417337182 0.900026977510349 -0.00777473406976141 ENSG00000004487 KDM1A
ENST00000542151 0.955818417337182 0.900026977510349 -0.00777473406976141 ENSG00000004487 KDM1A
ENST00000427154 0.964449921539828 0.919307319607584 0.0050435071484758 ENSG00000240553 RP1-184J9.2
ENST00000481879 0.604211480448672 0.329215145648514 -0.121533574565698 ENSG00000004487 KDM1A
ENST00000465864 0.0744079866803556 0.004103679871524 0.207208072120176 ENSG00000004487 KDM1A
ENST00000494920 0.546223283768152 0.258667485567487 0.0746498480689482 ENSG00000004487 KDM1A
ENST00000602503 0.925756434723826 0.839775619036457 -0.0170790274963181 ENSG00000004487 KDM1A
ENST00000374623 0.740801758196448 0.521182750402941 -0.0404165227860392 ENSG00000169641 LUZP1
ENST00000418342 0.370060100186427 0.102115512933371 -0.0918664235512421 ENSG00000169641 LUZP1
ENST00000302291 0.349158707311336 0.0899679805263714 -0.0945693096739516 ENSG00000169641 LUZP1
ENST00000314174 0.202287368385638 0.0282189290204783 -0.187034230550708 ENSG00000169641 LUZP1
ENST00000471849 0.157132679720219 0.0172086635195764 -0.248471001755134 ENSG00000169641 LUZP1
ENST00000475164 0.306484931652451 0.0673598546541333 -0.160698376492679 ENSG00000169641 LUZP1
ENST00000566551 0.800835098457104 0.616384549057346 -0.0598447429223761 ENSG00000261326 RP5-1057J7.6
ENST00000464516 0.72552490003641 0.498529388948607 -0.0846764287130661 ENSG00000125944 HNRNPR
ENST00000478691 0.633980415971828 0.367841025606273 -0.0879528046620284 ENSG00000125944 HNRNPR
ENST00000374616 0.658351441430516 0.400575279423825 -0.0830009686835992 ENSG00000125944 HNRNPR
ENST00000476660 0.721286245763476 0.491357688170238 -0.0501003597353238 ENSG00000125944 HNRNPR
ENST00000374612 0.658351441430516 0.400575279423825 -0.0830009686835992 ENSG00000125944 HNRNPR
ENST00000302271 0.657708188035808 0.399875396739649 -0.0831241449651221 ENSG00000125944 HNRNPR
ENST00000427764 0.674657322231743 0.422584950464144 -0.0774585340531383 ENSG00000125944 HNRNPR
ENST00000606561 0.677802644462657 0.427266796807399 -0.0775817097685977 ENSG00000125944 HNRNPR
ENST00000426846 0.683041332060511 0.434204256556363 -0.0768825177826914 ENSG00000125944 HNRNPR
ENST00000463552 0.58688193565773 0.307314016925709 -0.114942913222464 ENSG00000125944 HNRNPR
ENST00000470941 0.47623991460874 0.186409097439424 -0.161670773147604 ENSG00000125944 HNRNPR
ENST00000476451 0.541197234390414 0.252651577243253 -0.137379517961142 ENSG00000125944 HNRNPR
ENST00000490652 0.507935050658564 0.217464533330554 0.106106919760546 ENSG00000125944 HNRNPR
ENST00000314011 0.872974741280117 0.738717469094886 -0.0311953881006015 ENSG00000125945 ZNF436
ENST00000374608 0.934058630371378 0.856221849559039 -0.0177005053093429 ENSG00000125945 ZNF436
ENST00000450454 0.80520085227685 0.623031878158298 0.0590728131735367 ENSG00000204219 TCEA3
ENST00000374601 0.802979235049056 0.61979171833177 0.0679384185623845 ENSG00000204219 TCEA3
ENST00000495646 0.512452825842959 0.222418320062761 -0.11026523874731 ENSG00000088280 ASAP3
ENST00000336689 0.592442598943479 0.31461915196226 -0.0758827951362707 ENSG00000088280 ASAP3
ENST00000465372 0.723796420778969 0.495328739700969 -0.0867177193694164 ENSG00000088280 ASAP3
ENST00000492982 0.500476636658766 0.209286546781691 -0.102698290032662 ENSG00000088280 ASAP3
ENST00000437606 0.546064396516012 0.258495853014525 -0.0942994209696719 ENSG00000088280 ASAP3
ENST00000484418 0.408170075121051 0.128654268787421 -0.178401495714633 ENSG00000088280 ASAP3
ENST00000475814 0.797413901991106 0.610048258825703 0.0634370085776625 ENSG00000088280 ASAP3
ENST00000478858 0.710970282136435 0.475982505628872 -0.0702630838575254 ENSG00000088280 ASAP3
ENST00000608765 0.604075107046172 0.329068282003402 -0.109708161860522 ENSG00000088280 ASAP3
ENST00000449467 0.774400365177186 0.572983287844304 -0.0706063543542714 ENSG00000088280 ASAP3
ENST00000361729 0.309292020011977 0.0686017956558384 0.217871569164543 ENSG00000007968 E2F2
ENST00000374561 0.770620611318794 0.567059173477918 0.0694080020097315 ENSG00000117318 ID3
ENST00000486541 0.721110926001962 0.491067961026862 0.0925356755853173 ENSG00000117318 ID3
ENST00000374550 0.312999882236918 0.0703531041043598 -0.144621711806906 ENSG00000142676 RPL11
ENST00000467075 0.302931321785298 0.0659098841855327 -0.112548708350041 ENSG00000142676 RPL11
ENST00000482370 0.314384081658332 0.0710450186519938 -0.144512698492847 ENSG00000142676 RPL11
ENST00000443624 0.316103471088826 0.0719701650833926 -0.145295415961021 ENSG00000142676 RPL11
ENST00000458455 0.317677471689172 0.0728136841928605 -0.143895867914085 ENSG00000142676 RPL11
ENST00000418390 0.960754141641315 0.911239866719065 0.00511925771480717 ENSG00000011007 TCEB3
ENST00000609199 0.911224654449681 0.811160854965855 -0.0129520969110406 ENSG00000011007 TCEB3
ENST00000487554 0.935566532712626 0.8586872364395 0.014213150012367 ENSG00000011007 TCEB3
ENST00000427796 0.767661531403925 0.56231579551115 0.0385543053951946 ENSG00000236810 RP5-886K2.3
ENST00000246151 0.0174697603637809 0.000314755915267235 0.215551393156986 ENSG00000057757 PITHD1
ENST00000415372 0.986644229324133 0.969119010336531 -0.00353527579116466 ENSG00000057757 PITHD1
ENST00000374524 0.18226663834617 0.0230094158710499 0.18166423466696 ENSG00000057757 PITHD1
ENST00000374514 0.259241342331002 0.0467199702685594 0.247927156134375 ENSG00000011009 LYPLA2
ENST00000400061 0.255310340276177 0.0453604595137265 0.249292071365405 ENSG00000011009 LYPLA2
ENST00000420982 0.239375967398406 0.0396917777966534 0.277315989290132 ENSG00000011009 LYPLA2
ENST00000374505 0.24520888218103 0.0417351272166381 0.271501894068991 ENSG00000011009 LYPLA2
ENST00000495365 0.228671657563429 0.0361855400565651 0.269576621689032 ENSG00000011009 LYPLA2
ENST00000374503 0.21201010777352 0.0309692550950219 0.274139390852056 ENSG00000011009 LYPLA2
ENST00000374502 0.223516764007369 0.0346458212416855 0.271762763834519 ENSG00000011009 LYPLA2
ENST00000492577 0.207572520637664 0.0297713040548688 0.290096255098006 ENSG00000011009 LYPLA2
ENST00000421070 0.223726633521537 0.0347486980974769 0.294040254317626 ENSG00000011009 LYPLA2
ENST00000374501 0.328858391667081 0.0781041921649407 0.1858228143625 ENSG00000011009 LYPLA2
ENST00000472213 0.442259822988913 0.154901715713936 0.151464082083721 ENSG00000011009 LYPLA2
ENST00000481736 0.464638000344568 0.175714989874371 0.129085036346352 ENSG00000117308 GALE
ENST00000374497 0.475791910542112 0.18608769817285 0.123520050558521 ENSG00000117308 GALE
ENST00000456977 0.572995842879405 0.290060946499832 0.125510764813887 ENSG00000117308 GALE
ENST00000459934 0.464436014683974 0.175552779827417 0.129026740525941 ENSG00000117308 GALE
ENST00000469556 0.476267291942782 0.186478627318576 0.154393594361155 ENSG00000117308 GALE
ENST00000429356 0.423565671611892 0.13987484613798 0.14050312284634 ENSG00000117308 GALE
ENST00000418277 0.511029589975576 0.220904734057168 0.117863400607606 ENSG00000117308 GALE
ENST00000470949 0.48306752653415 0.192646776127386 0.110956361484597 ENSG00000117308 GALE
ENST00000425913 0.590966520963765 0.31280899231823 0.0882029724179352 ENSG00000117308 GALE
ENST00000445705 0.475000623623374 0.185128673248463 0.113640351555908 ENSG00000117308 GALE
ENST00000467493 0.462014915009319 0.172769640392214 0.123719220811688 ENSG00000117308 GALE
ENST00000486382 0.510527570558316 0.220453358018702 0.122065120495769 ENSG00000117308 GALE
ENST00000470383 0.526875616858679 0.237404574653141 0.126498487252293 ENSG00000117308 GALE
ENST00000466250 0.542996225823979 0.254791646094006 0.122362147649734 ENSG00000117308 GALE
ENST00000467070 0.613652548632091 0.341670172981884 0.106267655839478 ENSG00000117308 GALE
ENST00000374490 0.469048177513888 0.179753407176786 0.118671604438936 ENSG00000117305 HMGCL
ENST00000374487 0.465865493484664 0.176889268093928 0.118332729544182 ENSG00000117305 HMGCL
ENST00000374483 0.465865493484664 0.176889268093928 0.118332729544182 ENSG00000117305 HMGCL
ENST00000436439 0.469048177513888 0.179753407176786 0.118671604438936 ENSG00000117305 HMGCL
ENST00000235958 0.466975364931656 0.178006433130234 0.1192266535487 ENSG00000117305 HMGCL
ENST00000509389 0.614037168137641 0.34218184362585 0.0812622536756794 ENSG00000117305 HMGCL
ENST00000496907 0.649149837584145 0.388421553490584 -0.096671577857231 ENSG00000117305 HMGCL
ENST00000513148 0.548897200947694 0.261744656289897 0.0986287415740071 ENSG00000117305 HMGCL
ENST00000479458 0.775144321549095 0.574400348633086 0.0709311186560167 ENSG00000117305 HMGCL
ENST00000498698 0.803633849447731 0.620802136660597 0.0567260208971556 ENSG00000117305 HMGCL
ENST00000374479 0.674081555460071 0.421713592536279 0.0677208720522691 ENSG00000179163 FUCA1
ENST00000471915 0.67625646307727 0.425015275893986 0.0682074419652932 ENSG00000189266 PNRC2
ENST00000334351 0.709917914051145 0.474095133089927 0.0585215296160743 ENSG00000189266 PNRC2
ENST00000374468 0.694296292774009 0.451205987697983 0.0622873461538255 ENSG00000189266 PNRC2
ENST00000579103 0.973100989744556 0.938460832680293 -0.00838918530665762 ENSG00000189266 PNRC2
ENST00000344989 0.988269452782347 0.972591187509989 0.00260398835450039 ENSG00000188529 SRSF10
ENST00000453840 0.993771838126576 0.985439883776436 0.00138357548045719 ENSG00000188529 SRSF10
ENST00000341154 0.987103873942756 0.97012366166357 0.00283838163539585 ENSG00000188529 SRSF10
ENST00000484146 0.986578876803611 0.968940235700266 0.00295271772366303 ENSG00000188529 SRSF10
ENST00000473858 0.986644229324133 0.969115150283004 0.00293729094366934 ENSG00000188529 SRSF10
ENST00000374452 0.989031162573131 0.974365030162332 0.00243751667681829 ENSG00000188529 SRSF10
ENST00000374453 0.994614663294221 0.987158435284091 0.00122158221289122 ENSG00000188529 SRSF10
ENST00000343255 0.983348045998774 0.961496876723831 0.00374266566727703 ENSG00000188529 SRSF10
ENST00000492112 0.985157462144106 0.965279606900128 0.00337582036921237 ENSG00000188529 SRSF10
ENST00000485841 0.867444657650456 0.728219754073655 -0.0322108892150114 ENSG00000188529 SRSF10
ENST00000338597 0.829845922709453 0.663680577352787 -0.0411661898878298 ENSG00000188529 SRSF10
ENST00000495785 0.978843511548834 0.9514417792173 -0.00482074512341065 ENSG00000188529 SRSF10
ENST00000473754 0.822133362216642 0.651042495508751 -0.0414981064183886 ENSG00000188529 SRSF10
ENST00000485292 0.96162336643797 0.913049080710202 -0.0092286052904923 ENSG00000188529 SRSF10
ENST00000469303 0.656653491113337 0.398597102519384 -0.0885714368580146 ENSG00000188529 SRSF10
ENST00000327535 0.433079791700277 0.147306351028941 -0.104097483036114 ENSG00000185436 IFNLR1
ENST00000327575 0.0762614593454804 0.00431904491468918 -0.191918916235957 ENSG00000185436 IFNLR1
ENST00000374421 0.0815197639611646 0.00486874022216546 -0.190740551038196 ENSG00000185436 IFNLR1
ENST00000374419 0.0104479626242913 0.000125500400513681 -0.265670652829849 ENSG00000185436 IFNLR1
ENST00000374418 0.00910187978784634 9.90263541588675e-05 -0.273848531341327 ENSG00000185436 IFNLR1
ENST00000350501 0.981072096319134 0.956316410325901 0.00528813417568437 ENSG00000158055 GRHL3
ENST00000374409 0.63936663447598 0.375478251249394 -0.0728499675454984 ENSG00000001460 STPG1
ENST00000440416 0.608401291599188 0.334669248388289 -0.0821034916521805 ENSG00000001460 STPG1
ENST00000003583 0.611855609467929 0.339266073370445 -0.0783799097144146 ENSG00000001460 STPG1
ENST00000468303 0.641909444743225 0.378809553304419 -0.069511494695436 ENSG00000001460 STPG1
ENST00000337248 0.611794312221619 0.339205837220012 -0.0784028783005646 ENSG00000001460 STPG1
ENST00000497384 0.38828796386533 0.114308704653767 -0.179741705057165 ENSG00000001460 STPG1
ENST00000435187 0.279181139232523 0.0552153656093759 -0.253416865842242 ENSG00000001460 STPG1
ENST00000498488 0.388899075684648 0.114844424614579 -0.170165014627053 ENSG00000001460 STPG1
ENST00000483528 0.345150807643203 0.0874277870418405 -0.198526188372863 ENSG00000001460 STPG1
ENST00000475760 0.384734585966868 0.111590281056629 -0.195249015174561 ENSG00000001460 STPG1
ENST00000374399 0.885648207568852 0.763190479623053 -0.0166722247307446 ENSG00000001461 NIPAL3
ENST00000003912 0.956867288383801 0.90240639494904 -0.00632831012032174 ENSG00000001461 NIPAL3
ENST00000488155 0.612466014073715 0.340197906015611 0.102541018590823 ENSG00000001461 NIPAL3
ENST00000358028 0.832623545796553 0.66847040560991 -0.0273432195589618 ENSG00000001461 NIPAL3
ENST00000339255 0.876564439320752 0.745448281987631 -0.0199989878209167 ENSG00000001461 NIPAL3
ENST00000475663 0.583048028390716 0.302560592136052 0.103089167219821 ENSG00000001461 NIPAL3
ENST00000428131 0.398312224936089 0.121771809895011 -0.121192775261514 ENSG00000001461 NIPAL3
ENST00000432012 0.706116333660123 0.469071847372835 0.0826488692624533 ENSG00000001461 NIPAL3
ENST00000374395 0.621243088176687 0.351433133822578 -0.0719005705041234 ENSG00000117602 RCAN3
ENST00000436717 0.532506100281787 0.243518944231016 -0.107837128074181 ENSG00000117602 RCAN3
ENST00000425530 0.869391666325555 0.731881054198056 -0.0371802809264985 ENSG00000117602 RCAN3
ENST00000412742 0.367259639473235 0.100435653784799 -0.163589772623237 ENSG00000117602 RCAN3
ENST00000538532 0.374127680137058 0.104771188760345 -0.167142877292659 ENSG00000117602 RCAN3
ENST00000374393 0.356370227066672 0.0938497950019016 -0.174020892478834 ENSG00000117602 RCAN3
ENST00000482807 0.730667445518122 0.506273038224897 -0.0892970414510665 ENSG00000117602 RCAN3
ENST00000577528 0.838878091138138 0.678789084444697 0.0335162011707409 ENSG00000264443 RP4-594I10.3
ENST00000478890 0.620675493234213 0.350632641182761 0.0731200852070704 ENSG00000133226 SRRM1
ENST00000593639 0.584092345468997 0.303710657215489 0.0799862716934424 ENSG00000133226 SRRM1
ENST00000323848 0.786107451649717 0.590968962004023 -0.0550649105121498 ENSG00000133226 SRRM1
ENST00000466910 0.919874586903763 0.827667520758999 0.0207788263721305 ENSG00000133226 SRRM1
ENST00000468822 0.986387493503705 0.968466885786361 0.00378004546277006 ENSG00000133226 SRRM1
ENST00000447431 0.768181642636796 0.563180830818607 -0.0603946726298881 ENSG00000133226 SRRM1
ENST00000600523 0.695835935785781 0.454234434542942 0.0649817109965401 ENSG00000133226 SRRM1
ENST00000462710 0.732900221975009 0.509705254624955 0.0529055335513404 ENSG00000133226 SRRM1
ENST00000374389 0.759814472320513 0.550839166050858 -0.0628205793944669 ENSG00000133226 SRRM1
ENST00000490543 0.733867850073851 0.511200845267142 0.0528148353277516 ENSG00000133226 SRRM1
ENST00000479034 0.756350414224728 0.545595394431793 -0.0643111316824454 ENSG00000133226 SRRM1
ENST00000596378 0.723332707896435 0.494536884907185 -0.0754354181515008 ENSG00000133226 SRRM1
ENST00000494934 0.672401207002512 0.419711802101716 -0.100305361770805 ENSG00000133226 SRRM1
ENST00000495561 0.65979554711223 0.40280874780967 -0.101400119570014 ENSG00000133226 SRRM1
ENST00000537199 0.555278763992893 0.26886615196385 -0.139151232226077 ENSG00000133226 SRRM1
ENST00000485441 0.595057505791141 0.317957052660259 -0.12907770434247 ENSG00000133226 SRRM1
ENST00000470243 0.367185170860919 0.10036686584217 -0.250709251072345 ENSG00000133226 SRRM1
ENST00000496882 0.567614973138551 0.283875956592771 -0.150347819330967 ENSG00000133226 SRRM1
ENST00000461768 0.806144754322662 0.624410245769409 -0.0538929184044203 ENSG00000133226 SRRM1
ENST00000485541 0.799104838994235 0.613160126228847 -0.0649721464269244 ENSG00000133226 SRRM1
ENST00000488317 0.816885715005406 0.641703996024758 -0.0598225434476034 ENSG00000133226 SRRM1
ENST00000489130 0.971170875597498 0.934362754635649 0.00982664871128968 ENSG00000133226 SRRM1
ENST00000474843 0.917424431818056 0.823545880747327 0.0227940675379684 ENSG00000133226 SRRM1
ENST00000374379 0.835726941780405 0.673657422792975 -0.0334279000701764 ENSG00000169504 CLIC4
ENST00000497755 0.0388444163362654 0.00123822633613707 -0.27726709234908 ENSG00000169504 CLIC4
ENST00000488683 0.834682883206918 0.67152524597948 -0.033665249926389 ENSG00000169504 CLIC4
ENST00000489758 0.0692516661867783 0.00358098213130495 -0.227356571507259 ENSG00000169504 CLIC4
ENST00000399916 0.896997231386878 0.783541038252238 0.0201621192512695 ENSG00000020633 RUNX3
ENST00000308873 0.942679123540833 0.872682322609102 -0.0116065886041405 ENSG00000020633 RUNX3
ENST00000338888 0.983298052283431 0.961405806967882 0.00391374799164262 ENSG00000020633 RUNX3
ENST00000540420 0.772704721139043 0.570172266835501 -0.0494939893276507 ENSG00000020633 RUNX3
ENST00000496967 0.455667083560938 0.166735503190093 -0.10591134687021 ENSG00000020633 RUNX3
ENST00000479341 0.115064322215703 0.00926106727174527 0.321473126598585 ENSG00000020633 RUNX3
ENST00000236273 0.829977685758223 0.663885285685598 -0.039977641454139 ENSG00000117614 SYF2
ENST00000354361 0.828324195572484 0.66135063025044 -0.0401886623071638 ENSG00000117614 SYF2
ENST00000474160 0.881292913183179 0.755068835379678 0.0250479758127921 ENSG00000117614 SYF2
ENST00000476231 0.813582869940067 0.636280659307148 0.0415430111353578 ENSG00000117614 SYF2
ENST00000243189 0.00772779014691639 7.42576157515757e-05 0.27580675996704 ENSG00000117616 C1orf63
ENST00000569495 0.915400110095628 0.819445067602466 0.023744838782071 ENSG00000117616 C1orf63
ENST00000498238 0.00765090086731267 7.25290981230971e-05 0.275682333353285 ENSG00000117616 C1orf63
ENST00000566395 0.3922215207815 0.117284345416429 0.132230569706746 ENSG00000117616 C1orf63
ENST00000565733 0.344372878449864 0.0869302515128244 0.143994124177272 ENSG00000117616 C1orf63
ENST00000568254 0.00764607411622587 7.23052187616839e-05 0.275691531721277 ENSG00000117616 C1orf63
ENST00000473314 0.015817653751612 0.00026175045293829 0.214608556737667 ENSG00000117616 C1orf63
ENST00000417642 0.00764607411622587 7.23052187616839e-05 0.275691531721277 ENSG00000117616 C1orf63
ENST00000570063 0.344903799763184 0.0872919235250221 0.143882119088151 ENSG00000117616 C1orf63
ENST00000564223 0.768693370206351 0.563852887067467 0.0734524544692303 ENSG00000117616 C1orf63
ENST00000475766 0.415738604136862 0.134059355605514 0.12695934308791 ENSG00000117616 C1orf63
ENST00000491378 0.0856292856105637 0.00530881000135713 0.251221966385467 ENSG00000117616 C1orf63
ENST00000431849 0.0250447527954615 0.000582724017172709 0.335695932998389 ENSG00000117616 C1orf63
ENST00000568212 0.050643070443113 0.00198164467639826 0.337849608788197 ENSG00000117616 C1orf63
ENST00000568701 0.0999910188971297 0.00712862147103624 0.270996602989753 ENSG00000117616 C1orf63
ENST00000561867 0.135693369581742 0.0129487306757852 0.249367976588117 ENSG00000117616 C1orf63
ENST00000568996 0.137120578459989 0.0132027492204707 0.253167090515683 ENSG00000117616 C1orf63
ENST00000450820 0.606429019087862 0.332458149539583 -0.10433933402966 ENSG00000117616 C1orf63
ENST00000568399 0.598310962502419 0.322477609219672 -0.131477095849954 ENSG00000117616 C1orf63
ENST00000562018 0.584978220260309 0.304947530140318 -0.132055006908485 ENSG00000117616 C1orf63
ENST00000567741 0.570594613720886 0.287226879332233 -0.138096212064029 ENSG00000117616 C1orf63
ENST00000374358 0.62330434704366 0.354505427207055 0.0523873285110682 ENSG00000183726 TMEM50A
ENST00000498135 0.507935050658564 0.217429983882197 0.0828416760481145 ENSG00000183726 TMEM50A
ENST00000491936 0.440725769138751 0.15368090711984 0.0930920028165475 ENSG00000183726 TMEM50A
ENST00000480937 0.445887004484723 0.158185956237153 0.0921292171471127 ENSG00000183726 TMEM50A
ENST00000468704 0.421774952395838 0.138617988493658 0.116685047449712 ENSG00000183726 TMEM50A
ENST00000487234 0.522654699769866 0.233133313598446 -0.0968846581945178 ENSG00000183726 TMEM50A
ENST00000294413 0.464100883846041 0.175161258930957 -0.206974343626161 ENSG00000188672 RHCE
ENST00000374352 0.444860651615337 0.157302200289374 -0.215743775883621 ENSG00000188672 RHCE
ENST00000243186 0.474719570669649 0.18480864973599 -0.200479525154177 ENSG00000188672 RHCE
ENST00000413854 0.474719570669649 0.18480864973599 -0.200479525154177 ENSG00000188672 RHCE
ENST00000425135 0.474719570669649 0.18480864973599 -0.200479525154177 ENSG00000188672 RHCE
ENST00000455194 0.474719570669649 0.18480864973599 -0.200479525154177 ENSG00000188672 RHCE
ENST00000399763 0.451749240034282 0.16316839008546 -0.0945821298412606 ENSG00000204178 TMEM57
ENST00000399766 0.451749240034282 0.16316839008546 -0.0945821298412606 ENSG00000204178 TMEM57
ENST00000374343 0.451749240034282 0.16316839008546 -0.0945821298412606 ENSG00000204178 TMEM57
ENST00000470035 0.571177813074215 0.287888843673051 -0.118894822732486 ENSG00000204178 TMEM57
ENST00000374338 0.634968167985295 0.369442477708493 0.0665232391344885 ENSG00000157978 LDLRAP1
ENST00000485476 0.826145028367308 0.658045926318848 -0.0456351355086829 ENSG00000157978 LDLRAP1
ENST00000488127 0.568824932960155 0.285137753745609 0.0668997314907359 ENSG00000157978 LDLRAP1
ENST00000462394 0.793214540096715 0.602643632015587 -0.0593666133506329 ENSG00000157978 LDLRAP1
ENST00000484476 0.233628861892722 0.0377436999925552 0.226020073356222 ENSG00000157978 LDLRAP1
ENST00000474283 0.386844428556628 0.112954426972619 0.153726644834063 ENSG00000157978 LDLRAP1
ENST00000470950 0.476588804041113 0.186823470049387 0.137590624750523 ENSG00000157978 LDLRAP1
ENST00000374332 0.47413218449214 0.184239223997927 -0.110686617107561 ENSG00000117643 MAN1C1
ENST00000263979 0.277468594149412 0.0545383472393452 -0.162341925552591 ENSG00000117643 MAN1C1
ENST00000473891 0.151116863531397 0.0158614762054576 -0.284449763820551 ENSG00000117643 MAN1C1
ENST00000374329 0.894760576627004 0.779168389780485 -0.0297538995218799 ENSG00000117643 MAN1C1
ENST00000496532 0.594318828810601 0.316889503584978 0.131535985558844 ENSG00000117643 MAN1C1
ENST00000475314 0.459886310247119 0.170586674777611 0.19309511354728 ENSG00000117643 MAN1C1
ENST00000354177 0.46311783826811 0.173988875068923 0.104209557566256 ENSG00000162430 SEPN1
ENST00000361547 0.46311783826811 0.173988875068923 0.104209557566256 ENSG00000162430 SEPN1
ENST00000374315 0.46311783826811 0.174008498596259 0.104208629106181 ENSG00000162430 SEPN1
ENST00000559265 0.416509628853061 0.134600465119739 0.120366612791405 ENSG00000255054 RP1-317E23.6
ENST00000494537 0.465219255428522 0.176186404961263 0.137584848104113 ENSG00000162430 SEPN1
ENST00000527604 0.347324146924115 0.0887514064101899 0.119248514893259 ENSG00000255054 RP1-317E23.6
ENST00000442055 0.649013301606963 0.388285749601883 0.0525468518363274 ENSG00000228172 RP1-317E23.3
ENST00000453649 0.649818957147585 0.389356142125856 0.0523612712571684 ENSG00000228172 RP1-317E23.3
ENST00000424294 0.360475765920116 0.0963289300743011 0.195866909377126 ENSG00000117640 MTFR1L
ENST00000536896 0.58688193565773 0.307343842739604 0.154552631275102 ENSG00000223474 AL020996.1
ENST00000374303 0.26929288235903 0.0507546594914598 0.174662463608717 ENSG00000117640 MTFR1L
ENST00000533762 0.375081371785041 0.105520849754099 0.211925316244344 ENSG00000117640 MTFR1L
ENST00000529116 0.372397066386556 0.103480617025878 0.211817150028824 ENSG00000117640 MTFR1L
ENST00000474295 0.267603281874665 0.0500937123790143 0.175011534692761 ENSG00000117640 MTFR1L
ENST00000488327 0.312621169101547 0.0701598178157871 0.215863917673556 ENSG00000117640 MTFR1L
ENST00000472643 0.293016377110719 0.0611559844583155 0.191539448595909 ENSG00000117640 MTFR1L
ENST00000494293 0.334796650547371 0.0813218991614141 0.229193028745704 ENSG00000117640 MTFR1L
ENST00000469815 0.292223296728995 0.060712677171285 0.184879282569388 ENSG00000117640 MTFR1L
ENST00000526894 0.293016377110719 0.0611559844583155 0.191539448595909 ENSG00000117640 MTFR1L
ENST00000478284 0.34175860469117 0.0854570185600771 0.193732037297645 ENSG00000117640 MTFR1L
ENST00000524618 0.278736455241096 0.0549917546780168 0.187889042854366 ENSG00000117640 MTFR1L
ENST00000374307 0.267673193955855 0.050122679109203 0.174998617526127 ENSG00000117640 MTFR1L
ENST00000528624 0.319337937454483 0.0735247349480576 0.23127494398549 ENSG00000117640 MTFR1L
ENST00000525713 0.380016676962079 0.108470387970304 0.207588979931678 ENSG00000117640 MTFR1L
ENST00000374301 0.272639235366933 0.0521079454673118 0.170130908979065 ENSG00000117640 MTFR1L
ENST00000464008 0.376239917641626 0.10611158455929 0.175721994689212 ENSG00000117640 MTFR1L
ENST00000526158 0.387775932676611 0.113921496400125 0.18114639967132 ENSG00000117640 MTFR1L
ENST00000530599 0.342451616471911 0.0858184202241412 0.198980277897793 ENSG00000117640 MTFR1L
ENST00000374300 0.301688585911826 0.0652931002065996 0.160837836709442 ENSG00000117640 MTFR1L
ENST00000466284 0.291690441661025 0.0604805168905391 0.164041961590149 ENSG00000117640 MTFR1L
ENST00000531361 0.395821028779631 0.120042944728554 0.169049953345557 ENSG00000117640 MTFR1L
ENST00000497956 0.381176142471623 0.10924515867199 0.116108967268017 ENSG00000117640 MTFR1L
ENST00000606617 0.401501549102703 0.123990811888021 0.172300592002415 ENSG00000272478 RP1-317E23.7
ENST00000538789 0.678442780625145 0.428069467115286 0.0601900952666712 ENSG00000127423 AUNIP
ENST00000481602 0.38631942068604 0.112576256204537 -0.217699494387952 ENSG00000127423 AUNIP
ENST00000374298 0.320009065145362 0.0739010124202456 -0.225219698187315 ENSG00000127423 AUNIP
ENST00000455431 0.432855845467324 0.147122194690576 -0.142209417747777 ENSG00000236528 RP1-125I3.2
ENST00000374296 0.456355864910283 0.167392326351966 -0.120286186101423 ENSG00000182749 PAQR7
ENST00000426559 0.81463800190481 0.637889419125735 -0.0291256080235076 ENSG00000117632 STMN1
ENST00000455785 0.824521515403306 0.65512568163471 -0.0277721947742318 ENSG00000117632 STMN1
ENST00000399728 0.823421432585429 0.653320200119893 -0.0279302104213305 ENSG00000117632 STMN1
ENST00000465604 0.832375461316837 0.667907668281075 -0.0268978829853956 ENSG00000117632 STMN1
ENST00000357865 0.83472453047222 0.671651302418033 -0.0266692517445758 ENSG00000117632 STMN1
ENST00000374291 0.878279619374259 0.749284582604664 -0.0194931634607123 ENSG00000117632 STMN1
ENST00000485226 0.883500485560803 0.758988789541038 -0.018109554018214 ENSG00000117632 STMN1
ENST00000446334 0.748571548350555 0.532360099447499 -0.0452184589434211 ENSG00000117632 STMN1
ENST00000580971 0.834336996160952 0.6708475267156 -0.0360845143173253 ENSG00000264021 MIR3917
ENST00000374282 0.435891536757017 0.14967935673641 -0.110319264310423 ENSG00000158006 PAFAH2
ENST00000374284 0.555729826648604 0.26941958868897 -0.0852279845870207 ENSG00000158006 PAFAH2
ENST00000493892 0.864065511196594 0.722204843466276 -0.0388690200015978 ENSG00000158006 PAFAH2
ENST00000464540 0.851198234980821 0.700047688149012 -0.0423079628915115 ENSG00000158006 PAFAH2
ENST00000439092 0.766946479575187 0.561261810553493 -0.063663233653091 ENSG00000158006 PAFAH2
ENST00000441420 0.703296844662509 0.46511945163456 -0.0800723076851216 ENSG00000158006 PAFAH2
ENST00000481377 0.646550796693586 0.385339310613939 0.113676742585876 ENSG00000158008 EXTL1
ENST00000374280 0.474965809201951 0.185071219677212 0.155063936582937 ENSG00000158008 EXTL1
ENST00000374272 0.859503247444266 0.715095901500198 0.0156926045050509 ENSG00000158022 TRIM63
ENST00000483052 0.564963674046098 0.280561910275434 0.134259534962492 ENSG00000158022 TRIM63
ENST00000444713 0.514050194986099 0.224077854405362 -0.14729641798242 ENSG00000175087 PDIK1L
ENST00000374271 0.894036709327927 0.778173704731385 -0.0274685267521436 ENSG00000175087 PDIK1L
ENST00000374269 0.984116641787388 0.963129321174244 -0.00477082248009575 ENSG00000175087 PDIK1L
ENST00000374266 0.419672012600262 0.137073236174994 -0.175127510044501 ENSG00000142684 ZNF593
ENST00000270812 0.419672012600262 0.137073236174994 -0.175127510044501 ENSG00000142684 ZNF593
ENST00000407889 0.456029597389793 0.167104409014085 -0.163455091087605 ENSG00000236782 RP11-96L14.7
ENST00000414762 0.435891536757017 0.149664130447674 -0.173329714919989 ENSG00000236782 RP11-96L14.7
ENST00000433939 0.387361226446465 0.113352281278629 -0.186479906603219 ENSG00000236782 RP11-96L14.7
ENST00000444682 0.41995726729285 0.137356253394619 -0.178277376400341 ENSG00000236782 RP11-96L14.7
ENST00000448923 0.411745842664839 0.131345646997345 -0.188413612701615 ENSG00000236782 RP11-96L14.7
ENST00000451429 0.231674174735519 0.0371745097263156 0.136566204864703 ENSG00000130695 CEP85
ENST00000476272 0.236740858556405 0.0388268018261111 0.139381800660072 ENSG00000130695 CEP85
ENST00000252992 0.236740858556405 0.0388268018261111 0.139381800660072 ENSG00000130695 CEP85
ENST00000453146 0.302730374037621 0.0658194096366733 0.151679137130212 ENSG00000130695 CEP85
ENST00000469609 0.356651875127308 0.0940060194988878 0.148158509085649 ENSG00000130695 CEP85
ENST00000468163 0.205098740327072 0.0291227704088186 0.254568666842272 ENSG00000130695 CEP85
ENST00000491670 0.500946645601386 0.209705161898383 0.125446464972516 ENSG00000130695 CEP85
ENST00000270792 0.199916072438469 0.0276259439068232 -0.183102829020257 ENSG00000142669 SH3BGRL3
ENST00000319041 0.21527303229391 0.0319060769752066 -0.180007526378305 ENSG00000142669 SH3BGRL3
ENST00000314675 0.874261773561789 0.741190491250236 0.0347581834622938 ENSG00000158062 UBXN11
ENST00000472155 0.648138770252213 0.387325532884754 0.0820491206558453 ENSG00000158062 UBXN11
ENST00000374223 0.648138770252213 0.387325532884754 0.0820491206558453 ENSG00000158062 UBXN11
ENST00000475591 0.648138770252213 0.387325532884754 0.0820491206558453 ENSG00000158062 UBXN11
ENST00000357089 0.648138770252213 0.387325532884754 0.0820491206558453 ENSG00000158062 UBXN11
ENST00000494942 0.648138770252213 0.387325532884754 0.0820491206558453 ENSG00000158062 UBXN11
ENST00000374221 0.648138770252213 0.387325532884754 0.0820491206558453 ENSG00000158062 UBXN11
ENST00000374217 0.646337526125006 0.384980741007572 0.0823420796301472 ENSG00000158062 UBXN11
ENST00000374222 0.646337526125006 0.384980741007572 0.0823420796301472 ENSG00000158062 UBXN11
ENST00000496466 0.517240448343328 0.227752109454399 0.114269971632227 ENSG00000158062 UBXN11
ENST00000535108 0.619549769103675 0.349273114310826 0.095080866773237 ENSG00000158062 UBXN11
ENST00000436301 0.62184616979311 0.352087192459156 0.0926089104252347 ENSG00000158062 UBXN11
ENST00000374215 0.642403640026977 0.379423545089943 0.0910432564999768 ENSG00000158062 UBXN11
ENST00000452980 0.622482984594593 0.353209900020145 0.0953917341653193 ENSG00000158062 UBXN11
ENST00000442942 0.559658608841538 0.274249782671346 0.11529621487674 ENSG00000158062 UBXN11
ENST00000450041 0.763570319028809 0.556419328477909 0.0616813109232892 ENSG00000158062 UBXN11
ENST00000423664 0.76372514381069 0.556687393469697 0.0616366179279104 ENSG00000158062 UBXN11
ENST00000421827 0.963692197158613 0.917327914048213 -0.0113137884404211 ENSG00000158062 UBXN11
ENST00000434391 0.828681748847054 0.661933954197492 0.0228149724490646 ENSG00000117682 DHDDS
ENST00000427245 0.456970363725476 0.168013617367245 0.114804798471432 ENSG00000117682 DHDDS
ENST00000527611 0.789655654411819 0.596849400845577 0.0685203966338746 ENSG00000117682 DHDDS
ENST00000374186 0.486980855590795 0.196104766641513 0.130549946824683 ENSG00000117682 DHDDS
ENST00000525682 0.558051829080866 0.272565238740393 0.062479167843682 ENSG00000117682 DHDDS
ENST00000236342 0.529366599299996 0.240008317711304 0.0665397106800738 ENSG00000117682 DHDDS
ENST00000526219 0.587072135614732 0.307557786998537 0.0589145939922002 ENSG00000117682 DHDDS
ENST00000374185 0.473063934083367 0.183320469919528 0.110786255904983 ENSG00000117682 DHDDS
ENST00000487944 0.600963255094376 0.325607366522537 0.114252362456834 ENSG00000117682 DHDDS
ENST00000360009 0.828681748847054 0.661893220807244 0.0228196637284138 ENSG00000117682 DHDDS
ENST00000533087 0.467286648177212 0.178267439308016 0.122896893302393 ENSG00000117682 DHDDS
ENST00000531312 0.527993665769087 0.238741144002657 0.107806021866876 ENSG00000117682 DHDDS
ENST00000525165 0.542742945601859 0.254419912343161 0.104759811455447 ENSG00000117682 DHDDS
ENST00000525546 0.451846397513131 0.163293604418257 0.142805026856503 ENSG00000117682 DHDDS
ENST00000528557 0.490304297297703 0.199255943251126 0.129315663807498 ENSG00000117682 DHDDS
ENST00000525326 0.442563892910983 0.155124307876476 0.146359556154525 ENSG00000117682 DHDDS
ENST00000526278 0.502470036256941 0.211329840103405 0.113453659576523 ENSG00000117682 DHDDS
ENST00000436153 0.458486894548294 0.169177978570458 0.124993713211328 ENSG00000117682 DHDDS
ENST00000529688 0.527711064484278 0.238411709809577 0.107742504390671 ENSG00000117682 DHDDS
ENST00000530781 0.654267156851763 0.395197899821414 0.101843518468351 ENSG00000117682 DHDDS
ENST00000531955 0.373591696043143 0.104327266985412 0.152175114392603 ENSG00000117682 DHDDS
ENST00000525410 0.427694395688098 0.143137370805256 0.122482714010811 ENSG00000117682 DHDDS
ENST00000430232 0.499981897429754 0.2087561855581 0.0787761327859877 ENSG00000117682 DHDDS
ENST00000431933 0.768181642636796 0.563117896841932 -0.0344515284923272 ENSG00000117682 DHDDS
ENST00000416052 0.820334647014269 0.64750575833997 -0.0364697415961115 ENSG00000117682 DHDDS
ENST00000468388 0.635185563988727 0.369701832237797 0.0680213371846922 ENSG00000198830 HMGN2
ENST00000479815 0.717741631694537 0.485316160867316 0.051454427373511 ENSG00000198830 HMGN2
ENST00000460563 0.719570305410214 0.488334463017465 0.0531998482320848 ENSG00000198830 HMGN2
ENST00000464888 0.660159226116497 0.403164966909564 0.0603665828751943 ENSG00000198830 HMGN2
ENST00000463817 0.699611643221805 0.459902703319798 0.0545115329852963 ENSG00000198830 HMGN2
ENST00000467700 0.705839597677393 0.468739548307145 0.0507913808423281 ENSG00000198830 HMGN2
ENST00000361427 0.71252147678773 0.478146392411753 0.0480449721164507 ENSG00000198830 HMGN2
ENST00000466194 0.907235764466431 0.803259487810775 0.018264004640217 ENSG00000198830 HMGN2
ENST00000493418 0.956701397860353 0.901817832391227 0.00945912023935455 ENSG00000198830 HMGN2
ENST00000525525 0.447188222284154 0.159249084942029 0.179819507668817 ENSG00000117676 RPS6KA1
ENST00000526040 0.0696317194149065 0.00362349185142578 0.330662039841297 ENSG00000117676 RPS6KA1
ENST00000374168 0.106746111595017 0.00801360211318038 0.237580020415074 ENSG00000117676 RPS6KA1
ENST00000524436 0.455003974204518 0.166114314493133 0.162117068578792 ENSG00000117676 RPS6KA1
ENST00000374166 0.106466110946033 0.00798077758574485 0.237578403235297 ENSG00000117676 RPS6KA1
ENST00000526792 0.0784708352946139 0.00456918787791422 0.248459344442166 ENSG00000117676 RPS6KA1
ENST00000529454 0.0822963167065109 0.00494788659821154 0.300959685571247 ENSG00000117676 RPS6KA1
ENST00000374162 0.078205070771319 0.00454114575209926 0.248443034576784 ENSG00000117676 RPS6KA1
ENST00000530003 0.105803729369083 0.0078939768516617 0.229547040663814 ENSG00000117676 RPS6KA1
ENST00000366866 0.121615981045331 0.0103086483425101 0.298977250292585 ENSG00000117676 RPS6KA1
ENST00000531113 0.0680563899486864 0.00342514234547256 0.245165118322174 ENSG00000117676 RPS6KA1
ENST00000374163 0.122247559245377 0.0104301533922797 0.228381270434334 ENSG00000117676 RPS6KA1
ENST00000530607 0.771368629968954 0.568373884345968 0.0749955826123357 ENSG00000117676 RPS6KA1
ENST00000531382 0.0851971928983975 0.00526519445456449 0.253119654951637 ENSG00000117676 RPS6KA1
ENST00000527264 0.0214789384457447 0.000453906100942369 0.398327825490933 ENSG00000117676 RPS6KA1
ENST00000474934 0.0137886965461197 0.00020549909940766 0.46915314420911 ENSG00000117676 RPS6KA1
ENST00000403732 0.518476255415537 0.228895192677144 0.12317961063663 ENSG00000117676 RPS6KA1
ENST00000530305 0.179971846556101 0.0224952336709871 0.307580478208117 ENSG00000117676 RPS6KA1
ENST00000438977 0.400510163914112 0.123391027492859 0.188511590278956 ENSG00000117676 RPS6KA1
ENST00000324856 0.0224683148107214 0.00048850788959087 -0.146686920180871 ENSG00000117713 ARID1A
ENST00000457599 0.0323725188857878 0.00089523190451042 -0.148182337466482 ENSG00000117713 ARID1A
ENST00000524572 0.268010596181567 0.0502753524253637 -0.249686714371266 ENSG00000117713 ARID1A
ENST00000374152 0.0709913162410174 0.00376635071473641 -0.139630862532429 ENSG00000117713 ARID1A
ENST00000430291 0.922715828145954 0.833143317513829 0.0223917124941737 ENSG00000117713 ARID1A
ENST00000430799 0.459443614873748 0.170101049406812 -0.0732845906533335 ENSG00000117713 ARID1A
ENST00000466382 0.593055783675608 0.315503704263829 -0.0566903995926248 ENSG00000117713 ARID1A
ENST00000540690 0.605928754844466 0.331675750974829 -0.0548717687943326 ENSG00000117713 ARID1A
ENST00000532781 0.652140996093949 0.392266755859856 -0.0493784256732889 ENSG00000117713 ARID1A
ENST00000430292 0.888825236906024 0.76912167363205 0.0348436189023482 ENSG00000060642 PIGV
ENST00000472757 0.804411200337812 0.621841148364255 0.0420033603663597 ENSG00000060642 PIGV
ENST00000078527 0.793214540096715 0.602638729106105 0.046376613322021 ENSG00000060642 PIGV
ENST00000431541 0.851371664252997 0.700544079619567 0.0443628604310224 ENSG00000060642 PIGV
ENST00000449950 0.820334450775571 0.6474980238973 0.0404437160714645 ENSG00000060642 PIGV
ENST00000374145 0.797745490828764 0.610871957515038 0.0457046523004348 ENSG00000060642 PIGV
ENST00000455364 0.884795636879929 0.761539018407798 0.0342939971028254 ENSG00000060642 PIGV
ENST00000374142 0.432032969355483 0.146358855472909 0.14285243306639 ENSG00000204160 ZDHHC18
ENST00000374141 0.912202484737619 0.812819055892895 -0.0205570644587409 ENSG00000204160 ZDHHC18
ENST00000534643 0.529673214936061 0.240353596038563 -0.117083523764084 ENSG00000204160 ZDHHC18
ENST00000488397 0.30602191217404 0.0672009028075643 0.190035297906658 ENSG00000204160 ZDHHC18
ENST00000374135 0.755943656722161 0.544743210524576 0.0493133136578815 ENSG00000142751 GPN2
ENST00000448791 0.911176037500937 0.811041806788231 -0.0270284429780986 ENSG00000226698 RP1-50O24.6
ENST00000374133 0.828823468042349 0.662124500544004 0.0402835481597903 ENSG00000142751 GPN2
ENST00000477418 0.803317353620698 0.620424536954508 0.0457986449220675 ENSG00000142751 GPN2
ENST00000431781 0.869723967348645 0.732264977180765 0.0341980431964041 ENSG00000142751 GPN2
ENST00000461282 0.460647963231102 0.171431014164486 -0.181378103049115 ENSG00000142751 GPN2
ENST00000445019 0.275350123266425 0.0534411669118488 0.242378518487989 ENSG00000198746 GPATCH3
ENST00000361720 0.460885780742452 0.171624973203083 0.144094540615223 ENSG00000198746 GPATCH3
ENST00000450844 0.546676108273259 0.25913869524636 0.157913058878393 ENSG00000198746 GPATCH3
ENST00000435827 0.997683401761239 0.994466257649489 0.000550956634276556 ENSG00000090273 NUDC
ENST00000321265 0.747793282058304 0.531200620079521 0.0464315839288001 ENSG00000090273 NUDC
ENST00000452707 0.942679123540833 0.872693996908666 0.0131152062713024 ENSG00000090273 NUDC
ENST00000484772 0.361354852145862 0.0969444653691883 0.133761951825834 ENSG00000090273 NUDC
ENST00000522111 0.351405200261538 0.0911751183294401 0.167369561659807 ENSG00000253368 TRNP1
ENST00000531285 0.754327468966009 0.542310083712881 0.0704337464847473 ENSG00000253368 TRNP1
ENST00000374089 0.903169587041237 0.794969564799167 -0.0233943395327551 ENSG00000090020 SLC9A1
ENST00000263980 0.905964104990569 0.800559873169066 -0.0169571593387846 ENSG00000090020 SLC9A1
ENST00000490329 0.584092345468997 0.303809138889944 -0.113484762791598 ENSG00000090020 SLC9A1
ENST00000545949 0.991435466655045 0.980708580103691 -0.00188239381064564 ENSG00000090020 SLC9A1
ENST00000447808 0.965614525419076 0.921986556932527 0.010939181646011 ENSG00000090020 SLC9A1
ENST00000374086 0.862108203446486 0.719342192817535 -0.0277776710753841 ENSG00000090020 SLC9A1
ENST00000374084 0.842127546942741 0.683793873721473 -0.0391898750147036 ENSG00000090020 SLC9A1
ENST00000319394 0.602745396110774 0.327452867047226 0.0813004702794782 ENSG00000142784 WDTC1
ENST00000361771 0.601401565713656 0.326072671880653 0.0811569617287098 ENSG00000142784 WDTC1
ENST00000447062 0.426827810417204 0.142402692536156 0.114534824364776 ENSG00000142784 WDTC1
ENST00000491239 0.319530437279057 0.0736325245950238 0.141968178910784 ENSG00000142784 WDTC1
ENST00000472249 0.460497997194555 0.171281896048187 0.148982118922769 ENSG00000142784 WDTC1
ENST00000374076 0.504806310230844 0.214029571639251 0.116475321390691 ENSG00000186501 TMEM222
ENST00000464720 0.504806310230844 0.214029571639251 0.116475321390691 ENSG00000186501 TMEM222
ENST00000608611 0.504806310230844 0.214029571639251 0.116475321390691 ENSG00000186501 TMEM222
ENST00000466759 0.525931513221975 0.236433500654303 0.0976816609369713 ENSG00000186501 TMEM222
ENST00000486082 0.545445604593581 0.257815400482249 0.0925145043246406 ENSG00000186501 TMEM222
ENST00000464813 0.413533726283625 0.13251954382976 0.107327217389877 ENSG00000186501 TMEM222
ENST00000478104 0.50688966996335 0.216230150351454 0.114706755660662 ENSG00000186501 TMEM222
ENST00000498220 0.441196751495679 0.154024491419592 0.107610470405343 ENSG00000186501 TMEM222
ENST00000471456 0.705716025389524 0.468519020348457 0.0820433813717511 ENSG00000186501 TMEM222
ENST00000470223 0.687895901708912 0.441046589775338 0.0875037296055751 ENSG00000186501 TMEM222
ENST00000486046 0.939043257066919 0.865750351633182 -0.0199075848487208 ENSG00000142733 MAP3K6
ENST00000472410 0.348923839821956 0.089801953241255 0.1934982628289 ENSG00000142733 MAP3K6
ENST00000374040 0.311938271142968 0.0698179125950961 0.222241833454138 ENSG00000142733 MAP3K6
ENST00000493901 0.311553308992736 0.0696003754416789 0.222458459386433 ENSG00000142733 MAP3K6
ENST00000470890 0.900307746021454 0.789786041802903 0.0274716740675837 ENSG00000142733 MAP3K6
ENST00000357582 0.310493565458942 0.0691545085206875 0.222626638105958 ENSG00000142733 MAP3K6
ENST00000476509 0.852362993613695 0.702364117346123 0.0465222264050801 ENSG00000142733 MAP3K6
ENST00000495230 0.885270507837475 0.762426038293385 0.0425515519330297 ENSG00000142733 MAP3K6
ENST00000374024 0.678968614250466 0.428886705441344 -0.0975474425250818 ENSG00000181773 GPR3
ENST00000430629 0.862858570874217 0.720438673340289 -0.0150816674295359 ENSG00000158195 WASF2
ENST00000536657 0.0887458261697164 0.00568526712953845 -0.138651104404315 ENSG00000158195 WASF2
ENST00000247087 0.946564444671781 0.88035444975966 -0.0147835556052578 ENSG00000126705 AHDC1
ENST00000374011 0.959573797482067 0.908381160443709 -0.0114644709120688 ENSG00000126705 AHDC1
ENST00000490295 0.402458245511976 0.124675413984344 -0.156908687778926 ENSG00000126705 AHDC1
ENST00000480033 0.275459928655596 0.0535012765431885 -0.192005608637904 ENSG00000126705 AHDC1
ENST00000361157 0.751528086461683 0.537169091859468 -0.0907049376134641 ENSG00000126709 IFI6
ENST00000339145 0.751205154657075 0.536678231251911 -0.0908177706975719 ENSG00000126709 IFI6
ENST00000362020 0.751528086461683 0.537169091859468 -0.0907049376134641 ENSG00000126709 IFI6
ENST00000373954 0.40890322323591 0.129191958962875 -0.125053862436134 ENSG00000009780 FAM76A
ENST00000419687 0.351298794561924 0.0911046342581917 -0.141233232761944 ENSG00000009780 FAM76A
ENST00000373949 0.431209818296777 0.145702083914489 -0.116068515773295 ENSG00000009780 FAM76A
ENST00000530324 0.392723190587024 0.117685478896317 -0.135530586859141 ENSG00000009780 FAM76A
ENST00000234549 0.360059719954886 0.0960647184091035 -0.143496185119444 ENSG00000009780 FAM76A
ENST00000010299 0.360059719954886 0.0960647184091035 -0.143496185119444 ENSG00000009780 FAM76A
ENST00000446647 0.67099615544989 0.417518657931062 -0.0856214767717219 ENSG00000009780 FAM76A
ENST00000373943 0.575783234187098 0.29322757370345 -0.101041498679192 ENSG00000117758 STX12
ENST00000440806 0.589934390593593 0.311195173748557 -0.0804592422802561 ENSG00000117758 STX12
ENST00000468761 0.0801839639381716 0.00473571836862718 -0.233131583340106 ENSG00000117758 STX12
ENST00000481874 0.63715827466221 0.372125308326608 0.111159215007633 ENSG00000117758 STX12
ENST00000472285 0.730026051520336 0.505401421285635 0.0689264077262726 ENSG00000117758 STX12
ENST00000311772 0.408893537173654 0.129185120670017 0.0899280918484887 ENSG00000117751 PPP1R8
ENST00000236412 0.419458425522332 0.136782758468356 0.0882337149584104 ENSG00000117751 PPP1R8
ENST00000373931 0.412041722600594 0.131555972969726 0.089521892731055 ENSG00000117751 PPP1R8
ENST00000431586 0.555133690981233 0.268765132345243 0.0693657645472377 ENSG00000117751 PPP1R8
ENST00000486634 0.453209618616924 0.164358224735187 0.141755739722789 ENSG00000117751 PPP1R8
ENST00000601459 0.807188499454578 0.625973239856241 0.056156011072778 ENSG00000268552 AL109927.1
ENST00000328928 0.958085090806625 0.905104038709446 0.0121766982877095 ENSG00000130775 THEMIS2
ENST00000373925 0.958085090806625 0.905104038709446 0.0121766982877095 ENSG00000130775 THEMIS2
ENST00000373927 0.955818417337182 0.900038009175303 0.0127930042076854 ENSG00000130775 THEMIS2
ENST00000427466 0.589551718212459 0.310529195233647 -0.1075874931031 ENSG00000130775 THEMIS2
ENST00000442118 0.940736603944619 0.868811074469361 -0.0181787853716998 ENSG00000130775 THEMIS2
ENST00000467258 0.944391732483526 0.876576516902652 -0.0162480129487492 ENSG00000130775 THEMIS2
ENST00000373921 0.958085090806625 0.905104038709446 0.0121766982877095 ENSG00000130775 THEMIS2
ENST00000466068 0.983643749887962 0.962095017272381 -0.00534867603169199 ENSG00000130775 THEMIS2
ENST00000482828 0.932683955653485 0.853462264769973 -0.0226098693737759 ENSG00000130775 THEMIS2
ENST00000456990 0.766068168185768 0.559864291735293 0.0670457531691328 ENSG00000130775 THEMIS2
ENST00000492877 0.67625646307727 0.425100870633499 0.0903925206144253 ENSG00000130775 THEMIS2
ENST00000373912 0.176224692805458 0.021563204108125 0.13743572588007 ENSG00000117748 RPA2
ENST00000419958 0.534670245905557 0.245672653874927 0.0845567091797766 ENSG00000117748 RPA2
ENST00000373909 0.172132663373263 0.0206179133128949 0.14253507238439 ENSG00000117748 RPA2
ENST00000313433 0.146909633878144 0.0149760139571058 0.153266055892733 ENSG00000117748 RPA2
ENST00000444045 0.279994074481949 0.055683916322258 0.143510448679486 ENSG00000117748 RPA2
ENST00000373884 0.335452613866624 0.0816176076961085 0.167512024311454 ENSG00000158156 XKR8
ENST00000373871 0.268274825160128 0.050393279246469 -0.138031942665031 ENSG00000158161 EYA3
ENST00000436342 0.268274825160128 0.050393279246469 -0.138031942665031 ENSG00000158161 EYA3
ENST00000373864 0.348486945815984 0.0895736703839495 -0.175861713511913 ENSG00000158161 EYA3
ENST00000540618 0.242759248690445 0.0408418137008392 -0.195944749838645 ENSG00000158161 EYA3
ENST00000545175 0.250174410473039 0.0435340053135953 -0.194104603373908 ENSG00000158161 EYA3
ENST00000373863 0.194353351134111 0.0261511979530879 -0.220094423436924 ENSG00000158161 EYA3
ENST00000495923 0.455003974204518 0.166123713969644 -0.120640729718622 ENSG00000158161 EYA3
ENST00000471498 0.181562432593748 0.0228619644729331 -0.239544671121498 ENSG00000158161 EYA3
ENST00000468665 0.252888954982133 0.0445447199277407 -0.220140981100297 ENSG00000158161 EYA3
ENST00000543748 4.45075124056238e-05 2.50850804466696e-08 0.805400752403482 ENSG00000228589 SPCS2P4
ENST00000436160 6.13285075628543e-05 4.10522274350936e-08 0.797068697918753 ENSG00000228589 SPCS2P4
ENST00000603289 0.757545393215859 0.547402315136586 -0.0515889596681621 ENSG00000126698 DNAJC8
ENST00000263697 0.693379483345123 0.449886237262724 -0.0799950268783413 ENSG00000126698 DNAJC8
ENST00000596102 0.926328763877247 0.840662824695436 -0.0215172741185168 ENSG00000269804 AL353354.2
ENST00000489277 0.693379483345123 0.449886237262724 -0.0799950268783413 ENSG00000126698 DNAJC8
ENST00000470967 0.660252198877911 0.403270549818205 -0.108057558907233 ENSG00000126698 DNAJC8
ENST00000482674 0.551605939206297 0.264646972108646 -0.152035431991189 ENSG00000126698 DNAJC8
ENST00000488868 0.553279335233512 0.26642063970276 -0.151832025451318 ENSG00000126698 DNAJC8
ENST00000497986 0.905043747105575 0.798611952236659 -0.0194464328029116 ENSG00000130770 ATPIF1
ENST00000335514 0.905043747105575 0.798611952236659 -0.0194464328029116 ENSG00000130770 ATPIF1
ENST00000468425 0.887895660708927 0.767701728042322 -0.0206530080689148 ENSG00000130770 ATPIF1
ENST00000465645 0.905043747105575 0.798611952236659 -0.0194464328029116 ENSG00000130770 ATPIF1
ENST00000253063 0.614090615239658 0.342280480128729 0.0992138821020718 ENSG00000130766 SESN2
ENST00000479574 0.886513917475 0.765055301166865 0.0281334588531203 ENSG00000130772 MED18
ENST00000373842 0.712242492365824 0.477721696833709 0.0652820750820985 ENSG00000130772 MED18
ENST00000398997 0.712242492365824 0.477721696833709 0.0652820750820985 ENSG00000130772 MED18
ENST00000475655 0.955313366494536 0.89914909641226 -0.0145350473536392 ENSG00000130772 MED18
ENST00000474683 0.98400269979101 0.96290069234192 0.00507720993460283 ENSG00000130772 MED18
ENST00000373839 0.059892599653426 0.00268576559926926 -0.234670026189425 ENSG00000204138 PHACTR4
ENST00000463428 0.00909084109236615 9.87092496134979e-05 -0.323037619920702 ENSG00000204138 PHACTR4
ENST00000493669 0.0224683148107214 0.000488892925984006 -0.299439710434127 ENSG00000204138 PHACTR4
ENST00000373836 0.219181274172193 0.0332318115070872 -0.173189191518292 ENSG00000204138 PHACTR4
ENST00000398958 0.964774028339367 0.920141084055017 0.00436037532584283 ENSG00000180198 RCC1
ENST00000413987 0.8307880684603 0.665168266682996 -0.023007686694175 ENSG00000242125 SNHG3
ENST00000427469 0.997883271676277 0.994887366652951 0.000323221899600343 ENSG00000180198 RCC1
ENST00000447507 0.982433490247796 0.95947706137561 -0.00393515825343496 ENSG00000242125 SNHG3
ENST00000434290 0.983398404231917 0.961633793774466 0.0024014641234004 ENSG00000180198 RCC1
ENST00000373833 0.965183880452737 0.920836724725532 0.00432921834024209 ENSG00000180198 RCC1
ENST00000437681 0.840230211386354 0.68082387879483 -0.0249266428752289 ENSG00000242125 SNHG3
ENST00000419074 0.732785066397252 0.509537149975589 0.0483648767755913 ENSG00000180198 RCC1
ENST00000373832 0.671299742385669 0.417914016838784 0.0495076676134031 ENSG00000180198 RCC1
ENST00000373831 0.628176080154398 0.360379050058546 0.0793232811255399 ENSG00000180198 RCC1
ENST00000411533 0.651553066929274 0.391666289701733 0.0758332629709295 ENSG00000180198 RCC1
ENST00000486790 0.454326566449671 0.165367649992778 -0.12706350643897 ENSG00000180198 RCC1
ENST00000430407 0.661577837064629 0.405076597122783 0.0663703815823326 ENSG00000180198 RCC1
ENST00000429051 0.222875227142379 0.0344713777196736 0.202477031696746 ENSG00000180198 RCC1
ENST00000478232 0.680172092151455 0.430371126932198 0.0848657720535922 ENSG00000180198 RCC1
ENST00000373830 0.827073249141792 0.6594182819126 0.0299670115682885 ENSG00000180098 TRNAU1AP
ENST00000495995 0.883185033712773 0.758300017537565 0.0259098452958176 ENSG00000180098 TRNAU1AP
ENST00000411406 0.819944757483982 0.646872245382702 0.0537143091771422 ENSG00000180098 TRNAU1AP
ENST00000480930 0.911604026242286 0.811888603979216 0.0164963010235652 ENSG00000180098 TRNAU1AP
ENST00000491577 0.910090820358506 0.808982698543938 0.0167471589997154 ENSG00000180098 TRNAU1AP
ENST00000464880 0.757594801026036 0.547501015957243 -0.0640023909791639 ENSG00000180098 TRNAU1AP
ENST00000497790 0.855706815582987 0.708290856500733 -0.0412831808364173 ENSG00000180098 TRNAU1AP
ENST00000495215 0.950292955649929 0.88890980815895 0.011554100440387 ENSG00000180098 TRNAU1AP
ENST00000464093 0.843934241684605 0.687101114058231 0.0360175556584716 ENSG00000180098 TRNAU1AP
ENST00000484775 0.740017757665305 0.520073461663999 0.044191449427023 ENSG00000180098 TRNAU1AP
ENST00000464612 0.529732088214059 0.240462050834967 0.11074350201408 ENSG00000197989 SNHG12
ENST00000475441 0.584522927003206 0.304515268357269 0.098674920154561 ENSG00000197989 SNHG12
ENST00000531126 0.33022498649246 0.078787084238686 0.166890754808612 ENSG00000197989 SNHG12
ENST00000461448 0.33022498649246 0.078787084238686 0.166890754808612 ENSG00000197989 SNHG12
ENST00000470977 0.330649240829135 0.0789510832324894 0.166928901588326 ENSG00000197989 SNHG12
ENST00000474814 0.330649240829135 0.0789510832324894 0.166928901588326 ENSG00000197989 SNHG12
ENST00000481368 0.52345144594749 0.234099790614399 0.110366726006488 ENSG00000197989 SNHG12
ENST00000481220 0.330632375926076 0.0789231950640702 0.166909266669754 ENSG00000197989 SNHG12
ENST00000488745 0.327078024191355 0.0772469867537211 0.168607572192783 ENSG00000197989 SNHG12
ENST00000483436 0.33229571474412 0.079735006115724 0.165928167450857 ENSG00000197989 SNHG12
ENST00000384581 0.631931597215256 0.365203120217547 0.115800222540628 ENSG00000197989 SNHG12
ENST00000464115 0.264323744837816 0.0486100118446797 0.215325132476881 ENSG00000197989 SNHG12
ENST00000461832 0.264323744837816 0.0486100118446797 0.215325132476881 ENSG00000197989 SNHG12
ENST00000471683 0.609634084793174 0.336101499285451 -0.110358156322362 ENSG00000120656 TAF12
ENST00000373824 0.693248258469697 0.449743446550783 -0.0566281847856928 ENSG00000120656 TAF12
ENST00000263974 0.696788987403103 0.455843778944621 -0.056159127566903 ENSG00000120656 TAF12
ENST00000495422 0.739383107294007 0.519166767428699 -0.0507155355157433 ENSG00000120656 TAF12
ENST00000373816 0.45350662799242 0.164633423392979 -0.0820818851853298 ENSG00000162419 GMEB1
ENST00000361872 0.265422059553274 0.0490352760409609 -0.129719433545899 ENSG00000162419 GMEB1
ENST00000294409 0.247728682456185 0.0426803709720849 -0.133634459521549 ENSG00000162419 GMEB1
ENST00000480454 0.4326046124793 0.146961128388523 -0.100147637720591 ENSG00000162419 GMEB1
ENST00000474884 0.305601484099272 0.0670297014828252 -0.108157736609206 ENSG00000198492 YTHDF2
ENST00000542507 0.126319899456543 0.0111672253349368 -0.103410160800107 ENSG00000198492 YTHDF2
ENST00000373812 0.12585671631127 0.0110744599420072 -0.103579983830035 ENSG00000198492 YTHDF2
ENST00000541996 0.122856853687985 0.0105510277827761 -0.104417535722049 ENSG00000198492 YTHDF2
ENST00000478283 0.114816024151536 0.0092163558323974 -0.113977744748319 ENSG00000198492 YTHDF2
ENST00000496288 0.336902369632117 0.0824590415492372 -0.10416353836077 ENSG00000198492 YTHDF2
ENST00000475796 0.358915475913681 0.0953291868679056 -0.126088261542211 ENSG00000198492 YTHDF2
ENST00000476976 0.430482432220444 0.145258532059298 -0.100987049154647 ENSG00000198492 YTHDF2
ENST00000468863 0.785209145330632 0.589295081768046 -0.0425960139330958 ENSG00000198492 YTHDF2
ENST00000234961 0.046042688536343 0.00168124092299388 -0.349826004171544 ENSG00000116329 OPRD1
ENST00000443593 0.611613902131874 0.338909516771926 -0.112959902321982 ENSG00000226852 RP1-212P9.2
ENST00000343067 0.221278519073237 0.0339226941556237 -0.153301367962955 ENSG00000159023 EPB41
ENST00000356093 0.221278519073237 0.0339226941556237 -0.153301367962955 ENSG00000159023 EPB41
ENST00000398863 0.221278519073237 0.0339226941556237 -0.153301367962955 ENSG00000159023 EPB41
ENST00000482464 0.0401146856971095 0.00131578244686999 -0.284024187179443 ENSG00000159023 EPB41
ENST00000373800 0.156661877296153 0.0170861757331959 -0.254967842398034 ENSG00000159023 EPB41
ENST00000349460 0.156661877296153 0.0170861757331959 -0.254967842398034 ENSG00000159023 EPB41
ENST00000347529 0.156661877296153 0.0170861757331959 -0.254967842398034 ENSG00000159023 EPB41
ENST00000373798 0.238642904010395 0.039371779488216 -0.151577343270206 ENSG00000159023 EPB41
ENST00000373797 0.17508323567472 0.0213082914192683 -0.269620508696338 ENSG00000159023 EPB41
ENST00000488277 0.171207578563691 0.0203984267354596 -0.322243053920499 ENSG00000159023 EPB41
ENST00000490308 0.197327858529002 0.0269655273735927 -0.289463107273123 ENSG00000159023 EPB41
ENST00000460378 0.550903442737359 0.263822138950747 0.0769499480994664 ENSG00000159023 EPB41
ENST00000462032 0.786651294394699 0.591947285577872 -0.0771780150385951 ENSG00000159023 EPB41
ENST00000521452 0.430453401038071 0.145227810578446 0.153130156218849 ENSG00000253304 TMEM200B
ENST00000420504 0.45697265336326 0.168072195948134 0.145164537718567 ENSG00000253304 TMEM200B
ENST00000373795 0.927518306727321 0.842925003523908 0.00982158583787573 ENSG00000116350 SRSF4
ENST00000546138 0.770487358603337 0.566788633496303 0.0246868926201316 ENSG00000116350 SRSF4
ENST00000466448 0.729625219871045 0.504433720794336 0.0302032927524561 ENSG00000116350 SRSF4
ENST00000497015 0.0813513103214153 0.00485567277719988 0.192764514888025 ENSG00000116350 SRSF4
ENST00000605204 0.5858625553576 0.306025627872 0.048971820629329 ENSG00000116350 SRSF4
ENST00000477193 0.535059666903989 0.246051724178952 0.095030100990095 ENSG00000116350 SRSF4
ENST00000489898 0.640441079548022 0.376726170090273 0.0797781365406717 ENSG00000116350 SRSF4
ENST00000472353 0.555933890246463 0.269650819926107 0.0697843542418985 ENSG00000116350 SRSF4
ENST00000373791 0.943584040234148 0.874482616387748 0.0122806821544501 ENSG00000116353 MECR
ENST00000475773 0.928623909854289 0.844556118403191 0.020116476617303 ENSG00000116353 MECR
ENST00000483435 0.754197656057696 0.542084356115534 0.0649151314818584 ENSG00000116353 MECR
ENST00000263702 0.91746066278506 0.823593705069208 0.0178319976922813 ENSG00000116353 MECR
ENST00000473030 0.680270177311987 0.430506747247805 0.0672960131947629 ENSG00000116353 MECR
ENST00000463412 0.589825785912474 0.310969636339844 0.0880514068016636 ENSG00000116353 MECR
ENST00000453185 0.589825785912474 0.310979593570154 0.106658819123574 ENSG00000116353 MECR
ENST00000478505 0.586693506246189 0.307028859838103 0.0892903139835584 ENSG00000116353 MECR
ENST00000490529 0.846051426449288 0.690740054919264 0.0329462483431077 ENSG00000116353 MECR
ENST00000463052 0.93427343930967 0.856616479743015 0.0164227519746256 ENSG00000116353 MECR
ENST00000489248 0.995150315718972 0.98826092710675 0.00132762614243662 ENSG00000116353 MECR
ENST00000475861 0.925346548653093 0.838950661430147 0.0182361808141684 ENSG00000116353 MECR
ENST00000474946 0.924433902069263 0.837023254845145 -0.0190616482960865 ENSG00000116353 MECR
ENST00000464915 0.873262596751761 0.739452200351604 -0.0419793915865569 ENSG00000116353 MECR
ENST00000482610 0.653967886242448 0.394758813818507 -0.0908634224925502 ENSG00000116353 MECR
ENST00000484012 0.550575475529812 0.263511130300696 -0.118728679068499 ENSG00000116353 MECR
ENST00000493928 0.634547243368989 0.368698711137461 -0.107909313086843 ENSG00000116353 MECR
ENST00000345512 0.815875836670775 0.639865944239352 -0.0384459333363265 ENSG00000060656 PTPRU
ENST00000373779 0.91918824186413 0.826492756879951 -0.0187421548918967 ENSG00000060656 PTPRU
ENST00000323874 0.91918824186413 0.826492756879951 -0.0187421548918967 ENSG00000060656 PTPRU
ENST00000356870 0.91918824186413 0.826492756879951 -0.0187421548918967 ENSG00000060656 PTPRU
ENST00000428026 0.91918824186413 0.826492756879951 -0.0187421548918967 ENSG00000060656 PTPRU
ENST00000460170 0.915415811075738 0.819476038877345 -0.0195331925400373 ENSG00000060656 PTPRU
ENST00000527027 0.078172448695463 0.00453178748522196 -0.359122123383681 ENSG00000060656 PTPRU
ENST00000415600 0.626988491082414 0.359049368865635 -0.0819762237288878 ENSG00000060656 PTPRU
ENST00000531385 0.568126503296718 0.284398234752746 -0.116340445882949 ENSG00000060656 PTPRU
ENST00000526080 0.848566825175326 0.695494555110483 -0.0575404406784888 ENSG00000060656 PTPRU
ENST00000493601 0.899158452424798 0.78750927528226 0.0304148925356225 ENSG00000060656 PTPRU
ENST00000465525 0.694955556307457 0.452553452323077 0.0857066363853708 ENSG00000060656 PTPRU
ENST00000492954 0.724714811449757 0.497115657415042 0.0778972430081089 ENSG00000060656 PTPRU
ENST00000336798 0.750720795244993 0.535967155795528 0.0470541276533527 ENSG00000162512 SDC3
ENST00000339394 0.595791996848721 0.318902579409066 -0.0817737227127459 ENSG00000162512 SDC3
ENST00000471567 0.976162750693102 0.945578181834187 -0.00680547057771934 ENSG00000162512 SDC3
ENST00000487984 0.847613552697531 0.693500955378484 0.0453300077606126 ENSG00000162512 SDC3
ENST00000424085 0.439727664686407 0.152960914390735 -0.087045270086207 ENSG00000134644 PUM1
ENST00000257075 0.439727664686407 0.152960914390735 -0.087045270086207 ENSG00000134644 PUM1
ENST00000373747 0.439317415057489 0.15247638713129 -0.0871260091654248 ENSG00000134644 PUM1
ENST00000525843 0.4554158405444 0.166521541843334 -0.0776286599577661 ENSG00000134644 PUM1
ENST00000426105 0.39197124227192 0.116899637420798 -0.078210901201751 ENSG00000134644 PUM1
ENST00000440538 0.398278338996736 0.121720896414996 -0.0769535873363191 ENSG00000134644 PUM1
ENST00000498419 0.459993499343062 0.170739904806187 -0.0995151935005388 ENSG00000134644 PUM1
ENST00000373741 0.395821028779631 0.120048279309724 -0.0771840676464837 ENSG00000134644 PUM1
ENST00000423018 0.395918453344899 0.120120101994685 -0.0773570422902455 ENSG00000134644 PUM1
ENST00000373742 0.404776855224207 0.126201517164239 -0.0749792667620175 ENSG00000134644 PUM1
ENST00000530669 0.729705303547338 0.5048403743788 -0.0615626065598071 ENSG00000134644 PUM1
ENST00000529846 0.478250562124963 0.188251228380742 -0.121393198975891 ENSG00000134644 PUM1
ENST00000525997 0.471296104280946 0.181851580993039 -0.122835739736166 ENSG00000134644 PUM1
ENST00000527498 0.408601046048768 0.128968126527506 -0.125192315242954 ENSG00000134644 PUM1
ENST00000498627 0.54733177567311 0.259960475179257 -0.161075851856669 ENSG00000134644 PUM1
ENST00000471894 0.58529095927413 0.305244793420525 -0.122442791455164 ENSG00000134644 PUM1
ENST00000490546 0.588480097024486 0.3092222858537 -0.104573105073933 ENSG00000134644 PUM1
ENST00000532678 0.569474719430936 0.285902657583964 -0.0687914899845894 ENSG00000134644 PUM1
ENST00000526128 0.902443565841733 0.793396564510511 0.0255746385485257 ENSG00000134644 PUM1
ENST00000526215 0.763169540992475 0.555675991022554 -0.0364887427104809 ENSG00000134644 PUM1
ENST00000525948 0.909510021590766 0.807642882334337 -0.0181639616607557 ENSG00000134644 PUM1
ENST00000480602 0.8323990168914 0.668026552796389 -0.0331659004552637 ENSG00000134644 PUM1
ENST00000524516 0.807612772480576 0.62672631569686 0.0492427597623402 ENSG00000134644 PUM1
ENST00000531867 0.547025752783924 0.25953776591938 0.136336578284938 ENSG00000134644 PUM1
ENST00000263694 0.324224103682853 0.0758873600202193 0.119081338866853 ENSG00000060688 SNRNP40
ENST00000486941 0.965453617147427 0.921498642899872 0.0114416546024919 ENSG00000060688 SNRNP40
ENST00000489853 0.988937826021144 0.974164165439684 -0.00301636828980408 ENSG00000060688 SNRNP40
ENST00000373720 0.776426662457684 0.576274080005156 -0.0561865612677714 ENSG00000060688 SNRNP40
ENST00000491106 0.988005790425124 0.972055095616277 -0.00449812242819323 ENSG00000060688 SNRNP40
ENST00000446633 0.291316603556919 0.060287436814819 0.125855281881061 ENSG00000060688 SNRNP40
ENST00000474025 0.555933890246463 0.269725885175632 0.118163504146148 ENSG00000060688 SNRNP40
ENST00000463988 0.0504760227288869 0.0019708789847483 0.293398754438855 ENSG00000060688 SNRNP40
ENST00000344147 0.155113107416613 0.0167464106741698 -0.165184668203429 ENSG00000121766 ZCCHC17
ENST00000479629 0.312452788519233 0.0700629836881944 -0.18307345275848 ENSG00000121766 ZCCHC17
ENST00000373714 0.155113107416613 0.0167464106741698 -0.165184668203429 ENSG00000121766 ZCCHC17
ENST00000546109 0.194685570048458 0.0262291964257944 -0.168587181462149 ENSG00000121766 ZCCHC17
ENST00000422613 0.181856449823084 0.0229260833470478 -0.161225000026389 ENSG00000121766 ZCCHC17
ENST00000490049 0.471767472032527 0.182267671487113 -0.119778443518857 ENSG00000121766 ZCCHC17
ENST00000430143 0.801208455131214 0.617099573739016 -0.0445743906256262 ENSG00000229044 RP11-266K22.2
ENST00000373713 0.352736940839867 0.0918523995536354 -0.152827759108608 ENSG00000121769 FABP3
ENST00000497275 0.336598960967752 0.0822137441853694 -0.16221088092204 ENSG00000121769 FABP3
ENST00000498148 0.373196989560712 0.104031721103637 -0.146993833183504 ENSG00000121769 FABP3
ENST00000482018 0.392174170769334 0.117147442382073 -0.1364204666018 ENSG00000121769 FABP3
ENST00000373710 0.543360377534828 0.255434429011317 0.0938448252769323 ENSG00000168528 SERINC2
ENST00000536859 0.544621629352435 0.256952917487049 0.0938862855662411 ENSG00000168528 SERINC2
ENST00000487207 0.481206866800108 0.190957870964292 0.117774146167855 ENSG00000168528 SERINC2
ENST00000373709 0.54901762041759 0.261854704919115 0.0930900267377586 ENSG00000168528 SERINC2
ENST00000536384 0.581898646008789 0.301165861429045 0.0852589921794161 ENSG00000168528 SERINC2
ENST00000491976 0.581898646008789 0.301165861429045 0.0852589921794161 ENSG00000168528 SERINC2
ENST00000373705 0.575316425835277 0.292591167211043 0.0934108136464975 ENSG00000121764 HCRTR1
ENST00000373703 0.56490004973093 0.28046141801942 0.0848473324598117 ENSG00000162517 PEF1
ENST00000461006 0.701108151327995 0.461842619777823 0.0645000796944081 ENSG00000162517 PEF1
ENST00000478502 0.671397826578814 0.418087261020109 0.072042206853583 ENSG00000162517 PEF1
ENST00000489164 0.896606112222261 0.782482063419028 0.0234463201184823 ENSG00000162517 PEF1
ENST00000492061 0.57184132836888 0.288575667374627 0.0989742517011474 ENSG00000162517 PEF1
ENST00000496805 0.606387778307181 0.332225872052635 0.0914229095508057 ENSG00000162517 PEF1
ENST00000472443 0.61789317323696 0.347186989343538 0.0900345616166103 ENSG00000162517 PEF1
ENST00000471219 0.486858015962118 0.195997118421665 0.151073549827837 ENSG00000162517 PEF1
ENST00000440872 0.513749496653044 0.223686267308715 0.120138800806583 ENSG00000162517 PEF1
ENST00000609625 0.943885366009873 0.875192363766435 0.0191895647408293 ENSG00000235790 RP11-73M7.6
ENST00000609549 0.943885366009873 0.875192363766435 0.0191895647408293 ENSG00000235790 RP11-73M7.6
ENST00000610043 0.94296976472917 0.873313680744712 0.0194781395808802 ENSG00000235790 RP11-73M7.6
ENST00000608332 0.864949017361946 0.723582638648877 0.0454746959324612 ENSG00000235790 RP11-73M7.6
ENST00000585660 0.898265118001981 0.785561036388742 0.0356282284028376 ENSG00000235790 RP11-73M7.6
ENST00000591592 0.898265118001981 0.785561036388742 0.0356282284028376 ENSG00000235790 RP11-73M7.6
ENST00000608246 0.901439751231811 0.791697811268489 0.0345273940538914 ENSG00000235790 RP11-73M7.6
ENST00000608888 0.901813336329374 0.792284219577553 0.0344918087933323 ENSG00000235790 RP11-73M7.6
ENST00000607926 0.885796099777862 0.763455897435817 0.0395280705120143 ENSG00000235790 RP11-73M7.6
ENST00000610216 0.885796099777862 0.763455897435817 0.0395280705120143 ENSG00000235790 RP11-73M7.6
ENST00000585413 0.899022132057161 0.787331735793273 0.0355298966831798 ENSG00000235790 RP11-73M7.6
ENST00000609033 0.895125945135616 0.779809110126599 0.0367827596818 ENSG00000235790 RP11-73M7.6
ENST00000589462 0.898449756243148 0.786142074169391 0.0356428866175917 ENSG00000235790 RP11-73M7.6
ENST00000593188 0.882690667398324 0.757402909544004 0.0404069058892112 ENSG00000235790 RP11-73M7.6
ENST00000609373 0.884453490256581 0.760762387710858 0.0398761974934857 ENSG00000235790 RP11-73M7.6
ENST00000587445 0.882960095535473 0.757821733663362 0.0403963426682895 ENSG00000235790 RP11-73M7.6
ENST00000591929 0.975901702769441 0.944787604655118 0.00907397009742232 ENSG00000235790 RP11-73M7.6
ENST00000609338 0.975901702769441 0.944787604655118 0.00907397009742232 ENSG00000235790 RP11-73M7.6
ENST00000373672 0.669608970411533 0.415927212915607 -0.0764650152768452 ENSG00000084636 COL16A1
ENST00000271069 0.670281129843436 0.416648187113989 -0.0764058472731645 ENSG00000084636 COL16A1
ENST00000488128 0.793175823509649 0.602545865293984 -0.0615426881143402 ENSG00000084636 COL16A1
ENST00000488897 0.859997400207713 0.715930907429466 0.0453578155637205 ENSG00000084636 COL16A1
ENST00000440437 0.785488461262158 0.589753736420416 -0.0694646469476158 ENSG00000084636 COL16A1
ENST00000470799 0.550167783444581 0.263089434832715 -0.153428945660437 ENSG00000084636 COL16A1
ENST00000482910 0.592781169198772 0.315094711854434 -0.140199234977846 ENSG00000084636 COL16A1
ENST00000468459 0.923749960927574 0.835079608203549 -0.0295891126376015 ENSG00000084636 COL16A1
ENST00000458715 0.91136064855773 0.8114093942694 0.0340366214576676 ENSG00000084636 COL16A1
ENST00000373668 0.49772098899447 0.206958592125504 -0.138947589387249 ENSG00000084636 COL16A1
ENST00000474000 0.61672181412527 0.345807885489891 -0.134984731514932 ENSG00000084636 COL16A1
ENST00000482478 0.589321243692313 0.310260782274674 -0.148317864681138 ENSG00000084636 COL16A1
ENST00000373667 0.868745858612605 0.730563932353221 -0.0486791110793021 ENSG00000084636 COL16A1
ENST00000398556 0.250801778707419 0.0437640809554627 0.233194986217867 ENSG00000121753 BAI2
ENST00000398547 0.250349249091399 0.0435909006705473 0.235929283315848 ENSG00000121753 BAI2
ENST00000373655 0.246850532903163 0.0424022753137089 0.23715793879115 ENSG00000121753 BAI2
ENST00000373658 0.246850532903163 0.0424022753137089 0.23715793879115 ENSG00000121753 BAI2
ENST00000398542 0.249695771963436 0.0433731914710578 0.236792040263365 ENSG00000121753 BAI2
ENST00000257070 0.246850532903163 0.0424022753137089 0.23715793879115 ENSG00000121753 BAI2
ENST00000527361 0.295133129196372 0.0622334683037938 0.221045919827931 ENSG00000121753 BAI2
ENST00000440175 0.272793168296741 0.0522796418214089 0.238845789758721 ENSG00000121753 BAI2
ENST00000398538 0.27965516208271 0.055403583706314 0.224370421934285 ENSG00000121753 BAI2
ENST00000420125 0.628930411940086 0.361476635634603 0.123990077935543 ENSG00000121753 BAI2
ENST00000533175 0.321076969056025 0.0744077401300379 0.251366456291263 ENSG00000121753 BAI2
ENST00000527035 0.308153398461419 0.0681052322941619 0.266205115165596 ENSG00000254545 RP11-84A19.3
ENST00000257100 0.34052475980653 0.0844625998060269 0.178041541681598 ENSG00000134668 SPOCD1
ENST00000373648 0.341077341087657 0.0849346989907671 0.177776360786904 ENSG00000134668 SPOCD1
ENST00000360482 0.341077341087657 0.0849346989907671 0.177776360786904 ENSG00000134668 SPOCD1
ENST00000473361 0.369366000238833 0.101641463092998 0.168597380140196 ENSG00000134668 SPOCD1
ENST00000452755 0.352529153693755 0.0917453143030371 0.172952904551261 ENSG00000134668 SPOCD1
ENST00000533231 0.345955507787318 0.0880042496816922 0.176135090300067 ENSG00000134668 SPOCD1
ENST00000528579 0.361546333862237 0.0970669314798482 0.16106940441444 ENSG00000134668 SPOCD1
ENST00000532604 0.448540559655941 0.160468358771856 0.129922900543064 ENSG00000134668 SPOCD1
ENST00000531039 0.438890665620462 0.152129945021195 0.131312979411058 ENSG00000134668 SPOCD1
ENST00000468720 0.418834672702337 0.136338948110284 0.137572999082799 ENSG00000134668 SPOCD1
ENST00000485944 0.411523438958128 0.131133884900563 0.139564096565006 ENSG00000134668 SPOCD1
ENST00000460061 0.469048177513888 0.179739279451636 0.125291665068972 ENSG00000134668 SPOCD1
ENST00000602889 0.554051726423115 0.267504139002494 -0.107516814638634 ENSG00000269967 RP11-84A19.4
ENST00000602725 0.614944789776294 0.343534989184646 -0.0947088033667948 ENSG00000184007 PTP4A2
ENST00000344035 0.547247484629682 0.259789600968201 -0.0929357321396213 ENSG00000184007 PTP4A2
ENST00000356536 0.483449385144413 0.193059384311304 -0.120161592879964 ENSG00000184007 PTP4A2
ENST00000457805 0.591000690567429 0.312892238125991 -0.119973464907532 ENSG00000184007 PTP4A2
ENST00000489313 0.772697680286102 0.570138513834311 -0.0590051471315383 ENSG00000184007 PTP4A2
ENST00000602683 0.718052099867257 0.485781747264596 -0.0824273798073815 ENSG00000184007 PTP4A2
ENST00000470404 0.711016242842704 0.476051751098158 -0.083548646593792 ENSG00000184007 PTP4A2
ENST00000532001 0.639077053846987 0.375000124716423 -0.105192719442783 ENSG00000184007 PTP4A2
ENST00000528253 0.575755466411454 0.293199076547772 -0.128564666553164 ENSG00000184007 PTP4A2
ENST00000484483 0.536120516619109 0.247171223674215 -0.163037584693877 ENSG00000184007 PTP4A2
ENST00000468531 0.436453284542147 0.150115250088528 -0.129950833020574 ENSG00000184007 PTP4A2
ENST00000534796 0.222425470579103 0.0343061865297125 -0.233926166780984 ENSG00000184007 PTP4A2
ENST00000532289 0.127536531418083 0.0113946173147904 -0.254713851786415 ENSG00000184007 PTP4A2
ENST00000526960 0.314440508392683 0.0710924254214113 -0.127289602555946 ENSG00000184007 PTP4A2
ENST00000524384 0.0580392779816234 0.00252474833989815 -0.287484477149218 ENSG00000184007 PTP4A2
ENST00000528840 0.0571910950317293 0.00245557625993205 -0.286217502136354 ENSG00000184007 PTP4A2
ENST00000494444 0.0587623770913753 0.00259145177729959 -0.282213785064272 ENSG00000184007 PTP4A2
ENST00000529477 0.265380949481032 0.0490132107472638 -0.130283554502054 ENSG00000184007 PTP4A2
ENST00000533408 0.0807963337001648 0.00480164481529576 -0.175982958421355 ENSG00000184007 PTP4A2
ENST00000475464 0.00137022036445264 4.29397189095856e-06 -0.323285191374616 ENSG00000184007 PTP4A2
ENST00000327300 0.559048141384559 0.273578728266578 -0.0546314188378394 ENSG00000121774 KHDRBS1
ENST00000307714 0.541737882775083 0.253281389012416 -0.0575650804055035 ENSG00000121774 KHDRBS1
ENST00000492989 0.849211894250758 0.6967021318138 -0.0200477955158163 ENSG00000121774 KHDRBS1
ENST00000484270 0.266153556822997 0.0493846043437072 -0.108300071139589 ENSG00000121774 KHDRBS1
ENST00000366152 0.103848497742465 0.00766941737462369 -0.231154843170615 ENSG00000203325 RP11-277A4.4
ENST00000487305 0.923381824927777 0.834309163465112 0.0177419573857749 ENSG00000121775 TMEM39B
ENST00000336294 0.925295657415394 0.838754414645093 0.0172049961197054 ENSG00000121775 TMEM39B
ENST00000438825 0.976786165524096 0.946959031798804 -0.00672511338761398 ENSG00000121775 TMEM39B
ENST00000441402 0.921974971233977 0.831779360077871 0.0179414807631509 ENSG00000121775 TMEM39B
ENST00000472503 0.982587986295229 0.959900308407844 -0.00502952839363827 ENSG00000121775 TMEM39B
ENST00000456834 0.998096233012809 0.995421855228703 0.000511883341247495 ENSG00000121775 TMEM39B
ENST00000468135 0.921974971233977 0.831779360077871 0.0179414807631509 ENSG00000121775 TMEM39B
ENST00000466321 0.976683880051107 0.946795891409056 -0.00674544282525532 ENSG00000121775 TMEM39B
ENST00000373634 0.918041039590406 0.824506543207116 0.0187517159547881 ENSG00000121775 TMEM39B
ENST00000427288 0.974042886735285 0.941022805875711 0.00656435826371056 ENSG00000121775 TMEM39B
ENST00000476968 0.929154590969598 0.845845747296226 0.0165202004018738 ENSG00000121775 TMEM39B
ENST00000498613 0.581377187191209 0.300368345694993 -0.1178805971188 ENSG00000121775 TMEM39B
ENST00000373625 0.911383284029026 0.811493537337109 -0.011291422437575 ENSG00000025800 KPNA6
ENST00000471599 0.867822534086815 0.729113654689533 -0.0168398296665796 ENSG00000025800 KPNA6
ENST00000537234 0.394426297956773 0.118987513889759 -0.0781397538122084 ENSG00000025800 KPNA6
ENST00000469790 0.993771838126576 0.985452707342451 -0.00118165378898245 ENSG00000025800 KPNA6
ENST00000545542 0.725102541333066 0.4976851063764 0.0339472272326728 ENSG00000025800 KPNA6
ENST00000446515 0.653805953127664 0.39449487950241 0.0494798903886059 ENSG00000025800 KPNA6
ENST00000515055 0.711968121604136 0.47736845190619 0.0439181711919612 ENSG00000250135 RP4-622L5.2
ENST00000373610 0.265824395975416 0.0492645822274314 0.150400402111921 ENSG00000084652 TXLNA
ENST00000373609 0.265291304693956 0.0489696912609799 0.150531445181758 ENSG00000084652 TXLNA
ENST00000373602 0.533071999877559 0.244144032004223 0.131460391894428 ENSG00000160050 CCDC28B
ENST00000469003 0.385679871628531 0.112166399527243 0.210101738329052 ENSG00000160050 CCDC28B
ENST00000421922 0.535484814651482 0.24645414283435 0.130368080897242 ENSG00000160050 CCDC28B
ENST00000461819 0.535839678455178 0.2468166188401 0.130372450234441 ENSG00000160050 CCDC28B
ENST00000483009 0.654573957014849 0.395411537796118 0.095127489257547 ENSG00000160050 CCDC28B
ENST00000537469 0.167020960160013 0.0194138518593234 0.319741396691815 ENSG00000160051 IQCC
ENST00000291358 0.162305142217732 0.0183869846505739 0.322926211957927 ENSG00000160051 IQCC
ENST00000409358 0.459779954659299 0.170398920403481 0.163972275989917 ENSG00000222046 DCDC2B
ENST00000487056 0.459467617699985 0.170155254751219 0.163880373139749 ENSG00000222046 DCDC2B
ENST00000466796 0.904643093558958 0.797816327258495 -0.0235872703514891 ENSG00000160055 TMEM234
ENST00000491434 0.984209228406282 0.963566252144082 0.00402960852083382 ENSG00000160055 TMEM234
ENST00000489170 0.98734114854617 0.970619386324187 0.00325031790378343 ENSG00000160055 TMEM234
ENST00000495091 0.251338319389101 0.0439952366333412 0.273751737411042 ENSG00000160055 TMEM234
ENST00000461402 0.98734114854617 0.970619386324187 0.00325031790378343 ENSG00000160055 TMEM234
ENST00000483001 0.774286631168054 0.572730912985687 -0.0539922787348791 ENSG00000160055 TMEM234
ENST00000545122 0.605339661327299 0.33091491326277 -0.0925624209107251 ENSG00000160055 TMEM234
ENST00000309777 0.594552799541905 0.31712412466003 -0.0955899644898007 ENSG00000160055 TMEM234
ENST00000373593 0.590966520963765 0.312707481877865 -0.096509272580109 ENSG00000160055 TMEM234
ENST00000344461 0.603156311829458 0.327997854326229 -0.093918849893154 ENSG00000160055 TMEM234
ENST00000484490 0.577351589184488 0.295233379058741 -0.0996257193368614 ENSG00000160055 TMEM234
ENST00000485689 0.443774891141451 0.156314409792363 -0.185612311796438 ENSG00000160055 TMEM234
ENST00000487174 0.456248621412576 0.167336127016282 -0.124889124250646 ENSG00000160055 TMEM234
ENST00000355082 0.879536080587104 0.751998066647032 0.0224391702740965 ENSG00000084623 EIF3I
ENST00000373586 0.721864898154938 0.492251276190979 0.0402946719121907 ENSG00000084623 EIF3I
ENST00000489353 0.82237257572552 0.651469831817007 0.0317063012239344 ENSG00000084623 EIF3I
ENST00000471486 0.710970282136435 0.475988133357885 0.0499919841320401 ENSG00000084623 EIF3I
ENST00000483517 0.680472419627921 0.430886998904598 0.0546828046648439 ENSG00000084623 EIF3I
ENST00000474371 0.68529468674259 0.437194649388583 0.048148436146096 ENSG00000084623 EIF3I
ENST00000423995 0.485076505273913 0.194644891294214 0.11418468059957 ENSG00000220785 MTMR9LP
ENST00000403496 0.463190976777367 0.174119971168242 0.117020297999072 ENSG00000220785 MTMR9LP
ENST00000441044 0.462338874726559 0.173089798254139 0.128347098639176 ENSG00000220785 MTMR9LP
ENST00000426597 0.475762270129185 0.186010582843046 0.131664272857316 ENSG00000220785 MTMR9LP
ENST00000373582 0.518711261516704 0.229116038724866 0.13892382246338 ENSG00000183615 FAM167B
ENST00000373548 0.656064092153074 0.397681208911102 0.0568507420283042 ENSG00000116478 HDAC1
ENST00000481281 0.70606055387599 0.469004239162523 -0.0514022161959205 ENSG00000116478 HDAC1
ENST00000463172 0.691443770468853 0.446544960974457 -0.0546748477300818 ENSG00000116478 HDAC1
ENST00000428704 0.851328995407997 0.700426257964631 -0.0258346582812431 ENSG00000116478 HDAC1
ENST00000472928 0.700686838388175 0.461189463969946 -0.0522284431534731 ENSG00000116478 HDAC1
ENST00000373541 0.63770315462694 0.372846880916919 0.0596439255038117 ENSG00000116478 HDAC1
ENST00000490081 0.617773767929721 0.347036639150088 0.0669310374001524 ENSG00000116478 HDAC1
ENST00000482310 0.696578464560423 0.455424454686871 0.0549955517080891 ENSG00000116478 HDAC1
ENST00000476391 0.390911643514536 0.11623612466448 0.107509120403326 ENSG00000116478 HDAC1
ENST00000484305 0.598007120670351 0.322066527838636 0.0820043698437927 ENSG00000116478 HDAC1
ENST00000471488 0.316397206501795 0.072178204088786 0.137147974100817 ENSG00000116478 HDAC1
ENST00000329421 0.978887732951594 0.951627626640466 0.00527484001576489 ENSG00000175130 MARCKSL1
ENST00000574315 0.828905678265289 0.662297398444693 0.0423809716997219 ENSG00000162526 TSSK3
ENST00000416512 0.305968533913083 0.0671728571958677 0.215409590296652 ENSG00000225828 FAM229A
ENST00000415596 0.313092993096328 0.0704291721353272 0.214176643392983 ENSG00000225828 FAM229A
ENST00000373534 0.290836942099456 0.0601344275182631 0.224676659971814 ENSG00000162526 TSSK3
ENST00000455895 0.3573908939935 0.0943719334698349 0.149661327902001 ENSG00000160058 BSDC1
ENST00000413080 0.3573908939935 0.0943719334698349 0.149661327902001 ENSG00000160058 BSDC1
ENST00000444377 0.359016545807899 0.0953850205553557 0.149251746070894 ENSG00000160058 BSDC1
ENST00000341071 0.359517006410672 0.0957073268844524 0.148666245813447 ENSG00000160058 BSDC1
ENST00000526031 0.437025629308042 0.150550924305084 0.149654873553111 ENSG00000160058 BSDC1
ENST00000419121 0.435996361925078 0.149736531209047 0.149898916255918 ENSG00000160058 BSDC1
ENST00000446293 0.450464349714093 0.162074014344758 0.148870037257043 ENSG00000160058 BSDC1
ENST00000463967 0.881142452804498 0.754788011088655 0.0278317830620241 ENSG00000160058 BSDC1
ENST00000373520 0.520404227115856 0.230741550871623 0.12505197528486 ENSG00000160058 BSDC1
ENST00000449308 0.537593032176962 0.248654914911844 0.119345801691663 ENSG00000160058 BSDC1
ENST00000527513 0.519691003846478 0.230120099331777 0.139113016349688 ENSG00000160058 BSDC1
ENST00000527163 0.521429171566373 0.231803524950738 0.139672033138721 ENSG00000160058 BSDC1
ENST00000530485 0.455076129811708 0.166250933169185 0.16430415561686 ENSG00000160058 BSDC1
ENST00000474414 0.465781635992982 0.176761668401052 0.164960723455539 ENSG00000160058 BSDC1
ENST00000530876 0.395789737130996 0.11996481384355 0.19243511401284 ENSG00000160058 BSDC1
ENST00000530753 0.396952841965604 0.12085165926015 0.194022496139212 ENSG00000160058 BSDC1
ENST00000533084 0.443659690162386 0.156229863360148 0.191988002213735 ENSG00000160058 BSDC1
ENST00000531222 0.501160470013618 0.2099330022577 0.190574734571674 ENSG00000160058 BSDC1
ENST00000480336 0.0161669963452311 0.000272149696750263 -0.320104707525841 ENSG00000254553 RP1-27O5.3
ENST00000373510 0.0357072481492121 0.00107647705057603 -0.320355414483033 ENSG00000160062 ZBTB8A
ENST00000316459 0.00234007980244592 9.72961204010591e-06 -0.387724630766895 ENSG00000160062 ZBTB8A
ENST00000341885 0.172450124851875 0.0206962456962119 -0.137794662327113 ENSG00000176261 ZBTB8OS
ENST00000468695 0.491187005388652 0.200214413099194 -0.0847206280468174 ENSG00000176261 ZBTB8OS
ENST00000492007 0.460809276003451 0.171525108501109 -0.0889348071295125 ENSG00000176261 ZBTB8OS
ENST00000373506 0.473396735894066 0.183624784003406 -0.0865380846209368 ENSG00000176261 ZBTB8OS
ENST00000467652 0.869099697938184 0.731309046589997 -0.0300380395584886 ENSG00000176261 ZBTB8OS
ENST00000498691 0.998439224024289 0.996059132369496 -0.000361948688227377 ENSG00000176261 ZBTB8OS
ENST00000478041 0.458314773387714 0.16903400914088 -0.0897467077419063 ENSG00000176261 ZBTB8OS
ENST00000473294 0.460539916748899 0.171322721317048 -0.0893449343712415 ENSG00000176261 ZBTB8OS
ENST00000436661 0.455189439931445 0.166343644637213 -0.0906539987495292 ENSG00000176261 ZBTB8OS
ENST00000373501 0.455172403159901 0.166306361549987 -0.0906553956333521 ENSG00000176261 ZBTB8OS
ENST00000476493 0.456019505523464 0.166999289489259 -0.0903470796524005 ENSG00000176261 ZBTB8OS
ENST00000465588 0.461119190792534 0.17193482641494 -0.08953375213709 ENSG00000176261 ZBTB8OS
ENST00000483138 0.45691138489378 0.167925382582647 -0.0965113249218146 ENSG00000176261 ZBTB8OS
ENST00000479075 0.329390264965316 0.0783835528435906 -0.121997141342025 ENSG00000176261 ZBTB8OS
ENST00000473383 0.916290867786161 0.821125621121787 -0.0198915645314727 ENSG00000176261 ZBTB8OS
ENST00000466361 0.512755526741685 0.222733391506634 -0.0956085402653128 ENSG00000176261 ZBTB8OS
ENST00000414241 0.621241885358201 0.351379449426062 0.0454351330027535 ENSG00000162521 RBBP4
ENST00000373493 0.858706783344497 0.71366896372941 -0.0216240077812656 ENSG00000162521 RBBP4
ENST00000527118 0.607421807734363 0.333489317952785 0.0484446896811704 ENSG00000162521 RBBP4
ENST00000401893 0.561977122791651 0.276865768866059 0.0609171791835348 ENSG00000162521 RBBP4
ENST00000524393 0.614429562705763 0.342719918330121 0.0473585861112698 ENSG00000162521 RBBP4
ENST00000526193 0.64764035321326 0.386603532292794 0.0427925833006788 ENSG00000162521 RBBP4
ENST00000492348 0.787338631372224 0.593177406361549 0.0268801370406668 ENSG00000162521 RBBP4
ENST00000544435 0.787338631372224 0.593177406361549 0.0268801370406668 ENSG00000162521 RBBP4
ENST00000525506 0.810394280246992 0.630711830435599 0.0326793585153312 ENSG00000162521 RBBP4
ENST00000465780 0.337291899622117 0.0826045766832541 0.134150969168481 ENSG00000162521 RBBP4
ENST00000373485 0.924664434548634 0.837537686849041 0.0108405746639486 ENSG00000162521 RBBP4
ENST00000477563 0.634316386044138 0.368399329150535 0.0516998946487797 ENSG00000162521 RBBP4
ENST00000458695 0.733867850073851 0.511188620867856 0.0339483371492845 ENSG00000162521 RBBP4
ENST00000490500 0.941969749361822 0.871254566754737 -0.0115128344099874 ENSG00000162521 RBBP4
ENST00000445722 0.963910419635483 0.918043851575585 0.00654437699316107 ENSG00000162521 RBBP4
ENST00000475321 0.547790933726498 0.260397166778571 0.0789579310040786 ENSG00000162521 RBBP4
ENST00000531983 0.761836984044873 0.553642837531936 0.0504554645383394 ENSG00000162521 RBBP4
ENST00000463378 0.824731097858397 0.655616644797588 0.0308709921732715 ENSG00000162521 RBBP4
ENST00000460669 0.924114830899846 0.835800594255713 -0.0151722607581588 ENSG00000162521 RBBP4
ENST00000482190 0.900059642104932 0.789015399263315 -0.0198200944446177 ENSG00000162521 RBBP4
ENST00000373484 0.571238841295578 0.288015636428517 -0.0654892102300789 ENSG00000162520 SYNC
ENST00000409190 0.515436362352346 0.225849504307965 -0.0740392211515117 ENSG00000162520 SYNC
ENST00000417633 0.981592916416697 0.957785456326206 -0.00475991587790706 ENSG00000162520 SYNC
ENST00000426909 0.991905181040425 0.981686440609306 0.00214324676898743 ENSG00000162520 SYNC
ENST00000401073 0.502649947376089 0.211746457088774 0.110449957608327 ENSG00000162522 KIAA1522
ENST00000468130 0.490662700628973 0.199715087783499 0.133263950600629 ENSG00000162522 KIAA1522
ENST00000373481 0.564459056449929 0.279872182816895 0.101244721221835 ENSG00000162522 KIAA1522
ENST00000294521 0.674618211836028 0.422487993707013 0.085396869207912 ENSG00000162522 KIAA1522
ENST00000373480 0.544417729897509 0.256747066110233 0.107615901170489 ENSG00000162522 KIAA1522
ENST00000469100 0.782077132928155 0.584798302603184 0.0416582662013149 ENSG00000134684 YARS
ENST00000373477 0.941777339742982 0.870748494368867 -0.00743939205771425 ENSG00000134684 YARS
ENST00000490826 0.744505418066066 0.526154766857962 0.0494908649842621 ENSG00000134684 YARS
ENST00000487404 0.834239283598831 0.67068231493792 0.0289576245245627 ENSG00000134684 YARS
ENST00000478828 0.949953426704372 0.888040066715559 0.00953545451963783 ENSG00000134684 YARS
ENST00000481895 0.852894474388223 0.703447054641344 -0.0211072367408324 ENSG00000134684 YARS
ENST00000466052 0.993496142026273 0.984793986037722 0.00159712565332396 ENSG00000134684 YARS
ENST00000470377 0.688208713418503 0.441666828204956 -0.0663510688319575 ENSG00000134684 YARS
ENST00000472692 0.842817249690691 0.68507811812149 0.0432394566139189 ENSG00000134684 YARS
ENST00000530710 0.851566029623229 0.700938846114894 0.0322925998164489 ENSG00000116497 S100PBP
ENST00000373476 0.665192695221021 0.409949947654127 -0.0580312803277688 ENSG00000116497 S100PBP
ENST00000373475 0.711804097907736 0.477158518902848 -0.0499950481162068 ENSG00000116497 S100PBP
ENST00000529027 0.881470926248701 0.755535488709692 0.0316030525473508 ENSG00000116497 S100PBP
ENST00000531123 0.529673214936061 0.240369430214663 -0.0782363373787387 ENSG00000116497 S100PBP
ENST00000398243 0.826364536890891 0.658355628057489 -0.0306727078929021 ENSG00000116497 S100PBP
ENST00000356689 0.74513311981849 0.527295666542673 -0.0422377626428165 ENSG00000116497 S100PBP
ENST00000526230 0.903176048381299 0.795025243733589 0.0232937010348713 ENSG00000116497 S100PBP
ENST00000531256 0.975591726548501 0.944116316093291 -0.00588756165411588 ENSG00000116497 S100PBP
ENST00000477248 0.643017243829887 0.380588818512558 0.106772616301698 ENSG00000116497 S100PBP
ENST00000482212 0.976194795147515 0.945726477509076 -0.00587182703074878 ENSG00000116497 S100PBP
ENST00000530552 0.557514841145231 0.27197843571678 0.121265029208424 ENSG00000116497 S100PBP
ENST00000525203 0.236358434816721 0.0386215520971823 -0.223930112023916 ENSG00000116497 S100PBP
ENST00000524535 0.226880887970306 0.0356488244061468 -0.231959189570675 ENSG00000116497 S100PBP
ENST00000470896 0.534289308260496 0.245359393875664 0.117292590907084 ENSG00000121905 HPCA
ENST00000482771 0.580938484066788 0.299866191931287 0.12776941585316 ENSG00000121900 TMEM54
ENST00000329151 0.541197234390414 0.252652050862146 0.116575269512779 ENSG00000121900 TMEM54
ENST00000373463 0.541264661816917 0.252722692102369 0.116552345719862 ENSG00000121900 TMEM54
ENST00000474144 0.541591166338854 0.25305613306621 0.116542852405 ENSG00000121900 TMEM54
ENST00000475208 0.523456136608457 0.234126070968698 0.121781063729706 ENSG00000121900 TMEM54
ENST00000463914 0.828998863555959 0.662433518410243 0.0474412343174375 ENSG00000121900 TMEM54
ENST00000373456 0.659719595485974 0.402717118815322 0.0595545386007018 ENSG00000116514 RNF19B
ENST00000356990 0.659719595485974 0.402717118815322 0.0595545386007018 ENSG00000116514 RNF19B
ENST00000235150 0.711455145106487 0.47670918907821 0.0507314716102269 ENSG00000116514 RNF19B
ENST00000427524 0.483782608094913 0.193297458531966 0.0674808830221951 ENSG00000236065 RP1-117O3.2
ENST00000373449 0.443585492995418 0.156123417458323 0.0749675374139716 ENSG00000004455 AK2
ENST00000548033 0.600837296217966 0.325451831814931 0.0604439714814428 ENSG00000004455 AK2
ENST00000482191 0.305218120491975 0.0668755660107797 0.150578612453542 ENSG00000004455 AK2
ENST00000491241 0.626037088009815 0.357928014126946 0.0577740299854049 ENSG00000004455 AK2
ENST00000467905 0.865873579815914 0.725476135002189 0.020989066108855 ENSG00000004455 AK2
ENST00000354858 0.886240292366211 0.764248165639131 0.0223047148865773 ENSG00000004455 AK2
ENST00000480134 0.886240292366211 0.764248165639131 0.0223047148865773 ENSG00000004455 AK2
ENST00000550338 0.881142452804498 0.754771426155915 0.0235750588252858 ENSG00000004455 AK2
ENST00000469238 0.848295609753215 0.694931217912871 0.0307651876223115 ENSG00000004455 AK2
ENST00000466029 0.865715201337034 0.725062050148215 0.0277301973778333 ENSG00000004455 AK2
ENST00000487289 0.849266826502182 0.696788533617838 0.0348231460767523 ENSG00000004455 AK2
ENST00000548559 0.787143365161468 0.592721295584036 0.0565371911542346 ENSG00000004455 AK2
ENST00000551979 0.791845325425456 0.600347962885625 0.0611402297867226 ENSG00000004455 AK2
ENST00000478635 0.687223291230317 0.439993579783199 -0.086711140952049 ENSG00000142920 ADC
ENST00000358680 0.424434073642994 0.140467721973731 -0.145544567044406 ENSG00000142920 ADC
ENST00000294517 0.122247559245377 0.0104278582393349 -0.193008908400653 ENSG00000142920 ADC
ENST00000481886 0.118186094345502 0.00973836819156599 -0.194678439300179 ENSG00000142920 ADC
ENST00000475935 0.118186094345502 0.00973836819156599 -0.194678439300179 ENSG00000142920 ADC
ENST00000462920 0.733438345739026 0.510588651162722 -0.0753906345065119 ENSG00000142920 ADC
ENST00000471119 0.118186094345502 0.00973836819156599 -0.194678439300179 ENSG00000142920 ADC
ENST00000495135 0.704283660352787 0.466485019543665 -0.100182883116443 ENSG00000142920 ADC
ENST00000477570 0.643722290172622 0.381624267706639 -0.0905159311866672 ENSG00000142920 ADC
ENST00000483027 0.639868133391151 0.376019970992874 -0.094046688903565 ENSG00000142920 ADC
ENST00000492420 0.68392539045553 0.435268614772483 -0.0865736027484627 ENSG00000142920 ADC
ENST00000398167 0.118186094345502 0.00973836819156599 -0.194678439300179 ENSG00000142920 ADC
ENST00000373443 0.118186094345502 0.00973836819156599 -0.194678439300179 ENSG00000142920 ADC
ENST00000497710 0.742120496569943 0.522892218677176 -0.0731956154730888 ENSG00000142920 ADC
ENST00000473089 0.643722290172622 0.381624267706639 -0.0905159311866672 ENSG00000142920 ADC
ENST00000484656 0.155945156653279 0.0169248430395194 -0.188927855453951 ENSG00000142920 ADC
ENST00000373440 0.476444574434786 0.186690732303473 -0.134703040288 ENSG00000142920 ADC
ENST00000373441 0.179073305147456 0.0222853030308702 -0.183790659022469 ENSG00000142920 ADC
ENST00000478204 0.199067311852128 0.0273834809096783 -0.178480714742366 ENSG00000142920 ADC
ENST00000291416 0.877111048883946 0.746772168728717 0.0254245463406237 ENSG00000116525 TRIM62
ENST00000543586 0.627463691717579 0.359653862878977 -0.0808514705531657 ENSG00000116525 TRIM62
ENST00000485148 0.864451786120156 0.722767315696193 -0.0340937354618054 ENSG00000116525 TRIM62
ENST00000486583 0.115287127468423 0.00928645641014238 0.345219572771442 ENSG00000116525 TRIM62
ENST00000483388 0.382438451353115 0.110127291646227 -0.131475049001786 ENSG00000160094 ZNF362
ENST00000539719 0.434787990544542 0.148726979450615 -0.0877264165319595 ENSG00000160094 ZNF362
ENST00000490959 0.345565825807574 0.0877276783691112 -0.165878573904593 ENSG00000160094 ZNF362
ENST00000373428 0.650859905174828 0.390875912094351 -0.0509204182765885 ENSG00000160094 ZNF362
ENST00000477934 0.351280479968674 0.0910869018741648 -0.246604211868053 ENSG00000160094 ZNF362
ENST00000543783 0.879238090296799 0.751528398829276 0.0309301770433495 ENSG00000256142 AL513327.1
ENST00000588828 0.757458540965677 0.547243414653424 0.0702127722532129 ENSG00000225313 RP11-415J8.3
ENST00000457957 0.746232262040787 0.528940293656648 0.0723876560768229 ENSG00000225313 RP11-415J8.3
ENST00000587696 0.750417310613369 0.535352687675131 0.0720062564490777 ENSG00000225313 RP11-415J8.3
ENST00000431992 0.837786423595751 0.676872232332647 0.0228154591930964 ENSG00000134686 PHC2
ENST00000485928 0.803317353620698 0.62043888853837 0.0275337235015382 ENSG00000134686 PHC2
ENST00000373418 0.804065909748465 0.621328721694226 0.0274578651272676 ENSG00000134686 PHC2
ENST00000373422 0.820204730632745 0.647197899119548 0.0252953189729309 ENSG00000134686 PHC2
ENST00000257118 0.838698550700212 0.678413594378645 0.0227009593824458 ENSG00000134686 PHC2
ENST00000419414 0.700422715449294 0.460817701896724 -0.0341706985986933 ENSG00000134686 PHC2
ENST00000467894 0.788955679250721 0.595603501693207 0.0279047569409748 ENSG00000134686 PHC2
ENST00000373416 0.806245975665334 0.624569069628946 0.0254981248575503 ENSG00000134686 PHC2
ENST00000486897 0.972344815257325 0.936958467135871 0.00443590174390096 ENSG00000134686 PHC2
ENST00000493483 0.884340791879566 0.760527095855382 0.0169576258347632 ENSG00000134686 PHC2
ENST00000473158 0.48800462462377 0.197154229064717 0.0750520651178272 ENSG00000134686 PHC2
ENST00000583214 0.534979071568819 0.245972063131659 0.12134723625571 ENSG00000266239 MIR3605
ENST00000432703 0.849202790203433 0.696662539670541 -0.0447948692063037 ENSG00000233246 RP11-415J8.5
ENST00000468406 0.732318576171889 0.508815788213148 -0.0643318346629179 ENSG00000134686 PHC2
ENST00000484692 0.142812904885411 0.0142865686149344 -0.25354251581071 ENSG00000134686 PHC2
ENST00000361328 0.955006824854603 0.898392911999876 0.0108682913614514 ENSG00000121903 ZSCAN20
ENST00000373413 0.85065214904397 0.699306331969308 0.0383944240181319 ENSG00000121903 ZSCAN20
ENST00000480917 0.794915469538549 0.60557540260402 0.0598598984709188 ENSG00000121903 ZSCAN20
ENST00000241312 0.605965991937385 0.331738376937511 -0.13866366512704 ENSG00000121904 CSMD2
ENST00000373381 0.60590186188385 0.331625321929351 -0.138698851672421 ENSG00000121904 CSMD2
ENST00000426886 0.494799626834912 0.203442514960303 0.0960401013512027 ENSG00000163866 SMIM12
ENST00000521580 0.502887170908366 0.211985783963341 0.0997368282914007 ENSG00000163866 SMIM12
ENST00000446026 0.685124088214622 0.436939897116567 0.0699830075687859 ENSG00000163866 SMIM12
ENST00000456842 0.624044888408051 0.355532032376687 0.0832980084166036 ENSG00000163866 SMIM12
ENST00000423898 0.66549133508008 0.41043039014377 0.0778148814931516 ENSG00000163866 SMIM12
ENST00000417239 0.641598799402967 0.378284233461167 0.101884195468506 ENSG00000163866 SMIM12
ENST00000417456 0.764208078158971 0.557244177402087 -0.059646484856111 ENSG00000241014 RP11-244H3.1
ENST00000487874 0.6685092936688 0.414336283897003 -0.0616175037892717 ENSG00000271741 RP11-244H3.4
ENST00000373337 0.564341485443239 0.279681941287896 -0.130783373184595 ENSG00000243749 ZMYM6NB
ENST00000373340 0.710098183592447 0.474689121157845 -0.0531965381304692 ENSG00000163867 ZMYM6
ENST00000493328 0.806609524921423 0.625105613160023 -0.0426654268216378 ENSG00000163867 ZMYM6
ENST00000357182 0.827865201340773 0.660784101392358 -0.0390422205470796 ENSG00000163867 ZMYM6
ENST00000466345 0.547527859300463 0.260155411295632 -0.143309566778627 ENSG00000163867 ZMYM6
ENST00000415531 0.782453482107562 0.58538930011662 0.0491958655289314 ENSG00000163867 ZMYM6
ENST00000317538 0.666805349361963 0.412249722514922 0.0737030129499488 ENSG00000163867 ZMYM6
ENST00000460607 0.659365525202835 0.4021349907204 0.0757400211106012 ENSG00000163867 ZMYM6
ENST00000373333 0.685124088214622 0.436922851770699 0.0726268868479488 ENSG00000163867 ZMYM6
ENST00000471566 0.343583946182468 0.0864703326230491 0.223772705333442 ENSG00000163867 ZMYM6
ENST00000417119 0.456223345241141 0.167307991444454 -0.122157506998577 ENSG00000197056 ZMYM1
ENST00000359858 0.435740065750032 0.149567152597119 -0.168831842362616 ENSG00000197056 ZMYM1
ENST00000466390 0.699464153275953 0.459689038593444 -0.0810569200021426 ENSG00000197056 ZMYM1
ENST00000488455 0.370003302823867 0.102074602629984 -0.188221984476817 ENSG00000197056 ZMYM1
ENST00000475654 0.468590530562121 0.179261963664363 -0.11534547066002 ENSG00000197056 ZMYM1
ENST00000373329 0.435740065750032 0.149567152597119 -0.168831842362616 ENSG00000197056 ZMYM1
ENST00000373330 0.434698404457216 0.148652154184293 -0.169261252554541 ENSG00000197056 ZMYM1
ENST00000463393 0.809947195984175 0.630146851063952 -0.0712335377134836 ENSG00000197056 ZMYM1
ENST00000468598 0.969239333311082 0.930125372152167 0.00851582665124444 ENSG00000116560 SFPQ
ENST00000460428 0.856164096274388 0.709090084072071 0.0224926986262962 ENSG00000116560 SFPQ
ENST00000470472 0.778204649362224 0.57932853001722 -0.0447601011410195 ENSG00000116560 SFPQ
ENST00000466745 0.972315006352487 0.936891943707676 0.00794016011844875 ENSG00000116560 SFPQ
ENST00000466213 0.940298687677003 0.867943530082312 0.0161721393034639 ENSG00000116560 SFPQ
ENST00000490668 0.92118082894257 0.830135173142897 0.02069264288379 ENSG00000116560 SFPQ
ENST00000485365 0.948701751302651 0.885075708628062 0.0137862458652573 ENSG00000116560 SFPQ
ENST00000485454 0.860449433315184 0.716604486286085 -0.048096844525222 ENSG00000116560 SFPQ
ENST00000357214 0.943885366009873 0.875173887970814 -0.0111420144975938 ENSG00000116560 SFPQ
ENST00000373297 0.315363467087551 0.071605124122252 -0.177528887440891 ENSG00000146463 ZMYM4
ENST00000314607 0.315363467087551 0.071605124122252 -0.177528887440891 ENSG00000146463 ZMYM4
ENST00000441447 0.0349863264449222 0.00103809128249819 -0.366906406419818 ENSG00000146463 ZMYM4
ENST00000432683 0.70915984175818 0.473157631830746 -0.0927084629851824 ENSG00000227409 ZMYM4-AS1
ENST00000457946 0.616749939994097 0.345852938426264 -0.0876887204658169 ENSG00000146463 ZMYM4
ENST00000482131 0.557126086816428 0.2716489820511 -0.120347097168992 ENSG00000146463 ZMYM4
ENST00000470175 0.616157244439696 0.345116995463646 -0.143181375792897 ENSG00000146463 ZMYM4
ENST00000492456 0.981902890601965 0.958436453522157 0.0062617135771701 ENSG00000146463 ZMYM4
ENST00000325722 0.433118243943162 0.147362382487279 -0.0687434405921004 ENSG00000142687 KIAA0319L
ENST00000373266 0.890266923027788 0.771855713559378 0.017905881032207 ENSG00000142687 KIAA0319L
ENST00000426982 0.391199292761544 0.116430856679616 -0.0809798042798394 ENSG00000142687 KIAA0319L
ENST00000461312 0.944919696030755 0.877706811069828 0.0145308552970279 ENSG00000142687 KIAA0319L
ENST00000485551 0.983007351271053 0.960963935937644 -0.00264607643264328 ENSG00000142687 KIAA0319L
ENST00000473423 0.612682192957717 0.340453846130186 -0.104343396719355 ENSG00000142687 KIAA0319L
ENST00000473844 0.813382061770851 0.635552593982713 -0.0365989476188369 ENSG00000142687 KIAA0319L
ENST00000474856 0.968088342022004 0.927273530004575 0.0085452534591939 ENSG00000142687 KIAA0319L
ENST00000492544 0.570053713021147 0.286655724861207 -0.107859401570545 ENSG00000142687 KIAA0319L
ENST00000440579 0.316825119077667 0.0723884950057358 -0.142768070235456 ENSG00000142687 KIAA0319L
ENST00000467109 0.98980819693699 0.97640607606195 -0.00366330435402278 ENSG00000142687 KIAA0319L
ENST00000431916 0.552891720746259 0.266034760614459 -0.0927593863764146 ENSG00000142687 KIAA0319L
ENST00000482929 0.223518646996151 0.0346509094130471 -0.170537917465606 ENSG00000142687 KIAA0319L
ENST00000478463 0.141454577470218 0.0140095317001134 -0.208392209176599 ENSG00000142687 KIAA0319L
ENST00000470388 0.14054947662586 0.013808210153957 -0.208774122429112 ENSG00000142687 KIAA0319L
ENST00000492888 0.147509737981547 0.0151425929298947 -0.211938700797928 ENSG00000142687 KIAA0319L
ENST00000469892 0.14547629251523 0.0147344647376138 -0.211783643826981 ENSG00000142687 KIAA0319L
ENST00000494948 0.125389990505969 0.0110143457427723 -0.251533355401319 ENSG00000142687 KIAA0319L
ENST00000476329 0.454005118104342 0.165141582643738 -0.114345556944396 ENSG00000142687 KIAA0319L
ENST00000473465 0.794335870538964 0.604489377300201 0.0745661816755361 ENSG00000142687 KIAA0319L
ENST00000373253 0.316572687158585 0.0722529820835535 0.217384041982938 ENSG00000020129 NCDN
ENST00000356090 0.311008959986355 0.0693742798853423 0.21873821814868 ENSG00000020129 NCDN
ENST00000373243 0.310493565458942 0.0691436033840343 0.218894473685522 ENSG00000020129 NCDN
ENST00000459931 0.187027025994037 0.0241132321973648 0.247162662599445 ENSG00000020129 NCDN
ENST00000437806 0.158531238215309 0.0175376006204554 0.290916496698325 ENSG00000020129 NCDN
ENST00000423723 0.283754465739916 0.0573407920188275 0.200809254974036 ENSG00000020129 NCDN
ENST00000444348 0.658657646294508 0.401132030355782 0.116618613070861 ENSG00000239636 RP4-728D4.2
ENST00000373235 0.967462010383661 0.926092573221547 -0.0110221006684281 ENSG00000116819 TFAP2E
ENST00000373237 0.347398721242878 0.0888219474577476 -0.134342152281606 ENSG00000126067 PSMB2
ENST00000270815 0.623636666042429 0.354907633480101 0.0867116356566399 ENSG00000142686 C1orf216
ENST00000503824 0.976040546376156 0.945176928354418 -0.00796602762072554 ENSG00000142686 C1orf216
ENST00000453178 0.711321670211917 0.47651182824115 0.0810109416952263 ENSG00000142686 C1orf216
ENST00000251195 0.932953786396943 0.854026583344955 0.0200995773684529 ENSG00000092853 CLSPN
ENST00000466308 0.351485716856651 0.0912290553446031 0.199973357639129 ENSG00000092853 CLSPN
ENST00000318121 0.986096630078471 0.96754638764255 0.00470283631920628 ENSG00000092853 CLSPN
ENST00000373220 0.986096630078471 0.96754638764255 0.00470283631920628 ENSG00000092853 CLSPN
ENST00000520551 0.986096630078471 0.96754638764255 0.00470283631920628 ENSG00000092853 CLSPN
ENST00000373226 0.923969984584972 0.835559810323104 0.022399144432176 ENSG00000232335 RP11-435D7.3
ENST00000517467 0.646928390870282 0.385766196207075 0.124218616495175 ENSG00000092853 CLSPN
ENST00000373210 0.62283233770029 0.3537305565348 -0.0645161898176849 ENSG00000134698 AGO4
ENST00000488778 0.142890560662419 0.0143072504959385 -0.325879042338704 ENSG00000134698 AGO4
ENST00000496257 0.96913430378196 0.929879022524496 0.010968412600553 ENSG00000134698 AGO4
ENST00000373206 0.690715231951617 0.445494591719216 0.050488269151171 ENSG00000092847 AGO1
ENST00000373204 0.792807282836492 0.601794770878622 0.0308404362234155 ENSG00000092847 AGO1
ENST00000324350 0.506081965113961 0.21529644351108 -0.140133960517293 ENSG00000126070 AGO3
ENST00000373191 0.414122877580489 0.132865220374248 -0.171978526215566 ENSG00000126070 AGO3
ENST00000397828 0.394311625876824 0.118902890474768 -0.173525399110393 ENSG00000126070 AGO3
ENST00000246314 0.314674005684536 0.07121523695128 -0.195850056535956 ENSG00000126070 AGO3
ENST00000491443 0.484838952231407 0.194361153288959 -0.183100813478634 ENSG00000126070 AGO3
ENST00000373178 0.456321351293254 0.167368810929186 0.160564750868724 ENSG00000116863 ADPRHL2
ENST00000373166 0.938502180704792 0.864578766766805 0.0106023156742641 ENSG00000054116 TRAPPC3
ENST00000462715 0.941098368677723 0.869443240299276 0.0105368139503738 ENSG00000054116 TRAPPC3
ENST00000373163 0.983643749887962 0.962071599238574 0.00301493262595503 ENSG00000054116 TRAPPC3
ENST00000373162 0.957207928091548 0.90308141492588 -0.00769709440465903 ENSG00000054116 TRAPPC3
ENST00000469757 0.98716088138635 0.970260155520872 0.00279551790804761 ENSG00000054116 TRAPPC3
ENST00000373159 0.964127220494968 0.918452317824248 -0.00814565051476864 ENSG00000054116 TRAPPC3
ENST00000497251 0.61222325482844 0.339830950968061 -0.0750358988879182 ENSG00000054116 TRAPPC3
ENST00000429533 0.610949919446877 0.337984066127343 0.10062860302087 ENSG00000116871 MAP7D1
ENST00000316156 0.507935050658564 0.217375196042126 0.131994504333258 ENSG00000116871 MAP7D1
ENST00000527764 0.674107423986818 0.42174223314234 -0.0666563485884079 ENSG00000116871 MAP7D1
ENST00000373150 0.509620746032978 0.219143140481438 0.131461398373952 ENSG00000116871 MAP7D1
ENST00000373151 0.509620746032978 0.2191326780207 0.131461953422161 ENSG00000116871 MAP7D1
ENST00000530729 0.894410554809737 0.778772682746052 0.0274264679010534 ENSG00000116871 MAP7D1
ENST00000462118 0.194847329570997 0.0262844960892225 0.255068827945471 ENSG00000116871 MAP7D1
ENST00000474796 0.269657707403569 0.0509068306169243 0.224430159760496 ENSG00000116871 MAP7D1
ENST00000530975 0.708489817240741 0.472318329758458 0.0751550738423169 ENSG00000116871 MAP7D1
ENST00000487131 0.550721098688564 0.263641888249578 0.119689292894514 ENSG00000116871 MAP7D1
ENST00000373148 0.497423890953704 0.206522171020753 0.134577495886873 ENSG00000116871 MAP7D1
ENST00000532131 0.462270383734053 0.1730194203217 0.151893007435741 ENSG00000116871 MAP7D1
ENST00000487114 0.386522925500235 0.112721071608192 0.181223614870483 ENSG00000116871 MAP7D1
ENST00000354618 0.723668921627208 0.495124879428214 -0.045877765313908 ENSG00000054118 THRAP3
ENST00000469141 0.708279274188129 0.472059661501307 -0.0527516820236312 ENSG00000054118 THRAP3
ENST00000478853 0.0573280092574363 0.00247522671403492 -0.234762602965121 ENSG00000054118 THRAP3
ENST00000466743 0.527709111537204 0.238390725144449 -0.168081015594982 ENSG00000054118 THRAP3
ENST00000373139 0.481308232423297 0.191054635266304 -0.168920463607825 ENSG00000214193 SH3D21
ENST00000453908 0.890295966894608 0.771941124812462 0.0333804737573558 ENSG00000214193 SH3D21
ENST00000426732 0.890295966894608 0.771941124812462 0.0333804737573558 ENSG00000214193 SH3D21
ENST00000312808 0.872006347373016 0.737205107440484 0.0392824315961841 ENSG00000214193 SH3D21
ENST00000505871 0.844382460974224 0.687832720034477 0.0475725281367693 ENSG00000214193 SH3D21
ENST00000480549 0.474403412011309 0.184438168647099 0.166151286087606 ENSG00000214193 SH3D21
ENST00000474766 0.361715784475621 0.0972251121332375 0.221579487403663 ENSG00000214193 SH3D21
ENST00000270824 0.441833090378552 0.154474372405909 0.190288928382726 ENSG00000142694 EVA1B
ENST00000490466 0.4333500131691 0.147622485775954 0.196731440664176 ENSG00000142694 EVA1B
ENST00000373137 0.616270405970765 0.345252756310946 0.105020937497482 ENSG00000116883 RP11-268J15.5
ENST00000359297 0.342198919800139 0.0856871578712936 0.150437842687684 ENSG00000196182 STK40
ENST00000373129 0.707023511672196 0.470500866457657 0.0628518161798554 ENSG00000196182 STK40
ENST00000373130 0.707023511672196 0.470500866457657 0.0628518161798554 ENSG00000196182 STK40
ENST00000373132 0.707023511672196 0.470500866457657 0.0628518161798554 ENSG00000196182 STK40
ENST00000460417 0.490598636634464 0.19957348821497 0.113225743892368 ENSG00000196182 STK40
ENST00000473733 0.361546333862237 0.0970808420637498 0.153570899476485 ENSG00000196182 STK40
ENST00000482458 0.813739206249782 0.636570670205525 -0.0417577841283477 ENSG00000196182 STK40
ENST00000460017 0.196965047410555 0.0268681936782848 -0.243571078191181 ENSG00000196182 STK40
ENST00000476041 0.240127629280046 0.0399739397277889 0.197806656702227 ENSG00000181817 LSM10
ENST00000315732 0.193366177754787 0.0258006188021517 0.218217500390925 ENSG00000181817 LSM10
ENST00000489912 0.196908054124575 0.0268329520311346 0.257372142633864 ENSG00000181817 LSM10
ENST00000468441 0.67751650131596 0.426874596413595 0.0946063856201498 ENSG00000116885 OSCP1
ENST00000495222 0.887939519617974 0.767780948017449 0.0364266372036676 ENSG00000116885 OSCP1
ENST00000235532 0.971302872717362 0.934682436654269 -0.00762992674409234 ENSG00000116885 OSCP1
ENST00000356637 0.965534741302995 0.921651664591644 -0.00916473135608916 ENSG00000116885 OSCP1
ENST00000433045 0.883895264826107 0.759792220898383 -0.0287215906536017 ENSG00000116885 OSCP1
ENST00000445843 0.998727561435098 0.996956163089168 -0.000354517904110549 ENSG00000116885 OSCP1
ENST00000315643 0.974745814816392 0.942413397970871 -0.00675311647653468 ENSG00000116885 OSCP1
ENST00000528112 0.881664678915818 0.75588714364408 -0.0334388625166377 ENSG00000116885 OSCP1
ENST00000354267 0.981268087909771 0.956824784158457 0.00642404896132286 ENSG00000116885 OSCP1
ENST00000524789 0.797012436006462 0.60941295520387 0.0702630487812805 ENSG00000116885 OSCP1
ENST00000373116 0.543654999218546 0.255916902849245 -0.0929126281937496 ENSG00000116898 MRPS15
ENST00000488606 0.400216553221449 0.123105021808374 -0.154206184915109 ENSG00000116898 MRPS15
ENST00000477040 0.623012467021005 0.354056865175624 -0.103825724920723 ENSG00000116898 MRPS15
ENST00000462067 0.54733177567311 0.259957520147339 -0.0921278225100136 ENSG00000116898 MRPS15
ENST00000424989 0.569745313845629 0.286288729078635 0.123672031641858 ENSG00000233621 LINC01137
ENST00000373087 0.50231425849178 0.211182697864667 0.156032951149135 ENSG00000163874 ZC3H12A
ENST00000373075 0.75426509385001 0.542184399497792 -0.0325929348446871 ENSG00000163875 MEAF6
ENST00000296214 0.725781983103019 0.498940745530942 -0.0375114406553336 ENSG00000163875 MEAF6
ENST00000373074 0.718583145435333 0.486648700092152 -0.0387472161688222 ENSG00000163875 MEAF6
ENST00000475828 0.708402151875641 0.472226647430212 -0.0403873338702326 ENSG00000163875 MEAF6
ENST00000487788 0.724948928840624 0.497433224333401 -0.0381794504918277 ENSG00000163875 MEAF6
ENST00000373073 0.614850626910574 0.343380128365358 -0.0505659464628814 ENSG00000163875 MEAF6
ENST00000487792 0.675001368721288 0.423087340398362 -0.0416952516999183 ENSG00000163875 MEAF6
ENST00000448519 0.951680105230685 0.891425214320163 -0.00773236808382279 ENSG00000163875 MEAF6
ENST00000485039 0.982894431868841 0.96060447282234 0.00303699985658506 ENSG00000163875 MEAF6
ENST00000296215 0.366889598869856 0.100232856520471 0.128230084475303 ENSG00000163877 SNIP1
ENST00000468040 0.374002618007465 0.104670971998948 0.1655501522485 ENSG00000163877 SNIP1
ENST00000296218 0.603617142964114 0.328529853471947 0.114487552446289 ENSG00000163879 DNALI1
ENST00000541606 0.578893341915664 0.297330702982074 0.131257580860164 ENSG00000163879 DNALI1
ENST00000497858 0.684358090353073 0.435786095427645 0.103055647713924 ENSG00000163879 DNALI1
ENST00000490029 0.711455145106487 0.476701221842895 -0.102225704074555 ENSG00000134697 GNL2
ENST00000373062 0.995350912770626 0.98874773476666 -0.00128044700726422 ENSG00000134697 GNL2
ENST00000462812 0.645255166297783 0.383719052141346 -0.117930580705057 ENSG00000134697 GNL2
ENST00000479255 0.488327960899705 0.197411191658919 -0.192484854362616 ENSG00000134697 GNL2
ENST00000538069 0.514862235391071 0.225041272001603 0.109224462764445 ENSG00000134697 GNL2
ENST00000469191 0.796952611592051 0.609249396013256 0.0546253068843716 ENSG00000134697 GNL2
ENST00000489146 0.390173406084284 0.115655574137933 0.188027252936023 ENSG00000134697 GNL2
ENST00000463351 0.740767062564373 0.521078478710813 0.0566803502760182 ENSG00000134697 GNL2
ENST00000488496 0.706228752835506 0.469294362075497 0.0667801559942854 ENSG00000134697 GNL2
ENST00000358011 0.491637052298328 0.200574865109551 0.099446787661063 ENSG00000116922 C1orf109
ENST00000494120 0.430211264548819 0.145080237483125 0.109495650626831 ENSG00000116922 C1orf109
ENST00000609516 0.911588848998114 0.811821662859485 0.0281179464854396 ENSG00000116922 C1orf109
ENST00000464178 0.507463662131749 0.216794740159928 0.119935106437309 ENSG00000116922 C1orf109
ENST00000464085 0.460982786632343 0.17181151623645 0.123831433363038 ENSG00000116922 C1orf109
ENST00000491981 0.371770458373627 0.103036781278541 0.144108392105442 ENSG00000116922 C1orf109
ENST00000461359 0.739853004092356 0.519877517636336 0.0607843800398848 ENSG00000116922 C1orf109
ENST00000477060 0.515238909920971 0.22566636321515 0.116766222147041 ENSG00000116922 C1orf109
ENST00000486637 0.700686838388175 0.461125354832259 0.0729082077016737 ENSG00000116922 C1orf109
ENST00000491797 0.260233990539406 0.0470866958460571 0.228862014465761 ENSG00000116922 C1orf109
ENST00000488137 0.264310039496816 0.0485834235031845 0.225689110675326 ENSG00000116922 C1orf109
ENST00000472584 0.256370945973945 0.04568242861548 0.231667031598966 ENSG00000116922 C1orf109
ENST00000373055 0.00677595706735197 5.74250284365716e-05 -0.253253062169615 ENSG00000134690 CDCA8
ENST00000327331 0.00677595706735197 5.74250284365716e-05 -0.253253062169615 ENSG00000134690 CDCA8
ENST00000373044 0.261926372985089 0.0476975596892093 0.21988286490324 ENSG00000196449 YRDC
ENST00000373043 0.366867584531617 0.100216996622724 0.241805606761704 ENSG00000197982 C1orf122
ENST00000419397 0.512161882900222 0.222158075768171 0.184777444259272 ENSG00000197982 C1orf122
ENST00000468084 0.399657615512526 0.122663094078306 0.232273895301009 ENSG00000197982 C1orf122
ENST00000373042 0.383802977743783 0.110910301505262 0.21590518844633 ENSG00000197982 C1orf122
ENST00000446260 0.388480671450573 0.114465939319586 0.214252654436349 ENSG00000197982 C1orf122
ENST00000373036 0.914204763681675 0.817036584479034 0.0125695217641053 ENSG00000188786 MTF1
ENST00000468190 0.855513740798659 0.707775367127951 -0.0457837876711556 ENSG00000188786 MTF1
ENST00000419993 0.362140720131226 0.0975009957277164 0.202950721949928 ENSG00000230955 RP11-109P14.10
ENST00000373027 0.474161509336055 0.184258382700322 -0.0763563545087657 ENSG00000204084 INPP5B
ENST00000373023 0.500198233646152 0.208980538935708 -0.0730604598457043 ENSG00000204084 INPP5B
ENST00000373026 0.348233090234481 0.0894376347523595 -0.0995770010276363 ENSG00000204084 INPP5B
ENST00000373024 0.338982467506159 0.0835786797573012 -0.101021663241612 ENSG00000204084 INPP5B
ENST00000470364 0.941146780806226 0.869519449812038 -0.0181103588506061 ENSG00000204084 INPP5B
ENST00000474758 0.877750592464435 0.747965479915157 -0.036581725887852 ENSG00000204084 INPP5B
ENST00000458109 0.774707312019331 0.573427174790877 -0.0461105985868728 ENSG00000204084 INPP5B
ENST00000467066 0.605928754844466 0.331675826918922 -0.107928406169549 ENSG00000204084 INPP5B
ENST00000373021 0.926232729871346 0.840541439802033 -0.0236843225702295 ENSG00000204084 INPP5B
ENST00000491406 0.605236395010985 0.330796948262772 -0.112684247418858 ENSG00000204084 INPP5B
ENST00000373019 0.896612387818794 0.78249582455349 0.0195022361797784 ENSG00000183431 SF3A3
ENST00000448721 0.951890183437625 0.89183309705881 0.0102256220642519 ENSG00000183431 SF3A3
ENST00000487062 0.59466265377103 0.317338304886507 -0.122743851270716 ENSG00000183431 SF3A3
ENST00000460925 0.556814145712839 0.271186949600673 -0.115371466090823 ENSG00000183431 SF3A3
ENST00000489537 0.829964372015099 0.663864138273557 0.0336366437643041 ENSG00000183431 SF3A3
ENST00000461869 0.604075107046172 0.329064714649986 0.0713743339981999 ENSG00000183431 SF3A3
ENST00000470585 0.513825339193123 0.223909080620937 0.0894268002431733 ENSG00000183431 SF3A3
ENST00000488934 0.964036513916394 0.918263956573386 0.0111844330562047 ENSG00000183431 SF3A3
ENST00000462258 0.336354010083201 0.0820741587030094 0.134432680572406 ENSG00000183431 SF3A3
ENST00000485803 0.892717871735601 0.776028601372083 0.0292310413117845 ENSG00000183386 FHL3
ENST00000373016 0.892717871735601 0.776028601372083 0.0292310413117845 ENSG00000183386 FHL3
ENST00000475084 0.904267458338368 0.797002830957595 0.0267025946678776 ENSG00000183386 FHL3
ENST00000477194 0.995636066516087 0.989601351006204 0.00137646162670841 ENSG00000183386 FHL3
ENST00000483132 0.906185324224477 0.801143258137584 0.0338197706098052 ENSG00000183386 FHL3
ENST00000483182 0.72989050052403 0.505159979194303 -0.0525672681965281 ENSG00000183520 UTP11L
ENST00000486563 0.980578572663096 0.955275783967542 0.00418641911176144 ENSG00000183520 UTP11L
ENST00000373014 0.630388610937936 0.363276016717172 -0.0771737229108442 ENSG00000183520 UTP11L
ENST00000537711 0.705726983209797 0.468624104493409 -0.0656859475784171 ENSG00000183520 UTP11L
ENST00000488453 0.600528803061985 0.325017148554821 -0.107457201093123 ENSG00000183520 UTP11L
ENST00000373012 0.480418073512794 0.190329540386968 0.181636030997848 ENSG00000185668 POU3F1
ENST00000373001 0.976040546376156 0.945273448541285 -0.00601372659929966 ENSG00000116954 RRAGC
ENST00000474456 0.509035457490706 0.218596655504162 0.119477326515917 ENSG00000116954 RRAGC
ENST00000493015 0.932862205316281 0.853797669588102 0.0151270726354436 ENSG00000116954 RRAGC
ENST00000496778 0.898883683481567 0.787059077637466 -0.0310414419309226 ENSG00000116954 RRAGC
ENST00000433671 0.400581542004483 0.123442627634977 -0.128345379441325 ENSG00000228436 RP5-864K19.4
ENST00000456813 0.494368191976403 0.20309046942913 -0.0981823403778986 ENSG00000228436 RP5-864K19.4
ENST00000397572 0.404298476295929 0.125914152642584 -0.133236442538593 ENSG00000214114 MYCBP
ENST00000494695 0.492819064806971 0.201727285219325 -0.121243457985559 ENSG00000214114 MYCBP
ENST00000495043 0.465265704054777 0.176309177865643 -0.133687221598423 ENSG00000214114 MYCBP
ENST00000489803 0.388797744304122 0.114727798527205 -0.159618653811807 ENSG00000214114 MYCBP
ENST00000454994 0.388474987555153 0.114435928862543 -0.159605798714554 ENSG00000131233 GJA9
ENST00000489575 0.386959981156174 0.113016706779065 -0.160344144349699 ENSG00000214114 MYCBP
ENST00000465771 0.369819246093114 0.101924617853189 -0.179714650131618 ENSG00000214114 MYCBP
ENST00000462027 0.180783383369571 0.0226836152630711 -0.230992330287002 ENSG00000214114 MYCBP
ENST00000372990 0.504833489465932 0.214098282975943 -0.158347921183252 ENSG00000158315 RHBDL2
ENST00000289248 0.575647187579422 0.293068067380621 -0.136873432129039 ENSG00000158315 RHBDL2
ENST00000538156 0.56812680992648 0.28445414922816 -0.139320264780006 ENSG00000158315 RHBDL2
ENST00000372985 0.560058001825416 0.274792202447889 -0.1423555881249 ENSG00000158315 RHBDL2
ENST00000432648 0.278366981729953 0.0548709340129985 0.0866125720155274 ENSG00000174574 AKIRIN1
ENST00000446189 0.268343991279423 0.0504331989893259 0.0864352184140776 ENSG00000174574 AKIRIN1
ENST00000372984 0.240775777685159 0.0401659610782652 0.0883600004387085 ENSG00000174574 AKIRIN1
ENST00000531822 0.895149274155221 0.779961334727129 0.0165555669478727 ENSG00000174574 AKIRIN1
ENST00000372967 0.509620746032978 0.219119362187504 -0.121530039355407 ENSG00000168653 NDUFS5
ENST00000372969 0.509620746032978 0.219119362187504 -0.121530039355407 ENSG00000168653 NDUFS5
ENST00000545844 0.453707867858008 0.164858160998925 -0.094680630575632 ENSG00000127603 MACF1
ENST00000567887 0.45350662799242 0.164629755818582 -0.0947418101278471 ENSG00000127603 MACF1
ENST00000372915 0.453468852408087 0.164611330254171 -0.094742478328153 ENSG00000127603 MACF1
ENST00000539005 0.453333344283938 0.164488440061983 -0.0947697349697122 ENSG00000127603 MACF1
ENST00000317713 0.453333344283938 0.164488440061983 -0.0947697349697122 ENSG00000127603 MACF1
ENST00000361689 0.453468852408087 0.164611330254171 -0.094742478328153 ENSG00000127603 MACF1
ENST00000524432 0.131228454982522 0.01209026279299 -0.195147236107003 ENSG00000127603 MACF1
ENST00000467673 0.0393453560767305 0.00127210988748404 -0.317710099099205 ENSG00000127603 MACF1
ENST00000564288 0.551909653318552 0.264999345990221 -0.0777912904036794 ENSG00000127603 MACF1
ENST00000494012 0.339882236118142 0.0840457200889756 -0.205918635497197 ENSG00000127603 MACF1
ENST00000536367 0.162845728436655 0.0185265699791235 -0.247428578071812 ENSG00000127603 MACF1
ENST00000480624 0.425502238003471 0.141324299635136 -0.187898021021788 ENSG00000127603 MACF1
ENST00000469366 0.409672377649933 0.129889385072023 -0.194854947203345 ENSG00000127603 MACF1
ENST00000496804 0.648033506573194 0.387099959296589 -0.0602153587511109 ENSG00000127603 MACF1
ENST00000530262 0.450661682097686 0.162291668564428 -0.121000893701032 ENSG00000127603 MACF1
ENST00000485063 0.403261908821682 0.125207550439285 -0.202264575993786 ENSG00000127603 MACF1
ENST00000472385 0.938117725788556 0.863934054384845 -0.0184043038457557 ENSG00000127603 MACF1
ENST00000484393 0.828560492905032 0.661608194750427 0.0456017238284966 ENSG00000127603 MACF1
ENST00000476350 0.348756817597862 0.0897139292131765 -0.147233974404569 ENSG00000127603 MACF1
ENST00000372925 0.573686680906598 0.290833357191809 -0.0748617951547248 ENSG00000127603 MACF1
ENST00000289893 0.580387003232624 0.299180359162901 -0.0742505570294066 ENSG00000127603 MACF1
ENST00000530275 0.832212726349484 0.667531887126146 -0.025860856222498 ENSG00000255103 KIAA0754
ENST00000482035 0.71678788655797 0.48404872080522 -0.0502986339957227 ENSG00000127603 MACF1
ENST00000473843 0.717690762603635 0.485261871168543 -0.055312446506543 ENSG00000127603 MACF1
ENST00000469490 0.506554768328427 0.21595339930201 -0.125485718904729 ENSG00000127603 MACF1
ENST00000487656 0.601707059204924 0.32637173529174 0.100552081467758 ENSG00000127603 MACF1
ENST00000360115 0.848295609753215 0.694947151794963 -0.0314291740112706 ENSG00000127603 MACF1
ENST00000497964 0.834279071088884 0.670753281436481 -0.0330496962507826 ENSG00000127603 MACF1
ENST00000446276 0.980227265616344 0.954125307014235 -0.00467495120402473 ENSG00000127603 MACF1
ENST00000442046 0.976610513104497 0.946595880398509 0.00528623476970446 ENSG00000127603 MACF1
ENST00000422234 0.87443959185138 0.741492132885156 0.0276387874958841 ENSG00000127603 MACF1
ENST00000462496 0.919812993618041 0.827485325201885 0.017896602926012 ENSG00000127603 MACF1
ENST00000462103 0.989359515090652 0.975254976537924 0.00344127288623985 ENSG00000127603 MACF1
ENST00000496360 0.858400901764597 0.713046198414677 -0.0330822473336571 ENSG00000127603 MACF1
ENST00000497807 0.882277390998843 0.756779281099303 -0.0283172033516552 ENSG00000127603 MACF1
ENST00000458207 0.873071322206807 0.738965836951309 -0.0389082036320075 ENSG00000182109 RP11-69E11.4
ENST00000450157 0.729625219871045 0.50460469982241 -0.072287662727776 ENSG00000182109 RP11-69E11.4
ENST00000431553 0.715286200663443 0.481745883996677 -0.0761486542701518 ENSG00000182109 RP11-69E11.4
ENST00000417869 0.545682044983282 0.258043966489489 -0.120689118706012 ENSG00000182109 RP11-69E11.4
ENST00000440190 0.592915652959812 0.3152648063987 -0.100693500918724 ENSG00000182109 RP11-69E11.4
ENST00000427240 0.252295509419731 0.0443341750144432 -0.17230723424576 ENSG00000243970 PPIEL
ENST00000482028 0.351119598063683 0.0910030106743451 -0.241476754064343 ENSG00000090621 PABPC4
ENST00000372856 0.0143981712417842 0.000219254898379924 0.131640835998588 ENSG00000090621 PABPC4
ENST00000372857 0.0146856323424888 0.000225650989425842 0.131554435326634 ENSG00000090621 PABPC4
ENST00000372858 0.0754853998481084 0.00423471397778668 0.105440851339456 ENSG00000090621 PABPC4
ENST00000372862 0.0839587543845168 0.00511680628217936 0.102371894968283 ENSG00000090621 PABPC4
ENST00000468476 0.968100039530535 0.927472575984867 0.00753706424381956 ENSG00000090621 PABPC4
ENST00000437136 0.978056865781326 0.949710529547888 0.00537297208092334 ENSG00000090621 PABPC4
ENST00000492468 0.850725893731791 0.699403797406315 -0.0355099596941782 ENSG00000090621 PABPC4
ENST00000530186 0.548549793375297 0.261178226022567 -0.11046086816438 ENSG00000090621 PABPC4
ENST00000421687 0.140735923689234 0.0138655377834085 0.10982551379913 ENSG00000090621 PABPC4
ENST00000484555 0.350437454884944 0.0906481288640755 0.20713974371465 ENSG00000090621 PABPC4
ENST00000525045 0.360392252388575 0.0962273106998156 0.187216862198049 ENSG00000090621 PABPC4
ENST00000527718 0.201550677752383 0.0280118755867259 0.185259546090847 ENSG00000090621 PABPC4
ENST00000477556 0.153910090469069 0.0164689342855242 0.262644553566965 ENSG00000090621 PABPC4
ENST00000461578 0.236318669147679 0.038608396081209 0.227191774424335 ENSG00000090621 PABPC4
ENST00000483770 0.373015534568994 0.103836434156829 0.173276339748848 ENSG00000090621 PABPC4
ENST00000525669 0.26466836472111 0.0487484857018348 0.160446968362368 ENSG00000090621 PABPC4
ENST00000470443 0.26001408324705 0.0470301713049546 0.0991724024581578 ENSG00000090621 PABPC4
ENST00000415255 0.192920548491036 0.0256787713347673 0.111272447486106 ENSG00000228060 RP11-69E11.8
ENST00000513632 0.4179284091352 0.13559927003122 0.122598731423561 ENSG00000090621 PABPC4
ENST00000525751 0.298160154646191 0.0636834401665194 0.1229441927724 ENSG00000090621 PABPC4
ENST00000474378 0.30271959758997 0.0657855024976078 0.121380603960479 ENSG00000090621 PABPC4
ENST00000529216 0.353539821692025 0.0924621003130507 0.114384402580393 ENSG00000090621 PABPC4
ENST00000492519 0.573235825118764 0.290275908844921 0.083640807108543 ENSG00000090621 PABPC4
ENST00000451091 0.159505794502642 0.017704362093322 0.207165265249602 ENSG00000090621 PABPC4
ENST00000531243 0.329058868347701 0.0781895394331085 0.237776714553677 ENSG00000090621 PABPC4
ENST00000470018 0.0454156674085764 0.00164448869879597 0.234139595554222 ENSG00000084072 PPIE
ENST00000485507 0.286155275256099 0.0583124327429849 0.177847815612594 ENSG00000084072 PPIE
ENST00000324379 0.172539649380725 0.0207343818565296 0.149237576626788 ENSG00000084072 PPIE
ENST00000356511 0.194914268297822 0.0263007296888237 0.148290613858288 ENSG00000084072 PPIE
ENST00000456578 0.243569300601733 0.0412109256143061 0.187772466687391 ENSG00000084072 PPIE
ENST00000495526 0.172539649380725 0.0207343818565296 0.149237576626788 ENSG00000084072 PPIE
ENST00000482751 0.172539649380725 0.0207343818565296 0.149237576626788 ENSG00000084072 PPIE
ENST00000372830 0.194914268297822 0.0263007296888237 0.148290613858288 ENSG00000084072 PPIE
ENST00000497370 0.114984198192303 0.00923522467475294 0.174413917303465 ENSG00000084072 PPIE
ENST00000372835 0.145286159471639 0.0146971744581742 0.156059329378578 ENSG00000084072 PPIE
ENST00000470213 0.125876098510899 0.0110779805813205 0.171292169733481 ENSG00000084072 PPIE
ENST00000474804 0.0934398130621044 0.00625649834874604 0.182676959562206 ENSG00000084072 PPIE
ENST00000475350 0.172539649380725 0.0207343818565296 0.149237576626788 ENSG00000084072 PPIE
ENST00000480169 0.0519501896034906 0.00208550857677702 0.211523161422187 ENSG00000084072 PPIE
ENST00000441669 0.521263996471738 0.231647735732248 -0.0911295720865463 ENSG00000043514 TRIT1
ENST00000462797 0.521263996471738 0.231647735732248 -0.0911295720865463 ENSG00000043514 TRIT1
ENST00000316891 0.521263996471738 0.231647735732248 -0.0911295720865463 ENSG00000043514 TRIT1
ENST00000372818 0.521263996471738 0.231647735732248 -0.0911295720865463 ENSG00000043514 TRIT1
ENST00000495175 0.671397826578814 0.418105350767675 -0.0557638788139212 ENSG00000043514 TRIT1
ENST00000491865 0.671898785467193 0.418853602526183 -0.0555485044762001 ENSG00000043514 TRIT1
ENST00000537223 0.665409936429081 0.410347416942938 -0.0584979701464733 ENSG00000043514 TRIT1
ENST00000537440 0.665409936429081 0.410347416942938 -0.0584979701464733 ENSG00000043514 TRIT1
ENST00000541099 0.665409936429081 0.410347416942938 -0.0584979701464733 ENSG00000043514 TRIT1
ENST00000545233 0.665409936429081 0.410347416942938 -0.0584979701464733 ENSG00000043514 TRIT1
ENST00000465417 0.887775913810504 0.767486345712504 0.0300457630796022 ENSG00000043514 TRIT1
ENST00000492612 0.549362132824013 0.262250244428398 -0.0874946479817615 ENSG00000043514 TRIT1
ENST00000489945 0.442957803231018 0.155452658851078 -0.112708505895057 ENSG00000043514 TRIT1
ENST00000486825 0.425898752690782 0.141576598551159 -0.11983984066046 ENSG00000043514 TRIT1
ENST00000469476 0.844652283844473 0.688583205286571 0.0371572910514626 ENSG00000043514 TRIT1
ENST00000544981 0.414388373605227 0.133048414665483 -0.14044189004108 ENSG00000043514 TRIT1
ENST00000462243 0.624279193266957 0.355888366143987 0.113529690568572 ENSG00000043514 TRIT1
ENST00000372811 0.554061264676574 0.267551059831233 0.130620411401725 ENSG00000168389 MFSD2A
ENST00000420632 0.535710668617056 0.246680334397748 0.136113662368082 ENSG00000168389 MFSD2A
ENST00000434861 0.565790514232716 0.281854555104843 0.143784021442685 ENSG00000168389 MFSD2A
ENST00000372809 0.554061264676574 0.267551059831233 0.130620411401725 ENSG00000168389 MFSD2A
ENST00000483824 0.554061264676574 0.267551059831233 0.130620411401725 ENSG00000168389 MFSD2A
ENST00000469745 0.481898698376141 0.191600413405783 0.165978178470455 ENSG00000168389 MFSD2A
ENST00000480630 0.679677999184412 0.429734091560193 0.0977262907441498 ENSG00000168389 MFSD2A
ENST00000372797 0.791929190755778 0.600455449060341 0.017276778619585 ENSG00000131236 CAP1
ENST00000372802 0.787661982730898 0.59373951212998 0.0175638783087092 ENSG00000131236 CAP1
ENST00000449311 0.442678966842175 0.155201454280942 0.0900073962972193 ENSG00000131236 CAP1
ENST00000421589 0.450131979144069 0.161864408908208 0.088325997888944 ENSG00000131236 CAP1
ENST00000414893 0.481749245277865 0.191431024246241 0.0625113318555176 ENSG00000131236 CAP1
ENST00000414281 0.453948046549462 0.165053714569107 0.0876895787341044 ENSG00000131236 CAP1
ENST00000420216 0.454471925602676 0.165540439336163 0.0873370908173914 ENSG00000131236 CAP1
ENST00000372792 0.51694715177488 0.227431909626838 0.0358729354826207 ENSG00000131236 CAP1
ENST00000372798 0.49758898876115 0.206731834691249 0.037759257772523 ENSG00000131236 CAP1
ENST00000340450 0.797808798676314 0.611105470090213 0.0168323363583094 ENSG00000131236 CAP1
ENST00000372805 0.668901168834319 0.414838623805758 0.0245373001831094 ENSG00000131236 CAP1
ENST00000435719 0.469624154667555 0.180290895559798 0.0690325980753258 ENSG00000131236 CAP1
ENST00000427843 0.458835720968404 0.169564302289101 0.0842459580472324 ENSG00000131236 CAP1
ENST00000417287 0.45487245938655 0.165931992691863 0.0873951222651975 ENSG00000131236 CAP1
ENST00000424977 0.45387653119425 0.16497292862663 0.0876492383845766 ENSG00000131236 CAP1
ENST00000446031 0.511043605276162 0.22092176498985 0.150441105462252 ENSG00000131236 CAP1
ENST00000479759 0.784804336431733 0.588780908299431 -0.0303205866898362 ENSG00000131236 CAP1
ENST00000461993 0.858335229001203 0.712966248611366 -0.0215033600959083 ENSG00000131236 CAP1
ENST00000494114 0.680437451316414 0.430813492335383 0.0449254369006542 ENSG00000131236 CAP1
ENST00000433473 0.918310748430301 0.825003317029691 0.0103598827168082 ENSG00000131238 PPT1
ENST00000529905 0.877510408223697 0.747520185791453 0.0153335588047092 ENSG00000131238 PPT1
ENST00000530704 0.672321046844198 0.419593434631232 -0.0416582394638894 ENSG00000131238 PPT1
ENST00000372775 0.988988554605133 0.974303323213245 -0.00216169286375633 ENSG00000131238 PPT1
ENST00000449045 0.668916631555692 0.414866754995619 -0.0420651879651786 ENSG00000131238 PPT1
ENST00000439754 0.936668077234683 0.860820724108149 -0.00980814378348855 ENSG00000131238 PPT1
ENST00000530076 0.827614125487025 0.660309966638351 0.0285982596471121 ENSG00000131238 PPT1
ENST00000527311 0.911936368658964 0.812426768267884 -0.013808113851277 ENSG00000131238 PPT1
ENST00000372779 0.872456061158257 0.737746523710085 -0.022803499193716 ENSG00000131238 PPT1
ENST00000526547 0.524383300610874 0.235071567475693 -0.0910840672306926 ENSG00000131238 PPT1
ENST00000372771 0.217405420934575 0.0327523285829879 -0.212674493313135 ENSG00000117000 RLF
ENST00000372759 0.828678377587244 0.661869762825771 0.0317740861964576 ENSG00000084073 ZMPSTE24
ENST00000479131 0.283577164878605 0.057279402586534 0.185524761957409 ENSG00000084073 ZMPSTE24
ENST00000472583 0.27559694835666 0.0536176090023956 0.165221572292688 ENSG00000084073 ZMPSTE24
ENST00000474142 0.582480472138329 0.301768473683675 0.108770469059993 ENSG00000084073 ZMPSTE24
ENST00000435168 0.957645060063001 0.904042419631867 0.00934323216609443 ENSG00000084070 SMAP2
ENST00000372718 0.618866946492228 0.348459315524682 0.0612550498400021 ENSG00000084070 SMAP2
ENST00000372708 0.998776348103121 0.997050660427843 0.00030711140465598 ENSG00000084070 SMAP2
ENST00000539317 0.967657888725851 0.926548298294719 -0.00858728267918584 ENSG00000084070 SMAP2
ENST00000487871 0.929147100499047 0.845812431864931 0.0244723198194694 ENSG00000084070 SMAP2
ENST00000372706 0.635674830071228 0.370395182825035 -0.11008336593342 ENSG00000187815 ZFP69
ENST00000372705 0.666791759033063 0.412218144739381 -0.10599125487252 ENSG00000187815 ZFP69
ENST00000450713 0.961490894458211 0.91282365452019 0.0113295037930758 ENSG00000238287 RP11-656D10.3
ENST00000358527 0.947712723456426 0.883063707127508 0.0168265568377176 ENSG00000164002 EXO5
ENST00000372703 0.947712723456426 0.883063707127508 0.0168265568377176 ENSG00000164002 EXO5
ENST00000420209 0.909510021590766 0.807639454696684 0.0296572692460606 ENSG00000164002 EXO5
ENST00000296380 0.913694617422478 0.81570546891951 0.026255678885815 ENSG00000164002 EXO5
ENST00000432259 0.780118251779694 0.581863123671032 0.0738206584601462 ENSG00000164002 EXO5
ENST00000418186 0.905988293676092 0.800690070021361 0.0308507633189227 ENSG00000164002 EXO5
ENST00000415550 0.865764267955103 0.725199151116106 0.0448770065856851 ENSG00000164002 EXO5
ENST00000443729 0.997595658228257 0.994076351453274 0.000931453603189405 ENSG00000164002 EXO5
ENST00000419161 0.997595658228257 0.994076351453274 0.000931453603189405 ENSG00000164002 EXO5
ENST00000471429 0.955116119990289 0.898687322323456 0.0184067828325115 ENSG00000164002 EXO5
ENST00000453437 0.818387971133486 0.644042842251992 -0.0635996158815448 ENSG00000227278 RP11-656D10.5
ENST00000372699 0.924140235465141 0.835935776143743 -0.0252815239836316 ENSG00000117010 ZNF684
ENST00000465152 0.901965375358286 0.792576134695319 0.0296302622221907 ENSG00000117010 ZNF684
ENST00000372696 0.762948899087312 0.55523535717682 0.0669362341657306 ENSG00000117010 ZNF684
ENST00000372697 0.762948899087312 0.55523535717682 0.0669362341657306 ENSG00000117010 ZNF684
ENST00000493756 0.922442817273061 0.832704293545185 -0.025967989236971 ENSG00000117010 ZNF684
ENST00000606277 0.576424061959563 0.293998964847478 -0.140593265725884 ENSG00000272145 NFYC-AS1
ENST00000467203 0.0862874163231961 0.00537738620906287 -0.244433683184342 ENSG00000066136 NFYC
ENST00000424419 0.0731965249955337 0.00399155401019717 -0.232954624153782 ENSG00000066136 NFYC
ENST00000427410 0.146098513170673 0.0148399034567394 -0.194844557793317 ENSG00000066136 NFYC
ENST00000447388 0.16803406826786 0.019670993670459 -0.17827971308403 ENSG00000066136 NFYC
ENST00000425457 0.14735976091658 0.015080405772128 -0.194506995770285 ENSG00000066136 NFYC
ENST00000453631 0.0848362995263555 0.00522588522067862 -0.256383612685518 ENSG00000066136 NFYC
ENST00000456393 0.166441227798219 0.0192849006004548 -0.178685175716007 ENSG00000066136 NFYC
ENST00000372654 0.152968796638734 0.0162678531376435 -0.199632296502445 ENSG00000066136 NFYC
ENST00000534399 0.0637623609467055 0.0029946589466212 -0.298362806081105 ENSG00000066136 NFYC
ENST00000372653 0.19728628059216 0.0269464323811206 -0.192566000986791 ENSG00000066136 NFYC
ENST00000372669 0.116288580383858 0.00942944268177711 -0.236087145465583 ENSG00000066136 NFYC
ENST00000372652 0.333425783946969 0.0803635313687575 -0.150946181330405 ENSG00000066136 NFYC
ENST00000372651 0.274638677391804 0.0530867125662257 -0.175631861927981 ENSG00000066136 NFYC
ENST00000531464 0.236684576253118 0.038795014161788 -0.27279950190191 ENSG00000066136 NFYC
ENST00000440226 0.526945499307658 0.237488197036209 -0.117348906767464 ENSG00000066136 NFYC
ENST00000525290 0.480080777487181 0.189987432140381 -0.165714001881118 ENSG00000066136 NFYC
ENST00000530965 0.373943373429085 0.104610299300613 -0.219896488417704 ENSG00000066136 NFYC
ENST00000416859 0.429843592858736 0.144716260155101 -0.169249180399256 ENSG00000066136 NFYC
ENST00000308733 0.621841280331028 0.352070295988584 -0.0885481479239575 ENSG00000066136 NFYC
ENST00000414185 0.947473938114412 0.882318395013801 0.0123832471749714 ENSG00000066136 NFYC
ENST00000525349 0.778617328002267 0.579815597964249 -0.0612292947516386 ENSG00000066136 NFYC
ENST00000483091 0.87150025504784 0.735980073097779 -0.0464799045513896 ENSG00000066136 NFYC
ENST00000488635 0.653773317511517 0.394456725555017 0.0967971091265569 ENSG00000066136 NFYC
ENST00000496608 0.522572250239279 0.233049938116043 0.122548344559212 ENSG00000066136 NFYC
ENST00000372621 0.256900081931291 0.0458684023213551 0.107291132704032 ENSG00000171793 CTPS1
ENST00000541520 0.266172536000285 0.0493935423193069 0.102976233647163 ENSG00000171793 CTPS1
ENST00000470271 0.127567461268367 0.0114130622513314 0.213873295385345 ENSG00000171793 CTPS1
ENST00000475060 0.12314159837912 0.0106348010722502 0.241096070200074 ENSG00000171793 CTPS1
ENST00000479480 0.113381458410199 0.00900200380780597 0.210243915724335 ENSG00000171793 CTPS1
ENST00000543104 0.0482960276256002 0.0018282253088985 0.22062170812324 ENSG00000171793 CTPS1
ENST00000372616 0.250890037017836 0.0438184758987875 0.106401841144236 ENSG00000171793 CTPS1
ENST00000480420 0.131359765094885 0.012124956604434 0.165219856838215 ENSG00000171793 CTPS1
ENST00000463285 0.445860332541596 0.158121196931942 0.099973126515624 ENSG00000171793 CTPS1
ENST00000486889 0.64186965838543 0.378770114313058 0.0749749051178707 ENSG00000171793 CTPS1
ENST00000497210 0.680897804328763 0.431417256507487 0.0778549704917159 ENSG00000171793 CTPS1
ENST00000464283 0.887204187351738 0.766620572670113 -0.0233225216115095 ENSG00000171793 CTPS1
ENST00000463423 0.893303706659564 0.776934040576286 -0.0225010951547874 ENSG00000171793 CTPS1
ENST00000498694 0.76447590117059 0.557665270840071 -0.0443359559815055 ENSG00000171793 CTPS1
ENST00000456518 0.00397366873304363 2.29101846938855e-05 -0.348454403403179 ENSG00000010803 SCMH1
ENST00000397174 0.00194307775837347 7.40701583750648e-06 -0.356310815865104 ENSG00000010803 SCMH1
ENST00000402904 0.00194307775837347 7.40701583750648e-06 -0.356310815865104 ENSG00000010803 SCMH1
ENST00000361191 0.00194307775837347 7.45058920562682e-06 -0.356293237179337 ENSG00000010803 SCMH1
ENST00000361705 0.00194307775837347 7.45058920562682e-06 -0.356293237179337 ENSG00000010803 SCMH1
ENST00000397171 0.00194307775837347 7.45058920562682e-06 -0.356293237179337 ENSG00000010803 SCMH1
ENST00000372597 0.00831620907785828 8.56526955829568e-05 -0.365150226186102 ENSG00000010803 SCMH1
ENST00000372596 0.00831620907785828 8.56526955829568e-05 -0.365150226186102 ENSG00000010803 SCMH1
ENST00000337495 0.00831620907785828 8.56526955829568e-05 -0.365150226186102 ENSG00000010803 SCMH1
ENST00000326197 0.00346750211085346 1.86799457460076e-05 -0.349841474478667 ENSG00000010803 SCMH1
ENST00000372595 0.00166495491482322 5.78419151781883e-06 -0.35663570471203 ENSG00000010803 SCMH1
ENST00000472037 0.351398989801621 0.0911533460101682 -0.145426176311278 ENSG00000010803 SCMH1
ENST00000460215 0.0609000639101245 0.00276056281569871 -0.237006839006873 ENSG00000010803 SCMH1
ENST00000498793 0.03262509817867 0.000908848480168993 -0.264458770893262 ENSG00000010803 SCMH1
ENST00000489421 0.36380035765763 0.0985545841714883 -0.159877206524372 ENSG00000010803 SCMH1
ENST00000482530 0.0293578196333817 0.000750831051882108 -0.374515736228291 ENSG00000010803 SCMH1
ENST00000488592 0.0149196435539798 0.000233626732599755 -0.420571123537919 ENSG00000010803 SCMH1
ENST00000372583 0.164831880724241 0.0189402070099353 -0.221559754082504 ENSG00000127124 HIVEP3
ENST00000372584 0.157423365076238 0.0172655852617093 -0.224265304848541 ENSG00000127124 HIVEP3
ENST00000247584 0.576196353323093 0.293698828640627 -0.100940471910278 ENSG00000127124 HIVEP3
ENST00000460604 0.452011081184009 0.163414121342755 -0.160072456864284 ENSG00000127124 HIVEP3
ENST00000429157 0.560561882327801 0.275313937143275 -0.104255912875974 ENSG00000127124 HIVEP3
ENST00000491442 0.262525035318967 0.0479121137167818 -0.220632447522775 ENSG00000127124 HIVEP3
ENST00000489103 0.106577349960462 0.00799797871550285 -0.327915301388429 ENSG00000127124 HIVEP3
ENST00000479350 0.623743631900416 0.355049190894289 -0.107040420145379 ENSG00000127124 HIVEP3
ENST00000372571 0.403039009359875 0.125011730058311 0.0859862499627371 ENSG00000198815 FOXJ3
ENST00000372572 0.363376920149365 0.0982860201464706 -0.150090776878309 ENSG00000198815 FOXJ3
ENST00000372573 0.365874490178311 0.0995739461617244 -0.149079443061427 ENSG00000198815 FOXJ3
ENST00000361346 0.366790934237565 0.100158359701164 -0.148940006417873 ENSG00000198815 FOXJ3
ENST00000361776 0.366790934237565 0.100158359701164 -0.148940006417873 ENSG00000198815 FOXJ3
ENST00000545068 0.372256978227286 0.103356313908077 -0.149078610789224 ENSG00000198815 FOXJ3
ENST00000445886 0.113421155210537 0.00900725149251193 -0.335944232979786 ENSG00000198815 FOXJ3
ENST00000422278 0.389862064756317 0.115456517597427 -0.240545812414143 ENSG00000198815 FOXJ3
ENST00000454417 0.274297556440721 0.0529528004472031 -0.218381284509062 ENSG00000198815 FOXJ3
ENST00000372562 0.79910779501372 0.613230138731077 -0.0315009632443097 ENSG00000127125 PPCS
ENST00000455780 0.632345671571314 0.365875918369573 -0.0603931918671454 ENSG00000127125 PPCS
ENST00000372560 0.888459198176053 0.768517616871883 0.0309922748156217 ENSG00000127125 PPCS
ENST00000472013 0.632534005084004 0.366147682319249 -0.0604314455391593 ENSG00000127125 PPCS
ENST00000372561 0.632442499208364 0.366037119282105 -0.0603930797265123 ENSG00000127125 PPCS
ENST00000372556 0.632442499208364 0.366037119282105 -0.0603930797265123 ENSG00000127125 PPCS
ENST00000471420 0.617440372159152 0.346627479881686 -0.0879545996503405 ENSG00000127125 PPCS
ENST00000482168 0.868098452629816 0.729586097659251 -0.034084863529788 ENSG00000127125 PPCS
ENST00000469615 0.514370977117114 0.224587401556168 -0.157044033629385 ENSG00000127125 PPCS
ENST00000428554 0.257924912753726 0.0462324984516519 -0.250597302044117 ENSG00000186409 CCDC30
ENST00000477155 0.257402568091865 0.0460389809953093 -0.250573448886238 ENSG00000186409 CCDC30
ENST00000507855 0.231995708674597 0.0372976562038066 -0.275789829793322 ENSG00000186409 CCDC30
ENST00000509712 0.204366538047991 0.0288885121093617 -0.321267399613455 ENSG00000186409 CCDC30
ENST00000471390 0.318933247365094 0.0733696756250219 -0.259286042057598 ENSG00000186409 CCDC30
ENST00000342022 0.312615454343465 0.0701514509806868 -0.263129304479612 ENSG00000186409 CCDC30
ENST00000340612 0.309292020011977 0.0685955789722569 -0.264494380478877 ENSG00000186409 CCDC30
ENST00000514642 0.455663688227519 0.166723654105331 -0.206610632012093 ENSG00000186409 CCDC30
ENST00000390640 0.317060641203154 0.0725023912883383 -0.262029862655472 ENSG00000186409 CCDC30
ENST00000304979 0.651637920233394 0.39174127713403 0.0619557775858452 ENSG00000171960 PPIH
ENST00000372550 0.672723224901828 0.420157805253672 0.0738570103999313 ENSG00000171960 PPIH
ENST00000440068 0.649485991468797 0.388786512203659 0.0777218251036148 ENSG00000171960 PPIH
ENST00000372549 0.467613758450704 0.178595644081289 0.155119245613732 ENSG00000171960 PPIH
ENST00000455203 0.616270405970765 0.345254918189332 0.0784284853188453 ENSG00000171960 PPIH
ENST00000436387 0.530480072707255 0.241322397601379 0.1339506532278 ENSG00000171960 PPIH
ENST00000461351 0.947706780508501 0.882929992856251 -0.0122799222545349 ENSG00000171960 PPIH
ENST00000321358 0.90464223430811 0.797748293132043 -0.0206049938452023 ENSG00000065978 YBX1
ENST00000332220 0.903110658715985 0.79468722237834 0.0179252529426599 ENSG00000065978 YBX1
ENST00000436427 0.710423416967956 0.475182223054091 -0.0648244138869523 ENSG00000065978 YBX1
ENST00000467957 0.728587796253508 0.502983409153408 -0.0574694960582161 ENSG00000065978 YBX1
ENST00000397054 0.780048662082469 0.581796804483814 0.033528365464626 ENSG00000117385 LEPRE1
ENST00000460031 0.787461440360196 0.593364527817565 0.0325748662269974 ENSG00000117385 LEPRE1
ENST00000236040 0.783972237162534 0.587577159400474 0.0330444219135922 ENSG00000117385 LEPRE1
ENST00000495874 0.783972237162534 0.587577159400474 0.0330444219135922 ENSG00000117385 LEPRE1
ENST00000296388 0.783972237162534 0.587577159400474 0.0330444219135922 ENSG00000117385 LEPRE1
ENST00000462474 0.469048177513888 0.179727988736416 0.148386412673417 ENSG00000117385 LEPRE1
ENST00000472802 0.469135815302607 0.179857571837364 0.15113012241564 ENSG00000117385 LEPRE1
ENST00000431412 0.743479118699789 0.524607655341961 -0.0531073208542931 ENSG00000117385 LEPRE1
ENST00000460831 0.761233230760256 0.552901637901356 0.0818273773077578 ENSG00000117385 LEPRE1
ENST00000481465 0.502470036256941 0.211443043482156 -0.117226774546411 ENSG00000117385 LEPRE1
ENST00000447502 0.272408983946019 0.0520051226673995 -0.181680423710358 ENSG00000117385 LEPRE1
ENST00000463465 0.635772906030586 0.37049647007535 -0.0838137446021359 ENSG00000117385 LEPRE1
ENST00000372526 0.274756371400204 0.053174230392208 0.143126419994709 ENSG00000117385 LEPRE1
ENST00000492956 0.324764971097542 0.076163034974054 0.145032676709468 ENSG00000117385 LEPRE1
ENST00000372525 0.725272967615463 0.498048409130497 0.0686551835521782 ENSG00000164008 C1orf50
ENST00000464081 0.978348439276485 0.950398209448869 0.00555919946388449 ENSG00000164008 C1orf50
ENST00000603943 0.992196681696981 0.98215828784631 -0.00198277685206395 ENSG00000164008 C1orf50
ENST00000536543 0.984670745724446 0.964409618950646 0.00397414805600634 ENSG00000164008 C1orf50
ENST00000468913 0.958119101393402 0.905162726409245 -0.0148495133921404 ENSG00000164008 C1orf50
ENST00000372522 0.711707768866504 0.477037828266353 0.0789924286743001 ENSG00000177868 CCDC23
ENST00000372521 0.684422565184589 0.435974476389462 0.0862741347975641 ENSG00000177868 CCDC23
ENST00000537227 0.740775170365215 0.521108535907897 0.07100716204583 ENSG00000177868 CCDC23
ENST00000497437 0.797712332906187 0.610675070819531 0.0598200913708849 ENSG00000177868 CCDC23
ENST00000487556 0.415955889135552 0.13420111160226 0.130463468182068 ENSG00000164010 ERMAP
ENST00000372517 0.415955889135552 0.13420111160226 0.130463468182068 ENSG00000164010 ERMAP
ENST00000372514 0.414811017765106 0.133433654859603 0.148342130759495 ENSG00000164010 ERMAP
ENST00000328249 0.507173850310401 0.216441886103966 0.131599314123096 ENSG00000164010 ERMAP
ENST00000414798 0.6947120841294 0.451998745728613 0.0876792258159343 ENSG00000228192 RP11-342M1.3
ENST00000416809 0.634547243368989 0.368742669038781 0.106687814462424 ENSG00000228192 RP11-342M1.3
ENST00000425076 0.708026968469237 0.471708330300682 0.0943830316606501 ENSG00000228192 RP11-342M1.3
ENST00000444563 0.708026968469237 0.471708330300682 0.0943830316606501 ENSG00000228192 RP11-342M1.3
ENST00000372508 0.83538835876943 0.673011338503029 0.0384947441364123 ENSG00000164011 ZNF691
ENST00000372507 0.83538835876943 0.673011338503029 0.0384947441364123 ENSG00000164011 ZNF691
ENST00000372506 0.83538835876943 0.673011338503029 0.0384947441364123 ENSG00000164011 ZNF691
ENST00000397044 0.862431802976736 0.719859227730873 0.0335348313978445 ENSG00000164011 ZNF691
ENST00000372504 0.83538835876943 0.673011338503029 0.0384947441364123 ENSG00000164011 ZNF691
ENST00000397034 0.468749481297211 0.1794115794065 0.14635846216099 ENSG00000164011 ZNF691
ENST00000372503 0.773436398546332 0.571362472262542 0.0587757696525738 ENSG00000164011 ZNF691
ENST00000372502 0.867318497609921 0.727908037786419 0.0393226529264849 ENSG00000164011 ZNF691
ENST00000426263 0.843811749782642 0.686697682913774 0.0269592262935556 ENSG00000117394 SLC2A1
ENST00000475162 0.593672395935415 0.316226680455296 0.078852141911342 ENSG00000117394 SLC2A1
ENST00000439722 0.378170335151856 0.107567936210861 0.172699854839353 ENSG00000117394 SLC2A1
ENST00000415851 0.99668595391981 0.991694696532537 -0.000915575618137473 ENSG00000117394 SLC2A1
ENST00000372500 0.662467303875595 0.406257783357951 -0.0784644275911841 ENSG00000117394 SLC2A1
ENST00000431635 0.793045478280849 0.602327676297167 0.034077108364868 ENSG00000117395 EBNA1BP2
ENST00000236051 0.779584985413298 0.581076420350511 0.0360419796253331 ENSG00000117395 EBNA1BP2
ENST00000463906 0.394682537883883 0.119152970129775 -0.130647350721706 ENSG00000117395 EBNA1BP2
ENST00000491223 0.573201070863532 0.290196613479593 0.124281779361086 ENSG00000117395 EBNA1BP2
ENST00000472982 0.563798419880309 0.278810117609109 0.134761132675583 ENSG00000117395 EBNA1BP2
ENST00000483082 0.57451806147691 0.291627767360422 0.132619024106358 ENSG00000117395 EBNA1BP2
ENST00000461557 0.538803886838745 0.250294356843873 0.152801323129277 ENSG00000117395 EBNA1BP2
ENST00000372492 0.948734558238572 0.885279953572345 0.0217187867451065 ENSG00000243710 WDR65
ENST00000310955 0.0148889276734454 0.00023190987256759 -0.285395105594382 ENSG00000117399 CDC20
ENST00000372462 0.0149196435539798 0.000233892285081514 -0.285354662756792 ENSG00000117399 CDC20
ENST00000478882 0.121243466275037 0.010245705835272 -0.228747217798388 ENSG00000117399 CDC20
ENST00000482046 0.134449599672828 0.0126888012084917 -0.248675970349656 ENSG00000117399 CDC20
ENST00000372458 0.422827619575769 0.13931472710036 0.0999029637738077 ENSG00000066322 ELOVL1
ENST00000413844 0.423103717898583 0.139494491844746 0.0999012631983809 ENSG00000066322 ELOVL1
ENST00000468865 0.790521145190904 0.598204580903031 0.0305126836085485 ENSG00000066322 ELOVL1
ENST00000464204 0.410070633244606 0.130217262068659 0.103861462926579 ENSG00000066322 ELOVL1
ENST00000470968 0.402633425875408 0.124804546293564 0.104243517928359 ENSG00000066322 ELOVL1
ENST00000487209 0.371697316231909 0.102998930159024 0.106119829614317 ENSG00000066322 ELOVL1
ENST00000470769 0.363200025957283 0.0982055655313191 0.10807429327201 ENSG00000066322 ELOVL1
ENST00000497569 0.384298903526538 0.11122760004591 0.0969856341774641 ENSG00000066322 ELOVL1
ENST00000482302 0.34263499073362 0.0859674135948578 0.10251479087714 ENSG00000066322 ELOVL1
ENST00000497050 0.350986943203418 0.0909556573595699 0.100729476523288 ENSG00000066322 ELOVL1
ENST00000478481 0.895035302275061 0.779589558768086 0.0161030171107623 ENSG00000066322 ELOVL1
ENST00000479439 0.398012528770271 0.12147180316973 0.154198972202291 ENSG00000066322 ELOVL1
ENST00000465321 0.412228733099843 0.131678571197706 0.152960721543116 ENSG00000066322 ELOVL1
ENST00000479686 0.443417961819944 0.155887292116268 0.151002334771695 ENSG00000066322 ELOVL1
ENST00000496932 0.419797274480985 0.137188802684515 0.163870007896475 ENSG00000066322 ELOVL1
ENST00000290663 0.33900938719971 0.0835980458129447 0.123543821362527 ENSG00000159479 MED8
ENST00000372457 0.336203712552816 0.0819836309867312 0.124174966092822 ENSG00000159479 MED8
ENST00000372455 0.579969538333083 0.298612238045006 0.0818737577082603 ENSG00000159479 MED8
ENST00000436713 0.585586724479005 0.305630280810158 0.0898803282706529 ENSG00000229431 RP1-92O14.6
ENST00000460803 0.978809796096903 0.951278789548209 0.00689701992262614 ENSG00000159479 MED8
ENST00000473560 0.791126678197124 0.599281283129009 0.0468219954872925 ENSG00000159479 MED8
ENST00000310739 0.435740065750032 0.149582221458841 -0.15330217971783 ENSG00000198198 SZT2
ENST00000372450 0.435740065750032 0.149582221458841 -0.15330217971783 ENSG00000198198 SZT2
ENST00000357658 0.220106924069714 0.0335458164328738 -0.20780982117349 ENSG00000198198 SZT2
ENST00000406439 0.0921617433515139 0.00607741256860163 -0.271175332645377 ENSG00000198198 SZT2
ENST00000562955 0.709917914051145 0.474112432198683 0.0400010825691212 ENSG00000198198 SZT2
ENST00000470139 0.393948357963993 0.118690456033354 0.135857613266715 ENSG00000198198 SZT2
ENST00000372442 0.454471925602676 0.165522479931134 0.137620064241441 ENSG00000198198 SZT2
ENST00000471177 0.854671079002541 0.706493081275021 0.0523220825839788 ENSG00000198198 SZT2
ENST00000460536 0.266313402198366 0.0494733185309096 0.149905673466777 ENSG00000198198 SZT2
ENST00000396885 0.811987664710687 0.633087753652356 -0.068118014159008 ENSG00000229372 SZT2-AS1
ENST00000583037 0.413299410004287 0.132356664654115 0.122664181512708 ENSG00000178922 HYI
ENST00000372425 0.413299410004287 0.132356664654115 0.122664181512708 ENSG00000178922 HYI
ENST00000372433 0.494960274411241 0.2035923239915 0.103209649597606 ENSG00000178922 HYI
ENST00000372434 0.389896473131684 0.115477719801306 0.128269501832352 ENSG00000178922 HYI
ENST00000470662 0.406013281141966 0.127187233519701 0.124198478788031 ENSG00000178922 HYI
ENST00000487366 0.426275852293501 0.141884964834119 0.119882283338132 ENSG00000178922 HYI
ENST00000372430 0.519412087623122 0.229884120939066 0.0987302421918648 ENSG00000178922 HYI
ENST00000372432 0.393134414602719 0.118103947193461 0.126935577721093 ENSG00000178922 HYI
ENST00000372427 0.396158229094602 0.120358399089858 0.12623764459472 ENSG00000178922 HYI
ENST00000372426 0.412633823736473 0.131949034516267 0.122521779849353 ENSG00000178922 HYI
ENST00000486909 0.419513724925031 0.136831322217301 0.122792690751881 ENSG00000178922 HYI
ENST00000496142 0.91746066278506 0.823603835118459 0.0278519249538875 ENSG00000178922 HYI
ENST00000469587 0.743659828375167 0.524935153945726 0.0725761432319708 ENSG00000178922 HYI
ENST00000359947 0.709228865010998 0.473288873467794 -0.107069885351873 ENSG00000142949 PTPRF
ENST00000438120 0.752475385361747 0.539151552148207 -0.0918918299004824 ENSG00000142949 PTPRF
ENST00000372413 0.823630161533077 0.653706500100276 -0.0676778587363838 ENSG00000142949 PTPRF
ENST00000372414 0.823630161533077 0.653706500100276 -0.0676778587363838 ENSG00000142949 PTPRF
ENST00000412568 0.819879149555989 0.646744732452578 -0.0698547380753385 ENSG00000142949 PTPRF
ENST00000429895 0.783699606733266 0.587228005241131 -0.0824013922450891 ENSG00000142949 PTPRF
ENST00000414879 0.885705657687541 0.763296111095189 -0.0459234937117333 ENSG00000142949 PTPRF
ENST00000422171 0.885705657687541 0.763296111095189 -0.0459234937117333 ENSG00000142949 PTPRF
ENST00000496447 0.772970022979408 0.57055372074082 -0.0858887008604292 ENSG00000142949 PTPRF
ENST00000372407 0.83884697247048 0.6787429171224 -0.0628317844479586 ENSG00000142949 PTPRF
ENST00000372396 0.928818378990082 0.845095169879717 -0.0111677546051559 ENSG00000066135 KDM4A
ENST00000463151 0.840275701127071 0.680908249246489 -0.0340277658005946 ENSG00000066135 KDM4A
ENST00000485249 0.680057373096402 0.430240122430535 -0.0689397029613951 ENSG00000066135 KDM4A
ENST00000472265 0.660614278472596 0.403766109424332 -0.114210133081752 ENSG00000066135 KDM4A
ENST00000481296 0.912875404289526 0.814222326335424 0.031418708337555 ENSG00000066135 KDM4A
ENST00000398804 0.545982032660545 0.258422372078859 0.0938358705138996 ENSG00000236200 KDM4A-AS1
ENST00000439057 0.598491031751474 0.322741935210133 0.0849986810925024 ENSG00000236200 KDM4A-AS1
ENST00000434346 0.949169934488841 0.886517527466866 0.0134014586926794 ENSG00000236200 KDM4A-AS1
ENST00000453015 0.933545803126112 0.855173843713714 0.017467085007132 ENSG00000236200 KDM4A-AS1
ENST00000418149 0.573235825118764 0.290283062619275 0.11169971684988 ENSG00000236200 KDM4A-AS1
ENST00000532911 0.0639825914092337 0.00301557145368628 -0.385310642277003 ENSG00000126091 ST3GAL3
ENST00000489897 0.0986045433557479 0.00692851723579667 -0.286457055310341 ENSG00000126091 ST3GAL3
ENST00000372374 0.100535098960057 0.00722686011188433 -0.264719616842011 ENSG00000126091 ST3GAL3
ENST00000372375 0.100535098960057 0.00722686011188433 -0.264719616842011 ENSG00000126091 ST3GAL3
ENST00000545417 0.100535098960057 0.00722686011188433 -0.264719616842011 ENSG00000126091 ST3GAL3
ENST00000372377 0.100535098960057 0.00722686011188433 -0.264719616842011 ENSG00000126091 ST3GAL3
ENST00000361392 0.100535098960057 0.00722686011188433 -0.264719616842011 ENSG00000126091 ST3GAL3
ENST00000361400 0.100535098960057 0.00722686011188433 -0.264719616842011 ENSG00000126091 ST3GAL3
ENST00000353126 0.100535098960057 0.00722686011188433 -0.264719616842011 ENSG00000126091 ST3GAL3
ENST00000530154 0.0970728795476138 0.00673133106352067 -0.291609107312586 ENSG00000126091 ST3GAL3
ENST00000262915 0.100535098960057 0.00722686011188433 -0.264719616842011 ENSG00000126091 ST3GAL3
ENST00000330208 0.100535098960057 0.00722686011188433 -0.264719616842011 ENSG00000126091 ST3GAL3
ENST00000335430 0.100535098960057 0.00722686011188433 -0.264719616842011 ENSG00000126091 ST3GAL3
ENST00000351035 0.100535098960057 0.00722686011188433 -0.264719616842011 ENSG00000126091 ST3GAL3
ENST00000479383 0.0562699047143519 0.00237391097593764 -0.39772221696411 ENSG00000126091 ST3GAL3
ENST00000347631 0.098112650484246 0.00686960792173719 -0.286571894690608 ENSG00000126091 ST3GAL3
ENST00000484868 0.0727483918433704 0.00393932466862666 -0.371674222979587 ENSG00000126091 ST3GAL3
ENST00000461066 0.0614041037425894 0.00279969024926445 -0.391846607176325 ENSG00000126091 ST3GAL3
ENST00000437753 0.253901192704198 0.0448689613513238 -0.268150283333092 ENSG00000229444 RP11-184I16.4
ENST00000533997 0.0986045433557479 0.00695506868685004 -0.285736629316182 ENSG00000126091 ST3GAL3
ENST00000469715 0.0986045433557479 0.00695506868685004 -0.285736629316182 ENSG00000126091 ST3GAL3
ENST00000490541 0.0986045433557479 0.00695506868685004 -0.285736629316182 ENSG00000126091 ST3GAL3
ENST00000528371 0.0986045433557479 0.00695506868685004 -0.285736629316182 ENSG00000126091 ST3GAL3
ENST00000530581 0.0986045433557479 0.00695506868685004 -0.285736629316182 ENSG00000126091 ST3GAL3
ENST00000531816 0.0986045433557479 0.00695506868685004 -0.285736629316182 ENSG00000126091 ST3GAL3
ENST00000531993 0.0986045433557479 0.00695506868685004 -0.285736629316182 ENSG00000126091 ST3GAL3
ENST00000533212 0.0986045433557479 0.00695506868685004 -0.285736629316182 ENSG00000126091 ST3GAL3
ENST00000533933 0.0986045433557479 0.00695506868685004 -0.285736629316182 ENSG00000126091 ST3GAL3
ENST00000372369 0.0986045433557479 0.00695506868685004 -0.285736629316182 ENSG00000126091 ST3GAL3
ENST00000372372 0.0986045433557479 0.00695506868685004 -0.285736629316182 ENSG00000126091 ST3GAL3
ENST00000372368 0.0986045433557479 0.00695506868685004 -0.285736629316182 ENSG00000126091 ST3GAL3
ENST00000372367 0.0986045433557479 0.00695506868685004 -0.285736629316182 ENSG00000126091 ST3GAL3
ENST00000372366 0.0986045433557479 0.00695506868685004 -0.285736629316182 ENSG00000126091 ST3GAL3
ENST00000372365 0.0986045433557479 0.00695506868685004 -0.285736629316182 ENSG00000126091 ST3GAL3
ENST00000361746 0.0986045433557479 0.00695506868685004 -0.285736629316182 ENSG00000126091 ST3GAL3
ENST00000332628 0.0986045433557479 0.00695506868685004 -0.285736629316182 ENSG00000126091 ST3GAL3
ENST00000531451 0.0995915663351347 0.00707345810235776 -0.285582448570958 ENSG00000126091 ST3GAL3
ENST00000372362 0.0995915663351347 0.00707345810235776 -0.285582448570958 ENSG00000126091 ST3GAL3
ENST00000361812 0.0995915663351347 0.00707345810235776 -0.285582448570958 ENSG00000126091 ST3GAL3
ENST00000461375 0.23010413712653 0.0366509835463931 -0.184388334743685 ENSG00000126091 ST3GAL3
ENST00000490502 0.896924739716682 0.783282228807185 -0.0235941180004771 ENSG00000126091 ST3GAL3
ENST00000495482 0.336248493093271 0.082028725521035 -0.180810468942167 ENSG00000126091 ST3GAL3
ENST00000372343 0.503074399527463 0.212134817198785 0.0918373027847829 ENSG00000117408 IPO13
ENST00000489061 0.954734954607364 0.897943088786776 0.0142683357220852 ENSG00000117408 IPO13
ENST00000489773 0.513512222264456 0.223366110007889 0.113465936477378 ENSG00000117408 IPO13
ENST00000492152 0.569659723349638 0.286171247418422 -0.102524316657487 ENSG00000117408 IPO13
ENST00000480902 0.637912522805132 0.373177118800661 -0.108936572994471 ENSG00000117408 IPO13
ENST00000372339 0.457235355030946 0.168281030185232 0.133142488324598 ENSG00000117408 IPO13
ENST00000486876 0.893145919278177 0.77673078961674 0.0346542756831036 ENSG00000117408 IPO13
ENST00000471934 0.933831794469701 0.855674186879478 0.0187550894456124 ENSG00000132768 DPH2
ENST00000476260 0.597154993185019 0.320557851654439 0.100603012499414 ENSG00000132768 DPH2
ENST00000255108 0.355961639494085 0.0936369790816598 0.174874072426278 ENSG00000132768 DPH2
ENST00000412950 0.3893939320636 0.11520275066688 0.17965803141898 ENSG00000132768 DPH2
ENST00000524776 0.3893939320636 0.11520275066688 0.17965803141898 ENSG00000132768 DPH2
ENST00000495421 0.355961639494085 0.0936369790816598 0.174874072426278 ENSG00000132768 DPH2
ENST00000530988 0.810414434427562 0.630751834906193 0.0494938141723704 ENSG00000132768 DPH2
ENST00000527567 0.870902126097137 0.734781972452332 0.0337432331852282 ENSG00000132768 DPH2
ENST00000492306 0.56812680992648 0.284462105847569 0.108964402217648 ENSG00000132768 DPH2
ENST00000490861 0.477152340941997 0.187258564878473 0.133476062996083 ENSG00000132768 DPH2
ENST00000396758 0.353404877253715 0.092379244311545 0.175506046374061 ENSG00000132768 DPH2
ENST00000477294 0.760415929601658 0.551662572880892 0.0580508495350937 ENSG00000132768 DPH2
ENST00000529729 0.473343549683288 0.18353902399928 0.139240300055924 ENSG00000132768 DPH2
ENST00000532140 0.884699083832372 0.761269520164545 0.0304316605168581 ENSG00000132768 DPH2
ENST00000534786 0.809673569962236 0.629658151717363 0.0491196036833774 ENSG00000132768 DPH2
ENST00000534655 0.304050479443232 0.0663050856122993 0.207942499298473 ENSG00000132768 DPH2
ENST00000459879 0.246088378928486 0.0420508036579823 0.243584115888859 ENSG00000132768 DPH2
ENST00000527319 0.187971563016046 0.0243755895785541 0.268088995036765 ENSG00000132768 DPH2
ENST00000472505 0.549806885915643 0.262660676672534 0.155949868799775 ENSG00000117410 ATP6V0B
ENST00000472174 0.558074520599167 0.272591492451444 0.137538661073851 ENSG00000117410 ATP6V0B
ENST00000532642 0.560188284750672 0.274909563696421 0.136905205338387 ENSG00000117410 ATP6V0B
ENST00000236067 0.559798779950118 0.274491285665432 0.137025850692925 ENSG00000117410 ATP6V0B
ENST00000471859 0.555322116190942 0.269004677724787 0.141310669669141 ENSG00000117410 ATP6V0B
ENST00000472277 0.565358738892997 0.281286269267519 0.143675072199625 ENSG00000117410 ATP6V0B
ENST00000461670 0.548724499226825 0.26152761810717 0.160171505198904 ENSG00000117410 ATP6V0B
ENST00000468183 0.559798779950118 0.274491285665432 0.137025850692925 ENSG00000117410 ATP6V0B
ENST00000473485 0.559798779950118 0.274491285665432 0.137025850692925 ENSG00000117410 ATP6V0B
ENST00000496131 0.588308054889378 0.309047902252015 0.140277139568103 ENSG00000117410 ATP6V0B
ENST00000498208 0.538279325808844 0.249790435501472 0.165585320105 ENSG00000117410 ATP6V0B
ENST00000532072 0.448722414396377 0.16063035453685 0.187853209926799 ENSG00000117410 ATP6V0B
ENST00000498664 0.515034911127269 0.225367627793369 0.130748237864613 ENSG00000117410 ATP6V0B
ENST00000498543 0.0626107536118373 0.00290463451801751 0.386647434942918 ENSG00000117411 B4GALT2
ENST00000372324 0.532943381965309 0.244002683758154 0.124001310075349 ENSG00000117411 B4GALT2
ENST00000497866 0.160155100848829 0.0178652178928939 0.265045529512537 ENSG00000117411 B4GALT2
ENST00000434555 0.804293974205358 0.62160707539994 0.0513841180288326 ENSG00000117411 B4GALT2
ENST00000356836 0.88360670954082 0.759384011165033 0.0313187963281652 ENSG00000117411 B4GALT2
ENST00000309519 0.998477985560438 0.996222001215827 0.000449940665017125 ENSG00000117411 B4GALT2
ENST00000485678 0.395789737130996 0.119976271913916 -0.148877081714501 ENSG00000117411 B4GALT2
ENST00000481924 0.426509304312561 0.142149502513835 -0.165096868598945 ENSG00000117411 B4GALT2
ENST00000486064 0.0638775978465499 0.00300658691653732 0.36527797365293 ENSG00000159214 CCDC24
ENST00000372307 0.205411541250398 0.0292127362369595 0.221578802911311 ENSG00000196517 SLC6A9
ENST00000372318 0.0610023662364049 0.00276801829979659 0.370178381400271 ENSG00000159214 CCDC24
ENST00000460543 0.0300194179127326 0.000781331355975814 0.419588925071927 ENSG00000159214 CCDC24
ENST00000463846 0.0610023662364049 0.00276801829979659 0.370178381400271 ENSG00000159214 CCDC24
ENST00000490563 0.0610023662364049 0.00276801829979659 0.370178381400271 ENSG00000159214 CCDC24
ENST00000490064 0.0467053809204211 0.00172442670385293 0.386816313038447 ENSG00000159214 CCDC24
ENST00000486504 0.0493860148540692 0.00190142773627374 0.385975545088214 ENSG00000159214 CCDC24
ENST00000485811 0.0245458222430038 0.000561523836658092 0.418676795500901 ENSG00000159214 CCDC24
ENST00000372306 0.292812400233396 0.061061312107422 0.185638938025812 ENSG00000196517 SLC6A9
ENST00000466180 0.0293685232126775 0.00075219020923535 0.41279362616987 ENSG00000159214 CCDC24
ENST00000479055 0.0245414476645297 0.000560308175285796 0.441602950346864 ENSG00000159214 CCDC24
ENST00000372310 0.938047558557891 0.863696903714455 -0.0187355000374887 ENSG00000196517 SLC6A9
ENST00000475075 0.989305626321548 0.97513770770379 -0.00355767012002813 ENSG00000196517 SLC6A9
ENST00000357730 0.925852738659892 0.839908927856743 0.0239191732515608 ENSG00000196517 SLC6A9
ENST00000360584 0.925852738659892 0.839908927856743 0.0239191732515608 ENSG00000196517 SLC6A9
ENST00000537678 0.909429630369055 0.80742864835806 0.0289274372430702 ENSG00000196517 SLC6A9
ENST00000361745 0.0878601189037188 0.00557493649266653 0.202948049393927 ENSG00000178028 DMAP1
ENST00000446292 0.118908718124327 0.00989106723829239 0.189431757027067 ENSG00000178028 DMAP1
ENST00000440641 0.0692418026441484 0.00357106264237281 0.213040335987101 ENSG00000178028 DMAP1
ENST00000436069 0.476890723412992 0.187094678063744 0.158483825048155 ENSG00000178028 DMAP1
ENST00000437511 0.069712190531563 0.00364051834874244 0.208446997912631 ENSG00000178028 DMAP1
ENST00000475794 0.413299410004287 0.132349212288441 0.163824746631758 ENSG00000178028 DMAP1
ENST00000471829 0.133782346219862 0.0125587049579026 0.215565326669055 ENSG00000178028 DMAP1
ENST00000487922 0.1616875599852 0.0182497942601792 0.205105497122568 ENSG00000178028 DMAP1
ENST00000315913 0.0878601189037188 0.00557493649266653 0.202948049393927 ENSG00000178028 DMAP1
ENST00000372289 0.0878601189037188 0.00557493649266653 0.202948049393927 ENSG00000178028 DMAP1
ENST00000463950 0.459047671040856 0.169725709548468 0.180298910305662 ENSG00000178028 DMAP1
ENST00000372290 0.163786203988441 0.0187166938088242 0.197153751466945 ENSG00000178028 DMAP1
ENST00000488433 0.0818389756725821 0.00490595282420505 0.197537313129282 ENSG00000178028 DMAP1
ENST00000483741 0.327523705018749 0.0774248834402606 0.176289717205621 ENSG00000178028 DMAP1
ENST00000494092 0.739604910641762 0.519555745810583 0.0770986178672439 ENSG00000178028 DMAP1
ENST00000372257 0.347488855058918 0.088905391743458 -0.104376449023301 ENSG00000117419 ERI3
ENST00000372259 0.322959497647895 0.0752078669133635 -0.113352666153815 ENSG00000117419 ERI3
ENST00000456170 0.312798657254859 0.0702607400477588 -0.113355666665102 ENSG00000117419 ERI3
ENST00000537474 0.250801778707419 0.0437607488928291 -0.12231622259577 ENSG00000117419 ERI3
ENST00000489710 0.819171589452633 0.645329134950758 0.0297864943898866 ENSG00000117419 ERI3
ENST00000479101 0.932174149254283 0.852264088966994 0.0120333912655117 ENSG00000117419 ERI3
ENST00000462341 0.707023511672196 0.470418320051998 -0.0482011054780059 ENSG00000117419 ERI3
ENST00000452396 0.164285306160568 0.01881319490487 -0.187231816017982 ENSG00000117419 ERI3
ENST00000495828 0.388014331083237 0.114066970495055 -0.125750856828813 ENSG00000117419 ERI3
ENST00000457571 0.479517376997408 0.189526403346962 -0.110759650489195 ENSG00000117419 ERI3
ENST00000355387 0.45619688215999 0.16729186044579 0.0970571184846529 ENSG00000187147 RNF220
ENST00000361799 0.45619688215999 0.16729186044579 0.0970571184846529 ENSG00000187147 RNF220
ENST00000372247 0.455003974204518 0.16607960114199 0.0972860712181543 ENSG00000187147 RNF220
ENST00000443020 0.475105995266882 0.185264683220928 0.0905175898849622 ENSG00000187147 RNF220
ENST00000453863 0.335560792159098 0.0816693539719928 0.161101615568567 ENSG00000187147 RNF220
ENST00000335497 0.365277470651476 0.0992219565710315 0.115743704504471 ENSG00000187147 RNF220
ENST00000440132 0.361715784475621 0.0971921041683699 0.114621715500938 ENSG00000187147 RNF220
ENST00000474064 0.445093144566638 0.157565358411958 0.0990173927244114 ENSG00000187147 RNF220
ENST00000471494 0.38017175539082 0.108554148958184 0.120496659257627 ENSG00000187147 RNF220
ENST00000488865 0.320699032702161 0.0742203582289912 0.165046780188879 ENSG00000187147 RNF220
ENST00000497469 0.65173730738065 0.391856819912295 0.0591019883457483 ENSG00000187147 RNF220
ENST00000475378 0.658895911432788 0.401391166790039 0.0518794320061094 ENSG00000187147 RNF220
ENST00000484745 0.648354190442288 0.387582142721785 0.0547322618629889 ENSG00000187147 RNF220
ENST00000372242 0.573743637154678 0.290937801850901 0.0748564162039071 ENSG00000126106 TMEM53
ENST00000372243 0.573743637154678 0.290937801850901 0.0748564162039071 ENSG00000126106 TMEM53
ENST00000372244 0.573743637154678 0.290937801850901 0.0748564162039071 ENSG00000126106 TMEM53
ENST00000495630 0.674232596729307 0.421926448709963 0.0557379101814861 ENSG00000126106 TMEM53
ENST00000474394 0.874188708741627 0.741029002076983 0.0196427700312789 ENSG00000187147 RNF220
ENST00000480686 0.654996860545125 0.396122410021365 0.0520553264877459 ENSG00000187147 RNF220
ENST00000474956 0.672258911737684 0.419527808809427 0.0561829134552754 ENSG00000187147 RNF220
ENST00000476724 0.717360109778329 0.484821134754296 -0.0721843801176821 ENSG00000126106 TMEM53
ENST00000468117 0.717360109778329 0.484821134754296 -0.0721843801176821 ENSG00000126106 TMEM53
ENST00000372237 0.717360109778329 0.484821134754296 -0.0721843801176821 ENSG00000126106 TMEM53
ENST00000372235 0.588118214968331 0.308714515649828 -0.106465158152346 ENSG00000126106 TMEM53
ENST00000420706 0.597729563472112 0.321336244745361 -0.110685315963232 ENSG00000126106 TMEM53
ENST00000424484 0.837906129535805 0.677099068493689 0.05161612144773 ENSG00000198520 C1orf228
ENST00000455805 0.623017014704174 0.354117506177185 0.118681121799196 ENSG00000198520 C1orf228
ENST00000458657 0.770651634098351 0.567183367958091 0.0709418717416555 ENSG00000198520 C1orf228
ENST00000418644 0.512452825842959 0.222426038574131 0.157072930305982 ENSG00000198520 C1orf228
ENST00000441519 0.623017014704174 0.354117506177185 0.118681121799196 ENSG00000198520 C1orf228
ENST00000357508 0.770651634098351 0.567183367958091 0.0709418717416555 ENSG00000198520 C1orf228
ENST00000535358 0.770651634098351 0.567183367958091 0.0709418717416555 ENSG00000198520 C1orf228
ENST00000445071 0.541619114441111 0.253115453457276 0.148054270243488 ENSG00000198520 C1orf228
ENST00000453711 0.489689412571066 0.198699069042511 0.166234316257129 ENSG00000198520 C1orf228
ENST00000421398 0.839320790521566 0.679366705468459 0.0514448679509253 ENSG00000198520 C1orf228
ENST00000444751 0.830461246813589 0.664615147938653 0.0538429308730795 ENSG00000198520 C1orf228
ENST00000452259 0.195114738766688 0.0263566246028733 -0.171776244365661 ENSG00000142945 KIF2C
ENST00000372224 0.353301309586817 0.0922861288578531 -0.131544713321368 ENSG00000142945 KIF2C
ENST00000493027 0.19865903666431 0.0272573333729729 -0.170857611927183 ENSG00000142945 KIF2C
ENST00000372218 0.353744812152327 0.0925558347932436 -0.13155583963634 ENSG00000142945 KIF2C
ENST00000455186 0.17508323567472 0.021308240990892 -0.185978290093705 ENSG00000142945 KIF2C
ENST00000372222 0.343545511316673 0.0864225983121541 -0.127540721286798 ENSG00000142945 KIF2C
ENST00000480574 0.0691415532554441 0.00356152785178879 -0.295610866629499 ENSG00000142945 KIF2C
ENST00000372217 0.352571697965955 0.0917847076134557 -0.123425277961102 ENSG00000142945 KIF2C
ENST00000440985 0.91136064855773 0.811363290612553 -0.0251564908569785 ENSG00000225721 RP11-269F19.2
ENST00000428791 0.786009297981819 0.590683138753472 -0.0488292511341593 ENSG00000225721 RP11-269F19.2
ENST00000423289 0.961341670047172 0.912524024121096 -0.0121692202369065 ENSG00000142945 KIF2C
ENST00000472235 0.61384747594263 0.341969137156842 -0.0996606956221849 ENSG00000142945 KIF2C
ENST00000497035 0.867444657650456 0.728180525337295 0.0227330682655482 ENSG00000142937 RPS8
ENST00000396651 0.91610602903321 0.820661036116473 0.0148993074990502 ENSG00000142937 RPS8
ENST00000372209 0.914204763681675 0.817041161514611 0.0152092505011761 ENSG00000142937 RPS8
ENST00000470475 0.552402542549811 0.265453150950583 0.0893939128326918 ENSG00000142937 RPS8
ENST00000485390 0.91399874147515 0.816450931600074 0.0152624284463649 ENSG00000142937 RPS8
ENST00000464658 0.867979886637626 0.729366153286017 -0.0300229260753088 ENSG00000142937 RPS8
ENST00000484599 0.862999169379158 0.720627828999736 -0.0312602371770845 ENSG00000142937 RPS8
ENST00000474582 0.391194214396286 0.116421144000454 -0.17648225482566 ENSG00000142937 RPS8
ENST00000372201 0.176166904277291 0.0215428983192746 0.248855569971448 ENSG00000173846 PLK3
ENST00000465443 0.175235291649822 0.0213381818081255 0.249170925654173 ENSG00000173846 PLK3
ENST00000476731 0.357617914427456 0.09448389612484 0.189848070546416 ENSG00000173846 PLK3
ENST00000492398 0.0689398872278484 0.00353821182252101 0.288907481962812 ENSG00000173846 PLK3
ENST00000461358 0.182048098688173 0.02296605904077 0.265326738373941 ENSG00000173846 PLK3
ENST00000461769 0.514107519006929 0.224282552133708 0.162555842583588 ENSG00000173846 PLK3
ENST00000493100 0.150955870561192 0.0158348147323405 0.268089145461997 ENSG00000173846 PLK3
ENST00000450269 0.953806244862836 0.895941588078493 -0.0160955312681263 ENSG00000222009 BTBD19
ENST00000453418 0.953806244862836 0.895941588078493 -0.0160955312681263 ENSG00000222009 BTBD19
ENST00000409335 0.967379911629438 0.925862035906267 0.0122843516858964 ENSG00000222009 BTBD19
ENST00000439563 0.99146193573911 0.980881333911717 0.00320802760781661 ENSG00000222009 BTBD19
ENST00000485668 0.889587544887328 0.77064902411668 -0.0306373978690398 ENSG00000222009 BTBD19
ENST00000482715 0.916537259907479 0.821648596900334 0.0303391808640106 ENSG00000222009 BTBD19
ENST00000475105 0.857201011935957 0.710648507383364 0.0496229986455137 ENSG00000222009 BTBD19
ENST00000495433 0.819591451492097 0.646154299006432 0.0635995676246124 ENSG00000222009 BTBD19
ENST00000489976 0.857726248611299 0.711925107775633 0.0446756279351355 ENSG00000222009 BTBD19
ENST00000464114 0.584456897189787 0.304307863178949 -0.107697212661497 ENSG00000222009 BTBD19
ENST00000439363 0.52110170361719 0.23148268006735 -0.146540947326632 ENSG00000070785 EIF2B3
ENST00000360403 0.348642851114086 0.0896314854353745 -0.175564283421781 ENSG00000070785 EIF2B3
ENST00000486491 0.885034752728082 0.761900193857349 -0.0362361333882735 ENSG00000070785 EIF2B3
ENST00000372183 0.286485244941657 0.0584326137123448 -0.198454872302847 ENSG00000070785 EIF2B3
ENST00000480675 0.126473384199079 0.0112116038647111 -0.236775274131258 ENSG00000070785 EIF2B3
ENST00000477953 0.0961908119945778 0.00658624188858443 -0.258642781238953 ENSG00000070785 EIF2B3
ENST00000372182 0.504105670780637 0.213207719761044 -0.121119428748355 ENSG00000070785 EIF2B3
ENST00000487532 0.263301568109366 0.0482302719366193 -0.188180650566595 ENSG00000070785 EIF2B3
ENST00000497010 0.648467222049063 0.387726205075302 -0.0935088212913048 ENSG00000070785 EIF2B3
ENST00000372168 0.395086431901133 0.119580904889747 0.104676743265387 ENSG00000126107 HECTD3
ENST00000372172 0.308831526123166 0.0683949260800718 0.118975434538491 ENSG00000126107 HECTD3
ENST00000486132 0.551446394739888 0.264478235777124 0.0886217095888469 ENSG00000126107 HECTD3
ENST00000486296 0.395140626186539 0.119622567874956 0.176388997716889 ENSG00000126107 HECTD3
ENST00000466423 0.425961652499584 0.141665801364895 0.14611209614153 ENSG00000126107 HECTD3
ENST00000487488 0.313144221437566 0.0704568298159875 0.16287377107673 ENSG00000126107 HECTD3
ENST00000484564 0.833881374721589 0.670171576605685 0.0514419490530751 ENSG00000126107 HECTD3
ENST00000246337 0.509620746032978 0.219086200001716 0.127005833062242 ENSG00000126088 UROD
ENST00000491773 0.447249419683653 0.159328251055682 0.175397032096516 ENSG00000126088 UROD
ENST00000463092 0.416829965943365 0.134804420844033 0.186146801623804 ENSG00000126088 UROD
ENST00000461035 0.455003974204518 0.166113187488494 0.176828694510814 ENSG00000126088 UROD
ENST00000491300 0.509725160289221 0.21922467671757 0.14828010165746 ENSG00000126088 UROD
ENST00000434478 0.491858674201835 0.200733192651992 0.157090747113615 ENSG00000126088 UROD
ENST00000494399 0.512812368878848 0.222791297191425 0.125979002947514 ENSG00000126088 UROD
ENST00000460334 0.467757961000256 0.178679824278237 0.164737351569708 ENSG00000126088 UROD
ENST00000462688 0.511951371999781 0.221790408669738 0.147450001590677 ENSG00000126088 UROD
ENST00000460906 0.469391985162148 0.180109601021156 0.164264967611502 ENSG00000126088 UROD
ENST00000490385 0.474524856023024 0.184552493269051 0.163026995957711 ENSG00000126088 UROD
ENST00000469548 0.491572786417284 0.200493358772368 0.152193789187239 ENSG00000126088 UROD
ENST00000486699 0.493501641085299 0.202231961929872 0.151631287451598 ENSG00000126088 UROD
ENST00000478467 0.497181236617377 0.206199375017023 0.146688389263361 ENSG00000126088 UROD
ENST00000428106 0.49105449085025 0.200031256190588 0.148062371616473 ENSG00000126088 UROD
ENST00000496439 0.454999171268608 0.166045977964871 0.168841235660175 ENSG00000126088 UROD
ENST00000473012 0.437025629308042 0.15050016276646 0.176956206795182 ENSG00000126088 UROD
ENST00000472254 0.59816608225721 0.322297266551007 -0.0953468965484183 ENSG00000126088 UROD
ENST00000466193 0.709382917451165 0.473431003514876 -0.0808426883553957 ENSG00000126088 UROD
ENST00000465678 0.7376557714191 0.516804284625502 -0.0719688771902911 ENSG00000126088 UROD
ENST00000528332 0.422845149667832 0.139335807873537 0.15234705524769 ENSG00000132781 MUTYH
ENST00000529984 0.422845149667832 0.139335807873537 0.15234705524769 ENSG00000132781 MUTYH
ENST00000372110 0.410344343442743 0.130390393747938 0.155196197140254 ENSG00000132781 MUTYH
ENST00000372115 0.417065318150173 0.134949897825178 0.155061581025958 ENSG00000132781 MUTYH
ENST00000481571 0.410344343442743 0.130390393747938 0.155196197140254 ENSG00000132781 MUTYH
ENST00000372098 0.410344343442743 0.130390393747938 0.155196197140254 ENSG00000132781 MUTYH
ENST00000355498 0.414487344966265 0.133126259750186 0.152653149236544 ENSG00000132781 MUTYH
ENST00000475516 0.427390742021174 0.142906246509009 0.149017860226906 ENSG00000132781 MUTYH
ENST00000372104 0.433016864414119 0.147237828382582 0.146908601445447 ENSG00000132781 MUTYH
ENST00000448481 0.433016864414119 0.147237828382582 0.146908601445447 ENSG00000132781 MUTYH
ENST00000456914 0.429367068097298 0.144365403382248 0.1483532128095 ENSG00000132781 MUTYH
ENST00000354383 0.427390742021174 0.142906246509009 0.149017860226906 ENSG00000132781 MUTYH
ENST00000488731 0.441210247439386 0.154058562029495 0.144815607489973 ENSG00000132781 MUTYH
ENST00000372100 0.414487344966265 0.133126259750186 0.152653149236544 ENSG00000132781 MUTYH
ENST00000450313 0.417065318150173 0.134949897825178 0.155061581025958 ENSG00000132781 MUTYH
ENST00000531105 0.41819727887122 0.135837495056533 0.151197632680386 ENSG00000132781 MUTYH
ENST00000467459 0.844328086448383 0.687749420430592 0.0536395918660641 ENSG00000132781 MUTYH
ENST00000482094 0.622661620897047 0.353490136420317 -0.129715772902501 ENSG00000132781 MUTYH
ENST00000529892 0.968883885221705 0.929445215259987 -0.0119552135121281 ENSG00000132781 MUTYH
ENST00000533178 0.409672377649933 0.129915664615545 0.168394297037204 ENSG00000132781 MUTYH
ENST00000528013 0.403301035888601 0.125283046545419 0.153961089419007 ENSG00000132781 MUTYH
ENST00000412971 0.202645397691903 0.0283973026606729 0.227673806715068 ENSG00000132781 MUTYH
ENST00000462388 0.0573941946344057 0.00247967526665879 0.366884196564934 ENSG00000132781 MUTYH
ENST00000470256 0.22116111880575 0.0338679144699853 0.216133352918203 ENSG00000132781 MUTYH
ENST00000461495 0.211390872780664 0.0307841655185308 0.222380545509979 ENSG00000132781 MUTYH
ENST00000435155 0.236141150766245 0.0385543163132851 0.214428798948186 ENSG00000132781 MUTYH
ENST00000467940 0.216874463469111 0.0325982978075902 0.223349299834141 ENSG00000132781 MUTYH
ENST00000478796 0.0748464889994201 0.00415987259009577 0.347443963858012 ENSG00000132781 MUTYH
ENST00000525160 0.262949133639321 0.0480538752125301 0.209722744145044 ENSG00000132781 MUTYH
ENST00000479746 0.333483497082953 0.0803928478461733 0.19440550135526 ENSG00000132781 MUTYH
ENST00000492494 0.328621261905656 0.0779419802854387 0.195766936141556 ENSG00000132781 MUTYH
ENST00000483642 0.303525423701288 0.0661148652292143 0.207564025322931 ENSG00000132781 MUTYH
ENST00000481139 0.332880013703656 0.0800808158664219 0.19532958482841 ENSG00000132781 MUTYH
ENST00000485484 0.326127770419969 0.0767989616318135 0.193610867995733 ENSG00000132781 MUTYH
ENST00000476789 0.329740124035219 0.0785429215340289 0.197203706065462 ENSG00000132781 MUTYH
ENST00000462387 0.50766562508915 0.217002077182845 0.138904754996048 ENSG00000132781 MUTYH
ENST00000474703 0.537735069865003 0.248993745045594 0.128731042214809 ENSG00000132781 MUTYH
ENST00000483127 0.619988344333446 0.349692215465539 0.103336281583528 ENSG00000132781 MUTYH
ENST00000534453 0.694562534037341 0.451770476842157 0.082403408433803 ENSG00000132781 MUTYH
ENST00000372090 0.234741152286369 0.0380838944192586 0.227732757243324 ENSG00000132773 TOE1
ENST00000477731 0.373002361844068 0.103806072911881 0.201459097092689 ENSG00000132773 TOE1
ENST00000539779 0.202116914684277 0.0281652712488983 0.244632873370838 ENSG00000132773 TOE1
ENST00000471337 0.413607831125043 0.132562399021209 0.189190413915043 ENSG00000132773 TOE1
ENST00000495703 0.238658812657136 0.0393818852491689 0.221623921191047 ENSG00000132773 TOE1
ENST00000460057 0.471058867233019 0.181645984551512 0.179727371338743 ENSG00000132773 TOE1
ENST00000372084 0.173936229558168 0.0210738776512636 -0.157724595910155 ENSG00000070759 TESK2
ENST00000372086 0.100535098960057 0.00720109192836691 -0.18525558574349 ENSG00000070759 TESK2
ENST00000341771 0.100535098960057 0.00720109192836691 -0.18525558574349 ENSG00000070759 TESK2
ENST00000486676 0.101943883744429 0.00743174020829296 -0.184638270885988 ENSG00000070759 TESK2
ENST00000538496 0.100323582090385 0.00716252719959719 -0.184564995346675 ENSG00000070759 TESK2
ENST00000493974 0.191021069526315 0.0251288670505399 -0.259417683482624 ENSG00000070759 TESK2
ENST00000451835 0.0342403651038063 0.000999718689162229 -0.325046343600599 ENSG00000070759 TESK2
ENST00000401061 0.320730045569958 0.0742423526902353 -0.169495277649851 ENSG00000132763 MMACHC
ENST00000477188 0.538119952155531 0.249534077992983 0.146764939363283 ENSG00000132763 MMACHC
ENST00000262746 0.44831541783955 0.160280114366475 0.153325003970141 ENSG00000117450 PRDX1
ENST00000319248 0.448179552453052 0.16017283365692 0.153358656782858 ENSG00000117450 PRDX1
ENST00000372079 0.448201326203386 0.160210336383908 0.1533392112143 ENSG00000117450 PRDX1
ENST00000447184 0.457144008799412 0.168218857123662 0.160084728201926 ENSG00000117450 PRDX1
ENST00000424390 0.457124078466995 0.168202063206778 0.160089370708209 ENSG00000117450 PRDX1
ENST00000483583 0.493237691670214 0.202032130673159 0.164148032296458 ENSG00000117450 PRDX1
ENST00000372070 0.541440114326431 0.252895506416241 0.0781151973364777 ENSG00000117448 AKR1A1
ENST00000434299 0.616470726665336 0.345516558808344 0.0720270313437345 ENSG00000117448 AKR1A1
ENST00000496999 0.72320506474056 0.494336020368123 0.0608939470060636 ENSG00000117448 AKR1A1
ENST00000476957 0.340953628578396 0.0847743123124963 0.124370333572495 ENSG00000117448 AKR1A1
ENST00000481885 0.677471830745623 0.426770321984716 0.062597921054061 ENSG00000117448 AKR1A1
ENST00000351829 0.595640842752197 0.318552530477756 0.0666018150272947 ENSG00000117448 AKR1A1
ENST00000471651 0.769838748478369 0.565831124482175 0.0488138702541937 ENSG00000117448 AKR1A1
ENST00000497973 0.710570519437821 0.475421769693677 0.0515192143829168 ENSG00000117448 AKR1A1
ENST00000473038 0.830803725082816 0.66538757917309 0.0366062563862283 ENSG00000117448 AKR1A1
ENST00000495913 0.956789851796408 0.902086466325863 0.0112119541035205 ENSG00000117448 AKR1A1
ENST00000487654 0.662620777007687 0.406456987065549 0.0889892547613832 ENSG00000117448 AKR1A1
ENST00000475919 0.867571397571323 0.728662178791747 -0.0399179176907834 ENSG00000117448 AKR1A1
ENST00000475985 0.494125082308794 0.202799836087569 -0.180083372843878 ENSG00000117448 AKR1A1
ENST00000437901 0.243188041047776 0.0410934474927263 0.146072385537401 ENSG00000132780 NASP
ENST00000437362 0.243160116301671 0.0410688238471234 0.146066944668938 ENSG00000132780 NASP
ENST00000464190 0.188166634933534 0.0244358288526894 0.145009239633504 ENSG00000132780 NASP
ENST00000528084 0.240219747079188 0.0400073538651886 0.139382597556417 ENSG00000132780 NASP
ENST00000527359 0.252061102175817 0.0442335444296894 0.14364698186898 ENSG00000132780 NASP
ENST00000525515 0.346457224301405 0.088270885707394 0.131082149157061 ENSG00000132780 NASP
ENST00000453748 0.250340299524075 0.043586922334211 0.142693803638565 ENSG00000132780 NASP
ENST00000402363 0.215969669502584 0.0322558587803814 0.153130954527169 ENSG00000132780 NASP
ENST00000537798 0.215969669502584 0.0322529809980715 0.153132522948478 ENSG00000132780 NASP
ENST00000527470 0.475491519654292 0.185744489237 0.106589902474742 ENSG00000132780 NASP
ENST00000529333 0.470528295896343 0.181116222923789 0.106078067889237 ENSG00000132780 NASP
ENST00000531532 0.250407904457997 0.0436125750626744 0.141842921722209 ENSG00000132780 NASP
ENST00000530840 0.707718675852933 0.471363210023067 0.0684363105209439 ENSG00000132780 NASP
ENST00000528238 0.173866235508856 0.0210554610029678 0.160919365645093 ENSG00000132780 NASP
ENST00000534101 0.505609751552897 0.21486662582393 0.0994090650238122 ENSG00000132780 NASP
ENST00000350030 0.214909446439646 0.0317860836960275 0.153088725415574 ENSG00000132780 NASP
ENST00000470768 0.484279639741719 0.19376352863727 0.107359091425187 ENSG00000132780 NASP
ENST00000372052 0.215949368933984 0.0322380957093288 0.153135758361555 ENSG00000132780 NASP
ENST00000351223 0.215949368933984 0.0322380957093288 0.153135758361555 ENSG00000132780 NASP
ENST00000530073 0.0305979198709984 0.000811948866945464 0.208182843679372 ENSG00000132780 NASP
ENST00000481782 0.0158115560929231 0.000261212808778957 0.218707786537655 ENSG00000132780 NASP
ENST00000531612 0.0632619932318587 0.0029599809084924 0.194366526286317 ENSG00000132780 NASP
ENST00000527932 0.0600914709608727 0.0026989248853442 0.230394906783816 ENSG00000132780 NASP
ENST00000534450 0.0937182624473311 0.00628482998099167 0.208571044943332 ENSG00000132780 NASP
ENST00000472408 0.812635120779865 0.634175252437485 0.0570266037114602 ENSG00000132780 NASP
ENST00000479235 0.357617914427456 0.0945442242032042 -0.183036850511752 ENSG00000159592 GPBP1L1
ENST00000290795 0.249258014931974 0.0431843023005584 -0.152543868295059 ENSG00000159592 GPBP1L1
ENST00000355105 0.250174410473039 0.0435120068526336 -0.1522845865999 ENSG00000159592 GPBP1L1
ENST00000467032 0.692604696151491 0.448583608896121 -0.080299178505979 ENSG00000159592 GPBP1L1
ENST00000487436 0.647475914864569 0.386266046366178 -0.0858771929294323 ENSG00000159592 GPBP1L1
ENST00000468724 0.440127494899774 0.153257737228936 -0.141188224166111 ENSG00000159592 GPBP1L1
ENST00000498128 0.0721548171773672 0.00387498641199183 -0.20734153154323 ENSG00000159592 GPBP1L1
ENST00000496278 0.470615209341114 0.181205043972067 -0.121752801426546 ENSG00000159592 GPBP1L1
ENST00000495616 0.75623341815505 0.545373018545713 -0.0716866301207216 ENSG00000159592 GPBP1L1
ENST00000488278 0.466720946608576 0.177718780852191 -0.0885314946825864 ENSG00000159592 GPBP1L1
ENST00000480941 0.473395746077552 0.183589020143335 -0.0872879899334316 ENSG00000159592 GPBP1L1
ENST00000480083 0.462855267508135 0.173742786407969 -0.0896639051844556 ENSG00000159592 GPBP1L1
ENST00000493083 0.509336464180563 0.218840227841189 -0.0733072616721871 ENSG00000159592 GPBP1L1
ENST00000460859 0.497457055687207 0.20660460112745 -0.0738877584393804 ENSG00000159592 GPBP1L1
ENST00000372025 0.543080106716978 0.254865989955216 -0.0908196033061684 ENSG00000159596 TMEM69
ENST00000496366 0.575105916494836 0.292308120859215 -0.074568213052365 ENSG00000159596 TMEM69
ENST00000359942 0.712431809917228 0.477980329054048 -0.0570713505365512 ENSG00000197429 IPP
ENST00000495072 0.736665156019508 0.515447592119931 -0.0631110844398414 ENSG00000197429 IPP
ENST00000396478 0.803195641451239 0.620070300524964 0.0424569907488778 ENSG00000197429 IPP
ENST00000470809 0.438890665620462 0.152089271200009 -0.110419128292664 ENSG00000086015 MAST2
ENST00000372009 0.307708992524516 0.0678658618821496 -0.0852327085850803 ENSG00000086015 MAST2
ENST00000361297 0.311553308992736 0.0696516756767974 -0.0847523249970918 ENSG00000086015 MAST2
ENST00000372008 0.291339543928516 0.0602948761383612 -0.11812938484945 ENSG00000086015 MAST2
ENST00000482881 0.37013769915435 0.102163199765884 -0.129315166247452 ENSG00000086015 MAST2
ENST00000488619 0.677537505861192 0.426936896999237 0.106052346635029 ENSG00000086015 MAST2
ENST00000467367 0.842690148394571 0.684865799249621 -0.0467105795085638 ENSG00000086015 MAST2
ENST00000498668 0.802327719623491 0.618704854568092 -0.0681066788640119 ENSG00000086015 MAST2
ENST00000477968 0.478703201624541 0.18877785432609 0.138566279557042 ENSG00000086015 MAST2
ENST00000492813 0.680472419627921 0.430889513581489 -0.0972439475980625 ENSG00000086015 MAST2
ENST00000262741 0.34995992583199 0.0903370637336611 -0.15870270888147 ENSG00000117461 PIK3R3
ENST00000372006 0.348486945815984 0.089572694407557 -0.15875321126104 ENSG00000117461 PIK3R3
ENST00000340332 0.340802821089957 0.0846943070821394 -0.160949522397191 ENSG00000117461 PIK3R3
ENST00000354242 0.340802821089957 0.0846943070821394 -0.160949522397191 ENSG00000117461 PIK3R3
ENST00000420542 0.340802821089957 0.0846943070821394 -0.160949522397191 ENSG00000117461 PIK3R3
ENST00000540385 0.225196084335779 0.0351245966892016 -0.23813427162469 ENSG00000117461 PIK3R3
ENST00000423209 0.234216969783863 0.0379360942466147 -0.240316787993305 ENSG00000117461 PIK3R3
ENST00000493202 0.282358617889779 0.0566625462116893 -0.227674314281481 ENSG00000117461 PIK3R3
ENST00000425892 0.302886429868633 0.0658973183416493 -0.22090485526132 ENSG00000117461 PIK3R3
ENST00000396420 0.306030017746384 0.0672061485890794 0.110058728309368 ENSG00000085998 POMGNT1
ENST00000371984 0.220139702905506 0.0335589979732727 0.142197603412002 ENSG00000085998 POMGNT1
ENST00000371992 0.310623237426376 0.0692157892482554 0.109365680496257 ENSG00000085998 POMGNT1
ENST00000475642 0.412486843168291 0.13183168263243 0.12504824890636 ENSG00000085998 POMGNT1
ENST00000535522 0.17622591009369 0.0215857607882477 0.137967285539232 ENSG00000085998 POMGNT1
ENST00000371986 0.218718436703689 0.0331135174545661 0.142410351758062 ENSG00000085998 POMGNT1
ENST00000480972 0.156941602063371 0.0171447650689232 0.21768747117088 ENSG00000085998 POMGNT1
ENST00000485714 0.396088528206398 0.120245882899199 0.130591221184396 ENSG00000085998 POMGNT1
ENST00000463030 0.216530465031317 0.0324665655227591 0.239867478287003 ENSG00000085998 POMGNT1
ENST00000477114 0.719634078355926 0.488392212473209 -0.0555099852247212 ENSG00000085998 POMGNT1
ENST00000497439 0.3653419340821 0.0992694780963971 0.124334271252772 ENSG00000085998 POMGNT1
ENST00000489985 0.174287122512921 0.0211602958638852 0.20717471108829 ENSG00000085998 POMGNT1
ENST00000371980 0.560188284750672 0.274903298070917 -0.0992256475273604 ENSG00000171357 LURAP1
ENST00000463715 0.158154091565142 0.017458551907713 0.216150467180939 ENSG00000085999 RAD54L
ENST00000442598 0.409632385263678 0.129838667434819 0.121906113772712 ENSG00000085999 RAD54L
ENST00000493985 0.129687459751171 0.0117842489167203 0.234434951312203 ENSG00000085999 RAD54L
ENST00000371975 0.405935110661626 0.127132740561642 0.122799746306192 ENSG00000085999 RAD54L
ENST00000469835 0.125299539818853 0.0109844038972676 0.252056337926421 ENSG00000085999 RAD54L
ENST00000493032 0.0688158416153864 0.00349642717400915 0.28845385208068 ENSG00000085999 RAD54L
ENST00000487700 0.249328842016252 0.0432154684509032 0.189261214311662 ENSG00000085999 RAD54L
ENST00000472889 0.260027146687581 0.0470456700160476 0.200373136867973 ENSG00000085999 RAD54L
ENST00000473251 0.674547015412326 0.422371930736088 0.0813531398042479 ENSG00000085999 RAD54L
ENST00000496156 0.591213890780986 0.313306903119493 0.074943952562954 ENSG00000132128 LRRC41
ENST00000476687 0.702137217674422 0.463305448577941 0.0822344310908329 ENSG00000085999 RAD54L
ENST00000488942 0.626885841748283 0.358958029086004 0.0932677409637681 ENSG00000085999 RAD54L
ENST00000459678 0.631285712554119 0.364469361865071 0.0987268713088328 ENSG00000085999 RAD54L
ENST00000343304 0.776410687183291 0.576215320064772 0.0322671383856898 ENSG00000132128 LRRC41
ENST00000472710 0.661877377838596 0.405425120242167 0.0523156309091893 ENSG00000132128 LRRC41
ENST00000498402 0.924418817676134 0.836990646025641 0.0110511069455685 ENSG00000132128 LRRC41
ENST00000469150 0.501113969084411 0.209872719577821 0.124603123310096 ENSG00000132128 LRRC41
ENST00000311672 0.897929316782274 0.784972579759354 0.0217552950878368 ENSG00000173660 UQCRH
ENST00000489056 0.897929316782274 0.784972579759354 0.0217552950878368 ENSG00000173660 UQCRH
ENST00000486951 0.82284603859331 0.652416046750259 0.0488005176950704 ENSG00000173660 UQCRH
ENST00000496387 0.897929316782274 0.784972579759354 0.0217552950878368 ENSG00000173660 UQCRH
ENST00000460947 0.948324496841302 0.884130812665588 -0.0125912913348971 ENSG00000173660 UQCRH
ENST00000474844 0.167020960160013 0.019406669027823 -0.156262762271508 ENSG00000117481 NSUN4
ENST00000307089 0.157769248837482 0.0173410605577999 -0.139814378356484 ENSG00000117481 NSUN4
ENST00000486270 0.31324988365904 0.0705079276592874 -0.139523348094286 ENSG00000117481 NSUN4
ENST00000536062 0.187962026251233 0.0243555644381986 -0.15404933169907 ENSG00000117481 NSUN4
ENST00000469918 0.252984272312696 0.0445685218533324 -0.160130616640301 ENSG00000117481 NSUN4
ENST00000472157 0.399657615512526 0.122645893629141 -0.210022590931353 ENSG00000117481 NSUN4
ENST00000471871 0.191490230995688 0.0252492122565934 -0.149787577338805 ENSG00000117481 NSUN4
ENST00000537428 0.218880060902642 0.0331545756115487 -0.145994994876712 ENSG00000117481 NSUN4
ENST00000498008 0.208274895163394 0.0299528665177699 -0.14823057632224 ENSG00000117481 NSUN4
ENST00000495427 0.223093302791128 0.0345410188937534 -0.145792675843155 ENSG00000117481 NSUN4
ENST00000475281 0.483511960823523 0.193096530376745 -0.139299782294983 ENSG00000117481 NSUN4
ENST00000602433 0.0457866073464578 0.00166596747417861 0.295879222081335 ENSG00000269956 MKNK1-AS1
ENST00000342571 0.190488679374452 0.0250122819811624 0.172971251889485 ENSG00000079277 MKNK1
ENST00000371946 0.252136391288282 0.0442639168696089 0.135255221402101 ENSG00000079277 MKNK1
ENST00000341183 0.252585346936074 0.0444208288648188 0.135244443647507 ENSG00000079277 MKNK1
ENST00000371944 0.190488679374452 0.0250122819811624 0.172971251889485 ENSG00000079277 MKNK1
ENST00000371945 0.252136391288282 0.0442639168696089 0.135255221402101 ENSG00000079277 MKNK1
ENST00000524749 0.119587722868507 0.00998269211172916 0.316166962975271 ENSG00000079277 MKNK1
ENST00000528077 0.316508888963449 0.0722153793224005 0.126909759185097 ENSG00000079277 MKNK1
ENST00000428112 0.386995335869941 0.113067366954653 0.110537958674436 ENSG00000079277 MKNK1
ENST00000532897 0.215209660956463 0.0318907192314492 0.214379521881654 ENSG00000079277 MKNK1
ENST00000530528 0.155597460762479 0.0168392595205666 0.319841562629331 ENSG00000079277 MKNK1
ENST00000531355 0.399748357950827 0.122753734422025 0.106583646337764 ENSG00000079277 MKNK1
ENST00000470237 0.0807373010329366 0.004789707726616 0.32371730494799 ENSG00000079277 MKNK1
ENST00000524417 0.120518922440995 0.0101207804462137 0.345873366408893 ENSG00000079277 MKNK1
ENST00000460098 0.134449599672828 0.0126862906087736 0.310940914393185 ENSG00000079277 MKNK1
ENST00000532783 0.438890665620462 0.152023608769611 0.121003276580384 ENSG00000079277 MKNK1
ENST00000496619 0.565345845691099 0.28123875617183 0.075557966780467 ENSG00000079277 MKNK1
ENST00000528237 0.634238001754494 0.368295204049399 0.0782160402801315 ENSG00000079277 MKNK1
ENST00000526513 0.675290092522605 0.423506325857183 0.0578451425774107 ENSG00000079277 MKNK1
ENST00000484301 0.61925206639076 0.348950799455231 0.0732811792220595 ENSG00000079277 MKNK1
ENST00000545730 0.476588804041113 0.18681020793362 0.0834781051583774 ENSG00000079277 MKNK1
ENST00000486716 0.684267174261076 0.435620000254371 0.0644251374653684 ENSG00000079277 MKNK1
ENST00000480531 0.989280212382674 0.975084959958852 -0.00343065423721831 ENSG00000079277 MKNK1
ENST00000529170 0.893786622267247 0.777601793766111 0.0232528167823851 ENSG00000079277 MKNK1
ENST00000531769 0.536093599839685 0.247114518338053 0.0793891967383373 ENSG00000079277 MKNK1
ENST00000465783 0.692430906996576 0.448185617137772 0.068415564499294 ENSG00000079277 MKNK1
ENST00000474868 0.693106276584248 0.449529659843216 0.0683213920972991 ENSG00000079277 MKNK1
ENST00000532110 0.638358816866327 0.373682705951345 0.0807784597962524 ENSG00000079277 MKNK1
ENST00000525888 0.865715201337034 0.72508318564861 0.0314491782014183 ENSG00000079277 MKNK1
ENST00000468852 0.368537184533974 0.101151888490699 -0.207563490382016 ENSG00000079277 MKNK1
ENST00000319928 0.392303008010579 0.117355905705857 0.166800571653739 ENSG00000142961 MOB3C
ENST00000271139 0.350331045315966 0.0905914715444695 0.183965664205311 ENSG00000142961 MOB3C
ENST00000371940 0.389799352912571 0.115401929834839 0.164616707245906 ENSG00000142961 MOB3C
ENST00000477318 0.462724487733592 0.173569810439292 0.170579403504045 ENSG00000142961 MOB3C
ENST00000576409 0.327678192501304 0.0775158898883017 0.104216746596257 ENSG00000123472 ATPAF1
ENST00000371937 0.327463699361185 0.0773931409419813 0.10459242157068 ENSG00000123472 ATPAF1
ENST00000574428 0.327463699361185 0.0773931409419813 0.10459242157068 ENSG00000123472 ATPAF1
ENST00000492233 0.928759455675229 0.844862022178971 -0.0174682898418477 ENSG00000123472 ATPAF1
ENST00000526821 0.641286833204605 0.377952168803678 -0.0944722090285439 ENSG00000123472 ATPAF1
ENST00000542495 0.603025035951843 0.327855513171157 -0.102750068642814 ENSG00000123472 ATPAF1
ENST00000529214 0.603025035951843 0.327855513171157 -0.102750068642814 ENSG00000123472 ATPAF1
ENST00000329231 0.456474844929527 0.167486580125626 0.0920101727584089 ENSG00000123472 ATPAF1
ENST00000534216 0.595356283188549 0.318280791346435 -0.109677481438234 ENSG00000123472 ATPAF1
ENST00000532925 0.606288349956692 0.332084209211766 -0.0961144272067902 ENSG00000123472 ATPAF1
ENST00000474020 0.540286065012242 0.251785660010883 -0.108833865062329 ENSG00000123472 ATPAF1
ENST00000487193 0.572467352799441 0.289488232960489 0.0843486329339662 ENSG00000123472 ATPAF1
ENST00000544071 0.925108422556773 0.83827319697464 0.0159577979568482 ENSG00000159658 EFCAB14
ENST00000525633 0.00825660246830643 8.38356358660152e-05 0.35277177174801 ENSG00000123472 ATPAF1
ENST00000460928 0.555933890246463 0.269650452018057 0.138690453735441 ENSG00000123472 ATPAF1
ENST00000442839 0.770295153266016 0.566536676477207 -0.0624696414110589 ENSG00000228237 EFCAB14-AS1
ENST00000418985 0.769612189876366 0.565223728510604 -0.0626754422458526 ENSG00000228237 EFCAB14-AS1
ENST00000371933 0.901361153616072 0.791390512907293 -0.0230736700269496 ENSG00000159658 EFCAB14
ENST00000479745 0.649688622992034 0.389217577147652 -0.100772983628025 ENSG00000159658 EFCAB14
ENST00000487741 0.671452873386599 0.418238893646471 -0.0945664275475637 ENSG00000159658 EFCAB14
ENST00000481623 0.753967292353604 0.541667992395403 -0.0713349694993693 ENSG00000159658 EFCAB14
ENST00000459797 0.800965151376241 0.616618843995214 -0.0459314358265376 ENSG00000159658 EFCAB14
ENST00000484461 0.780586288607033 0.582505941426862 -0.0591841094281068 ENSG00000159658 EFCAB14
ENST00000337817 0.329253535348222 0.0783053312377643 -0.201494763761307 ENSG00000123473 STIL
ENST00000360380 0.329253535348222 0.0783053312377643 -0.201494763761307 ENSG00000123473 STIL
ENST00000371877 0.329253535348222 0.0783053312377643 -0.201494763761307 ENSG00000123473 STIL
ENST00000243182 0.309506410316886 0.0687056615068042 -0.208538928148275 ENSG00000123473 STIL
ENST00000396221 0.309506410316886 0.0687056615068042 -0.208538928148275 ENSG00000123473 STIL
ENST00000447475 0.211691738239775 0.0308843439601409 -0.246872038479218 ENSG00000123473 STIL
ENST00000418131 0.324761812730893 0.0761471713344015 -0.224868845330074 ENSG00000123473 STIL
ENST00000436811 0.434787990544542 0.148724781026719 -0.193374902745407 ENSG00000123473 STIL
ENST00000433827 0.408530798959015 0.128900658353981 -0.224317110175925 ENSG00000123473 STIL
ENST00000371873 0.607637143514396 0.333789085559851 -0.0888473543296987 ENSG00000162368 CMPK1
ENST00000371871 0.618023979963913 0.347436487451948 -0.0672799370460381 ENSG00000162368 CMPK1
ENST00000471289 0.675737657021624 0.424285579049815 -0.0755164435624996 ENSG00000162368 CMPK1
ENST00000450808 0.694465266655294 0.451489047007913 -0.0535248169527767 ENSG00000162368 CMPK1
ENST00000371870 0.563971179040108 0.278984135217854 -0.112112067838325 ENSG00000162368 CMPK1
ENST00000445551 0.113158864905206 0.00896852726964176 0.336236154977646 ENSG00000237424 FOXD2-AS1
ENST00000425816 0.274013753237339 0.0528608810296813 -0.202403144943435 ENSG00000117834 SLC5A9
ENST00000533824 0.274013753237339 0.0528608810296813 -0.202403144943435 ENSG00000117834 SLC5A9
ENST00000438567 0.266189232716458 0.0494211815988749 -0.203658773589899 ENSG00000117834 SLC5A9
ENST00000236495 0.26703526873357 0.0498788228099219 -0.203456904544332 ENSG00000117834 SLC5A9
ENST00000493837 0.266488220591184 0.0496492648487982 -0.203528134478083 ENSG00000117834 SLC5A9
ENST00000420136 0.285046510013755 0.0578757928259471 -0.234423079141296 ENSG00000117834 SLC5A9
ENST00000441260 0.285046510013755 0.0578757928259471 -0.234423079141296 ENSG00000117834 SLC5A9
ENST00000532322 0.561318243972955 0.276170827946591 -0.137996711666117 ENSG00000117834 SLC5A9
ENST00000471020 0.266581829893918 0.0497058448500218 -0.255824781970181 ENSG00000117834 SLC5A9
ENST00000371847 0.17394396921044 0.0210840219489016 -0.292010352734364 ENSG00000132122 SPATA6
ENST00000371843 0.154516267782453 0.0166194573894071 -0.299384386639741 ENSG00000132122 SPATA6
ENST00000603831 0.0893869715393088 0.00575898875121131 -0.35691783854041 ENSG00000132122 SPATA6
ENST00000396199 0.150331661194201 0.0157207219938646 -0.298972556275509 ENSG00000132122 SPATA6
ENST00000371841 0.114795218788534 0.00921077039600509 -0.34354486272224 ENSG00000132122 SPATA6
ENST00000490850 0.12774080020689 0.011441553332769 -0.333979297013705 ENSG00000132122 SPATA6
ENST00000463938 0.383814006321975 0.110934099400916 -0.196115520249533 ENSG00000132122 SPATA6
ENST00000487543 0.396666921298373 0.120643617983534 -0.189898118243331 ENSG00000132122 SPATA6
ENST00000465990 0.329923570019429 0.0786211796493423 -0.2180671348192 ENSG00000132122 SPATA6
ENST00000471975 0.286588420111958 0.0585066168564512 -0.237262711653765 ENSG00000132122 SPATA6
ENST00000396153 0.0576158668056742 0.00249529002550121 -0.370555317449914 ENSG00000185104 FAF1
ENST00000371778 0.0630222637905505 0.00293828275974423 -0.367674076225384 ENSG00000185104 FAF1
ENST00000545823 0.128422739792586 0.0115773877127993 -0.312922939261471 ENSG00000185104 FAF1
ENST00000494400 0.0691857833201232 0.00356508466761829 -0.365487242965128 ENSG00000185104 FAF1
ENST00000424664 0.0436438990609771 0.00152912931016562 -0.470020621727024 ENSG00000225767 RP5-850O15.3
ENST00000472808 0.0746111951160957 0.00412935508470934 -0.32990801834123 ENSG00000185104 FAF1
ENST00000487898 0.0559421247671425 0.00234819433444635 -0.394766411997782 ENSG00000185104 FAF1
ENST00000262662 0.806975834726896 0.625605723115219 -0.0409377247184271 ENSG00000123080 CDKN2C
ENST00000396148 0.811463455170952 0.632399348945273 -0.0400205113730201 ENSG00000123080 CDKN2C
ENST00000371761 0.313867397158032 0.0708075539760955 -0.153605239161832 ENSG00000123080 CDKN2C
ENST00000242719 0.78600108065421 0.590550215980397 0.0321829316248495 ENSG00000123091 RNF11
ENST00000494873 0.449042701480491 0.160896941360191 0.0864833742895121 ENSG00000123091 RNF11
ENST00000486691 0.543405528780195 0.2555740247564 0.107117409333425 ENSG00000123091 RNF11
ENST00000371730 0.443534201524288 0.15601355494807 -0.108644529588024 ENSG00000085832 EPS15
ENST00000371733 0.443524856445091 0.156006169823599 -0.108644310793043 ENSG00000085832 EPS15
ENST00000396122 0.58456330867606 0.304617814340027 -0.0797340968649114 ENSG00000085832 EPS15
ENST00000486505 0.895869047572224 0.781060734813961 -0.0315615395411363 ENSG00000085832 EPS15
ENST00000478657 0.721835763600814 0.492129917951371 -0.0979844531039478 ENSG00000085832 EPS15
ENST00000493793 0.582517462749466 0.301850936555283 0.0790384605660405 ENSG00000085832 EPS15
ENST00000371727 0.315071930661109 0.07140102840215 -0.133308300376815 ENSG00000085832 EPS15
ENST00000464478 0.733296318529167 0.510193080430496 -0.0682318704378378 ENSG00000085832 EPS15
ENST00000471391 0.368679291433842 0.101217446847373 -0.115165481966853 ENSG00000085832 EPS15
ENST00000465467 0.314427551276537 0.071075210588381 -0.129098630904155 ENSG00000085832 EPS15
ENST00000371714 0.460418819496089 0.171209607404967 -0.142441074989081 ENSG00000117859 OSBPL9
ENST00000337809 0.454471925602676 0.165554055789876 -0.144270116750319 ENSG00000117859 OSBPL9
ENST00000371710 0.454471925602676 0.165554055789876 -0.144270116750319 ENSG00000117859 OSBPL9
ENST00000447887 0.460286704973104 0.171088147601688 -0.142492593626969 ENSG00000117859 OSBPL9
ENST00000495776 0.460286704973104 0.171088147601688 -0.142492593626969 ENSG00000117859 OSBPL9
ENST00000435686 0.460286704973104 0.171071911415054 -0.142496679365699 ENSG00000117859 OSBPL9
ENST00000435274 0.497427222763234 0.206569139308028 -0.119731598112407 ENSG00000117859 OSBPL9
ENST00000428468 0.460286704973104 0.171088147601688 -0.142492593626969 ENSG00000117859 OSBPL9
ENST00000453295 0.460286704973104 0.171088147601688 -0.142492593626969 ENSG00000117859 OSBPL9
ENST00000489990 0.235293954176705 0.0382482129380772 -0.17877014806807 ENSG00000117859 OSBPL9
ENST00000530544 0.566807001195619 0.283026432279542 -0.103025714661541 ENSG00000117859 OSBPL9
ENST00000484890 0.40801035826707 0.12853664580499 -0.0921301011278313 ENSG00000117859 OSBPL9
ENST00000534040 0.379273800218712 0.108129653326698 -0.12875715481401 ENSG00000117859 OSBPL9
ENST00000532975 0.373319799138401 0.104130077426198 -0.142409965355609 ENSG00000117859 OSBPL9
ENST00000527631 0.372083024673706 0.103220635074395 -0.140826988748564 ENSG00000117859 OSBPL9
ENST00000531828 0.71726238865209 0.484660750317884 -0.0626319857294497 ENSG00000117859 OSBPL9
ENST00000361556 0.590081871677423 0.311543125246072 -0.107375433717479 ENSG00000117859 OSBPL9
ENST00000473207 0.390820863585392 0.116186998877613 -0.126969038483781 ENSG00000117859 OSBPL9
ENST00000533884 0.379819599126826 0.108366697836191 -0.130068052784603 ENSG00000117859 OSBPL9
ENST00000481937 0.556814145712839 0.271096682939699 -0.0661583707302815 ENSG00000117859 OSBPL9
ENST00000526917 0.352761012243679 0.0918648088335792 -0.150827853109983 ENSG00000117859 OSBPL9
ENST00000462759 0.590081871677423 0.311543125246072 -0.107375433717479 ENSG00000117859 OSBPL9
ENST00000486942 0.585581837311821 0.305588653149818 -0.110598786798584 ENSG00000117859 OSBPL9
ENST00000467064 0.201706279755614 0.0280706071340365 -0.249679596725831 ENSG00000117859 OSBPL9
ENST00000524620 0.228613903363967 0.0361394702778031 -0.220396455716282 ENSG00000117859 OSBPL9
ENST00000528603 0.388797744304122 0.114727926948868 -0.170174291652004 ENSG00000117859 OSBPL9
ENST00000475697 0.640453762582758 0.376801390882176 -0.105824080993967 ENSG00000117859 OSBPL9
ENST00000531061 0.541072264339167 0.252553715696998 -0.13193468618747 ENSG00000117859 OSBPL9
ENST00000531819 0.697614471221773 0.457100717887233 -0.0881088000607832 ENSG00000117859 OSBPL9
ENST00000533825 0.702384545679784 0.463655768137416 -0.0872242731830579 ENSG00000117859 OSBPL9
ENST00000440943 0.640473704871992 0.37693620510101 -0.0549655381307666 ENSG00000078618 NRD1
ENST00000352171 0.499162496754962 0.208091219542522 -0.0637114790012709 ENSG00000078618 NRD1
ENST00000354831 0.499162496754962 0.208091219542522 -0.0637114790012709 ENSG00000078618 NRD1
ENST00000485608 0.69141005036524 0.446481090455757 -0.0462216229151883 ENSG00000078618 NRD1
ENST00000539524 0.520234708741455 0.23053977792169 -0.0753422511108621 ENSG00000078618 NRD1
ENST00000464385 0.713811547183753 0.479954669792627 -0.080874991728211 ENSG00000078618 NRD1
ENST00000588291 0.928272817090514 0.844099580216022 0.0164021506967251 ENSG00000266993 RP4-657D16.3
ENST00000586761 0.968853331855626 0.929357989527741 -0.00736426824418115 ENSG00000266993 RP4-657D16.3
ENST00000475310 0.949453839256441 0.88708468647895 0.0146373412981023 ENSG00000078618 NRD1
ENST00000497358 0.832383138146333 0.667930871774575 -0.0335925894579353 ENSG00000078618 NRD1
ENST00000544028 0.447873241272419 0.15996891700885 -0.0698823214194672 ENSG00000078618 NRD1
ENST00000591675 0.938974483450919 0.865462717149863 -0.0153856665870654 ENSG00000266993 RP4-657D16.3
ENST00000483007 0.744141023753892 0.525601463602806 0.0527274055160521 ENSG00000078618 NRD1
ENST00000473805 0.575348732085361 0.292639119123935 -0.0910673039885317 ENSG00000078618 NRD1
ENST00000475715 0.998685561204585 0.99686775601603 0.000261299021523052 ENSG00000078618 NRD1
ENST00000491410 0.365436355070054 0.0993137259246305 -0.100378057465032 ENSG00000078618 NRD1
ENST00000468722 0.753711168999018 0.54133774379534 -0.0522485905792707 ENSG00000078618 NRD1
ENST00000371655 0.594739524361486 0.317534255560461 -0.125351297155261 ENSG00000169213 RAB3B
ENST00000469458 0.421985952904523 0.138788436506524 -0.207736954034098 ENSG00000117862 TXNDC12
ENST00000371626 0.384910505740245 0.111732256509472 -0.165347999213219 ENSG00000117862 TXNDC12
ENST00000472624 0.455003974204518 0.166112727378633 -0.101156796665772 ENSG00000117862 TXNDC12
ENST00000471493 0.256901295315744 0.0458757399479569 -0.223692110070835 ENSG00000117862 TXNDC12
ENST00000371614 0.804625165119428 0.622174436067864 0.0518445292549238 ENSG00000198841 KTI12
ENST00000425802 0.646288860171554 0.38492493962412 -0.100818631956608 ENSG00000223390 RP11-91A18.4
ENST00000610127 0.438744409578384 0.151827537392028 -0.138023168970768 ENSG00000117862 TXNDC12
ENST00000313334 0.293267606031414 0.0613921092093984 -0.142225339311191 ENSG00000134717 BTF3L4
ENST00000477828 0.539599603902354 0.251134681720728 -0.0928085110565847 ENSG00000134717 BTF3L4
ENST00000489308 0.370757386210382 0.102509518891955 -0.121830524194953 ENSG00000134717 BTF3L4
ENST00000526132 0.390208445062328 0.115699706278252 -0.121906737349203 ENSG00000134717 BTF3L4
ENST00000472944 0.331655594255752 0.0793500492084779 -0.138556158702319 ENSG00000134717 BTF3L4
ENST00000524414 0.836514034803579 0.674930717686295 -0.0443683504222292 ENSG00000134717 BTF3L4
ENST00000484036 0.595019947611593 0.317884582748313 -0.0836344468868128 ENSG00000134717 BTF3L4
ENST00000533836 0.530450510645374 0.241239070354578 -0.104381082448074 ENSG00000134717 BTF3L4
ENST00000361625 0.328018719492223 0.0776408281696595 -0.149853253278449 ENSG00000157077 ZFYVE9
ENST00000357206 0.157834801799172 0.0173831177466228 -0.164960436843123 ENSG00000157077 ZFYVE9
ENST00000287727 0.168588178897374 0.0197823200820994 -0.161576171594834 ENSG00000157077 ZFYVE9
ENST00000371591 0.211052524464818 0.0306815080092623 -0.140310272190917 ENSG00000157077 ZFYVE9
ENST00000469134 0.0660200843714547 0.00321590949650106 -0.260604391008001 ENSG00000157077 ZFYVE9
ENST00000470844 0.090095905570415 0.00583345360944318 0.180394658244445 ENSG00000154222 CC2D1B
ENST00000371586 0.233581929397264 0.0377274850576881 0.181657434010665 ENSG00000154222 CC2D1B
ENST00000284376 0.235821464539014 0.0384367705893714 0.180677177760486 ENSG00000154222 CC2D1B
ENST00000491136 0.235297492294245 0.0382589417850331 0.180786434087805 ENSG00000154222 CC2D1B
ENST00000438021 0.0686053075152194 0.00347241868768707 0.206720677842959 ENSG00000154222 CC2D1B
ENST00000460261 0.0581756552102944 0.00253389064818132 0.251516652492119 ENSG00000154222 CC2D1B
ENST00000606527 0.125928965920707 0.0110872874088369 0.262593329290938 ENSG00000272100 RP11-155O18.6
ENST00000450942 0.0500625579986046 0.00194459016747791 0.25675585946182 ENSG00000154222 CC2D1B
ENST00000460370 0.0516816231131281 0.00205767818812248 0.271456946394381 ENSG00000154222 CC2D1B
ENST00000438831 0.293016377110719 0.0611617916654379 0.179453401371513 ENSG00000154222 CC2D1B
ENST00000492426 0.0705212104429727 0.00371534640992174 0.331210323049259 ENSG00000154222 CC2D1B
ENST00000485966 0.329390264965316 0.0783849980754364 0.183650809473679 ENSG00000154222 CC2D1B
ENST00000494789 0.29661800717949 0.0629486725931732 0.240448811056732 ENSG00000154222 CC2D1B
ENST00000371568 0.382682853617749 0.110225276359635 0.126737276955784 ENSG00000085840 ORC1
ENST00000371566 0.387545028094374 0.113746184347364 0.125535608678257 ENSG00000085840 ORC1
ENST00000257181 0.756370591425696 0.545623926406448 0.0540875004447806 ENSG00000134748 PRPF38A
ENST00000487160 0.450266056567933 0.161931594012372 0.118273893315871 ENSG00000134748 PRPF38A
ENST00000474048 0.367206419608815 0.100404135410549 0.1055245303293 ENSG00000134748 PRPF38A
ENST00000528457 0.987096403747299 0.970051862459212 0.00379566301287382 ENSG00000134744 ZCCHC11
ENST00000527941 0.963861693865315 0.917917293249486 0.0106779309437796 ENSG00000134744 ZCCHC11
ENST00000257177 0.578633401570554 0.296796217821193 -0.0998530036018553 ENSG00000134744 ZCCHC11
ENST00000371544 0.579170522684063 0.297721554318548 -0.0996159779182028 ENSG00000134744 ZCCHC11
ENST00000466440 0.521965978260595 0.232413889156946 -0.135152163089881 ENSG00000134744 ZCCHC11
ENST00000494469 0.57558908863054 0.292993269494764 -0.116480044088275 ENSG00000134744 ZCCHC11
ENST00000471623 0.948142302782354 0.883849441652171 -0.0174619355539309 ENSG00000134744 ZCCHC11
ENST00000531722 0.454005118104342 0.165107380957445 -0.139956839928593 ENSG00000134744 ZCCHC11
ENST00000474453 0.428479584716664 0.143691162542113 -0.14891368197053 ENSG00000134744 ZCCHC11
ENST00000470212 0.0920253146998872 0.00605736248657485 -0.330963372375783 ENSG00000134744 ZCCHC11
ENST00000469810 0.561143885831733 0.27594347829792 -0.102441563091984 ENSG00000134744 ZCCHC11
ENST00000528642 0.66081744457439 0.404094295810835 -0.0812545673676552 ENSG00000134744 ZCCHC11
ENST00000497120 0.85156245086043 0.700928032291429 0.0428204398266914 ENSG00000134744 ZCCHC11
ENST00000484723 0.661390701491628 0.404852018606859 -0.0775807739816206 ENSG00000134744 ZCCHC11
ENST00000371541 0.693398928043324 0.449939270243453 -0.0769715964541615 ENSG00000134744 ZCCHC11
ENST00000481133 0.455667083560938 0.166733334611709 0.17235601519533 ENSG00000134744 ZCCHC11
ENST00000473856 0.565790514232716 0.281925072025757 -0.107675330445043 ENSG00000134744 ZCCHC11
ENST00000355809 0.533452154146631 0.244639787664362 -0.11943199568327 ENSG00000134744 ZCCHC11
ENST00000470626 0.922233665287483 0.832337317726273 -0.0210500940157701 ENSG00000134744 ZCCHC11
ENST00000524582 0.893819890141506 0.777688546750858 -0.0275664323898658 ENSG00000134744 ZCCHC11
ENST00000371538 0.99568214590452 0.989707124038308 -0.00106713308175349 ENSG00000162377 COA7
ENST00000486918 0.693695052249078 0.4504541960051 -0.067429174971927 ENSG00000162377 COA7
ENST00000443756 0.178788007018469 0.0221798432864165 -0.182032237187832 ENSG00000162378 ZYG11B
ENST00000545132 0.0826487684773588 0.00498201845905626 -0.226937299434579 ENSG00000162378 ZYG11B
ENST00000294353 0.503983650392541 0.213099914930369 -0.0836761225449881 ENSG00000162378 ZYG11B
ENST00000371522 0.564888686795837 0.280415741960855 0.0851494446175636 ENSG00000121310 ECHDC2
ENST00000460612 0.563603987201778 0.278661891925913 0.0858817260334406 ENSG00000121310 ECHDC2
ENST00000539680 0.759786639517557 0.550739170580846 -0.064499456312963 ENSG00000121310 ECHDC2
ENST00000479183 0.839634382401854 0.679791207542685 -0.0370900059133369 ENSG00000121310 ECHDC2
ENST00000543419 0.51514509993315 0.225537579037428 0.0870041353443161 ENSG00000121310 ECHDC2
ENST00000463923 0.517095210025044 0.227583047531488 0.0865391828936811 ENSG00000121310 ECHDC2
ENST00000371520 0.564339712141634 0.279489724757496 0.0857326835127125 ENSG00000121310 ECHDC2
ENST00000358358 0.565651981976542 0.281629148117786 0.0853662749754636 ENSG00000121310 ECHDC2
ENST00000498544 0.934629493825462 0.857176921247429 -0.0145925417608769 ENSG00000121310 ECHDC2
ENST00000476477 0.564888686795837 0.280435635011239 0.0874869402733026 ENSG00000121310 ECHDC2
ENST00000536120 0.564888686795837 0.280435635011239 0.0874869402733026 ENSG00000121310 ECHDC2
ENST00000479593 0.456970363725476 0.168016431981777 0.125037301621915 ENSG00000121310 ECHDC2
ENST00000467988 0.556529009551745 0.270647553368241 0.0927444286625233 ENSG00000121310 ECHDC2
ENST00000487866 0.64049817932845 0.376978916477092 0.0817911274977975 ENSG00000121310 ECHDC2
ENST00000486170 0.497423890953704 0.206517792196195 0.120805070681251 ENSG00000121310 ECHDC2
ENST00000487851 0.442581223076933 0.155154917915412 0.146439425933025 ENSG00000121310 ECHDC2
ENST00000541281 0.567693117732162 0.284014406780406 0.0964364016109182 ENSG00000121310 ECHDC2
ENST00000488268 0.608523278453932 0.33493918862886 0.0807865460825409 ENSG00000121310 ECHDC2
ENST00000544365 0.631416885587671 0.36463691120664 0.079396533320916 ENSG00000121310 ECHDC2
ENST00000495920 0.6383633637385 0.373775521791301 0.0784638499135633 ENSG00000121310 ECHDC2
ENST00000492992 0.857452710102681 0.711385660703482 0.0398116449726404 ENSG00000121310 ECHDC2
ENST00000480312 0.621409625449524 0.351661479375237 0.0822654796931895 ENSG00000121310 ECHDC2
ENST00000544531 0.660511439421591 0.403587563525725 0.0750290151087571 ENSG00000121310 ECHDC2
ENST00000493896 0.954943233581589 0.898288686350873 0.0155906420069241 ENSG00000121310 ECHDC2
ENST00000487040 0.863323532050676 0.721084736648157 0.0449842317617555 ENSG00000121310 ECHDC2
ENST00000542552 0.580868598573665 0.299747176390035 0.0858743691969998 ENSG00000121310 ECHDC2
ENST00000474789 0.662467303875595 0.406257317936853 0.0675662989276965 ENSG00000121310 ECHDC2
ENST00000371514 0.523435468130465 0.234029772732451 -0.0688069119246922 ENSG00000116171 SCP2
ENST00000478631 0.52756723759767 0.23821690829255 -0.0677296713500428 ENSG00000116171 SCP2
ENST00000528311 0.569474719430936 0.285910720728432 -0.053566678139686 ENSG00000116171 SCP2
ENST00000371509 0.586178983324402 0.30630482143321 -0.0507667686596277 ENSG00000116171 SCP2
ENST00000407246 0.484831233173573 0.194338848296353 -0.0726302577675989 ENSG00000116171 SCP2
ENST00000371513 0.448268812228279 0.160246884829642 -0.110152929847319 ENSG00000116171 SCP2
ENST00000528809 0.291554164314141 0.0603689256424273 -0.170912818100384 ENSG00000116171 SCP2
ENST00000529363 0.474896616900548 0.184988292325221 -0.12038179229122 ENSG00000116171 SCP2
ENST00000473584 0.503786929681996 0.212932949259012 -0.136408162765372 ENSG00000116171 SCP2
ENST00000430330 0.966559543656085 0.92431941244107 -0.00586338805644335 ENSG00000116171 SCP2
ENST00000408941 0.882452484395987 0.757002850053229 -0.0207840168788374 ENSG00000116171 SCP2
ENST00000478274 0.99730737986439 0.993076047864671 0.000861270391140749 ENSG00000116171 SCP2
ENST00000484100 0.982894431868841 0.960608347273016 0.00307435852989994 ENSG00000116171 SCP2
ENST00000533119 0.999620029599542 0.999259822807023 -5.73687731167361e-05 ENSG00000116171 SCP2
ENST00000435345 0.985869154139568 0.966621796450416 -0.00261059203689991 ENSG00000116171 SCP2
ENST00000488965 0.893270316390808 0.776889678842875 -0.0191011324974935 ENSG00000116171 SCP2
ENST00000371486 0.559699731588974 0.274398504156005 -0.107690460318015 ENSG00000157184 CPT2
ENST00000468572 0.991786854790035 0.981477696408452 0.00295728604117944 ENSG00000157184 CPT2
ENST00000452466 0.500102572324118 0.20889948485299 -0.154133073999631 ENSG00000236723 RP5-1024G6.2
ENST00000294360 0.447459293427741 0.159523418279154 0.108765511321412 ENSG00000162384 C1orf123
ENST00000483739 0.574251390145416 0.291396898704483 0.0820188680186019 ENSG00000162384 C1orf123
ENST00000470385 0.40102848156948 0.123724863975668 0.132050276773593 ENSG00000162384 C1orf123
ENST00000478839 0.717016060809028 0.484419192008125 0.0709717128941163 ENSG00000162384 C1orf123
ENST00000489755 0.623017014704174 0.354092548216703 0.112673676123269 ENSG00000162384 C1orf123
ENST00000474227 0.541737882775083 0.253277720028295 0.146369700261695 ENSG00000162384 C1orf123
ENST00000602807 0.68801778552948 0.44139635443549 0.101247160425347 ENSG00000162384 C1orf123
ENST00000371470 0.698239619393039 0.458188733208274 0.0546799743425402 ENSG00000162385 MAGOH
ENST00000371466 0.702805622115475 0.464297238608766 0.0539444454929602 ENSG00000162385 MAGOH
ENST00000495868 0.916828108129793 0.82224521106412 0.0198000833573444 ENSG00000162385 MAGOH
ENST00000462941 0.653254624809974 0.393793693860086 0.0718948532727086 ENSG00000162385 MAGOH
ENST00000602943 0.929824349276145 0.847146569326696 0.0236873281303524 ENSG00000270172 RP5-1024G6.8
ENST00000306052 0.84583487368704 0.690352245838905 -0.0215188675148937 ENSG00000157193 LRP8
ENST00000529670 0.889280995161923 0.769894015029772 -0.0230057860523973 ENSG00000157193 LRP8
ENST00000371454 0.862094731298573 0.719271739842099 -0.0205865999437052 ENSG00000157193 LRP8
ENST00000465675 0.776238272297657 0.575971236564797 -0.0317784756312093 ENSG00000157193 LRP8
ENST00000354412 0.840293085903917 0.680937865693553 -0.0233968955711421 ENSG00000157193 LRP8
ENST00000480045 0.80065018357253 0.61604124583759 -0.02901315740574 ENSG00000157193 LRP8
ENST00000347547 0.771068914334267 0.567803949030091 -0.033258276996378 ENSG00000157193 LRP8
ENST00000459674 0.8753836768542 0.743094173732416 -0.0300963714647511 ENSG00000157193 LRP8
ENST00000460214 0.870541665702529 0.7339771714308 0.0369322629149899 ENSG00000157193 LRP8
ENST00000481431 0.380809514441107 0.109074147165059 0.144315866411467 ENSG00000157193 LRP8
ENST00000475501 0.88928162359559 0.76990277568632 0.0220052357483901 ENSG00000157193 LRP8
ENST00000496580 0.784135439305611 0.587792743207199 -0.0578297307242241 ENSG00000157193 LRP8
ENST00000312233 0.084282189451344 0.00516221596482453 -0.361374884834846 ENSG00000174332 GLIS1
ENST00000371429 0.832386832546758 0.667986010847419 -0.027438540056195 ENSG00000058804 NDC1
ENST00000540001 0.832386832546758 0.667986010847419 -0.027438540056195 ENSG00000058804 NDC1
ENST00000537333 0.748993604681856 0.533138685846046 -0.0427887270423032 ENSG00000058804 NDC1
ENST00000234725 0.664622412269795 0.409137789080196 -0.0583581787319794 ENSG00000058804 NDC1
ENST00000480952 0.742366799299937 0.523312691359044 0.0579765843679637 ENSG00000058804 NDC1
ENST00000464950 0.610766974873878 0.337700859815376 -0.0758675631483907 ENSG00000058799 YIPF1
ENST00000371399 0.610796878730342 0.337802978308928 -0.0758654166838241 ENSG00000058799 YIPF1
ENST00000072644 0.610796878730342 0.337802978308928 -0.0758654166838241 ENSG00000058799 YIPF1
ENST00000539954 0.687624474406673 0.440694669155913 -0.0638671834965892 ENSG00000058799 YIPF1
ENST00000469457 0.586838769859824 0.307186391235658 -0.0897330346222516 ENSG00000058799 YIPF1
ENST00000480151 0.591345957430101 0.313435758975656 -0.0885555765353105 ENSG00000058799 YIPF1
ENST00000412288 0.481885840557827 0.191587801156826 -0.11825001127942 ENSG00000058799 YIPF1
ENST00000465897 0.419672012600262 0.137109080426208 -0.13465993873255 ENSG00000058799 YIPF1
ENST00000472983 0.816121887809482 0.640455478325885 -0.0447032222517657 ENSG00000058799 YIPF1
ENST00000371378 0.985406425055982 0.965712864144995 0.00317102569906561 ENSG00000081870 HSPB11
ENST00000194214 0.987292704744745 0.970535274285389 0.00282239579502873 ENSG00000081870 HSPB11
ENST00000489675 0.538512293018251 0.249980560967661 -0.156021679372716 ENSG00000081870 HSPB11
ENST00000371377 0.987948701229722 0.971649398851317 -0.00262944455996525 ENSG00000081870 HSPB11
ENST00000371376 0.846381715289105 0.691210135958366 0.0290728774405758 ENSG00000081870 HSPB11
ENST00000488884 0.552642304962564 0.265747814960988 0.0804097185239021 ENSG00000081870 HSPB11
ENST00000371370 0.327134020500888 0.0772813696402725 0.135670304701216 ENSG00000116212 LRRC42
ENST00000371368 0.188500687790803 0.024529646926413 0.215931716478649 ENSG00000116212 LRRC42
ENST00000319223 0.348486945815984 0.0895572078889026 0.131962478764777 ENSG00000116212 LRRC42
ENST00000444987 0.164323909452301 0.0188267252814241 0.219037938535483 ENSG00000116212 LRRC42
ENST00000477905 0.604361969865945 0.329537256672539 0.114306916280195 ENSG00000116212 LRRC42
ENST00000371348 0.906273164638342 0.801393848561676 0.0166935638034654 ENSG00000116209 TMEM59
ENST00000371344 0.942313557259536 0.871996525331866 0.00874835522943992 ENSG00000116209 TMEM59
ENST00000234831 0.241354392053335 0.0403707650853234 0.0893864124304482 ENSG00000116209 TMEM59
ENST00000371341 0.203028664010738 0.0285155568846644 0.0984687282562734 ENSG00000116209 TMEM59
ENST00000470395 0.556903880993874 0.27134347427691 0.0706369359153051 ENSG00000116209 TMEM59
ENST00000420738 0.210470886365834 0.0305117639016902 0.111441366146753 ENSG00000116209 TMEM59
ENST00000440019 0.209443690453005 0.0302340493900704 0.111602580119706 ENSG00000116209 TMEM59
ENST00000452421 0.211456263443781 0.0308011456453037 0.111279607879344 ENSG00000116209 TMEM59
ENST00000371337 0.0934398130621044 0.00625733743599622 0.155430755670414 ENSG00000116209 TMEM59
ENST00000498272 0.748304893033577 0.531992716340899 -0.0437227355561854 ENSG00000116205 TCEANC2
ENST00000234827 0.68036459491275 0.430717369949523 -0.0638233669314347 ENSG00000116205 TCEANC2
ENST00000371331 0.304964561389812 0.0667552011816135 -0.205705448349677 ENSG00000116205 TCEANC2
ENST00000525949 0.792451897695961 0.601116674774104 0.0622570504691955 ENSG00000256407 RP11-446E24.4
ENST00000311841 0.947276425948403 0.881974481810908 0.0133444623308189 ENSG00000256407 RP11-446E24.4
ENST00000536061 0.735990276965707 0.514606812592863 0.0802600056711574 ENSG00000248835 AL357673.1
ENST00000420054 0.896708868711735 0.782708285852982 -0.0299990434419883 ENSG00000215883 CYB5RL
ENST00000421415 0.865715201337034 0.725070251453816 -0.0351073222359942 ENSG00000215883 CYB5RL
ENST00000490863 0.871959055558378 0.736956636787132 -0.0335135106869442 ENSG00000215883 CYB5RL
ENST00000401046 0.903527541374756 0.795578279500823 -0.0281173855833036 ENSG00000215883 CYB5RL
ENST00000419823 0.993509295415417 0.984864604898463 0.00195172610664865 ENSG00000215883 CYB5RL
ENST00000528287 0.968352793442848 0.928146525749887 0.00907844985529853 ENSG00000215883 CYB5RL
ENST00000534324 0.623494439153027 0.354717237331687 0.104752951788575 ENSG00000215883 CYB5RL
ENST00000287899 0.650241841401096 0.39001893761651 0.094335189362081 ENSG00000215883 CYB5RL
ENST00000542737 0.778617328002267 0.579813111656318 0.0568119610392691 ENSG00000215883 CYB5RL
ENST00000537208 0.778617328002267 0.579813111656318 0.0568119610392691 ENSG00000215883 CYB5RL
ENST00000493530 0.691358668129935 0.446326540708738 0.0877998776805359 ENSG00000215883 CYB5RL
ENST00000487096 0.905680761890594 0.800142133331376 0.0209664078810425 ENSG00000116221 MRPL37
ENST00000497820 0.911604026242286 0.811894440520617 0.0302780993652857 ENSG00000215883 CYB5RL
ENST00000360840 0.996497805423697 0.991309896246897 0.000953857365617621 ENSG00000116221 MRPL37
ENST00000605337 0.971327788818506 0.934722360677705 -0.00711607868620387 ENSG00000116221 MRPL37
ENST00000490670 0.9061569291895 0.801065163734574 0.0228812963397199 ENSG00000116221 MRPL37
ENST00000336230 0.996497805423697 0.991309896246897 0.000953857365617621 ENSG00000116221 MRPL37
ENST00000398219 0.392171644794026 0.117104344603653 -0.193233859396658 ENSG00000116221 MRPL37
ENST00000326956 0.152580998788691 0.0161941537598387 -0.187881969536651 ENSG00000157216 SSBP3
ENST00000528930 0.879422518489944 0.751775468807186 -0.0349683923211871 ENSG00000157216 SSBP3
ENST00000417664 0.0442882311680821 0.00156889104960202 -0.269644688006107 ENSG00000157216 SSBP3
ENST00000371320 0.0517689431396895 0.002070748193956 -0.261443203553388 ENSG00000157216 SSBP3
ENST00000371319 0.0521538284040206 0.00210352020162225 -0.263940293114204 ENSG00000157216 SSBP3
ENST00000533946 0.048014750368559 0.00180382495609869 -0.272871021424795 ENSG00000157216 SSBP3
ENST00000357475 0.0468726389790941 0.00173315925028869 -0.273887977548694 ENSG00000157216 SSBP3
ENST00000426150 0.0976450028957063 0.00680709181232656 -0.228929907903946 ENSG00000157216 SSBP3
ENST00000444533 0.14735976091658 0.0150922295960375 -0.24129727693471 ENSG00000157216 SSBP3
ENST00000420121 0.140261246845359 0.0137557295081384 -0.224646025884353 ENSG00000157216 SSBP3
ENST00000530618 0.329586095862648 0.0784940516211367 -0.211321236569656 ENSG00000157216 SSBP3
ENST00000533209 0.0645081724562769 0.00306638435087245 -0.288437147763607 ENSG00000157216 SSBP3
ENST00000525990 0.0460886534415365 0.00168377100349104 -0.303714103257339 ENSG00000157216 SSBP3
ENST00000528787 0.0571774475816586 0.00245446199264886 -0.294523546988774 ENSG00000157216 SSBP3
ENST00000481208 0.549300864436927 0.262151561654758 -0.133188878678621 ENSG00000162390 ACOT11
ENST00000498228 0.658351441430516 0.400588877163509 -0.112213854948471 ENSG00000162390 ACOT11
ENST00000343744 0.72594464027244 0.499239538914935 -0.0796455587529814 ENSG00000162390 ACOT11
ENST00000371316 0.581898646008789 0.301187500417174 -0.108582514688571 ENSG00000162390 ACOT11
ENST00000606515 0.658359443254066 0.400691073515556 0.0557132841158648 ENSG00000271723 MROH7-TTC4
ENST00000425300 0.64950707827467 0.388810072016424 0.0551023839954253 ENSG00000271723 MROH7-TTC4
ENST00000414150 0.671894123193508 0.418800457436779 0.0518664786139367 ENSG00000271723 MROH7-TTC4
ENST00000460155 0.557548518513706 0.272022313365755 0.071473908372878 ENSG00000271723 MROH7-TTC4
ENST00000371281 0.535688712770308 0.246655375701705 0.0745959143642814 ENSG00000243725 TTC4
ENST00000486621 0.997014147047581 0.992398937884956 0.000968331512750294 ENSG00000243725 TTC4
ENST00000371284 0.541264661816917 0.252703079756052 0.0738778362543965 ENSG00000243725 TTC4
ENST00000486091 0.768181642636796 0.563054015673765 -0.0637338006570552 ENSG00000243725 TTC4
ENST00000371279 0.449543991481387 0.161438660187143 0.17495913018793 ENSG00000162396 PARS2
ENST00000371269 0.350800081471089 0.0908679058264058 0.138764140405696 ENSG00000116133 DHCR24
ENST00000436604 0.418330362423052 0.135981654748388 0.163669965483526 ENSG00000116133 DHCR24
ENST00000537443 0.356584032884107 0.0939480153163663 0.125688420495191 ENSG00000116133 DHCR24
ENST00000535035 0.331668608182482 0.0794150349823569 0.127629021520979 ENSG00000116133 DHCR24
ENST00000415336 0.524086420865454 0.234761468816207 0.158017336432277 ENSG00000242396 RP11-67L3.5
ENST00000294383 0.221249946364821 0.0339017240041147 -0.145376658671696 ENSG00000162402 USP24
ENST00000407756 0.220899534009469 0.033798532794247 -0.145445096199963 ENSG00000162402 USP24
ENST00000484447 0.766946479575187 0.561255362460882 0.0673846179228711 ENSG00000162402 USP24
ENST00000480962 0.719309330557185 0.487918092890374 0.0892127276217927 ENSG00000162402 USP24
ENST00000472566 0.766221992246734 0.560071958132046 0.0565400022422816 ENSG00000162402 USP24
ENST00000512504 0.599351931990274 0.323565869299267 0.115131951472037 ENSG00000162402 USP24
ENST00000482197 0.446388045461815 0.158570741743582 0.159566763103138 ENSG00000162402 USP24
ENST00000371250 0.474637313093108 0.184660876909732 -0.129890468155561 ENSG00000162407 PPAP2B
ENST00000472957 0.733331983883553 0.5102986087035 -0.0892629688588293 ENSG00000162407 PPAP2B
ENST00000461655 0.553669862241643 0.266931486602539 -0.136558688536602 ENSG00000162407 PPAP2B
ENST00000371244 0.792344167744503 0.600945281108474 -0.0603106738917041 ENSG00000162409 PRKAA2
ENST00000485760 0.19577635980125 0.0265488795334032 -0.217993271427639 ENSG00000173406 DAB1
ENST00000467509 0.0718860807089876 0.00384796838265345 -0.372025085193255 ENSG00000162600 OMA1
ENST00000460671 0.195335937461742 0.0264236795284186 -0.309725028320835 ENSG00000162600 OMA1
ENST00000421528 0.194834348801362 0.02628094482261 -0.242714137816696 ENSG00000162600 OMA1
ENST00000358603 0.546163661247164 0.258588787704781 -0.10959219317086 ENSG00000162600 OMA1
ENST00000371226 0.618546324043276 0.348135908057805 -0.0910241020245149 ENSG00000162600 OMA1
ENST00000476933 0.398092106703581 0.121566487099809 -0.208817300528654 ENSG00000162600 OMA1
ENST00000456980 0.978253523982672 0.950269851153971 0.00614181828721717 ENSG00000162600 OMA1
ENST00000467063 0.989845556739126 0.976639079940352 0.00288885914986111 ENSG00000162600 OMA1
ENST00000419242 0.90626044565224 0.801342506077557 0.0250735681107828 ENSG00000162600 OMA1
ENST00000426139 0.911383284029026 0.811495743465852 0.0237961300762334 ENSG00000162600 OMA1
ENST00000453710 0.912572313556585 0.813684314911185 0.0256958733683406 ENSG00000162600 OMA1
ENST00000482274 0.667059749002535 0.412470106093474 0.0930851031332331 ENSG00000162600 OMA1
ENST00000472487 0.722933855328126 0.493883454948778 -0.0653246708940483 ENSG00000162601 MYSM1
ENST00000493821 0.780615931876029 0.582566103978183 -0.0560532098195043 ENSG00000162601 MYSM1
ENST00000401044 0.701916464277549 0.462890009436808 -0.0711337857196989 ENSG00000162601 MYSM1
ENST00000481973 0.973990522098968 0.940915156983058 -0.00871841759823771 ENSG00000162601 MYSM1
ENST00000466774 0.470389942804975 0.18100646722719 -0.113004148951722 ENSG00000162601 MYSM1
ENST00000483003 0.553669862241643 0.266939430119421 -0.103162427185222 ENSG00000162601 MYSM1
ENST00000489282 0.316325132851126 0.072145402892478 -0.168436986806859 ENSG00000162601 MYSM1
ENST00000371222 0.202280137862554 0.0282160513841909 0.212868271933721 ENSG00000177606 JUN
ENST00000544621 0.544301081382392 0.256610576342387 -0.15507113833806 ENSG00000234807 LINC01135
ENST00000419531 0.553330782157064 0.266476088215749 -0.151994305585401 ENSG00000234807 LINC01135
ENST00000582567 0.836096605285734 0.674357513943315 -0.0545412833628975 ENSG00000172456 FGGY
ENST00000413489 0.117313067884324 0.00957429851817639 -0.313437980800788 ENSG00000172456 FGGY
ENST00000474476 0.0127584902804141 0.000177531981542121 -0.438864174479535 ENSG00000172456 FGGY
ENST00000462744 0.344001830636278 0.0867032931464639 -0.211811106857709 ENSG00000172456 FGGY
ENST00000371218 0.00970615691760356 0.000110451132988606 -0.458288127142189 ENSG00000172456 FGGY
ENST00000495718 0.00926295835967669 0.000102531868381158 -0.448862961050835 ENSG00000172456 FGGY
ENST00000303721 0.00970615691760356 0.000110451132988606 -0.458288127142189 ENSG00000172456 FGGY
ENST00000430447 0.00918372272802447 0.000101145685039316 -0.453161637757828 ENSG00000172456 FGGY
ENST00000371212 0.00713789908342468 6.26458525345091e-05 -0.481841178098978 ENSG00000172456 FGGY
ENST00000475949 0.00720444282558854 6.47355373412525e-05 -0.474880182702392 ENSG00000172456 FGGY
ENST00000485720 0.0303804674697523 0.00079805088132234 -0.450366368022677 ENSG00000172456 FGGY
ENST00000371210 0.0104479626242913 0.000125217786034476 -0.498443404134616 ENSG00000172456 FGGY
ENST00000493891 0.0305859301983173 0.000810782904360826 -0.443356810766811 ENSG00000172456 FGGY
ENST00000476939 0.023751155423262 0.000535240396168677 -0.466917878738758 ENSG00000172456 FGGY
ENST00000472783 0.0313949527947784 0.000848467536245356 -0.453010080199677 ENSG00000172456 FGGY
ENST00000471169 0.0383757341825752 0.00121130335264794 -0.438557589187628 ENSG00000172456 FGGY
ENST00000423403 0.0157654500331202 0.000260014120937999 -0.457639747744776 ENSG00000231252 RP11-436K8.1
ENST00000371191 0.0857824913782532 0.00532417677112203 -0.327626050503422 ENSG00000162599 NFIA
ENST00000476646 0.07558427057326 0.00424816703221972 -0.344905463744623 ENSG00000162599 NFIA
ENST00000407417 0.0576158668056742 0.00249372031068584 -0.351933634939855 ENSG00000162599 NFIA
ENST00000479364 0.0578368675523641 0.00251109157006892 -0.360237430447785 ENSG00000162599 NFIA
ENST00000371189 0.0581756552102944 0.00253493846412038 -0.353829214879048 ENSG00000162599 NFIA
ENST00000403491 0.0296781742899599 0.000768073234650075 -0.352243836548803 ENSG00000162599 NFIA
ENST00000371187 0.0486785187460313 0.00185529788254069 -0.353477177917401 ENSG00000162599 NFIA
ENST00000485903 0.0517743988830754 0.00207451258145262 -0.361614278194972 ENSG00000162599 NFIA
ENST00000371185 0.0520497519759702 0.0020926397172422 -0.361932051160887 ENSG00000162599 NFIA
ENST00000371184 0.0508069725574703 0.00199533522207075 -0.362564522688413 ENSG00000162599 NFIA
ENST00000496712 0.212992162322749 0.0312381829435027 -0.265456200547946 ENSG00000162599 NFIA
ENST00000357977 0.249173712677423 0.0431459646562994 -0.25445637571338 ENSG00000162599 NFIA
ENST00000493627 0.509019278013655 0.218545360200946 -0.173612960509391 ENSG00000162599 NFIA
ENST00000606498 0.325760920544755 0.0766283013914005 -0.142221648802545 ENSG00000162604 TM2D1
ENST00000294613 0.324761812730893 0.0761568401285233 -0.14250150331273 ENSG00000162604 TM2D1
ENST00000472357 0.877924538268473 0.748300274002278 0.0316847440278381 ENSG00000162604 TM2D1
ENST00000371180 0.324761812730893 0.0761568401285233 -0.14250150331273 ENSG00000162604 TM2D1
ENST00000488206 0.336902369632117 0.0824399569362818 -0.13584159262711 ENSG00000162604 TM2D1
ENST00000472989 0.768097012255867 0.562890275589708 -0.0429424653053117 ENSG00000162604 TM2D1
ENST00000488410 0.680118445338765 0.430285043958988 -0.0682001801181828 ENSG00000162604 TM2D1
ENST00000468586 0.204558582153154 0.0289647996996866 -0.144996739890174 ENSG00000162604 TM2D1
ENST00000371178 0.434957213767858 0.148835919230567 -0.0933943119709457 ENSG00000162604 TM2D1
ENST00000494926 0.453383091697911 0.16455905028986 -0.0897904690116255 ENSG00000162604 TM2D1
ENST00000496465 0.450577075575233 0.162220511231221 -0.0897666203859021 ENSG00000162604 TM2D1
ENST00000371177 0.185132976959175 0.0236740312400903 -0.161702013453151 ENSG00000162604 TM2D1
ENST00000316485 0.190115426765906 0.024908405724296 -0.232985247436151 ENSG00000132849 INADL
ENST00000459752 0.193802286426448 0.0260092230466982 -0.229732325168562 ENSG00000132849 INADL
ENST00000484562 0.193802286426448 0.0260092230466982 -0.229732325168562 ENSG00000132849 INADL
ENST00000371158 0.242880518548194 0.0408743025486169 -0.188605056541993 ENSG00000132849 INADL
ENST00000484937 0.21853389744939 0.0330395469275097 -0.220593932166586 ENSG00000132849 INADL
ENST00000494842 0.413715779660665 0.132624160054745 -0.211803505617181 ENSG00000132849 INADL
ENST00000490547 0.363361697292786 0.0982783001996896 -0.23443833004382 ENSG00000132849 INADL
ENST00000307297 0.231545129916864 0.0370979843499004 -0.263974072845902 ENSG00000132849 INADL
ENST00000543708 0.0653772597877877 0.00316233099300731 -0.317716547495218 ENSG00000132849 INADL
ENST00000545929 0.0696395274803732 0.00362578524763839 -0.352065523917791 ENSG00000132849 INADL
ENST00000498273 0.207979004411037 0.0298680371945001 -0.332313947144964 ENSG00000240563 L1TD1
ENST00000452143 0.532596911296988 0.243637374834278 0.112521713686288 ENSG00000162607 USP1
ENST00000442679 0.331668608182482 0.0793822112736711 0.142809171375376 ENSG00000162607 USP1
ENST00000371146 0.632088414645771 0.365549281696382 0.0908920507018802 ENSG00000162607 USP1
ENST00000339950 0.641286833204605 0.377949203829626 0.0887156379355453 ENSG00000162607 USP1
ENST00000251157 0.285801191595364 0.0581388483536599 -0.192452860558376 ENSG00000116641 DOCK7
ENST00000454575 0.421126201249582 0.138165024457497 -0.142889694057998 ENSG00000116641 DOCK7
ENST00000340370 0.286556085302838 0.0584801007734394 -0.192135024541594 ENSG00000116641 DOCK7
ENST00000489185 0.817698703001893 0.643118698127634 0.0522650392635853 ENSG00000116641 DOCK7
ENST00000467758 0.713415808049729 0.479385365021016 0.0825169759621223 ENSG00000116641 DOCK7
ENST00000479983 0.795387908298095 0.606589430333082 0.0617030563961083 ENSG00000116641 DOCK7
ENST00000404627 0.194714622377801 0.0262389584010235 -0.247323400767001 ENSG00000116641 DOCK7
ENST00000464312 0.310257774939862 0.0690347199122402 -0.17002001656681 ENSG00000116641 DOCK7
ENST00000453229 0.0911140707202742 0.00595805345903519 -0.370531494196204 ENSG00000235545 RP11-230B22.1
ENST00000443289 0.293249490566875 0.0612699873435161 -0.174243128049212 ENSG00000125703 ATG4C
ENST00000317868 0.247347968603832 0.0425483368625675 -0.202285150089677 ENSG00000125703 ATG4C
ENST00000371120 0.247347968603832 0.0425483368625675 -0.202285150089677 ENSG00000125703 ATG4C
ENST00000371118 0.240183458718313 0.0399881511372674 -0.192211505386522 ENSG00000125703 ATG4C
ENST00000414558 0.915530736700423 0.819638133621462 -0.0276648314462877 ENSG00000125703 ATG4C
ENST00000420285 0.415994468153026 0.134244800733773 -0.215853695232575 ENSG00000229537 RP11-5P4.1
ENST00000425352 0.451352041226296 0.162812852642667 -0.193499831334396 ENSG00000229537 RP11-5P4.1
ENST00000420659 0.448540559655941 0.160461239424402 -0.194931114206827 ENSG00000229537 RP11-5P4.1
ENST00000426393 0.714496065975958 0.48075112848872 0.0990867130740765 ENSG00000230798 RP4-792G4.2
ENST00000418244 0.633620311977634 0.367362788289721 0.114543571786615 ENSG00000230798 RP4-792G4.2
ENST00000449386 0.627342954715458 0.359549879709876 0.116587385683811 ENSG00000230798 RP4-792G4.2
ENST00000431294 0.373813808773642 0.10449126190293 0.197576213019132 ENSG00000230798 RP4-792G4.2
ENST00000427268 0.359589236451314 0.0957684396669276 0.216256621795359 ENSG00000230798 RP4-792G4.2
ENST00000371116 0.728789682701194 0.503270923915777 0.0691876723516536 ENSG00000187140 FOXD3
ENST00000371108 0.789562883155063 0.596701302851747 -0.0555689206953742 ENSG00000088035 ALG6
ENST00000487136 0.596296822183638 0.319635592155444 -0.115826334248971 ENSG00000088035 ALG6
ENST00000263440 0.823542940714172 0.65353320885608 -0.0459973643553806 ENSG00000088035 ALG6
ENST00000603108 0.823542940714172 0.65353320885608 -0.0459973643553806 ENSG00000088035 ALG6
ENST00000465969 0.677791136731011 0.427253280165726 -0.0897154519354844 ENSG00000088035 ALG6
ENST00000462390 0.435740065750032 0.14950993657449 -0.166363540338647 ENSG00000088035 ALG6
ENST00000494765 0.817601722488388 0.642923679163071 -0.0675617323385785 ENSG00000088035 ALG6
ENST00000492655 0.647880782791026 0.386860791542574 0.109582446541347 ENSG00000142856 ITGB3BP
ENST00000371092 0.747842613621641 0.531308648182996 -0.0662971843295586 ENSG00000142856 ITGB3BP
ENST00000271002 0.747842613621641 0.531308648182996 -0.0662971843295586 ENSG00000142856 ITGB3BP
ENST00000489099 0.759279501988507 0.550037420991471 -0.0626543998152345 ENSG00000142856 ITGB3BP
ENST00000461681 0.69610849595004 0.454652499794015 0.0813404220538567 ENSG00000142856 ITGB3BP
ENST00000463803 0.577564563760298 0.295506215635466 0.115272941662852 ENSG00000142856 ITGB3BP
ENST00000478538 0.949719870704961 0.887624605874713 0.0212814169454512 ENSG00000142856 ITGB3BP
ENST00000283568 0.642883422357608 0.380378136538059 -0.0921694087130906 ENSG00000142856 ITGB3BP
ENST00000476508 0.972384574926334 0.937021868773604 -0.00821627673949263 ENSG00000142856 ITGB3BP
ENST00000460394 0.455689640128555 0.166773229654366 -0.148680887572702 ENSG00000142856 ITGB3BP
ENST00000462285 0.424905977792211 0.140880619659086 -0.162900942218957 ENSG00000142856 ITGB3BP
ENST00000489863 0.413299438704132 0.132378929081925 -0.167621378037698 ENSG00000142856 ITGB3BP
ENST00000465781 0.241527581637541 0.0404419966704082 -0.229349622469144 ENSG00000142856 ITGB3BP
ENST00000460251 0.265680954028338 0.0491898867286539 -0.223764095193089 ENSG00000142856 ITGB3BP
ENST00000478138 0.662178687231104 0.405955809188416 -0.0717818199801006 ENSG00000142856 ITGB3BP
ENST00000480886 0.734046506993375 0.51143564409634 -0.0872868934310297 ENSG00000203965 EFCAB7
ENST00000371088 0.703649230947023 0.465760874864658 -0.0880397270933511 ENSG00000203965 EFCAB7
ENST00000496956 0.807768712143426 0.626996597417141 -0.0637740815731969 ENSG00000203965 EFCAB7
ENST00000460678 0.969333595102793 0.930365005319071 0.0101760258781 ENSG00000203965 EFCAB7
ENST00000461039 0.72502985770936 0.4975375772145 -0.0861082886877068 ENSG00000203965 EFCAB7
ENST00000371084 0.671024566404981 0.41755050793381 -0.0448661899326956 ENSG00000079739 PGM1
ENST00000540265 0.494380112343614 0.20313857111525 -0.0748709809592316 ENSG00000079739 PGM1
ENST00000371083 0.659365525202835 0.402093365343228 -0.0514466712542269 ENSG00000079739 PGM1
ENST00000483707 0.967591762200686 0.926404519768287 -0.00960318644528397 ENSG00000079739 PGM1
ENST00000371080 0.038792580738347 0.00123406500491665 -0.340829529866953 ENSG00000185483 ROR1
ENST00000371079 0.071683083999584 0.00382507700589923 -0.285394127724998 ENSG00000185483 ROR1
ENST00000482426 0.0370371716452674 0.00113931865663646 -0.35781301340893 ENSG00000185483 ROR1
ENST00000424995 0.797153161655194 0.609694883072204 -0.0505237109996671 ENSG00000223949 RP11-24J23.2
ENST00000545203 0.769198353811432 0.564712534845869 -0.0549248906360595 ENSG00000185483 ROR1
ENST00000371073 0.38654889559485 0.11274657628336 -0.154600939237374 ENSG00000158966 CACHD1
ENST00000290039 0.383774277589049 0.110855910932888 -0.155760792449753 ENSG00000158966 CACHD1
ENST00000495994 0.468477956493797 0.179163256074084 -0.135937690945239 ENSG00000158966 CACHD1
ENST00000470527 0.501448209826382 0.2103093365431 -0.128509366711386 ENSG00000158966 CACHD1
ENST00000294428 0.672713509302957 0.4201013231782 -0.0828280519547069 ENSG00000162437 RAVER2
ENST00000371072 0.662491004542736 0.40627843892188 -0.0866583993757694 ENSG00000162437 RAVER2
ENST00000430964 0.705725084489728 0.468616323080692 -0.076697578473754 ENSG00000162437 RAVER2
ENST00000418058 0.861709989505715 0.718707373581182 -0.0422803384088997 ENSG00000162437 RAVER2
ENST00000342505 0.696319361701116 0.454947437244781 -0.0623269395162651 ENSG00000162434 JAK1
ENST00000481702 0.934863143508703 0.857630641575505 0.019194919037502 ENSG00000162434 JAK1
ENST00000465376 0.669157320695008 0.415195331367944 0.0548210899274057 ENSG00000162434 JAK1
ENST00000471473 0.804065909748465 0.621299038744666 0.0390833776166125 ENSG00000162434 JAK1
ENST00000494904 0.861738301569161 0.71874691140118 0.0314778752854308 ENSG00000162434 JAK1
ENST00000467764 0.384605495137152 0.111512571179514 -0.243753206820743 ENSG00000162434 JAK1
ENST00000447748 0.22179498236215 0.0341084328415007 -0.286314991562493 ENSG00000226891 RP11-182I10.3
ENST00000415842 0.205735397713946 0.0293006136964129 -0.269662693972416 ENSG00000226891 RP11-182I10.3
ENST00000545314 0.924552594571254 0.837256992945793 0.0248982376174879 ENSG00000162433 AK4
ENST00000395334 0.942933037047973 0.873246481422902 0.0194201476484597 ENSG00000162433 AK4
ENST00000327299 0.948900907977905 0.885959398060384 0.0176179974909118 ENSG00000162433 AK4
ENST00000463018 0.0561830005785805 0.00236764913276269 -0.323428320606853 ENSG00000116675 DNAJC6
ENST00000494710 0.260422172547363 0.0471517406748418 -0.200514330743446 ENSG00000116675 DNAJC6
ENST00000263441 0.311080446827412 0.0694052743094959 -0.137335473523811 ENSG00000116675 DNAJC6
ENST00000395325 0.52431083664057 0.235012171367526 -0.0824152189462599 ENSG00000116675 DNAJC6
ENST00000483402 0.033458018735103 0.000954478255143427 -0.396034436814577 ENSG00000116675 DNAJC6
ENST00000435739 0.147772119275182 0.0152032019599848 -0.346487756628578 ENSG00000229294 RP5-1044H5.1
ENST00000371069 0.965868153712121 0.922615938868135 0.00680763308604828 ENSG00000116675 DNAJC6
ENST00000344610 0.76089741062671 0.55242572147108 -0.0417489191050654 ENSG00000116678 LEPR
ENST00000371065 0.883276184577777 0.758590851971483 -0.0230293577125758 ENSG00000213625 LEPROT
ENST00000475108 0.477385412911835 0.187558688978291 0.0800043384090176 ENSG00000213625 LEPROT
ENST00000371059 0.76703978951168 0.561456400302082 -0.0408325746464022 ENSG00000116678 LEPR
ENST00000371060 0.794833097822817 0.605376376278772 -0.036691106583254 ENSG00000116678 LEPR
ENST00000349533 0.801078151864109 0.616800792258624 -0.035517784392358 ENSG00000116678 LEPR
ENST00000497874 0.53439369339987 0.24546602688423 0.0870919822852329 ENSG00000213625 LEPROT
ENST00000488747 0.438482597602784 0.151536944510483 0.086598861082962 ENSG00000213625 LEPROT
ENST00000484243 0.409051486433803 0.129337404402261 0.0998027856175609 ENSG00000213625 LEPROT
ENST00000406510 0.795283770105519 0.606217416924192 -0.0366491756764477 ENSG00000116678 LEPR
ENST00000329654 0.5287715782716 0.239440805827328 -0.120247758760209 ENSG00000184588 PDE4B
ENST00000341517 0.491940678978651 0.200836952063958 -0.130637703523009 ENSG00000184588 PDE4B
ENST00000371049 0.4595235082169 0.170219757567947 -0.134026091323595 ENSG00000184588 PDE4B
ENST00000423207 0.540827404740598 0.252363559087698 -0.117227344568223 ENSG00000184588 PDE4B
ENST00000412480 0.655059721150827 0.396249330148866 -0.122817962154891 ENSG00000184588 PDE4B
ENST00000528771 0.622661620897047 0.353486884172354 -0.105724144782523 ENSG00000184588 PDE4B
ENST00000371045 0.620957244165902 0.350973089691959 -0.0916125113831953 ENSG00000184588 PDE4B
ENST00000531025 0.679209898042596 0.429151710872631 -0.0906360379992759 ENSG00000184588 PDE4B
ENST00000526197 0.663011027097261 0.407091661574504 -0.0944753088963697 ENSG00000184588 PDE4B
ENST00000480109 0.878948733932786 0.750855566366184 -0.0312342165493981 ENSG00000184588 PDE4B
ENST00000534463 0.74959678238169 0.534078771607713 0.0815198998495296 ENSG00000184588 PDE4B
ENST00000237247 0.00713789908342468 6.26706717537978e-05 -0.441583976383877 ENSG00000118473 SGIP1
ENST00000371039 0.00741652965520555 6.81144828353905e-05 -0.440419990900648 ENSG00000118473 SGIP1
ENST00000493564 0.00950695633495735 0.000106379196296307 -0.451241783091181 ENSG00000118473 SGIP1
ENST00000424320 0.0107845434928762 0.000135031511180915 -0.464267498145026 ENSG00000118473 SGIP1
ENST00000371035 0.00569401125372436 4.24685565666131e-05 -0.451154416146549 ENSG00000118473 SGIP1
ENST00000468286 0.0127584902804141 0.000177513168581875 -0.462595892392943 ENSG00000118473 SGIP1
ENST00000497055 0.0100836853199292 0.000117672498928861 -0.452810129874305 ENSG00000118473 SGIP1
ENST00000371036 0.00831587341622155 8.51244775037849e-05 -0.436450786602816 ENSG00000118473 SGIP1
ENST00000371037 0.00883240732393601 9.47466035580681e-05 -0.434937916683618 ENSG00000118473 SGIP1
ENST00000483060 0.222995166508079 0.03449697932962 -0.307330300370683 ENSG00000118473 SGIP1
ENST00000502413 0.176525205896983 0.0216468865625497 -0.338451114403683 ENSG00000248458 AL139147.1
ENST00000480548 0.332666944452783 0.079988703930343 -0.232545116874915 ENSG00000118473 SGIP1
ENST00000435165 0.0807816704546463 0.00480002700447039 -0.338832676457494 ENSG00000118473 SGIP1
ENST00000371026 0.366889598869856 0.100242930131946 -0.214107735680205 ENSG00000152763 WDR78
ENST00000491297 0.192488258587981 0.0255605997689127 -0.340640793044395 ENSG00000152763 WDR78
ENST00000431318 0.366889598869856 0.100242930131946 -0.214107735680205 ENSG00000152763 WDR78
ENST00000371023 0.292890290671736 0.0610975154069646 -0.244261347079809 ENSG00000152763 WDR78
ENST00000531980 0.333152108514511 0.0802132917434713 -0.234936592073385 ENSG00000152763 WDR78
ENST00000371022 0.343297604893294 0.0863027964769907 -0.230866658477698 ENSG00000152763 WDR78
ENST00000532629 0.936896353109996 0.8614114025499 -0.020347752151687 ENSG00000152763 WDR78
ENST00000371018 0.497181236617377 0.205954872780825 -0.125961260391467 ENSG00000198160 MIER1
ENST00000355977 0.497181236617377 0.205954872780825 -0.125961260391467 ENSG00000198160 MIER1
ENST00000357692 0.486406945300615 0.195641385409095 -0.128524041001599 ENSG00000198160 MIER1
ENST00000401041 0.473682177384997 0.183862037068685 -0.126170867550178 ENSG00000198160 MIER1
ENST00000371014 0.421179083892773 0.138195797362837 -0.139653777388518 ENSG00000198160 MIER1
ENST00000371016 0.421179083892773 0.138195797362837 -0.139653777388518 ENSG00000198160 MIER1
ENST00000371012 0.183558212647016 0.0232847020635585 -0.19026838497322 ENSG00000198160 MIER1
ENST00000401042 0.428463237975303 0.143665434099185 -0.142950703938935 ENSG00000198160 MIER1
ENST00000355356 0.494037777091405 0.202704530547297 -0.130922396955355 ENSG00000198160 MIER1
ENST00000479067 0.151123386618136 0.0158661171850511 -0.246832058499514 ENSG00000198160 MIER1
ENST00000493357 0.609062852549555 0.335516366366599 -0.132520449088704 ENSG00000198160 MIER1
ENST00000235345 0.834336996160952 0.670916748443147 -0.0293767158571469 ENSG00000116704 SLC35D1
ENST00000506472 0.356024763339698 0.0936820926306265 -0.209675136290108 ENSG00000116704 SLC35D1
ENST00000262345 0.0181429861730636 0.000337614101012196 -0.321187710138018 ENSG00000081985 IL12RB2
ENST00000371000 0.0181429861730636 0.000337614101012196 -0.321187710138018 ENSG00000081985 IL12RB2
ENST00000541374 0.00770002216290484 7.34927736697838e-05 -0.351532038801928 ENSG00000081985 IL12RB2
ENST00000544434 0.00692343008157083 5.98755479659087e-05 -0.349343499592046 ENSG00000081985 IL12RB2
ENST00000441640 0.71940958406828 0.488012684497136 -0.0729449655167691 ENSG00000081985 IL12RB2
ENST00000465396 0.105718731145498 0.00787786719660392 -0.322733031728223 ENSG00000081985 IL12RB2
ENST00000370994 0.853883334300785 0.705228896668933 0.0238994794504581 ENSG00000142864 SERBP1
ENST00000370995 0.871783930192669 0.736662656710436 0.0219492330381636 ENSG00000142864 SERBP1
ENST00000361219 0.651863570219148 0.391991469468473 0.0458436598863926 ENSG00000142864 SERBP1
ENST00000370990 0.646364312837157 0.385020243042801 0.0469185642322407 ENSG00000142864 SERBP1
ENST00000493607 0.994007798113606 0.985944055650853 0.00140232775058162 ENSG00000142864 SERBP1
ENST00000462814 0.69184049946769 0.447174555486115 0.0422381513744269 ENSG00000142864 SERBP1
ENST00000484880 0.820211428388161 0.647231547016944 -0.0421103652826591 ENSG00000142864 SERBP1
ENST00000490406 0.743835163005541 0.525142580168819 -0.0561036353548456 ENSG00000142864 SERBP1
ENST00000370986 0.433168652221272 0.147429779791326 0.165928417901323 ENSG00000116717 GADD45A
ENST00000370985 0.293582120048973 0.0616080302185372 0.211888399248054 ENSG00000116717 GADD45A
ENST00000460575 0.302100633003768 0.0655505060099832 0.230879170953463 ENSG00000116717 GADD45A
ENST00000484245 0.653946773733145 0.394706393736651 0.115657688247928 ENSG00000116717 GADD45A
ENST00000370982 0.51632837143678 0.226878908513162 -0.104390402572014 ENSG00000172380 GNG12
ENST00000494936 0.0819969582846251 0.00492375710885871 -0.285173955398765 ENSG00000172380 GNG12
ENST00000420587 0.123725972176661 0.0107229938003981 -0.214570594495966 ENSG00000232284 GNG12-AS1
ENST00000413628 0.12306972187444 0.0105990287128491 -0.214906829812001 ENSG00000232284 GNG12-AS1
ENST00000414904 0.0776301619865908 0.00445711749593158 -0.420472208132536 ENSG00000232284 GNG12-AS1
ENST00000540432 0.427242423066329 0.142762840526599 -0.0715175747789571 ENSG00000116729 WLS
ENST00000354777 0.427413295960627 0.142946410189301 -0.0715180457203564 ENSG00000116729 WLS
ENST00000262348 0.50273358096573 0.211804913839743 -0.0614861376550264 ENSG00000116729 WLS
ENST00000370976 0.51178783974993 0.221606073381139 -0.0600536436751748 ENSG00000116729 WLS
ENST00000498615 0.803019495393845 0.619837860710498 -0.0450444332797732 ENSG00000116729 WLS
ENST00000491811 0.776545221219902 0.576435543760989 0.0395750817391285 ENSG00000116729 WLS
ENST00000497187 0.919818523843209 0.82751371937623 0.0139213502998905 ENSG00000116729 WLS
ENST00000534713 0.53596143620712 0.246997549733892 -0.0691893416664641 ENSG00000116729 WLS
ENST00000533537 0.455076129811708 0.166206435440587 -0.0831086004257228 ENSG00000116729 WLS
ENST00000530486 0.391133648814013 0.116386021990717 -0.0944711877845636 ENSG00000116729 WLS
ENST00000370973 0.279994074481949 0.055654971579446 -0.120555966818728 ENSG00000116729 WLS
ENST00000471243 0.18519416301178 0.0236883166023945 -0.160937493604149 ENSG00000116729 WLS
ENST00000491076 0.118615170066842 0.00983533183581048 -0.18987963115185 ENSG00000116729 WLS
ENST00000527864 0.114504877319194 0.0091458932689579 -0.207674192629047 ENSG00000116729 WLS
ENST00000370971 0.495385499075987 0.204022112499428 -0.115298600183099 ENSG00000116729 WLS
ENST00000456315 0.338494856501412 0.0833493338253341 -0.203422305023623 ENSG00000024526 DEPDC1
ENST00000370966 0.338494856501412 0.0833493338253341 -0.203422305023623 ENSG00000024526 DEPDC1
ENST00000488146 0.556120992749411 0.269935495645394 -0.131971923461959 ENSG00000024526 DEPDC1
ENST00000489862 0.259599423202246 0.0468636563847868 -0.259228096551416 ENSG00000024526 DEPDC1
ENST00000425820 0.511929498600534 0.221692780019458 -0.133094790324573 ENSG00000233589 RP4-694A7.2
ENST00000525124 0.200486256526626 0.0277668191716706 -0.259993021595482 ENSG00000024526 DEPDC1
ENST00000588515 0.823166464314489 0.652988605689 -0.0551897466491515 ENSG00000033122 LRRC7
ENST00000608744 0.962369249798515 0.914849849879327 -0.0130979667658488 ENSG00000033122 LRRC7
ENST00000609072 0.968096433510785 0.927402844294227 -0.011160727437009 ENSG00000033122 LRRC7
ENST00000607936 0.829324363098109 0.662915445114171 -0.0535741539442308 ENSG00000033122 LRRC7
ENST00000370952 0.541975276880102 0.253486031765521 -0.101190911434662 ENSG00000066557 LRRC40
ENST00000441830 0.770651634098351 0.567171586253143 -0.0815197362247898 ENSG00000033122 LRRC7
ENST00000370951 0.920483230818778 0.828826132245979 -0.0190951988048957 ENSG00000116754 SRSF11
ENST00000463877 0.616363735467188 0.34542400536149 -0.0687008802626559 ENSG00000116754 SRSF11
ENST00000405432 0.904155655041936 0.796748011533906 -0.0220334097438727 ENSG00000116754 SRSF11
ENST00000370950 0.905965195879409 0.800580747702712 -0.0231401706021677 ENSG00000116754 SRSF11
ENST00000454435 0.924147714871325 0.835982452341174 0.0161943524239066 ENSG00000116754 SRSF11
ENST00000475204 0.945896780089017 0.87931952065679 0.013001827307006 ENSG00000116754 SRSF11
ENST00000395136 0.865409356428653 0.724615418075186 -0.0346698377223503 ENSG00000116754 SRSF11
ENST00000436161 0.987625155521901 0.970998960997639 -0.00326398279110587 ENSG00000116754 SRSF11
ENST00000473950 0.823995946458313 0.654358623175973 0.0362105881002687 ENSG00000116754 SRSF11
ENST00000469170 0.869769644379225 0.732391214293148 0.0270027594264005 ENSG00000116754 SRSF11
ENST00000486667 0.958459416214425 0.905927019864208 -0.0111296632147044 ENSG00000116754 SRSF11
ENST00000481648 0.702327442310913 0.463576345041181 0.0696365155344451 ENSG00000116754 SRSF11
ENST00000463116 0.503838430529769 0.212987303645921 0.130607621101537 ENSG00000116754 SRSF11
ENST00000484162 0.884699083832372 0.76133319045554 -0.0311426182669953 ENSG00000116754 SRSF11
ENST00000370949 0.804625165119428 0.622281624281544 -0.0514603726690413 ENSG00000116754 SRSF11
ENST00000463859 0.820436826070432 0.647677376138388 -0.0429123857278461 ENSG00000116754 SRSF11
ENST00000460795 0.845912061923932 0.690540299205778 -0.032560996696009 ENSG00000116754 SRSF11
ENST00000461935 0.903671072168101 0.795920215785126 -0.0238172848399458 ENSG00000116754 SRSF11
ENST00000489188 0.902443565841733 0.793395554135991 0.0199597078676093 ENSG00000116754 SRSF11
ENST00000370944 0.31433424471314 0.0709783379338803 -0.198458388382175 ENSG00000118454 ANKRD13C
ENST00000262346 0.282260632208374 0.0566252902181686 -0.20700045160816 ENSG00000118454 ANKRD13C
ENST00000464236 0.623053154411215 0.354212113719442 -0.127807986939676 ENSG00000118454 ANKRD13C
ENST00000490846 0.423249413788942 0.139555378180469 -0.170940667790992 ENSG00000118454 ANKRD13C
ENST00000498735 0.208371273983318 0.0299795224467285 -0.235829176034264 ENSG00000118454 ANKRD13C
ENST00000411986 0.873147262861712 0.739121856824096 0.0412056282378491 ENSG00000116761 CTH
ENST00000464926 0.798145771390736 0.611652723897859 0.0696223096512023 ENSG00000116761 CTH
ENST00000370938 0.820393164767102 0.647589847967734 0.056669406406527 ENSG00000116761 CTH
ENST00000346806 0.952310811846856 0.892812441749411 0.0164690811744737 ENSG00000116761 CTH
ENST00000450461 0.770245917496614 0.566486231052509 0.0527127644334227 ENSG00000235079 ZRANB2-AS1
ENST00000426999 0.747888046315386 0.531364679011992 0.0576554476805667 ENSG00000235079 ZRANB2-AS1
ENST00000370920 0.8753836768542 0.743108487493233 0.0281050336660007 ENSG00000132485 ZRANB2
ENST00000477096 0.75623341815505 0.545325075273316 0.0593453701060554 ENSG00000132485 ZRANB2
ENST00000254821 0.874577721710785 0.741722392110425 0.0282354916451387 ENSG00000132485 ZRANB2
ENST00000487510 0.627043983602374 0.35914678502736 0.0963683056140625 ENSG00000132485 ZRANB2
ENST00000479947 0.947113470558536 0.881445373619216 0.0186851900183562 ENSG00000132485 ZRANB2
ENST00000473260 0.90927494792098 0.807091758746245 0.031582631101972 ENSG00000132485 ZRANB2
ENST00000455406 0.146916373264373 0.0149847897166878 -0.364183420061648 ENSG00000229956 ZRANB2-AS2
ENST00000583678 0.157596204008998 0.0172958302801338 -0.340418784015987 ENSG00000229956 ZRANB2-AS2
ENST00000599146 0.147772119275182 0.01520045436111 -0.347585591296012 ENSG00000229956 ZRANB2-AS2
ENST00000596952 0.146724059217245 0.0149462510659718 -0.367080434906519 ENSG00000229956 ZRANB2-AS2
ENST00000413421 0.196167322995594 0.026641998343456 -0.327681869622005 ENSG00000229956 ZRANB2-AS2
ENST00000594152 0.147772119275182 0.01520045436111 -0.347585591296012 ENSG00000229956 ZRANB2-AS2
ENST00000415780 0.12654626391293 0.0112269909091006 -0.381149115282536 ENSG00000229956 ZRANB2-AS2
ENST00000600103 0.316572687158585 0.0722533356573165 -0.246664413926467 ENSG00000229956 ZRANB2-AS2
ENST00000357731 0.385390427338439 0.111981503824626 -0.224658825022239 ENSG00000172260 NEGR1
ENST00000306821 0.520356600749761 0.230656307929666 -0.174387451332912 ENSG00000172260 NEGR1
ENST00000434200 0.3835495477481 0.110691768677002 -0.228015804147625 ENSG00000172260 NEGR1
ENST00000467479 0.434787990544542 0.14872551899028 -0.21634103490085 ENSG00000172260 NEGR1
ENST00000370898 0.820227115145882 0.647269733712057 -0.0478470465418558 ENSG00000254685 FPGT
ENST00000557284 0.694007997291335 0.450893829715329 -0.0823909417461058 ENSG00000259030 FPGT-TNNI3K
ENST00000467578 0.971771198745043 0.935694540918584 -0.00797164971325682 ENSG00000254685 FPGT
ENST00000524915 0.713944074100502 0.480103147529415 -0.0767471783150384 ENSG00000254685 FPGT
ENST00000370894 0.731002075837878 0.506784429052421 0.0628006166417207 ENSG00000254685 FPGT
ENST00000370899 0.69716126989857 0.45639898781764 -0.0815721923611269 ENSG00000259030 FPGT-TNNI3K
ENST00000609362 0.820247493680606 0.647338442878397 -0.0476577194553 ENSG00000254685 FPGT
ENST00000482102 0.904409284120866 0.797301633246493 -0.0263588295578862 ENSG00000254685 FPGT
ENST00000529485 0.943766692843421 0.874857071699458 -0.0163198465674696 ENSG00000254685 FPGT
ENST00000370895 0.708491088191346 0.472338302397178 -0.0787088699606084 ENSG00000259030 FPGT-TNNI3K
ENST00000534632 0.710443662700482 0.475215457462823 -0.07757336189464 ENSG00000259030 FPGT-TNNI3K
ENST00000533006 0.71768130573684 0.48524884589495 -0.0762430789178519 ENSG00000259030 FPGT-TNNI3K
ENST00000370891 0.694007997291335 0.450893829715329 -0.0823909417461058 ENSG00000116783 TNNI3K
ENST00000370893 0.712261187255582 0.477741408084523 -0.0775007506466853 ENSG00000259030 FPGT-TNNI3K
ENST00000534056 0.728230238643794 0.502443121674869 0.06323981879252 ENSG00000254685 FPGT
ENST00000472069 0.968096433510785 0.927335332798485 -0.00917838057394432 ENSG00000254685 FPGT
ENST00000370872 0.8910146754856 0.773225381269551 0.0252573644040888 ENSG00000116791 CRYZ
ENST00000340866 0.890942769421901 0.773105695957534 0.0252675889191557 ENSG00000116791 CRYZ
ENST00000492102 0.643036307057103 0.380631348419051 -0.117451463512789 ENSG00000116791 CRYZ
ENST00000417775 0.795209501630569 0.606087330587689 0.0405522500031486 ENSG00000116791 CRYZ
ENST00000370871 0.735695044729134 0.513982892639185 0.0539206680448202 ENSG00000116791 CRYZ
ENST00000370870 0.750488342963851 0.535470987714007 0.0511300624334037 ENSG00000116791 CRYZ
ENST00000441120 0.674456192811345 0.422284481656361 0.0664372124721901 ENSG00000116791 CRYZ
ENST00000457880 0.547197822229352 0.259728555667843 -0.128638903188741 ENSG00000162623 TYW3
ENST00000370867 0.547197822229352 0.259728555667843 -0.128638903188741 ENSG00000162623 TYW3
ENST00000421739 0.627516147456574 0.359718717735385 -0.0956217119090079 ENSG00000162623 TYW3
ENST00000479111 0.59552265657891 0.318439274731509 -0.104980133614804 ENSG00000162623 TYW3
ENST00000483990 0.858526673496602 0.713371175036708 -0.0394101190627465 ENSG00000162623 TYW3
ENST00000485401 0.249267118944087 0.0431992349616553 -0.289463023283978 ENSG00000162623 TYW3
ENST00000449696 0.184274651495345 0.0234501965725342 -0.346683721836996 ENSG00000162623 TYW3
ENST00000486467 0.248393558619385 0.042873880334184 -0.290328556703724 ENSG00000162623 TYW3
ENST00000467646 0.322395295646321 0.0749644277024421 -0.242102463712403 ENSG00000162623 TYW3
ENST00000370841 0.722310600253281 0.492900682617344 0.0493059851812186 ENSG00000117054 ACADM
ENST00000525881 0.566166640639633 0.282332528605946 0.0769786694543764 ENSG00000117054 ACADM
ENST00000526129 0.594988409328801 0.317834749009929 0.0645821103468796 ENSG00000117054 ACADM
ENST00000526196 0.611463142689033 0.338720166821296 0.0628591155473153 ENSG00000117054 ACADM
ENST00000370834 0.715893165568375 0.482472173978775 0.0506568110002266 ENSG00000117054 ACADM
ENST00000534146 0.585784273509779 0.305870923922641 0.0738615872740133 ENSG00000117054 ACADM
ENST00000532509 0.390396280391482 0.115819316061741 0.0859959142047314 ENSG00000117054 ACADM
ENST00000473018 0.586323006894203 0.306470751920621 0.0737995985597723 ENSG00000117054 ACADM
ENST00000541113 0.592826110556192 0.315140510438326 0.0664808948562829 ENSG00000117054 ACADM
ENST00000530953 0.386825368023701 0.112927416872188 0.0873328425236662 ENSG00000117054 ACADM
ENST00000534334 0.619701383333725 0.349429671345506 0.0597858793285787 ENSG00000117054 ACADM
ENST00000525808 0.620007651165244 0.349726019550836 0.0633043923510613 ENSG00000117054 ACADM
ENST00000543667 0.620007651165244 0.349726019550836 0.0633043923510613 ENSG00000117054 ACADM
ENST00000420607 0.616038265715118 0.344937031697329 0.0610986863170325 ENSG00000117054 ACADM
ENST00000529059 0.746313834572056 0.529108443505021 0.0433005749078186 ENSG00000117054 ACADM
ENST00000526930 0.517525789363969 0.228045111526906 0.0742380088002263 ENSG00000117054 ACADM
ENST00000532207 0.728283769546547 0.502536671548358 0.0535312411206334 ENSG00000117054 ACADM
ENST00000528016 0.724340150066055 0.496403562881821 0.0544340371046343 ENSG00000117054 ACADM
ENST00000481374 0.957823062599441 0.90442285600492 -0.014169570719276 ENSG00000117054 ACADM
ENST00000535300 0.323790532205336 0.0756717889827382 0.127986765299055 ENSG00000137955 RABGGTB
ENST00000496055 0.336837753888349 0.0823467627287428 0.123191630892589 ENSG00000137955 RABGGTB
ENST00000319942 0.339502103316706 0.083851664299338 0.122646998828918 ENSG00000137955 RABGGTB
ENST00000473406 0.358342719474743 0.0950007174525435 0.144426903878662 ENSG00000137955 RABGGTB
ENST00000485459 0.361168802165316 0.0967677439267286 0.139083786319637 ENSG00000137955 RABGGTB
ENST00000370826 0.385226715967131 0.111889177435996 0.161815551916017 ENSG00000137955 RABGGTB
ENST00000497648 0.613813538053945 0.341917283950502 0.0920246366877249 ENSG00000137955 RABGGTB
ENST00000462042 0.313782538337661 0.070775749107447 0.177559706469686 ENSG00000137955 RABGGTB
ENST00000470201 0.344629607627353 0.0871211463805375 0.140501011593907 ENSG00000137955 RABGGTB
ENST00000471759 0.334149981101612 0.0809225933676151 0.123669638596222 ENSG00000137955 RABGGTB
ENST00000491266 0.345235023822855 0.0875554242369009 0.139533627787453 ENSG00000137955 RABGGTB
ENST00000461653 0.360392252388575 0.0962227651203544 0.136258625447194 ENSG00000137955 RABGGTB
ENST00000489450 0.353073212672859 0.0920998146556423 0.155088451608894 ENSG00000137955 RABGGTB
ENST00000467748 0.719932267331325 0.488953355071442 0.0473826750396585 ENSG00000137955 RABGGTB
ENST00000459697 0.928213399583885 0.844002669005356 0.0211239870678789 ENSG00000137955 RABGGTB
ENST00000263187 0.358787085386007 0.0952057780434043 -0.231387222436979 ENSG00000057468 MSH4
ENST00000328299 0.0840630016376225 0.00512548967760021 -0.378998602804059 ENSG00000184005 ST6GALNAC3
ENST00000464140 0.0708656149632147 0.0037552525226275 -0.423690341350031 ENSG00000184005 ST6GALNAC3
ENST00000370812 0.5871455569159 0.307679798904826 -0.107358670755947 ENSG00000142892 PIGK
ENST00000445065 0.5871455569159 0.307679798904826 -0.107358670755947 ENSG00000142892 PIGK
ENST00000370813 0.362180146781615 0.0975329795396283 -0.186554072162549 ENSG00000142892 PIGK
ENST00000487906 0.343551536037845 0.0864381394076648 -0.203416400002545 ENSG00000142892 PIGK
ENST00000359130 0.472119315186447 0.182532518361063 -0.123038555848591 ENSG00000142892 PIGK
ENST00000478391 0.451774097211309 0.163212418353306 -0.129768941692389 ENSG00000142892 PIGK
ENST00000354567 0.0389796033673664 0.00124613718609524 -0.369574708487981 ENSG00000154027 AK5
ENST00000317704 0.246295248623809 0.04219993615892 -0.172999996270668 ENSG00000154027 AK5
ENST00000344720 0.031348622818784 0.000844667568073231 -0.400694009210069 ENSG00000154027 AK5
ENST00000478407 0.286556085302838 0.0584757402530003 -0.226623161656435 ENSG00000154027 AK5
ENST00000469394 0.407544706640235 0.128171548781487 -0.17743959353064 ENSG00000154027 AK5
ENST00000466114 0.393751265106947 0.118583779785281 -0.176007238082207 ENSG00000154027 AK5
ENST00000524494 0.0666397828367172 0.00328874609808388 -0.309639488311932 ENSG00000154027 AK5
ENST00000465146 0.0328685319829194 0.000919881579749263 -0.418963116007831 ENSG00000154027 AK5
ENST00000530826 0.0336394899816838 0.000967818672288905 -0.422762456674889 ENSG00000154027 AK5
ENST00000527263 0.0275568751892225 0.000673199464107035 -0.421105228863293 ENSG00000154027 AK5
ENST00000478255 0.00256312614203689 1.19832008488466e-05 -0.364074637373363 ENSG00000154027 AK5
ENST00000466393 0.12531865136823 0.0109907108822623 -0.277875499735063 ENSG00000154027 AK5
ENST00000481346 0.276012041189202 0.0538735021585275 -0.202778816717666 ENSG00000036549 ZZZ3
ENST00000370801 0.162583075245703 0.0184607063030857 -0.249567374831134 ENSG00000036549 ZZZ3
ENST00000476275 0.278049762580751 0.054767299627612 -0.191462399763877 ENSG00000036549 ZZZ3
ENST00000370798 0.167020960160013 0.0194165513792052 -0.247821683212706 ENSG00000036549 ZZZ3
ENST00000476195 0.716459567381789 0.483371994800466 -0.0965249658203967 ENSG00000036549 ZZZ3
ENST00000474746 0.845552158996168 0.689902748817099 -0.0560406186674147 ENSG00000036549 ZZZ3
ENST00000433749 0.0619646214637421 0.0028563383210072 -0.307493180578653 ENSG00000036549 ZZZ3
ENST00000414381 0.0617960731644233 0.00282858492521993 -0.303553895352121 ENSG00000036549 ZZZ3
ENST00000463166 0.059073090364093 0.0026210418711754 -0.325037511057508 ENSG00000036549 ZZZ3
ENST00000469944 0.0560873006692896 0.00235843394018236 -0.261874876715496 ENSG00000036549 ZZZ3
ENST00000458763 0.675516585335062 0.423940802233331 -0.111789500922789 ENSG00000036549 ZZZ3
ENST00000370794 0.709917914051145 0.474116019084642 -0.0601708857133941 ENSG00000077254 USP33
ENST00000481579 0.96228460899822 0.914653652167866 0.0064679956306487 ENSG00000077254 USP33
ENST00000357428 0.744544470808133 0.526196124661499 -0.0553164379527767 ENSG00000077254 USP33
ENST00000370793 0.709917914051145 0.474116019084642 -0.0601708857133941 ENSG00000077254 USP33
ENST00000533928 0.762079906749149 0.55400244833333 0.0584411570218335 ENSG00000077254 USP33
ENST00000477949 0.327535384512879 0.0774427653116934 0.209913341302675 ENSG00000077254 USP33
ENST00000370792 0.696502495224357 0.455305966752188 -0.0761979249445651 ENSG00000077254 USP33
ENST00000527390 0.821290993703279 0.649015085275595 0.0337603386363047 ENSG00000077254 USP33
[truncated: 9,760,516 more chars]
