# Supplementary material for: High-throughput allele-specific expression across 250 environmental conditions
Source: Genome Res. 2016 Dec;26(12):1627–38. doi: 10.1101/gr.209759.116 (PMC5131815; doi:10.1101/gr.209759.116)
Supplement: Supplemental Material [file supp_gr.209759.116_Supplemental_Table_S6.tar.gz › DEG_results/DP12_DEG_stats_T47C1.txt]

t.id padj pval logFC ensg g.id
ENST00000541675 0.841273175854081 0.542222273049196 0.0811767455834138 ENSG00000227232 WASH7P
ENST00000423562 0.847811859788035 0.557818102329684 0.0781375167727536 ENSG00000227232 WASH7P
ENST00000438504 0.847811859788035 0.557818102329684 0.0781375167727536 ENSG00000227232 WASH7P
ENST00000488147 0.84783488798536 0.557909444938858 0.0781438067188898 ENSG00000227232 WASH7P
ENST00000538476 0.846249025018194 0.553418004752694 0.0790357854319003 ENSG00000227232 WASH7P
ENST00000440200 0.0225656541205932 0.000608862939555513 0.311203451298347 ENSG00000230021 RP5-857K21.4
ENST00000414273 0.527634002358675 0.15662309752574 0.160856715381994 ENSG00000237973 hsa-mir-6723
ENST00000467115 0.0041866557930831 5.14887423216402e-05 0.598452993703677 ENSG00000240409 MTATP8P1
ENST00000514057 5.90520539564918e-05 6.0809523917647e-08 0.74026872922376 ENSG00000248527 MTATP6P1
ENST00000416718 0.0357012259300439 0.00125068675326507 0.471999274451314 ENSG00000198744 RP5-857K21.11
ENST00000428504 0.0290994548930982 0.000899500870651021 -0.39154973629274 ENSG00000228327 RP11-206L10.2
ENST00000434264 0.83465886643821 0.529560125833663 -0.0969575807333642 ENSG00000237491 RP11-206L10.9
ENST00000589899 0.813819922320921 0.493628937712936 -0.105674622324164 ENSG00000237491 RP11-206L10.9
ENST00000429505 0.392710497686957 0.0799706796093559 -0.237045880583882 ENSG00000237491 RP11-206L10.9
ENST00000591440 0.460292952996086 0.113125366659563 -0.223138697045479 ENSG00000237491 RP11-206L10.9
ENST00000587530 0.460292952996086 0.113125366659563 -0.223138697045479 ENSG00000237491 RP11-206L10.9
ENST00000593022 0.369977478134074 0.0702665473307564 -0.247296996597744 ENSG00000237491 RP11-206L10.9
ENST00000589531 0.367653077611672 0.0693762825516242 -0.247641358919339 ENSG00000237491 RP11-206L10.9
ENST00000588951 0.453044111689334 0.10930791514192 -0.222555016044618 ENSG00000237491 RP11-206L10.9
ENST00000585768 0.5607428002925 0.182195882310763 -0.19082580801385 ENSG00000237491 RP11-206L10.9
ENST00000585745 0.851602009011959 0.565338784981795 -0.0840915390443936 ENSG00000237491 RP11-206L10.9
ENST00000590848 0.468475962472412 0.117918835822608 -0.221282648183512 ENSG00000237491 RP11-206L10.9
ENST00000586288 0.32868476293722 0.0546414217245031 -0.255751505587794 ENSG00000237491 RP11-206L10.9
ENST00000447500 0.342148686925137 0.0592777398461038 -0.276283835938537 ENSG00000230092 RP11-206L10.8
ENST00000590817 0.342148686925137 0.0592777398461038 -0.276283835938537 ENSG00000230092 RP11-206L10.8
ENST00000435300 0.110643721759728 0.00744575280490133 -0.350879353424336 ENSG00000240453 RP11-206L10.10
ENST00000445118 0.609312767039313 0.22575119207259 0.0921169896833418 ENSG00000228794 LINC01128
ENST00000610067 0.990173829182489 0.96114776778249 0.00451960935541 ENSG00000228794 LINC01128
ENST00000441765 0.838028342950352 0.536702076814566 0.0700882141512642 ENSG00000228794 LINC01128
ENST00000609139 0.994195661443261 0.975786694852903 0.00284241924269041 ENSG00000228794 LINC01128
ENST00000449005 0.94501287825506 0.800821212447189 -0.0234871406211127 ENSG00000228794 LINC01128
ENST00000416570 0.951238460794705 0.821200075252046 -0.0209242027578581 ENSG00000228794 LINC01128
ENST00000448975 0.951238460794705 0.821200075252046 -0.0209242027578581 ENSG00000228794 LINC01128
ENST00000609009 0.947868892624277 0.810316513333002 0.024518643571614 ENSG00000228794 LINC01128
ENST00000608189 0.947868892624277 0.810316513333002 0.024518643571614 ENSG00000228794 LINC01128
ENST00000415295 0.848098660313664 0.558328631373453 0.0824839925742202 ENSG00000228794 LINC01128
ENST00000342066 0.686344667166019 0.308719960994646 0.121448919632965 ENSG00000187634 SAMD11
ENST00000341065 0.715333794996105 0.344905748780496 0.112425325319695 ENSG00000187634 SAMD11
ENST00000483767 0.850375821631616 0.562836364886341 0.0680781488017005 ENSG00000188976 NOC2L
ENST00000327044 0.791516491585578 0.4564201745599 0.0843378485839721 ENSG00000188976 NOC2L
ENST00000477976 0.854254616255884 0.569924505957594 0.0606006648372649 ENSG00000188976 NOC2L
ENST00000496938 0.890930305733267 0.651174995269587 0.0562394305233037 ENSG00000188976 NOC2L
ENST00000487214 0.750866344114971 0.392079013296867 0.094919261282186 ENSG00000188976 NOC2L
ENST00000469563 0.580361496592056 0.19804727117295 0.162453786700228 ENSG00000188976 NOC2L
ENST00000338591 0.373719343520547 0.0719554705633808 0.247816183566291 ENSG00000187961 KLHL17
ENST00000463212 0.342398457946348 0.0593958015293774 0.241216755266583 ENSG00000187961 KLHL17
ENST00000466300 0.409024166606931 0.0871166339102274 0.233030277235358 ENSG00000187961 KLHL17
ENST00000481067 0.606415070818231 0.222892093087131 0.154601092468305 ENSG00000187961 KLHL17
ENST00000379410 0.604307968841603 0.220337280391859 0.172063614587213 ENSG00000187583 PLEKHN1
ENST00000379407 0.565550990823641 0.18586033767146 0.191918482878394 ENSG00000187583 PLEKHN1
ENST00000379409 0.565550990823641 0.18586033767146 0.191918482878394 ENSG00000187583 PLEKHN1
ENST00000428771 0.439775276479309 0.102257326542929 0.213378341545426 ENSG00000188290 HES4
ENST00000304952 0.474799503392043 0.121742646014435 0.202641087229672 ENSG00000188290 HES4
ENST00000481869 0.473034212523768 0.120798386992595 0.202814719486235 ENSG00000188290 HES4
ENST00000484667 0.399501335286756 0.0830521486411264 0.223890392063402 ENSG00000188290 HES4
ENST00000379389 0.495727560671574 0.134641628946966 0.185258728196711 ENSG00000187608 ISG15
ENST00000379370 0.42648996557161 0.0951931294724698 0.247354863922703 ENSG00000188157 AGRN
ENST00000477585 0.482574211484679 0.126446784856758 0.206250991848215 ENSG00000188157 AGRN
ENST00000469403 0.445654950859667 0.105084995923389 0.220412621386104 ENSG00000188157 AGRN
ENST00000479707 0.499143789516127 0.13663378391943 0.205488399204267 ENSG00000188157 AGRN
ENST00000466223 0.0953285202577201 0.00571596194484473 0.332676142103337 ENSG00000188157 AGRN
ENST00000478677 0.211028608243856 0.0227861611819914 0.301053427495606 ENSG00000188157 AGRN
ENST00000492947 0.300257949449486 0.0454124902717151 0.2640609691382 ENSG00000188157 AGRN
ENST00000419249 0.23396527221634 0.0279767186076839 0.30326790730041 ENSG00000188157 AGRN
ENST00000461111 0.347744858593829 0.0616867385193537 0.252663518855562 ENSG00000188157 AGRN
ENST00000418300 0.44790474057354 0.106445507423347 0.214147198844111 ENSG00000242590 RP11-54O7.14
ENST00000427998 0.799579225867084 0.470247830114048 0.0901987245820191 ENSG00000217801 RP11-465B22.3
ENST00000394517 0.911872550090228 0.702678756511356 0.0517676837777348 ENSG00000217801 RP11-465B22.3
ENST00000456409 0.858611984512574 0.579335281010595 0.0748272453891193 ENSG00000217801 RP11-465B22.3
ENST00000412397 0.858955505556539 0.58022584903037 0.0753809143615587 ENSG00000217801 RP11-465B22.3
ENST00000433695 0.912863014714487 0.704967018214027 0.052710277203879 ENSG00000217801 RP11-465B22.3
ENST00000451054 0.93678584269572 0.77302389402375 0.0403487191423833 ENSG00000217801 RP11-465B22.3
ENST00000379339 0.686344667166019 0.308764849769408 -0.0587984334731027 ENSG00000131591 C1orf159
ENST00000294576 0.68639637273698 0.308843145453111 -0.0587992729641898 ENSG00000131591 C1orf159
ENST00000448924 0.68639637273698 0.308843145453111 -0.0587992729641898 ENSG00000131591 C1orf159
ENST00000465822 0.392657773275874 0.0799294652278156 0.179678844736259 ENSG00000131591 C1orf159
ENST00000379325 0.686344667166019 0.308764849769408 -0.0587984334731027 ENSG00000131591 C1orf159
ENST00000421241 0.686344667166019 0.308764849769408 -0.0587984334731027 ENSG00000131591 C1orf159
ENST00000487177 0.460816554137267 0.113440571631932 0.182491235812898 ENSG00000131591 C1orf159
ENST00000467751 0.686344667166019 0.308764849769408 -0.0587984334731027 ENSG00000131591 C1orf159
ENST00000477196 0.686344667166019 0.308764849769408 -0.0587984334731027 ENSG00000131591 C1orf159
ENST00000464905 0.628485123763422 0.244860462316087 0.146189611497032 ENSG00000131591 C1orf159
ENST00000379320 0.383053344037798 0.0758931313449675 0.18188162649337 ENSG00000131591 C1orf159
ENST00000379319 0.954218021658661 0.829582339879112 -0.0159357870816251 ENSG00000131591 C1orf159
ENST00000434641 0.575199035565596 0.194043391310948 -0.0791758125569028 ENSG00000131591 C1orf159
ENST00000482816 0.506806378763506 0.141755952739157 -0.0941956941050758 ENSG00000131591 C1orf159
ENST00000437760 0.451085059093512 0.108176655902321 -0.108093755731908 ENSG00000131591 C1orf159
ENST00000462097 0.465057713538316 0.115663673612459 -0.111337901114622 ENSG00000131591 C1orf159
ENST00000473600 0.448281874945205 0.106693645616362 0.187255192065315 ENSG00000131591 C1orf159
ENST00000475119 0.451274216957562 0.108273742492599 -0.115652270645249 ENSG00000131591 C1orf159
ENST00000442117 0.715492237746605 0.345056191344209 0.111896279005127 ENSG00000131591 C1orf159
ENST00000427787 0.61940819422185 0.235691262343538 0.150864657452955 ENSG00000131591 C1orf159
ENST00000472741 0.311842778121499 0.0491386827112997 -0.1479730171452 ENSG00000131591 C1orf159
ENST00000480643 0.333647454314433 0.0563711433845776 -0.14445253775484 ENSG00000131591 C1orf159
ENST00000360001 0.0814036898037635 0.00447418060318052 0.248037326659818 ENSG00000078808 SDF4
ENST00000465727 0.080623758155188 0.0044021096228622 0.248352930825383 ENSG00000078808 SDF4
ENST00000263741 0.080623758155188 0.0044021096228622 0.248352930825383 ENSG00000078808 SDF4
ENST00000494748 0.0233859878099383 0.000643123954239167 0.235553889538926 ENSG00000078808 SDF4
ENST00000478938 0.0272817586230142 0.00080915186505115 0.247570117199893 ENSG00000078808 SDF4
ENST00000403997 0.0302131447345488 0.000967750338885515 0.210824723184642 ENSG00000078808 SDF4
ENST00000545427 0.0759428320321167 0.00399588807537619 0.245198520588736 ENSG00000078808 SDF4
ENST00000459994 0.267948258366978 0.0360334726972281 0.239963278858576 ENSG00000078808 SDF4
ENST00000379198 0.21029324851816 0.0226076160610724 0.221121430964229 ENSG00000176022 B3GALT6
ENST00000450390 0.765878809343998 0.415057158813276 0.0591944639798519 ENSG00000160087 UBE2J2
ENST00000347370 0.765878809343998 0.415057158813276 0.0591944639798519 ENSG00000160087 UBE2J2
ENST00000349431 0.800688319796273 0.472502162827919 0.0511382210249299 ENSG00000160087 UBE2J2
ENST00000348298 0.842772695072863 0.545940463405343 0.0400306984631068 ENSG00000160087 UBE2J2
ENST00000339385 0.745606488053204 0.384143176088982 0.0578589608187159 ENSG00000160087 UBE2J2
ENST00000400929 0.889195096170576 0.646994091243017 0.0288867899984504 ENSG00000160087 UBE2J2
ENST00000464036 0.878343281705852 0.621003661016249 0.0305552123632113 ENSG00000160087 UBE2J2
ENST00000360466 0.886355701460505 0.640766278506945 0.0288188187123607 ENSG00000160087 UBE2J2
ENST00000400930 0.880188038534059 0.62463549041515 0.0301723771205084 ENSG00000160087 UBE2J2
ENST00000467339 0.575390806655179 0.194266369581286 0.112938133485998 ENSG00000160087 UBE2J2
ENST00000473215 0.880651863607329 0.626356487950684 0.0309673009495255 ENSG00000160087 UBE2J2
ENST00000435198 0.88493426257936 0.636728351385044 0.032047412542985 ENSG00000160087 UBE2J2
ENST00000509720 0.870122384693694 0.603684878604487 0.0356267273255605 ENSG00000160087 UBE2J2
ENST00000491779 0.986150250397159 0.945828577128856 -0.00424735712561556 ENSG00000160087 UBE2J2
ENST00000466752 0.962244173266554 0.859078458511403 -0.012465336357614 ENSG00000160087 UBE2J2
ENST00000503294 0.962946120864524 0.862258664129374 -0.0125674890125607 ENSG00000160087 UBE2J2
ENST00000477894 0.975308697267212 0.905087473160573 -0.00935495786595809 ENSG00000160087 UBE2J2
ENST00000471154 0.995467037930842 0.981452238456558 0.00211081508663849 ENSG00000160087 UBE2J2
ENST00000422076 0.976633432936273 0.909279255917372 -0.010152658658567 ENSG00000160087 UBE2J2
ENST00000502382 0.977982841493016 0.914090638617601 -0.00985939277241791 ENSG00000160087 UBE2J2
ENST00000461142 0.846488193440744 0.554285319030634 -0.0449755867052492 ENSG00000160087 UBE2J2
ENST00000488418 0.663780294433388 0.282649466217231 -0.0957704232418051 ENSG00000160087 UBE2J2
ENST00000379116 0.948387803266565 0.812751931721089 0.0359542750010713 ENSG00000162572 SCNN1D
ENST00000379101 0.85588086326073 0.573659951398764 0.0843334625429367 ENSG00000162572 SCNN1D
ENST00000338555 0.918012942809493 0.718887957392852 0.0546783049192758 ENSG00000162572 SCNN1D
ENST00000354700 0.437245637733685 0.100895180697869 0.222882655747682 ENSG00000131584 ACAP3
ENST00000353662 0.438631877847794 0.101733724512602 0.222149359782297 ENSG00000131584 ACAP3
ENST00000492936 0.423195122242049 0.0935546961081012 0.224843828998297 ENSG00000131584 ACAP3
ENST00000467278 0.37383645348492 0.0720036007941176 0.241537063311026 ENSG00000131584 ACAP3
ENST00000470659 0.327265475118958 0.0541940376449248 0.275799868165501 ENSG00000131584 ACAP3
ENST00000379037 0.287991705905394 0.0416472900157967 0.249395589407864 ENSG00000131584 ACAP3
ENST00000476572 0.294549762033039 0.0436270287721142 0.257384407352037 ENSG00000131584 ACAP3
ENST00000493992 0.151430444857577 0.0126519979691814 0.309076984959282 ENSG00000131584 ACAP3
ENST00000472541 0.412039058647474 0.0885369953359766 0.225759885243431 ENSG00000131584 ACAP3
ENST00000354980 0.432500551565233 0.0984607782936913 0.205506739783239 ENSG00000131584 ACAP3
ENST00000478065 0.278392941670488 0.0390447694537848 0.236838605275574 ENSG00000131584 ACAP3
ENST00000479108 0.40111172196763 0.0838124276619583 0.220954435515094 ENSG00000131584 ACAP3
ENST00000438966 0.359457742324685 0.066192975602769 0.235044726674465 ENSG00000131584 ACAP3
ENST00000379031 0.453066906714189 0.109317322396037 0.196215101845759 ENSG00000169972 PUSL1
ENST00000470520 0.23491008013727 0.02827640170579 0.2861555882394 ENSG00000169972 PUSL1
ENST00000463758 0.182661982490732 0.0174639020318128 0.317756138884883 ENSG00000169972 PUSL1
ENST00000467712 0.375950640248293 0.0728939146196421 0.236612234398027 ENSG00000169972 PUSL1
ENST00000493657 0.810459479547891 0.488214622792913 0.0910671061527877 ENSG00000169972 PUSL1
ENST00000470030 0.569683376375576 0.189113654900966 0.1254930915864 ENSG00000127054 CPSF3L
ENST00000435064 0.542282884449802 0.167675788503414 0.132591620180756 ENSG00000127054 CPSF3L
ENST00000497304 0.93386531217782 0.762879632213567 0.0346066657166151 ENSG00000127054 CPSF3L
ENST00000323275 0.540424697479929 0.166510199211696 0.132914150880798 ENSG00000127054 CPSF3L
ENST00000411962 0.539531915787147 0.16598082783282 0.13307844121435 ENSG00000127054 CPSF3L
ENST00000462432 0.654278587427376 0.271924275775351 0.1018371005323 ENSG00000127054 CPSF3L
ENST00000478641 0.493284968249119 0.133136868861469 0.144676712488402 ENSG00000127054 CPSF3L
ENST00000458452 0.53886769633364 0.165437229985812 0.133250633053665 ENSG00000127054 CPSF3L
ENST00000419704 0.53886769633364 0.165437229985812 0.133250633053665 ENSG00000127054 CPSF3L
ENST00000540437 0.53886769633364 0.165437229985812 0.133250633053665 ENSG00000127054 CPSF3L
ENST00000421495 0.53886769633364 0.165437229985812 0.133250633053665 ENSG00000127054 CPSF3L
ENST00000532772 0.536277230812389 0.163327599099206 0.133738811481719 ENSG00000127054 CPSF3L
ENST00000450926 0.526090832889336 0.155549512228825 0.135635577947121 ENSG00000127054 CPSF3L
ENST00000545578 0.52599928911151 0.155411851730381 0.135654757191328 ENSG00000127054 CPSF3L
ENST00000527098 0.52599928911151 0.155411851730381 0.135654757191328 ENSG00000127054 CPSF3L
ENST00000485710 0.6438155497936 0.260805514306519 0.118461669698425 ENSG00000127054 CPSF3L
ENST00000461514 0.581798935641537 0.199350343792104 0.139250239729069 ENSG00000127054 CPSF3L
ENST00000525164 0.564229819427367 0.184769841494041 0.144301580384252 ENSG00000127054 CPSF3L
ENST00000528879 0.482637220061663 0.126475251887208 0.143497663709549 ENSG00000127054 CPSF3L
ENST00000525769 0.58994408321498 0.206439235277744 0.13804182914097 ENSG00000127054 CPSF3L
ENST00000531377 0.661821472628013 0.280245728666099 0.100586771530039 ENSG00000127054 CPSF3L
ENST00000527383 0.529449638243391 0.157921569162431 0.125823020986751 ENSG00000127054 CPSF3L
ENST00000531292 0.315270672910993 0.0502530380813203 0.206696491637709 ENSG00000127054 CPSF3L
ENST00000467408 0.672685121391118 0.292628482154071 0.101383263802037 ENSG00000127054 CPSF3L
ENST00000434694 0.394393274676655 0.0807725426580757 0.141578997727437 ENSG00000127054 CPSF3L
ENST00000531020 0.444930992633247 0.104767810235774 0.174650346054763 ENSG00000127054 CPSF3L
ENST00000533916 0.835402077178058 0.531381745739067 0.0629341095085673 ENSG00000127054 CPSF3L
ENST00000488042 0.456704361076872 0.111096956546595 0.136529277053377 ENSG00000127054 CPSF3L
ENST00000526797 0.476969759548852 0.122801685468964 0.125621900960429 ENSG00000127054 CPSF3L
ENST00000526332 0.476969759548852 0.122801685468964 0.125621900960429 ENSG00000127054 CPSF3L
ENST00000430786 0.601885973754012 0.217533574545363 0.112215803350778 ENSG00000127054 CPSF3L
ENST00000527719 0.626969810626029 0.243404822820594 0.110344671600281 ENSG00000127054 CPSF3L
ENST00000530031 0.621895851345231 0.238266794443917 0.111223863230112 ENSG00000127054 CPSF3L
ENST00000526113 0.548007749026613 0.172104614714872 0.127099866632947 ENSG00000127054 CPSF3L
ENST00000526904 0.561440589359057 0.182820013087888 0.124911374142472 ENSG00000127054 CPSF3L
ENST00000525603 0.783745147585329 0.443789799290404 0.0612210198501888 ENSG00000127054 CPSF3L
ENST00000444968 0.632517112139513 0.249378745250436 0.122591122794812 ENSG00000240731 RP5-890O3.9
ENST00000429572 0.270144860079339 0.0366573744813612 0.167060382000371 ENSG00000127054 CPSF3L
ENST00000498173 0.267181065857228 0.035849652203144 0.16716505584813 ENSG00000127054 CPSF3L
ENST00000496353 0.263963352216954 0.0349489472556051 0.168550512691945 ENSG00000127054 CPSF3L
ENST00000493534 0.217049780401187 0.0241080536548651 0.183466062327211 ENSG00000127054 CPSF3L
ENST00000534345 0.270048397814296 0.0366279820995545 0.179450070678181 ENSG00000127054 CPSF3L
ENST00000532952 0.258637009431202 0.0336883231144143 0.19401821166689 ENSG00000127054 CPSF3L
ENST00000490853 0.219420804334396 0.0246385013706983 0.201465942163002 ENSG00000127054 CPSF3L
ENST00000531019 0.219420804334396 0.0246385013706983 0.201465942163002 ENSG00000127054 CPSF3L
ENST00000498476 0.228621232188203 0.0268289976488765 0.196822951017438 ENSG00000127054 CPSF3L
ENST00000470679 0.144540806617993 0.0116840819003756 0.220844119238578 ENSG00000127054 CPSF3L
ENST00000525285 0.0851011949032686 0.00479997425349826 0.249682785950288 ENSG00000127054 CPSF3L
ENST00000530233 0.128661670983153 0.00957159122302244 0.275318566055742 ENSG00000127054 CPSF3L
ENST00000464957 0.401219497616657 0.0838695499239553 0.220255244966182 ENSG00000224051 GLTPD1
ENST00000343938 0.259011895577679 0.0337757546074589 0.246956327277498 ENSG00000224051 GLTPD1
ENST00000488011 0.263116535521671 0.0347124394112781 0.264095999560197 ENSG00000224051 GLTPD1
ENST00000378891 0.478041633936923 0.123359342476999 0.214400364316103 ENSG00000107404 DVL1
ENST00000378888 0.485348397240841 0.128086784010501 0.214065164196458 ENSG00000107404 DVL1
ENST00000472445 0.348466626868339 0.0619510918082979 0.222195347079454 ENSG00000107404 DVL1
ENST00000474033 0.832199431205282 0.524658206884266 0.0838656433369927 ENSG00000162576 MXRA8
ENST00000309212 0.478051383241653 0.123405118016494 0.186006510253615 ENSG00000162576 MXRA8
ENST00000477278 0.412543725269724 0.0887513809236116 0.204508754484037 ENSG00000162576 MXRA8
ENST00000342753 0.478051383241653 0.123405118016494 0.186006510253615 ENSG00000162576 MXRA8
ENST00000445648 0.478051383241653 0.123405118016494 0.186006510253615 ENSG00000162576 MXRA8
ENST00000473097 0.796356816835401 0.464759587848541 0.0986599058548644 ENSG00000162576 MXRA8
ENST00000478517 0.876084763503286 0.615709630601571 0.0688571219890528 ENSG00000162576 MXRA8
ENST00000476718 0.609455011698821 0.2258249184796 0.165776964080888 ENSG00000162576 MXRA8
ENST00000464351 0.761555732276741 0.408235013888566 0.128147366523151 ENSG00000162576 MXRA8
ENST00000338370 0.642645869455245 0.259705394096936 0.169137147093638 ENSG00000175756 AURKAIP1
ENST00000338338 0.640288085947609 0.256781720183493 0.170257911468965 ENSG00000175756 AURKAIP1
ENST00000321751 0.645390060677597 0.262539412674675 0.168156959288336 ENSG00000175756 AURKAIP1
ENST00000378853 0.645033758200732 0.262214590243511 0.168280880456305 ENSG00000175756 AURKAIP1
ENST00000489799 0.665129735746016 0.284095506163295 0.162365886604828 ENSG00000175756 AURKAIP1
ENST00000496905 0.687792310715941 0.310635083526824 0.154621540081336 ENSG00000175756 AURKAIP1
ENST00000480479 0.368821329459177 0.0697589548720512 0.160983786669599 ENSG00000221978 CCNL2
ENST00000482621 0.345759971379966 0.0608601221867386 0.138682258176297 ENSG00000221978 CCNL2
ENST00000408952 0.345759971379966 0.0608601221867386 0.138682258176297 ENSG00000221978 CCNL2
ENST00000463260 0.288550453741255 0.0418052903371592 0.179663276452395 ENSG00000221978 CCNL2
ENST00000400809 0.339755139952116 0.058386395276331 0.14988191940034 ENSG00000221978 CCNL2
ENST00000496007 0.339556809682841 0.0583200995664873 0.149884297254163 ENSG00000221978 CCNL2
ENST00000482365 0.218894510002503 0.0244980001991205 0.166245167510491 ENSG00000221978 CCNL2
ENST00000481223 0.318177761327126 0.0511796657770284 0.15436173717441 ENSG00000221978 CCNL2
ENST00000418865 0.222809410562225 0.025440508560467 0.156210061744529 ENSG00000221978 CCNL2
ENST00000505849 0.267703973901312 0.0359659899908982 0.178840838665148 ENSG00000221978 CCNL2
ENST00000488340 0.410831789287325 0.0880366488294379 0.146553707595035 ENSG00000221978 CCNL2
ENST00000492998 0.542304058658542 0.167787482926431 0.142297492847038 ENSG00000221978 CCNL2
ENST00000469113 0.366746387375066 0.0689916226058943 0.130879099346757 ENSG00000221978 CCNL2
ENST00000480646 0.759969096568906 0.405877019379963 0.0919483812315821 ENSG00000221978 CCNL2
ENST00000471930 0.496911343090207 0.135314834958087 0.108675594593084 ENSG00000221978 CCNL2
ENST00000408918 0.625623114336307 0.241810558812153 0.117551643059864 ENSG00000221978 CCNL2
ENST00000473872 0.841923057775742 0.543696813674934 0.0633716362995086 ENSG00000221978 CCNL2
ENST00000425598 0.580338184596535 0.198034005311995 0.13343635502334 ENSG00000221978 CCNL2
ENST00000463895 0.592485089047509 0.208791068844342 0.133711199316339 ENSG00000221978 CCNL2
ENST00000497013 0.897158773051397 0.665802903132122 0.045428177022722 ENSG00000221978 CCNL2
ENST00000448629 0.593328809432146 0.209513111343497 0.157054039750822 ENSG00000224870 RP4-758J18.2
ENST00000444362 0.619568832188409 0.235856251802885 0.0902945890424138 ENSG00000224870 RP4-758J18.2
ENST00000418833 0.722325827981481 0.35293675590802 0.0725330951542878 ENSG00000224870 RP4-758J18.2
ENST00000576232 0.467544915258131 0.117189656597589 0.20980179613932 ENSG00000224870 RP4-758J18.2
ENST00000570344 0.453891938928366 0.109697930987285 0.21751249495624 ENSG00000224870 RP4-758J18.2
ENST00000447725 0.761998483570979 0.409043258835656 0.065966308386871 ENSG00000224870 RP4-758J18.2
ENST00000572242 0.728792098105252 0.360979963763839 0.0719938058315091 ENSG00000224870 RP4-758J18.2
ENST00000453521 0.821613666433931 0.506278297324196 0.0548538913103439 ENSG00000224870 RP4-758J18.2
ENST00000344843 0.632400295457419 0.249107391007599 0.0841068725019789 ENSG00000242485 MRPL20
ENST00000493287 0.850815234849651 0.563402391797947 0.040834453775847 ENSG00000242485 MRPL20
ENST00000487659 0.63202806034073 0.248797240094456 0.08416210436582 ENSG00000242485 MRPL20
ENST00000492508 0.758710177439222 0.403961881813844 0.0611810835896813 ENSG00000242485 MRPL20
ENST00000482352 0.682644386919852 0.304617495525007 0.0877114370402046 ENSG00000242485 MRPL20
ENST00000477686 0.747304580931514 0.386429509564313 0.0770789156543772 ENSG00000242485 MRPL20
ENST00000607307 0.599568881688291 0.215522145791825 -0.179678504882772 ENSG00000272455 RP4-758J18.13
ENST00000495558 0.802422465049528 0.475428615095192 0.0922837546439086 ENSG00000179403 VWA1
ENST00000338660 0.394102810268527 0.0805417434046463 0.194356518177992 ENSG00000179403 VWA1
ENST00000404702 0.418014835200593 0.0911770457190402 0.188704589123601 ENSG00000179403 VWA1
ENST00000476993 0.424414082758003 0.0941096711696408 0.187186767753202 ENSG00000179403 VWA1
ENST00000471398 0.934827542656064 0.766080700753176 0.0416534985163613 ENSG00000179403 VWA1
ENST00000378741 0.638896076606023 0.255619638775078 0.117405075661397 ENSG00000160072 ATAD3B
ENST00000308647 0.783745147585329 0.443802175425246 0.0874331431918152 ENSG00000160072 ATAD3B
ENST00000472194 0.868004630228329 0.598734623507275 0.0600667727013372 ENSG00000160072 ATAD3B
ENST00000378736 0.84505623874056 0.550679683151256 0.0753072003721338 ENSG00000160072 ATAD3B
ENST00000485748 0.871464809665807 0.606627855559447 0.0616204984221718 ENSG00000160072 ATAD3B
ENST00000474481 0.844304964618831 0.548976111045401 0.0718364493556129 ENSG00000160072 ATAD3B
ENST00000378756 0.698800805066993 0.32428381593978 0.110399549602458 ENSG00000197785 ATAD3A
ENST00000378755 0.69893494434185 0.324412724077706 0.110384289813349 ENSG00000197785 ATAD3A
ENST00000339113 0.766340649019124 0.415803768394859 0.0882869788540685 ENSG00000197785 ATAD3A
ENST00000536055 0.766340649019124 0.415803768394859 0.0882869788540685 ENSG00000197785 ATAD3A
ENST00000439513 0.657553086672984 0.275666518343361 0.159696645692943 ENSG00000197785 ATAD3A
ENST00000429957 0.774221325082949 0.428378740433646 0.0768303646890433 ENSG00000197785 ATAD3A
ENST00000400830 0.869418664525075 0.602026930123227 0.0653909022522108 ENSG00000197785 ATAD3A
ENST00000378733 0.991989258182507 0.967786468975011 0.00593728079146727 ENSG00000205090 TMEM240
ENST00000425828 0.990311932713744 0.96169774830826 0.0070656157669702 ENSG00000205090 TMEM240
ENST00000291386 0.947243800382085 0.808070827459823 -0.0267980545230288 ENSG00000160075 SSU72
ENST00000378726 0.820067532065136 0.503560935089323 0.0347105720185586 ENSG00000160075 SSU72
ENST00000378725 0.922358093759858 0.730143270219403 -0.0415580611012345 ENSG00000160075 SSU72
ENST00000359060 0.990522320520014 0.963271445560257 0.0046693910953964 ENSG00000160075 SSU72
ENST00000539195 0.809136219869939 0.485861349263434 -0.0600027149982931 ENSG00000215791 AL645728.2
ENST00000366221 0.796694894577385 0.465363168442597 0.0822614077109873 ENSG00000215014 AL645728.1
ENST00000422725 0.756496045676524 0.400471055055923 0.0963719723239691 ENSG00000228594 C1orf233
ENST00000607222 0.67975992045468 0.30075672861093 0.141023109350987 ENSG00000272106 RP11-345P4.9
ENST00000520777 0.524198468527181 0.154059612246919 0.188045664611551 ENSG00000197530 MIB2
ENST00000378710 0.524198468527181 0.154059612246919 0.188045664611551 ENSG00000197530 MIB2
ENST00000360522 0.524198468527181 0.154059612246919 0.188045664611551 ENSG00000197530 MIB2
ENST00000357210 0.524198468527181 0.154059612246919 0.188045664611551 ENSG00000197530 MIB2
ENST00000355826 0.524198468527181 0.153996102775353 0.188053837214356 ENSG00000197530 MIB2
ENST00000518681 0.524198468527181 0.154068530742674 0.1880191200416 ENSG00000197530 MIB2
ENST00000505820 0.522219205179814 0.152603050353195 0.188689201511523 ENSG00000197530 MIB2
ENST00000479659 0.51937494410438 0.150619674435355 0.189620185464488 ENSG00000197530 MIB2
ENST00000489635 0.526024771323638 0.155471094189128 0.187356507763093 ENSG00000197530 MIB2
ENST00000511502 0.526668842430002 0.156023447296449 0.18710911770959 ENSG00000197530 MIB2
ENST00000477990 0.181878117672282 0.0173421916929112 0.222910054628877 ENSG00000197530 MIB2
ENST00000514363 0.478645756782184 0.123865190607948 0.198968552020068 ENSG00000197530 MIB2
ENST00000487053 0.523132278010849 0.153234251454153 0.187430620535148 ENSG00000197530 MIB2
ENST00000502470 0.464916849980068 0.11556968037601 0.198555790558279 ENSG00000197530 MIB2
ENST00000378712 0.52394898343054 0.153810734890908 0.187146327099245 ENSG00000197530 MIB2
ENST00000507082 0.209229153887277 0.02239337133566 0.22945744043858 ENSG00000197530 MIB2
ENST00000463492 0.0845085168065956 0.00475051109990763 0.318351683008156 ENSG00000197530 MIB2
ENST00000510793 0.586708290200933 0.203643451521994 0.161708973704029 ENSG00000197530 MIB2
ENST00000504599 0.564701290561384 0.18511523017687 0.174141716088373 ENSG00000197530 MIB2
ENST00000507229 0.590384891747126 0.206798409485986 0.165465012806869 ENSG00000197530 MIB2
ENST00000503789 0.617306121065419 0.233279003375392 0.152579824249504 ENSG00000197530 MIB2
ENST00000378708 0.60356809757525 0.21946889746503 0.163101584921579 ENSG00000197530 MIB2
ENST00000506488 0.603615586033442 0.219587604003357 0.16293879228004 ENSG00000197530 MIB2
ENST00000512004 0.488979481247554 0.130372318158258 0.153578496514817 ENSG00000197530 MIB2
ENST00000508455 0.271941893016957 0.0371545175908326 0.266068912331237 ENSG00000197530 MIB2
ENST00000514234 0.522093814309437 0.152470791456272 0.182235400191657 ENSG00000197530 MIB2
ENST00000467597 0.060047003311853 0.00272811457811353 0.350109585471275 ENSG00000197530 MIB2
ENST00000508148 0.203455736196788 0.0212806372398224 0.29418447603229 ENSG00000197530 MIB2
ENST00000486072 0.922098284601014 0.72934130939954 0.0405239852532719 ENSG00000197530 MIB2
ENST00000505370 0.244896890354341 0.0303634055509776 0.246086228499534 ENSG00000197530 MIB2
ENST00000473511 0.485622237784929 0.128209672257785 0.19774010713261 ENSG00000197530 MIB2
ENST00000464570 0.621745928852384 0.238163575977825 0.154894004144715 ENSG00000197530 MIB2
ENST00000483015 0.471903965909672 0.120109613905238 0.205771810667528 ENSG00000197530 MIB2
ENST00000511910 0.460881330091643 0.113524089216543 0.225217698850679 ENSG00000197530 MIB2
ENST00000513088 0.460543060552231 0.11330175113033 0.115801443259096 ENSG00000248333 CDK11B
ENST00000341832 0.605629786307172 0.22203100090669 0.0899263931935808 ENSG00000248333 CDK11B
ENST00000317673 0.704368791433031 0.331043733511397 0.0750010339192876 ENSG00000248333 CDK11B
ENST00000340677 0.704368791433031 0.331043733511397 0.0750010339192876 ENSG00000248333 CDK11B
ENST00000407249 0.704368791433031 0.331043733511397 0.0750010339192876 ENSG00000248333 CDK11B
ENST00000341028 0.973508411696584 0.898210086709096 -0.0162014507025724 ENSG00000248333 CDK11B
ENST00000607013 0.754808534513478 0.397591125011473 0.0974947507507063 ENSG00000272004 RP11-345P4.10
ENST00000378662 0.673968299755928 0.29433990355624 0.114134274687631 ENSG00000189339 SLC35E2B
ENST00000234800 0.676923654409838 0.297218919854068 0.113821661805056 ENSG00000189339 SLC35E2B
ENST00000480991 0.601410782467219 0.217024691119467 0.146770834899516 ENSG00000189339 SLC35E2B
ENST00000481276 0.999029298204347 0.99719522913634 -0.000376989976349122 ENSG00000189339 SLC35E2B
ENST00000596308 0.751567240553697 0.392957059090201 0.108232178823458 ENSG00000269737 RP11-345P4.7
ENST00000597891 0.915988556745029 0.713027150634747 -0.0488894679617778 ENSG00000269227 RP11-345P4.6
ENST00000356200 0.943590238146918 0.795546723107214 -0.0181290846378019 ENSG00000008128 CDK11A
ENST00000598846 0.916935289343982 0.715314068853308 -0.0214174886832758 ENSG00000268575 RP1-283E3.8
ENST00000463652 0.950506472449286 0.818541749103739 -0.0329530975761476 ENSG00000008128 CDK11A
ENST00000358779 0.950463048300575 0.818448599154981 -0.0157167678713039 ENSG00000008128 CDK11A
ENST00000460465 0.950463048300575 0.818448599154981 -0.0157167678713039 ENSG00000008128 CDK11A
ENST00000404249 0.950463048300575 0.818448599154981 -0.0157167678713039 ENSG00000008128 CDK11A
ENST00000378633 0.950463048300575 0.818448599154981 -0.0157167678713039 ENSG00000008128 CDK11A
ENST00000357760 0.950463048300575 0.818448599154981 -0.0157167678713039 ENSG00000008128 CDK11A
ENST00000509982 0.943590238146918 0.795546723107214 -0.0181290846378019 ENSG00000008128 CDK11A
ENST00000378638 0.943590238146918 0.795546723107214 -0.0181290846378019 ENSG00000008128 CDK11A
ENST00000356937 0.892988368957049 0.656725201945816 -0.0320145263979681 ENSG00000008128 CDK11A
ENST00000478901 0.965322176678048 0.870481436579385 -0.0239197827368298 ENSG00000008128 CDK11A
ENST00000468397 0.908492196512327 0.693239897745487 -0.0548012485128058 ENSG00000008128 CDK11A
ENST00000491311 0.989410585416937 0.957723455130257 -0.00731725158490718 ENSG00000008128 CDK11A
ENST00000495016 0.922157625333955 0.729440670955878 0.0499240866440561 ENSG00000008128 CDK11A
ENST00000468800 0.973711743770088 0.898974600277186 -0.0132518790802721 ENSG00000008128 CDK11A
ENST00000464748 0.983728956892693 0.93614448460003 0.0114378748636766 ENSG00000008128 CDK11A
ENST00000489300 0.995439249266179 0.98124850826487 -0.00291030163862824 ENSG00000008128 CDK11A
ENST00000492390 0.885414417863455 0.638722296333698 -0.0525660320652325 ENSG00000008128 CDK11A
ENST00000474916 0.961257990469855 0.854674569201678 -0.0206844455961544 ENSG00000008128 CDK11A
ENST00000378635 0.989882798053471 0.959029796077074 -0.00404494340978651 ENSG00000008128 CDK11A
ENST00000479362 0.982938485201627 0.933474012421161 -0.00769192736631723 ENSG00000008128 CDK11A
ENST00000498810 0.867834631304084 0.598067407381115 -0.0584489496123335 ENSG00000008128 CDK11A
ENST00000487462 0.965632882964541 0.871477201902738 0.0175724110934701 ENSG00000008128 CDK11A
ENST00000401096 0.973944853773422 0.899591378205274 0.0135302072995193 ENSG00000008128 CDK11A
ENST00000577672 0.893580010192146 0.658029153046923 -0.0350465912297952 ENSG00000227775 RP1-283E3.4
ENST00000417099 0.875542097284233 0.614406858100921 -0.0418115243981073 ENSG00000227775 RP1-283E3.4
ENST00000355439 0.94792993303289 0.810789365552764 -0.0190344362988012 ENSG00000215790 SLC35E2
ENST00000400924 0.933691780371709 0.762443347041453 -0.0240289237900612 ENSG00000215790 SLC35E2
ENST00000246421 0.997647436157134 0.99036630642161 0.00132294759917361 ENSG00000215790 SLC35E2
ENST00000475229 0.980423837426511 0.923776827451763 -0.010684391444301 ENSG00000215790 SLC35E2
ENST00000424604 0.954290999425169 0.829752777216635 0.0251392639061247 ENSG00000227775 RP1-283E3.4
ENST00000418950 0.946160381778601 0.805160150824775 0.0308937453297637 ENSG00000227775 RP1-283E3.4
ENST00000341426 0.48570818169717 0.128327056875433 0.181383253162073 ENSG00000008130 NADK
ENST00000341991 0.486544388967623 0.12890902341053 0.181181461518781 ENSG00000008130 NADK
ENST00000378625 0.490800205612281 0.131598506200773 0.179932419768354 ENSG00000008130 NADK
ENST00000344463 0.48570818169717 0.128327056875433 0.181383253162073 ENSG00000008130 NADK
ENST00000342348 0.560158773950141 0.18161529621532 0.154401962212832 ENSG00000008130 NADK
ENST00000498806 0.51421111446259 0.146768658884967 0.17839799551678 ENSG00000008130 NADK
ENST00000469045 0.432408464571005 0.0983883926898158 0.188811402959092 ENSG00000008130 NADK
ENST00000480499 0.513723529941587 0.146362315216085 0.165554494077167 ENSG00000008130 NADK
ENST00000497747 0.364675953346516 0.0680314470884338 0.199260283447455 ENSG00000008130 NADK
ENST00000477235 0.580017006111369 0.197849372801587 0.159778478157048 ENSG00000008130 NADK
ENST00000489538 0.605333949369677 0.22159368183569 0.151425805280228 ENSG00000008130 NADK
ENST00000497615 0.409209476010397 0.0872231563298027 0.1940092588626 ENSG00000008130 NADK
ENST00000497186 0.538269036808439 0.164810827240489 0.17178644925437 ENSG00000008130 NADK
ENST00000400922 0.606120146551172 0.222451232300585 0.137282485219446 ENSG00000008130 NADK
ENST00000492845 0.55462670006682 0.177224145819796 0.177992389376079 ENSG00000008130 NADK
ENST00000492768 0.506992387086124 0.141934781737136 0.192365837420807 ENSG00000008130 NADK
ENST00000460602 0.468969938894966 0.118195807801871 0.200581838185123 ENSG00000008130 NADK
ENST00000464373 0.288267585608551 0.0417358373695267 0.221093559274828 ENSG00000008130 NADK
ENST00000378609 0.947174828539312 0.807750589218314 -0.0151752340679747 ENSG00000078369 GNB1
ENST00000461893 0.764291190072636 0.412720274729912 0.0922512378763687 ENSG00000078369 GNB1
ENST00000471354 0.801659318015285 0.474247467169527 0.0728158173067049 ENSG00000078369 GNB1
ENST00000439272 0.504123437585594 0.139940328980065 -0.100014118258353 ENSG00000078369 GNB1
ENST00000434686 0.467448713023399 0.117086250116354 -0.109339472210617 ENSG00000078369 GNB1
ENST00000437146 0.893588650672495 0.658111797523102 0.0495086734910245 ENSG00000078369 GNB1
ENST00000472614 0.214376592019873 0.0234989476983604 -0.162078122251347 ENSG00000078369 GNB1
ENST00000607589 0.681214037668555 0.302506690109135 0.139853276828969 ENSG00000078369 GNB1
ENST00000378567 0.776398855045952 0.431886428921334 -0.0932340277949774 ENSG00000067606 PRKCZ
ENST00000400921 0.798631709148587 0.468916149837041 -0.0848361959981761 ENSG00000067606 PRKCZ
ENST00000461106 0.834619616125795 0.529487619444537 -0.0724426289053268 ENSG00000067606 PRKCZ
ENST00000400920 0.94501287825506 0.800800323724285 -0.0310698247544264 ENSG00000067606 PRKCZ
ENST00000479263 0.986778528837759 0.947735828556788 -0.00866533130863807 ENSG00000067606 PRKCZ
ENST00000478770 0.979800726026414 0.920482517734943 -0.013124857676368 ENSG00000067606 PRKCZ
ENST00000505322 0.776222144896038 0.431281218657165 0.10545604626379 ENSG00000067606 PRKCZ
ENST00000469733 0.401809227887976 0.0841373108334962 0.208895222256995 ENSG00000162585 C1orf86
ENST00000414253 0.366663425119934 0.0689145834283636 0.21799992434802 ENSG00000162585 C1orf86
ENST00000428120 0.366663425119934 0.0689145834283636 0.21799992434802 ENSG00000162585 C1orf86
ENST00000400919 0.366663425119934 0.0689145834283636 0.21799992434802 ENSG00000162585 C1orf86
ENST00000400918 0.396674028657157 0.0818725826397901 0.206676886174229 ENSG00000162585 C1orf86
ENST00000497675 0.276109765758382 0.0383103435703056 0.248426657479763 ENSG00000162585 C1orf86
ENST00000378543 0.348931569359472 0.0621282995644383 0.222714922513997 ENSG00000162585 C1orf86
ENST00000378546 0.348931569359472 0.0621282995644383 0.222714922513997 ENSG00000162585 C1orf86
ENST00000401813 0.335454142282628 0.0570478091406035 0.228217918067451 ENSG00000162585 C1orf86
ENST00000487186 0.366871270855927 0.0690515701905094 0.217843430056061 ENSG00000162585 C1orf86
ENST00000378545 0.34531738198212 0.0607121986795068 0.225316174642694 ENSG00000162585 C1orf86
ENST00000476803 0.296572322209864 0.0442897976851083 0.242215231656952 ENSG00000162585 C1orf86
ENST00000440825 0.349089082886056 0.0621891473441648 0.222644311442075 ENSG00000162585 C1orf86
ENST00000597060 0.606634245631822 0.223111633016416 0.162011757225037 ENSG00000269554 AL590822.2
ENST00000420515 0.297532497397379 0.044566111533025 0.234200464443274 ENSG00000162585 C1orf86
ENST00000514625 0.679796165898449 0.300841388190707 0.144204344133249 ENSG00000162585 C1orf86
ENST00000378536 0.933691780371709 0.762400393460772 -0.0282725731757886 ENSG00000157933 SKI
ENST00000508416 0.545524927060115 0.17013456039489 -0.174759337760117 ENSG00000157933 SKI
ENST00000478223 0.51421111446259 0.146778925283808 -0.17714884392703 ENSG00000157933 SKI
ENST00000507179 0.165963898197637 0.0147469710751115 0.292495147110393 ENSG00000157933 SKI
ENST00000378531 0.447718423972033 0.106274149441796 0.160761680050291 ENSG00000116151 MORN1
ENST00000606372 0.425921201630505 0.0948977877016612 0.163684289327081 ENSG00000116151 MORN1
ENST00000378529 0.506059512825618 0.141193532607926 0.148353995785617 ENSG00000116151 MORN1
ENST00000607342 0.980965993287705 0.926024942140618 0.0119501164764774 ENSG00000116151 MORN1
ENST00000469374 0.32965266140815 0.0548933048138314 0.219528437397233 ENSG00000116151 MORN1
ENST00000419785 0.536387414397702 0.16340361565463 0.188840388265244 ENSG00000116151 MORN1
ENST00000378525 0.303265825900798 0.0462770905323633 0.219924384464751 ENSG00000116151 MORN1
ENST00000449373 0.344643216067344 0.06030809691508 0.21366241018177 ENSG00000116151 MORN1
ENST00000317490 0.539693755964219 0.166075566117635 0.190136612432924 ENSG00000178642 AL513477.1
ENST00000607031 0.552669146234408 0.175572233704668 0.188135131227263 ENSG00000116151 MORN1
ENST00000475812 0.447898681395738 0.106389987865576 0.244041775644625 ENSG00000116151 MORN1
ENST00000494279 0.771034865254356 0.423035495301746 0.116280148812765 ENSG00000116151 MORN1
ENST00000378518 0.454567332744537 0.110110587013444 0.146458239645313 ENSG00000157916 RER1
ENST00000605895 0.286694844413745 0.04130644902395 0.164663267980989 ENSG00000157916 RER1
ENST00000378513 0.220618926511908 0.024855719792762 0.17294863896913 ENSG00000157916 RER1
ENST00000306256 0.455054527987907 0.110307091945357 0.146738693057949 ENSG00000157916 RER1
ENST00000493207 0.522530943921041 0.152873344866655 0.139030400094894 ENSG00000157916 RER1
ENST00000378512 0.221424831061625 0.0250296488216166 0.172841414346255 ENSG00000157916 RER1
ENST00000443438 0.482110408691714 0.126189010887194 0.127114742441449 ENSG00000157916 RER1
ENST00000488353 0.335472882473116 0.0570602770837233 0.140837416908383 ENSG00000157916 RER1
ENST00000462129 0.131704070365065 0.00996830490055118 0.209688759969583 ENSG00000157916 RER1
ENST00000288774 0.592546077283651 0.208838262802322 0.126046994731423 ENSG00000157911 PEX10
ENST00000447513 0.588212477917693 0.204926488412891 0.126563660553125 ENSG00000157911 PEX10
ENST00000507596 0.603500743120178 0.219373812768349 0.122554284474184 ENSG00000157911 PEX10
ENST00000510434 0.500298607380107 0.137528074890545 0.177931398719695 ENSG00000157911 PEX10
ENST00000508384 0.432492134154277 0.0984375540591002 0.19651775976128 ENSG00000157911 PEX10
ENST00000515760 0.841231589547703 0.541944964588661 0.0793540214932192 ENSG00000157911 PEX10
ENST00000502666 0.326774253269615 0.0540159198460165 0.237023936778036 ENSG00000157911 PEX10
ENST00000504111 0.330700353505873 0.0552160726847867 0.235417555428027 ENSG00000157911 PEX10
ENST00000514502 0.230067395455374 0.0271435517574624 0.282450648368689 ENSG00000157911 PEX10
ENST00000378466 0.460315472206288 0.113170332003904 0.138569575310649 ENSG00000157881 PANK4
ENST00000435556 0.463877071614053 0.114898099169094 0.137819441090277 ENSG00000157881 PANK4
ENST00000505228 0.59435123844144 0.210504629620052 0.118645629229316 ENSG00000157881 PANK4
ENST00000502512 0.904215582326785 0.683200875585872 0.0478142907217043 ENSG00000157881 PANK4
ENST00000471361 0.876761640317491 0.617484041574021 0.0603485249377489 ENSG00000157881 PANK4
ENST00000487804 0.907962110811199 0.692015065886592 -0.052650805109851 ENSG00000157881 PANK4
ENST00000515423 0.63360885573591 0.250506944946583 0.149131176607509 ENSG00000157881 PANK4
ENST00000468002 0.687564597169208 0.310305692662113 0.105887269088105 ENSG00000157881 PANK4
ENST00000486396 0.320456537469489 0.0518640406909162 0.173492653182805 ENSG00000157881 PANK4
ENST00000502770 0.344450651988488 0.0602337701916618 0.172678378346861 ENSG00000157881 PANK4
ENST00000491212 0.491012944471967 0.131833403655866 0.154374251856153 ENSG00000157881 PANK4
ENST00000514922 0.368301588490437 0.0695677825865334 0.197265188829157 ENSG00000157881 PANK4
ENST00000606645 0.362991176813061 0.0672881851335472 0.246664279786201 ENSG00000272449 RP3-395M20.12
ENST00000416860 0.889130502196065 0.646767623068333 0.057706924711747 ENSG00000238164 RP3-395M20.8
ENST00000443892 0.342893634399573 0.0597129511385387 0.18051446016203 ENSG00000238164 RP3-395M20.8
ENST00000449660 0.223651183403276 0.0256593879553758 0.286136322016988 ENSG00000238164 RP3-395M20.8
ENST00000448624 0.422872638443886 0.0933678403485352 0.245202056419585 ENSG00000238164 RP3-395M20.8
ENST00000432521 0.396579097163864 0.08183888607588 0.172080374364276 ENSG00000238164 RP3-395M20.8
ENST00000452793 0.933167850841168 0.760179721216226 0.0420318761323853 ENSG00000238164 RP3-395M20.8
ENST00000426449 0.743759743193669 0.381719506022535 0.111659072306632 ENSG00000157873 TNFRSF14
ENST00000434817 0.75077416551789 0.391843107645869 0.10784472463196 ENSG00000157873 TNFRSF14
ENST00000435221 0.750678469133819 0.391323199610434 0.107964009164255 ENSG00000157873 TNFRSF14
ENST00000451778 0.748725582792376 0.388679719485283 0.108460728337701 ENSG00000157873 TNFRSF14
ENST00000409119 0.730594813584995 0.363536307272898 0.112822012752002 ENSG00000157873 TNFRSF14
ENST00000355716 0.684627311833922 0.30690237070013 0.124050139131115 ENSG00000157873 TNFRSF14
ENST00000475523 0.685216673701001 0.307372725109832 0.123903111335572 ENSG00000157873 TNFRSF14
ENST00000442392 0.715014839872461 0.344492967110892 0.121279348686243 ENSG00000157873 TNFRSF14
ENST00000482074 0.691597169108649 0.315268963334304 0.125403015225774 ENSG00000157873 TNFRSF14
ENST00000496064 0.703946828536748 0.330509140460544 0.1207562376845 ENSG00000157873 TNFRSF14
ENST00000463471 0.649528738489947 0.267211163754958 0.133004849885143 ENSG00000157873 TNFRSF14
ENST00000466750 0.595799453812657 0.211875660222948 0.14438824825124 ENSG00000157873 TNFRSF14
ENST00000471768 0.700984027747825 0.32701955316713 0.108081099751378 ENSG00000157873 TNFRSF14
ENST00000463835 0.675275576563601 0.295423300993981 0.122710098934595 ENSG00000157873 TNFRSF14
ENST00000482602 0.616454226705216 0.232283478529531 0.1295582683289 ENSG00000157873 TNFRSF14
ENST00000480305 0.667747345674667 0.286763193744513 0.13336650970212 ENSG00000157873 TNFRSF14
ENST00000456687 0.782211048871492 0.441461652275275 0.107445957059359 ENSG00000225931 RP3-395M20.7
ENST00000493183 0.47793032595304 0.123292016901131 0.223665326256955 ENSG00000157870 FAM213B
ENST00000474659 0.485348397240841 0.128098116669429 0.22077127208386 ENSG00000157870 FAM213B
ENST00000419916 0.200171246657658 0.0206428717100743 0.255128734273257 ENSG00000157870 FAM213B
ENST00000378424 0.200171246657658 0.0206428717100743 0.255128734273257 ENSG00000157870 FAM213B
ENST00000537325 0.497494095789127 0.135757437925191 0.214857446434424 ENSG00000157870 FAM213B
ENST00000378427 0.199677536575419 0.0205452475619146 0.255330822606635 ENSG00000157870 FAM213B
ENST00000378425 0.199677536575419 0.0205452475619146 0.255330822606635 ENSG00000157870 FAM213B
ENST00000464043 0.487274105673942 0.129287266699371 0.219755277246504 ENSG00000157870 FAM213B
ENST00000444521 0.199677536575419 0.0205452475619146 0.255330822606635 ENSG00000157870 FAM213B
ENST00000465233 0.413402047110166 0.0891539257238919 0.246854849810343 ENSG00000157870 FAM213B
ENST00000498083 0.410975822700114 0.0880830151896022 0.247844561715933 ENSG00000157870 FAM213B
ENST00000481683 0.490178117391735 0.131211877496569 0.218139369094824 ENSG00000157870 FAM213B
ENST00000484099 0.214237276634877 0.023468895376635 0.246668745513956 ENSG00000157870 FAM213B
ENST00000477045 0.415635292277292 0.0901440950873571 0.243390440515249 ENSG00000157870 FAM213B
ENST00000476686 0.19141065853976 0.0189477584386453 0.189500171829758 ENSG00000157870 FAM213B
ENST00000471840 0.500987884592903 0.138123696170502 0.153459761533875 ENSG00000142606 MMEL1
ENST00000288709 0.514689326283961 0.147058781912363 0.149221052991502 ENSG00000142606 MMEL1
ENST00000378412 0.518327288683157 0.149596145921828 0.149109695089378 ENSG00000142606 MMEL1
ENST00000502556 0.790334196143292 0.454054837613176 0.0921535872512459 ENSG00000142606 MMEL1
ENST00000504800 0.790334196143292 0.454054837613176 0.0921535872512459 ENSG00000142606 MMEL1
ENST00000294599 0.903835879635162 0.682245846931213 0.0623150676711247 ENSG00000162591 MEGF6
ENST00000356575 0.901787958690156 0.676780561590157 0.0634532421413924 ENSG00000162591 MEGF6
ENST00000494257 0.969685356691207 0.885027830099931 -0.0205124708285383 ENSG00000162591 MEGF6
ENST00000485002 0.904170305798793 0.683080523388095 0.0622632992582437 ENSG00000162591 MEGF6
ENST00000491842 0.845330637342204 0.551126034795053 0.0817840868310069 ENSG00000162591 MEGF6
ENST00000475790 0.974412536223177 0.900772916819849 0.0176253383255847 ENSG00000162591 MEGF6
ENST00000461795 0.839085519930397 0.538376122680323 0.0922564904346207 ENSG00000162591 MEGF6
ENST00000378344 0.32137753735219 0.0521849425469986 0.124153907738685 ENSG00000158109 TPRG1L
ENST00000344579 0.32137753735219 0.0521849425469986 0.124153907738685 ENSG00000158109 TPRG1L
ENST00000378322 0.731497053506076 0.364950479498004 0.0830183280647411 ENSG00000116213 WRAP73
ENST00000270708 0.731497053506076 0.364950479498004 0.0830183280647411 ENSG00000116213 WRAP73
ENST00000471223 0.877741385699298 0.619644495241971 0.0526790728219557 ENSG00000116213 WRAP73
ENST00000424367 0.714344888284247 0.343812862161422 0.0866829688440195 ENSG00000116213 WRAP73
ENST00000497940 0.825106422400553 0.512913608508848 0.0705289549529761 ENSG00000116213 WRAP73
ENST00000469643 0.17141655082032 0.0156454136431031 0.30196927915345 ENSG00000116213 WRAP73
ENST00000494884 0.480585053377137 0.125272045276917 0.220773156831229 ENSG00000116213 WRAP73
ENST00000465916 0.839691763515537 0.539312208900569 0.0613681934017173 ENSG00000116213 WRAP73
ENST00000419924 0.94837861987429 0.812180302556064 0.0247356678736904 ENSG00000116213 WRAP73
ENST00000479331 0.682171452499919 0.303931343382225 0.147580282997383 ENSG00000116213 WRAP73
ENST00000418088 0.710152150237827 0.338726486369701 0.0983238444620837 ENSG00000227372 TP73-AS1
ENST00000452079 0.584605765091639 0.201663300809267 0.140425160935731 ENSG00000227372 TP73-AS1
ENST00000419973 0.913811550593566 0.707504538977325 0.0498995663085985 ENSG00000227372 TP73-AS1
ENST00000423764 0.599555155534185 0.215501987503294 0.146297346000711 ENSG00000227372 TP73-AS1
ENST00000587071 0.909105192271664 0.694633326923594 0.0479070681649528 ENSG00000227372 TP73-AS1
ENST00000608600 0.935715057947985 0.768845264039329 0.0348798415952802 ENSG00000227372 TP73-AS1
ENST00000544565 0.732789571768235 0.366250978888076 0.124390055755188 ENSG00000227372 TP73-AS1
ENST00000378251 0.602829894751172 0.218578742964578 0.140900283019807 ENSG00000130764 LRRC47
ENST00000462356 0.66416417785503 0.282957217842559 0.0969504110892242 ENSG00000130764 LRRC47
ENST00000479239 0.474468759394032 0.121514024993054 0.144095499132884 ENSG00000130764 LRRC47
ENST00000607459 0.585348088066435 0.202530206252101 0.167154096618764 ENSG00000272153 RP1-286D6.5
ENST00000378230 0.983728956892693 0.936201521363938 -0.00536575704556689 ENSG00000116198 CEP104
ENST00000484420 0.817669983808501 0.499095248027586 -0.0894987407064792 ENSG00000116198 CEP104
ENST00000438539 0.953099046348811 0.826588622674816 0.0198363598385987 ENSG00000116198 CEP104
ENST00000461667 0.642464149858821 0.259393009414609 0.103272774891152 ENSG00000116198 CEP104
ENST00000495701 0.960593335763647 0.851528202514875 -0.0246644004729289 ENSG00000116198 CEP104
ENST00000460038 0.682475269034338 0.304493448695803 0.0963338925973154 ENSG00000116198 CEP104
ENST00000494653 0.999822044653022 0.999189065309693 7.49521516339735e-05 ENSG00000116198 CEP104
ENST00000443466 0.488948608191869 0.130287316879042 0.135129821803534 ENSG00000116198 CEP104
ENST00000428079 0.858432792970867 0.578976275681052 -0.0479895622538993 ENSG00000116198 CEP104
ENST00000494951 0.604177393528439 0.220060403626416 -0.162901265073924 ENSG00000116198 CEP104
ENST00000378223 0.881126541136938 0.627991973847199 -0.0515382198899514 ENSG00000116198 CEP104
ENST00000378212 0.770577719642972 0.422340148689606 0.0740436841159499 ENSG00000169598 DFFB
ENST00000378209 0.891274828712109 0.65177041449602 0.0367304488681963 ENSG00000169598 DFFB
ENST00000491998 0.891274828712109 0.65177041449602 0.0367304488681963 ENSG00000169598 DFFB
ENST00000338895 0.683282135044237 0.305316383428042 0.0935568131239489 ENSG00000169598 DFFB
ENST00000341385 0.687792310715941 0.310689357715689 0.125628472061313 ENSG00000169598 DFFB
ENST00000468793 0.911872550090228 0.702629888324267 0.0321798161325113 ENSG00000169598 DFFB
ENST00000339350 0.943001091180861 0.792024624771072 0.0232686400286475 ENSG00000169598 DFFB
ENST00000477548 0.943001091180861 0.792024624771072 0.0232686400286475 ENSG00000169598 DFFB
ENST00000378206 0.97469904223373 0.902363859481209 0.0108533447461672 ENSG00000169598 DFFB
ENST00000475969 0.987435218917943 0.949624305665696 0.00556379900803017 ENSG00000169598 DFFB
ENST00000461150 0.924373537592737 0.735981687588921 0.0448502779927971 ENSG00000169598 DFFB
ENST00000486765 0.80349557786764 0.47725839797612 0.0634440559045712 ENSG00000198912 C1orf174
ENST00000361605 0.80349557786764 0.47725839797612 0.0634440559045712 ENSG00000198912 C1orf174
ENST00000474140 0.80349557786764 0.47725839797612 0.0634440559045712 ENSG00000198912 C1orf174
ENST00000442673 0.468121461136135 0.117609862225826 0.222843708012252 ENSG00000236423 LINC01134
ENST00000439488 0.657697398474087 0.275771076739426 0.156417858545579 ENSG00000236423 LINC01134
ENST00000478423 0.756662589672879 0.400806569645497 -0.0565313909855587 ENSG00000131697 NPHP4
ENST00000460696 0.306263840869375 0.0474188866820075 0.193341454136359 ENSG00000131697 NPHP4
ENST00000378161 0.179335454446849 0.0169358024182025 0.219916077033011 ENSG00000131697 NPHP4
ENST00000489180 0.758347732442983 0.403188436411663 -0.0562277431741494 ENSG00000131697 NPHP4
ENST00000378156 0.758347732442983 0.403188436411663 -0.0562277431741494 ENSG00000131697 NPHP4
ENST00000378169 0.758133309316595 0.40282433656111 -0.0637594545775844 ENSG00000131697 NPHP4
ENST00000468253 0.914124292257103 0.708412583258624 0.0431370549129221 ENSG00000131697 NPHP4
ENST00000506941 0.847290502494946 0.556649348505468 0.0835959898462757 ENSG00000131697 NPHP4
ENST00000470763 0.857912640872597 0.577648797321329 -0.0676382446162336 ENSG00000131697 NPHP4
ENST00000466897 0.494175611971262 0.133700359691506 -0.175520410964564 ENSG00000131697 NPHP4
ENST00000378111 0.935919701610473 0.769449313894848 0.0240739522763257 ENSG00000069424 KCNAB2
ENST00000378097 0.891274828712109 0.651998813579356 0.0392745473630987 ENSG00000069424 KCNAB2
ENST00000493807 0.947595244902328 0.809449088893298 0.0310091995438015 ENSG00000069424 KCNAB2
ENST00000378092 0.861355819835912 0.584914615158473 -0.0435098284262144 ENSG00000069424 KCNAB2
ENST00000478098 0.542304058658542 0.167774387189381 -0.1187641739188 ENSG00000069424 KCNAB2
ENST00000445501 0.496933543894813 0.13533018702354 -0.132540043955231 ENSG00000069424 KCNAB2
ENST00000428161 0.852688818217604 0.567056011364843 -0.0503128284681632 ENSG00000069424 KCNAB2
ENST00000389632 0.848849935855104 0.559621181762742 -0.0516340425373017 ENSG00000069424 KCNAB2
ENST00000602612 0.863378555302478 0.589363138959392 -0.0436108184848033 ENSG00000069424 KCNAB2
ENST00000378087 0.936235802621536 0.77050048266216 0.0236980516780644 ENSG00000069424 KCNAB2
ENST00000341524 0.888219861521655 0.645223598392423 0.0397656462696479 ENSG00000069424 KCNAB2
ENST00000352527 0.888219861521655 0.645223598392423 0.0397656462696479 ENSG00000069424 KCNAB2
ENST00000435937 0.590171972137667 0.206632211476166 -0.104641797566756 ENSG00000069424 KCNAB2
ENST00000164247 0.864155159990793 0.590668620409227 0.0467079618146875 ENSG00000069424 KCNAB2
ENST00000459822 0.902758299648296 0.678965797701754 -0.04287832200622 ENSG00000069424 KCNAB2
ENST00000594544 0.92000009601003 0.724445289222796 0.0405069525855525 ENSG00000268332 AL035406.1
ENST00000472700 0.602829894751172 0.218584091813054 -0.0935487096202217 ENSG00000069424 KCNAB2
ENST00000378083 0.793098743242473 0.459213549905304 0.0634872646327573 ENSG00000069424 KCNAB2
ENST00000458166 0.939888851383115 0.78290971799155 -0.0156281254728815 ENSG00000069424 KCNAB2
ENST00000462676 0.867209191740688 0.596705081841875 0.0474493027032181 ENSG00000069424 KCNAB2
ENST00000481789 0.901299789990697 0.675892583489247 0.0262607906195843 ENSG00000069424 KCNAB2
ENST00000484532 0.982345991974399 0.930434343242595 0.00471492298563867 ENSG00000116251 RPL22
ENST00000234875 0.990245351799389 0.961533181376111 0.00256662837380516 ENSG00000116251 RPL22
ENST00000480661 0.961725023485083 0.85637992492376 -0.010755841889821 ENSG00000116251 RPL22
ENST00000497965 0.961257990469855 0.854607817694973 -0.0109148310048779 ENSG00000116251 RPL22
ENST00000471204 0.97032138079911 0.886780661650329 -0.00838923426333722 ENSG00000116251 RPL22
ENST00000465387 0.965480557141493 0.871123236604995 -0.00966223245738956 ENSG00000116251 RPL22
ENST00000462296 0.97684117492169 0.910296967554262 -0.00687656426806095 ENSG00000116251 RPL22
ENST00000465335 0.983335916332732 0.93507236933305 -0.00492208751995657 ENSG00000116251 RPL22
ENST00000377948 0.268846873865849 0.0363628861242877 0.178425698243467 ENSG00000158286 RNF207
ENST00000377939 0.288550453741255 0.0418139227385964 0.175719259100079 ENSG00000158286 RNF207
ENST00000485539 0.248158128510174 0.03113011273047 0.287049755805089 ENSG00000158286 RNF207
ENST00000496676 0.554273181621674 0.176988249773977 0.162739762683995 ENSG00000158286 RNF207
ENST00000463453 0.752065503872131 0.393762405452072 0.111096992759076 ENSG00000158286 RNF207
ENST00000496329 0.779209646169225 0.436676206398187 0.105583179742603 ENSG00000158286 RNF207
ENST00000492476 0.809466437047643 0.48624812440809 0.0873103919692205 ENSG00000158286 RNF207
ENST00000483336 0.48967183532718 0.130792206672617 0.177061372539415 ENSG00000158286 RNF207
ENST00000343813 0.258955801280754 0.0337611132975236 0.109312982378251 ENSG00000116237 ICMT
ENST00000495791 0.923451067488034 0.732528444898316 0.0445487646388796 ENSG00000116237 ICMT
ENST00000489498 0.0309581420691563 0.00100572056431778 0.130864694143152 ENSG00000116237 ICMT
ENST00000474756 0.138811008505719 0.0108976775571367 0.134763241398577 ENSG00000116237 ICMT
ENST00000362035 0.639484275340246 0.256155502345414 0.126368757969899 ENSG00000116237 ICMT
ENST00000377893 0.111908130970101 0.00759204795510364 0.286215366402929 ENSG00000158292 GPR153
ENST00000608083 0.891672954952785 0.653058550319864 0.0322093385138362 ENSG00000097021 ACOT7
ENST00000377845 0.837575536690108 0.535789226579311 0.0456679654177546 ENSG00000097021 ACOT7
ENST00000377855 0.874092133500012 0.611149630463211 0.0364071921707216 ENSG00000097021 ACOT7
ENST00000377860 0.891672954952785 0.653058550319864 0.0322093385138362 ENSG00000097021 ACOT7
ENST00000418124 0.891672954952785 0.653058550319864 0.0322093385138362 ENSG00000097021 ACOT7
ENST00000545482 0.891672954952785 0.653003391820159 0.0322099193919271 ENSG00000097021 ACOT7
ENST00000361521 0.89460785244907 0.659836075214094 0.0316756414151664 ENSG00000097021 ACOT7
ENST00000377842 0.821092300461428 0.504930232530135 0.0492740191285812 ENSG00000097021 ACOT7
ENST00000473466 0.935311548310889 0.767392509223794 0.0276061443187009 ENSG00000097021 ACOT7
ENST00000481175 0.884240362445201 0.634939350046032 0.0457376670792519 ENSG00000097021 ACOT7
ENST00000541130 0.817553884232645 0.498975026341953 0.0748145016098937 ENSG00000097021 ACOT7
ENST00000377748 0.96988227749243 0.885726163324795 0.0204601531847034 ENSG00000171680 PLEKHG5
ENST00000400913 0.961515507995346 0.855748443228208 -0.0260760998914458 ENSG00000171680 PLEKHG5
ENST00000489097 0.981406688846491 0.926991658188644 0.0133645931748478 ENSG00000171680 PLEKHG5
ENST00000340850 0.943160982967993 0.793202114311865 -0.0377645936871338 ENSG00000171680 PLEKHG5
ENST00000377725 0.947047345911211 0.807331501294458 -0.0351401530172362 ENSG00000171680 PLEKHG5
ENST00000377728 0.966518295036201 0.874820829629513 -0.0224361262830801 ENSG00000171680 PLEKHG5
ENST00000377732 0.958161193156904 0.8432653062801 0.0281040242326834 ENSG00000171680 PLEKHG5
ENST00000400915 0.975539218038174 0.90605315580691 0.0167389288091381 ENSG00000171680 PLEKHG5
ENST00000377740 0.965322176678048 0.870470234055523 0.0233480809591408 ENSG00000171680 PLEKHG5
ENST00000377737 0.965322176678048 0.870470234055523 0.0233480809591408 ENSG00000171680 PLEKHG5
ENST00000535355 0.967169796886181 0.876411224412538 -0.0222822154969324 ENSG00000171680 PLEKHG5
ENST00000537245 0.960208345437332 0.849936167354954 0.026969030348459 ENSG00000171680 PLEKHG5
ENST00000544978 0.937953229496287 0.776677556152843 0.0408079287128163 ENSG00000171680 PLEKHG5
ENST00000377705 0.84438856214214 0.549161702905484 -0.0435376352444512 ENSG00000162408 NOL9
ENST00000464383 0.604590199447231 0.22063042578299 -0.140121795838454 ENSG00000162408 NOL9
ENST00000462798 0.501926169777515 0.138707342954259 -0.216433860442823 ENSG00000162408 NOL9
ENST00000460777 0.780955751244587 0.439479984859644 -0.112703916456439 ENSG00000162408 NOL9
ENST00000464665 0.546090842713623 0.17059330166455 0.159294859062213 ENSG00000162408 NOL9
ENST00000319084 0.679594200261481 0.300600651578378 0.121311023634802 ENSG00000204859 ZBTB48
ENST00000435905 0.658021579387893 0.27611383716364 0.127868554598761 ENSG00000204859 ZBTB48
ENST00000377674 0.394837284076623 0.0810617757430529 0.171140557472103 ENSG00000204859 ZBTB48
ENST00000488936 0.52890898602125 0.157544640056592 0.158833727865962 ENSG00000204859 ZBTB48
ENST00000482360 0.0585738011785925 0.00263260317465672 0.293474369244523 ENSG00000204859 ZBTB48
ENST00000498342 0.112993442490636 0.00774137271041745 0.296657587743409 ENSG00000204859 ZBTB48
ENST00000466813 0.160927962537749 0.01403440726843 0.30397432218692 ENSG00000204859 ZBTB48
ENST00000377658 0.413624131861612 0.089242180480508 0.196029933779411 ENSG00000162413 KLHL21
ENST00000377663 0.412455249284583 0.0887147657399502 0.196432561522464 ENSG00000162413 KLHL21
ENST00000467612 0.134922464552304 0.0104050562567524 0.269294260614552 ENSG00000162413 KLHL21
ENST00000496707 0.116075444320838 0.00807165360849768 0.231133508255602 ENSG00000162413 KLHL21
ENST00000463043 0.0839864844382926 0.00470233337335078 0.264747110858753 ENSG00000162413 KLHL21
ENST00000377648 0.342697052254855 0.0595593690974174 0.174186678230577 ENSG00000116273 PHF13
ENST00000495385 0.309353927377245 0.0483121537842057 0.18054774224793 ENSG00000116273 PHF13
ENST00000054650 0.867645435987719 0.597566465378541 0.0534398776325425 ENSG00000041988 THAP3
ENST00000484676 0.783664063404141 0.443423649092136 -0.109752825727583 ENSG00000041988 THAP3
ENST00000307896 0.911872550090228 0.702617354430962 0.038858117673884 ENSG00000041988 THAP3
ENST00000377627 0.697734765295149 0.322910593571615 0.0796738219521184 ENSG00000041988 THAP3
ENST00000484669 0.894961125140013 0.660709446402862 0.0447727200885013 ENSG00000041988 THAP3
ENST00000487819 0.982338295705586 0.930178592989727 -0.00923402496428069 ENSG00000041988 THAP3
ENST00000472925 0.988670474396241 0.955311097521642 -0.00595340442915828 ENSG00000041988 THAP3
ENST00000480647 0.893355966087563 0.657537639165916 0.0605148233683851 ENSG00000041988 THAP3
ENST00000465508 0.783789717058234 0.444152609408076 0.055829745971037 ENSG00000007923 DNAJC11
ENST00000349363 0.802894803341675 0.476310176235749 0.0533817718919234 ENSG00000007923 DNAJC11
ENST00000451196 0.802894803341675 0.476310176235749 0.0533817718919234 ENSG00000007923 DNAJC11
ENST00000377577 0.84083696085327 0.541321743268923 0.0438420511321881 ENSG00000007923 DNAJC11
ENST00000294401 0.833882537805575 0.528068230219761 0.0458707020849501 ENSG00000007923 DNAJC11
ENST00000542246 0.783978413154277 0.444510600434434 0.0594817060974852 ENSG00000007923 DNAJC11
ENST00000377573 0.836118967666097 0.532748731698379 0.0457181116097064 ENSG00000007923 DNAJC11
ENST00000472414 0.904258606765074 0.683346897906726 -0.0377193992634071 ENSG00000007923 DNAJC11
ENST00000426784 0.880548002525757 0.62600602363548 0.0368198266881647 ENSG00000007923 DNAJC11
ENST00000473993 0.887781577382585 0.644088962455696 0.0346266016227122 ENSG00000007923 DNAJC11
ENST00000469318 0.978714441846329 0.916374860683986 -0.00791651225627194 ENSG00000007923 DNAJC11
ENST00000485073 0.8063073680362 0.481439108379728 0.052412595454758 ENSG00000007923 DNAJC11
ENST00000460594 0.75056754932926 0.391073994646055 0.0649081798484171 ENSG00000007923 DNAJC11
ENST00000465911 0.610407316869691 0.226790586684185 0.118534851314903 ENSG00000007923 DNAJC11
ENST00000303635 0.0363170477117155 0.00128196976553933 -0.211421131990944 ENSG00000171735 CAMTA1
ENST00000490738 0.0560920900568008 0.00247828632233435 -0.224279977360472 ENSG00000171735 CAMTA1
ENST00000476163 0.0884105113370873 0.00508221364370031 -0.170587171604934 ENSG00000171735 CAMTA1
ENST00000473578 0.0557080880427208 0.00245411349382254 -0.22428663377889 ENSG00000171735 CAMTA1
ENST00000557126 0.110205201795383 0.00736370140005997 -0.168963450364011 ENSG00000171735 CAMTA1
ENST00000467404 0.0565296135291777 0.00250395507659146 -0.223524590153545 ENSG00000171735 CAMTA1
ENST00000439411 0.0342747388521584 0.00117654011752583 -0.214103877499241 ENSG00000171735 CAMTA1
ENST00000461311 0.101356974443007 0.00634934514944771 -0.173168384307489 ENSG00000171735 CAMTA1
ENST00000486138 0.106292728163695 0.00690369669774982 -0.211509002803747 ENSG00000171735 CAMTA1
ENST00000482934 0.177711484806249 0.0166575750519642 -0.170251101504422 ENSG00000171735 CAMTA1
ENST00000470648 0.683627056343391 0.305828347031456 -0.0924611829578035 ENSG00000171735 CAMTA1
ENST00000461580 0.682983282411956 0.304952666617097 -0.092574503981757 ENSG00000171735 CAMTA1
ENST00000472283 0.57135527806322 0.190908379729397 -0.172168472417725 ENSG00000171735 CAMTA1
ENST00000467267 0.995520633632402 0.98177492609693 0.00183455092161182 ENSG00000171735 CAMTA1
ENST00000495233 0.76026193117535 0.40625840983619 0.121017294634146 ENSG00000171735 CAMTA1
ENST00000490905 0.923503076291703 0.732639111883511 0.0518904055547059 ENSG00000171735 CAMTA1
ENST00000054666 0.896819524004311 0.664754487926783 0.028115932097407 ENSG00000049245 VAMP3
ENST00000470357 0.829961739955292 0.521042551910424 0.0373259039366335 ENSG00000049245 VAMP3
ENST00000487194 0.846511816799739 0.554492596858249 0.0419162202915999 ENSG00000049245 VAMP3
ENST00000377541 0.60160534035651 0.217204547735506 -0.131748510219506 ENSG00000049246 PER3
ENST00000377532 0.791941141672744 0.457156802241666 -0.082031375698961 ENSG00000049246 PER3
ENST00000361923 0.793064716115301 0.45917623702257 -0.0816172662669924 ENSG00000049246 PER3
ENST00000473653 0.552817382535688 0.175773711332998 -0.194010391385502 ENSG00000049246 PER3
ENST00000463106 0.746589726903786 0.385360698326952 -0.12837248256956 ENSG00000049246 PER3
ENST00000451646 0.755418703850954 0.398508432675485 -0.122714547962307 ENSG00000236266 RP3-467L1.4
ENST00000377516 0.912884099728684 0.705342879692461 0.0557432921447399 ENSG00000049247 UTS2
ENST00000493373 0.98537050196756 0.942001282725361 0.0083529228004197 ENSG00000116288 PARK7
ENST00000460192 0.980775794165384 0.925023963492994 0.0110181312266729 ENSG00000116288 PARK7
ENST00000338639 0.983277194681217 0.934701809122096 0.00928451748939569 ENSG00000116288 PARK7
ENST00000493678 0.983102501263579 0.934160558952614 0.00936213547200416 ENSG00000116288 PARK7
ENST00000377493 0.983277194681217 0.934737260682142 0.00927986809666759 ENSG00000116288 PARK7
ENST00000465354 0.980112302394241 0.922258850761884 0.0114461644057987 ENSG00000116288 PARK7
ENST00000377491 0.985023132474428 0.940981762728359 0.00839687303274534 ENSG00000116288 PARK7
ENST00000377488 0.985437177912638 0.94213610744783 0.00824098804453538 ENSG00000116288 PARK7
ENST00000497113 0.982506295265939 0.931079341869944 0.0101466759295749 ENSG00000116288 PARK7
ENST00000469225 0.993796915084717 0.974505612032301 -0.0035590673917081 ENSG00000116288 PARK7
ENST00000474874 0.950960911532005 0.819931912742385 0.0260330866260182 ENSG00000116285 ERRFI1
ENST00000377482 0.996072523757931 0.98378701730122 -0.00241503508966531 ENSG00000116285 ERRFI1
ENST00000467067 0.910217437843982 0.697792807951448 0.0500505387986539 ENSG00000116285 ERRFI1
ENST00000469499 0.988032352792639 0.952184002125558 -0.00705188115171163 ENSG00000116285 ERRFI1
ENST00000487559 0.980775794165384 0.925025578476481 -0.0125968169769708 ENSG00000116285 ERRFI1
ENST00000337907 0.00330229693558344 3.61412563173701e-05 -0.317684189937446 ENSG00000142599 RERE
ENST00000377464 0.190078130178072 0.0187092970282476 -0.133878454628647 ENSG00000142599 RERE
ENST00000467350 0.546429424656904 0.170825625638199 0.113728558979513 ENSG00000142599 RERE
ENST00000400907 0.0486972955835155 0.00203103139638193 -0.233297538196331 ENSG00000142599 RERE
ENST00000476556 0.41647807301531 0.090469030334621 -0.105392490658375 ENSG00000142599 RERE
ENST00000400908 0.00160578362682824 1.31919623948029e-05 -0.357253342311006 ENSG00000142599 RERE
ENST00000505225 0.280404955525867 0.0395247871352103 0.19513958809324 ENSG00000142599 RERE
ENST00000464367 0.834691680822815 0.529758132052805 0.0806916082513006 ENSG00000142599 RERE
ENST00000488215 0.00614014796736122 8.642203588355e-05 -0.298808942782372 ENSG00000142599 RERE
ENST00000460659 0.000229117684852345 7.60755048840915e-07 -0.407064663764934 ENSG00000142599 RERE
ENST00000492766 0.000265341533354943 9.24511038933662e-07 -0.405085869151769 ENSG00000142599 RERE
ENST00000465125 0.000758028883598868 4.38012049927332e-06 -0.379978966124678 ENSG00000142599 RERE
ENST00000464972 0.021434535299164 0.000567455750129377 -0.332403150984311 ENSG00000142599 RERE
ENST00000449895 0.632545805418252 0.249453838641844 -0.142914587755028 ENSG00000232912 RP5-1115A15.1
ENST00000480342 0.00410763937032628 5.01554599967303e-05 -0.432436271663268 ENSG00000142599 RERE
ENST00000507012 0.0779393163288786 0.00419060373566581 -0.307938858757221 ENSG00000142599 RERE
ENST00000469251 0.0478369808681102 0.0019799994209868 -0.360574458971029 ENSG00000142599 RERE
ENST00000514428 0.0122233462229995 0.00024478107070922 -0.41523046646298 ENSG00000142599 RERE
ENST00000468247 0.00997963204205698 0.000177971522086648 -0.403665192899897 ENSG00000142599 RERE
ENST00000234590 0.811736899934629 0.490297977005746 0.0540054386103795 ENSG00000074800 ENO1
ENST00000464920 0.715593013193473 0.345252908013579 0.0782118170275923 ENSG00000074800 ENO1
ENST00000497492 0.956159234317039 0.835582082892559 -0.0138242281592506 ENSG00000074800 ENO1
ENST00000486051 0.882440040362652 0.631011994559867 -0.0280710734011289 ENSG00000074800 ENO1
ENST00000492343 0.842768571953541 0.545923255853166 -0.0339772034772094 ENSG00000074800 ENO1
ENST00000489867 0.777143105830131 0.433432752200856 -0.0507728394032721 ENSG00000074800 ENO1
ENST00000377411 0.800228743478034 0.471357910862057 0.0777736667582718 ENSG00000180758 GPR157
ENST00000414642 0.850029907861323 0.562055672349024 -0.0755567743495241 ENSG00000180758 GPR157
ENST00000466131 0.574454103587361 0.193487632226115 -0.188614746685331 ENSG00000180758 GPR157
ENST00000437157 0.959289994107072 0.847642673510657 -0.0222633196372473 ENSG00000228526 RP3-510D11.1
ENST00000412639 0.951427539202875 0.82152321993096 0.0277797498707243 ENSG00000234546 RP3-510D11.2
ENST00000377403 0.758710177439222 0.403986227594628 0.0626076330367096 ENSG00000049239 H6PD
ENST00000602477 0.790478782817434 0.454307776009085 0.0638228809158961 ENSG00000049239 H6PD
ENST00000495451 0.871464809665807 0.606611766486266 0.0409965320621018 ENSG00000049239 H6PD
ENST00000328089 0.080667258905241 0.00440587619465888 -0.243395841064416 ENSG00000171621 SPSB1
ENST00000450402 0.0152373105632012 0.000342458722457783 -0.371498498786423 ENSG00000171621 SPSB1
ENST00000357898 0.990192124791585 0.961296272170262 -0.00572452803932118 ENSG00000171621 SPSB1
ENST00000377399 0.94355477100096 0.79546799535715 0.0303510757264135 ENSG00000171621 SPSB1
ENST00000302692 0.883466736141232 0.633195132331944 -0.0345964961832894 ENSG00000171612 SLC25A33
ENST00000377376 0.51772434340225 0.149207806603419 0.150013184430074 ENSG00000188807 TMEM201
ENST00000340381 0.52979071798151 0.158252678457789 0.146596903545584 ENSG00000188807 TMEM201
ENST00000340305 0.538580698971534 0.165079715064539 0.142921420594159 ENSG00000188807 TMEM201
ENST00000416541 0.613992054995167 0.230075856423763 0.13238955783283 ENSG00000188807 TMEM201
ENST00000510900 0.654149952796781 0.271727564295393 0.163757980498439 ENSG00000188807 TMEM201
ENST00000508400 0.872410622272042 0.608071354889409 0.0735103452012647 ENSG00000188807 TMEM201
ENST00000536656 0.725415976566952 0.357055028238222 0.0807184307282702 ENSG00000171608 PIK3CD
ENST00000377346 0.732985093259533 0.366464099846904 0.0819136510645303 ENSG00000171608 PIK3CD
ENST00000415330 0.729819028937656 0.362714972582874 0.117113070386954 ENSG00000231789 RP11-558F24.4
ENST00000484851 0.748194986832754 0.387704050202824 0.112495033509396 ENSG00000171608 PIK3CD
ENST00000361110 0.652874440459986 0.270522741978668 0.110033828053521 ENSG00000171608 PIK3CD
ENST00000481137 0.4393849490789 0.102078910559524 0.172448197823517 ENSG00000171608 PIK3CD
ENST00000479223 0.470420479148535 0.11922084501435 0.16827950059607 ENSG00000171608 PIK3CD
ENST00000543390 0.551039892824757 0.174258876766348 0.155108393976806 ENSG00000171608 PIK3CD
ENST00000377298 0.559385163886795 0.180826743694205 0.100184920890524 ENSG00000171603 CLSTN1
ENST00000377288 0.559385163886795 0.180826743694205 0.100184920890524 ENSG00000171603 CLSTN1
ENST00000477264 0.321132801767321 0.0521119679696933 0.184283403091634 ENSG00000171603 CLSTN1
ENST00000435891 0.43448717610563 0.0996241575917284 0.148410571974072 ENSG00000171603 CLSTN1
ENST00000361311 0.55879243819987 0.180323136234201 0.100241225204687 ENSG00000171603 CLSTN1
ENST00000464286 0.718892148209625 0.349262631500313 0.0782037461325241 ENSG00000171603 CLSTN1
ENST00000377263 0.778387828015869 0.435331789013724 -0.0587386142404676 ENSG00000178585 CTNNBIP1
ENST00000454104 0.524361887878343 0.154177585607187 0.145371506059845 ENSG00000223989 RP11-84A14.5
ENST00000537447 0.642672064484567 0.259761949420226 0.0962115139929687 ENSG00000178585 CTNNBIP1
ENST00000400904 0.515982277019151 0.148058386824451 -0.121709720022631 ENSG00000178585 CTNNBIP1
ENST00000377258 0.84210314217489 0.544175803786656 -0.0564780437510031 ENSG00000178585 CTNNBIP1
ENST00000377256 0.9776782573212 0.913568405910701 -0.0106165948812051 ENSG00000178585 CTNNBIP1
ENST00000488540 0.718933458919704 0.349379967652873 0.0677781191729921 ENSG00000162441 LZIC
ENST00000377223 0.591368213062065 0.207844851990518 0.076749138590657 ENSG00000162441 LZIC
ENST00000400903 0.430224232498689 0.0971412819632099 0.0900267289402609 ENSG00000162441 LZIC
ENST00000541052 0.414589107058767 0.089664177434543 0.0866319313149075 ENSG00000162441 LZIC
ENST00000377213 0.439086282701725 0.101922426705392 0.0845333298046801 ENSG00000162441 LZIC
ENST00000471853 0.394585584797188 0.0808357494223629 0.190025070455153 ENSG00000162441 LZIC
ENST00000445884 0.693717308766188 0.317916622997798 -0.113830028146326 ENSG00000228150 RP11-84A14.4
ENST00000403197 0.189324943615338 0.0185535211796455 -0.19464087742712 ENSG00000173614 NMNAT1
ENST00000377205 0.473217082990627 0.120922486515162 -0.112961692643505 ENSG00000173614 NMNAT1
ENST00000462686 0.261339413785815 0.0343288165808983 -0.161335563391177 ENSG00000173614 NMNAT1
ENST00000492735 0.105535541327957 0.00683296164607772 -0.242043453160442 ENSG00000173614 NMNAT1
ENST00000496751 0.81429973105998 0.494418587731755 0.0672844398717245 ENSG00000173614 NMNAT1
ENST00000413148 0.907016634254892 0.689639593528127 0.0517889597888225 ENSG00000241326 RP11-807G9.2
ENST00000253251 0.160910110719682 0.0140314626823978 -0.11159512998394 ENSG00000130939 UBE4B
ENST00000377157 0.222798093640882 0.0254281049872537 -0.104972513861693 ENSG00000130939 UBE4B
ENST00000377153 0.962935183424966 0.862085019326647 -0.01487043365977 ENSG00000130939 UBE4B
ENST00000343090 0.157472330987557 0.0135152297684457 -0.147400561478474 ENSG00000130939 UBE4B
ENST00000462658 0.550332415014189 0.173888355330052 0.132075540002028 ENSG00000130939 UBE4B
ENST00000475795 0.210904490001856 0.0227645672320227 -0.145976707687294 ENSG00000130939 UBE4B
ENST00000470736 0.524964384683787 0.154481094502972 -0.115327626433079 ENSG00000130939 UBE4B
ENST00000466379 0.586148497232004 0.203181227839742 -0.0899422569163535 ENSG00000130939 UBE4B
ENST00000488228 0.654261481409617 0.271887172009922 -0.0981895940429835 ENSG00000130939 UBE4B
ENST00000487244 0.430630956524501 0.0973180493894899 -0.138098049883587 ENSG00000130939 UBE4B
ENST00000465408 0.806067273398167 0.480938897536304 0.0782940296214732 ENSG00000130939 UBE4B
ENST00000377093 0.523068506614395 0.153193016154395 -0.0742201996906419 ENSG00000054523 KIF1B
ENST00000263934 0.330809582121987 0.0552513150533038 -0.0820436877366842 ENSG00000054523 KIF1B
ENST00000377086 0.383258986200778 0.0759537425878616 -0.0733828173036566 ENSG00000054523 KIF1B
ENST00000377083 0.549975832531736 0.173548013699784 -0.0729253726401635 ENSG00000054523 KIF1B
ENST00000377081 0.484651883344779 0.127650964091461 -0.0640246265600636 ENSG00000054523 KIF1B
ENST00000495136 0.81266751467842 0.491623062991888 -0.101378373464819 ENSG00000054523 KIF1B
ENST00000497835 0.466809952696864 0.116627002092914 -0.139231834658314 ENSG00000054523 KIF1B
ENST00000465635 0.00644603246174547 9.26730784014773e-05 -0.398076543648979 ENSG00000054523 KIF1B
ENST00000483340 0.00795286041012437 0.000123732957713727 -0.396478660464752 ENSG00000054523 KIF1B
ENST00000470616 0.645393796243565 0.262582686843426 0.139413590714075 ENSG00000054523 KIF1B
ENST00000491493 0.793595890784917 0.460186469457392 0.0512955425425363 ENSG00000142657 PGD
ENST00000487775 0.9442823717926 0.798737369635031 -0.024316758945656 ENSG00000142657 PGD
ENST00000541529 0.548686525593091 0.172666426093586 0.0695025398193468 ENSG00000142657 PGD
ENST00000477958 0.680400958672513 0.301698802059083 0.0723257139762083 ENSG00000142657 PGD
ENST00000270776 0.436148299405512 0.100341454881299 0.0796655599443754 ENSG00000142657 PGD
ENST00000483936 0.692892358703544 0.316843387237532 0.0576455221519435 ENSG00000142657 PGD
ENST00000538557 0.470927498642288 0.119519702801468 0.076671203134074 ENSG00000142657 PGD
ENST00000465632 0.800198343625784 0.471175575768007 0.0466887628290015 ENSG00000142657 PGD
ENST00000460189 0.784129635827822 0.444719528647419 0.0456681372545348 ENSG00000142657 PGD
ENST00000493288 0.793385088659576 0.459638810946198 0.0531776318395451 ENSG00000142657 PGD
ENST00000498356 0.171249019280509 0.0156094009209503 0.134758978936803 ENSG00000142657 PGD
ENST00000496718 0.335228618753319 0.0569580169042021 0.149766274986014 ENSG00000142657 PGD
ENST00000400900 0.928766856615098 0.748746908084881 -0.0293621512932589 ENSG00000251503 APITD1-CORT
ENST00000602296 0.928766856615098 0.748746908084881 -0.0293621512932589 ENSG00000175279 APITD1
ENST00000602787 0.928766856615098 0.748746908084881 -0.0293621512932589 ENSG00000175279 APITD1
ENST00000470413 0.934106172556027 0.763610940790837 -0.0275290788681235 ENSG00000251503 APITD1-CORT
ENST00000309048 0.985948385721874 0.945059192414262 -0.00684287204806373 ENSG00000175279 APITD1
ENST00000602486 0.884459235111314 0.635420426797855 -0.0519736033022158 ENSG00000175279 APITD1
ENST00000477755 0.861494800684848 0.585505906313632 -0.0562444473708519 ENSG00000175279 APITD1
ENST00000462462 0.999900343410094 0.999339817650751 -9.21220000337774e-05 ENSG00000175279 APITD1
ENST00000465026 0.973028479901414 0.89617490536432 -0.0135487257199547 ENSG00000251503 APITD1-CORT
ENST00000602446 0.958530009236064 0.844660332389956 -0.0229989113804551 ENSG00000251503 APITD1-CORT
ENST00000464507 0.957479804854077 0.840353341764702 0.025931692682722 ENSG00000175279 APITD1
ENST00000377038 0.532639368689174 0.160484769036479 0.0670633388943543 ENSG00000160049 DFFA
ENST00000424487 0.945130810427297 0.801101219675946 -0.0260571072746119 ENSG00000203469 RP5-1113E3.3
ENST00000476658 0.239379354139941 0.0291773974528877 0.141897792063113 ENSG00000160049 DFFA
ENST00000377036 0.349373321081286 0.0623111510893481 0.136120682440074 ENSG00000160049 DFFA
ENST00000472851 0.969591540838668 0.884892032277682 -0.0144487646569537 ENSG00000142655 PEX14
ENST00000356607 0.101400110975413 0.00635505175857327 -0.200830082491078 ENSG00000142655 PEX14
ENST00000538836 0.0963614291047847 0.00584313380682996 -0.202481721577789 ENSG00000142655 PEX14
ENST00000491661 0.0374260611860686 0.00133838857541379 -0.290462250670871 ENSG00000142655 PEX14
ENST00000473118 0.0699302036844754 0.00345456448590073 0.145698946069634 ENSG00000120948 TARDBP
ENST00000240185 0.222038243678066 0.0252515000492392 0.109633016247854 ENSG00000120948 TARDBP
ENST00000476201 0.0678170442120275 0.0032966373812876 0.16133949148056 ENSG00000120948 TARDBP
ENST00000472476 0.0517148419160619 0.0022179878470093 0.154977859226426 ENSG00000120948 TARDBP
ENST00000439080 0.192392316877582 0.0191262363985466 0.124319256940866 ENSG00000120948 TARDBP
ENST00000473869 0.256314793778532 0.0331329405822266 0.103810112119923 ENSG00000120948 TARDBP
ENST00000315091 0.237917453266504 0.0288576300570078 0.106441961392124 ENSG00000120948 TARDBP
ENST00000477447 0.497878999125117 0.135975888312418 0.0826004422966 ENSG00000120948 TARDBP
ENST00000496840 0.763703564032014 0.412086471988071 0.0577240168086283 ENSG00000120948 TARDBP
ENST00000480464 0.853855635225307 0.569379459561546 -0.058620426369342 ENSG00000120948 TARDBP
ENST00000400897 0.660825603346782 0.279472679621702 -0.132795353745995 ENSG00000009724 MASP2
ENST00000475189 0.733729196242005 0.36768072439779 0.122752988318358 ENSG00000116649 SRM
ENST00000376957 0.462587361987871 0.114328486384734 0.120286857285588 ENSG00000116649 SRM
ENST00000490101 0.771170849114483 0.423179263546294 0.10248369001593 ENSG00000116649 SRM
ENST00000465788 0.793988126507678 0.460852935309355 0.067631367295975 ENSG00000116649 SRM
ENST00000459997 0.607702535986961 0.224125172885701 0.105761005129652 ENSG00000116649 SRM
ENST00000487300 0.62096237357087 0.237216827257391 0.110950094978747 ENSG00000116649 SRM
ENST00000304457 0.998413671307722 0.994152526267728 0.000714877456095497 ENSG00000171824 EXOSC10
ENST00000376936 0.998413671307722 0.994152526267728 0.000714877456095497 ENSG00000171824 EXOSC10
ENST00000474216 0.881294981356443 0.628226032410387 0.0480381591828643 ENSG00000171824 EXOSC10
ENST00000544779 0.999198958474363 0.997686176504892 0.000283007357718982 ENSG00000171824 EXOSC10
ENST00000490565 0.749148710009021 0.389275864578149 0.12873096867715 ENSG00000171824 EXOSC10
ENST00000452378 0.662928463746777 0.28136625373106 0.141080315813188 ENSG00000226849 RP4-635E18.7
ENST00000469634 0.660478146755114 0.279021841473144 0.149501646659825 ENSG00000171824 EXOSC10
ENST00000478271 0.72727466774006 0.35911817148155 0.127886858796541 ENSG00000171824 EXOSC10
ENST00000470611 0.993248586154681 0.972587137872173 -0.00272187637589229 ENSG00000171824 EXOSC10
ENST00000498576 0.658626203732983 0.277259958049751 -0.0994288287962576 ENSG00000171824 EXOSC10
ENST00000472078 0.977033295104388 0.911520262564109 -0.0113898677695386 ENSG00000171824 EXOSC10
ENST00000485606 0.798476697880555 0.468566548409159 -0.0664971616908598 ENSG00000171824 EXOSC10
ENST00000460196 0.679164114506509 0.300167776565617 -0.0841426886793278 ENSG00000171824 EXOSC10
ENST00000447600 0.856211114815404 0.574679218036143 -0.0848778206291499 ENSG00000230337 RP4-635E18.6
ENST00000435388 0.856211114815404 0.574679218036143 -0.0848778206291499 ENSG00000230337 RP4-635E18.6
ENST00000376838 0.771306797600407 0.423444349562642 -0.0558663407418133 ENSG00000198793 MTOR
ENST00000361445 0.76040573769502 0.406636316133774 -0.0366619927118935 ENSG00000198793 MTOR
ENST00000473471 0.841633310548176 0.54312154805389 -0.0611567260525723 ENSG00000198793 MTOR
ENST00000490931 0.827686966536674 0.516945612735701 -0.0580539818810083 ENSG00000198793 MTOR
ENST00000455339 0.807752469622291 0.483377865267133 -0.0602365118487242 ENSG00000198793 MTOR
ENST00000495435 0.875787304718559 0.614873671768452 -0.0451015061604257 ENSG00000198793 MTOR
ENST00000476768 0.982561612187918 0.931241778076763 0.0103016668052374 ENSG00000198793 MTOR
ENST00000445982 0.594895016345937 0.210868408900325 0.139110946456603 ENSG00000225602 MTOR-AS1
ENST00000420480 0.610341446209156 0.226734029281433 0.142470126562189 ENSG00000225602 MTOR-AS1
ENST00000376819 0.340274326824013 0.0585260694837239 -0.278486544387702 ENSG00000171819 ANGPTL7
ENST00000376810 0.676304114550502 0.296342178310142 0.0837173935444017 ENSG00000120942 UBIAD1
ENST00000376804 0.764996731744922 0.413807211768534 0.0645508779981125 ENSG00000120942 UBIAD1
ENST00000486588 0.947270109319383 0.808216845373785 0.0207187224264986 ENSG00000120942 UBIAD1
ENST00000483738 0.988758680861001 0.955698876136355 0.00475711595049804 ENSG00000120942 UBIAD1
ENST00000354287 0.261078370677613 0.0342658042519617 0.310027742544295 ENSG00000116661 FBXO2
ENST00000465901 0.811003708761035 0.489060045398393 0.100735913419943 ENSG00000116661 FBXO2
ENST00000251546 0.663317347404944 0.281874547513034 0.129412442834937 ENSG00000132879 FBXO44
ENST00000425796 0.233052238274695 0.0277419772159271 0.248576618767719 ENSG00000132879 FBXO44
ENST00000376770 0.701996325553765 0.328212993427575 0.115586188059113 ENSG00000132879 FBXO44
ENST00000376768 0.500235035970094 0.13746314349264 0.164938412925409 ENSG00000132879 FBXO44
ENST00000251547 0.701996325553765 0.328212993427575 0.115586188059113 ENSG00000132879 FBXO44
ENST00000376760 0.458978968234382 0.112455457816829 0.177524707645619 ENSG00000132879 FBXO44
ENST00000376762 0.671993558577896 0.291805230477948 0.126301835239989 ENSG00000132879 FBXO44
ENST00000475435 0.763007903781338 0.41084487577762 0.0999357919289813 ENSG00000132879 FBXO44
ENST00000471895 0.907478191829596 0.690663603354677 0.0504596914935232 ENSG00000132879 FBXO44
ENST00000376753 0.637503186746898 0.254135959662933 0.162196537672264 ENSG00000116663 FBXO6
ENST00000474239 0.972941668778179 0.895706121540947 0.0196833496335318 ENSG00000116663 FBXO6
ENST00000449067 0.37218123453062 0.0711904821920866 0.260552958703359 ENSG00000116663 FBXO6
ENST00000235310 0.564624825590579 0.185031943412542 0.143078615411694 ENSG00000116670 MAD2L2
ENST00000376692 0.552863669225048 0.175837262237336 0.146303224594724 ENSG00000116670 MAD2L2
ENST00000376672 0.564624825590579 0.185064685613511 0.143058282176874 ENSG00000116670 MAD2L2
ENST00000376669 0.545258363078011 0.169810325130213 0.14763681436573 ENSG00000116670 MAD2L2
ENST00000376667 0.596900924075424 0.213107137650788 0.135640470209096 ENSG00000116670 MAD2L2
ENST00000445656 0.661859851982319 0.280279104553094 0.116463290827092 ENSG00000116670 MAD2L2
ENST00000456915 0.661467657709756 0.280021745792111 0.116529355698266 ENSG00000116670 MAD2L2
ENST00000376664 0.646845158791556 0.26450411259017 0.121095354880616 ENSG00000116670 MAD2L2
ENST00000376655 0.697977571621299 0.323139206884863 0.11299700117413 ENSG00000116670 MAD2L2
ENST00000376637 0.875795296337428 0.615030348244748 0.0538439024911901 ENSG00000177674 AGTRAP
ENST00000476512 0.895432646400707 0.661587349976702 0.0466248258786177 ENSG00000177674 AGTRAP
ENST00000400895 0.887912563191161 0.644512398596465 0.0492708904030709 ENSG00000177674 AGTRAP
ENST00000494437 0.919317852013348 0.722222383371709 0.0371393691964041 ENSG00000177674 AGTRAP
ENST00000491346 0.907962110811199 0.692007507143083 0.0421145952628623 ENSG00000177674 AGTRAP
ENST00000376629 0.878156646740131 0.620318000089561 0.0531599126111065 ENSG00000177674 AGTRAP
ENST00000376627 0.869418664525075 0.60196210294059 0.0559512847602512 ENSG00000177674 AGTRAP
ENST00000314340 0.878156646740131 0.62046690859908 0.0531471191206501 ENSG00000177674 AGTRAP
ENST00000452018 0.889073898908978 0.646706546573821 0.0493387567462119 ENSG00000177674 AGTRAP
ENST00000510878 0.871218992284087 0.606154624455744 0.055215190091925 ENSG00000177674 AGTRAP
ENST00000476309 0.858955505556539 0.580232589009336 0.0685737152236683 ENSG00000177674 AGTRAP
ENST00000514733 0.906632787459868 0.688609770950667 0.0495855226797258 ENSG00000177674 AGTRAP
ENST00000513739 0.94347281306827 0.795228202380019 0.0310971621119466 ENSG00000177674 AGTRAP
ENST00000471765 0.941676902253345 0.787952869399022 0.0311765049186387 ENSG00000177674 AGTRAP
ENST00000433342 0.987168464093526 0.948952172123006 0.007284500174098 ENSG00000215910 C1orf167
ENST00000312793 0.987435218917943 0.949606422697035 0.0071814747709956 ENSG00000215910 C1orf167
ENST00000444493 0.997560795742593 0.990057408231779 0.00144159134006789 ENSG00000215910 C1orf167
ENST00000449278 0.997560795742593 0.990057408231779 0.00144159134006789 ENSG00000215910 C1orf167
ENST00000475041 0.977956500047395 0.91398140906345 -0.0145067147781966 ENSG00000215910 C1orf167
ENST00000376592 0.929095467868733 0.749610286623803 0.037259698558374 ENSG00000177000 MTHFR
ENST00000376583 0.916960163752254 0.715366085469804 0.0427659176201945 ENSG00000177000 MTHFR
ENST00000376590 0.901173536417561 0.675531669169673 0.0501745736123744 ENSG00000177000 MTHFR
ENST00000482358 0.963330387274001 0.863384163792476 0.0233841020134993 ENSG00000215910 C1orf167
ENST00000376585 0.922598020629974 0.730693585210245 0.0419864748393281 ENSG00000177000 MTHFR
ENST00000418034 0.679293710652255 0.300275108791484 0.136877266070744 ENSG00000177000 MTHFR
ENST00000413656 0.738391538676613 0.374561796387121 0.129280708805984 ENSG00000177000 MTHFR
ENST00000423400 0.717685709886683 0.347820521359591 0.134566213417614 ENSG00000177000 MTHFR
ENST00000431243 0.717685709886683 0.347820521359591 0.134566213417614 ENSG00000177000 MTHFR
ENST00000376486 0.534721683288629 0.162184260850103 0.191659248162847 ENSG00000177000 MTHFR
ENST00000312413 0.761339520916802 0.407876169242446 -0.0479159663007383 ENSG00000011021 CLCN6
ENST00000346436 0.76134613907938 0.407917077381947 -0.0479128787626326 ENSG00000011021 CLCN6
ENST00000376497 0.658478202656387 0.27683968420962 -0.0960716583816336 ENSG00000011021 CLCN6
ENST00000376487 0.6952636895658 0.319650645764704 -0.0591578678355935 ENSG00000011021 CLCN6
ENST00000376496 0.5607428002925 0.182183939280714 -0.0758218658107531 ENSG00000011021 CLCN6
ENST00000376491 0.828913070316421 0.519091493617487 -0.0466211937752532 ENSG00000011021 CLCN6
ENST00000376492 0.798430982731374 0.468160909814841 -0.051362831488399 ENSG00000011021 CLCN6
ENST00000376490 0.828913070316421 0.519091493617487 -0.0466211937752532 ENSG00000011021 CLCN6
ENST00000494028 0.0857289521758542 0.00485206044831775 -0.220479519978499 ENSG00000011021 CLCN6
ENST00000446542 0.959661411567122 0.848567258126224 -0.0170386459442192 ENSG00000242349 NPPA-AS1
ENST00000400892 0.817860139888304 0.499782650187801 -0.0845816946604916 ENSG00000242349 NPPA-AS1
ENST00000376480 0.859765115311398 0.581427779289665 0.0791823770226479 ENSG00000175206 NPPA
ENST00000376476 0.975652886634723 0.90647146471355 0.0167437936747126 ENSG00000175206 NPPA
ENST00000376572 0.254397227085833 0.0326666947249436 0.226227654771832 ENSG00000116685 KIAA2013
ENST00000376576 0.17853974569356 0.0168221638597523 0.259762474971571 ENSG00000116685 KIAA2013
ENST00000485046 0.949422141158233 0.815797467387544 0.0206043689338965 ENSG00000083444 PLOD1
ENST00000449038 0.973026220632276 0.896149840030019 0.013040392042113 ENSG00000083444 PLOD1
ENST00000358133 0.982938485201627 0.933564848773728 0.00830053637514207 ENSG00000083444 PLOD1
ENST00000376369 0.914473056501778 0.709530579750543 0.0299586089634504 ENSG00000083444 PLOD1
ENST00000429000 0.967233541011718 0.876876972123197 0.013279555050422 ENSG00000083444 PLOD1
ENST00000196061 0.844988275408049 0.55048305796852 0.0463776650473272 ENSG00000083444 PLOD1
ENST00000465920 0.931723502989563 0.756622064850646 0.0250782995153796 ENSG00000083444 PLOD1
ENST00000491536 0.671453786582022 0.291117150857271 0.0836810676029612 ENSG00000083444 PLOD1
ENST00000470133 0.456629378142977 0.111023260406554 0.131078068649561 ENSG00000083444 PLOD1
ENST00000481933 0.754204954065876 0.396561388589652 0.0783507182182233 ENSG00000083444 PLOD1
ENST00000444836 0.815453611423983 0.496033446205349 0.0514201717982414 ENSG00000116688 MFN2
ENST00000490079 0.932289188786184 0.758160893038527 -0.0259608696701469 ENSG00000116688 MFN2
ENST00000235329 0.815492780884281 0.496092438057753 0.0514177947350573 ENSG00000116688 MFN2
ENST00000484391 0.960780175594138 0.8522473258542 -0.0155849510081977 ENSG00000116688 MFN2
ENST00000497302 0.864621480654042 0.591525319983494 -0.044300055822146 ENSG00000116688 MFN2
ENST00000412236 0.876583011274906 0.616884438261704 -0.0421293644941189 ENSG00000116688 MFN2
ENST00000478749 0.631242552974803 0.248103420482764 0.100972393152233 ENSG00000116691 MIIP
ENST00000235332 0.636858227957636 0.253503483255257 0.104488116911579 ENSG00000116691 MIIP
ENST00000436478 0.637498137933997 0.254034906669544 0.104458822884194 ENSG00000116691 MIIP
ENST00000466860 0.99214282888126 0.968651723601401 -0.00304563783894058 ENSG00000116691 MIIP
ENST00000498685 0.988287666619358 0.954016500756086 0.00434875023563593 ENSG00000116691 MIIP
ENST00000492256 0.884862628304261 0.636169626248799 0.0603327700145951 ENSG00000116691 MIIP
ENST00000460823 0.667548932301972 0.286591627928972 0.135540094251225 ENSG00000116691 MIIP
ENST00000478299 0.904062077549041 0.682882778299282 0.0593062855372359 ENSG00000116691 MIIP
ENST00000536782 0.813660931952515 0.493406189755821 -0.105020316809979 ENSG00000028137 TNFRSF1B
ENST00000376259 0.60160534035651 0.21721079709851 0.156607117604124 ENSG00000028137 TNFRSF1B
ENST00000492361 0.60160534035651 0.21721079709851 0.156607117604124 ENSG00000028137 TNFRSF1B
ENST00000356315 0.0898650936633392 0.00523917890457325 -0.141976634076215 ENSG00000048707 VPS13D
ENST00000358136 0.0898650936633392 0.00523917890457325 -0.141976634076215 ENSG00000048707 VPS13D
ENST00000476169 0.898810682373225 0.670427975117809 0.0494730676623848 ENSG00000048707 VPS13D
ENST00000489961 0.0350508250294084 0.00121593562587287 -0.339199389467737 ENSG00000048707 VPS13D
ENST00000011700 0.102300584613133 0.00645371577538212 -0.151840018671513 ENSG00000048707 VPS13D
ENST00000460333 0.387802691010776 0.0777270962655814 -0.118117344776961 ENSG00000048707 VPS13D
ENST00000487188 0.609476668238363 0.225850383327144 -0.103139323200122 ENSG00000048707 VPS13D
ENST00000469054 0.944195732750624 0.798528596826324 0.0306787501883572 ENSG00000048707 VPS13D
ENST00000496628 0.107127831549204 0.0069956567196783 -0.160736010507664 ENSG00000048707 VPS13D
ENST00000466732 0.848134400725552 0.55839223735114 -0.0832001280587459 ENSG00000048707 VPS13D
ENST00000476045 0.972467104446831 0.894511056324492 0.0174906518301588 ENSG00000048707 VPS13D
ENST00000481484 0.95651280764489 0.836951800778405 0.0276961438733162 ENSG00000048707 VPS13D
ENST00000543766 0.0302131447345488 0.000967500866260303 -0.228700074508916 ENSG00000048707 VPS13D
ENST00000471923 0.524197785694833 0.153944191930043 -0.112463106188884 ENSG00000048707 VPS13D
ENST00000543710 0.529263705268997 0.157796364767438 -0.132263893890918 ENSG00000048707 VPS13D
ENST00000473099 0.817677076044938 0.499301302471565 -0.0803942123987146 ENSG00000048707 VPS13D
ENST00000376223 0.0287121786403319 0.000876315926749329 -0.474992095781978 ENSG00000162496 DHRS3
ENST00000464917 0.0116921086070515 0.000229044424503544 -0.545947351075171 ENSG00000162496 DHRS3
ENST00000484063 0.118741784451255 0.00839326668474169 -0.311866298572937 ENSG00000116731 PRDM2
ENST00000376048 0.682015141760888 0.303703247734237 -0.0768954441762624 ENSG00000116731 PRDM2
ENST00000311066 0.648943784580366 0.266576755727397 -0.0829838729727255 ENSG00000116731 PRDM2
ENST00000235372 0.68861047461446 0.311610350158818 -0.0757133907045752 ENSG00000116731 PRDM2
ENST00000491134 0.690433050905272 0.31398235491757 -0.0721889442897453 ENSG00000116731 PRDM2
ENST00000502727 0.085959768998788 0.00487640374485203 -0.214506840347191 ENSG00000116731 PRDM2
ENST00000502724 0.0621132291086102 0.00286440480347389 -0.229115076223954 ENSG00000116731 PRDM2
ENST00000413440 0.751791814471763 0.393243162454341 -0.0649729065598025 ENSG00000116731 PRDM2
ENST00000343137 0.746589726903786 0.38529543245393 -0.0659013379394007 ENSG00000116731 PRDM2
ENST00000491815 0.0699498737542881 0.00345613946182712 -0.224904635384163 ENSG00000116731 PRDM2
ENST00000503842 0.758388101248216 0.403351827900124 -0.0634423446415278 ENSG00000116731 PRDM2
ENST00000407521 0.0408349228375112 0.00153417674297404 -0.241401457942495 ENSG00000116731 PRDM2
ENST00000505823 0.755630932234302 0.399066949660462 -0.0640199860566831 ENSG00000116731 PRDM2
ENST00000487453 0.824298377815765 0.510960957673954 -0.069739161624142 ENSG00000116731 PRDM2
ENST00000491547 0.0784466617610582 0.00423552102338083 -0.241227091798305 ENSG00000189337 KAZN
ENST00000376030 0.0596983665551462 0.00270815610111227 -0.205801748868063 ENSG00000189337 KAZN
ENST00000503743 0.121829532747111 0.00875757134864875 -0.255776124388825 ENSG00000189337 KAZN
ENST00000422387 0.0466011457506357 0.00189617828516348 -0.215764039677449 ENSG00000189337 KAZN
ENST00000361144 0.132980346664157 0.0101463301475433 -0.18245847582387 ENSG00000189337 KAZN
ENST00000376028 0.145448801857144 0.0117917071294871 -0.287331283870642 ENSG00000189337 KAZN
ENST00000400798 0.0939411391376076 0.00558618859995864 -0.19667402591116 ENSG00000189337 KAZN
ENST00000400797 0.145015524255288 0.011734996130597 -0.240878852659506 ENSG00000189337 KAZN
ENST00000428417 0.00608622726935679 8.54006586165148e-05 -0.264372242511079 ENSG00000171729 TMEM51
ENST00000376014 0.00605920576221948 8.48124720966806e-05 -0.263982299935425 ENSG00000171729 TMEM51
ENST00000451326 0.0162514919947802 0.000376745439728585 -0.276515041372959 ENSG00000171729 TMEM51
ENST00000400796 0.00745764067545746 0.000113069592392081 -0.261507038851772 ENSG00000171729 TMEM51
ENST00000434578 0.00747164147963998 0.000113797370036 -0.261511958103748 ENSG00000171729 TMEM51
ENST00000376008 0.00767354410561716 0.000117931329580683 -0.261418094040857 ENSG00000171729 TMEM51
ENST00000424792 0.14403765164121 0.0116222910432438 -0.349251305307985 ENSG00000204464 C1orf195
ENST00000375980 0.215349933950667 0.023704075057674 0.185693848853105 ENSG00000142634 EFHD2
ENST00000445566 0.681514168706579 0.303018156618828 0.126775398368882 ENSG00000142634 EFHD2
ENST00000546424 0.924373537592737 0.735983313705376 -0.030806813529591 ENSG00000132906 CASP9
ENST00000333868 0.98692763997433 0.948063709485392 -0.00615339326909232 ENSG00000132906 CASP9
ENST00000348549 0.984695518327261 0.939726789484958 -0.00714759343192587 ENSG00000132906 CASP9
ENST00000400777 0.998305706954577 0.99293408295713 0.000840201558843371 ENSG00000132906 CASP9
ENST00000424908 0.872198695709414 0.60774469721097 -0.0634331044109442 ENSG00000132906 CASP9
ENST00000375890 0.962587002384691 0.860714759568981 -0.0176953818701562 ENSG00000132906 CASP9
ENST00000474305 0.93742143872763 0.775214744576907 -0.0280591346304706 ENSG00000132906 CASP9
ENST00000447522 0.988529502186703 0.954975914805152 -0.00577113383626399 ENSG00000132906 CASP9
ENST00000440484 0.889130502196065 0.646858328904288 0.0494703289174358 ENSG00000132906 CASP9
ENST00000546969 0.9145640714045 0.709788933362792 0.0410467538465779 ENSG00000132906 CASP9
ENST00000469637 0.861557483317438 0.585643284675445 0.0684569576377229 ENSG00000132906 CASP9
ENST00000375849 0.551635754832792 0.174785435199368 -0.073720551711433 ENSG00000116138 DNAJC16
ENST00000375847 0.534281278447886 0.161826716528979 -0.0769613594673873 ENSG00000116138 DNAJC16
ENST00000475133 0.534281278447886 0.161826716528979 -0.0769613594673873 ENSG00000116138 DNAJC16
ENST00000375838 0.22787388245802 0.0266626847832961 -0.1526340177092 ENSG00000116138 DNAJC16
ENST00000483270 0.995439249266179 0.981024977657223 0.00168126687767532 ENSG00000116138 DNAJC16
ENST00000472665 0.964606136906396 0.868312736809014 -0.0196741405854449 ENSG00000116138 DNAJC16
ENST00000606186 0.358391663212848 0.0658730250398204 -0.268333131470116 ENSG00000272510 RP4-680D5.8
ENST00000479655 0.931633326994715 0.756327092423825 0.0464313538201086 ENSG00000116138 DNAJC16
ENST00000490811 0.794043617160842 0.460954138607983 0.100980449736739 ENSG00000116138 DNAJC16
ENST00000495523 0.729635857920461 0.362344161562149 -0.0861116053566319 ENSG00000116138 DNAJC16
ENST00000375826 0.991191537786337 0.965281776558632 0.00625717442748046 ENSG00000116771 AGMAT
ENST00000480945 0.991102298626667 0.965023583366687 0.00290905630746168 ENSG00000197312 DDI2
ENST00000486680 0.810977477174215 0.489020501758796 0.0494100855887347 ENSG00000197312 DDI2
ENST00000546927 0.472829614323174 0.120621922092695 0.135232494490929 ENSG00000197312 DDI2
ENST00000320153 0.935604984176795 0.768442763868852 -0.0184056140465104 ENSG00000197312 DDI2
ENST00000483899 0.616857256165775 0.232784211567941 -0.084032797117994 ENSG00000197312 DDI2
ENST00000548451 0.974972954111995 0.903298975786231 0.0134805819537098 ENSG00000197312 DDI2
ENST00000345034 0.855410242557901 0.572302705864034 0.0655612230328467 ENSG00000215695 RSC1A1
ENST00000375799 0.972941668778179 0.895848116532266 -0.0117143508431669 ENSG00000116786 PLEKHM2
ENST00000375793 0.973117786756114 0.896368451606916 -0.0116485954755285 ENSG00000116786 PLEKHM2
ENST00000584345 0.382950090609892 0.0758363444953847 -0.27312209828351 ENSG00000264048 AL121992.1
ENST00000462455 0.102008928009589 0.00642311996790029 -0.192752621945685 ENSG00000116786 PLEKHM2
ENST00000453804 0.71721890001916 0.347299813822948 0.101826642345275 ENSG00000237938 RP11-288I21.1
ENST00000477849 0.745547971455038 0.383994065198576 0.0967249529915882 ENSG00000116786 PLEKHM2
ENST00000294454 0.843286002557396 0.547129816307876 0.0777964297408077 ENSG00000162461 SLC25A34
ENST00000418525 0.958951290467485 0.846808639248727 -0.0291793445857181 ENSG00000224459 RP11-169K16.4
ENST00000496928 0.727910576522441 0.359946949367122 0.132346482462346 ENSG00000162458 FBLIM1
ENST00000508310 0.731329169479298 0.364645967730128 0.131142037378338 ENSG00000162458 FBLIM1
ENST00000510393 0.824687197226137 0.511957478617221 0.0927203075518826 ENSG00000162458 FBLIM1
ENST00000430076 0.677124299397704 0.297363673258254 0.151391598050186 ENSG00000162458 FBLIM1
ENST00000375771 0.928572108849094 0.748000626840924 0.0370138726186978 ENSG00000162458 FBLIM1
ENST00000510929 0.73591082506163 0.371005020998548 0.12973846543948 ENSG00000162458 FBLIM1
ENST00000502638 0.716546460496128 0.346330892235379 0.135793750768502 ENSG00000162458 FBLIM1
ENST00000375766 0.925788651295265 0.740225318122173 0.0382427411244274 ENSG00000162458 FBLIM1
ENST00000400773 0.928332776053294 0.747258673448115 0.0370827136938572 ENSG00000162458 FBLIM1
ENST00000483633 0.904062077549041 0.682884524219801 0.0565596134006682 ENSG00000162458 FBLIM1
ENST00000502739 0.904218318110851 0.683263992479202 -0.0554560862766053 ENSG00000162458 FBLIM1
ENST00000431771 0.840703892865789 0.541057112510424 0.085385894692741 ENSG00000162458 FBLIM1
ENST00000441801 0.834872220470268 0.530238290828639 -0.0861266546833208 ENSG00000162458 FBLIM1
ENST00000332305 0.908937019933854 0.694112954785097 -0.0515307059956833 ENSG00000162458 FBLIM1
ENST00000514156 0.967802168229104 0.879335375393187 -0.0207509752764319 ENSG00000162458 FBLIM1
ENST00000509138 0.908369503653644 0.692947949622476 0.0552797681743324 ENSG00000162458 FBLIM1
ENST00000535249 0.922274472756859 0.729730549408575 0.0511553389921669 ENSG00000179743 RP11-169K16.9
ENST00000317122 0.124071892269251 0.008999657207025 0.303887753394464 ENSG00000179743 RP11-169K16.9
ENST00000375759 0.92465037061547 0.737008151252506 0.0260780221555968 ENSG00000065526 SPEN
ENST00000438066 0.770516848792755 0.421638109513483 -0.0763365804864277 ENSG00000065526 SPEN
ENST00000471538 0.637811075671175 0.254401638957113 0.116820856170983 ENSG00000065526 SPEN
ENST00000442985 0.238978553514836 0.0290914462390312 -0.190143139848551 ENSG00000065526 SPEN
ENST00000487496 0.962931567966184 0.862005313709122 -0.0207020554813247 ENSG00000065526 SPEN
ENST00000462525 0.47809426719955 0.123431998310993 0.194924421381949 ENSG00000116809 ZBTB17
ENST00000440560 0.278990897657346 0.0392075676563932 0.25079683833837 ENSG00000116809 ZBTB17
ENST00000375743 0.980423837426511 0.923784757324593 -0.00786196360271761 ENSG00000116809 ZBTB17
ENST00000537142 0.980423837426511 0.923784757324593 -0.00786196360271761 ENSG00000116809 ZBTB17
ENST00000375733 0.980423837426511 0.923784757324593 -0.00786196360271761 ENSG00000116809 ZBTB17
ENST00000444358 0.731048204235686 0.364059255931624 0.106997621461071 ENSG00000116809 ZBTB17
ENST00000471805 0.852881335170658 0.567619078350204 -0.0792957911668789 ENSG00000116809 ZBTB17
ENST00000472658 0.998211986135412 0.99239236144371 0.0013316767293964 ENSG00000116809 ZBTB17
ENST00000474511 0.823970950387864 0.510297277953641 -0.0938966819293586 ENSG00000116809 ZBTB17
ENST00000487785 0.864338823172659 0.590999006360316 -0.0785318993918393 ENSG00000116809 ZBTB17
ENST00000448462 0.842237588156699 0.544540584137638 -0.0571836619511843 ENSG00000116809 ZBTB17
ENST00000492834 0.980674490350777 0.924556663402042 -0.0110992655057045 ENSG00000116809 ZBTB17
ENST00000490899 0.762366536107875 0.410037375583949 0.100485364060789 ENSG00000116809 ZBTB17
ENST00000464719 0.444340032516188 0.104547700969237 0.208001297040857 ENSG00000116809 ZBTB17
ENST00000479282 0.915561653376379 0.712121430035297 -0.0367002032775898 ENSG00000116809 ZBTB17
ENST00000494020 0.806063467338602 0.480929674896739 0.0855559454500541 ENSG00000116809 ZBTB17
ENST00000411503 0.733259854596049 0.36696193083716 0.124277512523194 ENSG00000173641 HSPB7
ENST00000442459 0.733259854596049 0.36696193083716 0.124277512523194 ENSG00000173641 HSPB7
ENST00000311890 0.75142909887861 0.392808331699369 0.117468605119335 ENSG00000173641 HSPB7
ENST00000375718 0.747159152088609 0.386270539900058 0.117908532491094 ENSG00000173641 HSPB7
ENST00000358432 0.7446792624828 0.382906827617989 0.105271456617142 ENSG00000142627 EPHA2
ENST00000480202 0.985887289555059 0.944681185780452 0.0104783458345212 ENSG00000142627 EPHA2
ENST00000461614 0.474540704687848 0.121586078988729 0.22883035187938 ENSG00000142627 EPHA2
ENST00000478117 0.838794543771325 0.537762268052407 0.0707167647527711 ENSG00000142632 ARHGEF19
ENST00000270747 0.815554953546824 0.496157288486248 0.0776757752358198 ENSG00000142632 ARHGEF19
ENST00000449495 0.441166862496886 0.102986590624351 0.234138733806551 ENSG00000142632 ARHGEF19
ENST00000478210 0.439263382518914 0.102043091232758 0.238000109888086 ENSG00000142632 ARHGEF19
ENST00000375599 0.598958303212898 0.214853657309448 0.180690536559323 ENSG00000132881 RSG1
ENST00000375592 0.0408349228375112 0.00153442194377829 -0.220250573355179 ENSG00000037637 FBXO42
ENST00000456164 0.257083234887149 0.0333484742342681 0.242619802926211 ENSG00000037637 FBXO42
ENST00000444116 0.293020659572765 0.0430796041753579 0.229989451443263 ENSG00000037637 FBXO42
ENST00000478089 0.0415434377921345 0.00157036065098986 -0.380385644721091 ENSG00000037637 FBXO42
ENST00000475078 0.918717032900614 0.720975767279612 0.0368000720454161 ENSG00000055070 SZRD1
ENST00000401088 0.829305120183762 0.519908501048938 0.0690121535479524 ENSG00000055070 SZRD1
ENST00000471507 0.953639539680381 0.828172599882849 0.0218989763330013 ENSG00000055070 SZRD1
ENST00000401089 0.829725907371539 0.520658947378772 0.0689751019925493 ENSG00000055070 SZRD1
ENST00000486763 0.89549429837846 0.662083777155923 0.0408522572325598 ENSG00000055070 SZRD1
ENST00000476423 0.92102662231889 0.726837295154725 0.0342454756283312 ENSG00000055070 SZRD1
ENST00000475554 0.915804359249829 0.712819547132672 0.0360939232623522 ENSG00000055070 SZRD1
ENST00000375590 0.893355966087563 0.657588807446974 0.0441115177492499 ENSG00000055070 SZRD1
ENST00000472351 0.941419763098435 0.787456942875793 0.0272896917609898 ENSG00000055070 SZRD1
ENST00000492354 0.829739364920014 0.520702580300341 0.0689687712825023 ENSG00000055070 SZRD1
ENST00000472461 0.912356325481851 0.703478875675815 0.0384820131736158 ENSG00000055070 SZRD1
ENST00000491418 0.814592820289424 0.494793251744134 0.0738447073387448 ENSG00000187144 SPATA21
ENST00000466212 0.776065319553603 0.430904962770312 0.0877689143584087 ENSG00000187144 SPATA21
ENST00000337132 0.591328039347864 0.207491658501805 0.119859502435699 ENSG00000157191 NECAP2
ENST00000504551 0.767074476345698 0.416737647373993 0.0962983186298718 ENSG00000157191 NECAP2
ENST00000406746 0.591328039347864 0.207491658501805 0.119859502435699 ENSG00000157191 NECAP2
ENST00000457722 0.750705788946953 0.391521460795086 0.0992075871356021 ENSG00000157191 NECAP2
ENST00000486390 0.861494800684848 0.585253007695796 0.0782961784740633 ENSG00000157191 NECAP2
ENST00000443980 0.591328039347864 0.207491658501805 0.119859502435699 ENSG00000157191 NECAP2
ENST00000504858 0.802894803341675 0.476310262221675 0.0935577277957949 ENSG00000157191 NECAP2
ENST00000508680 0.748362948792428 0.388120271702806 0.113396716551793 ENSG00000157191 NECAP2
ENST00000492095 0.591328039347864 0.207491658501805 0.119859502435699 ENSG00000157191 NECAP2
ENST00000459640 0.793988126507678 0.460865217879503 0.0906150824521931 ENSG00000157191 NECAP2
ENST00000496239 0.591328039347864 0.207491658501805 0.119859502435699 ENSG00000157191 NECAP2
ENST00000513161 0.767074476345698 0.416737647373993 0.0962983186298718 ENSG00000157191 NECAP2
ENST00000509727 0.867778816330664 0.597965797180355 0.0558384406451417 ENSG00000157191 NECAP2
ENST00000457898 0.170363090383221 0.0154527818181076 -0.240303665409384 ENSG00000226029 RP4-798A10.2
ENST00000263511 0.906218892078595 0.687697590831803 -0.0382735483550285 ENSG00000080947 CROCCP3
ENST00000591348 0.933992620926475 0.763193063060437 -0.0297362527223712 ENSG00000080947 CROCCP3
ENST00000420820 0.906632787459868 0.688618933303025 0.0451014035680638 ENSG00000080947 CROCCP3
ENST00000591316 0.982345991974399 0.930305997434474 -0.00982531734226351 ENSG00000080947 CROCCP3
ENST00000590118 0.805778173290975 0.480418941414491 -0.0782549642246822 ENSG00000080947 CROCCP3
ENST00000589964 0.807000474614555 0.482177755097381 -0.078915313509828 ENSG00000080947 CROCCP3
ENST00000430580 0.857173431360754 0.576525115315923 0.0356629700216843 ENSG00000219481 NBPF1
ENST00000392963 0.944771938272193 0.799844174065209 -0.0222947481584664 ENSG00000219481 NBPF1
ENST00000420031 0.855809945983259 0.573371747912653 0.0612725623652751 ENSG00000219481 NBPF1
ENST00000432949 0.92548624249003 0.739251165179277 0.0336409532371713 ENSG00000219481 NBPF1
ENST00000287968 0.929496744572291 0.750938851218785 -0.0402184763464483 ENSG00000219481 NBPF1
ENST00000420513 0.924026075085306 0.734834128035423 -0.0365216912749962 ENSG00000219481 NBPF1
ENST00000599069 0.983102501263579 0.934180305371894 0.00584415998962137 ENSG00000219481 NBPF1
ENST00000599908 0.919638894585552 0.723400002044712 -0.0393282752411208 ENSG00000219481 NBPF1
ENST00000449853 0.918293949365157 0.719710706546604 0.0327548503302629 ENSG00000219481 NBPF1
ENST00000540383 0.716120353953024 0.345766729187847 0.117077478556948 ENSG00000215908 CROCCP2
ENST00000412962 0.694620522708697 0.318877531985017 0.119683850453158 ENSG00000215908 CROCCP2
ENST00000362058 0.997178380421269 0.988743316558988 0.0013108322391415 ENSG00000215908 CROCCP2
ENST00000334429 0.967802168229104 0.879240560085341 -0.023280080972332 ENSG00000186301 MST1P2
ENST00000418421 0.93742143872763 0.775292892300361 0.0438173287063457 ENSG00000186301 MST1P2
ENST00000457982 0.972466956843651 0.894502533675084 -0.0203188099956212 ENSG00000186301 MST1P2
ENST00000419267 4.90043899151675e-05 3.69165840555853e-08 0.750566528449962 ENSG00000236698 EIF1AXP1
ENST00000466256 0.782328068845528 0.441762528225413 0.0778374429139168 ENSG00000058453 CROCC
ENST00000422124 0.707004453157594 0.33446296512366 0.145383223038071 ENSG00000238142 RP11-108M9.4
ENST00000457075 0.616379810416022 0.232169645238649 0.178240385366505 ENSG00000238142 RP11-108M9.4
ENST00000416869 0.616379810416022 0.232169645238649 0.178240385366505 ENSG00000238142 RP11-108M9.4
ENST00000453917 0.273973084451186 0.0377344754136268 0.317219885734786 ENSG00000235241 RP11-108M9.5
ENST00000375541 0.511892714424768 0.14528011516044 0.172407495249893 ENSG00000058453 CROCC
ENST00000445545 0.55152252708273 0.174625947850357 0.156401758316779 ENSG00000058453 CROCC
ENST00000467938 0.535741526984691 0.162823359961885 0.151155346285981 ENSG00000058453 CROCC
ENST00000492631 0.297352284281131 0.0444780814186331 0.215520835272256 ENSG00000058453 CROCC
ENST00000467715 0.267312972689413 0.0358801641214491 0.228713967218592 ENSG00000058453 CROCC
ENST00000494191 0.331370916061996 0.0554051965890239 0.199994169796242 ENSG00000058453 CROCC
ENST00000486318 0.184020548104778 0.0177020051018163 0.209971807090919 ENSG00000058453 CROCC
ENST00000498688 0.516123448746499 0.148183437352739 0.135242906620638 ENSG00000058453 CROCC
ENST00000477773 0.412890541107165 0.0889047899962002 0.155999272615612 ENSG00000058453 CROCC
ENST00000497654 0.523159585842159 0.153251274182325 0.192826968558699 ENSG00000058453 CROCC
ENST00000465021 0.294206244696185 0.0434697576109991 0.234845004335101 ENSG00000058453 CROCC
ENST00000465291 0.157472330987557 0.0135157492215519 0.333014901073784 ENSG00000058453 CROCC
ENST00000375535 0.774215619857472 0.428368906623971 0.0739014410535789 ENSG00000117122 MFAP2
ENST00000375534 0.77056958356068 0.422158329415695 0.075085307809449 ENSG00000117122 MFAP2
ENST00000490075 0.771173106616757 0.42318843570738 0.0751138162592452 ENSG00000117122 MFAP2
ENST00000438542 0.769324701889332 0.419594664660652 0.0756389823994153 ENSG00000117122 MFAP2
ENST00000476788 0.844765199517973 0.550047073519259 0.0568993802969976 ENSG00000117122 MFAP2
ENST00000478684 0.803235940897418 0.476734950251567 0.0754905223517411 ENSG00000117122 MFAP2
ENST00000492598 0.750176483265796 0.390545794969195 0.0921214097103153 ENSG00000117122 MFAP2
ENST00000446261 0.515714841410399 0.14787476762722 0.163076529952048 ENSG00000226526 RP1-37C10.3
ENST00000326735 0.435653267190898 0.100151344637774 0.184506226940953 ENSG00000159363 ATP13A2
ENST00000341676 0.424529680780698 0.0941499490411953 0.189597263389615 ENSG00000159363 ATP13A2
ENST00000452699 0.424529680780698 0.0941499490411953 0.189597263389615 ENSG00000159363 ATP13A2
ENST00000466561 0.453989573762025 0.109786501841792 0.158850034742318 ENSG00000159363 ATP13A2
ENST00000502418 0.532639368689174 0.160468784030235 0.146651294597859 ENSG00000159363 ATP13A2
ENST00000503552 0.279808171715678 0.0393706852165249 0.24419043015464 ENSG00000159363 ATP13A2
ENST00000463860 0.417742956540186 0.0910271885533056 0.174225817643178 ENSG00000159363 ATP13A2
ENST00000502860 0.299026569386098 0.0451237411284399 0.223622563324856 ENSG00000159363 ATP13A2
ENST00000509392 0.565820925910401 0.186067838181332 0.171339520530966 ENSG00000159363 ATP13A2
ENST00000506174 0.300341422091148 0.0454302955736185 0.220250800719984 ENSG00000159363 ATP13A2
ENST00000510069 0.568569505813174 0.188276485850781 0.1397002136477 ENSG00000159363 ATP13A2
ENST00000511957 0.647866962478342 0.265368936153603 0.107718720153862 ENSG00000159363 ATP13A2
ENST00000508222 0.545910832061627 0.170369256610263 0.133792892610973 ENSG00000159363 ATP13A2
ENST00000509619 0.680107743367547 0.301215626022173 0.114178113901869 ENSG00000159363 ATP13A2
ENST00000375499 0.902861875402404 0.679158720754295 -0.0498472448822 ENSG00000117118 SDHB
ENST00000485092 0.936730083127959 0.77219694122198 -0.0414112115235807 ENSG00000117118 SDHB
ENST00000475049 0.943326192249335 0.794202799877034 -0.0372637565544839 ENSG00000117118 SDHB
ENST00000485515 0.910215449256049 0.697684911132509 -0.0462455290855549 ENSG00000117118 SDHB
ENST00000491274 0.894469995843093 0.659600658456411 -0.0520588773781168 ENSG00000117118 SDHB
ENST00000475506 0.897487728296804 0.666802057552992 -0.0551943342790727 ENSG00000117118 SDHB
ENST00000463045 0.882648034393723 0.631360764313472 -0.0598368922924331 ENSG00000117118 SDHB
ENST00000466613 0.910631243767335 0.699413123457013 -0.051351933304335 ENSG00000117118 SDHB
ENST00000439577 0.691139302322147 0.314655302106937 0.105000134055216 ENSG00000227751 RP1-20B21.4
ENST00000375436 0.680117115980657 0.301231508208663 0.0971458099969226 ENSG00000179051 RCC2
ENST00000474892 0.380771979752576 0.0749355699953691 0.120608202637095 ENSG00000179051 RCC2
ENST00000375433 0.767476558484612 0.417200498122858 0.0633734721799772 ENSG00000179051 RCC2
ENST00000583469 0.0996415686784062 0.0061786692550969 0.330015876195543 ENSG00000266727 AC004824.1
ENST00000361221 0.388990854418804 0.0783337158995182 -0.155024724992462 ENSG00000074964 ARHGEF10L
ENST00000452522 0.388990854418804 0.0783337005993796 -0.155023504864645 ENSG00000074964 ARHGEF10L
ENST00000434513 0.315903417868355 0.0504805215639316 -0.174688274854083 ENSG00000074964 ARHGEF10L
ENST00000375415 0.54901046537553 0.172888272914611 -0.120183243710631 ENSG00000074964 ARHGEF10L
ENST00000375420 0.834584899715637 0.52943075897562 -0.0558180633603521 ENSG00000074964 ARHGEF10L
ENST00000482892 0.858647634683437 0.579447008811564 0.0827981729692753 ENSG00000074964 ARHGEF10L
ENST00000469726 0.729071792293681 0.361527873665623 -0.0968918033936384 ENSG00000074964 ARHGEF10L
ENST00000375408 0.730961892403638 0.363945907946001 -0.0955512231858676 ENSG00000074964 ARHGEF10L
ENST00000167825 0.730950072683058 0.363933718950812 -0.0955484923299622 ENSG00000074964 ARHGEF10L
ENST00000475356 0.750127907222743 0.390469867266918 -0.0863423775145152 ENSG00000074964 ARHGEF10L
ENST00000482359 0.520208768686801 0.15120344895711 0.176391565851274 ENSG00000074964 ARHGEF10L
ENST00000466782 0.371166579861413 0.0707358696978489 -0.207530929537846 ENSG00000074964 ARHGEF10L
ENST00000495593 0.936604474488836 0.771786769415947 0.0363707565936087 ENSG00000074964 ARHGEF10L
ENST00000494072 0.707009052092061 0.334508191179119 0.114104982493398 ENSG00000255275 RP13-279N23.2
ENST00000538309 0.702141881140946 0.328387813557532 0.126354063172 ENSG00000159423 ALDH4A1
ENST00000538839 0.715217052118028 0.344775440730456 0.117498746874591 ENSG00000159423 ALDH4A1
ENST00000290597 0.716954158410469 0.3468247423429 0.116963736572453 ENSG00000159423 ALDH4A1
ENST00000375341 0.704981545586407 0.33214699996218 0.120543422998322 ENSG00000159423 ALDH4A1
ENST00000454547 0.0486683223914608 0.00202856380814249 0.359603492811993 ENSG00000159423 ALDH4A1
ENST00000432718 0.238221769442016 0.0289335769338075 0.224461047023325 ENSG00000159423 ALDH4A1
ENST00000455833 0.908019325512774 0.692234446430192 0.0429558583707598 ENSG00000169991 IFFO2
ENST00000355609 0.973508411696584 0.898203800194939 -0.0143312675504043 ENSG00000169991 IFFO2
ENST00000416166 0.546217250204026 0.170722627356764 -0.13007688974208 ENSG00000169991 IFFO2
ENST00000606379 0.801559387261694 0.474053342000627 0.0985073115968445 ENSG00000272084 RP5-1126H10.2
ENST00000375254 0.90653892609193 0.688417726266901 -0.0190535377437924 ENSG00000127481 UBR4
ENST00000375226 0.906139635406152 0.687519215569436 -0.0191108652701614 ENSG00000127481 UBR4
ENST00000375267 0.906139635406152 0.687519215569436 -0.0191108652701614 ENSG00000127481 UBR4
ENST00000375217 0.906139635406152 0.687519215569436 -0.0191108652701614 ENSG00000127481 UBR4
ENST00000375225 0.776110610713609 0.431023818482832 -0.0652650289707581 ENSG00000127481 UBR4
ENST00000429347 0.971073883166906 0.889114905593735 0.00908157487294436 ENSG00000127481 UBR4
ENST00000375224 0.870263428440996 0.603835271867974 0.0352340083280227 ENSG00000127481 UBR4
ENST00000459947 0.849980127713992 0.561789674524278 -0.0596067147152571 ENSG00000127481 UBR4
ENST00000486515 0.79917929100651 0.46977635435364 -0.0869456999635846 ENSG00000127481 UBR4
ENST00000543981 0.881669303009421 0.628794878890447 0.0325859259895966 ENSG00000127481 UBR4
ENST00000492606 0.694783860947353 0.319125831335458 0.115715948518599 ENSG00000127481 UBR4
ENST00000467272 0.996691861994498 0.986643302923244 0.00124266185053763 ENSG00000127481 UBR4
ENST00000483922 0.999708136749308 0.998925398341279 -0.000138679469025122 ENSG00000127481 UBR4
ENST00000494503 0.946199597866354 0.805270523902767 -0.023181783876907 ENSG00000127481 UBR4
ENST00000466969 0.986797025768988 0.94784462357371 0.00774993338141381 ENSG00000127481 UBR4
ENST00000375218 0.949595650060273 0.8164159063644 -0.0204129322537964 ENSG00000127481 UBR4
ENST00000425413 0.733727497697065 0.367670557379346 -0.0494090522377111 ENSG00000127481 UBR4
ENST00000417040 0.6879319226388 0.310913045825833 -0.0526107858832589 ENSG00000127481 UBR4
ENST00000475973 0.608281376467613 0.224686652567726 -0.121565661873508 ENSG00000127481 UBR4
ENST00000465036 0.607458095874318 0.223937665980869 -0.146345564699649 ENSG00000127481 UBR4
ENST00000419533 0.783090514443451 0.442774941289226 -0.0493084691284038 ENSG00000127481 UBR4
ENST00000497018 0.797346576475145 0.466521272749827 -0.0882986085769568 ENSG00000127481 UBR4
ENST00000437898 0.656488878463496 0.274499974186635 0.05712214859025 ENSG00000230424 RP1-43E13.2
ENST00000477853 0.719608799577556 0.350028870961843 0.0629618080673801 ENSG00000127463 EMC1
ENST00000480380 0.434668902834212 0.0997448397144047 0.127031583332865 ENSG00000127463 EMC1
ENST00000375199 0.66416417785503 0.282976097026471 0.0716140368733999 ENSG00000127463 EMC1
ENST00000375208 0.651017973373857 0.268866139066967 0.072854108753977 ENSG00000127463 EMC1
ENST00000461353 0.227275517073557 0.0264979313838132 0.180365471892058 ENSG00000127463 EMC1
ENST00000486405 0.693770543780581 0.317950778559067 0.0970838400818383 ENSG00000127463 EMC1
ENST00000486238 0.771625972025252 0.42399466633013 0.0941975020431506 ENSG00000127463 EMC1
ENST00000494770 0.939965977486009 0.783118486633013 0.0211933760216941 ENSG00000127463 EMC1
ENST00000462505 0.928240852906677 0.746925236159229 0.0395305680636966 ENSG00000127463 EMC1
ENST00000496654 0.983027798435935 0.933917192384653 0.0105390648059765 ENSG00000127463 EMC1
ENST00000467423 0.975308697267212 0.905069919684748 -0.0119682523179431 ENSG00000127463 EMC1
ENST00000475079 0.796064603701448 0.464082543118416 0.0740800132770104 ENSG00000127463 EMC1
ENST00000488681 0.54294605987076 0.16819516630163 0.124246641556497 ENSG00000127463 EMC1
ENST00000356068 0.52394898343054 0.153811502968101 0.127173340060078 ENSG00000127463 EMC1
ENST00000330263 0.889702481823072 0.647994531823 0.0354374541653605 ENSG00000053372 MRTO4
ENST00000493700 0.768959405232484 0.419240081763693 -0.0702144102269565 ENSG00000053372 MRTO4
ENST00000479559 0.769699861493492 0.420065367159291 0.0772686826556553 ENSG00000053372 MRTO4
ENST00000235835 0.622044021579641 0.238429375297199 0.109149669535009 ENSG00000053371 AKR7A2
ENST00000330072 0.62239223459664 0.238791569451514 0.109035831810679 ENSG00000053371 AKR7A2
ENST00000489286 0.632427080055172 0.249199660745501 0.10494990409598 ENSG00000053371 AKR7A2
ENST00000481966 0.780871150578915 0.439211553554054 0.0744665970938146 ENSG00000053371 AKR7A2
ENST00000492217 0.443532975873625 0.104091634397914 0.172549931798089 ENSG00000053371 AKR7A2
ENST00000375155 0.867856529244846 0.598144051834236 0.0517454838751174 ENSG00000040487 PQLC2
ENST00000375153 0.866113987040118 0.59474337740579 0.052281423833858 ENSG00000040487 PQLC2
ENST00000469076 0.86647448818459 0.595243036768493 0.0522576148942815 ENSG00000040487 PQLC2
ENST00000400548 0.868349870113572 0.599133198307845 0.0516985319413219 ENSG00000040487 PQLC2
ENST00000497827 0.973506079489896 0.897976816800632 0.0128609684974177 ENSG00000040487 PQLC2
ENST00000432465 0.686344667166019 0.308732020527805 0.115594161605637 ENSG00000040487 PQLC2
ENST00000401084 0.507183779901859 0.142211443214541 -0.103382219560715 ENSG00000077549 CAPZB
ENST00000264203 0.507183779901859 0.142211443214541 -0.103382219560715 ENSG00000077549 CAPZB
ENST00000375144 0.856427451171113 0.575016459548622 -0.0444272667493951 ENSG00000077549 CAPZB
ENST00000375142 0.5077758459174 0.142612259190011 -0.103300581573326 ENSG00000077549 CAPZB
ENST00000433834 0.446210604361668 0.105388686695662 -0.110254724223153 ENSG00000077549 CAPZB
ENST00000264202 0.399174306980256 0.0829034284215201 -0.108139887061202 ENSG00000077549 CAPZB
ENST00000413711 0.232465842660582 0.027608965160101 -0.131232345618359 ENSG00000077549 CAPZB
ENST00000459967 0.274359174831468 0.0378373413315108 -0.136531906852191 ENSG00000077549 CAPZB
ENST00000457768 0.974596560431685 0.901765083079484 -0.00968535542031266 ENSG00000077549 CAPZB
ENST00000489607 0.860729311356577 0.58395322874175 -0.0438384578881384 ENSG00000077549 CAPZB
ENST00000482808 0.461235092819254 0.11368751349691 -0.135679029034461 ENSG00000077549 CAPZB
ENST00000602662 0.844912728366229 0.550392543726422 0.058752864281109 ENSG00000270136 MINOS1-NBL1
ENST00000486890 0.940694394244605 0.784983385781736 -0.0277227821718991 ENSG00000173436 MINOS1
ENST00000322753 0.943668882753477 0.795887988790435 -0.022307541898371 ENSG00000173436 MINOS1
ENST00000498067 0.967714188530808 0.878905695514057 0.0231808472562792 ENSG00000173436 MINOS1
ENST00000462646 0.943461364999159 0.794978874998248 -0.0271194892839058 ENSG00000173436 MINOS1
ENST00000467029 0.923773366305837 0.733929420766891 -0.0307261723407176 ENSG00000173436 MINOS1
ENST00000481464 0.922598020629974 0.730698155541285 -0.0310762985607605 ENSG00000173436 MINOS1
ENST00000498642 0.926189884434771 0.741073321647251 -0.029913466925881 ENSG00000173436 MINOS1
ENST00000479642 0.950960911532005 0.820134631038141 0.0328023020253067 ENSG00000173436 MINOS1
ENST00000602293 0.821260203764743 0.505216472322116 0.0519741167844398 ENSG00000270136 MINOS1-NBL1
ENST00000602384 0.836247213039691 0.533337836178351 0.048276609821444 ENSG00000270136 MINOS1-NBL1
ENST00000602450 0.821113010414602 0.504968044840212 0.0519535386603729 ENSG00000270136 MINOS1-NBL1
ENST00000485362 0.927805722632002 0.745766928745981 -0.0293057830434081 ENSG00000173436 MINOS1
ENST00000428975 0.489976291414674 0.131028963967466 0.172110598742038 ENSG00000158747 NBL1
ENST00000289749 0.489949678929474 0.130926777704632 0.176957850367157 ENSG00000158747 NBL1
ENST00000451758 0.470311404356902 0.118994451704758 0.179445313229171 ENSG00000158747 NBL1
ENST00000439664 0.497700992741194 0.135861112213299 0.168314183684587 ENSG00000158747 NBL1
ENST00000375136 0.726166003032848 0.358007085435855 0.117546477613183 ENSG00000158747 NBL1
ENST00000548815 0.726269552333741 0.358095717815908 0.117524653765193 ENSG00000158747 NBL1
ENST00000425400 0.551957158539987 0.175020559098582 0.153249303612666 ENSG00000158747 NBL1
ENST00000439278 0.586161179794009 0.203205845091287 0.135223821455379 ENSG00000158747 NBL1
ENST00000427894 0.566134540914889 0.186258854747447 0.154785120954591 ENSG00000158747 NBL1
ENST00000294543 0.147129309619631 0.0120364217125192 -0.152075647682562 ENSG00000162542 TMCO4
ENST00000375127 0.125726682043154 0.00920058958245834 -0.156134268729196 ENSG00000162542 TMCO4
ENST00000489814 0.56997133952598 0.189464368679107 -0.101053131406695 ENSG00000162542 TMCO4
ENST00000375122 0.147312608589023 0.0120761266136951 -0.152067851892917 ENSG00000162542 TMCO4
ENST00000489135 0.15702994847643 0.0134414841724367 -0.179502471732328 ENSG00000162542 TMCO4
ENST00000496528 0.338464503646656 0.0580157308688781 -0.160278595371074 ENSG00000162542 TMCO4
ENST00000462171 0.219869107396623 0.0247078030321256 -0.185489082993502 ENSG00000162542 TMCO4
ENST00000488449 0.698031471096176 0.323331168175389 -0.0982443269376034 ENSG00000162542 TMCO4
ENST00000375120 0.659602388678298 0.278043190239232 -0.080037403328963 ENSG00000169914 OTUD3
ENST00000466697 0.439640397977576 0.102176173079143 -0.200738821972911 ENSG00000169914 OTUD3
ENST00000375078 0.982251021111088 0.929529972763212 -0.0080845438115091 ENSG00000162545 CAMK2N1
ENST00000489020 0.701161933977992 0.327187939403259 -0.0968167843291376 ENSG00000162545 CAMK2N1
ENST00000264198 0.793988126507678 0.460858148186281 0.0766581093496139 ENSG00000090432 MUL1
ENST00000321556 0.485703822673483 0.128259052068886 0.118082620036459 ENSG00000158828 PINK1
ENST00000492302 0.712322557847513 0.341027242811456 0.0614300678844499 ENSG00000158828 PINK1
ENST00000451424 0.565901256114035 0.186113776514671 0.0844754913376545 ENSG00000117242 PINK1-AS
ENST00000400490 0.66440988318953 0.283245523815706 0.0683153101122022 ENSG00000158828 PINK1
ENST00000535128 0.975560553881222 0.90609461704427 -0.0103265342908766 ENSG00000257033 AL391357.1
ENST00000602624 0.694189142896551 0.318381421353611 0.095809102868061 ENSG00000244038 DDOST
ENST00000375048 0.693716084855091 0.317862216559289 0.0959100646276754 ENSG00000244038 DDOST
ENST00000415136 0.704759114179326 0.331869086021728 0.0944645980457509 ENSG00000244038 DDOST
ENST00000475210 0.895706738352234 0.662455586570293 0.0350467404328823 ENSG00000244038 DDOST
ENST00000464364 0.673635166815268 0.293884411641158 0.117927611423537 ENSG00000244038 DDOST
ENST00000477229 0.610142884829035 0.226461111119889 0.145084258228953 ENSG00000244038 DDOST
ENST00000312239 0.966052935382681 0.872974948299316 0.0109711115803306 ENSG00000127483 HP1BP3
ENST00000375003 0.952634067067523 0.824843961015025 -0.017607465376772 ENSG00000127483 HP1BP3
ENST00000413451 0.968398980074882 0.881005759454279 0.0154592824381207 ENSG00000203394 RP5-930J4.4
ENST00000488722 0.883386377031407 0.632977640235103 0.0405023595514118 ENSG00000127483 HP1BP3
ENST00000491748 0.862304453321749 0.58735106569929 -0.0448626888440172 ENSG00000127483 HP1BP3
ENST00000419948 0.713436112844314 0.342390259310022 -0.0744453178696916 ENSG00000127483 HP1BP3
ENST00000438032 0.975331918555033 0.905209378836277 0.00746779930654525 ENSG00000127483 HP1BP3
ENST00000424732 0.971105343552043 0.889273554575083 0.00878825776409587 ENSG00000127483 HP1BP3
ENST00000417710 0.949216947007197 0.81495912414869 0.0155884760491835 ENSG00000127483 HP1BP3
ENST00000487117 0.705508652826232 0.3327879040084 0.0636779690755755 ENSG00000127483 HP1BP3
ENST00000375000 0.706475629927467 0.333731456853732 0.0578479714519836 ENSG00000127483 HP1BP3
ENST00000437575 0.150616815822001 0.0125493446167463 0.137888972520038 ENSG00000127483 HP1BP3
ENST00000419490 0.235726560001243 0.0284434830314305 0.123777646625281 ENSG00000127483 HP1BP3
ENST00000414993 0.233052238274695 0.0277430976316692 0.124530115372991 ENSG00000127483 HP1BP3
ENST00000443615 0.165111138660576 0.0145942556730629 0.14984962011589 ENSG00000127483 HP1BP3
ENST00000264211 0.469638562626079 0.118601659901611 -0.148215989087858 ENSG00000075151 EIF4G3
ENST00000400422 0.0536479493285713 0.00232958253804932 -0.245112107709261 ENSG00000075151 EIF4G3
ENST00000602326 0.0536479493285713 0.00232958253804932 -0.245112107709261 ENSG00000075151 EIF4G3
ENST00000374935 0.459769637660527 0.112871030686546 -0.148926126507332 ENSG00000075151 EIF4G3
ENST00000537738 0.786028459694387 0.447681005941997 -0.0574636820730759 ENSG00000075151 EIF4G3
ENST00000374937 0.420915714522748 0.0923766040247605 -0.15323904788001 ENSG00000075151 EIF4G3
ENST00000536266 0.624298430480627 0.240553382696255 -0.10552521858524 ENSG00000075151 EIF4G3
ENST00000435383 0.852963295140481 0.567752576365053 -0.0515389250328294 ENSG00000075151 EIF4G3
ENST00000496705 0.916799336097225 0.714899645303332 -0.0269228076743317 ENSG00000075151 EIF4G3
ENST00000374933 0.21271821527545 0.0231687814996522 -0.20334161425045 ENSG00000075151 EIF4G3
ENST00000544689 0.270529612020395 0.0367755550096223 -0.202407169220618 ENSG00000075151 EIF4G3
ENST00000485722 0.118537352408993 0.00837200263921117 -0.397173357641586 ENSG00000075151 EIF4G3
ENST00000356916 0.0013958315494903 1.07259610576524e-05 -0.420349666596739 ENSG00000075151 EIF4G3
ENST00000374927 0.167644346388713 0.0150148471099584 -0.260635280696573 ENSG00000075151 EIF4G3
ENST00000438975 9.20305476019429e-05 1.65090028556926e-07 -0.437845830904921 ENSG00000075151 EIF4G3
ENST00000411888 5.90520539564918e-05 6.16234316973162e-08 -0.437600879222063 ENSG00000075151 EIF4G3
ENST00000476088 0.64460050207497 0.261723892309575 -0.144975662540683 ENSG00000075151 EIF4G3
ENST00000463775 0.000430810640951152 1.82800351310439e-06 -0.491541575655175 ENSG00000075151 EIF4G3
ENST00000415912 0.830322526493299 0.521598455444502 0.0423347271696442 ENSG00000117298 ECE1
ENST00000357071 0.607502984586512 0.223980410613737 0.103415137116672 ENSG00000117298 ECE1
ENST00000531334 0.584316172554633 0.201479304839691 0.148820971641337 ENSG00000117298 ECE1
ENST00000374893 0.866863103500886 0.596025856297097 0.0478477540089938 ENSG00000117298 ECE1
ENST00000436918 0.858940305241432 0.579994680048521 0.0501621685275619 ENSG00000117298 ECE1
ENST00000264205 0.886250221368959 0.6405283472596 0.0422034552091052 ENSG00000117298 ECE1
ENST00000526194 0.992932486690539 0.971019816628748 0.00353448762278211 ENSG00000117298 ECE1
ENST00000470394 0.979984425683716 0.92166254222648 0.0128663502435335 ENSG00000117298 ECE1
ENST00000528294 0.958134806879566 0.843068725640094 -0.0228633824294312 ENSG00000117298 ECE1
ENST00000473505 0.860729311356577 0.583915437280655 0.0684825954763045 ENSG00000117298 ECE1
ENST00000481130 0.840007773086132 0.539911335864202 0.0709830035770787 ENSG00000117298 ECE1
ENST00000527991 0.82965842146432 0.520549374830736 0.0770254123522585 ENSG00000117298 ECE1
ENST00000463334 0.543026083756858 0.168264043978061 -0.129277150473672 ENSG00000117298 ECE1
ENST00000454000 0.990721783006028 0.964006623128877 0.00416970592892401 ENSG00000142794 NBPF3
ENST00000475869 0.976791872598359 0.909994539275386 0.0169253590097314 ENSG00000142794 NBPF3
ENST00000318220 0.996093165547952 0.983967303333359 -0.00183988218537871 ENSG00000142794 NBPF3
ENST00000478653 0.952543609697959 0.824553084052693 -0.0236649915211146 ENSG00000142794 NBPF3
ENST00000318249 0.996093165547952 0.983967303333359 -0.00183988218537871 ENSG00000142794 NBPF3
ENST00000485941 0.909412131724759 0.695700476566689 -0.0543521101784048 ENSG00000142794 NBPF3
ENST00000342104 0.996093165547952 0.983967303333359 -0.00183988218537871 ENSG00000142794 NBPF3
ENST00000486229 0.909808848081419 0.696883520994263 -0.0395571324237628 ENSG00000142794 NBPF3
ENST00000434838 0.997099107579861 0.98856894221508 -0.00159573914231122 ENSG00000142794 NBPF3
ENST00000467103 0.662242558489652 0.280681048843179 -0.139046812008981 ENSG00000142794 NBPF3
ENST00000469876 0.927253830139575 0.744453956879389 0.0434831556050843 ENSG00000142794 NBPF3
ENST00000477050 0.815554953546824 0.496171739321647 0.0971167250865058 ENSG00000142794 NBPF3
ENST00000374761 0.603811935804164 0.219759348619498 0.128774184225948 ENSG00000076864 RAP1GAP
ENST00000290101 0.911458010912978 0.701869313442442 0.0416257370531739 ENSG00000076864 RAP1GAP
ENST00000374763 0.59603595645964 0.212071559762178 0.131558147315875 ENSG00000076864 RAP1GAP
ENST00000471600 0.911458010912978 0.701869313442442 0.0416257370531739 ENSG00000076864 RAP1GAP
ENST00000374765 0.953912236681711 0.828847564345678 0.023718591689931 ENSG00000076864 RAP1GAP
ENST00000495204 0.954448774991053 0.830529673966402 0.0235439806984878 ENSG00000076864 RAP1GAP
ENST00000542643 0.954448774991053 0.830529673966402 0.0235439806984878 ENSG00000076864 RAP1GAP
ENST00000359708 0.617159238069425 0.233018934933571 -0.171708015447438 ENSG00000076864 RAP1GAP
ENST00000374757 0.64549953226762 0.262677597983677 -0.162410605928985 ENSG00000076864 RAP1GAP
ENST00000317967 0.321351391200196 0.0521717447880985 -0.278480955683428 ENSG00000076864 RAP1GAP
ENST00000447293 0.243384682005602 0.030039852413265 -0.328833309017086 ENSG00000076864 RAP1GAP
ENST00000482984 0.372834881907609 0.0715020074771197 -0.270162377898299 ENSG00000076864 RAP1GAP
ENST00000464457 0.345601600030585 0.0608099955915455 -0.277927920837204 ENSG00000076864 RAP1GAP
ENST00000400301 0.762269838453773 0.409613421060182 -0.0671745810712383 ENSG00000090686 USP48
ENST00000308271 0.763401269686486 0.411429523676976 -0.0666546137004582 ENSG00000090686 USP48
ENST00000374732 0.92465037061547 0.736838020389501 -0.0320405984318135 ENSG00000090686 USP48
ENST00000479177 0.822580449537806 0.507680432131041 -0.0848223683312401 ENSG00000090686 USP48
ENST00000529637 0.704432858038621 0.331309658564831 -0.0799831556749866 ENSG00000090686 USP48
ENST00000464577 0.872198695709414 0.607745250247694 -0.0583282319251675 ENSG00000090686 USP48
ENST00000471752 0.977458486394315 0.91275879529138 -0.012455415640899 ENSG00000090686 USP48
ENST00000487880 0.995113062580317 0.979304803797787 -0.00211057299823063 ENSG00000090686 USP48
ENST00000526044 0.882911950693652 0.631982847683255 -0.0383257580018567 ENSG00000090686 USP48
ENST00000534705 0.886169855232047 0.64039759384288 -0.0356745410614995 ENSG00000090686 USP48
ENST00000421625 0.596900924075424 0.213124713218345 -0.0854949570628054 ENSG00000090686 USP48
ENST00000374730 0.72983775915744 0.362781943120786 -0.0849760081218246 ENSG00000090686 USP48
ENST00000527823 0.486687640882119 0.128963767161155 -0.135300935629853 ENSG00000090686 USP48
ENST00000532737 0.845390419561645 0.551223338138857 -0.0455663095761374 ENSG00000090686 USP48
ENST00000489108 0.707152505921343 0.334862335319429 -0.0877941058211506 ENSG00000090686 USP48
ENST00000344642 0.419043767452082 0.0916431238630966 0.197363543739841 ENSG00000187942 LDLRAD2
ENST00000543870 0.617746711760546 0.233864014046665 0.132477737099048 ENSG00000187942 LDLRAD2
ENST00000484271 0.994996449431237 0.978838086723895 0.00393541624344618 ENSG00000187942 LDLRAD2
ENST00000486901 0.422271801150811 0.0930810856794128 0.202076746507184 ENSG00000142798 HSPG2
ENST00000374695 0.693502241532499 0.317650594197472 0.112865616957234 ENSG00000142798 HSPG2
ENST00000481644 0.322233386016415 0.0524656457866159 0.235922473278871 ENSG00000142798 HSPG2
ENST00000469378 0.704432858038621 0.331341366388231 0.139305157172875 ENSG00000142798 HSPG2
ENST00000426143 0.586349785150727 0.203404326550901 0.150885234397738 ENSG00000142798 HSPG2
ENST00000471322 0.238986743441019 0.029094504320044 0.271570122343175 ENSG00000142798 HSPG2
ENST00000374676 0.552863669225048 0.175832571888979 0.174075474993218 ENSG00000142798 HSPG2
ENST00000453796 0.836409441433265 0.533692290735932 0.0729635021063165 ENSG00000142798 HSPG2
ENST00000430507 0.291995589039868 0.0427478307338888 0.206722221636734 ENSG00000142798 HSPG2
ENST00000493940 0.315081018120258 0.0501166335270672 0.235336296143413 ENSG00000142798 HSPG2
ENST00000427897 0.703778706641447 0.330308813338631 0.122906339531491 ENSG00000142798 HSPG2
ENST00000498495 0.72400490446146 0.354871427510684 0.123849448053089 ENSG00000142798 HSPG2
ENST00000480900 0.649065341091505 0.266643482656922 0.133766983064308 ENSG00000142798 HSPG2
ENST00000412328 0.715241341887137 0.344813662477003 0.091419312844037 ENSG00000142798 HSPG2
ENST00000374673 0.787777349506744 0.450544329620425 0.0778751989434196 ENSG00000142798 HSPG2
ENST00000439717 0.619873253864865 0.236148556226102 0.136659254427021 ENSG00000142798 HSPG2
ENST00000434233 0.880651863607329 0.626707124324756 -0.0539095184885666 ENSG00000218510 LINC00339
ENST00000420503 0.879507603811165 0.623267095061821 -0.0552290762020683 ENSG00000218510 LINC00339
ENST00000404210 0.869457326740703 0.602136185066151 -0.0579972525912557 ENSG00000218510 LINC00339
ENST00000416769 0.869457326740703 0.602136185066151 -0.0579972525912557 ENSG00000218510 LINC00339
ENST00000452322 0.616857256165775 0.232781521780198 -0.146821715494486 ENSG00000218510 LINC00339
ENST00000400259 0.797015303699052 0.465949206059867 -0.0359119884135049 ENSG00000070831 CDC42
ENST00000344548 0.797346576475145 0.466545437724362 -0.0358246403474232 ENSG00000070831 CDC42
ENST00000315554 0.898410294296359 0.669248389780622 -0.0232909273636967 ENSG00000070831 CDC42
ENST00000498236 0.918495362430449 0.720117875580223 -0.0196186100418859 ENSG00000070831 CDC42
ENST00000421089 0.812180087799995 0.490895181526433 -0.0333392381305595 ENSG00000070831 CDC42
ENST00000411827 0.909492959689439 0.695954168867581 -0.0217259110594189 ENSG00000070831 CDC42
ENST00000431803 0.310629307938677 0.0487110744496519 -0.272357628333113 ENSG00000230068 CDC42-IT1
ENST00000290167 0.936820925543845 0.773596942935638 0.0416182721460119 ENSG00000162552 WNT4
ENST00000542383 0.900708241296236 0.674334318513775 -0.0637472322877183 ENSG00000162552 WNT4
ENST00000404138 0.664824246247681 0.283650165036257 -0.0649421901791411 ENSG00000184677 ZBTB40
ENST00000400239 0.496030277763935 0.134826732189398 -0.135053700067233 ENSG00000184677 ZBTB40
ENST00000375647 0.664943482279542 0.283804262098061 -0.0649411455882912 ENSG00000184677 ZBTB40
ENST00000374651 0.455245644565946 0.110416238429406 -0.117457857191096 ENSG00000184677 ZBTB40
ENST00000356634 0.23297839641334 0.0277135850671068 0.135846328232722 ENSG00000004487 KDM1A
ENST00000400181 0.23297839641334 0.0277160524715234 0.135845543410195 ENSG00000004487 KDM1A
ENST00000542151 0.23297839641334 0.0277160524715234 0.135845543410195 ENSG00000004487 KDM1A
ENST00000427154 0.306846481814959 0.0475945354110102 0.098401559058722 ENSG00000240553 RP1-184J9.2
ENST00000481879 0.961257990469855 0.854755949227131 0.022765916826997 ENSG00000004487 KDM1A
ENST00000465864 0.317874401614534 0.0510979721752577 0.140304260837675 ENSG00000004487 KDM1A
ENST00000494920 0.282128722035797 0.0400537425432915 0.134786475163083 ENSG00000004487 KDM1A
ENST00000602503 0.710077752397812 0.338096977448498 0.0803004641318512 ENSG00000004487 KDM1A
ENST00000374623 0.722060117235026 0.352682380829882 0.0585712427278799 ENSG00000169641 LUZP1
ENST00000418342 0.814144930227322 0.494163103763389 -0.0384167372745694 ENSG00000169641 LUZP1
ENST00000302291 0.774741858598095 0.429194601918471 -0.0440781315102018 ENSG00000169641 LUZP1
ENST00000314174 0.65835064263028 0.27653755518216 -0.0927652555511322 ENSG00000169641 LUZP1
ENST00000471849 0.426452002890244 0.0951328775749134 -0.174142601508425 ENSG00000169641 LUZP1
ENST00000475164 0.300922687104996 0.0455986719600071 -0.174602098655412 ENSG00000169641 LUZP1
ENST00000566551 0.647064193903168 0.26462158162236 -0.131210463583401 ENSG00000261326 RP5-1057J7.6
ENST00000464516 0.261921845203794 0.0344417286528098 -0.264700121427595 ENSG00000125944 HNRNPR
ENST00000478691 0.974004263108081 0.899789054403025 -0.0122978646158964 ENSG00000125944 HNRNPR
ENST00000374616 0.993248586154681 0.972460083412582 -0.00340848686384599 ENSG00000125944 HNRNPR
ENST00000476660 0.962890726553153 0.861752778983138 0.012651179652484 ENSG00000125944 HNRNPR
ENST00000374612 0.993248586154681 0.972460083412582 -0.00340848686384599 ENSG00000125944 HNRNPR
ENST00000302271 0.993161672486476 0.972081509616372 -0.00345535283573829 ENSG00000125944 HNRNPR
ENST00000427764 0.993161672486476 0.97188347823358 -0.00340394446228967 ENSG00000125944 HNRNPR
ENST00000606561 0.991993165615722 0.96781594691101 -0.00394248209510772 ENSG00000125944 HNRNPR
ENST00000426846 0.994915160379459 0.978706634899241 -0.00262370239156057 ENSG00000125944 HNRNPR
ENST00000463552 0.976791872598359 0.909954202527579 -0.0127343674358599 ENSG00000125944 HNRNPR
ENST00000470941 0.975133334013245 0.90419238116699 -0.0147308490362767 ENSG00000125944 HNRNPR
ENST00000476451 0.919443888973263 0.722599747052345 -0.0426371079205815 ENSG00000125944 HNRNPR
ENST00000490652 0.728759418312465 0.360751369174082 0.078546165687427 ENSG00000125944 HNRNPR
ENST00000314011 0.782257045035734 0.441548079279556 -0.0714655494850272 ENSG00000125945 ZNF436
ENST00000374608 0.811369737304668 0.489791590953422 -0.0671172517936785 ENSG00000125945 ZNF436
ENST00000458053 0.750705788946953 0.391609452468368 -0.124244108179905 ENSG00000249087 C1orf213
ENST00000454117 0.646245099205148 0.263622516904749 -0.163370570547779 ENSG00000249087 C1orf213
ENST00000335648 0.64528978511464 0.26246010431813 -0.163690042025898 ENSG00000249087 C1orf213
ENST00000518821 0.601479938424163 0.217102453749419 -0.179905701191884 ENSG00000249087 C1orf213
ENST00000437367 0.644785547741236 0.261858611702063 -0.163921313610611 ENSG00000249087 C1orf213
ENST00000450454 0.985809161298033 0.943610616929678 0.00843273395911727 ENSG00000204219 TCEA3
ENST00000374601 0.762366536107875 0.409939546285868 -0.112640380576681 ENSG00000204219 TCEA3
ENST00000461794 0.836118967666097 0.532783123358682 -0.0945748210978081 ENSG00000204219 TCEA3
ENST00000495646 0.79963784406033 0.470376547673268 0.064758426478477 ENSG00000088280 ASAP3
ENST00000336689 0.793566981219522 0.460127999882447 -0.0551472999304689 ENSG00000088280 ASAP3
ENST00000465372 0.829305120183762 0.519935078719689 -0.0809202068014092 ENSG00000088280 ASAP3
ENST00000492982 0.655527019306457 0.273306967612572 -0.0885743109349899 ENSG00000088280 ASAP3
ENST00000437606 0.684367609662648 0.306637559632058 -0.0843770737353615 ENSG00000088280 ASAP3
ENST00000484418 0.80916522573737 0.485924751060507 0.0814548784362188 ENSG00000088280 ASAP3
ENST00000475814 0.97441434935626 0.900789765569055 -0.0153678459054386 ENSG00000088280 ASAP3
ENST00000530874 0.82549008515996 0.513358781213866 0.0916904263399361 ENSG00000088280 ASAP3
ENST00000478858 0.25309073298637 0.0323547354922075 -0.208178723711078 ENSG00000088280 ASAP3
ENST00000608765 0.30240319048202 0.0460316539918383 -0.219858174813326 ENSG00000088280 ASAP3
ENST00000449467 0.136553281624455 0.0106167935925043 -0.31639421370652 ENSG00000088280 ASAP3
ENST00000361729 0.934931175352577 0.766303837194599 0.0355192520915053 ENSG00000007968 E2F2
ENST00000374561 0.574725989822823 0.193778925820522 0.156482153554325 ENSG00000117318 ID3
ENST00000463312 0.746920555953157 0.385770988230917 -0.113067613512894 ENSG00000117318 ID3
ENST00000486541 0.664687794575127 0.283551819914137 0.143537106103601 ENSG00000117318 ID3
ENST00000374550 0.858309203338206 0.57871310232836 0.0443549550237845 ENSG00000142676 RPL11
ENST00000467075 0.980289820025121 0.923062355046379 -0.00589874545474465 ENSG00000142676 RPL11
ENST00000482370 0.856634301321997 0.57550709154878 0.0448063789391267 ENSG00000142676 RPL11
ENST00000443624 0.84801375550424 0.558104524292883 0.0472708133672747 ENSG00000142676 RPL11
ENST00000458455 0.855809945983259 0.573394944562216 0.0451420000010288 ENSG00000142676 RPL11
ENST00000418390 0.918034155716391 0.719037420286978 0.0164942599513175 ENSG00000011007 TCEB3
ENST00000609199 0.96616158132345 0.873669291463538 -0.00861687476247984 ENSG00000011007 TCEB3
ENST00000487554 0.987436196707248 0.949642285132645 -0.00503067957728796 ENSG00000011007 TCEB3
ENST00000427796 0.889377631467121 0.647556443316403 0.0300713306781812 ENSG00000236810 RP5-886K2.3
ENST00000246151 0.434637492793119 0.099704334849499 0.0975353536500046 ENSG00000057757 PITHD1
ENST00000415372 0.215731654519025 0.0237885362321968 0.20757583445723 ENSG00000057757 PITHD1
ENST00000374524 0.645806324434816 0.262993237087111 0.0887051041848008 ENSG00000057757 PITHD1
ENST00000374514 0.562099686059952 0.183317087634924 0.165662665187742 ENSG00000011009 LYPLA2
ENST00000400061 0.55396735411789 0.176716428993874 0.168063249681207 ENSG00000011009 LYPLA2
ENST00000420982 0.567405614685849 0.187425744047768 0.177531878268375 ENSG00000011009 LYPLA2
ENST00000374505 0.574173300204323 0.193256686737688 0.173293889802307 ENSG00000011009 LYPLA2
ENST00000495365 0.561480973876822 0.182858660430152 0.171190334624758 ENSG00000011009 LYPLA2
ENST00000374503 0.566231269491319 0.186409789661077 0.167657673955956 ENSG00000011009 LYPLA2
ENST00000374502 0.559568623299538 0.180970754398498 0.171877658615159 ENSG00000011009 LYPLA2
ENST00000492577 0.529449638243391 0.157924857813093 0.1883021748762 ENSG00000011009 LYPLA2
ENST00000421070 0.555304812095488 0.177785412107068 0.18748018335255 ENSG00000011009 LYPLA2
ENST00000374501 0.552792975391073 0.175700160459873 0.142158513519943 ENSG00000011009 LYPLA2
ENST00000472213 0.786017469780646 0.447654514603258 0.0803838083446069 ENSG00000011009 LYPLA2
ENST00000481736 0.48828365178455 0.129771424041399 0.143734346249794 ENSG00000117308 GALE
ENST00000374497 0.50623520268095 0.14129504041899 0.136695559448858 ENSG00000117308 GALE
ENST00000456977 0.604266695173031 0.220243680373246 0.144937674938715 ENSG00000117308 GALE
ENST00000459934 0.487694621755078 0.129495094104985 0.143717122032232 ENSG00000117308 GALE
ENST00000469556 0.370938064919303 0.0706583732772692 0.210830887458756 ENSG00000117308 GALE
ENST00000429356 0.496875339011412 0.135241695048768 0.14150273509 ENSG00000117308 GALE
ENST00000418277 0.566751088555034 0.186814318350385 0.126320586125501 ENSG00000117308 GALE
ENST00000470949 0.572993066328372 0.192261112354112 0.109780425826143 ENSG00000117308 GALE
ENST00000425913 0.511314061714415 0.144923574191004 0.126057536471217 ENSG00000117308 GALE
ENST00000445705 0.564755461957907 0.185173056144708 0.112356442093778 ENSG00000117308 GALE
ENST00000467493 0.629898079291168 0.24617355602443 0.104168588400853 ENSG00000117308 GALE
ENST00000486382 0.676579620460846 0.296908450167349 0.1029013545882 ENSG00000117308 GALE
ENST00000470383 0.564624825590579 0.185046067479413 0.140852827760873 ENSG00000117308 GALE
ENST00000466250 0.566367181256512 0.186564966995476 0.140873368931006 ENSG00000117308 GALE
ENST00000467070 0.45055257802824 0.107902428950731 0.178635141636197 ENSG00000117308 GALE
ENST00000374490 0.849343765301867 0.560664600908748 0.0509393712310668 ENSG00000117305 HMGCL
ENST00000374487 0.856753236360027 0.575667352734544 0.0485340438862619 ENSG00000117305 HMGCL
ENST00000374483 0.856753236360027 0.575667352734544 0.0485340438862619 ENSG00000117305 HMGCL
ENST00000436439 0.849343765301867 0.560664600908748 0.0509393712310668 ENSG00000117305 HMGCL
ENST00000235958 0.847549066071028 0.557222216639235 0.0514213370379763 ENSG00000117305 HMGCL
ENST00000509389 0.971073883166906 0.889152264427406 0.0117706899174506 ENSG00000117305 HMGCL
ENST00000496907 0.925788651295265 0.740187607096192 0.0368514653391705 ENSG00000117305 HMGCL
ENST00000513148 0.801167358908702 0.473292324541023 0.0620571498107856 ENSG00000117305 HMGCL
ENST00000479458 0.370908346920999 0.0706238005038871 0.223402445864454 ENSG00000117305 HMGCL
ENST00000498698 0.824581032910736 0.511698750373706 0.0725930729195821 ENSG00000117305 HMGCL
ENST00000374479 0.206019756091958 0.021792242485773 0.192560002567362 ENSG00000179163 FUCA1
ENST00000471915 0.672350149751533 0.292229553818366 0.0898736895374259 ENSG00000189266 PNRC2
ENST00000334351 0.678321309375877 0.299026734682775 0.0847249839101272 ENSG00000189266 PNRC2
ENST00000374468 0.723826521595203 0.35456269263365 0.076358998543789 ENSG00000189266 PNRC2
ENST00000579103 0.609058879757832 0.225462775619403 0.132091815237373 ENSG00000189266 PNRC2
ENST00000344989 0.776332709831365 0.431743050605564 0.0595895067841622 ENSG00000188529 SRSF10
ENST00000453840 0.775853251259662 0.430621352929747 0.059753096965654 ENSG00000188529 SRSF10
ENST00000341154 0.775258549284971 0.429888691644112 0.0598262348843237 ENSG00000188529 SRSF10
ENST00000484146 0.765022714054743 0.413874990221863 0.0619693438392292 ENSG00000188529 SRSF10
ENST00000473858 0.766444933042425 0.415965478447161 0.0617180104672965 ENSG00000188529 SRSF10
ENST00000374452 0.76644338128575 0.415950969822375 0.0617117882328553 ENSG00000188529 SRSF10
ENST00000374453 0.767138455780934 0.416826662435119 0.0616292864089494 ENSG00000188529 SRSF10
ENST00000343255 0.758993027375342 0.404573231211219 0.0646243052634593 ENSG00000188529 SRSF10
ENST00000492112 0.760409129034174 0.406685186151999 0.0643550739949437 ENSG00000188529 SRSF10
ENST00000485841 0.988200622352925 0.953735345496363 0.00538073846405611 ENSG00000188529 SRSF10
ENST00000338597 0.965984205018456 0.872596082229124 0.01518738442984 ENSG00000188529 SRSF10
ENST00000495785 0.72167019293029 0.352247474801269 0.0736423260901013 ENSG00000188529 SRSF10
ENST00000473754 0.994675209439358 0.977243880467803 0.00261819260884447 ENSG00000188529 SRSF10
ENST00000497214 0.728896263219711 0.361176141674401 0.138997963530053 ENSG00000188529 SRSF10
ENST00000485292 0.471405739499127 0.119897406147576 0.131086898427486 ENSG00000188529 SRSF10
ENST00000469303 0.953120010871872 0.826707066410776 0.0229927754527494 ENSG00000188529 SRSF10
ENST00000327535 0.468443503877849 0.117880954612067 -0.111240040704029 ENSG00000185436 IFNLR1
ENST00000327575 0.210549093334774 0.0226825462145431 -0.150664056321339 ENSG00000185436 IFNLR1
ENST00000374421 0.184085740420746 0.0177205870631929 -0.157967690608823 ENSG00000185436 IFNLR1
ENST00000374419 0.0397838558636551 0.00146568800314432 -0.217004395189293 ENSG00000185436 IFNLR1
ENST00000374418 0.0696704588745856 0.00343533178563753 -0.201912003105831 ENSG00000185436 IFNLR1
ENST00000350501 0.898747829497111 0.670141265871588 0.0404872283612658 ENSG00000158055 GRHL3
ENST00000374409 0.98695700524722 0.948262155303245 0.00525214684600627 ENSG00000001460 STPG1
ENST00000440416 0.933332107723953 0.760766287872014 0.0254894748888041 ENSG00000001460 STPG1
ENST00000003583 0.995439249266179 0.981053394424179 0.00191769730935129 ENSG00000001460 STPG1
ENST00000468303 0.9946973969298 0.977634000226654 -0.00218024792107473 ENSG00000001460 STPG1
ENST00000337248 0.990507958333699 0.962956287837396 0.0037506888939678 ENSG00000001460 STPG1
ENST00000497384 0.989263052082224 0.957265763965569 0.00602533925222958 ENSG00000001460 STPG1
ENST00000438866 0.919982723665197 0.7242540455977 0.0502747326710956 ENSG00000001460 STPG1
ENST00000435187 0.891317059250526 0.652078043392752 0.0592986541317772 ENSG00000001460 STPG1
ENST00000483261 0.999167515812011 0.99755610818761 0.000453293325044563 ENSG00000001460 STPG1
ENST00000498488 0.9199922187434 0.724300100892447 -0.0376302659941615 ENSG00000001460 STPG1
ENST00000483528 0.921662980018783 0.728190936365368 -0.0399408259249797 ENSG00000001460 STPG1
ENST00000475760 0.884717406416513 0.635838894264882 -0.0573919532020118 ENSG00000001460 STPG1
ENST00000374399 0.86037691204827 0.583348866243373 -0.0299305762756289 ENSG00000001461 NIPAL3
ENST00000003912 0.945670506350384 0.803083367871768 -0.0127411095066152 ENSG00000001461 NIPAL3
ENST00000488155 0.956879516841226 0.838186595918332 0.0217245703734577 ENSG00000001461 NIPAL3
ENST00000358028 0.956018184401981 0.83503077732559 -0.013095720122443 ENSG00000001461 NIPAL3
ENST00000339255 0.916913235168468 0.715267429024469 -0.0221450922094083 ENSG00000001461 NIPAL3
ENST00000475663 0.993072538693584 0.971729052600425 0.00350759327291967 ENSG00000001461 NIPAL3
ENST00000428131 0.74360319557834 0.381476383409338 -0.0677100325964683 ENSG00000001461 NIPAL3
ENST00000432012 0.890291557791179 0.649542519020125 -0.0508864363121172 ENSG00000001461 NIPAL3
ENST00000374395 0.698615471151629 0.3239336610521 -0.0760893746143831 ENSG00000117602 RCAN3
ENST00000436717 0.855415538032571 0.572498663041022 -0.0521832832670121 ENSG00000117602 RCAN3
ENST00000425530 0.999901747882282 0.999513404725315 -6.63137980245385e-05 ENSG00000117602 RCAN3
ENST00000412742 0.86255914755401 0.587975046287991 -0.05399474947878 ENSG00000117602 RCAN3
ENST00000538532 0.883911350574233 0.634087022904585 -0.0490733992218351 ENSG00000117602 RCAN3
ENST00000374393 0.717561428418986 0.347656906156236 -0.0976916080324304 ENSG00000117602 RCAN3
ENST00000482807 0.851086647404402 0.56427651132575 -0.077486147906784 ENSG00000117602 RCAN3
ENST00000577528 0.929357484688407 0.750516823065373 -0.0256759186837145 ENSG00000264443 RP4-594I10.3
ENST00000478890 0.855499500217465 0.572799749026596 0.0441799170022275 ENSG00000133226 SRRM1
ENST00000593639 0.770379072775836 0.421293192144626 0.0625204960921937 ENSG00000133226 SRRM1
ENST00000323848 0.99271938020973 0.970435401497083 0.00379784138843946 ENSG00000133226 SRRM1
ENST00000466910 0.674951429508927 0.295165019042976 0.0998706741983036 ENSG00000133226 SRRM1
ENST00000468822 0.996143357595058 0.984525269390958 -0.00185587437343764 ENSG00000133226 SRRM1
ENST00000447431 0.990954044525625 0.964691211269964 -0.00462491272438215 ENSG00000133226 SRRM1
ENST00000600523 0.826808666513184 0.515683141616432 0.0565051460612455 ENSG00000133226 SRRM1
ENST00000462710 0.895909492953686 0.662859134384384 0.0350055970337695 ENSG00000133226 SRRM1
ENST00000374389 0.989917258046584 0.959688349396766 -0.00532358418144312 ENSG00000133226 SRRM1
ENST00000490543 0.896357454401904 0.663717611542935 0.0349741387227581 ENSG00000133226 SRRM1
ENST00000479034 0.990952593261981 0.964678875554746 0.00471256035938566 ENSG00000133226 SRRM1
ENST00000596378 0.989740233459629 0.958519386289852 -0.0057441790018407 ENSG00000133226 SRRM1
ENST00000494934 0.871079409975444 0.605937251534254 -0.0642161250725552 ENSG00000133226 SRRM1
ENST00000495561 0.836224374677579 0.533296684239747 -0.0756227976045935 ENSG00000133226 SRRM1
ENST00000537199 0.92039131963987 0.725598665984771 -0.0441811539808067 ENSG00000133226 SRRM1
ENST00000485441 0.753547004499255 0.395740366982412 -0.109859037326089 ENSG00000133226 SRRM1
ENST00000470243 0.97174009918003 0.891480708547592 -0.0208276630265918 ENSG00000133226 SRRM1
ENST00000496882 0.958736809063729 0.846211911865685 -0.0272198951122171 ENSG00000133226 SRRM1
ENST00000461768 0.996777804737456 0.98707316159207 0.00178141151712736 ENSG00000133226 SRRM1
ENST00000485541 0.999901747882282 0.999573335207563 6.86950940224408e-05 ENSG00000133226 SRRM1
ENST00000488317 0.943228680072198 0.793908271300178 -0.0335458166954131 ENSG00000133226 SRRM1
ENST00000489130 0.994226602240982 0.9759155861763 0.00363908909961982 ENSG00000133226 SRRM1
ENST00000474843 0.705795335279132 0.333017056920773 0.0991330679020729 ENSG00000133226 SRRM1
ENST00000374379 0.982345991974399 0.93043365250732 -0.00693009387870406 ENSG00000169504 CLIC4
ENST00000497755 0.440774936835294 0.102780397504922 -0.139792530915269 ENSG00000169504 CLIC4
ENST00000488683 0.982894364281218 0.933245699831622 -0.00665035862374476 ENSG00000169504 CLIC4
ENST00000489758 0.393734988828933 0.0803966295720935 -0.135546606195175 ENSG00000169504 CLIC4
ENST00000399916 0.456158665438339 0.110852969698506 0.116569159336867 ENSG00000020633 RUNX3
ENST00000308873 0.530210920855806 0.158650360058061 0.101642421643084 ENSG00000020633 RUNX3
ENST00000338888 0.571495635682071 0.191009494227932 0.105298484128792 ENSG00000020633 RUNX3
ENST00000540420 0.689196482618949 0.312268202775931 0.0876168701333192 ENSG00000020633 RUNX3
ENST00000496967 0.873666823328699 0.610356553801142 0.038637579611237 ENSG00000020633 RUNX3
ENST00000479341 0.24635256307407 0.0306923538923167 0.265674376212754 ENSG00000020633 RUNX3
ENST00000236273 0.920626184642686 0.726196692792421 -0.032157054341564 ENSG00000117614 SYF2
ENST00000354361 0.914204583247232 0.708666234723092 -0.0342172914134998 ENSG00000117614 SYF2
ENST00000474160 0.963904983449155 0.865528500502589 0.0134770192401942 ENSG00000117614 SYF2
ENST00000476231 0.661102144092189 0.279673622983491 0.0940784406415499 ENSG00000117614 SYF2
ENST00000243189 0.156254465440266 0.0133397983061223 0.171809215061202 ENSG00000117616 C1orf63
ENST00000569495 0.897487728296804 0.666628975997642 -0.0448871000809237 ENSG00000117616 C1orf63
ENST00000498238 0.153009392866935 0.012884612568695 0.172345790003535 ENSG00000117616 C1orf63
ENST00000566395 0.95442900050981 0.830473654556112 0.0180963191853119 ENSG00000117616 C1orf63
ENST00000565733 0.962919930413497 0.861852134050842 0.0146555612961532 ENSG00000117616 C1orf63
ENST00000568254 0.152194309867914 0.0127516599284765 0.172575810474211 ENSG00000117616 C1orf63
ENST00000473314 0.253993351841678 0.0325599363677303 0.125296565342966 ENSG00000117616 C1orf63
ENST00000417642 0.152194309867914 0.0127516599284765 0.172575810474211 ENSG00000117616 C1orf63
ENST00000570063 0.956278867986185 0.83585869538556 0.0174550375656323 ENSG00000117616 C1orf63
ENST00000564223 0.84280671422931 0.545994350616508 -0.0768123152502977 ENSG00000117616 C1orf63
ENST00000475766 0.927123395622821 0.744018861846607 0.027686452971822 ENSG00000117616 C1orf63
ENST00000491378 0.630045537815363 0.246301830037606 0.104598952032532 ENSG00000117616 C1orf63
ENST00000431849 0.13937371072871 0.0109890257368783 0.247540452137108 ENSG00000117616 C1orf63
ENST00000568212 0.204021842758446 0.0214091890646812 0.250703956996768 ENSG00000117616 C1orf63
ENST00000568701 0.273501686506197 0.0375637202417566 0.208929562406549 ENSG00000117616 C1orf63
ENST00000561867 0.376066969995169 0.0729456599956994 0.179460251382252 ENSG00000117616 C1orf63
ENST00000568996 0.395099209348361 0.0812033467411302 0.177682300608154 ENSG00000117616 C1orf63
ENST00000450820 0.667778249100985 0.286816779171609 -0.114982892586546 ENSG00000117616 C1orf63
ENST00000328664 0.627911678475401 0.244350033688084 -0.165030871435544 ENSG00000187010 RHD
ENST00000454452 0.750705788946953 0.391592804678589 -0.120985898723907 ENSG00000187010 RHD
ENST00000342055 0.750705788946953 0.391592804678589 -0.120985898723907 ENSG00000187010 RHD
ENST00000423810 0.750705788946953 0.391592804678589 -0.120985898723907 ENSG00000187010 RHD
ENST00000568195 0.750705788946953 0.391592804678589 -0.120985898723907 ENSG00000187010 RHD
ENST00000417538 0.750705788946953 0.391592804678589 -0.120985898723907 ENSG00000187010 RHD
ENST00000357542 0.750705788946953 0.391592804678589 -0.120985898723907 ENSG00000187010 RHD
ENST00000423253 0.750705788946953 0.391628681380367 -0.125087360133674 ENSG00000187010 RHD
ENST00000568399 0.317004233820857 0.0508138956920365 -0.258722119191093 ENSG00000117616 C1orf63
ENST00000562018 0.410975822700114 0.0881095311433505 -0.218641863243404 ENSG00000117616 C1orf63
ENST00000567741 0.430194472378921 0.0970609791369195 -0.214518022081038 ENSG00000117616 C1orf63
ENST00000566599 0.957577228118893 0.840880706353339 0.0255548900893179 ENSG00000117616 C1orf63
ENST00000374358 0.514906581948271 0.147187852271006 0.0818105278236648 ENSG00000183726 TMEM50A
ENST00000498135 0.506064305976364 0.141216692259413 0.098517882703135 ENSG00000183726 TMEM50A
ENST00000491936 0.550683574476604 0.174078715893776 0.0884192459128085 ENSG00000183726 TMEM50A
ENST00000480937 0.5579143759396 0.179632925951075 0.0873376869756585 ENSG00000183726 TMEM50A
ENST00000468704 0.462085887181603 0.114087802418564 0.124177535087941 ENSG00000183726 TMEM50A
ENST00000487234 0.57880681525604 0.196837118988781 0.104326547770735 ENSG00000183726 TMEM50A
ENST00000294413 0.903630676944935 0.681181307427526 -0.062762903085744 ENSG00000188672 RHCE
ENST00000374352 0.922274472756859 0.729867795991466 -0.0527141327573148 ENSG00000188672 RHCE
ENST00000243186 0.938496627748467 0.778766946353677 -0.042480729623526 ENSG00000188672 RHCE
ENST00000413854 0.938496627748467 0.778766946353677 -0.042480729623526 ENSG00000188672 RHCE
ENST00000425135 0.938496627748467 0.778766946353677 -0.042480729623526 ENSG00000188672 RHCE
ENST00000455194 0.938496627748467 0.778766946353677 -0.042480729623526 ENSG00000188672 RHCE
ENST00000340849 0.713932633491182 0.342918297379925 -0.145360994584067 ENSG00000188672 RHCE
ENST00000349320 0.732946007063857 0.366400310074509 -0.138745047006075 ENSG00000188672 RHCE
ENST00000399763 0.719160410008797 0.349634851213149 -0.0632665509555918 ENSG00000204178 TMEM57
ENST00000399766 0.719160410008797 0.349634851213149 -0.0632665509555918 ENSG00000204178 TMEM57
ENST00000374343 0.719160410008797 0.349634851213149 -0.0632665509555918 ENSG00000204178 TMEM57
ENST00000470035 0.817759812200527 0.499416880829661 -0.0757950936279105 ENSG00000204178 TMEM57
ENST00000374338 0.613240523299531 0.22949647719758 0.0885445169390605 ENSG00000157978 LDLRAP1
ENST00000485476 0.933550266359145 0.761768837281011 0.030901058966112 ENSG00000157978 LDLRAP1
ENST00000488127 0.30374475006302 0.0464375743578508 0.122818055300626 ENSG00000157978 LDLRAP1
ENST00000462394 0.525552176226119 0.154936815417039 0.159630274238478 ENSG00000157978 LDLRAP1
ENST00000484476 0.786436606205506 0.448248586035524 0.0818365709281664 ENSG00000157978 LDLRAP1
ENST00000474283 0.29565473653567 0.043980767957519 0.19410443334851 ENSG00000157978 LDLRAP1
ENST00000470950 0.345237093386313 0.0606779511098004 0.194709901018517 ENSG00000157978 LDLRAP1
ENST00000374332 0.292459317834149 0.0428709629518247 -0.166954365147926 ENSG00000117643 MAN1C1
ENST00000263979 0.182924293062628 0.0175140629187657 -0.198476660551275 ENSG00000117643 MAN1C1
ENST00000473891 0.479750246369391 0.124688475516278 -0.178975841957367 ENSG00000117643 MAN1C1
ENST00000374329 0.960780175594138 0.852143016827769 -0.0195814370150461 ENSG00000117643 MAN1C1
ENST00000496532 0.884232055627063 0.634706745343999 0.061702587089646 ENSG00000117643 MAN1C1
ENST00000475314 0.867325018294466 0.596962861346305 0.0742264882135023 ENSG00000117643 MAN1C1
ENST00000487493 0.858940305241432 0.580066947675755 0.0796702859429426 ENSG00000117643 MAN1C1
ENST00000354177 0.604821696936469 0.220923439880292 0.0937316833886568 ENSG00000162430 SEPN1
ENST00000361547 0.604821696936469 0.220923439880292 0.0937316833886568 ENSG00000162430 SEPN1
ENST00000374315 0.605066052839643 0.221195550800593 0.0936799321961004 ENSG00000162430 SEPN1
ENST00000559265 0.612484281080781 0.228727495710075 0.0967219573445499 ENSG00000255054 RP1-317E23.6
ENST00000494537 0.680392551113555 0.301640131073439 0.104878127413731 ENSG00000162430 SEPN1
ENST00000527604 0.607911355575111 0.224417736107954 0.0849652385067693 ENSG00000255054 RP1-317E23.6
ENST00000442055 0.868908172874517 0.600869966330996 0.0317041439380579 ENSG00000228172 RP1-317E23.3
ENST00000453649 0.876194176272639 0.61612412589893 0.0303443798485495 ENSG00000228172 RP1-317E23.3
ENST00000424294 0.722055406655477 0.352624625218752 0.109283363402117 ENSG00000117640 MTFR1L
ENST00000536896 0.823187250927067 0.508866612488891 0.099932585432959 ENSG00000223474 AL020996.1
ENST00000374303 0.751791814471763 0.393335183814189 0.0761013654269443 ENSG00000117640 MTFR1L
ENST00000533762 0.784247796540625 0.444962501144979 0.0998829648716389 ENSG00000117640 MTFR1L
ENST00000529116 0.783023294031434 0.442676156051682 0.0997413449161185 ENSG00000117640 MTFR1L
ENST00000474295 0.752755618879538 0.394772933639605 0.0758035340150193 ENSG00000117640 MTFR1L
ENST00000488327 0.744290969132297 0.38233842751123 0.103955987522493 ENSG00000117640 MTFR1L
ENST00000472643 0.754169275015733 0.396510212503312 0.0865437730066629 ENSG00000117640 MTFR1L
ENST00000494293 0.870974497161729 0.605772901028278 0.0677456504932084 ENSG00000117640 MTFR1L
ENST00000469815 0.805028815433903 0.479583362410952 0.0695434235454158 ENSG00000117640 MTFR1L
ENST00000526894 0.754169275015733 0.396510212503312 0.0865437730066629 ENSG00000117640 MTFR1L
ENST00000478284 0.772015003227395 0.424887037110438 0.0897107406420925 ENSG00000117640 MTFR1L
ENST00000524618 0.826086705705554 0.514584527772082 0.0636862463663416 ENSG00000117640 MTFR1L
ENST00000374307 0.752778794217243 0.394824040933857 0.0757993320482984 ENSG00000117640 MTFR1L
ENST00000528624 0.89465167201296 0.659900465055411 0.0567826882918467 ENSG00000117640 MTFR1L
ENST00000525713 0.795731710572455 0.463604477380711 0.0946623507048445 ENSG00000117640 MTFR1L
ENST00000374301 0.764996731744922 0.413765565778705 0.0713755281174003 ENSG00000117640 MTFR1L
ENST00000464008 0.780291016109976 0.438365663775387 0.0840958177030676 ENSG00000117640 MTFR1L
ENST00000526158 0.788902305399651 0.45213255078994 0.0859793228505247 ENSG00000117640 MTFR1L
ENST00000530599 0.771354703137918 0.423576699016367 0.0924970971953128 ENSG00000117640 MTFR1L
ENST00000374300 0.771357190631666 0.423657715844648 0.0695894382951891 ENSG00000117640 MTFR1L
ENST00000466284 0.795713858387852 0.463548220423995 0.0638324944573265 ENSG00000117640 MTFR1L
ENST00000531361 0.769716765817361 0.420117678659807 0.0874352202891225 ENSG00000117640 MTFR1L
ENST00000497956 0.704637831572293 0.331720894377197 0.0698666444149076 ENSG00000117640 MTFR1L
ENST00000606617 0.972670114827105 0.895025429872653 -0.0148108012169085 ENSG00000272478 RP1-317E23.7
ENST00000538789 0.988269560660236 0.953989389096597 0.00434692370293654 ENSG00000127423 AUNIP
ENST00000481602 0.958428894028037 0.844393784179819 -0.0268609908934246 ENSG00000127423 AUNIP
ENST00000374298 0.822916572851616 0.508195393878559 -0.0825989956256933 ENSG00000127423 AUNIP
ENST00000455431 0.810977477174215 0.489001124160241 0.0663546223570674 ENSG00000236528 RP1-125I3.2
ENST00000374296 0.94813429056445 0.811373538094093 0.020275672236539 ENSG00000182749 PAQR7
ENST00000426559 0.99801833805428 0.991544997459924 0.000655276984832822 ENSG00000117632 STMN1
ENST00000455785 0.997679889167283 0.99065948799301 0.000727365999935733 ENSG00000117632 STMN1
ENST00000399728 0.997772961838834 0.990871650807495 0.000710905718805786 ENSG00000117632 STMN1
ENST00000465604 0.988413236937112 0.954432544233891 -0.00357996588961479 ENSG00000117632 STMN1
ENST00000357865 0.990173230859669 0.961028142058257 -0.00307213842820243 ENSG00000117632 STMN1
ENST00000374291 0.991779235714358 0.966991139830991 -0.00252209998976162 ENSG00000117632 STMN1
ENST00000485226 0.982602221931159 0.931576033009504 -0.00506173792136057 ENSG00000117632 STMN1
ENST00000446334 0.981619208171042 0.927691309034127 -0.00656607339489918 ENSG00000117632 STMN1
ENST00000580971 0.384890333533521 0.0765757527255893 -0.149827406189856 ENSG00000264021 MIR3917
ENST00000374282 0.758315288216625 0.403095286406157 0.0628230150339734 ENSG00000158006 PAFAH2
ENST00000374284 0.750705788946953 0.391558311965955 0.0646520376422009 ENSG00000158006 PAFAH2
ENST00000493892 0.966052935382681 0.872956858746049 0.0170678003158948 ENSG00000158006 PAFAH2
ENST00000464540 0.954448774991053 0.830524923048805 0.0229562676089639 ENSG00000158006 PAFAH2
ENST00000476611 0.36750742300269 0.0693044243807887 0.254258108396918 ENSG00000158006 PAFAH2
ENST00000439092 0.977552305255755 0.913180711031766 0.0116327846077196 ENSG00000158006 PAFAH2
ENST00000441420 0.961935556154276 0.856972492914019 -0.0192199819553432 ENSG00000158006 PAFAH2
ENST00000481377 0.643971757292377 0.26094654652726 0.145128047705226 ENSG00000158008 EXTL1
ENST00000374280 0.284278168468231 0.0406517952529235 0.23413734409687 ENSG00000158008 EXTL1
ENST00000484339 0.986323243802369 0.946382353697308 -0.0099327665280483 ENSG00000158008 EXTL1
ENST00000374272 0.934693484281252 0.765626996652078 -0.0127283556309101 ENSG00000158022 TRIM63
ENST00000483052 0.963552044180654 0.864230985526951 0.021246234656523 ENSG00000158022 TRIM63
ENST00000444713 0.564880895566419 0.185312502986148 -0.159954695028527 ENSG00000175087 PDIK1L
ENST00000374271 0.559980151569793 0.181259109871562 -0.130320092223389 ENSG00000175087 PDIK1L
ENST00000374269 0.774631305338346 0.429033147008897 -0.0816585616322441 ENSG00000175087 PDIK1L
ENST00000374266 0.30475927263171 0.0468627261367799 0.232418970538542 ENSG00000142684 ZNF593
ENST00000270812 0.30475927263171 0.0468627261367799 0.232418970538542 ENSG00000142684 ZNF593
ENST00000407889 0.313595541397685 0.0497367164259335 0.230373881295401 ENSG00000236782 RP11-96L14.7
ENST00000414762 0.483727658035426 0.127115606940341 0.182365403588631 ENSG00000236782 RP11-96L14.7
ENST00000433939 0.413289607727318 0.0891086768823292 0.198653439052822 ENSG00000236782 RP11-96L14.7
ENST00000444682 0.500489084671483 0.137673536099842 0.177058051171543 ENSG00000236782 RP11-96L14.7
ENST00000448923 0.221329957706181 0.0250074926124715 0.277330379146126 ENSG00000236782 RP11-96L14.7
ENST00000451429 0.647232220344234 0.264765623857276 -0.0729511274287277 ENSG00000130695 CEP85
ENST00000476272 0.744488820708762 0.382623939343979 -0.0587202819229097 ENSG00000130695 CEP85
ENST00000252992 0.744488820708762 0.382623939343979 -0.0587202819229097 ENSG00000130695 CEP85
ENST00000480446 0.911393156773637 0.701653462499626 -0.056840970150454 ENSG00000130695 CEP85
ENST00000453146 0.808686812555905 0.485180005366612 -0.0574047463990661 ENSG00000130695 CEP85
ENST00000469609 0.94414555845302 0.798051271164813 -0.0224903806182858 ENSG00000130695 CEP85
ENST00000468163 0.907318078555703 0.690311411268943 0.0458321457063279 ENSG00000130695 CEP85
ENST00000491670 0.914052414169304 0.708013812914249 0.0373281680328439 ENSG00000130695 CEP85
ENST00000270792 0.796468098645833 0.464985378035424 0.0606387765430231 ENSG00000142669 SH3BGRL3
ENST00000319041 0.810957876615763 0.488916676796344 0.0579604737897286 ENSG00000142669 SH3BGRL3
ENST00000314675 0.882078572883812 0.630255667685925 0.0505934512583423 ENSG00000158062 UBXN11
ENST00000472155 0.512556354213859 0.145639097427957 0.137516423661455 ENSG00000158062 UBXN11
ENST00000374223 0.512556354213859 0.145639097427957 0.137516423661455 ENSG00000158062 UBXN11
ENST00000475591 0.512556354213859 0.145639097427957 0.137516423661455 ENSG00000158062 UBXN11
ENST00000357089 0.512556354213859 0.145639097427957 0.137516423661455 ENSG00000158062 UBXN11
ENST00000494942 0.512556354213859 0.145639097427957 0.137516423661455 ENSG00000158062 UBXN11
ENST00000374221 0.512556354213859 0.145639097427957 0.137516423661455 ENSG00000158062 UBXN11
ENST00000374217 0.516920553212341 0.14874433388181 0.136275893735173 ENSG00000158062 UBXN11
ENST00000374222 0.516920553212341 0.14874433388181 0.136275893735173 ENSG00000158062 UBXN11
ENST00000496466 0.298394018069165 0.0449331826005585 0.189022212982407 ENSG00000158062 UBXN11
ENST00000535108 0.584815478407556 0.201972012070734 0.129182197883145 ENSG00000158062 UBXN11
ENST00000436301 0.583624888566104 0.200938807570474 0.126853946688874 ENSG00000158062 UBXN11
ENST00000374215 0.673108880083469 0.293237110907058 0.108528439410366 ENSG00000158062 UBXN11
ENST00000452980 0.642338938500203 0.259062986056179 0.115471586539871 ENSG00000158062 UBXN11
ENST00000442942 0.63483085470416 0.251502120816174 0.120513154552169 ENSG00000158062 UBXN11
ENST00000450041 0.631242552974803 0.248107557061477 0.120805394258103 ENSG00000158062 UBXN11
ENST00000423664 0.631213983158845 0.248076155002694 0.120807618159758 ENSG00000158062 UBXN11
ENST00000421827 0.65439746792471 0.272045517950742 0.119047738854624 ENSG00000158062 UBXN11
ENST00000434391 0.801167358908702 0.473279037527084 -0.0367783307453522 ENSG00000117682 DHDDS
ENST00000427245 0.978954941628783 0.917634644770198 -0.00847968842944438 ENSG00000117682 DHDDS
ENST00000527611 0.804858780359964 0.479243535270924 0.0910173615677929 ENSG00000117682 DHDDS
ENST00000374186 0.95603357171881 0.835191061004538 0.0207584503409953 ENSG00000117682 DHDDS
ENST00000525682 0.873187842709408 0.609377938472715 -0.02858654108751 ENSG00000117682 DHDDS
ENST00000236342 0.856890220487962 0.575903597143676 -0.0311322780793642 ENSG00000117682 DHDDS
ENST00000526219 0.879838981719971 0.623645812654495 -0.0278281198318959 ENSG00000117682 DHDDS
ENST00000374185 0.984936496945753 0.940765512787635 -0.00608756248265536 ENSG00000117682 DHDDS
ENST00000487944 0.885982154501266 0.639801645639594 0.0538148303469228 ENSG00000117682 DHDDS
ENST00000360009 0.798598051228058 0.468864959641584 -0.0371501439666655 ENSG00000117682 DHDDS
ENST00000533087 0.992358720352919 0.969446276455141 -0.00345309313800226 ENSG00000117682 DHDDS
ENST00000531312 0.977052769633344 0.911578342971219 0.010032606104494 ENSG00000117682 DHDDS
ENST00000525165 0.989524575170807 0.958036674905332 0.00477608032958284 ENSG00000117682 DHDDS
ENST00000525546 0.961020591871671 0.853606021314653 0.0186754576898952 ENSG00000117682 DHDDS
ENST00000528557 0.961935556154276 0.857431536351827 0.0178798519356201 ENSG00000117682 DHDDS
ENST00000525326 0.968982774301269 0.882990995467451 0.0149686027650494 ENSG00000117682 DHDDS
ENST00000526278 0.960978163576704 0.853337915180926 0.0165650327857115 ENSG00000117682 DHDDS
ENST00000436153 0.990387746822025 0.961797458286542 -0.00429786040171349 ENSG00000117682 DHDDS
ENST00000529688 0.97720460966531 0.9120581975368 0.00996457610436647 ENSG00000117682 DHDDS
ENST00000530781 0.769916487767194 0.420598529418784 0.0955760407358164 ENSG00000117682 DHDDS
ENST00000531955 0.850826377009501 0.563513550790786 0.0531566549214706 ENSG00000117682 DHDDS
ENST00000525410 0.833450345174442 0.527123924925389 0.0518564465201151 ENSG00000117682 DHDDS
ENST00000430232 0.936685414171658 0.772068055049984 -0.0177137706016499 ENSG00000117682 DHDDS
ENST00000431933 0.71514063350835 0.344720099766701 -0.0556286354364281 ENSG00000117682 DHDDS
ENST00000416052 0.501728842703918 0.13855298827418 -0.117336464999359 ENSG00000117682 DHDDS
ENST00000423060 0.726145032222487 0.357980904896868 -0.127329730369373 ENSG00000225891 RP3-476K8.3
ENST00000468388 0.910253690097371 0.698004601387334 0.0293446444292332 ENSG00000198830 HMGN2
ENST00000479815 0.96616158132345 0.873582998068423 -0.0117054030896699 ENSG00000198830 HMGN2
ENST00000460563 0.975644877769215 0.906409105389131 -0.00900922159745101 ENSG00000198830 HMGN2
ENST00000464888 0.99773388110546 0.990755397284048 -0.00083462264997612 ENSG00000198830 HMGN2
ENST00000463817 0.974972954111995 0.903294802193781 -0.00894564472387375 ENSG00000198830 HMGN2
ENST00000467700 0.978307790693671 0.915053713481482 -0.0074622281086346 ENSG00000198830 HMGN2
ENST00000361427 0.972367851381576 0.893605895667677 -0.00903966853714004 ENSG00000198830 HMGN2
ENST00000466194 0.85116173789584 0.564396427012766 -0.0421662323830921 ENSG00000198830 HMGN2
ENST00000493418 0.885181157741181 0.637884653084998 -0.0360103417209004 ENSG00000198830 HMGN2
ENST00000525525 0.543852077965643 0.168838934123287 0.173193237793153 ENSG00000117676 RPS6KA1
ENST00000526040 0.895297145019316 0.661319383846563 0.0494052124852005 ENSG00000117676 RPS6KA1
ENST00000374168 0.967826581334032 0.879391616312306 0.0135383672484513 ENSG00000117676 RPS6KA1
ENST00000524436 0.799995109453264 0.470940881760924 0.0831562435170111 ENSG00000117676 RPS6KA1
ENST00000374166 0.966700177788714 0.875288693390931 0.0139954101386221 ENSG00000117676 RPS6KA1
ENST00000526792 0.994679379814231 0.977291984850281 -0.00247943044701925 ENSG00000117676 RPS6KA1
ENST00000529454 0.983988940103697 0.937029435631027 -0.00838813092380601 ENSG00000117676 RPS6KA1
ENST00000374162 0.994599488449588 0.977002318547534 -0.00250914348217059 ENSG00000117676 RPS6KA1
ENST00000530003 0.943326192249335 0.794278085386666 -0.022466950803768 ENSG00000117676 RPS6KA1
ENST00000366866 0.930244183080563 0.752965800716192 -0.036545902459732 ENSG00000117676 RPS6KA1
ENST00000531113 0.849980127713992 0.561894055158218 -0.048320912886564 ENSG00000117676 RPS6KA1
ENST00000374163 0.968962999542926 0.882556223813431 -0.013139423038018 ENSG00000117676 RPS6KA1
ENST00000530607 0.979243222281361 0.918631165409809 0.0133097959000006 ENSG00000117676 RPS6KA1
ENST00000531382 0.953638868734669 0.828133015944343 -0.0196166586219394 ENSG00000117676 RPS6KA1
ENST00000525582 0.554145386687593 0.176842301865452 0.204562893296512 ENSG00000117676 RPS6KA1
ENST00000527264 0.828913070316421 0.519008664526172 -0.0735347447293677 ENSG00000117676 RPS6KA1
ENST00000474934 0.909412131724759 0.695635901024632 -0.0495869055546397 ENSG00000117676 RPS6KA1
ENST00000488985 0.476895916371829 0.122753973563041 0.226521304296114 ENSG00000117676 RPS6KA1
ENST00000403732 0.647562175099952 0.265086543597043 -0.113370751250729 ENSG00000117676 RPS6KA1
ENST00000530305 0.648901046083061 0.266491434807376 -0.147685677303225 ENSG00000117676 RPS6KA1
ENST00000438977 0.944869028853107 0.800329002283912 0.0310932031644676 ENSG00000117676 RPS6KA1
ENST00000324856 0.846476080413557 0.554099412505881 -0.02462953611267 ENSG00000117713 ARID1A
ENST00000457599 0.637980546831071 0.254704325366463 -0.0502733536521854 ENSG00000117713 ARID1A
ENST00000524572 0.430673987438499 0.0973347415674586 -0.208804487846824 ENSG00000117713 ARID1A
ENST00000374152 0.982716589925419 0.931982245050519 -0.00405747852586929 ENSG00000117713 ARID1A
ENST00000430291 0.994145790741235 0.975705012862376 0.00319973054111066 ENSG00000117713 ARID1A
ENST00000430799 0.219203630992761 0.0245876484436689 0.118115410798987 ENSG00000117713 ARID1A
ENST00000466382 0.301143985381831 0.0456447596936212 0.111246838082211 ENSG00000117713 ARID1A
ENST00000540690 0.303265825900798 0.0462780443764066 0.111007258038631 ENSG00000117713 ARID1A
ENST00000532781 0.365820364111724 0.068494106173 0.103391474446338 ENSG00000117713 ARID1A
ENST00000430292 0.461087360198562 0.113602674458629 0.186287935839733 ENSG00000060642 PIGV
ENST00000472757 0.612773938377335 0.228948545331599 0.101511812710915 ENSG00000060642 PIGV
ENST00000078527 0.806415349509406 0.481591683488097 0.0623119636396993 ENSG00000060642 PIGV
ENST00000431541 0.482110408691714 0.126189703416616 0.174960838529223 ENSG00000060642 PIGV
ENST00000449950 0.890607652031761 0.650250583574811 0.0399562264768561 ENSG00000060642 PIGV
ENST00000374145 0.899265277437261 0.67128262979549 0.0379701732184435 ENSG00000060642 PIGV
ENST00000455364 0.610462213084236 0.226850961504201 0.135644169026426 ENSG00000060642 PIGV
ENST00000374142 0.869270485114882 0.601712338360005 0.0511696421188585 ENSG00000204160 ZDHHC18
ENST00000374141 0.931176230345957 0.755221041299422 -0.0267568111564386 ENSG00000204160 ZDHHC18
ENST00000534643 0.513591866587829 0.14626722165797 -0.14414330349011 ENSG00000204160 ZDHHC18
ENST00000488397 0.553425655350992 0.176273924476447 0.13968598507384 ENSG00000204160 ZDHHC18
ENST00000478902 0.966500323444849 0.874735680959624 -0.02114486873116 ENSG00000204160 ZDHHC18
ENST00000374135 0.876666435512043 0.617147170560992 0.0406898694579036 ENSG00000142751 GPN2
ENST00000448791 0.944828474392514 0.800141137804269 -0.0287011071015595 ENSG00000226698 RP1-50O24.6
ENST00000374133 0.827686966536674 0.516945204876511 -0.060065091077434 ENSG00000142751 GPN2
ENST00000477418 0.840540209623578 0.540695752131533 -0.0568927600854985 ENSG00000142751 GPN2
ENST00000431781 0.76380345697828 0.412199992414174 0.0812535714911341 ENSG00000142751 GPN2
ENST00000461282 0.26952740197425 0.0365224494814139 -0.28011205616504 ENSG00000142751 GPN2
ENST00000445019 0.817677076044938 0.499214254997988 0.0832847615618527 ENSG00000198746 GPATCH3
ENST00000361720 0.516372057149876 0.148425466733688 0.149568679089514 ENSG00000198746 GPATCH3
ENST00000450844 0.724743187507231 0.356224299423136 0.127365684609217 ENSG00000198746 GPATCH3
ENST00000435827 0.773128044217623 0.426763502291384 0.0628120779015208 ENSG00000090273 NUDC
ENST00000321265 0.770516848792755 0.421670762995958 0.059409176668563 ENSG00000090273 NUDC
ENST00000452707 0.819954751193698 0.503438682262177 0.0544641536057741 ENSG00000090273 NUDC
ENST00000484772 0.847181254455396 0.55628252922916 0.0472532848107347 ENSG00000090273 NUDC
ENST00000522111 0.400099224523211 0.0832834118126814 0.170853693417044 ENSG00000253368 TRNP1
ENST00000531285 0.950960911532005 0.819839286584197 0.0262801242430648 ENSG00000253368 TRNP1
ENST00000374089 0.0895420249248407 0.00518482078934533 0.250851243797949 ENSG00000090020 SLC9A1
ENST00000263980 0.733721862907797 0.367651769616111 0.0601695134431919 ENSG00000090020 SLC9A1
ENST00000490329 0.505756280965152 0.140960627609514 0.162992939277677 ENSG00000090020 SLC9A1
ENST00000545949 0.893384917813044 0.65768588959579 0.034295706101299 ENSG00000090020 SLC9A1
ENST00000447808 0.321769641376979 0.052316815448576 0.2165075777211 ENSG00000090020 SLC9A1
ENST00000374086 0.765245005873708 0.414285106516541 -0.0625599814211129 ENSG00000090020 SLC9A1
ENST00000374084 0.992599457255593 0.970127671489731 -0.00358556439477779 ENSG00000090020 SLC9A1
ENST00000319394 0.655252250087904 0.273090055156902 0.0906540469615249 ENSG00000142784 WDTC1
ENST00000361771 0.646715567547169 0.264306106156266 0.0919016373347741 ENSG00000142784 WDTC1
ENST00000447062 0.382508502037157 0.0756730216059401 0.138104036517917 ENSG00000142784 WDTC1
ENST00000491239 0.230347279704358 0.0271901528881822 0.174394180384061 ENSG00000142784 WDTC1
ENST00000472249 0.472441436729402 0.120312432807886 0.167977591904521 ENSG00000142784 WDTC1
ENST00000374076 0.790120188233042 0.453754717201663 0.0699953891819633 ENSG00000186501 TMEM222
ENST00000464720 0.790120188233042 0.453754717201663 0.0699953891819633 ENSG00000186501 TMEM222
ENST00000608611 0.790120188233042 0.453754717201663 0.0699953891819633 ENSG00000186501 TMEM222
ENST00000466759 0.903568308468189 0.681087474264372 -0.0337689995451611 ENSG00000186501 TMEM222
ENST00000486082 0.888643735479112 0.645947428515598 0.03737618691619 ENSG00000186501 TMEM222
ENST00000464813 0.997157838181235 0.988678414731272 0.00100626934157995 ENSG00000186501 TMEM222
ENST00000478104 0.889654078065989 0.647880487032385 0.0421867772414743 ENSG00000186501 TMEM222
ENST00000498220 0.864876256510842 0.592179533773957 0.0401827844056901 ENSG00000186501 TMEM222
ENST00000471456 0.539066619957534 0.165647072203663 0.156277002269411 ENSG00000186501 TMEM222
ENST00000470223 0.625623114336307 0.241815284523697 0.132277766107065 ENSG00000186501 TMEM222
ENST00000486046 0.411208646114489 0.0882237970296948 0.196045695809291 ENSG00000142733 MAP3K6
ENST00000472410 0.44919929650683 0.107136976743704 0.183284275127836 ENSG00000142733 MAP3K6
ENST00000374040 0.433451373365101 0.0989023557795599 0.201963065632406 ENSG00000142733 MAP3K6
ENST00000493901 0.431031268567464 0.0976263212409231 0.202771082679022 ENSG00000142733 MAP3K6
ENST00000470890 0.0953844825276064 0.00572375306609602 0.282524209114722 ENSG00000142733 MAP3K6
ENST00000357582 0.428835173857435 0.0964398468018845 0.203325045328681 ENSG00000142733 MAP3K6
ENST00000476509 0.156428601973763 0.0133627592909946 0.300178303232329 ENSG00000142733 MAP3K6
ENST00000495230 0.249648189327489 0.0315235857182663 0.302974012063245 ENSG00000142733 MAP3K6
ENST00000374024 0.170363090383221 0.0154485487370771 0.295563011344578 ENSG00000181773 GPR3
ENST00000430629 0.871994780748521 0.607367892278573 -0.0215682021508534 ENSG00000158195 WASF2
ENST00000536657 0.19217363496997 0.0190887663489952 -0.116750123489351 ENSG00000158195 WASF2
ENST00000247087 0.978136359669914 0.914516919057721 -0.0105029029187548 ENSG00000126705 AHDC1
ENST00000374011 0.981838465112337 0.928180453448559 -0.0089466068967823 ENSG00000126705 AHDC1
ENST00000487743 0.47287750353999 0.120699973219459 0.229070443355044 ENSG00000126705 AHDC1
ENST00000490295 0.625938609965051 0.242379579872635 -0.11880105551943 ENSG00000126705 AHDC1
ENST00000480033 0.558250002094031 0.179808391718965 -0.132145565780951 ENSG00000126705 AHDC1
ENST00000361157 0.769813663890735 0.420419519202475 0.118435562574937 ENSG00000126709 IFI6
ENST00000339145 0.769838149748014 0.420476061971794 0.118425617760014 ENSG00000126709 IFI6
ENST00000362020 0.769813663890735 0.420419519202475 0.118435562574937 ENSG00000126709 IFI6
ENST00000373954 0.966180647519536 0.873977795110898 -0.0129962814422065 ENSG00000009780 FAM76A
ENST00000419687 0.965695824330232 0.871720980820977 0.0133276420928065 ENSG00000009780 FAM76A
ENST00000373949 0.969906298488272 0.885764829622169 0.0113312151901152 ENSG00000009780 FAM76A
ENST00000530324 0.958306224599614 0.84391111264749 0.0167522082766035 ENSG00000009780 FAM76A
ENST00000234549 0.994679379814231 0.977350919109065 0.00241222158090784 ENSG00000009780 FAM76A
ENST00000010299 0.994679379814231 0.977350919109065 0.00241222158090784 ENSG00000009780 FAM76A
ENST00000446647 0.786923378440462 0.449249126982174 -0.0793700336159503 ENSG00000009780 FAM76A
ENST00000373943 0.599237152924299 0.215124024179411 -0.119472952067368 ENSG00000117758 STX12
ENST00000440806 0.204062462286317 0.0214162543105467 -0.183652212771211 ENSG00000117758 STX12
ENST00000468761 0.236731737709337 0.0286103271254258 -0.180626001481782 ENSG00000117758 STX12
ENST00000481874 0.957139712723919 0.839226279289159 -0.0252702073543937 ENSG00000117758 STX12
ENST00000472285 0.880364979330508 0.625121217199588 0.0509750560600308 ENSG00000117758 STX12
ENST00000311772 0.926339563525231 0.741476803553333 0.0194479008412523 ENSG00000117751 PPP1R8
ENST00000236412 0.928026159802855 0.746414983518922 0.0190729110078409 ENSG00000117751 PPP1R8
ENST00000373931 0.92652629131115 0.741997726268603 0.019439066151615 ENSG00000117751 PPP1R8
ENST00000431586 0.931911921486271 0.757044810471668 0.0193109220392232 ENSG00000117751 PPP1R8
ENST00000486634 0.939941640564744 0.783027085853132 -0.0279757047347872 ENSG00000117751 PPP1R8
ENST00000601459 0.962116863699725 0.858638292592771 0.0203543514390249 ENSG00000268552 AL109927.1
ENST00000328928 0.631143288874919 0.247959931298746 0.11746928606357 ENSG00000130775 THEMIS2
ENST00000373925 0.631143288874919 0.247959931298746 0.11746928606357 ENSG00000130775 THEMIS2
ENST00000373927 0.619267348516466 0.235476234247822 0.120278124074624 ENSG00000130775 THEMIS2
ENST00000427466 0.858940305241432 0.580070535533579 0.0580184456547769 ENSG00000130775 THEMIS2
ENST00000442118 0.71540354749927 0.344945550565232 0.103226269408944 ENSG00000130775 THEMIS2
ENST00000467258 0.627663849015822 0.244062187285334 0.12129765091579 ENSG00000130775 THEMIS2
ENST00000373921 0.631143288874919 0.247959931298746 0.11746928606357 ENSG00000130775 THEMIS2
ENST00000466068 0.717089311420599 0.347122517514767 0.105298093833191 ENSG00000130775 THEMIS2
ENST00000482828 0.603139437792649 0.218865199735885 0.149765120909129 ENSG00000130775 THEMIS2
ENST00000456990 0.557537338433901 0.179312624566054 0.153923675502637 ENSG00000130775 THEMIS2
ENST00000492877 0.748193610193712 0.387586529664518 0.0973584271183289 ENSG00000130775 THEMIS2
ENST00000373912 0.852881335170658 0.567586841893867 0.0341198512735281 ENSG00000117748 RPA2
ENST00000419958 0.888482497300932 0.645697520487611 -0.0336906926553392 ENSG00000117748 RPA2
ENST00000373909 0.854494490967836 0.570387656047982 0.0348226501349983 ENSG00000117748 RPA2
ENST00000313433 0.84210314217489 0.544158039660374 0.0380522121253859 ENSG00000117748 RPA2
ENST00000444045 0.648260278811077 0.265728106075725 0.0827985974828787 ENSG00000117748 RPA2
ENST00000373884 0.641247449148417 0.25765260677679 0.10819089019856 ENSG00000158156 XKR8
ENST00000481387 0.515364325135664 0.147483152682181 0.189299491232103 ENSG00000158156 XKR8
ENST00000373871 0.364786038870254 0.0680770764815605 -0.128527240643566 ENSG00000158161 EYA3
ENST00000436342 0.364786038870254 0.0680770764815605 -0.128527240643566 ENSG00000158161 EYA3
ENST00000373864 0.417329310462941 0.0908258777342867 -0.175279587802908 ENSG00000158161 EYA3
ENST00000540618 0.308313876110013 0.0479737040023533 -0.18933803406674 ENSG00000158161 EYA3
ENST00000545175 0.319329720934876 0.0515403600734742 -0.18708175079409 ENSG00000158161 EYA3
ENST00000373863 0.372633686634519 0.0713674597668043 -0.178288488764288 ENSG00000158161 EYA3
ENST00000495923 0.687132386446361 0.309524854807622 -0.0872218899106434 ENSG00000158161 EYA3
ENST00000471498 0.425323071311602 0.0946010125753657 -0.175835677510375 ENSG00000158161 EYA3
ENST00000468665 0.773894931288679 0.428002355915391 -0.087237006192304 ENSG00000158161 EYA3
ENST00000543748 0.000277472203980733 9.93100228993317e-07 0.699934547588048 ENSG00000228589 SPCS2P4
ENST00000436160 0.000279785839646256 1.00379392409589e-06 0.703900845892346 ENSG00000228589 SPCS2P4
ENST00000603289 0.834198957502014 0.528522893420242 0.054003214872491 ENSG00000126698 DNAJC8
ENST00000263697 0.971073883166906 0.889052703241612 0.0147677445629198 ENSG00000126698 DNAJC8
ENST00000596102 0.694236818463602 0.318531905538392 0.107135879593946 ENSG00000269804 AL353354.2
ENST00000489277 0.971073883166906 0.889052703241612 0.0147677445629198 ENSG00000126698 DNAJC8
ENST00000470967 0.889269328957892 0.64741927290746 0.0591429259260982 ENSG00000126698 DNAJC8
ENST00000482674 0.910140633082383 0.697513422672435 -0.0529945370277815 ENSG00000126698 DNAJC8
ENST00000488868 0.912019023142069 0.702999751889753 -0.0521079815504598 ENSG00000126698 DNAJC8
ENST00000497986 0.464032108072813 0.115037771364332 0.118956982982639 ENSG00000130770 ATPIF1
ENST00000335514 0.464032108072813 0.115037771364332 0.118956982982639 ENSG00000130770 ATPIF1
ENST00000468425 0.386197296802205 0.0770611932354523 0.122326522954244 ENSG00000130770 ATPIF1
ENST00000465645 0.464032108072813 0.115037771364332 0.118956982982639 ENSG00000130770 ATPIF1
ENST00000253063 0.704376929500055 0.331213656318679 0.101434563913802 ENSG00000130766 SESN2
ENST00000479574 0.926339563525231 0.74145354805021 0.0308734771940518 ENSG00000130772 MED18
ENST00000373842 0.977216252453705 0.91221943245153 -0.0100724761298342 ENSG00000130772 MED18
ENST00000398997 0.977216252453705 0.91221943245153 -0.0100724761298342 ENSG00000130772 MED18
ENST00000475655 0.79017369089681 0.453840294474981 0.0853813805178305 ENSG00000130772 MED18
ENST00000474683 0.993161672486476 0.972099460408579 0.00381032568725642 ENSG00000130772 MED18
ENST00000373839 0.0141677013194383 0.00030571179809777 -0.282220563511288 ENSG00000204138 PHACTR4
ENST00000463428 0.000342371549477631 1.33463221847064e-06 -0.399981057580231 ENSG00000204138 PHACTR4
ENST00000493669 0.00865780072651289 0.00014118671653329 -0.326818858877126 ENSG00000204138 PHACTR4
ENST00000373836 0.276580926317011 0.0384439008874036 -0.168338050532357 ENSG00000204138 PHACTR4
ENST00000398958 0.855107679241133 0.571403264106504 -0.0243945159381747 ENSG00000180198 RCC1
ENST00000413987 0.567863173734602 0.187652391969911 -0.0687276060301472 ENSG00000242125 SNHG3
ENST00000427469 0.834691680822815 0.529600651532199 -0.0313900121100136 ENSG00000180198 RCC1
ENST00000447507 0.62962809032378 0.245843349012245 -0.0886526247668747 ENSG00000242125 SNHG3
ENST00000434290 0.852881335170658 0.567579562611315 -0.0282456152424656 ENSG00000180198 RCC1
ENST00000373833 0.851895359638111 0.565824091445261 -0.0247893081728878 ENSG00000180198 RCC1
ENST00000437681 0.662278538848003 0.280736979117368 -0.0642858592839043 ENSG00000242125 SNHG3
ENST00000364938 0.770521907008989 0.421771948792658 -0.119435701885886 ENSG00000242125 SNHG3
ENST00000419074 0.975094036241091 0.903844350559706 0.00880967878495992 ENSG00000180198 RCC1
ENST00000373832 0.928155608831323 0.746772286711588 0.0196666091679526 ENSG00000180198 RCC1
ENST00000373831 0.95815669581608 0.843178883933604 0.017108556160644 ENSG00000180198 RCC1
ENST00000411533 0.933259535841155 0.760516779884339 0.0268771005893685 ENSG00000180198 RCC1
ENST00000486790 0.606324036507397 0.222766602092708 -0.11078992002823 ENSG00000180198 RCC1
ENST00000430407 0.94636805822427 0.805722164698306 0.0195261491322647 ENSG00000180198 RCC1
ENST00000429051 0.605591019769228 0.222010832799886 0.116756814054977 ENSG00000180198 RCC1
ENST00000478232 0.757786676171964 0.402256163640124 0.0883772992576243 ENSG00000180198 RCC1
ENST00000373830 0.626453671619953 0.242935149505162 -0.0787419776191792 ENSG00000180098 TRNAU1AP
ENST00000495995 0.988108818272828 0.953453828237354 0.0048106250361592 ENSG00000180098 TRNAU1AP
ENST00000411406 0.639122420044935 0.255834171365194 0.131522447692772 ENSG00000180098 TRNAU1AP
ENST00000480930 0.615653137603607 0.231490035380377 -0.0821413986091202 ENSG00000180098 TRNAU1AP
ENST00000491577 0.602132935492622 0.217851886947865 -0.0845429130200678 ENSG00000180098 TRNAU1AP
ENST00000464880 0.856357210906111 0.574868232637476 0.0585454142960243 ENSG00000180098 TRNAU1AP
ENST00000497790 0.836906089939642 0.534691405358545 0.067185510086458 ENSG00000180098 TRNAU1AP
ENST00000495215 0.939583932757475 0.781745691330741 -0.0226253410482454 ENSG00000180098 TRNAU1AP
ENST00000464093 0.874625018428473 0.612431651864821 0.0443966073281634 ENSG00000180098 TRNAU1AP
ENST00000484775 0.637870266205005 0.254446164660498 -0.07766697499352 ENSG00000180098 TRNAU1AP
ENST00000464612 0.724450760992504 0.355745386654537 0.0865633467992821 ENSG00000197989 SNHG12
ENST00000475441 0.751579118227495 0.39300216054412 0.0816166889458784 ENSG00000197989 SNHG12
ENST00000531126 0.336435810795736 0.0574155619531183 0.179345735940604 ENSG00000197989 SNHG12
ENST00000461448 0.336435810795736 0.0574155619531183 0.179345735940604 ENSG00000197989 SNHG12
ENST00000470977 0.342697052254855 0.0596242308211872 0.177912603632918 ENSG00000197989 SNHG12
ENST00000474814 0.342697052254855 0.0596242308211872 0.177912603632918 ENSG00000197989 SNHG12
ENST00000481368 0.512948984002418 0.145901370572488 0.133533067612554 ENSG00000197989 SNHG12
ENST00000481220 0.342697052254855 0.0595702922737436 0.177912065194936 ENSG00000197989 SNHG12
ENST00000488745 0.337438618015845 0.0577108189410086 0.180065195506289 ENSG00000197989 SNHG12
ENST00000483436 0.342847500275945 0.0596925023119316 0.177266835523267 ENSG00000197989 SNHG12
ENST00000384581 0.715328540338515 0.344893343836443 -0.121045478072765 ENSG00000197989 SNHG12
ENST00000464115 0.205759093514993 0.0217164253860838 0.249490420185699 ENSG00000197989 SNHG12
ENST00000461832 0.205759093514993 0.0217164253860838 0.249490420185699 ENSG00000197989 SNHG12
ENST00000471683 0.810755238830945 0.488646264778458 0.0792669589724096 ENSG00000120656 TAF12
ENST00000373824 0.807742886466996 0.483317965891456 -0.0522566299361475 ENSG00000120656 TAF12
ENST00000263974 0.816830221346536 0.497960447538904 -0.0507914639339884 ENSG00000120656 TAF12
ENST00000495422 0.975410577473125 0.905607467541413 -0.00927738370585347 ENSG00000120656 TAF12
ENST00000373816 0.369977478134074 0.0702679927164801 -0.105763293315711 ENSG00000162419 GMEB1
ENST00000361872 0.0922730355068486 0.00544402235342818 -0.180822992207936 ENSG00000162419 GMEB1
ENST00000294409 0.0851247630259613 0.00480203771379991 -0.183535485383002 ENSG00000162419 GMEB1
ENST00000480454 0.0844520989337339 0.00474588297343024 -0.192126554178967 ENSG00000162419 GMEB1
ENST00000474884 0.938496627748467 0.778754162709968 0.0162948012118558 ENSG00000198492 YTHDF2
ENST00000542507 0.663081034135409 0.281466890108374 -0.0435965852280836 ENSG00000198492 YTHDF2
ENST00000373812 0.662033670575433 0.280518290217778 -0.0437040171608309 ENSG00000198492 YTHDF2
ENST00000541996 0.66457554534071 0.283395036173654 -0.04350542695066 ENSG00000198492 YTHDF2
ENST00000478283 0.364337485908031 0.0678957326168188 -0.0793749093767937 ENSG00000198492 YTHDF2
ENST00000496288 0.936290560683364 0.770811851424104 0.0171931041106346 ENSG00000198492 YTHDF2
ENST00000475796 0.308399262229456 0.0480098563851429 -0.147237101809032 ENSG00000198492 YTHDF2
ENST00000476976 0.793419442578781 0.459771614148855 -0.050587674891695 ENSG00000198492 YTHDF2
ENST00000468863 0.978410941134145 0.915526616718982 0.0082632502903909 ENSG00000198492 YTHDF2
ENST00000234961 0.488639772608657 0.130100534363433 -0.165097610489716 ENSG00000116329 OPRD1
ENST00000443593 0.793711700265429 0.460353834273717 -0.0864177986892321 ENSG00000226852 RP1-212P9.2
ENST00000343067 0.301860114178806 0.0458785745554579 -0.144159866538336 ENSG00000159023 EPB41
ENST00000356093 0.301860114178806 0.0458785745554579 -0.144159866538336 ENSG00000159023 EPB41
ENST00000398863 0.301860114178806 0.0458785745554579 -0.144159866538336 ENSG00000159023 EPB41
ENST00000482464 0.00410763937032628 5.02335695864862e-05 -0.358179326496888 ENSG00000159023 EPB41
ENST00000373800 0.21271821527545 0.0231690914594134 -0.242777040492742 ENSG00000159023 EPB41
ENST00000349460 0.21271821527545 0.0231690914594134 -0.242777040492742 ENSG00000159023 EPB41
ENST00000347529 0.21271821527545 0.0231690914594134 -0.242777040492742 ENSG00000159023 EPB41
ENST00000373798 0.357186736461721 0.0653144649088052 -0.135445931230615 ENSG00000159023 EPB41
ENST00000373797 0.327123839446007 0.0541167345538486 -0.225572041998208 ENSG00000159023 EPB41
ENST00000488277 0.49997217957247 0.13717962691929 -0.206736089343657 ENSG00000159023 EPB41
ENST00000490308 0.381961034149161 0.0754487936550083 -0.232804565234631 ENSG00000159023 EPB41
ENST00000460378 0.521119309205819 0.151759240661597 0.0978562747301213 ENSG00000159023 EPB41
ENST00000462032 0.697365969018187 0.322449016604879 -0.142241392757298 ENSG00000159023 EPB41
ENST00000521452 0.382122362266249 0.0755043547867808 0.18611954729097 ENSG00000253304 TMEM200B
ENST00000420504 0.418665231296213 0.0914700718788709 0.176888506802624 ENSG00000253304 TMEM200B
ENST00000373795 0.610732848088308 0.227035931154054 -0.0597926781943172 ENSG00000116350 SRSF4
ENST00000546138 0.549698104012078 0.173351422877427 -0.0585493816937348 ENSG00000116350 SRSF4
ENST00000466448 0.533972866172265 0.161670249223528 -0.0631540064189501 ENSG00000116350 SRSF4
ENST00000497015 0.793419442578781 0.459789273267489 0.0504578844041657 ENSG00000116350 SRSF4
ENST00000605204 0.411275506441261 0.0882523296544662 -0.0813820916909054 ENSG00000116350 SRSF4
ENST00000477193 0.412902484950164 0.0889183797397658 -0.139456342154561 ENSG00000116350 SRSF4
ENST00000489898 0.984074338896136 0.937561653298947 -0.00703503004795153 ENSG00000116350 SRSF4
ENST00000472353 0.68563782960554 0.30785726217917 -0.064569160161933 ENSG00000116350 SRSF4
ENST00000373791 0.28761033468694 0.0415499712494151 -0.158269362158334 ENSG00000116353 MECR
ENST00000475773 0.712717784533979 0.341732783235601 -0.0969729215464436 ENSG00000116353 MECR
ENST00000483435 0.625107099426443 0.241222205673823 -0.123805313262337 ENSG00000116353 MECR
ENST00000263702 0.266317205568868 0.0356051204450897 -0.168219196099571 ENSG00000116353 MECR
ENST00000473030 0.461702827655015 0.113893350090318 -0.13459815471963 ENSG00000116353 MECR
ENST00000463412 0.388159937481288 0.0778646096167248 -0.153399877114978 ENSG00000116353 MECR
ENST00000453185 0.610341446209156 0.226732398636587 -0.126456588177736 ENSG00000116353 MECR
ENST00000478505 0.48828365178455 0.129790211149169 -0.13241671163964 ENSG00000116353 MECR
ENST00000490529 0.305175394329582 0.0469676912147386 -0.165049095200634 ENSG00000116353 MECR
ENST00000464511 0.858940305241432 0.580034339472284 0.0773370057396707 ENSG00000116353 MECR
ENST00000463052 0.320866043325812 0.0520103508149171 -0.177340515270319 ENSG00000116353 MECR
ENST00000489248 0.272301240461437 0.0372458855354278 -0.188730280511251 ENSG00000116353 MECR
ENST00000475861 0.166792651633438 0.0148565730875124 -0.219638562441985 ENSG00000116353 MECR
ENST00000474946 0.404126328060271 0.0851393945878543 -0.160211617056169 ENSG00000116353 MECR
ENST00000464915 0.940332969830146 0.783951602138191 0.0344623375911485 ENSG00000116353 MECR
ENST00000482610 0.618465149396243 0.234512604333313 -0.127525799285122 ENSG00000116353 MECR
ENST00000484012 0.464853887457365 0.115521729596717 -0.166991191498586 ENSG00000116353 MECR
ENST00000493928 0.432677258478929 0.0985333580736813 -0.199151739212269 ENSG00000116353 MECR
ENST00000345512 0.854597575850311 0.57061031449417 0.0463885045177238 ENSG00000060656 PTPRU
ENST00000373779 0.797559630526389 0.466936098548234 0.0619775039334685 ENSG00000060656 PTPRU
ENST00000323874 0.797559630526389 0.466936098548234 0.0619775039334685 ENSG00000060656 PTPRU
ENST00000356870 0.797559630526389 0.466936098548234 0.0619775039334685 ENSG00000060656 PTPRU
ENST00000428026 0.797559630526389 0.466936098548234 0.0619775039334685 ENSG00000060656 PTPRU
ENST00000460170 0.795731710572455 0.463599746932924 0.0625074577892649 ENSG00000060656 PTPRU
ENST00000527027 0.92435716788543 0.73589994501705 0.042236557238985 ENSG00000060656 PTPRU
ENST00000415600 0.91105644505664 0.70074281049816 0.0338227326232637 ENSG00000060656 PTPRU
ENST00000531385 0.855231800225316 0.571710295134771 0.0606780160742729 ENSG00000060656 PTPRU
ENST00000526080 0.89183022807207 0.653320340667 0.065631785373169 ENSG00000060656 PTPRU
ENST00000493601 0.898877500582689 0.670566910163799 0.0480701595066158 ENSG00000060656 PTPRU
ENST00000465525 0.671766888213617 0.291498006203027 0.120287417946144 ENSG00000060656 PTPRU
ENST00000492954 0.388965248632553 0.0782821454070191 0.201228106498647 ENSG00000060656 PTPRU
ENST00000336798 0.211072491653909 0.0228111767194018 0.172694400286557 ENSG00000162512 SDC3
ENST00000339394 0.979891646864227 0.920970352232568 0.00811023772262373 ENSG00000162512 SDC3
ENST00000471567 0.770229632593524 0.421108376198859 0.0797383398118825 ENSG00000162512 SDC3
ENST00000487984 0.825601324633451 0.51356215624175 0.0752751115816871 ENSG00000162512 SDC3
ENST00000424085 0.783745147585329 0.443800150330174 -0.04657651295015 ENSG00000134644 PUM1
ENST00000257075 0.783745147585329 0.443800150330174 -0.04657651295015 ENSG00000134644 PUM1
ENST00000373747 0.783745147585329 0.443679695175363 -0.0465770300152015 ENSG00000134644 PUM1
ENST00000525843 0.743835704737351 0.381870859206909 -0.0489730972201907 ENSG00000134644 PUM1
ENST00000426105 0.640583776100195 0.257141517041766 -0.0563321724051802 ENSG00000134644 PUM1
ENST00000440538 0.632816464219849 0.249740423456616 -0.0570334569987532 ENSG00000134644 PUM1
ENST00000498419 0.803672770125691 0.477551554835668 -0.0514989520263561 ENSG00000134644 PUM1
ENST00000373741 0.633370105088841 0.250275991366702 -0.0568830938445881 ENSG00000134644 PUM1
ENST00000423018 0.63483085470416 0.251468235700185 -0.0568788250042682 ENSG00000134644 PUM1
ENST00000373742 0.612916468969755 0.229156496264644 -0.0587541021684871 ENSG00000134644 PUM1
ENST00000530669 0.973273408490526 0.896895691672953 -0.0119245591724222 ENSG00000134644 PUM1
ENST00000529846 0.509873248997822 0.143981335149638 -0.134769873914858 ENSG00000134644 PUM1
ENST00000525997 0.505611241281143 0.140838944679062 -0.135466058324352 ENSG00000134644 PUM1
ENST00000527498 0.557111645689833 0.178995506694851 -0.110202981915591 ENSG00000134644 PUM1
ENST00000498627 0.909412131724759 0.695527505884868 -0.0560161860920763 ENSG00000134644 PUM1
ENST00000471894 0.983424663610939 0.935306510595395 -0.0096981022780633 ENSG00000134644 PUM1
ENST00000490546 0.884232055627063 0.63477270064489 0.0488131845735754 ENSG00000134644 PUM1
ENST00000532678 0.958736809063729 0.846219212579893 -0.012405136437206 ENSG00000134644 PUM1
ENST00000526128 0.923773366305837 0.733415897489904 -0.0327899346765694 ENSG00000134644 PUM1
ENST00000526215 0.738661755349509 0.374984289291317 -0.0546969608948656 ENSG00000134644 PUM1
ENST00000525948 0.923891780350262 0.734374087569423 -0.02523523677801 ENSG00000134644 PUM1
ENST00000480602 0.804483343786499 0.478615399814932 -0.0546090025733915 ENSG00000134644 PUM1
ENST00000524516 0.960361373946575 0.850632417626082 -0.0190166266417472 ENSG00000134644 PUM1
ENST00000531867 0.60675699989911 0.223188751298196 0.147081666211782 ENSG00000134644 PUM1
ENST00000263694 0.998504455342556 0.994602136238098 0.000450276978692469 ENSG00000060688 SNRNP40
ENST00000486941 0.882846329432976 0.631892858299327 -0.0555793099626681 ENSG00000060688 SNRNP40
ENST00000489853 0.919982723665197 0.724259825768692 -0.0327817313590359 ENSG00000060688 SNRNP40
ENST00000373720 0.856779061581932 0.575737497360661 -0.0563182857955242 ENSG00000060688 SNRNP40
ENST00000491106 0.836409441433265 0.533637104265149 -0.0794122561495206 ENSG00000060688 SNRNP40
ENST00000446633 0.998817107690217 0.996387922738223 -0.000300717137312039 ENSG00000060688 SNRNP40
ENST00000474025 0.744370498960554 0.382422581662252 -0.0930558106018126 ENSG00000060688 SNRNP40
ENST00000463988 0.58054903928027 0.198281196829499 0.119577436241074 ENSG00000060688 SNRNP40
ENST00000344147 0.178098069395962 0.0167313974862676 -0.164144709716351 ENSG00000121766 ZCCHC17
ENST00000479629 0.305374585644713 0.0470975991158713 -0.199989291509273 ENSG00000121766 ZCCHC17
ENST00000373714 0.178098069395962 0.0167313974862676 -0.164144709716351 ENSG00000121766 ZCCHC17
ENST00000546109 0.172637433702553 0.0158461781864432 -0.181820346364037 ENSG00000121766 ZCCHC17
ENST00000422613 0.139659771130596 0.0110329359106918 -0.178884728103352 ENSG00000121766 ZCCHC17
ENST00000490049 0.0841406904779753 0.00471606299257357 -0.252464984262891 ENSG00000121766 ZCCHC17
ENST00000430143 0.681326209779882 0.302738993998965 -0.0899131292916355 ENSG00000229044 RP11-266K22.2
ENST00000373713 0.878156646740131 0.62044021255451 0.0445423905247443 ENSG00000121769 FABP3
ENST00000497275 0.988058026515089 0.9524734145238 0.00551990035829346 ENSG00000121769 FABP3
ENST00000498148 0.886710560439996 0.641607368810236 0.0417494967058235 ENSG00000121769 FABP3
ENST00000482018 0.912958762711334 0.705519518125481 0.0326439193458821 ENSG00000121769 FABP3
ENST00000373710 0.989882798053471 0.959008526688382 0.00418892898612701 ENSG00000168528 SERINC2
ENST00000536859 0.989917258046584 0.959538184603848 0.0041507094498982 ENSG00000168528 SERINC2
ENST00000487207 0.806447866020424 0.481625012515479 -0.0627039335380543 ENSG00000168528 SERINC2
ENST00000373709 0.963850566268516 0.865146187973124 0.0139236681854662 ENSG00000168528 SERINC2
ENST00000536384 0.94837861987429 0.812645929030486 0.0193063513246729 ENSG00000168528 SERINC2
ENST00000491976 0.94837861987429 0.812645929030486 0.0193063513246729 ENSG00000168528 SERINC2
ENST00000596131 0.610541762975009 0.226908244002715 0.180004357171893 ENSG00000268950 AC114494.1
ENST00000373705 0.644979544737795 0.262160247093263 0.0983232111412142 ENSG00000121764 HCRTR1
ENST00000373703 0.687923998460766 0.310869321471805 0.0789144455743026 ENSG00000162517 PEF1
ENST00000461006 0.689184314332332 0.312201665312244 0.0873076569772002 ENSG00000162517 PEF1
ENST00000478502 0.930734995881514 0.754101559478441 0.0276396014963978 ENSG00000162517 PEF1
ENST00000489164 0.954053415154002 0.8292664439832 0.0180774212039344 ENSG00000162517 PEF1
ENST00000492061 0.994122052667616 0.975624070438356 -0.00282886774337169 ENSG00000162517 PEF1
ENST00000496805 0.932480177045366 0.758780079049937 0.0287493981541436 ENSG00000162517 PEF1
ENST00000472443 0.918717032900614 0.721006395459203 0.0339408477009066 ENSG00000162517 PEF1
ENST00000471219 0.909038938417492 0.69450916712741 0.0456342448554223 ENSG00000162517 PEF1
ENST00000440872 0.855220008179534 0.571644380931098 0.0553703087305218 ENSG00000162517 PEF1
ENST00000609625 0.596486608648548 0.212572932373207 0.15100962088633 ENSG00000235790 RP11-73M7.6
ENST00000609549 0.596486608648548 0.212572932373207 0.15100962088633 ENSG00000235790 RP11-73M7.6
ENST00000610043 0.596400143104111 0.212493243159384 0.150883725908897 ENSG00000235790 RP11-73M7.6
ENST00000608332 0.600326075743878 0.216083279105438 0.157392996803648 ENSG00000235790 RP11-73M7.6
ENST00000585660 0.489876991187491 0.130877779691474 0.196095010358875 ENSG00000235790 RP11-73M7.6
ENST00000591592 0.489876991187491 0.130877779691474 0.196095010358875 ENSG00000235790 RP11-73M7.6
ENST00000608246 0.488472050863943 0.12989729730975 0.196388575381104 ENSG00000235790 RP11-73M7.6
ENST00000608888 0.49016161976188 0.131183280762414 0.196132428749076 ENSG00000235790 RP11-73M7.6
ENST00000607926 0.493144232966064 0.133069113341344 0.195725617032953 ENSG00000235790 RP11-73M7.6
ENST00000610216 0.493144232966064 0.133069113341344 0.195725617032953 ENSG00000235790 RP11-73M7.6
ENST00000585413 0.528733526478577 0.157416501348498 0.184740015824282 ENSG00000235790 RP11-73M7.6
ENST00000609033 0.527158466997967 0.15629124906201 0.184898322286545 ENSG00000235790 RP11-73M7.6
ENST00000589462 0.52577847935225 0.155197404371761 0.185212177772385 ENSG00000235790 RP11-73M7.6
ENST00000593188 0.529168455176937 0.157734005614878 0.183184969807089 ENSG00000235790 RP11-73M7.6
ENST00000609373 0.530558293635052 0.158928178392823 0.182835466147325 ENSG00000235790 RP11-73M7.6
ENST00000587445 0.530536227670815 0.15891699303553 0.182972140709063 ENSG00000235790 RP11-73M7.6
ENST00000591929 0.538890059244363 0.165462685869184 0.179892795918615 ENSG00000235790 RP11-73M7.6
ENST00000609338 0.538890059244363 0.165462685869184 0.179892795918615 ENSG00000235790 RP11-73M7.6
ENST00000373672 0.441419706824017 0.103111251816099 0.150765589916482 ENSG00000084636 COL16A1
ENST00000271069 0.442373315782138 0.103551470336252 0.150696162294597 ENSG00000084636 COL16A1
ENST00000488128 0.464096397525149 0.115072499839139 0.184083242359707 ENSG00000084636 COL16A1
ENST00000488897 0.294928005436368 0.0437706445177294 0.247935825971858 ENSG00000084636 COL16A1
ENST00000461217 0.676592636877537 0.296957127436027 0.155454519821284 ENSG00000084636 COL16A1
ENST00000440437 0.818233640947506 0.500229649643779 0.0858115062181242 ENSG00000084636 COL16A1
ENST00000470799 0.979891646864227 0.920946092447712 0.0135393991664461 ENSG00000084636 COL16A1
ENST00000482910 0.983480840658133 0.935515888618722 0.0112445324413339 ENSG00000084636 COL16A1
ENST00000468459 0.651627381120768 0.269494718544826 0.157147260774882 ENSG00000084636 COL16A1
ENST00000479100 0.522467324094066 0.152806276728347 0.207053904984818 ENSG00000084636 COL16A1
ENST00000458715 0.572457480318862 0.191810757539164 0.186372189352685 ENSG00000084636 COL16A1
ENST00000373668 0.770213929047841 0.42106701946508 0.0867273705655756 ENSG00000084636 COL16A1
ENST00000474000 0.988459062294729 0.954721846620293 0.00805654992027625 ENSG00000084636 COL16A1
ENST00000482478 0.988287666619358 0.954023913656384 -0.00835684175262763 ENSG00000084636 COL16A1
ENST00000529928 0.96588841645675 0.872067733504407 0.0242785149715581 ENSG00000084636 COL16A1
ENST00000373667 0.858720102708827 0.579518130564363 0.0776708742066132 ENSG00000084636 COL16A1
ENST00000398556 0.674951429508927 0.295179526238737 0.12053099781076 ENSG00000121753 BAI2
ENST00000398547 0.768424837006042 0.418492250809345 0.0940364720343097 ENSG00000121753 BAI2
ENST00000373655 0.767894303435257 0.417744475384769 0.0941592236003511 ENSG00000121753 BAI2
ENST00000373658 0.767894303435257 0.417744475384769 0.0941592236003511 ENSG00000121753 BAI2
ENST00000398542 0.751431809194066 0.392851192142767 0.0996541847009461 ENSG00000121753 BAI2
ENST00000465256 0.901101032142548 0.67527206220671 0.0589828739085833 ENSG00000121753 BAI2
ENST00000257070 0.767894303435257 0.417744475384769 0.0941592236003511 ENSG00000121753 BAI2
ENST00000530999 0.811908111838976 0.490550720486267 0.101353140313515 ENSG00000121753 BAI2
ENST00000525655 0.859975315042657 0.582196669722587 0.0795511029133007 ENSG00000121753 BAI2
ENST00000527361 0.588373901561744 0.205008098222491 0.149632342200693 ENSG00000121753 BAI2
ENST00000440175 0.642389957244481 0.259195777844868 0.137701944937948 ENSG00000121753 BAI2
ENST00000398538 0.578336283301955 0.196441913134722 0.150591658990561 ENSG00000121753 BAI2
ENST00000420125 0.512063777922713 0.145372747467981 0.197198169000507 ENSG00000121753 BAI2
ENST00000530134 0.799114537402098 0.469585021479983 0.101069824300574 ENSG00000121753 BAI2
ENST00000533175 0.914274488595421 0.709056938576319 0.0521483214107352 ENSG00000121753 BAI2
ENST00000527035 0.538585135165342 0.165135314397657 0.20192283746034 ENSG00000254545 RP11-84A19.3
ENST00000257100 0.755340713384409 0.398382604091586 0.0868902590658142 ENSG00000134668 SPOCD1
ENST00000373648 0.75534098049698 0.398415316531943 0.0868863388115423 ENSG00000134668 SPOCD1
ENST00000360482 0.75534098049698 0.398415316531943 0.0868863388115423 ENSG00000134668 SPOCD1
ENST00000473361 0.762681264253421 0.410354855500281 0.084534298391592 ENSG00000134668 SPOCD1
ENST00000452755 0.739693118948528 0.37610911288468 0.0904962822775838 ENSG00000134668 SPOCD1
ENST00000533231 0.754315816164424 0.396738469344165 0.0872367177689135 ENSG00000134668 SPOCD1
ENST00000528579 0.748097720967048 0.387459017472511 0.0834909321626463 ENSG00000134668 SPOCD1
ENST00000532604 0.797651706741859 0.467105488865805 0.0668528292782148 ENSG00000134668 SPOCD1
ENST00000531039 0.842992520015347 0.546555252671276 0.0548679866406637 ENSG00000134668 SPOCD1
ENST00000468720 0.848919707750261 0.559776621534628 0.0534372748109489 ENSG00000134668 SPOCD1
ENST00000485944 0.858940305241432 0.580063558349023 0.0507739674554839 ENSG00000134668 SPOCD1
ENST00000460061 0.881126541136938 0.627984878757938 0.0449138950823332 ENSG00000134668 SPOCD1
ENST00000602889 0.977215708118293 0.912113320451005 -0.0106987423741431 ENSG00000269967 RP11-84A19.4
ENST00000602725 0.997896585585382 0.991175149518921 0.0011055408659709 ENSG00000184007 PTP4A2
ENST00000344035 0.934339911298138 0.764498749911942 0.0246836579575577 ENSG00000184007 PTP4A2
ENST00000356536 0.944160098417126 0.798256586212968 0.0235782117606769 ENSG00000184007 PTP4A2
ENST00000457805 0.989697550329314 0.958432083650663 0.00619642222143703 ENSG00000184007 PTP4A2
ENST00000489313 0.877958773827874 0.619980328488347 0.05151135737872 ENSG00000184007 PTP4A2
ENST00000602683 0.995261004442059 0.979767855499679 0.00299863135252636 ENSG00000184007 PTP4A2
ENST00000470404 0.997094004134423 0.988382943201889 -0.00170666319925585 ENSG00000184007 PTP4A2
ENST00000532001 0.996329417520713 0.984978492038873 0.00223225461138684 ENSG00000184007 PTP4A2
ENST00000528253 0.953099046348811 0.826485321885269 -0.0268105878967824 ENSG00000184007 PTP4A2
ENST00000484483 0.942603442490328 0.790658216113784 -0.0374174796218619 ENSG00000184007 PTP4A2
ENST00000468531 0.963436057280022 0.8638837289383 0.0154552600073811 ENSG00000184007 PTP4A2
ENST00000534796 0.798571462591378 0.468780477725459 -0.0800571029086511 ENSG00000184007 PTP4A2
ENST00000532289 0.667267864646138 0.286203050935416 -0.107317842529262 ENSG00000184007 PTP4A2
ENST00000526960 0.824157607998958 0.510733074346089 0.0461350155377684 ENSG00000184007 PTP4A2
ENST00000524384 0.525638088322178 0.155119401665841 -0.135174304185476 ENSG00000184007 PTP4A2
ENST00000528840 0.521308439154356 0.151947346283069 -0.135242251828087 ENSG00000184007 PTP4A2
ENST00000494444 0.514644810086794 0.147011714456431 -0.135706204456838 ENSG00000184007 PTP4A2
ENST00000529477 0.804748540557501 0.47902052275619 0.046478827044049 ENSG00000184007 PTP4A2
ENST00000533408 0.536850649113349 0.163790123095392 -0.0858228471580246 ENSG00000184007 PTP4A2
ENST00000475464 0.0578668066335909 0.00259113297894459 -0.209283804677319 ENSG00000184007 PTP4A2
ENST00000327300 0.845491843907162 0.551503279211393 0.0295799993254139 ENSG00000121774 KHDRBS1
ENST00000307714 0.859985717384245 0.582264878458008 0.0275948725430823 ENSG00000121774 KHDRBS1
ENST00000492989 0.455406502439803 0.110467035968831 0.0815005904708604 ENSG00000121774 KHDRBS1
ENST00000484270 0.834691680822815 0.529775633209282 -0.0345236228090453 ENSG00000121774 KHDRBS1
ENST00000366152 0.180737712876142 0.0171430463403663 -0.205556333956234 ENSG00000203325 RP11-277A4.4
ENST00000487305 0.665554952695339 0.284512960994298 -0.0907966958741236 ENSG00000121775 TMEM39B
ENST00000336294 0.650958923671504 0.268757540633563 -0.093537598085215 ENSG00000121775 TMEM39B
ENST00000438825 0.549577083503691 0.173237161221894 -0.136698488607458 ENSG00000121775 TMEM39B
ENST00000441402 0.650502015711994 0.268108077697817 -0.0935632073245647 ENSG00000121775 TMEM39B
ENST00000472503 0.463107998833293 0.114527877004465 -0.156837600103398 ENSG00000121775 TMEM39B
ENST00000456834 0.510342646949541 0.144192510274575 -0.13022864948268 ENSG00000121775 TMEM39B
ENST00000468135 0.650502015711994 0.268108077697817 -0.0935632073245647 ENSG00000121775 TMEM39B
ENST00000466321 0.549544183355251 0.173165866212073 -0.136713042668562 ENSG00000121775 TMEM39B
ENST00000373634 0.650958189478 0.268641240058937 -0.0935639590238559 ENSG00000121775 TMEM39B
ENST00000427288 0.52380100856123 0.153707644965336 -0.126656286862625 ENSG00000121775 TMEM39B
ENST00000476968 0.647466172326299 0.264998164225312 -0.0947158080180012 ENSG00000121775 TMEM39B
ENST00000498613 0.322881665915075 0.052718783788878 -0.222181326697731 ENSG00000121775 TMEM39B
ENST00000373625 0.473626154330943 0.121111637466796 -0.0730647544319946 ENSG00000025800 KPNA6
ENST00000471599 0.385581415725916 0.076832051742118 -0.08548164508429 ENSG00000025800 KPNA6
ENST00000537234 0.171908689786376 0.0157392575378579 -0.120309465711916 ENSG00000025800 KPNA6
ENST00000469790 0.692673024545087 0.31647168016576 -0.0641161006638222 ENSG00000025800 KPNA6
ENST00000545542 0.951495648246863 0.821717331195388 -0.0111879447567935 ENSG00000025800 KPNA6
ENST00000446515 0.750705788946953 0.391656572182299 -0.0495961101953737 ENSG00000025800 KPNA6
ENST00000515055 0.998369423080443 0.993597281904518 0.000493652329453545 ENSG00000250135 RP4-622L5.2
ENST00000373610 0.319282571153648 0.05152534666736 0.148684350055163 ENSG00000084652 TXLNA
ENST00000373609 0.319210367275754 0.0514944236780448 0.148642516866444 ENSG00000084652 TXLNA
ENST00000373602 0.529638871094321 0.158104213389286 0.1576576381811 ENSG00000160050 CCDC28B
ENST00000469003 0.527109060383603 0.156253871234446 0.186504435770451 ENSG00000160050 CCDC28B
ENST00000421922 0.528225360483669 0.15708652508344 0.157466174826773 ENSG00000160050 CCDC28B
ENST00000461819 0.529124514084633 0.157695542368955 0.157367299201844 ENSG00000160050 CCDC28B
ENST00000483009 0.500298607380107 0.137521065070208 0.164747880761243 ENSG00000160050 CCDC28B
ENST00000373604 0.835402077178058 0.531244633135977 -0.0889388960065587 ENSG00000224066 RP4-622L5.7
ENST00000421616 0.738888496227617 0.37521773638971 -0.133921320040934 ENSG00000224066 RP4-622L5.7
ENST00000537469 0.980356289278588 0.923337569791176 0.0130247819302158 ENSG00000160051 IQCC
ENST00000291358 0.973876717430166 0.899427655125391 0.0171292835878631 ENSG00000160051 IQCC
ENST00000409358 0.631290306525591 0.248180156554601 -0.135213894233605 ENSG00000222046 DCDC2B
ENST00000487056 0.639256829437492 0.255936582608379 -0.132877606963666 ENSG00000222046 DCDC2B
ENST00000466796 0.952670759819483 0.825164255887272 -0.0200956950574001 ENSG00000160055 TMEM234
ENST00000491434 0.903439827395702 0.680835806304304 0.0358436659762707 ENSG00000160055 TMEM234
ENST00000489170 0.903439827395702 0.680850380223703 0.0358571808896442 ENSG00000160055 TMEM234
ENST00000495091 0.938040065330535 0.776984950492368 0.0381160512990671 ENSG00000160055 TMEM234
ENST00000461402 0.903439827395702 0.680850380223703 0.0358571808896442 ENSG00000160055 TMEM234
ENST00000483001 0.902758299648296 0.67891517125903 0.0391929743981279 ENSG00000160055 TMEM234
ENST00000545122 0.884232055627063 0.634808545407423 0.0447531831789814 ENSG00000160055 TMEM234
ENST00000309777 0.871928157251933 0.607299570652993 0.0486183140878668 ENSG00000160055 TMEM234
ENST00000373593 0.872064686939312 0.607491793586507 0.0486172682884728 ENSG00000160055 TMEM234
ENST00000344461 0.868836306865808 0.600619002180209 0.0497733955133973 ENSG00000160055 TMEM234
ENST00000484490 0.879963730156803 0.624147312894238 0.0461441424074293 ENSG00000160055 TMEM234
ENST00000485689 0.982646968138741 0.931714175161416 0.0112736508820894 ENSG00000160055 TMEM234
ENST00000487174 0.755954784829367 0.399565980094739 0.0748809697755304 ENSG00000160055 TMEM234
ENST00000355082 0.869682264516519 0.60260698207045 0.0367363007780887 ENSG00000084623 EIF3I
ENST00000373586 0.888070837516318 0.644826286571414 0.0269627070769806 ENSG00000084623 EIF3I
ENST00000489353 0.976466053028469 0.908519961076383 0.00802206204003 ENSG00000084623 EIF3I
ENST00000471486 0.961257990469855 0.854575337557155 0.0128154080542319 ENSG00000084623 EIF3I
ENST00000483517 0.95947777104507 0.848011659282691 0.013264797662921 ENSG00000084623 EIF3I
ENST00000474371 0.912276169081808 0.70334745203782 0.0235264580876573 ENSG00000084623 EIF3I
ENST00000423995 0.769071327836161 0.419340898826104 0.071034234460942 ENSG00000220785 MTMR9LP
ENST00000403496 0.810385388240115 0.487834073203378 0.0596788552562257 ENSG00000220785 MTMR9LP
ENST00000441044 0.721399703537782 0.351906590706054 0.087635381350308 ENSG00000220785 MTMR9LP
ENST00000426597 0.772177582042761 0.425276960588118 0.0793254820737247 ENSG00000220785 MTMR9LP
ENST00000373582 0.529551358078069 0.157982601086981 0.162523297598814 ENSG00000183615 FAM167B
ENST00000373548 0.960876347826682 0.852617579715319 0.0124510523310914 ENSG00000116478 HDAC1
ENST00000481281 0.840939202677124 0.5414902398652 -0.0429961024575408 ENSG00000116478 HDAC1
ENST00000463172 0.849124133259747 0.560409092831291 -0.0414802911829327 ENSG00000116478 HDAC1
ENST00000428704 0.972148522945758 0.892650180589317 -0.00899461670504833 ENSG00000116478 HDAC1
ENST00000472928 0.832199431205282 0.524645893886353 -0.0447307448419288 ENSG00000116478 HDAC1
ENST00000373541 0.946024402202 0.804777156425667 0.0164945131669455 ENSG00000116478 HDAC1
ENST00000490081 0.941140128863936 0.786262334290387 0.0192478332140902 ENSG00000116478 HDAC1
ENST00000482310 0.916831445637474 0.714974860809901 0.0268396171410515 ENSG00000116478 HDAC1
ENST00000476391 0.894237577772496 0.659223634749484 0.0300807411675028 ENSG00000116478 HDAC1
ENST00000484305 0.689850745122306 0.313064999492675 -0.0832930263647189 ENSG00000116478 HDAC1
ENST00000471488 0.799956465454785 0.470890536460668 0.0545229340596006 ENSG00000116478 HDAC1
ENST00000329421 0.427639294420837 0.0958244912795624 0.144389326556893 ENSG00000175130 MARCKSL1
ENST00000574315 0.879507603811165 0.62323118415027 0.0473812992382204 ENSG00000162526 TSSK3
ENST00000416512 0.623329934846175 0.23969794465822 0.138165765320097 ENSG00000225828 FAM229A
ENST00000415596 0.650971321842202 0.268768327693397 0.130636795717059 ENSG00000225828 FAM229A
ENST00000373534 0.553830617932246 0.176603272580281 0.160808739402509 ENSG00000162526 TSSK3
ENST00000455895 0.436170461412407 0.100380408644946 0.146614400203926 ENSG00000160058 BSDC1
ENST00000413080 0.436170461412407 0.100380408644946 0.146614400203926 ENSG00000160058 BSDC1
ENST00000444377 0.437406395690911 0.10096967640935 0.146408141986839 ENSG00000160058 BSDC1
ENST00000341071 0.433770463802712 0.0992241505084466 0.146724418670771 ENSG00000160058 BSDC1
ENST00000526031 0.488963524790788 0.130328246549657 0.157182276731199 ENSG00000160058 BSDC1
ENST00000419121 0.488948608191869 0.130282068702018 0.157143134470677 ENSG00000160058 BSDC1
ENST00000446293 0.511475844507641 0.145032453441708 0.154874038325106 ENSG00000160058 BSDC1
ENST00000463967 0.616422088924193 0.232244787683955 0.105107003738997 ENSG00000160058 BSDC1
ENST00000373520 0.436003370221861 0.10028555065344 0.171110274179586 ENSG00000160058 BSDC1
ENST00000449308 0.444015314541859 0.104344093960433 0.167657626829607 ENSG00000160058 BSDC1
ENST00000527513 0.50316667718266 0.139427390344877 0.170984292268089 ENSG00000160058 BSDC1
ENST00000527163 0.518941042833289 0.150236514379328 0.167720747661307 ENSG00000160058 BSDC1
ENST00000530485 0.531991906148763 0.160041238715329 0.166377595470564 ENSG00000160058 BSDC1
ENST00000474414 0.579581662027221 0.197413854839663 0.157097123631808 ENSG00000160058 BSDC1
ENST00000530876 0.55432848495242 0.177012139904225 0.166673674028337 ENSG00000160058 BSDC1
ENST00000530753 0.557119996964825 0.179064297218622 0.1676666828228 ENSG00000160058 BSDC1
ENST00000533084 0.628509229055906 0.244886115258064 0.157202514624419 ENSG00000160058 BSDC1
ENST00000531222 0.763541681035072 0.411706609129289 0.124743546921592 ENSG00000160058 BSDC1
ENST00000480336 0.0539389148954653 0.00234733434435682 -0.265973377551281 ENSG00000254553 RP1-27O5.3
ENST00000373510 0.374865786371004 0.0724443302860818 -0.175735176042205 ENSG00000160062 ZBTB8A
ENST00000316459 0.0863524753510132 0.00491300014567045 -0.24540582847877 ENSG00000160062 ZBTB8A
ENST00000341885 0.38530722176758 0.0767251549653877 -0.105062367140686 ENSG00000176261 ZBTB8OS
ENST00000468695 0.428835173857435 0.0964637202190555 -0.109464929939406 ENSG00000176261 ZBTB8OS
ENST00000492007 0.447718423972033 0.106280777707274 -0.104538158177882 ENSG00000176261 ZBTB8OS
ENST00000373506 0.456817387392551 0.111183547270875 -0.103188459230028 ENSG00000176261 ZBTB8OS
ENST00000467652 0.724047977863724 0.355020854289668 -0.0812844946208388 ENSG00000176261 ZBTB8OS
ENST00000498691 0.869031998118756 0.601088614520038 -0.0381925279947013 ENSG00000176261 ZBTB8OS
ENST00000478041 0.450634450840218 0.107964787232031 -0.10443922570713 ENSG00000176261 ZBTB8OS
ENST00000473294 0.448771872231905 0.106918637790156 -0.104842763567549 ENSG00000176261 ZBTB8OS
ENST00000436661 0.453991397666127 0.109811333636591 -0.104284999979192 ENSG00000176261 ZBTB8OS
ENST00000373501 0.453991397666127 0.109792763514346 -0.104282849601794 ENSG00000176261 ZBTB8OS
ENST00000476493 0.452638049794028 0.109081120692314 -0.104300589111698 ENSG00000176261 ZBTB8OS
ENST00000465588 0.455034999956461 0.11029058515042 -0.10420546861236 ENSG00000176261 ZBTB8OS
ENST00000483138 0.453098853012812 0.109332845843895 -0.111385181044885 ENSG00000176261 ZBTB8OS
ENST00000479075 0.557644184293186 0.179392033861891 -0.0923685536153156 ENSG00000176261 ZBTB8OS
ENST00000473383 0.99214282888126 0.96883630988482 0.00341335917840611 ENSG00000176261 ZBTB8OS
ENST00000466361 0.696809515990912 0.3216537108477 -0.0770409052347012 ENSG00000176261 ZBTB8OS
ENST00000414241 0.998801867203182 0.996314724837554 0.000224763686009587 ENSG00000162521 RBBP4
ENST00000373493 0.977557070245319 0.913196515577806 -0.00642159110480608 ENSG00000162521 RBBP4
ENST00000527118 0.249849459944579 0.0316322418261716 0.107306366707226 ENSG00000162521 RBBP4
ENST00000401893 0.203646786194493 0.0213314300691569 0.12891335725186 ENSG00000162521 RBBP4
ENST00000524393 0.24768885988291 0.0310135028542789 0.107301210732705 ENSG00000162521 RBBP4
ENST00000526193 0.334647984736159 0.0566890817344192 0.0937947842279957 ENSG00000162521 RBBP4
ENST00000492348 0.973979527254941 0.899713697551386 -0.00633153981877532 ENSG00000162521 RBBP4
ENST00000544435 0.973979527254941 0.899713697551386 -0.00633153981877532 ENSG00000162521 RBBP4
ENST00000525506 0.212426720434727 0.0230646951956343 0.153944781080269 ENSG00000162521 RBBP4
ENST00000465780 0.243095104959312 0.0299930019710733 0.166958636072875 ENSG00000162521 RBBP4
ENST00000373485 0.941387083466987 0.787191577846381 -0.0142604302844267 ENSG00000162521 RBBP4
ENST00000477563 0.221514652791716 0.0250628201544203 0.128674933742842 ENSG00000162521 RBBP4
ENST00000458695 0.946341564248865 0.805654727645858 -0.0126928003346568 ENSG00000162521 RBBP4
ENST00000490500 0.432718123872665 0.0985530533681108 0.1169918208832 ENSG00000162521 RBBP4
ENST00000445722 0.514022969045206 0.146589486226232 0.0923587682780457 ENSG00000162521 RBBP4
ENST00000475321 0.858020578487415 0.577943589350097 -0.0389959649792184 ENSG00000162521 RBBP4
ENST00000531983 0.997644522223105 0.990347390871634 -0.00101943500323341 ENSG00000162521 RBBP4
ENST00000463378 0.497494095789127 0.135751735480992 -0.103055274999423 ENSG00000162521 RBBP4
ENST00000460669 0.539757545034707 0.166126816275284 -0.1012977571373 ENSG00000162521 RBBP4
ENST00000482190 0.514028722980009 0.146608859756896 -0.107465622535764 ENSG00000162521 RBBP4
ENST00000373484 0.961403607058684 0.855250836961223 -0.0112297605403769 ENSG00000162520 SYNC
ENST00000409190 0.989680344318789 0.958398350528926 -0.00318327653649274 ENSG00000162520 SYNC
ENST00000417633 0.885735307539233 0.639292038724786 0.0418270546467063 ENSG00000162520 SYNC
ENST00000426909 0.933486389627853 0.761534192592666 0.0281229655926191 ENSG00000162520 SYNC
ENST00000401073 0.441166862496886 0.102965555428756 0.143904687985754 ENSG00000162522 KIAA1522
ENST00000468130 0.998704802584436 0.995876840232745 -0.000536833941037306 ENSG00000162522 KIAA1522
ENST00000373481 0.349610965103967 0.0624135941453631 0.174278329284506 ENSG00000162522 KIAA1522
ENST00000294521 0.288097874660618 0.0416825205932378 0.216224205576082 ENSG00000162522 KIAA1522
ENST00000373480 0.228239638959038 0.0267409120685335 0.209755168978669 ENSG00000162522 KIAA1522
ENST00000469100 0.870542252600205 0.604531145636686 0.0392598159697907 ENSG00000134684 YARS
ENST00000373477 0.93907324176522 0.78015352622485 0.0126926274296762 ENSG00000134684 YARS
ENST00000490826 0.939743672015745 0.782393130837433 0.0214390944208444 ENSG00000134684 YARS
ENST00000487404 0.945747216758777 0.803384942582155 0.0168197289512449 ENSG00000134684 YARS
ENST00000478828 0.947241461923833 0.80803601470152 0.0163315645263331 ENSG00000134684 YARS
ENST00000481895 0.973508411696584 0.898124754392095 -0.00706169089684261 ENSG00000134684 YARS
ENST00000466052 0.450862962812294 0.108041891854681 -0.133607485624449 ENSG00000134684 YARS
ENST00000470377 0.573716698104143 0.192998710888653 -0.112394727721752 ENSG00000134684 YARS
ENST00000472692 0.694189142896551 0.318349476040429 0.106035691697406 ENSG00000134684 YARS
ENST00000530710 0.652284404036549 0.269996722509803 0.0922112304397406 ENSG00000116497 S100PBP
ENST00000373476 0.652643221209216 0.270303490802947 -0.0775797785646041 ENSG00000116497 S100PBP
ENST00000373475 0.673583161391507 0.293777240237554 -0.0737716775545186 ENSG00000116497 S100PBP
ENST00000529027 0.845996209164727 0.552836628093366 0.0598139581216401 ENSG00000116497 S100PBP
ENST00000531123 0.633748571482319 0.250595114871286 -0.0764411859338817 ENSG00000116497 S100PBP
ENST00000398243 0.940959920898405 0.785527646596427 -0.0188230004910192 ENSG00000116497 S100PBP
ENST00000356689 0.776213289006184 0.431201340089825 -0.0525224411713174 ENSG00000116497 S100PBP
ENST00000526230 0.854714769053156 0.570757789730037 0.0504380488009808 ENSG00000116497 S100PBP
ENST00000531256 0.878275160152609 0.620865065033078 0.0411175371191115 ENSG00000116497 S100PBP
ENST00000477248 0.144317116668374 0.0116547979791693 0.303198865385031 ENSG00000116497 S100PBP
ENST00000482212 0.884435693508037 0.635262673871923 0.0405798212344385 ENSG00000116497 S100PBP
ENST00000530552 0.14633688998311 0.0119466412586361 0.272220154663118 ENSG00000116497 S100PBP
ENST00000525203 0.934407481288827 0.764926202654013 -0.0323592807072352 ENSG00000116497 S100PBP
ENST00000524535 0.830814782000503 0.522681422318896 -0.0706560205576947 ENSG00000116497 S100PBP
ENST00000527692 0.908805382761627 0.693855244713723 0.0526081729675458 ENSG00000116497 S100PBP
ENST00000475486 0.946286754877075 0.805493079483883 0.0329781288741458 ENSG00000116497 S100PBP
ENST00000470896 0.440774936835294 0.102732092221659 0.163469727888844 ENSG00000121905 HPCA
ENST00000482771 0.756373962430506 0.400238728763755 0.10215543286915 ENSG00000121900 TMEM54
ENST00000329151 0.405458076064371 0.0856681557215984 0.173800375735936 ENSG00000121900 TMEM54
ENST00000373463 0.405477278947675 0.0856757883435075 0.17378749080377 ENSG00000121900 TMEM54
ENST00000474144 0.406116419272257 0.0859577788927867 0.173742313370002 ENSG00000121900 TMEM54
ENST00000475208 0.412398697099614 0.0886700422995933 0.172911657216852 ENSG00000121900 TMEM54
ENST00000463914 0.645390060677597 0.262534465565628 0.120165386411392 ENSG00000121900 TMEM54
ENST00000373456 0.752755618879538 0.394751890507531 0.0599146483863835 ENSG00000116514 RNF19B
ENST00000356990 0.752755618879538 0.394751890507531 0.0599146483863835 ENSG00000116514 RNF19B
ENST00000235150 0.733721862907797 0.367655078065786 0.0635223582430057 ENSG00000116514 RNF19B
ENST00000427524 0.606634245631822 0.223116006237244 0.0629529450272918 ENSG00000236065 RP1-117O3.2
ENST00000373449 0.546389812086597 0.170800123577121 0.0721271556681512 ENSG00000004455 AK2
ENST00000548033 0.697367133809297 0.322467196372428 0.0606057853856093 ENSG00000004455 AK2
ENST00000482191 0.99381691114687 0.974567715082398 0.00261381689980289 ENSG00000004455 AK2
ENST00000491241 0.877282729771799 0.618537547088516 -0.0311501237650797 ENSG00000004455 AK2
ENST00000467905 0.668876832675059 0.288089530354398 0.0632123697499797 ENSG00000004455 AK2
ENST00000354858 0.663735129581893 0.282584440038807 0.0796000751478228 ENSG00000004455 AK2
ENST00000480134 0.663735129581893 0.282584440038807 0.0796000751478228 ENSG00000004455 AK2
ENST00000550338 0.628152684010694 0.244563003052831 0.0874851671481135 ENSG00000004455 AK2
ENST00000469238 0.56500739296392 0.185411712480156 0.103237193727182 ENSG00000004455 AK2
ENST00000466029 0.572457480318862 0.191775803941641 0.102297293520809 ENSG00000004455 AK2
ENST00000487289 0.627520054296676 0.243921625231395 0.103806050957858 ENSG00000004455 AK2
ENST00000548559 0.751431809194066 0.392853845791276 0.0901250031637122 ENSG00000004455 AK2
ENST00000551979 0.898747829497111 0.670078908190982 0.0496246002484712 ENSG00000004455 AK2
ENST00000478635 0.624143313902183 0.240359043006737 0.130088676323192 ENSG00000142920 ADC
ENST00000358680 0.794086491024457 0.461105470452629 0.0717380412950264 ENSG00000142920 ADC
ENST00000294517 0.819298336320137 0.502546030899158 0.0497628507766027 ENSG00000142920 ADC
ENST00000481886 0.814860066678777 0.495398489711738 0.0505699112733933 ENSG00000142920 ADC
ENST00000475935 0.814860066678777 0.495398489711738 0.0505699112733933 ENSG00000142920 ADC
ENST00000462920 0.742536835878303 0.379653663613494 0.0994936070868656 ENSG00000142920 ADC
ENST00000471119 0.814860066678777 0.495398489711738 0.0505699112733933 ENSG00000142920 ADC
ENST00000495135 0.365591273639 0.0683723880679055 0.248942325172492 ENSG00000142920 ADC
ENST00000477570 0.55159316783614 0.174743398798846 0.137970867786511 ENSG00000142920 ADC
ENST00000483027 0.58852376673202 0.205144659457028 0.132570697346037 ENSG00000142920 ADC
ENST00000492420 0.615116704158628 0.231121675967253 0.131011631545206 ENSG00000142920 ADC
ENST00000398167 0.814860066678777 0.495398489711738 0.0505699112733933 ENSG00000142920 ADC
ENST00000373443 0.814860066678777 0.495398489711738 0.0505699112733933 ENSG00000142920 ADC
ENST00000497710 0.742736497114254 0.379814040930156 0.099425066631001 ENSG00000142920 ADC
ENST00000473089 0.55159316783614 0.174743398798846 0.137970867786511 ENSG00000142920 ADC
ENST00000484656 0.905450097473724 0.685629112395492 0.031671997510413 ENSG00000142920 ADC
ENST00000373440 0.972367851381576 0.894039896786469 0.0134625982989834 ENSG00000142920 ADC
ENST00000373441 0.966441478821056 0.874611204732594 0.0125662082701628 ENSG00000142920 ADC
ENST00000478204 0.995957234267989 0.983322128994138 -0.00167380203687095 ENSG00000142920 ADC
ENST00000291416 0.877576405501727 0.619278838871208 -0.0388266786975441 ENSG00000116525 TRIM62
ENST00000543586 0.822008663469173 0.506861882682133 -0.0583821245718083 ENSG00000116525 TRIM62
ENST00000485148 0.561885170681839 0.183205632927042 -0.125966448162556 ENSG00000116525 TRIM62
ENST00000486583 0.879175970502833 0.622696885559807 0.0644948666177354 ENSG00000116525 TRIM62
ENST00000483388 0.194547099681336 0.0196105812030552 -0.190507878065327 ENSG00000160094 ZNF362
ENST00000539719 0.717646934788918 0.347742021470958 -0.0565393569484075 ENSG00000160094 ZNF362
ENST00000490959 0.19936670420284 0.0204787656097415 -0.223310854292898 ENSG00000160094 ZNF362
ENST00000373428 0.970962228652213 0.888764013574723 -0.0082120311671391 ENSG00000160094 ZNF362
ENST00000477934 0.893588650672495 0.658144663370042 -0.0645597142377781 ENSG00000160094 ZNF362
ENST00000543783 0.377030842212341 0.0734108313929114 0.172771029124266 ENSG00000256142 AL513327.1
ENST00000588828 0.989917258046584 0.959648119867483 0.00589320605470338 ENSG00000225313 RP11-415J8.3
ENST00000457957 0.984566600919112 0.93926532099515 0.00874601857769599 ENSG00000225313 RP11-415J8.3
ENST00000587696 0.985239652025115 0.941577441276179 0.00850015816236212 ENSG00000225313 RP11-415J8.3
ENST00000431992 0.965491551236386 0.871168388215868 0.0088577151474084 ENSG00000134686 PHC2
ENST00000485928 0.975094036241091 0.90388170215146 0.00669750314638631 ENSG00000134686 PHC2
ENST00000373418 0.974596560431685 0.901435524024338 0.00686732019308123 ENSG00000134686 PHC2
ENST00000373422 0.975331918555033 0.905221365677173 0.00656558014506415 ENSG00000134686 PHC2
ENST00000257118 0.965491551236386 0.871174789838429 0.00885756881077599 ENSG00000134686 PHC2
ENST00000419414 0.808131840467438 0.484079197816893 -0.0323461867975641 ENSG00000134686 PHC2
ENST00000467894 0.889864421609469 0.648399436022378 0.0239112087446287 ENSG00000134686 PHC2
ENST00000373416 0.910479252009442 0.699038752121403 0.0200984968144003 ENSG00000134686 PHC2
ENST00000486897 0.981476649760586 0.927261407802398 -0.0051122238354207 ENSG00000134686 PHC2
ENST00000493483 0.998369423080443 0.993597732766549 -0.000445832153489386 ENSG00000134686 PHC2
ENST00000473158 0.646245099205148 0.263601178573346 0.064411637897756 ENSG00000134686 PHC2
ENST00000583214 0.986901732859317 0.94800029580569 0.00675244515183585 ENSG00000266239 MIR3605
ENST00000432703 0.988647011212552 0.955274600436569 0.00643492704545942 ENSG00000233246 RP11-415J8.5
ENST00000459964 0.957928867858619 0.842404925601497 0.027774321718888 ENSG00000134686 PHC2
ENST00000468406 0.594713380197661 0.210737096906533 -0.120457895922563 ENSG00000134686 PHC2
ENST00000484692 0.229529277306446 0.0270121049445486 -0.228737108605965 ENSG00000134686 PHC2
ENST00000361328 0.938386093829201 0.778159356862925 0.0238279793527356 ENSG00000121903 ZSCAN20
ENST00000373413 0.941686300941384 0.788013670081056 0.0266715697716506 ENSG00000121903 ZSCAN20
ENST00000480917 0.927276808938953 0.744560643203863 -0.0376118337690039 ENSG00000121903 ZSCAN20
ENST00000241312 0.574725989822823 0.193755590483878 -0.186140378031724 ENSG00000121904 CSMD2
ENST00000373381 0.574725989822823 0.1936824951427 -0.186174586790031 ENSG00000121904 CSMD2
ENST00000373380 0.668238453265771 0.287275106044481 -0.138431993564372 ENSG00000121904 CSMD2
ENST00000373388 0.643091989493648 0.260139980040889 -0.147658281547345 ENSG00000121904 CSMD2
ENST00000426886 0.620349903379315 0.236522745629586 0.0886336008496821 ENSG00000163866 SMIM12
ENST00000521580 0.436503871813414 0.100544809016515 0.130251831842907 ENSG00000163866 SMIM12
ENST00000446026 0.456940197537488 0.111260684792852 0.142168611267193 ENSG00000163866 SMIM12
ENST00000456842 0.46975934376793 0.118704873372376 0.13955382820663 ENSG00000163866 SMIM12
ENST00000423898 0.528080260930717 0.156951084770705 0.132738014037278 ENSG00000163866 SMIM12
ENST00000417239 0.669759413753723 0.289197762029308 0.121784964936323 ENSG00000163866 SMIM12
ENST00000417456 0.786632364593907 0.44876106325202 -0.0769191339894928 ENSG00000241014 RP11-244H3.1
ENST00000487874 0.660554479499964 0.279155550285841 -0.0816707324406553 ENSG00000271741 RP11-244H3.4
ENST00000373337 0.872723923162897 0.608681112419759 -0.0618162715428136 ENSG00000243749 ZMYM6NB
ENST00000373340 0.698615471151629 0.323965494693057 -0.0733171209499721 ENSG00000163867 ZMYM6
ENST00000493328 0.728431761150187 0.360368009890886 -0.0798516899897302 ENSG00000163867 ZMYM6
ENST00000357182 0.75563090569642 0.398852740004685 -0.0750339231859288 ENSG00000163867 ZMYM6
ENST00000466345 0.800793282542306 0.472755083824938 0.0911823911515999 ENSG00000163867 ZMYM6
ENST00000472971 0.60596760605121 0.222327309782844 -0.180902235404674 ENSG00000163867 ZMYM6
ENST00000415531 0.658421354840462 0.276644427822853 -0.0975935269762401 ENSG00000163867 ZMYM6
ENST00000317538 0.735538544205902 0.370437405456837 -0.0797723205659584 ENSG00000163867 ZMYM6
ENST00000460607 0.728591442211008 0.360560111991357 -0.0819005393195474 ENSG00000163867 ZMYM6
ENST00000373333 0.685825829209786 0.308098698331968 -0.0951074672186787 ENSG00000163867 ZMYM6
ENST00000471566 0.98982107222979 0.95865824108839 0.00669985500136333 ENSG00000163867 ZMYM6
ENST00000417119 0.619914830672286 0.236175088140234 -0.104865372518385 ENSG00000197056 ZMYM1
ENST00000359858 0.910947565728458 0.700529168595567 -0.0451459628382515 ENSG00000197056 ZMYM1
ENST00000466390 0.427154959026625 0.09549172709863 -0.182118105693125 ENSG00000197056 ZMYM1
ENST00000488455 0.876196160209478 0.616143080396031 -0.0578487407645429 ENSG00000197056 ZMYM1
ENST00000475654 0.510588826888825 0.144389185834589 -0.125338757634195 ENSG00000197056 ZMYM1
ENST00000373329 0.910947565728458 0.700529168595567 -0.0451459628382515 ENSG00000197056 ZMYM1
ENST00000373330 0.911091675542346 0.700862002582062 -0.0451064625941153 ENSG00000197056 ZMYM1
ENST00000476269 0.766560877289072 0.416114347770427 0.106947444297914 ENSG00000197056 ZMYM1
ENST00000463393 0.567880153956861 0.187708159641956 -0.194733989440519 ENSG00000197056 ZMYM1
ENST00000471991 0.51016409823023 0.144089866003241 -0.19790276248776 ENSG00000116560 SFPQ
ENST00000468598 0.800793282542306 0.472721140748199 0.0695879478209705 ENSG00000116560 SFPQ
ENST00000460428 0.668653450162709 0.287656140503696 0.0639988621688079 ENSG00000116560 SFPQ
ENST00000470472 0.765208194036458 0.414172374964719 0.0659111456682444 ENSG00000116560 SFPQ
ENST00000466745 0.797826317229653 0.467295761148447 0.0726772117002111 ENSG00000116560 SFPQ
ENST00000466213 0.891672954952785 0.653065021892483 0.0435432064032455 ENSG00000116560 SFPQ
ENST00000490668 0.831041047588233 0.522938551243027 0.0615115067914391 ENSG00000116560 SFPQ
ENST00000485365 0.796331797030818 0.464634358236281 0.0696266695284462 ENSG00000116560 SFPQ
ENST00000485454 0.961991632803941 0.85785351433187 0.0236062448277201 ENSG00000116560 SFPQ
ENST00000357214 0.517500895538057 0.149059809950629 0.102273171374723 ENSG00000116560 SFPQ
ENST00000373297 0.440882477754953 0.102860283983985 -0.160794933096336 ENSG00000146463 ZMYM4
ENST00000314607 0.440882477754953 0.102860283983985 -0.160794933096336 ENSG00000146463 ZMYM4
ENST00000441447 0.037935295604255 0.0013678835967037 -0.35824082997488 ENSG00000146463 ZMYM4
ENST00000432683 0.858996858828948 0.580371647657361 -0.0714479744885123 ENSG00000227409 ZMYM4-AS1
ENST00000457946 0.74839499787213 0.388232607929286 -0.0803326706155593 ENSG00000146463 ZMYM4
ENST00000482131 0.833356707078178 0.526472781665451 -0.0695988504723184 ENSG00000146463 ZMYM4
ENST00000470175 0.9387326896866 0.779197342609884 -0.0425896840883024 ENSG00000146463 ZMYM4
ENST00000492456 0.9918003366476 0.967055513177109 -0.0049841491770441 ENSG00000146463 ZMYM4
ENST00000325722 0.183154234662387 0.017547604579731 -0.112492563718761 ENSG00000142687 KIAA0319L
ENST00000373266 0.9901023898274 0.960496010430984 -0.00304076394817202 ENSG00000142687 KIAA0319L
ENST00000426982 0.13437570015227 0.0103389678130965 -0.13210702630677 ENSG00000142687 KIAA0319L
ENST00000461312 0.960038564068673 0.84924711917409 -0.0178756981172675 ENSG00000142687 KIAA0319L
ENST00000485551 0.840451246550855 0.540442819760746 -0.0329701438372259 ENSG00000142687 KIAA0319L
ENST00000473423 0.495719188338785 0.134611827750317 0.161405109597247 ENSG00000142687 KIAA0319L
ENST00000473844 0.931442606187513 0.755851579962324 0.0238849145200809 ENSG00000142687 KIAA0319L
ENST00000474856 0.876666435512043 0.617307874082338 0.0467215319030238 ENSG00000142687 KIAA0319L
ENST00000492544 0.896544378821811 0.664156203597022 0.0431941371495296 ENSG00000142687 KIAA0319L
ENST00000440579 0.0882530229836798 0.00507136542281014 -0.222895911958084 ENSG00000142687 KIAA0319L
ENST00000467109 0.985823451246005 0.944127240193428 0.00868942700336448 ENSG00000142687 KIAA0319L
ENST00000431916 0.301928712391271 0.0459073505140801 -0.166966172614549 ENSG00000142687 KIAA0319L
ENST00000482929 0.114121866012131 0.00786002037043992 -0.214780110257542 ENSG00000142687 KIAA0319L
ENST00000478463 0.0731801375121372 0.00374323115440562 -0.246032620347703 ENSG00000142687 KIAA0319L
ENST00000470388 0.0725204732817591 0.00366830425210381 -0.246501395321107 ENSG00000142687 KIAA0319L
ENST00000492888 0.121439513535221 0.00871487259382478 -0.229020933049387 ENSG00000142687 KIAA0319L
ENST00000469892 0.0887330394211494 0.0051157848447222 -0.243296534186638 ENSG00000142687 KIAA0319L
ENST00000494948 0.0464699749767215 0.00188583151108446 -0.308146008183467 ENSG00000142687 KIAA0319L
ENST00000476329 0.250471829315313 0.0317481293964727 -0.177713056654836 ENSG00000142687 KIAA0319L
ENST00000473465 0.388990854418804 0.0783346890406606 0.253213441232502 ENSG00000142687 KIAA0319L
ENST00000373253 0.558487887658117 0.180002859263816 0.161968980654775 ENSG00000020129 NCDN
ENST00000356090 0.546903415616091 0.171191791962001 0.164640161633918 ENSG00000020129 NCDN
ENST00000373243 0.547617171724123 0.171821375619834 0.164379379442239 ENSG00000020129 NCDN
ENST00000459931 0.305001113241924 0.0469111077399631 0.216935786290298 ENSG00000020129 NCDN
ENST00000437806 0.463543125827349 0.114771408606889 0.192712943210442 ENSG00000020129 NCDN
ENST00000423723 0.515720497811882 0.147915880238614 0.152245827110414 ENSG00000020129 NCDN
ENST00000444348 0.906673380777487 0.688751483250027 0.0553976522835012 ENSG00000239636 RP4-728D4.2
ENST00000373235 0.992030056181118 0.968014036282748 -0.0047439840726648 ENSG00000116819 TFAP2E
ENST00000373237 0.996777804737456 0.987074278685202 -0.00127475198935561 ENSG00000126067 PSMB2
ENST00000270815 0.65770461677672 0.275844480922384 0.101872044254761 ENSG00000142686 C1orf216
ENST00000503824 0.837989587964885 0.536601380795561 0.0710174685188541 ENSG00000142686 C1orf216
ENST00000453178 0.825887013090713 0.51407550847176 0.0738924913488758 ENSG00000142686 C1orf216
ENST00000251195 0.944828474392514 0.800107138908005 0.0276937737408418 ENSG00000092853 CLSPN
ENST00000466308 0.858321658829234 0.578768534398461 0.0653944108365778 ENSG00000092853 CLSPN
ENST00000318121 0.928332776053294 0.747290592419173 0.0372853960128164 ENSG00000092853 CLSPN
ENST00000373220 0.928332776053294 0.747290592419173 0.0372853960128164 ENSG00000092853 CLSPN
ENST00000520551 0.928332776053294 0.747290592419173 0.0372853960128164 ENSG00000092853 CLSPN
ENST00000373226 0.779674675415292 0.437333539291038 0.0837611253491051 ENSG00000232335 RP11-435D7.3
ENST00000517467 0.742944666123594 0.380338885766352 -0.125412374006225 ENSG00000092853 CLSPN
ENST00000373210 0.638060226673678 0.254809176256562 -0.0791079692906959 ENSG00000134698 AGO4
ENST00000488778 0.591312069264645 0.207418959674353 -0.16767896614862 ENSG00000134698 AGO4
ENST00000496257 0.632990124449792 0.249961038168517 0.142207943762302 ENSG00000134698 AGO4
ENST00000373206 0.883503158142181 0.633245231016384 0.0312682860131958 ENSG00000092847 AGO1
ENST00000373204 0.983519583938655 0.935585602844899 0.00475682160695879 ENSG00000092847 AGO1
ENST00000324350 0.370760844436818 0.0705702567181014 -0.207551691666217 ENSG00000126070 AGO3
ENST00000373191 0.342893634399573 0.0597153207771436 -0.216264494112093 ENSG00000126070 AGO3
ENST00000397828 0.432470591763948 0.0984219916388908 -0.186659014864572 ENSG00000126070 AGO3
ENST00000246314 0.218041689832462 0.0243238027958611 -0.245984945750334 ENSG00000126070 AGO3
ENST00000491443 0.509442236057284 0.143705846926388 -0.207222287846877 ENSG00000126070 AGO3
ENST00000466576 0.0867108257388102 0.00494161444474009 -0.377640019947203 ENSG00000271554 RP4-665N4.8
ENST00000471099 0.371263045394359 0.0707926072883905 -0.27734550952615 ENSG00000126070 AGO3
ENST00000373178 0.480374488342875 0.12510343528292 0.177585605506291 ENSG00000116863 ADPRHL2
ENST00000373166 0.967420901654632 0.877404485179992 0.00950286828576417 ENSG00000054116 TRAPPC3
ENST00000462715 0.993630717825254 0.973646872632298 -0.00209661914731255 ENSG00000054116 TRAPPC3
ENST00000373163 0.98556417884555 0.942680282338882 0.00451766977654751 ENSG00000054116 TRAPPC3
ENST00000373162 0.960780175594138 0.85201061599612 0.0116834827237168 ENSG00000054116 TRAPPC3
ENST00000469757 0.982805336467813 0.932683095954137 0.00628460079686941 ENSG00000054116 TRAPPC3
ENST00000373159 0.962115499048639 0.858572830697446 -0.0140589368679324 ENSG00000054116 TRAPPC3
ENST00000497251 0.499996879283816 0.137259259925687 -0.115637105035895 ENSG00000054116 TRAPPC3
ENST00000429533 0.690779263018809 0.314226894074068 0.10543220027582 ENSG00000116871 MAP7D1
ENST00000316156 0.573223821672627 0.192494275425049 0.139336800017596 ENSG00000116871 MAP7D1
ENST00000527764 0.92548624249003 0.739441391529641 0.0273203594439175 ENSG00000116871 MAP7D1
ENST00000373150 0.574264659692136 0.193351435644203 0.139039922164977 ENSG00000116871 MAP7D1
ENST00000373151 0.574264659692136 0.193344386198602 0.13903954454414 ENSG00000116871 MAP7D1
ENST00000530729 0.635429066141682 0.251986897888507 0.111445084504509 ENSG00000116871 MAP7D1
ENST00000462118 0.380771222629283 0.0749286939028758 0.203810510783876 ENSG00000116871 MAP7D1
ENST00000474796 0.418581622958333 0.0914265352005825 0.19366841585751 ENSG00000116871 MAP7D1
ENST00000530975 0.502886341410236 0.139219597582329 0.154196281863423 ENSG00000116871 MAP7D1
ENST00000487131 0.502370547366981 0.138951158891311 0.158067983370011 ENSG00000116871 MAP7D1
ENST00000373148 0.466145019141884 0.11615709829039 0.167135417790427 ENSG00000116871 MAP7D1
ENST00000532131 0.481352564530548 0.125812585879658 0.170284342052608 ENSG00000116871 MAP7D1
ENST00000487114 0.706752081697615 0.334172908203222 0.110083153521769 ENSG00000116871 MAP7D1
ENST00000354618 0.682161033224055 0.303878204483695 -0.0691245567169787 ENSG00000054118 THRAP3
ENST00000469141 0.731701173476232 0.365163292138813 -0.0664281332048483 ENSG00000054118 THRAP3
ENST00000478853 0.00516759653953917 6.91676172269267e-05 -0.307486706465739 ENSG00000054118 THRAP3
ENST00000466743 0.97893120296666 0.917293986297291 -0.0148220793261719 ENSG00000054118 THRAP3
ENST00000373139 0.967802168229104 0.879220271993418 -0.0195918679235758 ENSG00000214193 SH3D21
ENST00000453908 0.995594767035523 0.982122798794812 0.0025685193254589 ENSG00000214193 SH3D21
ENST00000426732 0.995594767035523 0.982122798794812 0.0025685193254589 ENSG00000214193 SH3D21
ENST00000312808 0.954355120236035 0.830293014546531 -0.0249725494319407 ENSG00000214193 SH3D21
ENST00000505871 0.943925488940767 0.797424957690686 -0.0302469204411579 ENSG00000214193 SH3D21
ENST00000480549 0.433451373365101 0.0988967626566984 0.206175352608564 ENSG00000214193 SH3D21
ENST00000496636 0.931960690655477 0.757333639967941 -0.0459361733731758 ENSG00000214193 SH3D21
ENST00000508854 0.766235813174969 0.415642455056847 0.118840380737185 ENSG00000214193 SH3D21
ENST00000474766 0.37015216925681 0.0703362864074937 0.241392846963492 ENSG00000214193 SH3D21
ENST00000270824 0.319382265411575 0.0515606103184035 0.259751975713071 ENSG00000142694 EVA1B
ENST00000490466 0.373215166317064 0.0717259671452956 0.244312770224763 ENSG00000142694 EVA1B
ENST00000373137 0.550075072789435 0.173660432136958 0.150274566452885 ENSG00000116883 RP11-268J15.5
ENST00000359297 0.968972856534525 0.882890033659671 0.0128352898924899 ENSG00000196182 STK40
ENST00000373129 0.954619999621586 0.831389288430536 -0.0184706050304402 ENSG00000196182 STK40
ENST00000373130 0.954619999621586 0.831389288430536 -0.0184706050304402 ENSG00000196182 STK40
ENST00000373132 0.954619999621586 0.831389288430536 -0.0184706050304402 ENSG00000196182 STK40
ENST00000460417 0.635667318271775 0.2521930295719 -0.0999316864341021 ENSG00000196182 STK40
ENST00000473733 0.521539460234216 0.152132915107749 -0.131277366076934 ENSG00000196182 STK40
ENST00000482458 0.493799832353833 0.13347598852648 -0.131451068422747 ENSG00000196182 STK40
ENST00000460017 0.632816464219849 0.249727244355182 -0.125541556427523 ENSG00000196182 STK40
ENST00000476041 0.829459562960036 0.520162160404619 0.0614934864086197 ENSG00000181817 LSM10
ENST00000315732 0.791220255317692 0.455823249813707 0.0724143072422641 ENSG00000181817 LSM10
ENST00000489912 0.748362948792428 0.388178575437946 0.0997641539301877 ENSG00000181817 LSM10
ENST00000468441 0.620776306714745 0.23706527870587 -0.14156084462298 ENSG00000116885 OSCP1
ENST00000495222 0.334532716629437 0.0566565662489458 -0.237254214616149 ENSG00000116885 OSCP1
ENST00000235532 0.0946189734657632 0.0056427360309391 -0.259364382245161 ENSG00000116885 OSCP1
ENST00000356637 0.0950511064375151 0.00569270183973129 -0.25929172602179 ENSG00000116885 OSCP1
ENST00000433045 0.0663878358189159 0.00319655102049148 -0.278767560713467 ENSG00000116885 OSCP1
ENST00000445843 0.0997193494003898 0.00619234842128292 -0.255919369004978 ENSG00000116885 OSCP1
ENST00000315643 0.0771311369345802 0.00410316779629834 -0.270400847912487 ENSG00000116885 OSCP1
ENST00000475160 0.421662883230326 0.0927181323320654 -0.243360556627526 ENSG00000116885 OSCP1
ENST00000528112 0.345286078298078 0.0606953480093438 -0.202161835577029 ENSG00000116885 OSCP1
ENST00000354267 0.676522443383911 0.29667267165976 -0.123943174582951 ENSG00000116885 OSCP1
ENST00000524789 0.742903083912195 0.38023239487243 -0.121471554257746 ENSG00000116885 OSCP1
ENST00000373116 0.987127660847544 0.948778341065425 -0.00523911179043019 ENSG00000116898 MRPS15
ENST00000488606 0.886891082638358 0.641944510117114 -0.0465251595810889 ENSG00000116898 MRPS15
ENST00000477040 0.978136359669914 0.914406784552571 -0.0120396463119904 ENSG00000116898 MRPS15
ENST00000462067 0.988816443682095 0.955897900230478 -0.00450989996016403 ENSG00000116898 MRPS15
ENST00000424989 0.667267864646138 0.286234452435031 0.123078975564384 ENSG00000233621 LINC01137
ENST00000373087 0.189914336363238 0.0186866233457942 0.292172092351214 ENSG00000163874 ZC3H12A
ENST00000373075 0.892011472576632 0.653859156886774 -0.0239707626173244 ENSG00000163875 MEAF6
ENST00000296214 0.906139635406152 0.687499518909805 -0.0223025923132629 ENSG00000163875 MEAF6
ENST00000373074 0.866559955281029 0.595431846967709 -0.0295619605098423 ENSG00000163875 MEAF6
ENST00000475828 0.890149235677459 0.649185053577962 -0.0255377555992014 ENSG00000163875 MEAF6
ENST00000487788 0.894898652439484 0.660329028970505 -0.0247119714757302 ENSG00000163875 MEAF6
ENST00000373073 0.928340530902005 0.747397753363344 -0.0171402177745047 ENSG00000163875 MEAF6
ENST00000487792 0.955299098903821 0.832925467474195 0.0109680344008259 ENSG00000163875 MEAF6
ENST00000448519 0.896976587249973 0.665222543171927 0.0244413172035402 ENSG00000163875 MEAF6
ENST00000485039 0.813654429888857 0.493395229660334 0.0418279334047574 ENSG00000163875 MEAF6
ENST00000296215 0.893355966087563 0.657648043346791 0.0339068370667317 ENSG00000163877 SNIP1
ENST00000468040 0.208122199123402 0.0222156640179934 0.227162238535086 ENSG00000163877 SNIP1
ENST00000493916 0.130649270266963 0.00981185022539447 0.332841473900355 ENSG00000163877 SNIP1
ENST00000296218 0.949305089974031 0.815118145276061 0.0272352689919465 ENSG00000163879 DNALI1
ENST00000466723 0.870374058160711 0.604054644552773 -0.0684618490549019 ENSG00000163879 DNALI1
ENST00000541606 0.960915629079995 0.852947789606595 0.0231433065809061 ENSG00000163879 DNALI1
ENST00000497858 0.996072523757931 0.983831117074461 0.00267634755028127 ENSG00000163879 DNALI1
ENST00000490029 0.99508376013914 0.97910238356534 -0.0037672018210866 ENSG00000134697 GNL2
ENST00000373062 0.96315140888441 0.862874879936384 0.0156703136436946 ENSG00000134697 GNL2
ENST00000462812 0.992592169878847 0.97001281710375 0.00509297180569821 ENSG00000134697 GNL2
ENST00000479255 0.998560705080969 0.995163941487334 0.000906317685804385 ENSG00000134697 GNL2
ENST00000538069 0.848905219215648 0.559723519585642 -0.0521660151610895 ENSG00000134697 GNL2
ENST00000469191 0.904633805226243 0.684025568522397 0.0436579071373453 ENSG00000134697 GNL2
ENST00000489146 0.567269772888283 0.187307487859534 -0.156515531401247 ENSG00000134697 GNL2
ENST00000463351 0.861478145416855 0.585079408314132 0.0479699116885572 ENSG00000134697 GNL2
ENST00000488496 0.655153834240142 0.272975584857481 0.100200048158797 ENSG00000134697 GNL2
ENST00000358011 0.827410777268102 0.516529647114312 0.0502032125423135 ENSG00000116922 C1orf109
ENST00000494120 0.798765388466576 0.469080314933503 0.0541172566957827 ENSG00000116922 C1orf109
ENST00000609516 0.577238160980047 0.195604806841089 -0.153215190984825 ENSG00000116922 C1orf109
ENST00000464178 0.421369924588634 0.092573785687082 -0.164607873104717 ENSG00000116922 C1orf109
ENST00000464085 0.646666700118314 0.264258249188934 0.100289116106021 ENSG00000116922 C1orf109
ENST00000491981 0.606324309931431 0.222771931692688 0.106939085176731 ENSG00000116922 C1orf109
ENST00000461359 0.335787124019953 0.0571469013826493 0.177655965176756 ENSG00000116922 C1orf109
ENST00000477060 0.312192113073376 0.04923680840849 0.187397369963242 ENSG00000116922 C1orf109
ENST00000486637 0.246537142563415 0.0307238549908267 0.211010548576274 ENSG00000116922 C1orf109
ENST00000491797 0.0446373962758089 0.00175853270940221 0.356856770763353 ENSG00000116922 C1orf109
ENST00000488137 0.0698506072800466 0.00345002999450481 0.331564986349161 ENSG00000116922 C1orf109
ENST00000472584 0.0280930623386197 0.000846166179422636 0.382519988686565 ENSG00000116922 C1orf109
ENST00000373055 0.937983069429157 0.776900118943398 -0.0173108132303999 ENSG00000134690 CDCA8
ENST00000327331 0.937983069429157 0.776900118943398 -0.0173108132303999 ENSG00000134690 CDCA8
ENST00000373044 0.310417326894985 0.0486373482945078 0.218125669631188 ENSG00000196449 YRDC
ENST00000373043 0.424555815226102 0.0941594065109782 0.246112061282064 ENSG00000197982 C1orf122
ENST00000419397 0.645761564108115 0.262963870708255 0.169439807729071 ENSG00000197982 C1orf122
ENST00000468084 0.491880895341527 0.132402989408352 0.22634003459413 ENSG00000197982 C1orf122
ENST00000373042 0.481238796342467 0.125733577522983 0.20704690748055 ENSG00000197982 C1orf122
ENST00000446260 0.509528452714571 0.143762557248527 0.198112280289069 ENSG00000197982 C1orf122
ENST00000373036 0.810299687359029 0.487751085154363 0.0377672389830134 ENSG00000188786 MTF1
ENST00000468190 0.756519711326322 0.40054420917486 0.102007399028461 ENSG00000188786 MTF1
ENST00000419993 0.695311815715006 0.319758618964916 0.121217116425317 ENSG00000230955 RP11-109P14.10
ENST00000373027 0.170412684113508 0.0154734987857769 -0.138435738645295 ENSG00000204084 INPP5B
ENST00000373023 0.24441553937814 0.0302613128244912 -0.125213864861014 ENSG00000204084 INPP5B
ENST00000373026 0.144786454413524 0.0117083216076536 -0.146853945512304 ENSG00000204084 INPP5B
ENST00000373024 0.142077941133482 0.0113514333352931 -0.146846542864458 ENSG00000204084 INPP5B
ENST00000487328 0.927100940353552 0.743942849292864 -0.0499812107443925 ENSG00000204084 INPP5B
ENST00000470364 0.879029532936451 0.622329890225988 -0.0541352319995571 ENSG00000204084 INPP5B
ENST00000474758 0.800589624594069 0.472298925241979 -0.0816101476595882 ENSG00000204084 INPP5B
ENST00000458109 0.847483931598047 0.557014668951301 0.0479008982461101 ENSG00000204084 INPP5B
ENST00000467066 0.934106172556027 0.763451827834029 0.033400075703284 ENSG00000204084 INPP5B
ENST00000373021 0.853185700463467 0.568204267108429 -0.066503544018787 ENSG00000204084 INPP5B
ENST00000491406 0.912375366107334 0.703555332252083 0.0434837778707709 ENSG00000204084 INPP5B
ENST00000373019 0.960602643675097 0.851594445509692 0.0132007577738598 ENSG00000183431 SF3A3
ENST00000448721 0.902229914360714 0.677548786436928 0.0312334331671489 ENSG00000183431 SF3A3
ENST00000487062 0.77056958356068 0.421927375320003 -0.0987030762159629 ENSG00000183431 SF3A3
ENST00000460925 0.978405231507229 0.915380490351426 -0.0111355535272511 ENSG00000183431 SF3A3
ENST00000489537 0.783774586201367 0.444093690839922 0.0591153739467898 ENSG00000183431 SF3A3
ENST00000461869 0.798739102642107 0.469048637027316 0.0528114501369012 ENSG00000183431 SF3A3
ENST00000470585 0.781880356912579 0.440849946045085 0.0565274954017761 ENSG00000183431 SF3A3
ENST00000488934 0.885982154501266 0.639725959602233 -0.0512861567796876 ENSG00000183431 SF3A3
ENST00000462258 0.671181836034956 0.290762685099487 0.0814687122568222 ENSG00000183431 SF3A3
ENST00000485803 0.95651280764489 0.837004570283808 0.0208654940646412 ENSG00000183386 FHL3
ENST00000373016 0.95651280764489 0.837004570283808 0.0208654940646412 ENSG00000183386 FHL3
ENST00000475084 0.985802028985893 0.943569987667834 0.00725063718661046 ENSG00000183386 FHL3
ENST00000477194 0.965353607540868 0.870607437015177 0.0169665513550296 ENSG00000183386 FHL3
ENST00000483132 0.800785101272225 0.472597882033627 0.0957377202897943 ENSG00000183386 FHL3
ENST00000483182 0.910217437843982 0.697782539649829 0.0306038817406255 ENSG00000183520 UTP11L
ENST00000486563 0.643827560795937 0.260825169699786 -0.0830094248404273 ENSG00000183520 UTP11L
ENST00000373014 0.990623614116312 0.963739331545643 -0.00386085302357035 ENSG00000183520 UTP11L
ENST00000537711 0.980356289278588 0.923423217793209 0.00871467848875185 ENSG00000183520 UTP11L
ENST00000488453 0.99507438459591 0.979057428772938 0.00286927832167955 ENSG00000183520 UTP11L
ENST00000373012 0.948548927320369 0.813045443675255 0.0326397946379303 ENSG00000185668 POU3F1
ENST00000432922 0.224398502636871 0.0258283448714688 -0.336398995466134 ENSG00000224592 RP5-884C9.2
ENST00000428151 0.303845830648044 0.0464947071446951 -0.298478393913969 ENSG00000224592 RP5-884C9.2
ENST00000373001 0.950960911532005 0.820245954651347 0.0198751640706499 ENSG00000116954 RRAGC
ENST00000474456 0.664094045319472 0.282899785987763 -0.104366764182103 ENSG00000116954 RRAGC
ENST00000493015 0.723454430704338 0.354236921658621 -0.0753566871740053 ENSG00000116954 RRAGC
ENST00000496778 0.940332969830146 0.7839362329038 -0.0312412375031395 ENSG00000116954 RRAGC
ENST00000433671 0.585408014618973 0.202586710022568 -0.105969455844788 ENSG00000228436 RP5-864K19.4
ENST00000456813 0.81340834365885 0.493035551302113 -0.0526886677518896 ENSG00000228436 RP5-864K19.4
ENST00000397572 0.869319879872954 0.60180108353979 -0.0453490913805248 ENSG00000214114 MYCBP
ENST00000494695 0.848324771103109 0.558660392723325 -0.0554742472835554 ENSG00000214114 MYCBP
ENST00000495043 0.840334023317686 0.540338451384608 -0.0604978794783791 ENSG00000214114 MYCBP
ENST00000489803 0.859916232552518 0.582022678373296 -0.0556501810962808 ENSG00000214114 MYCBP
ENST00000454994 0.859826733899357 0.581686384130483 -0.0556501918285861 ENSG00000131233 GJA9
ENST00000489575 0.859851406427462 0.581881501914878 -0.0556609195741488 ENSG00000214114 MYCBP
ENST00000465771 0.894961125140013 0.660638858761374 -0.0481968549071977 ENSG00000214114 MYCBP
ENST00000462027 0.963600059093766 0.864477113090145 0.0172159337691815 ENSG00000214114 MYCBP
ENST00000357771 0.414547016284459 0.0896193224482974 -0.251754541836311 ENSG00000131233 GJA9
ENST00000372990 0.2933491175486 0.0431738223102589 -0.257183323115541 ENSG00000158315 RHBDL2
ENST00000289248 0.37314279910139 0.0716768153247703 -0.233995470770824 ENSG00000158315 RHBDL2
ENST00000538156 0.372971454444394 0.0715474990401691 -0.234049803121896 ENSG00000158315 RHBDL2
ENST00000372985 0.376697473202839 0.0732494273705839 -0.232957801850382 ENSG00000158315 RHBDL2
ENST00000432648 0.366676222974403 0.0689643636659887 0.0818779296983755 ENSG00000174574 AKIRIN1
ENST00000446189 0.566998539763521 0.187139689323507 0.0581992036763442 ENSG00000174574 AKIRIN1
ENST00000372984 0.595211528186617 0.211343186578565 0.0537111954962221 ENSG00000174574 AKIRIN1
ENST00000531822 0.990507958333699 0.96268288970557 0.00278244691005533 ENSG00000174574 AKIRIN1
ENST00000372967 0.883466736141232 0.633195225916818 0.0471607307341558 ENSG00000168653 NDUFS5
ENST00000372969 0.883466736141232 0.633195225916818 0.0471607307341558 ENSG00000168653 NDUFS5
ENST00000545844 0.840491770608295 0.540505413569839 -0.0417208183387285 ENSG00000127603 MACF1
ENST00000567887 0.840831962034266 0.541311273468723 -0.0416421791672819 ENSG00000127603 MACF1
ENST00000372915 0.840703892865789 0.541081670476122 -0.0416643009450256 ENSG00000127603 MACF1
ENST00000539005 0.840491770608295 0.540528035765279 -0.0417211889746001 ENSG00000127603 MACF1
ENST00000317713 0.840491770608295 0.540528035765279 -0.0417211889746001 ENSG00000127603 MACF1
ENST00000361689 0.840703892865789 0.541081670476122 -0.0416643009450256 ENSG00000127603 MACF1
ENST00000524432 0.00428176197378885 5.31753692702602e-05 -0.314195687532986 ENSG00000127603 MACF1
ENST00000467673 4.90043899151675e-05 3.63662787596738e-08 -0.542876320254639 ENSG00000127603 MACF1
ENST00000564288 0.993443992122298 0.973138326269224 -0.00234990713719324 ENSG00000127603 MACF1
ENST00000494012 0.269040588219742 0.0364100776219627 -0.246678958619839 ENSG00000127603 MACF1
ENST00000536367 0.149342359779824 0.0123658786577614 -0.261197324441629 ENSG00000127603 MACF1
ENST00000480624 0.40827504244394 0.0867634200727991 -0.216324712337061 ENSG00000127603 MACF1
ENST00000469366 0.38591976201043 0.0769340771689954 -0.224629540316203 ENSG00000127603 MACF1
ENST00000289890 0.488472050863943 0.129946371577709 -0.229057265897776 ENSG00000226438 RP11-420K8.1
ENST00000496804 0.488695961776003 0.130119709428212 -0.105387662776265 ENSG00000127603 MACF1
ENST00000530262 0.549544183355251 0.173158910088737 -0.118008961621917 ENSG00000127603 MACF1
ENST00000485063 0.791472790622928 0.456333302350611 0.0980470693067049 ENSG00000127603 MACF1
ENST00000472385 0.949376124982347 0.815672418526538 -0.0249551485743554 ENSG00000127603 MACF1
ENST00000484393 0.410147522830265 0.0877131557608134 -0.177114781984672 ENSG00000127603 MACF1
ENST00000476350 0.588503823403557 0.20511563202002 -0.110043855258285 ENSG00000127603 MACF1
ENST00000372925 0.959136577193348 0.847228796652327 0.0136536243397425 ENSG00000127603 MACF1
ENST00000528611 0.252436756544363 0.0322313000284751 -0.282837130404268 ENSG00000127603 MACF1
ENST00000289893 0.937846318730673 0.776397034456819 0.020312070292232 ENSG00000127603 MACF1
ENST00000530275 0.773852264265165 0.427920927634551 0.0476029025861116 ENSG00000255103 KIAA0754
ENST00000482035 0.851223602149683 0.564566400377763 -0.0415842108292112 ENSG00000127603 MACF1
ENST00000473843 0.16916920824244 0.015250469780149 0.190695426927346 ENSG00000127603 MACF1
ENST00000469490 0.579725289867919 0.197534757336455 0.130805013298394 ENSG00000127603 MACF1
ENST00000487656 0.273614156658341 0.037610943724614 0.208462564393506 ENSG00000127603 MACF1
ENST00000360115 0.947270109319383 0.80827177096293 0.0194351469512192 ENSG00000127603 MACF1
ENST00000497964 0.870511403724019 0.604270390536574 0.040226124670775 ENSG00000127603 MACF1
ENST00000446276 0.919695775303615 0.723570069302483 0.0287190901884897 ENSG00000127603 MACF1
ENST00000442046 0.953742312160211 0.828428480233269 0.0170758189737109 ENSG00000127603 MACF1
ENST00000422234 0.912445348263487 0.703706093681489 -0.0317102212459605 ENSG00000127603 MACF1
ENST00000462496 0.942237553772676 0.789578112334491 -0.0217964319358258 ENSG00000127603 MACF1
ENST00000462103 0.980718142472172 0.924827542638242 -0.0104453620389419 ENSG00000127603 MACF1
ENST00000496360 0.821419856698169 0.50593039819768 0.0598252202138866 ENSG00000127603 MACF1
ENST00000497807 0.892988368957049 0.656594222856521 0.040628945460773 ENSG00000127603 MACF1
ENST00000331593 0.880651863607329 0.626377241141519 0.0672277812570326 ENSG00000183682 BMP8A
ENST00000331856 0.895717243636364 0.662500595350607 0.0650688448363501 ENSG00000182109 RP11-69E11.4
ENST00000458207 0.99214282888126 0.968860783924014 -0.00454961125995436 ENSG00000182109 RP11-69E11.4
ENST00000450157 0.930982211201792 0.754766549994229 -0.0338025192200219 ENSG00000182109 RP11-69E11.4
ENST00000431553 0.930327935750857 0.753287069564399 -0.0339737942606639 ENSG00000182109 RP11-69E11.4
ENST00000417869 0.864666830125684 0.591617183530559 -0.0572923225334719 ENSG00000182109 RP11-69E11.4
ENST00000440190 0.988987412070181 0.956302918076572 -0.0054936477418716 ENSG00000182109 RP11-69E11.4
ENST00000427240 0.912953088824797 0.705499181705792 -0.0321611158067417 ENSG00000243970 PPIEL
ENST00000482028 0.96491616061254 0.869182615968189 -0.0235593702455192 ENSG00000090621 PABPC4
ENST00000372856 0.00641534223050596 9.20105400499471e-05 0.138619534666655 ENSG00000090621 PABPC4
ENST00000372857 0.00648597785682849 9.33592383252128e-05 0.138679884575798 ENSG00000090621 PABPC4
ENST00000372858 0.0706864708517218 0.00352376500572397 0.10711592696858 ENSG00000090621 PABPC4
ENST00000372862 0.0623057126573483 0.00287587148141998 0.108539148572347 ENSG00000090621 PABPC4
ENST00000468476 0.452154886960762 0.1087836624225 0.132663544668762 ENSG00000090621 PABPC4
ENST00000437136 0.494116822007995 0.133599189812091 0.127647169073019 ENSG00000090621 PABPC4
ENST00000492468 0.669759413753723 0.289178072065305 0.0974408175388314 ENSG00000090621 PABPC4
ENST00000530186 0.817774866488976 0.499511905193416 -0.066455214573053 ENSG00000090621 PABPC4
ENST00000421687 0.399008612113615 0.0828453992087463 0.0772240587889023 ENSG00000090621 PABPC4
ENST00000484555 0.493302617851381 0.133145886868391 0.18326981176339 ENSG00000090621 PABPC4
ENST00000525045 0.520722455704095 0.151459543609596 0.1611077333848 ENSG00000090621 PABPC4
ENST00000527718 0.599187799879569 0.215085636230713 0.104310282953943 ENSG00000090621 PABPC4
ENST00000477556 0.164538745130645 0.0145139091960935 0.266389688136948 ENSG00000090621 PABPC4
ENST00000461578 0.174095418590771 0.0160836782122867 0.26239211249023 ENSG00000090621 PABPC4
ENST00000483770 0.485868871814793 0.128481657383961 0.161343962979447 ENSG00000090621 PABPC4
ENST00000525669 0.626153437934141 0.24272054068085 0.0948709903738075 ENSG00000090621 PABPC4
ENST00000470443 0.735313840383412 0.370140920486679 0.0446561256560666 ENSG00000090621 PABPC4
ENST00000415255 0.671553333491876 0.291215561281824 0.0524768807425859 ENSG00000228060 RP11-69E11.8
ENST00000513632 0.836558792202105 0.533979028561574 0.0509426107631375 ENSG00000090621 PABPC4
ENST00000525751 0.731501798332073 0.364965464164248 0.0599178629664156 ENSG00000090621 PABPC4
ENST00000474378 0.748807806583592 0.388840689965629 0.0567541168987145 ENSG00000090621 PABPC4
ENST00000529216 0.693234146908096 0.317276691948486 0.0678619301291977 ENSG00000090621 PABPC4
ENST00000492519 0.878249919316792 0.620670036381706 0.0391974924803332 ENSG00000090621 PABPC4
ENST00000451091 0.168372525411114 0.0151089935564849 0.211587875113398 ENSG00000090621 PABPC4
ENST00000531243 0.303478448808751 0.0463562371897049 0.268728667044991 ENSG00000090621 PABPC4
ENST00000470018 0.770485547643702 0.42147901196216 0.0593259321176462 ENSG00000084072 PPIE
ENST00000485507 0.630685376205389 0.247083485588844 0.108078114862145 ENSG00000084072 PPIE
ENST00000324379 0.718390087124109 0.348615996604595 0.0600261306023143 ENSG00000084072 PPIE
ENST00000356511 0.661487472612686 0.280047248778227 0.0715416300005137 ENSG00000084072 PPIE
ENST00000456578 0.533833347734583 0.161417236291645 0.12782065024202 ENSG00000084072 PPIE
ENST00000495526 0.718390087124109 0.348615996604595 0.0600261306023143 ENSG00000084072 PPIE
ENST00000482751 0.718390087124109 0.348615996604595 0.0600261306023143 ENSG00000084072 PPIE
ENST00000372830 0.661487472612686 0.280047248778227 0.0715416300005137 ENSG00000084072 PPIE
ENST00000497370 0.762135152396833 0.409212171897203 0.0550120113720069 ENSG00000084072 PPIE
ENST00000372835 0.693260037145391 0.3173124569118 0.0634726302324338 ENSG00000084072 PPIE
ENST00000470213 0.784247796540625 0.444976792434415 0.0512348679375269 ENSG00000084072 PPIE
ENST00000474804 0.76312179243281 0.411010506363461 0.0547452129962621 ENSG00000084072 PPIE
ENST00000475350 0.718390087124109 0.348615996604595 0.0600261306023143 ENSG00000084072 PPIE
ENST00000480169 0.736113056312382 0.371223376504816 0.0609518880321931 ENSG00000084072 PPIE
ENST00000441669 0.787866511973545 0.450700604041407 -0.0573185101072968 ENSG00000043514 TRIT1
ENST00000462797 0.787866511973545 0.450700604041407 -0.0573185101072968 ENSG00000043514 TRIT1
ENST00000316891 0.787866511973545 0.450700604041407 -0.0573185101072968 ENSG00000043514 TRIT1
ENST00000372818 0.787866511973545 0.450700604041407 -0.0573185101072968 ENSG00000043514 TRIT1
ENST00000495175 0.686929866389714 0.309295279460679 -0.0696971473266738 ENSG00000043514 TRIT1
ENST00000491865 0.674227453836236 0.294581651204367 -0.0716755333707101 ENSG00000043514 TRIT1
ENST00000537223 0.518198088551069 0.149496110738323 -0.102179798642274 ENSG00000043514 TRIT1
ENST00000537440 0.518198088551069 0.149496110738323 -0.102179798642274 ENSG00000043514 TRIT1
ENST00000541099 0.518198088551069 0.149496110738323 -0.102179798642274 ENSG00000043514 TRIT1
ENST00000545233 0.518198088551069 0.149496110738323 -0.102179798642274 ENSG00000043514 TRIT1
ENST00000465417 0.936604474488836 0.771497519363045 0.0297400786765748 ENSG00000043514 TRIT1
ENST00000492612 0.389289109694061 0.0784749044854205 -0.136989315186171 ENSG00000043514 TRIT1
ENST00000467774 0.991918394471591 0.96762323323711 -0.00587249628106546 ENSG00000043514 TRIT1
ENST00000489945 0.294316785908774 0.0435222102674274 -0.159387207104497 ENSG00000043514 TRIT1
ENST00000486825 0.330809582121987 0.055247770454571 -0.155549661082745 ENSG00000043514 TRIT1
ENST00000469476 0.912609563042633 0.704342069440715 -0.0349438272770853 ENSG00000043514 TRIT1
ENST00000544981 0.250397444536299 0.0317318526792902 -0.200137770262262 ENSG00000043514 TRIT1
ENST00000462243 0.84094171395133 0.541507257851032 -0.0749789443205825 ENSG00000043514 TRIT1
ENST00000372811 0.836132173535905 0.533100872999477 0.0720377586746261 ENSG00000168389 MFSD2A
ENST00000420632 0.922260663502684 0.7296074386323 0.0398277036641763 ENSG00000168389 MFSD2A
ENST00000434861 0.97110905405924 0.88943620701844 -0.0182502099671822 ENSG00000168389 MFSD2A
ENST00000372809 0.836132173535905 0.533100872999477 0.0720377586746261 ENSG00000168389 MFSD2A
ENST00000483824 0.836132173535905 0.533100872999477 0.0720377586746261 ENSG00000168389 MFSD2A
ENST00000469745 0.79917929100651 0.46977827958114 0.0901944196359879 ENSG00000168389 MFSD2A
ENST00000480630 0.526557210758457 0.155967670856648 0.172823417444695 ENSG00000168389 MFSD2A
ENST00000491515 0.29820166440224 0.0448517637018209 0.285275405079985 ENSG00000168389 MFSD2A
ENST00000372797 0.659787323876922 0.278268903971961 0.0356688171890469 ENSG00000131236 CAP1
ENST00000372802 0.656627135655613 0.274597457615205 0.0358762027236482 ENSG00000131236 CAP1
ENST00000449311 0.345237093386313 0.060680218050841 0.118475812208739 ENSG00000131236 CAP1
ENST00000421589 0.373009065059104 0.0715623623140852 0.113489771768904 ENSG00000131236 CAP1
ENST00000414893 0.336184322374876 0.0573381642477351 0.0905969346502433 ENSG00000131236 CAP1
ENST00000414281 0.374135585046317 0.0721354290975969 0.113299772567079 ENSG00000131236 CAP1
ENST00000420216 0.360567842617353 0.0665303704029428 0.115267154176723 ENSG00000131236 CAP1
ENST00000372792 0.294441004471843 0.0435683525295932 0.0596627824428618 ENSG00000131236 CAP1
ENST00000372798 0.367224133455133 0.0691749922202224 0.0540785549696837 ENSG00000131236 CAP1
ENST00000340450 0.658328347213334 0.276494177163209 0.0359261253517573 ENSG00000131236 CAP1
ENST00000372805 0.573293158869034 0.192584297083317 0.0390696235061449 ENSG00000131236 CAP1
ENST00000435719 0.325693522034913 0.0536245054304708 0.0990805749391409 ENSG00000131236 CAP1
ENST00000427843 0.409055326274343 0.0871620766208156 0.10462954028806 ENSG00000131236 CAP1
ENST00000417287 0.352676703065307 0.0636576719342982 0.116693031436481 ENSG00000131236 CAP1
ENST00000424977 0.373795595250832 0.0719805718167105 0.113287179316574 ENSG00000131236 CAP1
ENST00000446031 0.880364979330508 0.625024924254972 0.0600257084088172 ENSG00000131236 CAP1
ENST00000479759 0.864496408676109 0.591293993966162 -0.0300909672911066 ENSG00000131236 CAP1
ENST00000461993 0.938181018631716 0.777369417051321 -0.0165134201360548 ENSG00000131236 CAP1
ENST00000494114 0.869210209756336 0.601558140908415 -0.0297055015091488 ENSG00000131236 CAP1
ENST00000433473 0.744443819812671 0.38254901259772 0.0405900480268581 ENSG00000131238 PPT1
ENST00000529905 0.742415418715559 0.379285685316598 0.04154770070773 ENSG00000131238 PPT1
ENST00000530704 0.698220814721326 0.323533138199579 0.0503250309162942 ENSG00000131238 PPT1
ENST00000372775 0.967420901654632 0.877506325680373 0.0102520811523123 ENSG00000131238 PPT1
ENST00000449045 0.672507099620335 0.292410846069926 0.0536261152141124 ENSG00000131238 PPT1
ENST00000439754 0.823233681877543 0.509186408024887 0.0365953397790158 ENSG00000131238 PPT1
ENST00000530076 0.912418060507392 0.703677179522497 0.0245740185843676 ENSG00000131238 PPT1
ENST00000527311 0.535002766492153 0.16238197480969 0.0803961901551681 ENSG00000131238 PPT1
ENST00000372779 0.309452523318581 0.0483468875027426 0.133053156250216 ENSG00000131238 PPT1
ENST00000526547 0.733633841976893 0.367509738693308 0.0680744034877095 ENSG00000131238 PPT1
ENST00000372771 0.345704169594331 0.0608428128167201 -0.186683226881477 ENSG00000117000 RLF
ENST00000567508 0.793988126507678 0.460819556489146 0.10092889044645 ENSG00000259943 RP1-39G22.7
ENST00000372759 0.876268245639603 0.616300489252584 0.0363887776623291 ENSG00000084073 ZMPSTE24
ENST00000479131 0.499866059440248 0.137081534079749 0.144243334429178 ENSG00000084073 ZMPSTE24
ENST00000472583 0.501960545350119 0.138739172586598 0.125752455343528 ENSG00000084073 ZMPSTE24
ENST00000474142 0.664742620056797 0.283598139981282 0.113076167631144 ENSG00000084073 ZMPSTE24
ENST00000435168 0.833288279719165 0.526354166323166 -0.0486748113219423 ENSG00000084070 SMAP2
ENST00000372718 0.868859773793903 0.600769571196681 -0.0340422910105601 ENSG00000084070 SMAP2
ENST00000372708 0.447473788468047 0.106153991767131 -0.134329003220701 ENSG00000084070 SMAP2
ENST00000539317 0.600898213766213 0.216556529361935 -0.11537258681238 ENSG00000084070 SMAP2
ENST00000487871 0.342679782850293 0.0594918890632801 -0.2364889843202 ENSG00000084070 SMAP2
ENST00000469416 0.943228680072198 0.793919823651375 -0.0360775424487394 ENSG00000187801 ZFP69B
ENST00000361584 0.94316971399407 0.793606725450232 -0.0361736139458314 ENSG00000187801 ZFP69B
ENST00000484445 0.94316971399407 0.793606725450232 -0.0361736139458314 ENSG00000187801 ZFP69B
ENST00000411995 0.94347281306827 0.795124150667655 -0.0358980222885245 ENSG00000187801 ZFP69B
ENST00000372706 0.97032138079911 0.886830109346232 -0.0175110354645165 ENSG00000187815 ZFP69
ENST00000372705 0.958530009236064 0.844649885859793 -0.0253665450860109 ENSG00000187815 ZFP69
ENST00000450713 0.574078080611775 0.19316979062836 -0.135841846116012 ENSG00000238287 RP11-656D10.3
ENST00000358527 0.976422224863885 0.90838806965125 0.0131823760975619 ENSG00000164002 EXO5
ENST00000372703 0.976422224863885 0.90838806965125 0.0131823760975619 ENSG00000164002 EXO5
ENST00000420209 0.872198695709414 0.607713619835147 0.0627499077655836 ENSG00000164002 EXO5
ENST00000296380 0.979746763164027 0.920068305280975 0.0113179341698272 ENSG00000164002 EXO5
ENST00000432259 0.956954943726052 0.838765121041631 0.0272798501528366 ENSG00000164002 EXO5
ENST00000418186 0.879480925623478 0.623155595091445 0.0602573114179805 ENSG00000164002 EXO5
ENST00000415550 0.989893551166922 0.959347062227736 0.00652425463451466 ENSG00000164002 EXO5
ENST00000443729 0.887233866947894 0.64275120372936 0.0584611997622392 ENSG00000164002 EXO5
ENST00000419161 0.887233866947894 0.64275120372936 0.0584611997622392 ENSG00000164002 EXO5
ENST00000471429 0.892812003816252 0.656120514600659 0.0645513984596188 ENSG00000164002 EXO5
ENST00000453437 0.830959699455994 0.522808531144308 0.0882584319505073 ENSG00000227278 RP11-656D10.5
ENST00000437060 0.913174651170881 0.705969526790701 -0.0558635467149186 ENSG00000238186 RP11-656D10.6
ENST00000372699 0.970797197041476 0.888368397536702 0.0170930398498236 ENSG00000117010 ZNF684
ENST00000465152 0.944195732750624 0.798475655455087 0.0285430261095137 ENSG00000117010 ZNF684
ENST00000372696 0.914204583247232 0.708729107431941 0.0418427940285392 ENSG00000117010 ZNF684
ENST00000372697 0.914204583247232 0.708729107431941 0.0418427940285392 ENSG00000117010 ZNF684
ENST00000493756 0.979800726026414 0.920504578578536 0.0122383238505793 ENSG00000117010 ZNF684
ENST00000472043 0.628189384693244 0.244603676254179 -0.178824401188933 ENSG00000117010 ZNF684
ENST00000372684 0.993480701864294 0.973234881551486 -0.00450696384611775 ENSG00000117016 RIMS3
ENST00000606277 0.201552214795755 0.0209319150413513 0.308211355323014 ENSG00000272145 NFYC-AS1
ENST00000467203 0.465087534166186 0.115679897038298 -0.137768674856544 ENSG00000066136 NFYC
ENST00000424419 0.357472733475957 0.0654852336914973 -0.148553560493028 ENSG00000066136 NFYC
ENST00000427410 0.501422374554695 0.138418413717491 -0.118145544084775 ENSG00000066136 NFYC
ENST00000447388 0.599172789837955 0.215050150463506 -0.0944463127468035 ENSG00000066136 NFYC
ENST00000425457 0.499866059440248 0.137080377018018 -0.118629335125755 ENSG00000066136 NFYC
ENST00000453631 0.489458565713593 0.130592919832355 -0.138495657060948 ENSG00000066136 NFYC
ENST00000456393 0.596900924075424 0.213123684684826 -0.094753036316629 ENSG00000066136 NFYC
ENST00000372654 0.481198441363551 0.125678732312364 -0.126874846159569 ENSG00000066136 NFYC
ENST00000534399 0.275906980326148 0.0382447108689592 -0.207906434517225 ENSG00000066136 NFYC
ENST00000372653 0.405453359445192 0.0856536044039152 -0.149311930371048 ENSG00000066136 NFYC
ENST00000372669 0.256041175057178 0.0330418729416338 -0.193495809944841 ENSG00000066136 NFYC
ENST00000372652 0.512445764029875 0.145543064751765 -0.125422979914553 ENSG00000066136 NFYC
ENST00000372651 0.383165478686808 0.0759285664098352 -0.160911427129534 ENSG00000066136 NFYC
ENST00000531464 0.883103629466261 0.632382944806729 -0.0631487200800269 ENSG00000066136 NFYC
ENST00000440226 0.829961739955292 0.521022033265521 -0.0636170203923442 ENSG00000066136 NFYC
ENST00000525290 0.887449057323627 0.643014248277179 -0.0585276607561552 ENSG00000066136 NFYC
ENST00000530965 0.956471496279873 0.836693414409454 -0.0279431624015945 ENSG00000066136 NFYC
ENST00000416859 0.869084475171833 0.60135352908693 -0.0605355621667839 ENSG00000066136 NFYC
ENST00000308733 0.990635518568199 0.963808707861055 -0.00430428606867105 ENSG00000066136 NFYC
ENST00000414185 0.982922113043242 0.933364675793807 -0.00694550291200351 ENSG00000066136 NFYC
ENST00000525349 0.791625474265351 0.45651715455409 -0.0821905469435349 ENSG00000066136 NFYC
ENST00000483091 0.709200524019716 0.337147168071123 -0.132485905573801 ENSG00000066136 NFYC
ENST00000488635 0.751867317607196 0.393451140830625 0.0959939760021887 ENSG00000066136 NFYC
ENST00000496608 0.410091328171376 0.0876940645790832 0.173593230665655 ENSG00000066136 NFYC
ENST00000372621 0.339971132791006 0.0584440374806869 0.101409344285578 ENSG00000171793 CTPS1
ENST00000541520 0.36125299044333 0.0667555540882887 0.0957036631168271 ENSG00000171793 CTPS1
ENST00000470271 0.201912620916356 0.0210147520005742 0.194040046294189 ENSG00000171793 CTPS1
ENST00000475060 0.0947981198904412 0.0056630748072486 0.259823420690033 ENSG00000171793 CTPS1
ENST00000479480 0.348212776255588 0.0618489027863824 0.149690081931599 ENSG00000171793 CTPS1
ENST00000543104 0.298009910293836 0.0447897707366964 0.141403358266277 ENSG00000171793 CTPS1
ENST00000372616 0.34334766224691 0.0599009914497739 0.0989163131765508 ENSG00000171793 CTPS1
ENST00000480420 0.975286380055891 0.90490991808551 -0.00793886864866243 ENSG00000171793 CTPS1
ENST00000463285 0.863324691884504 0.589201780647562 -0.0388224187745907 ENSG00000171793 CTPS1
ENST00000486889 0.793008729543453 0.458911207038089 -0.0644110845596717 ENSG00000171793 CTPS1
ENST00000497210 0.873469419693551 0.609905436424472 0.0504007493740648 ENSG00000171793 CTPS1
ENST00000464283 0.411440886369969 0.0883224918606582 0.132833618265821 ENSG00000171793 CTPS1
ENST00000463423 0.24768885988291 0.0310108238827676 0.168539120235471 ENSG00000171793 CTPS1
ENST00000498694 0.361797038786218 0.0668924661105915 0.13668534492083 ENSG00000171793 CTPS1
ENST00000302946 0.967635476991446 0.878645097181215 0.0216757392475587 ENSG00000171790 SLFNL1
ENST00000372613 0.979984425683716 0.921784706105159 0.0139366802649647 ENSG00000171790 SLFNL1
ENST00000397197 0.979984425683716 0.921784706105159 0.0139366802649647 ENSG00000171790 SLFNL1
ENST00000439569 0.979984425683716 0.921784706105159 0.0139366802649647 ENSG00000171790 SLFNL1
ENST00000372611 0.979984425683716 0.92133388011957 0.0140184724204555 ENSG00000171790 SLFNL1
ENST00000359345 0.956333994796493 0.836368627623328 -0.0288651425649065 ENSG00000171790 SLFNL1
ENST00000456518 0.100626283054911 0.00627357590882313 -0.224621432409294 ENSG00000010803 SCMH1
ENST00000397174 0.0771311369345802 0.00410431229473105 -0.227773041261921 ENSG00000010803 SCMH1
ENST00000402904 0.0771311369345802 0.00410431229473105 -0.227773041261921 ENSG00000010803 SCMH1
ENST00000361191 0.0772186806441356 0.00411454480176352 -0.22776336747472 ENSG00000010803 SCMH1
ENST00000361705 0.0772186806441356 0.00411454480176352 -0.22776336747472 ENSG00000010803 SCMH1
ENST00000397171 0.0772186806441356 0.00411454480176352 -0.22776336747472 ENSG00000010803 SCMH1
ENST00000372597 0.0814061784562547 0.00448052248840113 -0.264060770999174 ENSG00000010803 SCMH1
ENST00000372596 0.0814061784562547 0.00448052248840113 -0.264060770999174 ENSG00000010803 SCMH1
ENST00000337495 0.0814061784562547 0.00448052248840113 -0.264060770999174 ENSG00000010803 SCMH1
ENST00000326197 0.0912652556065527 0.00535716032396575 -0.227271651174689 ENSG00000010803 SCMH1
ENST00000372595 0.0819314928607623 0.00453216095772291 -0.222861833806405 ENSG00000010803 SCMH1
ENST00000472037 0.797364578906155 0.466600386438585 0.0618329665947528 ENSG00000010803 SCMH1
ENST00000460215 0.964280149779002 0.866801281443974 -0.0132456269918379 ENSG00000010803 SCMH1
ENST00000498793 0.89967671492336 0.672037213313051 -0.0336323665800487 ENSG00000010803 SCMH1
ENST00000489421 0.733509324345038 0.367223838892635 -0.0877548193190154 ENSG00000010803 SCMH1
ENST00000482530 0.483756342095699 0.127147431667944 -0.169954677237259 ENSG00000010803 SCMH1
ENST00000488592 0.0879476645025458 0.00504547493571366 -0.319596493386083 ENSG00000010803 SCMH1
ENST00000372583 0.133733251291361 0.0102441439743501 -0.242099008345954 ENSG00000127124 HIVEP3
ENST00000372584 0.12929611089532 0.00965907203253572 -0.243440553634776 ENSG00000127124 HIVEP3
ENST00000247584 0.990429491079941 0.962019486100839 0.00455196038487029 ENSG00000127124 HIVEP3
ENST00000460604 0.982922113043242 0.933389123917175 -0.00959512865540732 ENSG00000127124 HIVEP3
ENST00000429157 0.996375992587086 0.985324027001952 0.00174736058837539 ENSG00000127124 HIVEP3
ENST00000491442 0.0624127080145502 0.00288888413134937 -0.332672648433482 ENSG00000127124 HIVEP3
ENST00000489103 0.110304753965025 0.0073875137465524 -0.331218641703438 ENSG00000127124 HIVEP3
ENST00000479350 0.031758671948499 0.0010430011192649 -0.381779510941582 ENSG00000127124 HIVEP3
ENST00000372571 0.77288051651277 0.426323748442362 -0.0446414323528998 ENSG00000198815 FOXJ3
ENST00000372572 0.520981831716909 0.151666150464304 -0.130177775475004 ENSG00000198815 FOXJ3
ENST00000372573 0.520472589045452 0.151350956502614 -0.12989531772971 ENSG00000198815 FOXJ3
ENST00000361346 0.520208768686801 0.151204617367877 -0.13004422481039 ENSG00000198815 FOXJ3
ENST00000361776 0.520208768686801 0.151204617367877 -0.13004422481039 ENSG00000198815 FOXJ3
ENST00000545068 0.573223821672627 0.192494215704778 -0.11931721816923 ENSG00000198815 FOXJ3
ENST00000445886 0.50766925866534 0.142457293596776 -0.188682398152579 ENSG00000198815 FOXJ3
ENST00000422278 0.955146630987273 0.83253964652302 0.0323415671421734 ENSG00000198815 FOXJ3
ENST00000454417 0.321465545888163 0.0522158678343236 -0.221678383827894 ENSG00000198815 FOXJ3
ENST00000372562 0.842470173074638 0.545257464587847 0.0371658948550105 ENSG00000127125 PPCS
ENST00000455780 0.822580449537806 0.507688538485513 0.0437159228596858 ENSG00000127125 PPCS
ENST00000372560 0.587774393353161 0.20462685907398 0.132024636778775 ENSG00000127125 PPCS
ENST00000472013 0.819612899323543 0.503030869655808 0.0442529966331146 ENSG00000127125 PPCS
ENST00000372561 0.822660318685705 0.507852675798594 0.0437140729002699 ENSG00000127125 PPCS
ENST00000372556 0.822660318685705 0.507852675798594 0.0437140729002699 ENSG00000127125 PPCS
ENST00000471420 0.93368282318683 0.761973698766601 -0.0282338633683506 ENSG00000127125 PPCS
ENST00000482168 0.966306676389636 0.874318741020482 -0.0155673898574752 ENSG00000127125 PPCS
ENST00000469615 0.872531394905158 0.608326310357828 -0.0662539023773998 ENSG00000127125 PPCS
ENST00000475614 0.897317222188408 0.666106222306362 -0.0582368598394011 ENSG00000186409 CCDC30
ENST00000428554 0.635160479824262 0.251813440739823 -0.144144348035714 ENSG00000186409 CCDC30
ENST00000477155 0.634594627989874 0.251197697609156 -0.14418921616027 ENSG00000186409 CCDC30
ENST00000468651 0.438793205405565 0.101793847678798 -0.232591021830312 ENSG00000186409 CCDC30
ENST00000492422 0.527172166542006 0.156304403701112 -0.205438507647203 ENSG00000186409 CCDC30
ENST00000495044 0.773890712365139 0.427968885635117 -0.114159073099049 ENSG00000186409 CCDC30
ENST00000507855 0.599555155534185 0.215495866158438 -0.163937516694853 ENSG00000186409 CCDC30
ENST00000509712 0.560616358587579 0.182011391182736 -0.19630510488071 ENSG00000186409 CCDC30
ENST00000471390 0.647866962478342 0.26535496898876 -0.1612163085587 ENSG00000186409 CCDC30
ENST00000342022 0.658002463206052 0.276061132119062 -0.15822899131594 ENSG00000186409 CCDC30
ENST00000340612 0.683113040959654 0.305104489689056 -0.148873396815792 ENSG00000186409 CCDC30
ENST00000514642 0.758567846162455 0.403623960438796 -0.124471404489323 ENSG00000186409 CCDC30
ENST00000390640 0.709839273960608 0.3378360417973 -0.139854334854072 ENSG00000186409 CCDC30
ENST00000304979 0.575424502583835 0.194311196206503 0.0929396056083776 ENSG00000171960 PPIH
ENST00000372550 0.735338560072833 0.370210283399022 0.0808447462083651 ENSG00000171960 PPIH
ENST00000440068 0.763703564032014 0.4119885346144 0.0728074507871549 ENSG00000171960 PPIH
ENST00000372549 0.849310212996421 0.560605828857828 0.0664177757231402 ENSG00000171960 PPIH
ENST00000455203 0.699933268808129 0.325811750227682 0.0801583249486548 ENSG00000171960 PPIH
ENST00000436387 0.884294091888422 0.635031418789449 0.0537331953483283 ENSG00000171960 PPIH
ENST00000461351 0.611493962226428 0.227910130586638 0.0999035551545888 ENSG00000171960 PPIH
ENST00000321358 0.826326472930765 0.515061702827902 0.0523348564831446 ENSG00000065978 YBX1
ENST00000332220 0.682015141760888 0.303639933227391 0.0708258116591433 ENSG00000065978 YBX1
ENST00000436427 0.945853544901118 0.80383073892725 0.0225470723157888 ENSG00000065978 YBX1
ENST00000467957 0.906640628676735 0.688673434215345 0.0343662192994064 ENSG00000065978 YBX1
ENST00000397054 0.261498115498984 0.0343651162702928 0.126828263898643 ENSG00000117385 LEPRE1
ENST00000460031 0.263261197490227 0.0347628929010777 0.126820681809014 ENSG00000117385 LEPRE1
ENST00000236040 0.262275927146499 0.0345287408292409 0.126821643646175 ENSG00000117385 LEPRE1
ENST00000495874 0.262275927146499 0.0345287408292409 0.126821643646175 ENSG00000117385 LEPRE1
ENST00000296388 0.262275927146499 0.0345287408292409 0.126821643646175 ENSG00000117385 LEPRE1
ENST00000462474 0.65730693946669 0.275307175530608 0.116781911786868 ENSG00000117385 LEPRE1
ENST00000472802 0.506623989712833 0.141659848632906 0.160428985752515 ENSG00000117385 LEPRE1
ENST00000431412 0.899674000509232 0.672022361670922 0.034856926390994 ENSG00000117385 LEPRE1
ENST00000460831 0.99801833805428 0.991531439842576 0.00143460219693347 ENSG00000117385 LEPRE1
ENST00000481465 0.930267991236716 0.753106836136882 -0.0291526912725713 ENSG00000117385 LEPRE1
ENST00000447502 0.836019193626683 0.532433302989213 -0.0575210208298915 ENSG00000117385 LEPRE1
ENST00000463465 0.859833043315567 0.581796614200081 -0.0508065399501568 ENSG00000117385 LEPRE1
ENST00000372526 0.00879871967354446 0.000144860810659644 0.274521929508209 ENSG00000117385 LEPRE1
ENST00000492956 0.00874432554400439 0.00014358820394636 0.304351879102758 ENSG00000117385 LEPRE1
ENST00000372525 0.60776214159228 0.224212239383458 0.123204420578785 ENSG00000164008 C1orf50
ENST00000464081 0.696085529771808 0.320774896459097 0.0881579289381852 ENSG00000164008 C1orf50
ENST00000603943 0.635909001471743 0.252391831534841 0.100703176996242 ENSG00000164008 C1orf50
ENST00000536543 0.721285798913323 0.351737467105312 0.0823941301470508 ENSG00000164008 C1orf50
ENST00000468913 0.926691433518338 0.742318846970445 0.0410037489544605 ENSG00000164008 C1orf50
ENST00000494155 0.45243846162464 0.108959001414549 0.231202983040036 ENSG00000164008 C1orf50
ENST00000372522 0.808911696617114 0.485486056934298 0.0765640890089899 ENSG00000177868 CCDC23
ENST00000372521 0.587548582369932 0.204355691442049 0.138476420111092 ENSG00000177868 CCDC23
ENST00000537227 0.532639368689174 0.160488631453656 0.153219696865047 ENSG00000177868 CCDC23
ENST00000497437 0.592951396611164 0.20924202642785 0.145625188922738 ENSG00000177868 CCDC23
ENST00000487556 0.999481172037419 0.998442316096977 0.000168782949917359 ENSG00000164010 ERMAP
ENST00000372517 0.999481172037419 0.998442316096977 0.000168782949917359 ENSG00000164010 ERMAP
ENST00000372514 0.816690531538329 0.497718868261196 -0.0668320233377056 ENSG00000164010 ERMAP
ENST00000328249 0.817844691557332 0.499702259031128 -0.0713259398762216 ENSG00000164010 ERMAP
ENST00000414798 0.859302425809721 0.580770784240157 -0.0641041960463051 ENSG00000228192 RP11-342M1.3
ENST00000416809 0.984923450285287 0.940685096764526 -0.00880968367659301 ENSG00000228192 RP11-342M1.3
ENST00000425076 0.9943306065492 0.976202130708155 -0.00390148136171163 ENSG00000228192 RP11-342M1.3
ENST00000444563 0.9943306065492 0.976202130708155 -0.00390148136171163 ENSG00000228192 RP11-342M1.3
ENST00000372508 0.841273175854081 0.542185326550679 -0.0558860876401698 ENSG00000164011 ZNF691
ENST00000372507 0.841273175854081 0.542185326550679 -0.0558860876401698 ENSG00000164011 ZNF691
ENST00000372506 0.841273175854081 0.542185326550679 -0.0558860876401698 ENSG00000164011 ZNF691
ENST00000397044 0.954298036278077 0.829842286319748 -0.0202530470224472 ENSG00000164011 ZNF691
ENST00000372504 0.841273175854081 0.542185326550679 -0.0558860876401698 ENSG00000164011 ZNF691
ENST00000397034 0.886338886553435 0.640688685535063 0.0513715494647793 ENSG00000164011 ZNF691
ENST00000372503 0.894123168405026 0.659069892285614 0.0463689055536413 ENSG00000164011 ZNF691
ENST00000372502 0.741248731788109 0.378034784061427 -0.0994386265727173 ENSG00000164011 ZNF691
ENST00000426263 0.818459565476686 0.501129529697165 -0.0449112493096639 ENSG00000117394 SLC2A1
ENST00000475162 0.813842321269643 0.493754825524192 0.0539022677120843 ENSG00000117394 SLC2A1
ENST00000439722 0.973263477454729 0.896771147053665 0.0140194649635587 ENSG00000117394 SLC2A1
ENST00000415851 0.704227531789083 0.330774549907263 -0.0853551347649263 ENSG00000117394 SLC2A1
ENST00000372500 0.702901071229685 0.329313620016491 -0.0917154523711266 ENSG00000117394 SLC2A1
ENST00000460369 0.554136335279051 0.176810738987323 -0.196554542279879 ENSG00000117394 SLC2A1
ENST00000431759 0.996926132894482 0.987610175050677 0.00226987937521829 ENSG00000227533 SLC2A1-AS1
ENST00000431635 0.612294074642277 0.228503326387186 0.0781869619289373 ENSG00000117395 EBNA1BP2
ENST00000236051 0.613638729970943 0.229803746451236 0.0778624400478962 ENSG00000117395 EBNA1BP2
ENST00000463906 0.947070118068819 0.807443291941345 -0.0203518748558191 ENSG00000117395 EBNA1BP2
ENST00000491223 0.715038096466517 0.34456570556458 0.110813043518845 ENSG00000117395 EBNA1BP2
ENST00000472982 0.76134613907938 0.40795850805203 0.102775739339564 ENSG00000117395 EBNA1BP2
ENST00000483082 0.766652031865788 0.416243171806011 0.10205380207515 ENSG00000117395 EBNA1BP2
ENST00000461557 0.786632364593907 0.448686531942529 0.100549172472883 ENSG00000117395 EBNA1BP2
ENST00000372492 0.715038096466517 0.344542115713979 0.142193504356507 ENSG00000243710 WDR65
ENST00000310955 0.763475225780595 0.411575113089733 0.0622938432944187 ENSG00000117399 CDC20
ENST00000372462 0.766045767261343 0.415279771959824 0.0618321481325646 ENSG00000117399 CDC20
ENST00000478882 0.717063392434747 0.34695179434215 0.0817649955732443 ENSG00000117399 CDC20
ENST00000482046 0.966052935382681 0.873057131176035 0.0154313670235744 ENSG00000117399 CDC20
ENST00000372458 0.475959790894596 0.122294926990349 0.103817545718786 ENSG00000066322 ELOVL1
ENST00000413844 0.476249854680269 0.12249531943426 0.103807927485359 ENSG00000066322 ELOVL1
ENST00000468865 0.79318232166992 0.45936302989305 0.0424452120770713 ENSG00000066322 ELOVL1
ENST00000464204 0.493335641844151 0.133197347186079 0.102465674998311 ENSG00000066322 ELOVL1
ENST00000470968 0.477637145706535 0.123145905313934 0.104084484077221 ENSG00000066322 ELOVL1
ENST00000487209 0.410031047491743 0.0876144969907991 0.110438398776712 ENSG00000066322 ELOVL1
ENST00000470769 0.459522368455965 0.112733596890914 0.103003975922126 ENSG00000066322 ELOVL1
ENST00000497569 0.351464969622135 0.0631509963442107 0.112296838012954 ENSG00000066322 ELOVL1
ENST00000482302 0.311371514736995 0.0489929132779089 0.116563553968819 ENSG00000066322 ELOVL1
ENST00000497050 0.312424630839143 0.0493242240950107 0.116144593127879 ENSG00000066322 ELOVL1
ENST00000478481 0.742493317223853 0.379503818875914 0.0499751073742215 ENSG00000066322 ELOVL1
ENST00000479439 0.811273726563596 0.489712643009885 0.0685666857810453 ENSG00000066322 ELOVL1
ENST00000465321 0.77056958356068 0.422166281093009 0.0811984811149713 ENSG00000066322 ELOVL1
ENST00000479686 0.751081990356129 0.39236651173204 0.0907588845817801 ENSG00000066322 ELOVL1
ENST00000496932 0.738923983882617 0.37531534102149 0.0974951465082494 ENSG00000066322 ELOVL1
ENST00000290663 0.980423837426511 0.923766207313775 0.00679634822983189 ENSG00000159479 MED8
ENST00000372457 0.982561612187918 0.931275392525005 0.00612416272725954 ENSG00000159479 MED8
ENST00000372455 0.961257990469855 0.854650568816867 0.0143488280516473 ENSG00000159479 MED8
ENST00000436713 0.944081864407104 0.797744556592707 0.0223822258369683 ENSG00000229431 RP1-92O14.6
ENST00000460803 0.955675364014228 0.83413791355883 -0.0238303024652287 ENSG00000159479 MED8
ENST00000473560 0.949320808455585 0.81517530954261 0.0206965999134964 ENSG00000159479 MED8
ENST00000310739 0.804483343786499 0.478627036171414 -0.0748206077107984 ENSG00000198198 SZT2
ENST00000372450 0.804483343786499 0.478627036171414 -0.0748206077107984 ENSG00000198198 SZT2
ENST00000357658 0.618465149396243 0.23459179366351 -0.115723552065574 ENSG00000198198 SZT2
ENST00000406439 0.749020442981125 0.389135138331139 -0.0848075917337082 ENSG00000198198 SZT2
ENST00000562955 0.839698908530832 0.539350722379719 0.0341835795267363 ENSG00000198198 SZT2
ENST00000470139 0.851516052681786 0.565139166058063 0.0496232270555943 ENSG00000198198 SZT2
ENST00000372442 0.78174542654605 0.440688934205808 0.0764392691690168 ENSG00000198198 SZT2
ENST00000478140 0.59603595645964 0.212038263352241 0.168768386212665 ENSG00000198198 SZT2
ENST00000470897 0.876666435512043 0.617312858199121 0.076369072907477 ENSG00000198198 SZT2
ENST00000471177 0.842263772120802 0.544704102302127 -0.0839664879212177 ENSG00000198198 SZT2
ENST00000460536 0.882721553227877 0.631549659879417 0.0363865081344615 ENSG00000198198 SZT2
ENST00000396885 0.887781577382585 0.644070079066298 0.0652959768104336 ENSG00000229372 SZT2-AS1
ENST00000583037 0.0982056173852539 0.00602779949229288 0.221552315071613 ENSG00000178922 HYI
ENST00000483618 0.717089311420599 0.3470661268028 -0.133280680986489 ENSG00000178922 HYI
ENST00000372425 0.0982056173852539 0.00602779949229288 0.221552315071613 ENSG00000178922 HYI
ENST00000372433 0.187242111336688 0.018220220112046 0.189812702323613 ENSG00000178922 HYI
ENST00000372434 0.111997959017128 0.00761619588145813 0.215211370136533 ENSG00000178922 HYI
ENST00000470662 0.216789931196271 0.024042067125362 0.182362749576092 ENSG00000178922 HYI
ENST00000487366 0.243384682005602 0.0300455221449422 0.175679873135924 ENSG00000178922 HYI
ENST00000372430 0.242916370280123 0.0299562847981947 0.176715854346179 ENSG00000178922 HYI
ENST00000372432 0.098957157980238 0.00610123864736588 0.220351291909013 ENSG00000178922 HYI
ENST00000372427 0.0957436327163663 0.00576025719337799 0.222013913085665 ENSG00000178922 HYI
ENST00000372426 0.249013686366816 0.0313803933143476 0.173633096119987 ENSG00000178922 HYI
ENST00000486909 0.0896737620117977 0.00519813831320549 0.228390199747315 ENSG00000178922 HYI
ENST00000496142 0.776544237749758 0.432400219139643 0.0976014699705208 ENSG00000178922 HYI
ENST00000469587 0.00536105896257932 7.22661741469368e-05 0.447414180803821 ENSG00000178922 HYI
ENST00000359947 0.856033034603814 0.57410401244169 0.0839069600498985 ENSG00000142949 PTPRF
ENST00000438120 0.766384230463535 0.41587346634602 0.121806430340525 ENSG00000142949 PTPRF
ENST00000436724 0.312330167102039 0.0492866043040359 0.304034684816427 ENSG00000142949 PTPRF
ENST00000372405 0.287039987255591 0.0414107708585813 0.31309806799674 ENSG00000142949 PTPRF
ENST00000372413 0.844988275408049 0.550500382949973 0.0900455668631098 ENSG00000142949 PTPRF
ENST00000372414 0.844988275408049 0.550500382949973 0.0900455668631098 ENSG00000142949 PTPRF
ENST00000437607 0.290340413319837 0.0423328356686513 0.308941441155433 ENSG00000142949 PTPRF
ENST00000412568 0.94747775950157 0.808915642766456 -0.0368510137595912 ENSG00000142949 PTPRF
ENST00000429895 0.88493299577084 0.636456725216604 -0.0716946552498692 ENSG00000142949 PTPRF
ENST00000414879 0.961161378019127 0.854029489121927 -0.0280336216222811 ENSG00000142949 PTPRF
ENST00000422171 0.961161378019127 0.854029489121927 -0.0280336216222811 ENSG00000142949 PTPRF
ENST00000496447 0.88493426257936 0.636647956985781 -0.0714508398858364 ENSG00000142949 PTPRF
ENST00000372407 0.842763070212217 0.545898703206419 -0.0914923751071853 ENSG00000142949 PTPRF
ENST00000477970 0.957840611750253 0.841924166303226 0.0302863498388315 ENSG00000142949 PTPRF
ENST00000372396 0.999822044653022 0.999192580402953 -5.74955985369155e-05 ENSG00000066135 KDM4A
ENST00000463151 0.781304667060109 0.440040200449849 -0.0637114792398192 ENSG00000066135 KDM4A
ENST00000485249 0.693428906057635 0.317491416147284 -0.0873107312170613 ENSG00000066135 KDM4A
ENST00000472265 0.889864421609469 0.648401917729148 -0.0619885437963205 ENSG00000066135 KDM4A
ENST00000481296 0.83407919883086 0.528396664360977 0.0836539274038609 ENSG00000066135 KDM4A
ENST00000398804 0.647216677601086 0.264745340864844 0.0924528978531872 ENSG00000236200 KDM4A-AS1
ENST00000439057 0.747222136580874 0.386349382772125 0.0744592528040178 ENSG00000236200 KDM4A-AS1
ENST00000434346 0.801002667316801 0.47303997936357 0.0683556408660654 ENSG00000236200 KDM4A-AS1
ENST00000453015 0.89041926438293 0.649689446616148 0.0436441742726106 ENSG00000236200 KDM4A-AS1
ENST00000418149 0.785817106752723 0.447433299164013 0.079775151291483 ENSG00000236200 KDM4A-AS1
ENST00000532911 0.0951219276760874 0.00569988317042074 -0.359066286915886 ENSG00000126091 ST3GAL3
ENST00000489897 0.0727450246512418 0.00369090600202206 -0.30793195387469 ENSG00000126091 ST3GAL3
ENST00000372374 0.0662897738879659 0.00318782743744597 -0.290501247070603 ENSG00000126091 ST3GAL3
ENST00000372375 0.0662897738879659 0.00318782743744597 -0.290501247070603 ENSG00000126091 ST3GAL3
ENST00000545417 0.0662897738879659 0.00318782743744597 -0.290501247070603 ENSG00000126091 ST3GAL3
ENST00000372377 0.0662897738879659 0.00318782743744597 -0.290501247070603 ENSG00000126091 ST3GAL3
ENST00000361392 0.0662897738879659 0.00318782743744597 -0.290501247070603 ENSG00000126091 ST3GAL3
ENST00000361400 0.0662897738879659 0.00318782743744597 -0.290501247070603 ENSG00000126091 ST3GAL3
ENST00000353126 0.0662897738879659 0.00318782743744597 -0.290501247070603 ENSG00000126091 ST3GAL3
ENST00000530154 0.0716365633209524 0.00360125852815268 -0.313196740478413 ENSG00000126091 ST3GAL3
ENST00000262915 0.0662897738879659 0.00318782743744597 -0.290501247070603 ENSG00000126091 ST3GAL3
ENST00000330208 0.0662897738879659 0.00318782743744597 -0.290501247070603 ENSG00000126091 ST3GAL3
ENST00000335430 0.0662897738879659 0.00318782743744597 -0.290501247070603 ENSG00000126091 ST3GAL3
ENST00000351035 0.0662897738879659 0.00318782743744597 -0.290501247070603 ENSG00000126091 ST3GAL3
ENST00000479383 0.093786682316327 0.00557163081135457 -0.362730248306266 ENSG00000126091 ST3GAL3
ENST00000347631 0.0719242293626561 0.00362192284023897 -0.308357086492991 ENSG00000126091 ST3GAL3
ENST00000484868 0.0959658610129113 0.00580039022337295 -0.355413416423153 ENSG00000126091 ST3GAL3
ENST00000461066 0.0968846204398829 0.0059041036992196 -0.36087795250013 ENSG00000126091 ST3GAL3
ENST00000437753 0.0138129396540403 0.000294602028136383 -0.48081429851014 ENSG00000229444 RP11-184I16.4
ENST00000533997 0.0898107542817118 0.00523101722467446 -0.295568037885286 ENSG00000126091 ST3GAL3
ENST00000469715 0.0898107542817118 0.00523101722467446 -0.295568037885286 ENSG00000126091 ST3GAL3
ENST00000490541 0.0898107542817118 0.00523101722467446 -0.295568037885286 ENSG00000126091 ST3GAL3
ENST00000528371 0.0898107542817118 0.00523101722467446 -0.295568037885286 ENSG00000126091 ST3GAL3
ENST00000530581 0.0898107542817118 0.00523101722467446 -0.295568037885286 ENSG00000126091 ST3GAL3
ENST00000531816 0.0898107542817118 0.00523101722467446 -0.295568037885286 ENSG00000126091 ST3GAL3
ENST00000531993 0.0898107542817118 0.00523101722467446 -0.295568037885286 ENSG00000126091 ST3GAL3
ENST00000533212 0.0898107542817118 0.00523101722467446 -0.295568037885286 ENSG00000126091 ST3GAL3
ENST00000533933 0.0898107542817118 0.00523101722467446 -0.295568037885286 ENSG00000126091 ST3GAL3
ENST00000372369 0.0898107542817118 0.00523101722467446 -0.295568037885286 ENSG00000126091 ST3GAL3
ENST00000372372 0.0898107542817118 0.00523101722467446 -0.295568037885286 ENSG00000126091 ST3GAL3
ENST00000372368 0.0898107542817118 0.00523101722467446 -0.295568037885286 ENSG00000126091 ST3GAL3
ENST00000372367 0.0898107542817118 0.00523101722467446 -0.295568037885286 ENSG00000126091 ST3GAL3
ENST00000372366 0.0898107542817118 0.00523101722467446 -0.295568037885286 ENSG00000126091 ST3GAL3
ENST00000372365 0.0898107542817118 0.00523101722467446 -0.295568037885286 ENSG00000126091 ST3GAL3
ENST00000361746 0.0898107542817118 0.00523101722467446 -0.295568037885286 ENSG00000126091 ST3GAL3
ENST00000332628 0.0898107542817118 0.00523101722467446 -0.295568037885286 ENSG00000126091 ST3GAL3
ENST00000531451 0.0908437329510393 0.00532010467074162 -0.295447901170855 ENSG00000126091 ST3GAL3
ENST00000372362 0.0908437329510393 0.00532010467074162 -0.295447901170855 ENSG00000126091 ST3GAL3
ENST00000361812 0.0908437329510393 0.00532010467074162 -0.295447901170855 ENSG00000126091 ST3GAL3
ENST00000461375 0.0431729995452519 0.00165653314742284 -0.277625552419722 ENSG00000126091 ST3GAL3
ENST00000490502 0.0812766855454342 0.00446299434129744 -0.244138537846053 ENSG00000126091 ST3GAL3
ENST00000495482 0.21271821527545 0.0231704000735564 -0.233244833718439 ENSG00000126091 ST3GAL3
ENST00000372343 0.418014835200593 0.0911657568352592 0.123724786518269 ENSG00000117408 IPO13
ENST00000489061 0.22368118012914 0.0256666876664989 0.244042975910157 ENSG00000117408 IPO13
ENST00000489773 0.28604490124635 0.0411667664491365 0.189306048546045 ENSG00000117408 IPO13
ENST00000492152 0.912879355183692 0.705110513863465 0.0362501812119927 ENSG00000117408 IPO13
ENST00000480902 0.938374386207253 0.778046877473806 -0.0347352263690485 ENSG00000117408 IPO13
ENST00000372339 0.609242084468546 0.22570924116666 0.114569405362869 ENSG00000117408 IPO13
ENST00000486876 0.619800508312437 0.236094116058884 0.142334643106437 ENSG00000117408 IPO13
ENST00000471934 0.25833474412608 0.03360333713872 0.214876727613379 ENSG00000132768 DPH2
ENST00000476260 0.191274256084152 0.0189265984545855 0.23476759129443 ENSG00000132768 DPH2
ENST00000255108 0.311073438525724 0.048872488188246 0.204303665648483 ENSG00000132768 DPH2
ENST00000412950 0.253513250832312 0.0324437316547565 0.243103096020838 ENSG00000132768 DPH2
ENST00000524776 0.253513250832312 0.0324437316547565 0.243103096020838 ENSG00000132768 DPH2
ENST00000495421 0.311073438525724 0.048872488188246 0.204303665648483 ENSG00000132768 DPH2
ENST00000530988 0.301482557164419 0.0457355105218767 0.202222455789201 ENSG00000132768 DPH2
ENST00000527567 0.205635340215064 0.0216770943195723 0.224828123756826 ENSG00000132768 DPH2
ENST00000492306 0.193985448646189 0.0194901204472939 0.23503846643129 ENSG00000132768 DPH2
ENST00000490861 0.157653507073723 0.0135394573866559 0.247748944973178 ENSG00000132768 DPH2
ENST00000396758 0.310986970353677 0.0488308403342392 0.20428730256516 ENSG00000132768 DPH2
ENST00000477294 0.216982571431327 0.0240746285842352 0.216116506824412 ENSG00000132768 DPH2
ENST00000529729 0.145888234286958 0.011879680941952 0.261146334457025 ENSG00000132768 DPH2
ENST00000532140 0.215337942526291 0.0237008979872578 0.222639823957358 ENSG00000132768 DPH2
ENST00000534786 0.0862076418313564 0.00490178594918657 0.281255465819032 ENSG00000132768 DPH2
ENST00000534655 0.0817648423320935 0.00451730110114955 0.32084906510039 ENSG00000132768 DPH2
ENST00000459879 0.29820166440224 0.0448545957243962 0.239576733644536 ENSG00000132768 DPH2
ENST00000527319 0.35231766424794 0.0635077877762693 0.220224921611715 ENSG00000132768 DPH2
ENST00000472505 0.947070118068819 0.807454064610985 0.0339179011678969 ENSG00000117410 ATP6V0B
ENST00000472174 0.96545785588457 0.870924029350434 0.0203584304674765 ENSG00000117410 ATP6V0B
ENST00000532642 0.96616158132345 0.873738616911954 0.0199149977823383 ENSG00000117410 ATP6V0B
ENST00000236067 0.96616158132345 0.873702486096773 0.0199209351580689 ENSG00000117410 ATP6V0B
ENST00000471859 0.961948723335818 0.8575838773339 0.0229290413389531 ENSG00000117410 ATP6V0B
ENST00000472277 0.949917501120767 0.817054070354956 0.0308344487267772 ENSG00000117410 ATP6V0B
ENST00000461670 0.940332969830146 0.783936957185507 0.0391024542500851 ENSG00000117410 ATP6V0B
ENST00000468183 0.96616158132345 0.873702486096773 0.0199209351580689 ENSG00000117410 ATP6V0B
ENST00000473485 0.96616158132345 0.873702486096773 0.0199209351580689 ENSG00000117410 ATP6V0B
ENST00000496131 0.960978163576704 0.853056426369075 0.0255325721781388 ENSG00000117410 ATP6V0B
ENST00000498208 0.937702845648916 0.775776262900236 0.0409677838945897 ENSG00000117410 ATP6V0B
ENST00000532072 0.928673345606426 0.748420156414434 0.0429054036329312 ENSG00000117410 ATP6V0B
ENST00000498664 0.996093720854809 0.98420949426865 -0.00213173206822357 ENSG00000117410 ATP6V0B
ENST00000498543 0.89183022807207 0.653454617105681 0.0578371028793117 ENSG00000117411 B4GALT2
ENST00000372324 0.799244925541837 0.469823754214553 0.0767166125391091 ENSG00000117411 B4GALT2
ENST00000497866 0.959661411567122 0.848562792505172 0.0212560308900681 ENSG00000117411 B4GALT2
ENST00000434555 0.751002731273399 0.392176138011784 0.0887867034881013 ENSG00000117411 B4GALT2
ENST00000356836 0.781140594103021 0.43970304140993 0.0787496978266191 ENSG00000117411 B4GALT2
ENST00000309519 0.847151026665341 0.555912817983305 0.0557267610500774 ENSG00000117411 B4GALT2
ENST00000485678 0.934759251072938 0.76582685630072 0.0283373042893971 ENSG00000117411 B4GALT2
ENST00000481924 0.966180647519536 0.873832941923221 0.0178619636876453 ENSG00000117411 B4GALT2
ENST00000486064 0.480555296387111 0.125218573956086 0.18545305879299 ENSG00000159214 CCDC24
ENST00000372307 0.518976383050933 0.150259391838253 0.142459419589788 ENSG00000196517 SLC6A9
ENST00000372318 0.474839901346478 0.121776740671542 0.188005625774713 ENSG00000159214 CCDC24
ENST00000460543 0.533353625558276 0.161030927553834 0.172648790971515 ENSG00000159214 CCDC24
ENST00000463846 0.474839901346478 0.121776740671542 0.188005625774713 ENSG00000159214 CCDC24
ENST00000490563 0.474839901346478 0.121776740671542 0.188005625774713 ENSG00000159214 CCDC24
ENST00000490064 0.556669245597584 0.17862481901655 0.163516753965317 ENSG00000159214 CCDC24
ENST00000486504 0.465764108133278 0.115919833658271 0.192397979688657 ENSG00000159214 CCDC24
ENST00000485811 0.610407316869691 0.226793163727035 0.144893205976643 ENSG00000159214 CCDC24
ENST00000372306 0.490800205612281 0.131570965374519 0.145488224844951 ENSG00000196517 SLC6A9
ENST00000466180 0.557119996964825 0.179073384412944 0.16230164883951 ENSG00000159214 CCDC24
ENST00000479055 0.777266030519735 0.433710034192261 0.0991182593209962 ENSG00000159214 CCDC24
ENST00000372310 0.810185473768065 0.487539490234381 0.0726355850695137 ENSG00000196517 SLC6A9
ENST00000475075 0.717685709886683 0.347826665643858 0.102946640917305 ENSG00000196517 SLC6A9
ENST00000357730 0.792852971155846 0.458663812683325 0.0843139725780193 ENSG00000196517 SLC6A9
ENST00000360584 0.792852971155846 0.458663812683325 0.0843139725780193 ENSG00000196517 SLC6A9
ENST00000537678 0.761339520916802 0.407866367971812 0.0938702236735241 ENSG00000196517 SLC6A9
ENST00000492434 0.957696143494575 0.84138218859716 0.0288527849955077 ENSG00000196517 SLC6A9
ENST00000489764 0.965526045821824 0.871247549812349 0.0240320980062295 ENSG00000196517 SLC6A9
ENST00000466926 0.947269854324458 0.808150240441945 0.0360270130499058 ENSG00000196517 SLC6A9
ENST00000361745 0.610801649334286 0.227160738857335 0.0870870608601219 ENSG00000178028 DMAP1
ENST00000446292 0.706198350481237 0.333489530133874 0.0698279322093047 ENSG00000178028 DMAP1
ENST00000440641 0.726546567349794 0.35830544380352 0.065887317506018 ENSG00000178028 DMAP1
ENST00000436069 0.568383745187661 0.188091175805826 0.15653341953379 ENSG00000178028 DMAP1
ENST00000437511 0.793064716115301 0.459133206124152 0.0520814227237017 ENSG00000178028 DMAP1
ENST00000475794 0.723498423045252 0.354299610580674 0.0994734168027269 ENSG00000178028 DMAP1
ENST00000471829 0.826972694322318 0.51592808802496 0.0552961185894925 ENSG00000178028 DMAP1
ENST00000487922 0.799551267999551 0.470217596365339 0.0618830020019915 ENSG00000178028 DMAP1
ENST00000315913 0.610801649334286 0.227160738857335 0.0870870608601219 ENSG00000178028 DMAP1
ENST00000372289 0.610801649334286 0.227160738857335 0.0870870608601219 ENSG00000178028 DMAP1
ENST00000463950 0.706546381211189 0.333819720415456 0.126034085132529 ENSG00000178028 DMAP1
ENST00000372290 0.867505831830224 0.597305680916414 0.0434587052034855 ENSG00000178028 DMAP1
ENST00000488433 0.825727356436724 0.513782728812554 0.04501272910769 ENSG00000178028 DMAP1
ENST00000483741 0.757661616494825 0.402071173009099 0.0820314782656505 ENSG00000178028 DMAP1
ENST00000494092 0.335937961836649 0.0572426402017682 0.224192550843565 ENSG00000178028 DMAP1
ENST00000372257 0.104779776856579 0.00675121139874173 -0.165235186575888 ENSG00000117419 ERI3
ENST00000372259 0.111997959017128 0.00762332460869746 -0.168845279954021 ENSG00000117419 ERI3
ENST00000456170 0.115925394011402 0.008037468158549 -0.16476315636997 ENSG00000117419 ERI3
ENST00000537474 0.0290994548930982 0.000900674750973963 -0.200111831922894 ENSG00000117419 ERI3
ENST00000489710 0.848243841810996 0.558497364052218 -0.0375521275699958 ENSG00000117419 ERI3
ENST00000479101 0.832785615257478 0.525422501485766 -0.0406988873758341 ENSG00000117419 ERI3
ENST00000462341 0.66127044119379 0.279836321695687 -0.0715647253331181 ENSG00000117419 ERI3
ENST00000452396 0.0823355530442942 0.00456249495758558 -0.224710338001843 ENSG00000117419 ERI3
ENST00000495828 0.272760345322731 0.0373796636382016 -0.16380050552183 ENSG00000117419 ERI3
ENST00000457571 0.505542892839188 0.140791722821707 -0.123079841961853 ENSG00000117419 ERI3
ENST00000355387 0.442797503466908 0.103753873374895 0.11375577247975 ENSG00000187147 RNF220
ENST00000361799 0.442797503466908 0.103753873374895 0.11375577247975 ENSG00000187147 RNF220
ENST00000372247 0.442398622715724 0.103574504222888 0.113756380236871 ENSG00000187147 RNF220
ENST00000443020 0.335937961836649 0.0572655869277941 0.129158550361794 ENSG00000187147 RNF220
ENST00000453863 0.308249370955986 0.0479359748463693 0.181688955917709 ENSG00000187147 RNF220
ENST00000335497 0.233340049951921 0.0278129606219767 0.153577304234755 ENSG00000187147 RNF220
ENST00000440132 0.234797882922735 0.0282088913865035 0.150782369759743 ENSG00000187147 RNF220
ENST00000474064 0.429767975338846 0.0968756490038462 0.11571741848679 ENSG00000187147 RNF220
ENST00000471494 0.199332031221541 0.0204686151187142 0.172923063106286 ENSG00000187147 RNF220
ENST00000488865 0.304664030193456 0.0467278860291022 0.182587037251452 ENSG00000187147 RNF220
ENST00000497469 0.370703267016976 0.07054650921507 0.12375230427728 ENSG00000187147 RNF220
ENST00000475378 0.456817387392551 0.111176871356404 0.0977153934080145 ENSG00000187147 RNF220
ENST00000484745 0.583343797239622 0.200746140804924 0.0804946046977207 ENSG00000187147 RNF220
ENST00000372242 0.600001613608969 0.215833130405344 0.0873702717963088 ENSG00000126106 TMEM53
ENST00000372243 0.600001613608969 0.215833130405344 0.0873702717963088 ENSG00000126106 TMEM53
ENST00000372244 0.600001613608969 0.215833130405344 0.0873702717963088 ENSG00000126106 TMEM53
ENST00000495630 0.666942259437832 0.285749880538805 0.0737574022504768 ENSG00000126106 TMEM53
ENST00000474394 0.296386139995309 0.0442183334000752 0.118006538526652 ENSG00000187147 RNF220
ENST00000480686 0.572713901203959 0.192075496900266 0.0788716148962966 ENSG00000187147 RNF220
ENST00000474956 0.939088920423872 0.78024563055982 0.0191283473329621 ENSG00000187147 RNF220
ENST00000476724 0.495079391357509 0.134272630779227 -0.15351118172638 ENSG00000126106 TMEM53
ENST00000468117 0.495079391357509 0.134272630779227 -0.15351118172638 ENSG00000126106 TMEM53
ENST00000372237 0.495079391357509 0.134272630779227 -0.15351118172638 ENSG00000126106 TMEM53
ENST00000372235 0.411476183616288 0.0883358587059852 -0.176724837671355 ENSG00000126106 TMEM53
ENST00000420706 0.529940635619491 0.158385524186195 -0.156107104770506 ENSG00000126106 TMEM53
ENST00000424484 0.905450097473724 0.685523000012556 -0.0500030522873854 ENSG00000198520 C1orf228
ENST00000455805 0.726762811065624 0.358658584874621 -0.116978385376258 ENSG00000198520 C1orf228
ENST00000458657 0.894961125140013 0.660746069649315 -0.0542350588888025 ENSG00000198520 C1orf228
ENST00000418644 0.710475782412703 0.33905854559087 -0.122343818568207 ENSG00000198520 C1orf228
ENST00000441519 0.726762811065624 0.358658584874621 -0.116978385376258 ENSG00000198520 C1orf228
ENST00000357508 0.894961125140013 0.660746069649315 -0.0542350588888025 ENSG00000198520 C1orf228
ENST00000535358 0.894961125140013 0.660746069649315 -0.0542350588888025 ENSG00000198520 C1orf228
ENST00000445071 0.698615471151629 0.323955925303455 -0.127076512961814 ENSG00000198520 C1orf228
ENST00000453711 0.719863876202812 0.350415368522945 -0.119963283020976 ENSG00000198520 C1orf228
ENST00000421398 0.912864413406542 0.705029808114571 -0.0469358690674867 ENSG00000198520 C1orf228
ENST00000444751 0.912473867587676 0.703783473872645 -0.047031640689963 ENSG00000198520 C1orf228
ENST00000452259 0.927253830139575 0.744498747248017 -0.0249196705268906 ENSG00000142945 KIF2C
ENST00000372224 0.780388054672935 0.438594643181174 -0.0601696834465444 ENSG00000142945 KIF2C
ENST00000493027 0.927300497133571 0.744593084886039 -0.024923706433689 ENSG00000142945 KIF2C
ENST00000372218 0.778392932831984 0.435352520349863 -0.0606521359636206 ENSG00000142945 KIF2C
ENST00000455186 0.940218553473462 0.783589791505964 -0.0219379070127141 ENSG00000142945 KIF2C
ENST00000372222 0.803392397795327 0.477028743205429 -0.0524595328367184 ENSG00000142945 KIF2C
ENST00000480574 0.845656856158612 0.552016988087978 -0.0590839963143017 ENSG00000142945 KIF2C
ENST00000372217 0.757661616494825 0.402045925064548 -0.060834960124217 ENSG00000142945 KIF2C
ENST00000440985 0.682990318907798 0.304995694066691 -0.107511750915187 ENSG00000225721 RP11-269F19.2
ENST00000428791 0.605524060619436 0.221891990130129 -0.110172044925558 ENSG00000225721 RP11-269F19.2
ENST00000423289 0.813234636481655 0.492646055920664 -0.0755889243992129 ENSG00000142945 KIF2C
ENST00000472235 0.636415229297952 0.25301609507617 -0.118658950373243 ENSG00000142945 KIF2C
ENST00000497035 0.592265918898611 0.208611675567595 0.0821619993230896 ENSG00000142937 RPS8
ENST00000396651 0.601117902321564 0.216758291122689 0.0811050845381533 ENSG00000142937 RPS8
ENST00000372209 0.600677465694046 0.216293827113676 0.081207581443816 ENSG00000142937 RPS8
ENST00000470475 0.704376929500055 0.331220004185233 0.0779127484568041 ENSG00000142937 RPS8
ENST00000485390 0.600540830776406 0.216203193072335 0.0812407980940553 ENSG00000142937 RPS8
ENST00000464658 0.742808877440639 0.379950938746454 0.0761617910325683 ENSG00000142937 RPS8
ENST00000484599 0.749034742511294 0.389158790854459 0.075246318822794 ENSG00000142937 RPS8
ENST00000474582 0.889150496918523 0.646892625070501 0.0515038172287157 ENSG00000142937 RPS8
ENST00000372201 0.6206568024587 0.236899284117002 0.127373981653073 ENSG00000173846 PLK3
ENST00000465443 0.625693628664604 0.24202555169658 0.125949506848961 ENSG00000173846 PLK3
ENST00000476731 0.716124674607011 0.345793519733094 0.105775599875161 ENSG00000173846 PLK3
ENST00000492398 0.837183103280083 0.535229393848717 0.0608259295455428 ENSG00000173846 PLK3
ENST00000461358 0.756432190364114 0.400328253845968 0.0965443370770417 ENSG00000173846 PLK3
ENST00000461769 0.612001758704387 0.228209502644234 0.160228071517746 ENSG00000173846 PLK3
ENST00000493100 0.885100342689048 0.637455543870999 0.051725060283941 ENSG00000173846 PLK3
ENST00000372200 0.863248578436227 0.58909129092406 0.0802546996009701 ENSG00000188396 TCTEX1D4
ENST00000450269 0.880039408918172 0.624300323333659 0.0601480716099982 ENSG00000222009 BTBD19
ENST00000453418 0.880039408918172 0.624300323333659 0.0601480716099982 ENSG00000222009 BTBD19
ENST00000409335 0.858848879207545 0.579758308379901 0.0729958634806751 ENSG00000222009 BTBD19
ENST00000439563 0.97684117492169 0.910237455873843 0.0150684637806646 ENSG00000222009 BTBD19
ENST00000485668 0.91251824119193 0.703959057486508 0.0398090551431212 ENSG00000222009 BTBD19
ENST00000482715 0.917023087083289 0.716056503533501 0.0488657507880508 ENSG00000222009 BTBD19
ENST00000475105 0.849980127713992 0.561822407659612 0.0774219423028054 ENSG00000222009 BTBD19
ENST00000495433 0.668994871116091 0.288357441491581 0.146779902570855 ENSG00000222009 BTBD19
ENST00000489976 0.0906038530942559 0.00529787689609451 0.334532656962433 ENSG00000222009 BTBD19
ENST00000464114 0.13916717015125 0.0109556444458487 0.262425436545102 ENSG00000222009 BTBD19
ENST00000439363 0.189177552285891 0.0185304086662854 -0.288513839963259 ENSG00000070785 EIF2B3
ENST00000360403 0.121941760012098 0.00877184883441291 -0.271060791868866 ENSG00000070785 EIF2B3
ENST00000486491 0.137457870999883 0.0107535109472099 -0.305251825450697 ENSG00000070785 EIF2B3
ENST00000372183 0.136825385342939 0.0106580096801013 -0.26776849680805 ENSG00000070785 EIF2B3
ENST00000480675 0.271320488518905 0.03695729916661 -0.193347860080311 ENSG00000070785 EIF2B3
ENST00000477953 0.316688639124162 0.0507318403389811 -0.184562373595468 ENSG00000070785 EIF2B3
ENST00000372182 0.367007990146483 0.0691044014403585 -0.175152150995862 ENSG00000070785 EIF2B3
ENST00000487532 0.552543549270132 0.175492417391581 -0.126274333145647 ENSG00000070785 EIF2B3
ENST00000497010 0.655149220728681 0.27285134634557 -0.116719571871146 ENSG00000070785 EIF2B3
ENST00000372168 0.388772574369335 0.0781768311555221 0.117818086925411 ENSG00000126107 HECTD3
ENST00000372172 0.202653154139946 0.0211288925103628 0.149621003419546 ENSG00000126107 HECTD3
ENST00000486132 0.511164704929582 0.144834335876983 0.114982135234286 ENSG00000126107 HECTD3
ENST00000486296 0.810385388240115 0.487872910658587 0.0782680453449633 ENSG00000126107 HECTD3
ENST00000466423 0.761755069307629 0.4085105059349 0.0816771393610857 ENSG00000126107 HECTD3
ENST00000487488 0.654177539667554 0.271752622576676 0.098257913058787 ENSG00000126107 HECTD3
ENST00000484564 0.823161996088023 0.508825903846587 0.0798389887274284 ENSG00000126107 HECTD3
ENST00000246337 0.664833396892845 0.283705672898534 0.110465579854816 ENSG00000126088 UROD
ENST00000491773 0.701215927556174 0.32738534690902 0.12184180687976 ENSG00000126088 UROD
ENST00000463092 0.665143452591344 0.284153762243192 0.133065107291402 ENSG00000126088 UROD
ENST00000461035 0.701499016162613 0.327732431842286 0.12473184321985 ENSG00000126088 UROD
ENST00000491300 0.76047567618591 0.40676698381739 0.0999370020208143 ENSG00000126088 UROD
ENST00000434478 0.755630932234302 0.398989284706062 0.103366917465663 ENSG00000126088 UROD
ENST00000494399 0.663907423129103 0.282766310987643 0.110669035662284 ENSG00000126088 UROD
ENST00000460334 0.70751752720567 0.335242176596439 0.117810185860152 ENSG00000126088 UROD
ENST00000462688 0.757262580232649 0.401610206973864 0.101033536516421 ENSG00000126088 UROD
ENST00000460906 0.703013131207238 0.329419974020114 0.119288485664772 ENSG00000126088 UROD
ENST00000490385 0.715647027230771 0.345329244842909 0.115726248153853 ENSG00000126088 UROD
ENST00000469548 0.762130012907524 0.409200145609532 0.0979260455022705 ENSG00000126088 UROD
ENST00000486699 0.762204055408557 0.409502840300915 0.0978778465496964 ENSG00000126088 UROD
ENST00000478467 0.748003971430511 0.387229833197539 0.100121585882999 ENSG00000126088 UROD
ENST00000428106 0.74696313521882 0.385915153602756 0.0999588208929619 ENSG00000126088 UROD
ENST00000496439 0.707948701674176 0.335758337594901 0.117105178751712 ENSG00000126088 UROD
ENST00000473012 0.695414081995745 0.319863728946529 0.122187027520268 ENSG00000126088 UROD
ENST00000472254 0.928987270880343 0.74949604835234 -0.030534287901355 ENSG00000126088 UROD
ENST00000466193 0.912863014714487 0.70498010928044 0.0424838013129082 ENSG00000126088 UROD
ENST00000465678 0.899334899350696 0.671415855544027 0.0468360094312667 ENSG00000126088 UROD
ENST00000359600 0.792383672003513 0.457873661235952 -0.110468756140356 ENSG00000162415 ZSWIM5
ENST00000464588 0.332132912668293 0.0556684751516924 -0.274723439134943 ENSG00000162415 ZSWIM5
ENST00000334815 0.714128211292838 0.343472089954386 0.134943850018934 ENSG00000186603 HPDL
ENST00000528332 0.975449673678257 0.905843800507574 0.0120942735097163 ENSG00000132781 MUTYH
ENST00000529984 0.975449673678257 0.905843800507574 0.0120942735097163 ENSG00000132781 MUTYH
ENST00000372110 0.982824495196164 0.933009835915366 0.0085579495944463 ENSG00000132781 MUTYH
ENST00000372115 0.985239652025115 0.941489125653964 0.00755633998929807 ENSG00000132781 MUTYH
ENST00000481571 0.982824495196164 0.933009835915366 0.0085579495944463 ENSG00000132781 MUTYH
ENST00000372098 0.982824495196164 0.933009835915366 0.0085579495944463 ENSG00000132781 MUTYH
ENST00000355498 0.999169928809123 0.997584368814808 0.000305231005690736 ENSG00000132781 MUTYH
ENST00000475516 0.998577865635621 0.995541563222999 0.000563612984270628 ENSG00000132781 MUTYH
ENST00000372104 0.990428067122317 0.961992477645294 0.00478924966491744 ENSG00000132781 MUTYH
ENST00000448481 0.990428067122317 0.961992477645294 0.00478924966491744 ENSG00000132781 MUTYH
ENST00000456914 0.993985798786253 0.975018980027074 0.00315567949302339 ENSG00000132781 MUTYH
ENST00000354383 0.998577865635621 0.995541563222999 0.000563612984270628 ENSG00000132781 MUTYH
ENST00000488731 0.9946973969298 0.977541166469288 0.00283640440290924 ENSG00000132781 MUTYH
ENST00000372100 0.999169928809123 0.997584368814808 0.000305231005690736 ENSG00000132781 MUTYH
ENST00000450313 0.985239652025115 0.941489125653964 0.00755633998929807 ENSG00000132781 MUTYH
ENST00000531105 0.996985157718288 0.9879765922678 0.00151511585546562 ENSG00000132781 MUTYH
ENST00000467459 0.923773366305837 0.73367527848501 0.0451070272702359 ENSG00000132781 MUTYH
ENST00000482094 0.900130934624622 0.673271087993663 -0.0583475019013226 ENSG00000132781 MUTYH
ENST00000529892 0.937830319191897 0.776155084100037 0.0379391025114605 ENSG00000132781 MUTYH
ENST00000533178 0.823852878759011 0.509988395614699 0.0727583421534517 ENSG00000132781 MUTYH
ENST00000528013 0.995822825396136 0.983030948089124 0.00211741809040706 ENSG00000132781 MUTYH
ENST00000412971 0.897880974801336 0.667835562085493 0.0441827501645157 ENSG00000132781 MUTYH
ENST00000462388 0.455690489456835 0.110669543023385 0.190732126351763 ENSG00000132781 MUTYH
ENST00000466231 0.357263659385305 0.0653895871809182 0.277208578312447 ENSG00000132781 MUTYH
ENST00000470256 0.89549429837846 0.662044020434977 0.0441188073133691 ENSG00000132781 MUTYH
ENST00000461495 0.893987005348995 0.65872040422845 0.0450861490209374 ENSG00000132781 MUTYH
ENST00000435155 0.914896565604963 0.710557536921196 0.0381402806261307 ENSG00000132781 MUTYH
ENST00000467940 0.898649393463076 0.66970341474735 0.0442129366363034 ENSG00000132781 MUTYH
ENST00000478796 0.535486276146853 0.162658037724283 0.168169749974192 ENSG00000132781 MUTYH
ENST00000525160 0.931638281663758 0.756417270511742 0.0326623575805957 ENSG00000132781 MUTYH
ENST00000479746 0.999198958474363 0.997674685273368 -0.000321810353620859 ENSG00000132781 MUTYH
ENST00000492494 0.996447581810641 0.985685951751778 -0.0019784496054227 ENSG00000132781 MUTYH
ENST00000483642 0.991730468418117 0.966690053847072 -0.00468630145523137 ENSG00000132781 MUTYH
ENST00000481139 0.99507438459591 0.979039629751302 0.0029115319637289 ENSG00000132781 MUTYH
ENST00000485484 0.958572827103762 0.844909236560594 -0.0212269085142252 ENSG00000132781 MUTYH
ENST00000476789 0.973263477454729 0.896859383812701 -0.0144323718481618 ENSG00000132781 MUTYH
ENST00000462387 0.899538374980641 0.671765692201491 -0.0473147094539383 ENSG00000132781 MUTYH
ENST00000474703 0.821265768281118 0.50560218371025 -0.0736980616345689 ENSG00000132781 MUTYH
ENST00000483127 0.84513507303118 0.550798291229106 -0.0651233469577801 ENSG00000132781 MUTYH
ENST00000534453 0.882545527700257 0.631210602859676 -0.0518230462936009 ENSG00000132781 MUTYH
ENST00000372090 0.755596035602916 0.39873882780232 0.0922237166178903 ENSG00000132773 TOE1
ENST00000477731 0.793534617540453 0.459931484331067 0.0906619127183189 ENSG00000132773 TOE1
ENST00000539779 0.771010467591269 0.422950751254746 0.0889527430008465 ENSG00000132773 TOE1
ENST00000471337 0.801059870169579 0.473149755744271 0.0894725466620892 ENSG00000132773 TOE1
ENST00000495703 0.739171688228253 0.375689775011476 0.0948660956175821 ENSG00000132773 TOE1
ENST00000460057 0.983338011478082 0.935117125644718 0.0108702702093695 ENSG00000132773 TOE1
ENST00000372084 0.0100689790668288 0.000180710346940265 -0.251095570036829 ENSG00000070759 TESK2
ENST00000372086 0.00191828377836339 1.6808844464852e-05 -0.292435282520501 ENSG00000070759 TESK2
ENST00000341771 0.00191828377836339 1.6808844464852e-05 -0.292435282520501 ENSG00000070759 TESK2
ENST00000486676 0.00199980004982534 1.7729855294223e-05 -0.291810088691931 ENSG00000070759 TESK2
ENST00000538496 0.00187612644164657 1.63583223301625e-05 -0.291129086949217 ENSG00000070759 TESK2
ENST00000493974 0.136044838704744 0.0105549703666883 -0.290495384298717 ENSG00000070759 TESK2
ENST00000451835 0.00880620413887023 0.000145196814814865 -0.369264878396598 ENSG00000070759 TESK2
ENST00000401061 0.609892131831407 0.22621997945254 -0.113269252881929 ENSG00000132763 MMACHC
ENST00000477188 0.917513478199914 0.717486333816285 0.0452706541952384 ENSG00000132763 MMACHC
ENST00000262746 0.923773366305837 0.733917190835386 0.037109682368913 ENSG00000117450 PRDX1
ENST00000319248 0.924026075085306 0.734786206574092 0.03698235811534 ENSG00000117450 PRDX1
ENST00000372079 0.924026075085306 0.735037764412468 0.0369445462540826 ENSG00000117450 PRDX1
ENST00000447184 0.931564410920026 0.756134925501808 0.036072860283442 ENSG00000117450 PRDX1
ENST00000424390 0.931633326994715 0.75638632999899 0.0360340760919942 ENSG00000117450 PRDX1
ENST00000483583 0.96545785588457 0.87094372733777 0.0208998244076074 ENSG00000117450 PRDX1
ENST00000372070 0.888115980730434 0.644891489625614 0.0312701222656564 ENSG00000117448 AKR1A1
ENST00000434299 0.861598546628354 0.585850479267575 0.0413959246309058 ENSG00000117448 AKR1A1
ENST00000496999 0.98241888395806 0.93074941709977 0.0077108505621469 ENSG00000117448 AKR1A1
ENST00000476957 0.864774774537515 0.591904522609671 0.0384320528591633 ENSG00000117448 AKR1A1
ENST00000481885 0.9975284663002 0.989720539830465 0.0010113178715453 ENSG00000117448 AKR1A1
ENST00000351829 0.989740233459629 0.958524633475481 0.00345099841379969 ENSG00000117448 AKR1A1
ENST00000471651 0.954527044238866 0.830895708497817 -0.0181232098958105 ENSG00000117448 AKR1A1
ENST00000497973 0.734127358095847 0.368297947193876 0.0643803328739952 ENSG00000117448 AKR1A1
ENST00000473038 0.956333994796493 0.836170473720616 0.0172602131488026 ENSG00000117448 AKR1A1
ENST00000495913 0.958578055446833 0.84520830602911 -0.0175779933187431 ENSG00000117448 AKR1A1
ENST00000487654 0.963882662709104 0.865473076927631 0.0179775467210941 ENSG00000117448 AKR1A1
ENST00000475919 0.915563537315439 0.712226384144432 0.0419897881052832 ENSG00000117448 AKR1A1
ENST00000475985 0.914079590627317 0.708230169143582 0.0527152391771987 ENSG00000117448 AKR1A1
ENST00000437901 0.837634506349692 0.536002164895558 0.0443170109128317 ENSG00000132780 NASP
ENST00000437362 0.839387916060537 0.53892655344967 0.0439933549340429 ENSG00000132780 NASP
ENST00000464190 0.999461882107221 0.998246505565603 -0.000141789365353442 ENSG00000132780 NASP
ENST00000528084 0.941027134428702 0.786008555074297 -0.0184926450927756 ENSG00000132780 NASP
ENST00000527359 0.8463661712557 0.553780481445773 0.0423249222417854 ENSG00000132780 NASP
ENST00000525515 0.936604474488836 0.771728415157887 0.022336541550884 ENSG00000132780 NASP
ENST00000453748 0.829316439430527 0.519987135210862 0.0455430559764735 ENSG00000132780 NASP
ENST00000402363 0.734897918280877 0.369423247430703 0.0642401401980728 ENSG00000132780 NASP
ENST00000537798 0.73417133627673 0.368417098068202 0.0643747694447025 ENSG00000132780 NASP
ENST00000527470 0.999738292887207 0.999064270973692 9.45587672122624e-05 ENSG00000132780 NASP
ENST00000529333 0.996375992587086 0.985145483332633 -0.00147840902602352 ENSG00000132780 NASP
ENST00000531532 0.933691780371709 0.762427444862228 -0.0213461207506593 ENSG00000132780 NASP
ENST00000530840 0.838282852120554 0.537045850289547 -0.0588875592182644 ENSG00000132780 NASP
ENST00000528238 0.752817962855508 0.39485107699822 0.0594016610069208 ENSG00000132780 NASP
ENST00000534101 0.984790719935471 0.940288679718195 0.00601095170683747 ENSG00000132780 NASP
ENST00000350030 0.717729838021428 0.347887058813467 0.066981505161082 ENSG00000132780 NASP
ENST00000470768 0.983847112679751 0.936755224939476 0.0065630100128373 ENSG00000132780 NASP
ENST00000372052 0.73417133627673 0.368383612371597 0.0643750872761763 ENSG00000132780 NASP
ENST00000351223 0.73417133627673 0.368383612371597 0.0643750872761763 ENSG00000132780 NASP
ENST00000530073 0.478574143634468 0.12373812372405 0.0958459670713107 ENSG00000132780 NASP
ENST00000481782 0.373795595250832 0.0719870977427547 0.107964342440657 ENSG00000132780 NASP
ENST00000531612 0.359285641388614 0.0661364949832134 0.120255097271303 ENSG00000132780 NASP
ENST00000527932 0.360191621563223 0.0664337351014746 0.141028341116057 ENSG00000132780 NASP
ENST00000534450 0.331320421614857 0.0553881816679665 0.146374537679829 ENSG00000132780 NASP
ENST00000472408 0.724450760992504 0.35575842515942 0.110787424485215 ENSG00000132780 NASP
ENST00000479235 0.879963730156803 0.624043656838265 -0.0537230070724455 ENSG00000159592 GPBP1L1
ENST00000290795 0.546961056621362 0.171244059756878 -0.103140265484361 ENSG00000159592 GPBP1L1
ENST00000355105 0.546710319568542 0.171088913902115 -0.103164339187866 ENSG00000159592 GPBP1L1
ENST00000467032 0.360589858072067 0.066563163079012 -0.196393679610811 ENSG00000159592 GPBP1L1
ENST00000487436 0.509894884635013 0.143991842265171 -0.145626849340627 ENSG00000159592 GPBP1L1
ENST00000468724 0.7582702652141 0.403053628307998 -0.0833887856097855 ENSG00000159592 GPBP1L1
ENST00000498128 0.234292657023369 0.02805425783402 -0.157586764262734 ENSG00000159592 GPBP1L1
ENST00000496278 0.97986271282987 0.920669094050271 0.00889450815038408 ENSG00000159592 GPBP1L1
ENST00000495616 0.63544344429508 0.252010476717831 0.135278803344862 ENSG00000159592 GPBP1L1
ENST00000488278 0.685825829209786 0.308080589297804 -0.0665066434264562 ENSG00000159592 GPBP1L1
ENST00000480941 0.662161499355462 0.280613852122142 -0.0703478344995984 ENSG00000159592 GPBP1L1
ENST00000480083 0.658421354840462 0.276665188316936 -0.0712207722528615 ENSG00000159592 GPBP1L1
ENST00000493083 0.638808731250291 0.255431706708725 -0.0670835525350709 ENSG00000159592 GPBP1L1
ENST00000460859 0.648174648296648 0.265611641803345 -0.0643499186426472 ENSG00000159592 GPBP1L1
ENST00000372025 0.792283153182207 0.457646986689422 0.0590050866172041 ENSG00000159596 TMEM69
ENST00000496366 0.636387536652688 0.252999597045985 0.080336495361752 ENSG00000159596 TMEM69
ENST00000359942 0.6208743817318 0.237145730680528 -0.095065232568761 ENSG00000197429 IPP
ENST00000430643 0.868836306865808 0.600366936957467 -0.0760573798187475 ENSG00000230896 RP11-767N6.7
ENST00000461718 0.76936002654993 0.419736702813825 -0.110133082512922 ENSG00000197429 IPP
ENST00000495072 0.591368213062065 0.207826508778571 -0.121778009132611 ENSG00000197429 IPP
ENST00000396478 0.775159537211933 0.429807047515154 -0.0672562832458116 ENSG00000197429 IPP
ENST00000470809 0.11054689814938 0.00743742056957953 -0.204954723259097 ENSG00000086015 MAST2
ENST00000372009 0.315289332447203 0.0502899424813226 -0.0908809073087574 ENSG00000086015 MAST2
ENST00000361297 0.317431532220546 0.0509857168638084 -0.0906814740885626 ENSG00000086015 MAST2
ENST00000372008 0.304747698898147 0.0467709893861916 -0.124787232438863 ENSG00000086015 MAST2
ENST00000482881 0.234292657023369 0.0280500946503209 -0.173499230592475 ENSG00000086015 MAST2
ENST00000488619 0.889993315254993 0.648717916649584 0.0611438370450686 ENSG00000086015 MAST2
ENST00000467367 0.922939209617498 0.731341703461568 -0.0389160016101156 ENSG00000086015 MAST2
ENST00000498668 0.962010265441648 0.858001749332742 -0.0243943935012559 ENSG00000086015 MAST2
ENST00000477968 0.844212209098718 0.548627462974946 0.0632175615828849 ENSG00000086015 MAST2
ENST00000492813 0.96753333523813 0.878141534102143 0.0185024507111109 ENSG00000086015 MAST2
ENST00000262741 0.360631539700897 0.0665801879274617 -0.169331867145403 ENSG00000117461 PIK3R3
ENST00000372006 0.354041586989043 0.0641229984689981 -0.170483634124867 ENSG00000117461 PIK3R3
ENST00000340332 0.366580820396562 0.0688451496317887 -0.167238763741978 ENSG00000117461 PIK3R3
ENST00000354242 0.366580820396562 0.0688451496317887 -0.167238763741978 ENSG00000117461 PIK3R3
ENST00000420542 0.366580820396562 0.0688451496317887 -0.167238763741978 ENSG00000117461 PIK3R3
ENST00000488808 0.760382243908088 0.40661573452166 -0.109464297147111 ENSG00000117461 PIK3R3
ENST00000540385 0.506867348105163 0.141830819441527 -0.163766063014775 ENSG00000117461 PIK3R3
ENST00000423209 0.540645039890766 0.16662634341693 -0.158205729853705 ENSG00000117461 PIK3R3
ENST00000493202 0.64487942464834 0.261976183203555 -0.132681579427224 ENSG00000117461 PIK3R3
ENST00000425892 0.642355146348542 0.259083019691355 -0.134705306206306 ENSG00000117461 PIK3R3
ENST00000396420 0.250828772329246 0.0318633433597197 0.128313546867013 ENSG00000085998 POMGNT1
ENST00000371984 0.190405107193091 0.018764470853166 0.156453944095849 ENSG00000085998 POMGNT1
ENST00000371992 0.25052666057535 0.0317655127060465 0.128513652386605 ENSG00000085998 POMGNT1
ENST00000475642 0.0895420249248407 0.00518413830158684 0.228634413175798 ENSG00000085998 POMGNT1
ENST00000535522 0.212481919215315 0.0230805234324576 0.135538830902413 ENSG00000085998 POMGNT1
ENST00000371986 0.18763335603319 0.0182825646735516 0.156934695617986 ENSG00000085998 POMGNT1
ENST00000480972 0.833150845539315 0.526127167614593 -0.0577267395738357 ENSG00000085998 POMGNT1
ENST00000485714 0.740282714044755 0.377102262337529 0.0738441716277691 ENSG00000085998 POMGNT1
ENST00000463030 0.96491616061254 0.869196214939309 -0.0182904740255973 ENSG00000085998 POMGNT1
ENST00000477114 0.328445132013266 0.054586257541664 0.152140934031492 ENSG00000085998 POMGNT1
ENST00000497439 0.14377102532113 0.0115846580846679 0.188403688578377 ENSG00000085998 POMGNT1
ENST00000489985 0.233869871218118 0.0279604622353851 0.195743218026868 ENSG00000085998 POMGNT1
ENST00000371980 0.786923378440462 0.449188594553977 -0.0678787318725212 ENSG00000171357 LURAP1
ENST00000463715 0.750004265545137 0.390276990885779 -0.0774249319989253 ENSG00000085999 RAD54L
ENST00000442598 0.923773366305837 0.733900672385081 -0.0273630471423641 ENSG00000085999 RAD54L
ENST00000493985 0.768544492965624 0.418629435116695 -0.0745280474033322 ENSG00000085999 RAD54L
ENST00000371975 0.917023087083289 0.715989913237309 -0.0292939096478854 ENSG00000085999 RAD54L
ENST00000469835 0.696091333272954 0.320787577454617 -0.0973787958765842 ENSG00000085999 RAD54L
ENST00000493032 0.954619999621586 0.831419114855986 -0.0207310517962577 ENSG00000085999 RAD54L
ENST00000487700 0.855283071791041 0.571852192703371 -0.0525938520471243 ENSG00000085999 RAD54L
ENST00000472889 0.964280149779002 0.867003089847893 -0.0169479587351759 ENSG00000085999 RAD54L
ENST00000473251 0.990428067122317 0.961955446814995 -0.00488951468272844 ENSG00000085999 RAD54L
ENST00000496156 0.467681932902998 0.117288969546937 0.116369447570307 ENSG00000132128 LRRC41
ENST00000476687 0.872665617381407 0.608595290113325 -0.0579159508919324 ENSG00000085999 RAD54L
ENST00000488942 0.974596560431685 0.901216920902453 0.0126807410790673 ENSG00000085999 RAD54L
ENST00000459678 0.987211048218038 0.949117437411486 -0.0069880215729531 ENSG00000085999 RAD54L
ENST00000343304 0.508758214365868 0.143267183685128 0.0839240241617175 ENSG00000132128 LRRC41
ENST00000472710 0.485051649165175 0.127915320507565 0.0952509481368312 ENSG00000132128 LRRC41
ENST00000498402 0.693586956588641 0.317761177634533 0.0528995726039945 ENSG00000132128 LRRC41
ENST00000469150 0.865284561188425 0.592971238382924 0.0524139569469495 ENSG00000132128 LRRC41
ENST00000311672 0.968809359965207 0.88193065128954 -0.0118156074415919 ENSG00000173660 UQCRH
ENST00000489056 0.968809359965207 0.88193065128954 -0.0118156074415919 ENSG00000173660 UQCRH
ENST00000486951 0.962991072507093 0.862379620934455 -0.0187571552894622 ENSG00000173660 UQCRH
ENST00000496387 0.968809359965207 0.88193065128954 -0.0118156074415919 ENSG00000173660 UQCRH
ENST00000460947 0.946639501686993 0.806632767683576 -0.0211025621332173 ENSG00000173660 UQCRH
ENST00000474844 0.305094001519964 0.0469446554679285 -0.131220603057247 ENSG00000117481 NSUN4
ENST00000307089 0.420165499779845 0.0920768716906785 -0.098161296734832 ENSG00000117481 NSUN4
ENST00000486270 0.258680732538352 0.0336984800906573 -0.162499543072774 ENSG00000117481 NSUN4
ENST00000536062 0.191239982658672 0.0189131308114431 -0.15896984981473 ENSG00000117481 NSUN4
ENST00000469918 0.471143784876156 0.119742637358602 -0.122334546372597 ENSG00000117481 NSUN4
ENST00000472157 0.99589565649322 0.983173673132989 0.00283903780907024 ENSG00000117481 NSUN4
ENST00000471871 0.203225880550247 0.0212390684039628 -0.152830809530983 ENSG00000117481 NSUN4
ENST00000537428 0.203646786194493 0.0213322340050393 -0.156443965059426 ENSG00000117481 NSUN4
ENST00000498008 0.182777675985154 0.0174799842088415 -0.160843998432261 ENSG00000117481 NSUN4
ENST00000495427 0.168990149540027 0.0152155407128691 -0.165992811943009 ENSG00000117481 NSUN4
ENST00000475281 0.979022009831245 0.917741434507283 0.0108035001131558 ENSG00000117481 NSUN4
ENST00000243167 0.0532475889603573 0.00230163531034067 0.451743311229732 ENSG00000117480 FAAH
ENST00000602433 0.641943757926034 0.258519234645291 0.106143984342918 ENSG00000269956 MKNK1-AS1
ENST00000342571 0.678169784174101 0.298636491726591 0.0802242015277637 ENSG00000079277 MKNK1
ENST00000371946 0.903385209566128 0.68062874263149 0.027734879120269 ENSG00000079277 MKNK1
ENST00000341183 0.903405272325293 0.680691887279726 0.0277472131767131 ENSG00000079277 MKNK1
ENST00000371944 0.678169784174101 0.298636491726591 0.0802242015277637 ENSG00000079277 MKNK1
ENST00000371945 0.903385209566128 0.68062874263149 0.027734879120269 ENSG00000079277 MKNK1
ENST00000524749 0.67214403145815 0.292001891287194 0.12844791199055 ENSG00000079277 MKNK1
ENST00000528077 0.961935556154276 0.856974586450878 0.0127550640069913 ENSG00000079277 MKNK1
ENST00000428112 0.967420901654632 0.877359249744962 0.0108065777538878 ENSG00000079277 MKNK1
ENST00000532897 0.681326209779882 0.302756619259419 0.103020973828274 ENSG00000079277 MKNK1
ENST00000530528 0.528201594859624 0.157033275935533 0.189069811304496 ENSG00000079277 MKNK1
ENST00000531355 0.980112302394241 0.92234576761177 0.00676821727183224 ENSG00000079277 MKNK1
ENST00000470237 0.839756399237363 0.539474108854438 0.0704848122361761 ENSG00000079277 MKNK1
ENST00000524417 0.923773366305837 0.733303205024536 0.0455258613291979 ENSG00000079277 MKNK1
ENST00000460098 0.990604583578296 0.963452419419893 0.00569599146301102 ENSG00000079277 MKNK1
ENST00000532783 0.770516848792755 0.421619966048131 0.0681321207925346 ENSG00000079277 MKNK1
ENST00000496619 0.988243361381269 0.953878869198456 -0.00408386251379447 ENSG00000079277 MKNK1
ENST00000528237 0.997762754399011 0.990835698855797 -0.00100578696457379 ENSG00000079277 MKNK1
ENST00000526513 0.861779330518733 0.586379711418553 -0.0395859368607483 ENSG00000079277 MKNK1
ENST00000484301 0.901051754562465 0.675140155794501 -0.0329381980342726 ENSG00000079277 MKNK1
ENST00000545730 0.964246480524065 0.866683473771853 0.0106327681870551 ENSG00000079277 MKNK1
ENST00000486716 0.873371378079304 0.609780452810136 -0.0423239073192411 ENSG00000079277 MKNK1
ENST00000480531 0.955551867668549 0.833736198535624 -0.0231031633030184 ENSG00000079277 MKNK1
ENST00000529170 0.696232691387893 0.321008399358803 -0.0820111636752271 ENSG00000079277 MKNK1
ENST00000531769 0.952670759819483 0.825146915484937 -0.0151573998211667 ENSG00000079277 MKNK1
ENST00000465783 0.702141881140946 0.3283894495166 -0.0885089562407818 ENSG00000079277 MKNK1
ENST00000474868 0.707466438576436 0.335154657900433 -0.0874205122883899 ENSG00000079277 MKNK1
ENST00000532110 0.722824814686681 0.353473559023762 -0.0844776458493684 ENSG00000079277 MKNK1
ENST00000525888 0.791348537031005 0.456136725800892 -0.0671751521516188 ENSG00000079277 MKNK1
ENST00000468852 0.878907251205332 0.622119979434644 0.0624909282210222 ENSG00000079277 MKNK1
ENST00000319928 0.80070325874303 0.472519160149614 0.0760869829945404 ENSG00000142961 MOB3C
ENST00000271139 0.950051359018091 0.817408556437179 0.0249166873957545 ENSG00000142961 MOB3C
ENST00000371940 0.849124133259747 0.56042394662363 0.0604830229183057 ENSG00000142961 MOB3C
ENST00000477318 0.478864216518818 0.124111375821603 0.19223918303094 ENSG00000142961 MOB3C
ENST00000576409 0.146157620224895 0.0119206614385976 0.148636679583149 ENSG00000123472 ATPAF1
ENST00000371937 0.159294329612698 0.013765702372914 0.146109122703667 ENSG00000123472 ATPAF1
ENST00000574428 0.159294329612698 0.013765702372914 0.146109122703667 ENSG00000123472 ATPAF1
ENST00000492233 0.918764726258591 0.721067596262715 0.0319487618620233 ENSG00000123472 ATPAF1
ENST00000526821 0.933167729552253 0.760105181848891 0.0327951062841612 ENSG00000123472 ATPAF1
ENST00000542495 0.951427539202875 0.821527414381867 0.0237399852191727 ENSG00000123472 ATPAF1
ENST00000529214 0.951427539202875 0.821527414381867 0.0237399852191727 ENSG00000123472 ATPAF1
ENST00000329231 0.189729717499083 0.0186537785980338 0.156865013802787 ENSG00000123472 ATPAF1
ENST00000534216 0.947642765029986 0.809702474836921 0.0265238082844997 ENSG00000123472 ATPAF1
ENST00000532925 0.983896736638348 0.936861871814531 0.00787518765168853 ENSG00000123472 ATPAF1
ENST00000474020 0.941254941770556 0.786799544429711 -0.0257477597875933 ENSG00000123472 ATPAF1
ENST00000487193 0.605147513279165 0.221373592087501 0.0974217570757943 ENSG00000123472 ATPAF1
ENST00000544071 0.600096193443691 0.215893469284983 0.0967276386262507 ENSG00000159658 EFCAB14
ENST00000525633 0.00747164147963998 0.000113734198711453 0.343147383996865 ENSG00000123472 ATPAF1
ENST00000460928 0.755768610800065 0.399293595396744 0.106664001323859 ENSG00000123472 ATPAF1
ENST00000442839 0.971818544722024 0.891659921150675 0.0148473640500606 ENSG00000228237 EFCAB14-AS1
ENST00000418985 0.970820122351498 0.888485137789652 0.0152838913302857 ENSG00000228237 EFCAB14-AS1
ENST00000371933 0.783978413154277 0.44445806179671 0.0666981640231905 ENSG00000159658 EFCAB14
ENST00000479745 0.897308588056538 0.665999209982956 0.0505576218968437 ENSG00000159658 EFCAB14
ENST00000487741 0.878343281705852 0.621008721220565 0.057804602093947 ENSG00000159658 EFCAB14
ENST00000481623 0.927863454900137 0.745957373393381 0.0379175730998224 ENSG00000159658 EFCAB14
ENST00000459797 0.962945090968946 0.862216671133306 -0.0158012706125085 ENSG00000159658 EFCAB14
ENST00000484461 0.974450625138643 0.900859460594051 0.0134202112682638 ENSG00000159658 EFCAB14
ENST00000337817 0.494743236932797 0.134063807163616 -0.17158308369375 ENSG00000123473 STIL
ENST00000360380 0.494743236932797 0.134063807163616 -0.17158308369375 ENSG00000123473 STIL
ENST00000371877 0.494743236932797 0.134063807163616 -0.17158308369375 ENSG00000123473 STIL
ENST00000243182 0.501023185724972 0.138169489102684 -0.169942790505872 ENSG00000123473 STIL
ENST00000396221 0.501023185724972 0.138169489102684 -0.169942790505872 ENSG00000123473 STIL
ENST00000447475 0.409643325665202 0.0874781449646494 -0.195463611844223 ENSG00000123473 STIL
ENST00000418131 0.823335566298461 0.509391439962734 -0.0838095043169609 ENSG00000123473 STIL
ENST00000436811 0.974975837080806 0.903317950540929 -0.016315597568487 ENSG00000123473 STIL
ENST00000433827 0.681066685882122 0.302286447915391 -0.152813515278492 ENSG00000123473 STIL
ENST00000413565 0.204692601781314 0.021505336520599 -0.335596797488851 ENSG00000123473 STIL
ENST00000371873 0.998019232017522 0.991815946894564 -0.00094286085237529 ENSG00000162368 CMPK1
ENST00000371871 0.943668882753477 0.795954846462496 0.0184944762469599 ENSG00000162368 CMPK1
ENST00000471289 0.699834774825281 0.32568743938687 0.0917983815021761 ENSG00000162368 CMPK1
ENST00000450808 0.903435479518176 0.680738022181987 0.0292198181748305 ENSG00000162368 CMPK1
ENST00000371870 0.883118073647925 0.632511283359381 0.0495705929346023 ENSG00000162368 CMPK1
ENST00000445551 0.160471965940312 0.0139655769101059 0.31290742226432 ENSG00000237424 FOXD2-AS1
ENST00000334793 0.128799158408651 0.00958737342692229 0.360289440490293 ENSG00000186564 FOXD2
ENST00000425816 0.544521646780665 0.169375531340293 -0.142682586575535 ENSG00000117834 SLC5A9
ENST00000533824 0.544521646780665 0.169375531340293 -0.142682586575535 ENSG00000117834 SLC5A9
ENST00000438567 0.530919536459052 0.159302373902713 -0.144680492276977 ENSG00000117834 SLC5A9
ENST00000236495 0.532020061627809 0.160058885475972 -0.144570065903203 ENSG00000117834 SLC5A9
ENST00000493837 0.531584225091267 0.159735212034652 -0.144584206888647 ENSG00000117834 SLC5A9
ENST00000420136 0.663198777296704 0.281702019971612 -0.132474581844545 ENSG00000117834 SLC5A9
ENST00000441260 0.663198777296704 0.281702019971612 -0.132474581844545 ENSG00000117834 SLC5A9
ENST00000525901 0.907962110811199 0.691965514188063 -0.0565541653963885 ENSG00000117834 SLC5A9
ENST00000532322 0.77608955115451 0.430992043000416 -0.0987637936706838 ENSG00000117834 SLC5A9
ENST00000471020 0.740101920704623 0.376924662619164 -0.113752922510581 ENSG00000117834 SLC5A9
ENST00000371847 0.372805758025371 0.0714642701109082 -0.228137033817471 ENSG00000132122 SPATA6
ENST00000371843 0.29508243723197 0.0438099289155556 -0.251870219382027 ENSG00000132122 SPATA6
ENST00000603831 0.222073562673699 0.0252886754726471 -0.288996885226287 ENSG00000132122 SPATA6
ENST00000396199 0.298256717397948 0.0448856274746426 -0.248117519648873 ENSG00000132122 SPATA6
ENST00000371841 0.203173170407889 0.0212297091099255 -0.303768519641677 ENSG00000132122 SPATA6
ENST00000490850 0.211480827279694 0.0228963899975138 -0.300298082608238 ENSG00000132122 SPATA6
ENST00000487629 0.328118378655321 0.0545013228898407 -0.274982631985225 ENSG00000132122 SPATA6
ENST00000463938 0.652970354694316 0.270607277678726 -0.135329720697371 ENSG00000132122 SPATA6
ENST00000487543 0.609216708812199 0.225613313680439 -0.14799019395903 ENSG00000132122 SPATA6
ENST00000465990 0.392041209305264 0.079691929691663 -0.216018842366985 ENSG00000132122 SPATA6
ENST00000471975 0.409354431454992 0.0873352530407981 -0.213818710382115 ENSG00000132122 SPATA6
ENST00000371839 0.476150905546755 0.122410951302221 -0.231483456496254 ENSG00000186094 AGBL4
ENST00000371838 0.597318247341417 0.213442030713678 -0.188342751084907 ENSG00000186094 AGBL4
ENST00000396153 0.075026998611706 0.00391591252611675 -0.353509971675632 ENSG00000185104 FAF1
ENST00000371778 0.0776817649502429 0.0041550508940967 -0.354323064040789 ENSG00000185104 FAF1
ENST00000545823 0.268831859408328 0.0363122958883255 -0.259595978555549 ENSG00000185104 FAF1
ENST00000494400 0.0875962733539743 0.00500859271660241 -0.352035076346469 ENSG00000185104 FAF1
ENST00000424664 0.480541948836732 0.125194401796529 -0.228364544375899 ENSG00000225767 RP5-850O15.3
ENST00000472808 0.106756381880297 0.00695580887592922 -0.310963060655035 ENSG00000185104 FAF1
ENST00000487898 0.0500365718596799 0.00211380452554618 -0.398806765491863 ENSG00000185104 FAF1
ENST00000262662 0.508875832916789 0.14335306209051 0.121548177921689 ENSG00000123080 CDKN2C
ENST00000396148 0.52394898343054 0.153791675305444 0.118110093948212 ENSG00000123080 CDKN2C
ENST00000371761 0.982435981167194 0.930854819610387 0.00724057812118225 ENSG00000123080 CDKN2C
ENST00000242719 0.98757201542579 0.949970216091154 0.00375178121918162 ENSG00000123091 RNF11
ENST00000494873 0.992445964324158 0.969635738496663 -0.00234124607933582 ENSG00000123091 RNF11
ENST00000486691 0.929331103148393 0.750391325062037 0.0299090219213226 ENSG00000123091 RNF11
ENST00000371730 0.430689686394174 0.0974012680898666 -0.126882988389701 ENSG00000085832 EPS15
ENST00000371733 0.430689686394174 0.0973943825357041 -0.126883075789919 ENSG00000085832 EPS15
ENST00000396122 0.610250629663343 0.226605445128584 -0.0937590376932964 ENSG00000085832 EPS15
ENST00000486505 0.613558632127345 0.229716064009041 -0.136944526646606 ENSG00000085832 EPS15
ENST00000478657 0.910666812562849 0.699762892113988 -0.0550442358460052 ENSG00000085832 EPS15
ENST00000493793 0.980356289278588 0.923465366703116 0.00730869689666105 ENSG00000085832 EPS15
ENST00000371727 0.352641719389319 0.0636483161281892 -0.136648298492729 ENSG00000085832 EPS15
ENST00000464478 0.946341564248865 0.805668838688987 0.0252690484182016 ENSG00000085832 EPS15
ENST00000471391 0.451282130681687 0.108279533231237 -0.112393172223191 ENSG00000085832 EPS15
ENST00000465467 0.466953507551967 0.116792373796364 -0.111724516106435 ENSG00000085832 EPS15
ENST00000371714 0.940049296701299 0.783253667331719 -0.0286412947683786 ENSG00000117859 OSBPL9
ENST00000337809 0.942379473924857 0.790052631280487 -0.0277062761256971 ENSG00000117859 OSBPL9
ENST00000371710 0.942379473924857 0.790052631280487 -0.0277062761256971 ENSG00000117859 OSBPL9
ENST00000447887 0.94055897230771 0.784665863809565 -0.0284521702153491 ENSG00000117859 OSBPL9
ENST00000495776 0.94055897230771 0.784665863809565 -0.0284521702153491 ENSG00000117859 OSBPL9
ENST00000435686 0.940818572594036 0.785227156074963 -0.0283758860400981 ENSG00000117859 OSBPL9
ENST00000435274 0.922274472756859 0.729919375044901 -0.0327316424339138 ENSG00000117859 OSBPL9
ENST00000428468 0.94055897230771 0.784665863809565 -0.0284521702153491 ENSG00000117859 OSBPL9
ENST00000453295 0.94055897230771 0.784665863809565 -0.0284521702153491 ENSG00000117859 OSBPL9
ENST00000489990 0.764904840368312 0.413598031921173 -0.0705530596717666 ENSG00000117859 OSBPL9
ENST00000530544 0.956569343122218 0.837292242579314 -0.0197107826123223 ENSG00000117859 OSBPL9
ENST00000484890 0.762185694624101 0.409417416203413 -0.0495184107995452 ENSG00000117859 OSBPL9
ENST00000534040 0.972438670743379 0.894426195514576 0.0106153556644038 ENSG00000117859 OSBPL9
ENST00000532975 0.980307310746047 0.923104188181276 -0.00845339301483188 ENSG00000117859 OSBPL9
ENST00000527631 0.98415743710149 0.937882327876905 0.00672961696807868 ENSG00000117859 OSBPL9
ENST00000531828 0.982216424689283 0.929462577618064 0.00793467918174061 ENSG00000117859 OSBPL9
ENST00000361556 0.981530196117303 0.927396246395695 0.00967032882543463 ENSG00000117859 OSBPL9
ENST00000473207 0.985651767229919 0.943093223216635 0.00575865100382832 ENSG00000117859 OSBPL9
ENST00000533884 0.986778528837759 0.947661952504343 0.00530790958293635 ENSG00000117859 OSBPL9
ENST00000481937 0.934106172556027 0.763591030592912 -0.0178725734837839 ENSG00000117859 OSBPL9
ENST00000526917 0.980423837426511 0.923903278903708 -0.00854172910302368 ENSG00000117859 OSBPL9
ENST00000462759 0.981530196117303 0.927396246395695 0.00967032882543463 ENSG00000117859 OSBPL9
ENST00000486942 0.998616981894237 0.995660370409683 -0.000587275931336282 ENSG00000117859 OSBPL9
ENST00000467064 0.91853014306113 0.720289361781928 -0.039874966737247 ENSG00000117859 OSBPL9
ENST00000524620 0.634808021269767 0.251423968378832 -0.120596167391546 ENSG00000117859 OSBPL9
ENST00000528603 0.938942844144724 0.779788174861249 -0.0302007334359142 ENSG00000117859 OSBPL9
ENST00000475697 0.962337620500291 0.859661352967228 0.0211793638405959 ENSG00000117859 OSBPL9
ENST00000531061 0.985809161298033 0.943804574548606 -0.00815316793695872 ENSG00000117859 OSBPL9
ENST00000531819 0.978851711517467 0.917006038443694 0.0123526129178569 ENSG00000117859 OSBPL9
ENST00000533825 0.958836259070363 0.846536344019213 0.0230744035680422 ENSG00000117859 OSBPL9
ENST00000440943 0.819918771265517 0.503369397697551 -0.0415736781969508 ENSG00000078618 NRD1
ENST00000352171 0.906632787459868 0.688629785593344 -0.0202710649899418 ENSG00000078618 NRD1
ENST00000354831 0.906632787459868 0.688629785593344 -0.0202710649899418 ENSG00000078618 NRD1
ENST00000485608 0.872504102881419 0.608287006310667 -0.0311227888939494 ENSG00000078618 NRD1
ENST00000539524 0.819582354442761 0.50296638271771 -0.0420947854885186 ENSG00000078618 NRD1
ENST00000464385 0.800453954026738 0.471948422766251 0.0813702923375726 ENSG00000078618 NRD1
ENST00000588291 0.40580882863096 0.0857983409706512 -0.143374110981033 ENSG00000266993 RP4-657D16.3
ENST00000586761 0.320931847460073 0.0520342935195943 -0.161709223964715 ENSG00000266993 RP4-657D16.3
ENST00000475310 0.88493426257936 0.636737557903194 0.0486307787077731 ENSG00000078618 NRD1
ENST00000497358 0.520992801433547 0.151687933899119 -0.112400693649388 ENSG00000078618 NRD1
ENST00000544028 0.79173703869186 0.456861448239299 -0.0369862651662128 ENSG00000078618 NRD1
ENST00000591675 0.177957289794194 0.0166936157608942 -0.216404179466282 ENSG00000266993 RP4-657D16.3
ENST00000483007 0.983277194681217 0.934721141649418 0.00680050051367971 ENSG00000078618 NRD1
ENST00000473805 0.672652276805997 0.292582363073285 -0.0914342251221862 ENSG00000078618 NRD1
ENST00000475715 0.814860066678777 0.495410717701232 -0.0453924357758837 ENSG00000078618 NRD1
ENST00000491410 0.790968774216109 0.455171908861575 0.0450651802364411 ENSG00000078618 NRD1
ENST00000468722 0.642508356472381 0.259499112256298 0.0958116108567801 ENSG00000078618 NRD1
ENST00000371655 0.988108818272828 0.953197770397472 -0.00735682766248507 ENSG00000169213 RAB3B
ENST00000469458 0.919982723665197 0.72419546152423 -0.0495544674537136 ENSG00000117862 TXNDC12
ENST00000371626 0.975517075956355 0.905982020195222 0.0122745947623192 ENSG00000117862 TXNDC12
ENST00000472624 0.693455867691367 0.317538642329661 0.0725977187595025 ENSG00000117862 TXNDC12
ENST00000471493 0.881669303009421 0.628982928376874 -0.0541073752741719 ENSG00000117862 TXNDC12
ENST00000371614 0.201223958141308 0.0208549535183351 0.23994386349839 ENSG00000198841 KTI12
ENST00000425802 0.654221133997195 0.271830295192502 0.126699019295419 ENSG00000223390 RP11-91A18.4
ENST00000610127 0.666660492733396 0.285448978435608 0.1017644507923 ENSG00000117862 TXNDC12
ENST00000313334 0.398480147336371 0.0826130370744454 -0.13198436276712 ENSG00000134717 BTF3L4
ENST00000477828 0.470084766831096 0.118882891222231 -0.125665091905116 ENSG00000134717 BTF3L4
ENST00000489308 0.373009065059104 0.071568425129916 -0.134242935290629 ENSG00000134717 BTF3L4
ENST00000526132 0.503523127509408 0.139656439191577 -0.114179518114416 ENSG00000134717 BTF3L4
ENST00000472944 0.388202336677503 0.0778951808400448 -0.139247239274833 ENSG00000134717 BTF3L4
ENST00000524414 0.851018706163983 0.564151257763025 0.0604804518593152 ENSG00000134717 BTF3L4
ENST00000484036 0.543263214675037 0.168420298873196 -0.114981423774883 ENSG00000134717 BTF3L4
ENST00000533836 0.661947841983429 0.280417919276729 -0.0955779215408715 ENSG00000134717 BTF3L4
ENST00000361625 0.687678986507056 0.310428487134672 -0.0861228355705219 ENSG00000157077 ZFYVE9
ENST00000357206 0.438571357032354 0.101640549518261 -0.113353039790154 ENSG00000157077 ZFYVE9
ENST00000287727 0.450223633360791 0.107730461208572 -0.111344091659452 ENSG00000157077 ZFYVE9
ENST00000371591 0.658586146761697 0.277198502936044 -0.0703792970794318 ENSG00000157077 ZFYVE9
ENST00000469134 0.00969208002424045 0.000169449524537567 -0.331382686472139 ENSG00000157077 ZFYVE9
ENST00000470844 0.0920323114702428 0.00541950153701838 0.179711254446665 ENSG00000154222 CC2D1B
ENST00000371586 0.3084221639729 0.0480235538421698 0.172268878478345 ENSG00000154222 CC2D1B
ENST00000284376 0.300738749762592 0.0455448633114946 0.173879151333541 ENSG00000154222 CC2D1B
ENST00000491136 0.297451418003141 0.0445207249957086 0.174656158347015 ENSG00000154222 CC2D1B
ENST00000438021 0.36238973524302 0.0671204384100103 0.128296875971027 ENSG00000154222 CC2D1B
ENST00000460261 0.314290270877017 0.0499200862324778 0.162536090296253 ENSG00000154222 CC2D1B
ENST00000606527 0.509357118740382 0.143627867126664 0.149742815446048 ENSG00000272100 RP11-155O18.6
ENST00000450942 0.443763224547697 0.104198140971901 0.133758670712087 ENSG00000154222 CC2D1B
ENST00000460370 0.728126971766643 0.36011047186251 0.0797216029580239 ENSG00000154222 CC2D1B
ENST00000438831 0.465682702780453 0.115882050423558 0.150167234395686 ENSG00000154222 CC2D1B
ENST00000492426 0.862712915474532 0.588217071621509 0.0605032947108559 ENSG00000154222 CC2D1B
ENST00000485966 0.989259299198871 0.957205697357661 0.00549452695054945 ENSG00000154222 CC2D1B
ENST00000494789 0.813413401150421 0.493080715879709 0.0871391901898814 ENSG00000154222 CC2D1B
ENST00000371568 0.947270109319383 0.808291340220318 0.0194522388280721 ENSG00000085840 ORC1
ENST00000371566 0.947270193512666 0.808395617014647 0.0194454067800439 ENSG00000085840 ORC1
ENST00000257181 0.998413671307722 0.99423295308104 -0.000647653859717884 ENSG00000134748 PRPF38A
ENST00000487160 0.954298036278077 0.829778731850602 0.0183678118565498 ENSG00000134748 PRPF38A
ENST00000474048 0.946617647699021 0.806573326143976 -0.0157467497175591 ENSG00000134748 PRPF38A
ENST00000528457 0.97414373797084 0.900285415365166 -0.0126816201706806 ENSG00000134744 ZCCHC11
ENST00000527941 0.962935183424966 0.86212475322949 -0.0180111470381959 ENSG00000134744 ZCCHC11
ENST00000257177 0.558843189829703 0.180366230086402 -0.128310507667361 ENSG00000134744 ZCCHC11
ENST00000371544 0.56114937755037 0.182576445373177 -0.12760335625044 ENSG00000134744 ZCCHC11
ENST00000466440 0.756911184124244 0.401177448982789 -0.0958877322850059 ENSG00000134744 ZCCHC11
ENST00000494469 0.962116863699725 0.858703676471589 -0.0199713259159277 ENSG00000134744 ZCCHC11
ENST00000471623 0.857731894111782 0.577282984058691 -0.0676244350771148 ENSG00000134744 ZCCHC11
ENST00000531722 0.546983603479897 0.17127753479995 -0.137915661788163 ENSG00000134744 ZCCHC11
ENST00000474453 0.606122504625522 0.222457325135995 -0.124150798340162 ENSG00000134744 ZCCHC11
ENST00000470212 0.233264122335853 0.0277922902783918 -0.264107889613795 ENSG00000134744 ZCCHC11
ENST00000469810 0.197569107355359 0.0201882888225882 -0.218482086110287 ENSG00000134744 ZCCHC11
ENST00000528642 0.6126315931647 0.228824776572604 -0.117316282300867 ENSG00000134744 ZCCHC11
ENST00000497120 0.491031574796305 0.1319103976967 -0.167887530884539 ENSG00000134744 ZCCHC11
ENST00000484723 0.561228732786917 0.182635468354173 -0.124272015761336 ENSG00000134744 ZCCHC11
ENST00000481528 0.657800139257494 0.275910598207762 -0.164498667220484 ENSG00000134744 ZCCHC11
ENST00000371541 0.644817492716732 0.261907519478539 -0.11441181365419 ENSG00000134744 ZCCHC11
ENST00000481133 0.906218892078595 0.687615773688079 0.0494776271443858 ENSG00000134744 ZCCHC11
ENST00000473856 0.643706976256066 0.260744350764554 -0.112773951048899 ENSG00000134744 ZCCHC11
ENST00000355809 0.964975533487373 0.869535740660807 -0.0168673428262073 ENSG00000134744 ZCCHC11
ENST00000470626 0.798588162106268 0.468852170145621 -0.0723814890136665 ENSG00000134744 ZCCHC11
ENST00000524582 0.778207864483418 0.435064671105776 -0.0766287494404579 ENSG00000134744 ZCCHC11
ENST00000361314 0.949361826112122 0.815387674456768 -0.0331209777303838 ENSG00000116157 GPX7
ENST00000371538 0.90963537112558 0.696562802749412 0.0320501532619578 ENSG00000162377 COA7
ENST00000486918 0.835521020241254 0.5316108934671 0.0554553144332267 ENSG00000162377 COA7
ENST00000443756 0.337447194759574 0.057716214318737 -0.150330851730061 ENSG00000162378 ZYG11B
ENST00000545132 0.434393478453004 0.0995516219461616 -0.132261345392276 ENSG00000162378 ZYG11B
ENST00000294353 0.536211986084586 0.163275241855882 -0.0935009497918728 ENSG00000162378 ZYG11B
ENST00000371522 0.92102662231889 0.726836113172778 0.0275113252820479 ENSG00000121310 ECHDC2
ENST00000460612 0.924326872712762 0.735754801461619 0.026708593328234 ENSG00000121310 ECHDC2
ENST00000539680 0.988993288907349 0.956419851842371 0.00587526748973023 ENSG00000121310 ECHDC2
ENST00000479183 0.640903143775979 0.257370553799803 0.100317909572523 ENSG00000121310 ECHDC2
ENST00000543419 0.652894182026147 0.270553186709682 0.0787938218135429 ENSG00000121310 ECHDC2
ENST00000463923 0.656220696790643 0.274184423415651 0.0781266543336248 ENSG00000121310 ECHDC2
ENST00000371520 0.924343838808886 0.735808658992372 0.0267024897310013 ENSG00000121310 ECHDC2
ENST00000358358 0.924354742953929 0.735882070593046 0.0266990780859263 ENSG00000121310 ECHDC2
ENST00000498544 0.758343413789623 0.403131113977169 0.0667700273559255 ENSG00000121310 ECHDC2
ENST00000476477 0.919982723665197 0.724266662059743 0.0285461871281863 ENSG00000121310 ECHDC2
ENST00000536120 0.919982723665197 0.724266662059743 0.0285461871281863 ENSG00000121310 ECHDC2
ENST00000479593 0.921300451551455 0.727369949753026 0.0315546682253192 ENSG00000121310 ECHDC2
ENST00000467988 0.92548624249003 0.739295695523391 0.0279751146447657 ENSG00000121310 ECHDC2
ENST00000487866 0.793746123822288 0.460389318001088 0.0680937793360238 ENSG00000121310 ECHDC2
ENST00000486170 0.621350290684726 0.237611528063672 0.112418242763908 ENSG00000121310 ECHDC2
ENST00000487851 0.943773879958457 0.796982219465616 0.0264591563978388 ENSG00000121310 ECHDC2
ENST00000541281 0.941766722282987 0.788329914724824 0.0241300349876616 ENSG00000121310 ECHDC2
ENST00000488268 0.969786025237729 0.885389107001749 -0.0120486531407531 ENSG00000121310 ECHDC2
ENST00000544365 0.984936496945753 0.940727047060817 0.00649880279317617 ENSG00000121310 ECHDC2
ENST00000495920 0.988291018999061 0.954092603768337 0.00506801323554743 ENSG00000121310 ECHDC2
ENST00000492992 0.619933985428532 0.236199031323824 0.12458537796461 ENSG00000121310 ECHDC2
ENST00000480312 0.961514861758371 0.855703942440987 -0.0160236753891694 ENSG00000121310 ECHDC2
ENST00000544531 0.998504455342556 0.994522516905611 0.000615403195472248 ENSG00000121310 ECHDC2
ENST00000493896 0.952310440741282 0.82424447578644 0.0269802064418287 ENSG00000121310 ECHDC2
ENST00000487040 0.458015682690188 0.111968957072695 0.197730695098173 ENSG00000121310 ECHDC2
ENST00000542552 0.988200622352925 0.953731686005489 -0.00479170043642783 ENSG00000121310 ECHDC2
ENST00000474789 0.973465431441157 0.897702268955221 0.0104268128657277 ENSG00000121310 ECHDC2
ENST00000420575 0.545882235396304 0.17035427627028 -0.189888440638083 ENSG00000230953 RP4-631H13.6
ENST00000371514 0.811684352246644 0.490177518066828 -0.0397834580084113 ENSG00000116171 SCP2
ENST00000478631 0.813298672217148 0.492915041792057 -0.0392617614286653 ENSG00000116171 SCP2
ENST00000528311 0.757290283216501 0.401637961351622 -0.0419632768773736 ENSG00000116171 SCP2
ENST00000371509 0.78093675294664 0.439397263581403 -0.0382348000808051 ENSG00000116171 SCP2
ENST00000407246 0.787651340222591 0.450389974006593 -0.042115823214139 ENSG00000116171 SCP2
ENST00000371513 0.99214282888126 0.968616945457124 0.00306929633870307 ENSG00000116171 SCP2
ENST00000528809 0.917575524576307 0.717624574971135 -0.0325753930901806 ENSG00000116171 SCP2
ENST00000529363 0.943773879958457 0.796402229390128 0.0233386385450549 ENSG00000116171 SCP2
ENST00000473584 0.801559387261694 0.474092785089945 -0.0783905789235061 ENSG00000116171 SCP2
ENST00000430330 0.935724436471738 0.768929956008653 -0.018026424369268 ENSG00000116171 SCP2
ENST00000408941 0.946944439193511 0.807097099032554 -0.0163148428565212 ENSG00000116171 SCP2
ENST00000478274 0.974718786035668 0.902502767329452 -0.0121021968303496 ENSG00000116171 SCP2
ENST00000484100 0.935604984176795 0.768580227351952 -0.0181893889274584 ENSG00000116171 SCP2
ENST00000533119 0.934380908701041 0.764880274522658 -0.0183788727911297 ENSG00000116171 SCP2
ENST00000435345 0.924373537592737 0.736029595515918 -0.0208981867379056 ENSG00000116171 SCP2
ENST00000488965 0.93742143872763 0.775157325715362 -0.0191534576886336 ENSG00000116171 SCP2
ENST00000371486 0.878275160152609 0.620862925731445 0.0485205109774593 ENSG00000157184 CPT2
ENST00000468572 0.136174402983163 0.0105697201994676 0.322988230457727 ENSG00000157184 CPT2
ENST00000452466 0.937830319191897 0.776207833769642 0.0348473330215763 ENSG00000236723 RP5-1024G6.2
ENST00000294360 0.631004488574153 0.247694103567206 0.0890091055553938 ENSG00000162384 C1orf123
ENST00000483739 0.768722305385839 0.418912694649338 0.0627084924774998 ENSG00000162384 C1orf123
ENST00000470385 0.560540683422643 0.181962650809637 0.114059387642748 ENSG00000162384 C1orf123
ENST00000478839 0.964804695394779 0.868865909718918 0.0166481845748482 ENSG00000162384 C1orf123
ENST00000489755 0.585073748893787 0.202235736037084 0.154867424001024 ENSG00000162384 C1orf123
ENST00000474227 0.57620070437068 0.194843109741787 0.165660984748098 ENSG00000162384 C1orf123
ENST00000602807 0.515352637601211 0.147467021235039 0.189959124093951 ENSG00000162384 C1orf123
ENST00000371470 0.959021468344866 0.847000125128655 -0.0141729583032915 ENSG00000162385 MAGOH
ENST00000371466 0.959011403232836 0.846934623832374 -0.0141800393370349 ENSG00000162385 MAGOH
ENST00000495868 0.799849534227409 0.470667928843366 -0.063387479802107 ENSG00000162385 MAGOH
ENST00000462941 0.975449673678257 0.905755441279091 -0.00994816486275543 ENSG00000162385 MAGOH
ENST00000602943 0.89905866825639 0.670870695234046 -0.0523397494527646 ENSG00000270172 RP5-1024G6.8
ENST00000306052 0.667267864646138 0.28621564094942 -0.0574209853899775 ENSG00000157193 LRP8
ENST00000529670 0.813413401150421 0.493064036784833 -0.053888418785603 ENSG00000157193 LRP8
ENST00000371454 0.706784256913432 0.334230790377636 -0.0551289791623493 ENSG00000157193 LRP8
ENST00000465675 0.647486941605329 0.26503458549277 -0.0631195894812778 ENSG00000157193 LRP8
ENST00000354412 0.680147112894507 0.301299771364574 -0.0586236909361409 ENSG00000157193 LRP8
ENST00000480045 0.593680250638517 0.209904706266253 -0.0723316691559596 ENSG00000157193 LRP8
ENST00000347547 0.577299781084624 0.195661006890247 -0.0751097104771414 ENSG00000157193 LRP8
ENST00000459674 0.998894615442884 0.996650711172522 -0.000385222560744697 ENSG00000157193 LRP8
ENST00000460214 0.913490701950056 0.706905380521691 0.0408235281410817 ENSG00000157193 LRP8
ENST00000481431 0.813298672217148 0.492914910894282 0.0611808181439163 ENSG00000157193 LRP8
ENST00000475501 0.996892667890663 0.98736229631705 0.00119129289733669 ENSG00000157193 LRP8
ENST00000421637 0.805928440434842 0.480598891030411 -0.0942255406912061 ENSG00000228838 RP4-784A16.2
ENST00000496580 0.432492134154277 0.0984380718383566 -0.175293538566483 ENSG00000157193 LRP8
ENST00000446686 0.994226602240982 0.975904192642527 0.00420701121367596 ENSG00000232762 RP4-784A16.4
ENST00000312233 0.130392495489099 0.00978132078002076 -0.330781512715418 ENSG00000174332 GLIS1
ENST00000371429 0.744214314421738 0.38222515903403 -0.0556164872812446 ENSG00000058804 NDC1
ENST00000540001 0.744214314421738 0.38222515903403 -0.0556164872812446 ENSG00000058804 NDC1
ENST00000537333 0.485342442714002 0.128064013766639 -0.10393647963122 ENSG00000058804 NDC1
ENST00000234725 0.668286809477656 0.287317623300106 -0.0747731376668769 ENSG00000058804 NDC1
ENST00000480952 0.879029532936451 0.622511980429576 0.0442548832171493 ENSG00000058804 NDC1
ENST00000464950 0.778218430902941 0.435120689721249 -0.0617598536388335 ENSG00000058799 YIPF1
ENST00000371399 0.778288113273365 0.435208590932398 -0.0617593443856639 ENSG00000058799 YIPF1
ENST00000072644 0.778288113273365 0.435208590932398 -0.0617593443856639 ENSG00000058799 YIPF1
ENST00000539954 0.751853077494169 0.393406282293915 -0.0705667221216536 ENSG00000058799 YIPF1
ENST00000469457 0.642399845242348 0.259229969536851 -0.0990891201452073 ENSG00000058799 YIPF1
ENST00000480151 0.642373472737881 0.259116337865922 -0.0990770995601608 ENSG00000058799 YIPF1
ENST00000412288 0.697882173376857 0.32306279831441 -0.0895194887562504 ENSG00000058799 YIPF1
ENST00000465897 0.680328269913975 0.301518654109143 -0.0936990698636932 ENSG00000058799 YIPF1
ENST00000472983 0.842956180693541 0.546361342268588 -0.0580156931274985 ENSG00000058799 YIPF1
ENST00000361921 0.734758131427147 0.369181884907811 -0.133551610717797 ENSG00000211452 DIO1
ENST00000322679 0.734758131427147 0.369181884907811 -0.133551610717797 ENSG00000211452 DIO1
ENST00000371378 0.699290414201244 0.325014891745745 -0.0724344623428612 ENSG00000081870 HSPB11
ENST00000194214 0.778684951598332 0.435985940118803 -0.0593847118576968 ENSG00000081870 HSPB11
ENST00000489675 0.944195732750624 0.798454126987416 -0.0346368031950392 ENSG00000081870 HSPB11
ENST00000371377 0.724587050226432 0.35597699693508 -0.0681303107821568 ENSG00000081870 HSPB11
ENST00000371376 0.513161808879004 0.146064850322577 -0.105814576079017 ENSG00000081870 HSPB11
ENST00000488884 0.666592152726311 0.285335773872282 -0.0765739230033265 ENSG00000081870 HSPB11
ENST00000371370 0.532471083026804 0.160382856333375 0.107220872732456 ENSG00000116212 LRRC42
ENST00000371368 0.637810314000589 0.254384833087004 0.110594109120348 ENSG00000116212 LRRC42
ENST00000319223 0.517979794185884 0.149335034107855 0.111517628172839 ENSG00000116212 LRRC42
ENST00000444987 0.672763475028497 0.292740757595885 0.0986429129101658 ENSG00000116212 LRRC42
ENST00000477905 0.97075182827973 0.888062600267998 -0.0162267949814596 ENSG00000116212 LRRC42
ENST00000371348 0.494377474335537 0.133815465429542 0.0993629873356885 ENSG00000116209 TMEM59
ENST00000371344 0.532931196176864 0.160740365009823 0.0759303728950639 ENSG00000116209 TMEM59
ENST00000234831 0.0286221757006393 0.000871831738557509 0.144334808776525 ENSG00000116209 TMEM59
ENST00000371341 0.047545145820739 0.00196162390687448 0.13844148864571 ENSG00000116209 TMEM59
ENST00000470395 0.63079566705574 0.247370956496206 0.074263128269686 ENSG00000116209 TMEM59
ENST00000420738 0.0767299253714522 0.00406233297951445 0.147197391706802 ENSG00000116209 TMEM59
ENST00000440019 0.076647104817912 0.00405343676849218 0.147199194522737 ENSG00000116209 TMEM59
ENST00000452421 0.0768129456262493 0.00407346898824337 0.147194565605511 ENSG00000116209 TMEM59
ENST00000371337 0.055562021291307 0.00244560945394511 0.170949036683203 ENSG00000116209 TMEM59
ENST00000498272 0.993161672486476 0.972095916178881 -0.00243520897881541 ENSG00000116205 TCEANC2
ENST00000234827 0.852688818217604 0.567057073873959 -0.0461752720400884 ENSG00000116205 TCEANC2
ENST00000371331 0.336651473243607 0.0574872072705144 -0.212739662568455 ENSG00000116205 TCEANC2
ENST00000525949 0.383773585082966 0.0761516730824993 0.213640528898675 ENSG00000256407 RP11-446E24.4
ENST00000311841 0.425922376132233 0.094914302393949 0.149452420988794 ENSG00000256407 RP11-446E24.4
ENST00000536061 0.252326002480972 0.0321960414891289 0.268171919655255 ENSG00000248835 AL357673.1
ENST00000420054 0.743566845767309 0.381386658106382 0.0949799493280401 ENSG00000215883 CYB5RL
ENST00000421415 0.621950554661586 0.23835600208275 0.116680676307255 ENSG00000215883 CYB5RL
ENST00000490863 0.618249732290345 0.234373013018899 0.117607958070415 ENSG00000215883 CYB5RL
ENST00000401046 0.737963236520595 0.373707215306606 0.0962935387703334 ENSG00000215883 CYB5RL
ENST00000419823 0.624683601394186 0.240854379638109 0.119769677221074 ENSG00000215883 CYB5RL
ENST00000528287 0.574454103587361 0.193483751944803 0.129811068928547 ENSG00000215883 CYB5RL
ENST00000534324 0.807860713683515 0.483538557742368 0.0789215418187658 ENSG00000215883 CYB5RL
ENST00000287899 0.876194176272639 0.616047555014719 0.0548477326658499 ENSG00000215883 CYB5RL
ENST00000542737 0.732985093259533 0.36645584615485 0.0916770405637767 ENSG00000215883 CYB5RL
ENST00000537208 0.732985093259533 0.36645584615485 0.0916770405637767 ENSG00000215883 CYB5RL
ENST00000493530 0.900009884750782 0.672860582223479 0.0484331401432305 ENSG00000215883 CYB5RL
ENST00000487096 0.671822809376286 0.291601610596629 0.0871266289328794 ENSG00000116221 MRPL37
ENST00000462299 0.931196004506454 0.755365550643796 -0.0442506062585944 ENSG00000215883 CYB5RL
ENST00000497820 0.549698104012078 0.173398870068658 0.171097565995613 ENSG00000215883 CYB5RL
ENST00000360840 0.710885674631136 0.339609750453576 0.0834798492145069 ENSG00000116221 MRPL37
ENST00000605337 0.711157206552127 0.339966399247823 0.0827493921049227 ENSG00000116221 MRPL37
ENST00000490670 0.744543842773661 0.382667692500389 0.0791228184092878 ENSG00000116221 MRPL37
ENST00000336230 0.710885674631136 0.339609750453576 0.0834798492145069 ENSG00000116221 MRPL37
ENST00000398219 0.973355818582325 0.897225695351623 0.0159281834207223 ENSG00000116221 MRPL37
ENST00000326956 0.180294697628022 0.0170792572616553 -0.185649644015096 ENSG00000157216 SSBP3
ENST00000528930 0.977216252453705 0.912233637672384 0.0121785951623851 ENSG00000157216 SSBP3
ENST00000417664 0.00945077333708022 0.000161953640941246 -0.320787265094883 ENSG00000157216 SSBP3
ENST00000371320 0.0165848205403368 0.000386904291999302 -0.300281087890056 ENSG00000157216 SSBP3
ENST00000371319 0.0108754936616819 0.000205127205786051 -0.31774015657916 ENSG00000157216 SSBP3
ENST00000533946 0.00814548785243385 0.000129258890811449 -0.333742640444575 ENSG00000157216 SSBP3
ENST00000357475 0.0168155246363147 0.000395186799889243 -0.308786840572268 ENSG00000157216 SSBP3
ENST00000426150 0.2226214319307 0.0253972479890583 -0.188129038160886 ENSG00000157216 SSBP3
ENST00000444533 0.972553650372645 0.894681853697466 0.0130167241660997 ENSG00000157216 SSBP3
ENST00000420121 0.997560795742593 0.990147147224838 -0.00111506440983836 ENSG00000157216 SSBP3
ENST00000530618 0.786340656328953 0.44811430333374 0.0912260191577874 ENSG00000157216 SSBP3
ENST00000533209 0.249648189327489 0.0315335562512648 -0.208535239347566 ENSG00000157216 SSBP3
ENST00000525990 0.0199240390495133 0.000509308688521508 -0.335124087974323 ENSG00000157216 SSBP3
ENST00000528787 0.134922464552304 0.0104039330970282 -0.248102037931156 ENSG00000157216 SSBP3
ENST00000481208 0.255812632756054 0.0329674471709426 -0.251165970625499 ENSG00000162390 ACOT11
ENST00000498228 0.342398457946348 0.0593905548610202 -0.250118969735231 ENSG00000162390 ACOT11
ENST00000343744 0.421393861989779 0.0925931886380936 -0.196877331948403 ENSG00000162390 ACOT11
ENST00000371316 0.237980923558884 0.0288673809614035 -0.227751743813771 ENSG00000162390 ACOT11
ENST00000302250 0.742903083912195 0.380220159903777 -0.126540802660287 ENSG00000162391 FAM151A
ENST00000371304 0.742903083912195 0.380220159903777 -0.126540802660287 ENSG00000162391 FAM151A
ENST00000606515 0.547469682833809 0.17167514235779 -0.0893667862524885 ENSG00000271723 MROH7-TTC4
ENST00000425300 0.436075238598475 0.100309602883102 -0.103706454301905 ENSG00000271723 MROH7-TTC4
ENST00000414150 0.413010259076083 0.0889769640348245 -0.107665788735947 ENSG00000271723 MROH7-TTC4
ENST00000460155 0.470420479148535 0.119150644981362 -0.100185623110347 ENSG00000271723 MROH7-TTC4
ENST00000371281 0.465635336998243 0.115863690205978 -0.100036047193653 ENSG00000243725 TTC4
ENST00000486621 0.928362695071964 0.747498792364268 -0.0321244032731357 ENSG00000243725 TTC4
ENST00000371284 0.485342442714002 0.128067350667761 -0.0971485684213115 ENSG00000243725 TTC4
ENST00000486091 0.902441906811958 0.678178853802855 -0.0450977910666521 ENSG00000243725 TTC4
ENST00000371279 0.925788651295265 0.740155420709695 -0.0410522221490429 ENSG00000162396 PARS2
ENST00000371269 0.617306121065419 0.233272954583535 0.0977816478265503 ENSG00000116133 DHCR24
ENST00000436604 0.755630932234302 0.398876717173233 0.0925768971276009 ENSG00000116133 DHCR24
ENST00000537443 0.613001702671389 0.229206206236411 0.0901410235353777 ENSG00000116133 DHCR24
ENST00000535035 0.667378083466056 0.286362566357691 0.0774890557828353 ENSG00000116133 DHCR24
ENST00000415336 0.536600971259294 0.163590658817563 0.185104949798676 ENSG00000242396 RP11-67L3.5
ENST00000294383 0.912665573279194 0.704521370816128 -0.0259669042015429 ENSG00000162402 USP24
ENST00000407756 0.915450847290161 0.711849690241383 -0.0252898913192714 ENSG00000162402 USP24
ENST00000484447 0.753886265298206 0.396165603721833 -0.0986891650231532 ENSG00000162402 USP24
ENST00000480962 0.95373302985427 0.828390354114152 -0.0280081760782419 ENSG00000162402 USP24
ENST00000472566 0.485783158841289 0.128385631950836 0.145376332654261 ENSG00000162402 USP24
ENST00000512504 0.646676116658196 0.264278828677332 0.129577130556335 ENSG00000162402 USP24
ENST00000482197 0.692366112824245 0.316017569065144 0.11257690292906 ENSG00000162402 USP24
ENST00000371250 0.658626203732983 0.277263495373411 -0.105965570303047 ENSG00000162407 PPAP2B
ENST00000472957 0.93430979738737 0.76408771534937 -0.0410764551369399 ENSG00000162407 PPAP2B
ENST00000459962 0.714695659520373 0.344098799392712 -0.134993020507095 ENSG00000162407 PPAP2B
ENST00000461655 0.389226299097498 0.0784555291675511 -0.214311616429149 ENSG00000162407 PPAP2B
ENST00000476206 0.811786103238553 0.490385989040553 0.103500212948777 ENSG00000162407 PPAP2B
ENST00000371244 0.748253551895801 0.387825436541826 -0.0996520878840096 ENSG00000162409 PRKAA2
ENST00000485760 0.273617460036438 0.0376430192279606 -0.203903641411253 ENSG00000173406 DAB1
ENST00000371234 0.230028656712664 0.0271310459521901 -0.336298297416683 ENSG00000173406 DAB1
ENST00000467509 0.240160484668462 0.0293057472343841 -0.27999573619594 ENSG00000162600 OMA1
ENST00000460671 0.562734384251296 0.183815273723537 -0.185280826937454 ENSG00000162600 OMA1
ENST00000421528 0.709839273960608 0.337767238359673 -0.104530440096563 ENSG00000162600 OMA1
ENST00000358603 0.842189511956957 0.544441426149218 -0.0587174092573922 ENSG00000162600 OMA1
ENST00000371226 0.931357948574404 0.755686745801308 -0.0301367490066207 ENSG00000162600 OMA1
ENST00000476933 0.552506074178044 0.17541299378133 -0.182634192187604 ENSG00000162600 OMA1
ENST00000456980 0.779278317623564 0.436730729491779 0.0762710856470538 ENSG00000162600 OMA1
ENST00000467063 0.756040388693833 0.39967652928421 0.0827499173279313 ENSG00000162600 OMA1
ENST00000419242 0.789206779508778 0.452406587441156 0.0745145577940103 ENSG00000162600 OMA1
ENST00000426139 0.833450345174442 0.527103133581865 0.0627967921776526 ENSG00000162600 OMA1
ENST00000453710 0.956879516841226 0.838252026045717 0.0221868875715135 ENSG00000162600 OMA1
ENST00000482274 0.939581194733182 0.781433723326044 0.031428441246798 ENSG00000162600 OMA1
ENST00000472487 0.845192598754468 0.550881511173867 -0.0569468990730965 ENSG00000162601 MYSM1
ENST00000493821 0.829305120183762 0.519917582887823 -0.0656259994600649 ENSG00000162601 MYSM1
ENST00000401044 0.729635857920461 0.3624361713883 -0.0882124381272341 ENSG00000162601 MYSM1
ENST00000481973 0.477552566406559 0.123023205299674 -0.181718289250882 ENSG00000162601 MYSM1
ENST00000466774 0.605416352794562 0.221755369675023 -0.102917374335625 ENSG00000162601 MYSM1
ENST00000483003 0.908805382761627 0.69385354953393 -0.0363796840481282 ENSG00000162601 MYSM1
ENST00000489282 0.976411606870092 0.908284396205027 -0.0107171184957033 ENSG00000162601 MYSM1
ENST00000371222 0.122356499550858 0.00881992896673326 0.253836864206541 ENSG00000177606 JUN
ENST00000544621 0.234446987314747 0.0281283977088464 -0.299749278884836 ENSG00000234807 LINC01135
ENST00000419531 0.24343375243804 0.0300578781869533 -0.296369217000651 ENSG00000234807 LINC01135
ENST00000582567 0.25707710289972 0.033345461683054 -0.275997642272417 ENSG00000172456 FGGY
ENST00000413489 0.104352900631844 0.00669040770064187 -0.326154369427755 ENSG00000172456 FGGY
ENST00000474476 0.159586885152386 0.0138197334547792 -0.288051525627505 ENSG00000172456 FGGY
ENST00000462744 0.0874236782641603 0.00499505712326812 -0.34679794105358 ENSG00000172456 FGGY
ENST00000371218 0.18176709751156 0.0173222001319759 -0.281899021426474 ENSG00000172456 FGGY
ENST00000495718 0.142691852504377 0.011437400946742 -0.291994351841184 ENSG00000172456 FGGY
ENST00000583635 0.291866992424191 0.0427086205419638 -0.282246990129844 ENSG00000172456 FGGY
ENST00000303721 0.18176709751156 0.0173222001319759 -0.281899021426474 ENSG00000172456 FGGY
ENST00000430447 0.137302589115623 0.0107366264673125 -0.297003347672025 ENSG00000172456 FGGY
ENST00000371212 0.204706608390277 0.0215085735355343 -0.27664778052045 ENSG00000172456 FGGY
ENST00000475949 0.241324413531029 0.0296422964540395 -0.258430869583702 ENSG00000172456 FGGY
ENST00000485720 0.604280096190189 0.220290173301016 -0.164821960062912 ENSG00000172456 FGGY
ENST00000371210 0.401153856924426 0.0838316108281581 -0.224709438654286 ENSG00000172456 FGGY
ENST00000493891 0.465057713538316 0.115651616316878 -0.207705864098223 ENSG00000172456 FGGY
ENST00000466791 0.912879355183692 0.705111537887613 -0.0568391377051013 ENSG00000172456 FGGY
ENST00000476939 0.478106609415541 0.123444866130369 -0.207346048161366 ENSG00000172456 FGGY
ENST00000472783 0.31469260508949 0.0500111308568622 -0.265534432731224 ENSG00000172456 FGGY
ENST00000471169 0.327281006372736 0.054206918715561 -0.2603910912538 ENSG00000172456 FGGY
ENST00000371208 0.945741494163411 0.803322851737549 0.0383134581207838 ENSG00000134709 HOOK1
ENST00000371204 0.729635857920461 0.362379825033182 -0.131754281549309 ENSG00000134716 CYP2J2
ENST00000466095 0.729635857920461 0.362379825033182 -0.131754281549309 ENSG00000134716 CYP2J2
ENST00000469406 0.729635857920461 0.362379825033182 -0.131754281549309 ENSG00000134716 CYP2J2
ENST00000468257 0.862982963904905 0.588646804238022 -0.0798219478255389 ENSG00000134716 CYP2J2
ENST00000423403 0.219157860780493 0.0245730640357322 -0.27634558031838 ENSG00000231252 RP11-436K8.1
ENST00000371191 0.0109745264053279 0.000207941583190359 -0.435874429597228 ENSG00000162599 NFIA
ENST00000476646 0.0039480779447611 4.71664678298652e-05 -0.491098328219969 ENSG00000162599 NFIA
ENST00000407417 0.0101662972073 0.00018347576762127 -0.435100685821975 ENSG00000162599 NFIA
ENST00000479364 0.00677283845064868 9.9357471729898e-05 -0.463955507927706 ENSG00000162599 NFIA
ENST00000371189 0.0107797460903402 0.000202415124729808 -0.435268075836904 ENSG00000162599 NFIA
ENST00000403491 0.0173539580298814 0.000416521333987287 -0.369100711477235 ENSG00000162599 NFIA
ENST00000371187 0.0155454025565126 0.000353271086376235 -0.405433525456737 ENSG00000162599 NFIA
ENST00000485903 0.0110735593580575 0.000210486540220945 -0.434973266561658 ENSG00000162599 NFIA
ENST00000371185 0.0106991668539353 0.000199217783698685 -0.437366208462062 ENSG00000162599 NFIA
ENST00000371184 0.010553304490451 0.000195132334239124 -0.436754200570321 ENSG00000162599 NFIA
ENST00000496712 0.0211426858125627 0.000556790722464979 -0.426465638713537 ENSG00000162599 NFIA
ENST00000482020 0.807907206368289 0.483623850587449 -0.100028947050833 ENSG00000162599 NFIA
ENST00000357977 0.663198777296704 0.281688840232408 0.13340711377285 ENSG00000162599 NFIA
ENST00000493627 0.768204227665687 0.418164220716968 0.112383041289598 ENSG00000162599 NFIA
ENST00000606498 0.538585135165342 0.165097823096261 -0.111245358509245 ENSG00000162604 TM2D1
ENST00000294613 0.54133758893493 0.167114623258642 -0.110759867566451 ENSG00000162604 TM2D1
ENST00000472357 0.943104362411319 0.792348869441903 0.0259696346386609 ENSG00000162604 TM2D1
ENST00000371180 0.54133758893493 0.167114623258642 -0.110759867566451 ENSG00000162604 TM2D1
ENST00000488206 0.518198088551069 0.149501499946859 -0.112432139104706 ENSG00000162604 TM2D1
ENST00000472989 0.483162884924571 0.126767179974086 -0.112421586082424 ENSG00000162604 TM2D1
ENST00000488410 0.802894803341675 0.476277787485596 -0.0612259260269785 ENSG00000162604 TM2D1
ENST00000468586 0.284679681200353 0.0407951426277054 -0.134584396214687 ENSG00000162604 TM2D1
ENST00000371178 0.339793226845223 0.0583959614066917 -0.120997778431016 ENSG00000162604 TM2D1
ENST00000494926 0.363171629744003 0.067406202997134 -0.116765565214622 ENSG00000162604 TM2D1
ENST00000496465 0.375463838355265 0.0726705927484507 -0.113880887573631 ENSG00000162604 TM2D1
ENST00000371177 0.215633023744685 0.0237724292375944 -0.159249275558656 ENSG00000162604 TM2D1
ENST00000316485 0.15977078406994 0.0138466818666405 -0.255331312440084 ENSG00000132849 INADL
ENST00000459752 0.147757364322845 0.01214288729405 -0.258447507903487 ENSG00000132849 INADL
ENST00000484562 0.147757364322845 0.01214288729405 -0.258447507903487 ENSG00000132849 INADL
ENST00000371158 0.0890075431720048 0.00513787716157345 -0.257459972954241 ENSG00000132849 INADL
ENST00000484937 0.104679819750622 0.006732578222838 -0.279749291449111 ENSG00000132849 INADL
ENST00000494842 0.0777476577533189 0.00417517596178844 -0.403026418600301 ENSG00000132849 INADL
ENST00000490547 0.0874714540201944 0.00499929561445635 -0.398048898946075 ENSG00000132849 INADL
ENST00000307297 0.0192610117229099 0.000485051049416538 -0.440413792956792 ENSG00000132849 INADL
ENST00000543708 0.0159257827258832 0.000365045467022516 -0.381499113917316 ENSG00000132849 INADL
ENST00000545929 0.0117994720695366 0.00023191690323045 -0.442648070290798 ENSG00000132849 INADL
ENST00000465798 0.79836213847005 0.468034141233383 -0.10596052878864 ENSG00000132849 INADL
ENST00000498273 0.973506079489896 0.897994418932401 -0.0196606524073447 ENSG00000240563 L1TD1
ENST00000452143 0.618594479148157 0.234964017763806 0.115153929724023 ENSG00000162607 USP1
ENST00000442679 0.293897817807954 0.0433631781274718 0.165218080836129 ENSG00000162607 USP1
ENST00000371146 0.809469929453999 0.486266670468573 0.0700189105598659 ENSG00000162607 USP1
ENST00000339950 0.81148202278776 0.489915361154381 0.0695512346007804 ENSG00000162607 USP1
ENST00000251157 0.638422783591114 0.255080600583084 -0.115622451289141 ENSG00000116641 DOCK7
ENST00000454575 0.706841709797326 0.334276247352212 -0.0930703114363019 ENSG00000116641 DOCK7
ENST00000340370 0.637908771533924 0.254542587307131 -0.115718962912941 ENSG00000116641 DOCK7
ENST00000489185 0.844295161692 0.54895453897618 -0.0677223986620134 ENSG00000116641 DOCK7
ENST00000467758 0.937581422217248 0.775524433638301 -0.0333190338551128 ENSG00000116641 DOCK7
ENST00000479983 0.677753182927447 0.298220518951612 0.124723620705318 ENSG00000116641 DOCK7
ENST00000404627 0.580091883354223 0.197904931580809 -0.143362030056886 ENSG00000116641 DOCK7
ENST00000371129 0.618465149396243 0.234536948805447 -0.180872657521635 ENSG00000132855 ANGPTL3
ENST00000464312 0.537453981908557 0.164247672283376 -0.130918374912207 ENSG00000116641 DOCK7
ENST00000453229 0.48892179004758 0.130234329494664 -0.203533724771664 ENSG00000235545 RP11-230B22.1
ENST00000443289 0.256952816657807 0.0333264159452378 -0.197394234309971 ENSG00000125703 ATG4C
ENST00000317868 0.727610048831031 0.359567366320959 -0.0913682981125234 ENSG00000125703 ATG4C
ENST00000371120 0.727610048831031 0.359567366320959 -0.0913682981125234 ENSG00000125703 ATG4C
ENST00000371118 0.31715568689036 0.0508648235324675 -0.182734380188634 ENSG00000125703 ATG4C
ENST00000414558 0.810698286168206 0.488578493440215 0.0837329216792982 ENSG00000125703 ATG4C
ENST00000420285 0.606248132138201 0.222675972605961 -0.174947273744299 ENSG00000229537 RP11-5P4.1
ENST00000425352 0.512557491858523 0.145654365695322 -0.200011702545331 ENSG00000229537 RP11-5P4.1
ENST00000420659 0.494820885072136 0.134123255486646 -0.206279484508696 ENSG00000229537 RP11-5P4.1
ENST00000426393 0.58892864977497 0.20547566236295 0.175897554948719 ENSG00000230798 RP4-792G4.2
ENST00000418244 0.642092730688169 0.258751311156121 0.141433276340852 ENSG00000230798 RP4-792G4.2
ENST00000449386 0.635521538889584 0.252074333943397 0.143702102154911 ENSG00000230798 RP4-792G4.2
ENST00000431294 0.515400643235071 0.14764058542947 0.17508952256764 ENSG00000230798 RP4-792G4.2
ENST00000427268 0.485729983676744 0.128341364109878 0.196843224952713 ENSG00000230798 RP4-792G4.2
ENST00000371116 0.199903032904753 0.0205952655093978 0.238153016134055 ENSG00000187140 FOXD3
ENST00000371108 0.863642586510538 0.589923503348895 -0.0565318031618317 ENSG00000088035 ALG6
ENST00000487136 0.963783961403747 0.865003701299578 -0.0196436949523043 ENSG00000088035 ALG6
ENST00000263440 0.874954442980919 0.61291914719308 -0.0517730758210307 ENSG00000088035 ALG6
ENST00000603108 0.874954442980919 0.61291914719308 -0.0517730758210307 ENSG00000088035 ALG6
ENST00000465969 0.776359241980659 0.431817930152445 -0.0888107988915749 ENSG00000088035 ALG6
ENST00000462390 0.752885395050854 0.394996640874588 -0.0984071859327172 ENSG00000088035 ALG6
ENST00000494765 0.885216731476155 0.638287648432127 -0.068632768582483 ENSG00000088035 ALG6
ENST00000492655 0.94055897230771 0.784669060039419 -0.0346827303758377 ENSG00000142856 ITGB3BP
ENST00000371092 0.607909461148036 0.224402900846549 -0.128785733459088 ENSG00000142856 ITGB3BP
ENST00000271002 0.607909461148036 0.224402900846549 -0.128785733459088 ENSG00000142856 ITGB3BP
ENST00000489099 0.613336964061748 0.229553727258822 -0.126065466715275 ENSG00000142856 ITGB3BP
ENST00000461681 0.943851317495679 0.797289037122852 -0.0280771437419937 ENSG00000142856 ITGB3BP
ENST00000463803 0.969878510089584 0.885681114329213 -0.0159512960439045 ENSG00000142856 ITGB3BP
ENST00000478538 0.826742356173798 0.515590119589044 0.0982619368134542 ENSG00000142856 ITGB3BP
ENST00000283568 0.624375961643672 0.240628364853396 -0.123429064519004 ENSG00000142856 ITGB3BP
ENST00000476508 0.783664063404141 0.443417002495567 -0.0798329076981887 ENSG00000142856 ITGB3BP
ENST00000460394 0.479814892088767 0.12475147491523 -0.165097169549911 ENSG00000142856 ITGB3BP
ENST00000462285 0.572614064226647 0.191946984141337 -0.144378454017879 ENSG00000142856 ITGB3BP
ENST00000489863 0.586099445592533 0.20314906053733 -0.141767785478509 ENSG00000142856 ITGB3BP
ENST00000465781 0.337312892059641 0.0576728797947614 -0.212189108733952 ENSG00000142856 ITGB3BP
ENST00000460251 0.372817296338645 0.0714773914361781 -0.204829440909211 ENSG00000142856 ITGB3BP
ENST00000478138 0.941513066537916 0.787664905920984 -0.0231725978467226 ENSG00000142856 ITGB3BP
ENST00000480886 0.731048204235686 0.364071658197436 0.120882308515192 ENSG00000203965 EFCAB7
ENST00000371088 0.933520941288532 0.761685149026708 -0.0366218470910262 ENSG00000203965 EFCAB7
ENST00000496956 0.711143978097407 0.339952105717377 -0.124928411191086 ENSG00000203965 EFCAB7
ENST00000460678 0.748522978924723 0.388344890489118 -0.100438215708227 ENSG00000203965 EFCAB7
ENST00000461039 0.833483023072517 0.527234711568297 -0.0805146730278207 ENSG00000203965 EFCAB7
ENST00000371084 0.874071033775405 0.611090618908015 0.0278697751314702 ENSG00000079739 PGM1
ENST00000540265 0.994460936798295 0.976657597717255 -0.00170869032050766 ENSG00000079739 PGM1
ENST00000473117 0.874300304201441 0.611786267317126 -0.076494644299702 ENSG00000079739 PGM1
ENST00000371083 0.884452931493429 0.635298228572004 0.0289264975373458 ENSG00000079739 PGM1
ENST00000483707 0.865416643924513 0.593674525679234 0.0550656746821703 ENSG00000079739 PGM1
ENST00000371080 0.000945586471661207 6.06735892675301e-06 -0.476880369102936 ENSG00000185483 ROR1
ENST00000371079 0.0012908982698861 9.54101913305145e-06 -0.436627068279166 ENSG00000185483 ROR1
ENST00000482426 0.000771873418914394 4.5372254559088e-06 -0.503906895715612 ENSG00000185483 ROR1
ENST00000412349 0.225064945010396 0.0259496964221438 -0.337966215914226 ENSG00000223949 RP11-24J23.2
ENST00000424995 0.0641144708835319 0.00300359467222659 -0.293972922578676 ENSG00000223949 RP11-24J23.2
ENST00000545203 0.093881182764775 0.00558100398269609 -0.265556516922247 ENSG00000185483 ROR1
ENST00000371073 0.16539495491667 0.0146564769753498 -0.238177033336823 ENSG00000158966 CACHD1
ENST00000290039 0.166427285110274 0.0148044589238581 -0.238344908239109 ENSG00000158966 CACHD1
ENST00000495994 0.198380662838401 0.0203083929236645 -0.234866366209209 ENSG00000158966 CACHD1
ENST00000470527 0.217403628401526 0.0241896756844907 -0.231505656042339 ENSG00000158966 CACHD1
ENST00000294428 0.940957870119452 0.785458614726139 -0.0280310522315145 ENSG00000162437 RAVER2
ENST00000371072 0.934106172556027 0.763572986341828 -0.0314613914195526 ENSG00000162437 RAVER2
ENST00000430964 0.914473056501778 0.709547125522866 -0.039461429090361 ENSG00000162437 RAVER2
ENST00000418058 0.90729031794095 0.690260492867267 -0.0467743563720096 ENSG00000162437 RAVER2
ENST00000342505 0.903630676944935 0.6812357978324 0.0342627594081601 ENSG00000162434 JAK1
ENST00000481702 0.318473899108103 0.0512499674833217 0.209015030150999 ENSG00000162434 JAK1
ENST00000465376 0.569819496182335 0.189328819155683 0.0881983781775237 ENSG00000162434 JAK1
ENST00000471473 0.326774253269615 0.0540023340523465 0.151884934143819 ENSG00000162434 JAK1
ENST00000494904 0.98932481428804 0.957509867452115 0.00460639827646668 ENSG00000162434 JAK1
ENST00000467764 0.963618036355146 0.864655857702809 0.0261641010200984 ENSG00000162434 JAK1
ENST00000447748 0.312033155065942 0.0491929010927497 -0.266847692526421 ENSG00000226891 RP11-182I10.3
ENST00000444349 0.543832116147213 0.168827884148251 -0.202930305701923 ENSG00000226891 RP11-182I10.3
ENST00000415842 0.438576340552924 0.101696585467838 -0.202583717044468 ENSG00000226891 RP11-182I10.3
ENST00000436350 0.553545873816825 0.176362368022679 -0.200586455711822 ENSG00000226891 RP11-182I10.3
ENST00000545314 0.971105343552043 0.889255194542362 -0.0168428476189448 ENSG00000162433 AK4
ENST00000546702 0.846311691416918 0.553534629286425 0.0816792103251084 ENSG00000162433 AK4
ENST00000395334 0.957895282862794 0.842188809164626 -0.024188789136693 ENSG00000162433 AK4
ENST00000327299 0.951948989919945 0.823089985573026 -0.0274335887111986 ENSG00000162433 AK4
ENST00000474968 0.829316439430527 0.519999506210077 0.095907192913262 ENSG00000162433 AK4
ENST00000463018 0.00729658425004466 0.000109369159615507 -0.414701860545187 ENSG00000116675 DNAJC6
ENST00000494710 0.0301792072098296 0.000965622191688452 -0.334640928713501 ENSG00000116675 DNAJC6
ENST00000263441 0.0242347866907833 0.000676426132117117 -0.258238231575054 ENSG00000116675 DNAJC6
ENST00000395325 0.0172480194026872 0.000413136457430954 -0.247096384976298 ENSG00000116675 DNAJC6
ENST00000483402 0.0233418585466787 0.00063854882933364 -0.410735568194975 ENSG00000116675 DNAJC6
ENST00000435739 0.281825370805612 0.0399826422346708 -0.293030862805107 ENSG00000229294 RP5-1044H5.1
ENST00000371069 0.153663524470247 0.0129847540147087 -0.175798575491142 ENSG00000116675 DNAJC6
ENST00000498720 0.861494800684848 0.585158217064168 -0.0784563768507229 ENSG00000116675 DNAJC6
ENST00000344610 0.786923378440462 0.44921516503813 -0.0531603027047624 ENSG00000116678 LEPR
ENST00000371065 0.99112686663985 0.965156748571753 -0.00327275709959537 ENSG00000213625 LEPROT
[truncated: 10,490,946 more chars]
