# Supplementary material for: High-throughput allele-specific expression across 250 environmental conditions
Source: Genome Res. 2016 Dec;26(12):1627–38. doi: 10.1101/gr.209759.116 (PMC5131815; doi:10.1101/gr.209759.116)
Supplement: Supplemental Material [file supp_gr.209759.116_Supplemental_Table_S6.tar.gz › DEG_results/DP12_DEG_stats_CO2.txt]

t.id padj pval logFC ensg g.id
ENST00000541675 0.934527077049066 0.28356374249177 0.122604719218167 ENSG00000227232 WASH7P
ENST00000423562 0.934527077049066 0.299632248226922 0.118714713519226 ENSG00000227232 WASH7P
ENST00000438504 0.934527077049066 0.299632248226922 0.118714713519226 ENSG00000227232 WASH7P
ENST00000488147 0.934527077049066 0.302790770126963 0.117990668035851 ENSG00000227232 WASH7P
ENST00000538476 0.934527077049066 0.302846942008139 0.117975395200356 ENSG00000227232 WASH7P
ENST00000466430 0.936838766453669 0.464207723775713 0.069186787423117 ENSG00000238009 RP11-34P13.7
ENST00000477740 0.999747957166695 0.998116787568692 0.000301046279312387 ENSG00000238009 RP11-34P13.7
ENST00000471248 0.983233371877454 0.875820494025176 -0.0192195249867294 ENSG00000238009 RP11-34P13.7
ENST00000423372 0.946583209362294 0.590981550939118 0.0841447198232423 ENSG00000237683 AL627309.1
ENST00000494149 0.934527077049066 0.254414197221565 0.0867214994899108 ENSG00000268903 RP11-34P13.15
ENST00000595919 0.934527077049066 0.305850063037314 -0.140603763271011 ENSG00000269981 RP11-34P13.16
ENST00000493797 0.962966091429442 0.713813407011358 -0.0256074372578511 ENSG00000239906 RP11-34P13.14
ENST00000484859 0.934527077049066 0.38695685273381 0.094344110375117 ENSG00000241860 RP11-34P13.13
ENST00000490997 0.934527077049066 0.0766835192440296 0.171258801445813 ENSG00000241860 RP11-34P13.13
ENST00000466557 0.934527077049066 0.128905703405856 -0.235088629940798 ENSG00000241860 RP11-34P13.13
ENST00000491962 0.934527077049066 0.285581665232387 -0.146337687219873 ENSG00000241860 RP11-34P13.13
ENST00000442116 0.934527077049066 0.0367457769312195 -0.326501667437663 ENSG00000228463 AP006222.2
ENST00000448958 0.934527077049066 0.0800757897282633 -0.266746980203654 ENSG00000228463 AP006222.2
ENST00000424429 0.934527077049066 0.316241575161653 -0.132781873601775 ENSG00000241670 AP006222.1
ENST00000450734 0.934527077049066 0.23683724376331 -0.159292765509853 ENSG00000241670 AP006222.1
ENST00000424587 0.942569588647686 0.564704845874503 -0.0894193694387083 ENSG00000228463 AP006222.2
ENST00000335577 0.934527077049066 0.18881925146393 -0.0993057937035466 ENSG00000228463 AP006222.2
ENST00000440038 0.934527077049066 0.342397821520624 0.0945851694115143 ENSG00000237094 RP4-669L17.10
ENST00000432964 0.963792614899345 0.720686429551388 -0.0230758188793255 ENSG00000237094 RP4-669L17.10
ENST00000423728 0.936838766453669 0.455333241873826 -0.0623573958225141 ENSG00000237094 RP4-669L17.10
ENST00000601486 0.936838766453669 0.456762525875796 -0.0495519309436514 ENSG00000237094 RP4-669L17.10
ENST00000455464 0.934527077049066 0.178729866475124 0.129324466910944 ENSG00000237094 RP4-669L17.10
ENST00000419160 0.934527077049066 0.120059159131129 0.140551420510756 ENSG00000237094 RP4-669L17.10
ENST00000601814 0.934527077049066 0.116382572484962 0.14793713514528 ENSG00000237094 RP4-669L17.10
ENST00000425496 0.934527077049066 0.0218057866219703 0.180577173694935 ENSG00000237094 RP4-669L17.10
ENST00000455207 0.934527077049066 0.288240821235404 0.0741036626092704 ENSG00000237094 RP4-669L17.10
ENST00000440200 0.934527077049066 0.383099533457284 0.0606545738625452 ENSG00000230021 RP5-857K21.4
ENST00000416931 0.998814903652465 0.985931813683047 -0.0026776220452075 ENSG00000225972 MTND1P23
ENST00000457540 0.934527077049066 0.0469803284768086 -0.304000443546472 ENSG00000225630 MTND2P28
ENST00000414273 0.934527077049066 0.203307700088122 0.115171698654079 ENSG00000237973 hsa-mir-6723
ENST00000427426 0.951674012988671 0.631189702455027 -0.0751780589510179 ENSG00000229344 RP5-857K21.7
ENST00000467115 0.934527077049066 0.0802992476318678 0.240620010120214 ENSG00000240409 MTATP8P1
ENST00000514057 0.934527077049066 0.105480275867481 0.197027179140423 ENSG00000248527 MTATP6P1
ENST00000416718 0.934527077049066 0.130933238382704 -0.20012651799006 ENSG00000198744 RP5-857K21.11
ENST00000441245 0.934527077049066 0.180219536134047 -0.1906646192865 ENSG00000230021 RP5-857K21.4
ENST00000419394 0.934527077049066 0.389199767386021 -0.12582237766737 ENSG00000230021 RP5-857K21.4
ENST00000414688 0.938076788370093 0.515970786252346 -0.0925579682895753 ENSG00000230021 RP5-857K21.4
ENST00000447954 0.934527077049066 0.34967233991582 -0.129513760079769 ENSG00000230021 RP5-857K21.4
ENST00000440782 0.934527077049066 0.249635160650754 -0.15190393719129 ENSG00000229376 CICP3
ENST00000506640 0.934527077049066 0.0302040728558249 0.321898200763195 ENSG00000224956 RP11-206L10.1
ENST00000416385 0.956452004083269 0.667730970121781 0.067185817740991 ENSG00000235373 RP11-206L10.3
ENST00000417659 0.936838766453669 0.444150898860863 0.119668841027429 ENSG00000240618 RP11-206L10.5
ENST00000422528 0.956634560835684 0.670437366970542 0.0351705109494167 ENSG00000229905 RP11-206L10.4
ENST00000428504 0.934527077049066 0.0694655194109176 0.190788989208796 ENSG00000228327 RP11-206L10.2
ENST00000434264 0.934527077049066 0.0361320234608447 -0.314062180086132 ENSG00000237491 RP11-206L10.9
ENST00000457084 0.934527077049066 0.178879225381633 -0.210312142756149 ENSG00000237491 RP11-206L10.9
ENST00000589899 0.934527077049066 0.0452716458986796 -0.301443301400617 ENSG00000237491 RP11-206L10.9
ENST00000609830 0.934527077049066 0.224328959658228 -0.181601124286741 ENSG00000237491 RP11-206L10.9
ENST00000429505 0.934527077049066 0.112419058150749 -0.187494124319787 ENSG00000237491 RP11-206L10.9
ENST00000591440 0.934527077049066 0.174368722220318 -0.170387945000528 ENSG00000237491 RP11-206L10.9
ENST00000587530 0.934527077049066 0.174368722220318 -0.170387945000528 ENSG00000237491 RP11-206L10.9
ENST00000593022 0.934527077049066 0.13841317587569 -0.177731516688392 ENSG00000237491 RP11-206L10.9
ENST00000589531 0.934527077049066 0.128265767197357 -0.181871444327018 ENSG00000237491 RP11-206L10.9
ENST00000588951 0.934527077049066 0.0874985551954293 -0.209291562403211 ENSG00000237491 RP11-206L10.9
ENST00000585768 0.934527077049066 0.182977130415571 -0.171567068267376 ENSG00000237491 RP11-206L10.9
ENST00000585745 0.934527077049066 0.0211515991633042 -0.309310993495223 ENSG00000237491 RP11-206L10.9
ENST00000586928 0.934527077049066 0.157556635277597 -0.221172104364599 ENSG00000237491 RP11-206L10.9
ENST00000592547 0.934527077049066 0.000662501746391911 -0.453829492676603 ENSG00000237491 RP11-206L10.9
ENST00000585826 0.934527077049066 0.000282697398771218 -0.455625268165689 ENSG00000237491 RP11-206L10.9
ENST00000590848 0.934527077049066 0.212038843476735 -0.157754957620203 ENSG00000237491 RP11-206L10.9
ENST00000586288 0.934527077049066 0.151052648490294 -0.166426352068986 ENSG00000237491 RP11-206L10.9
ENST00000591702 0.9440715324431 0.57474499215048 0.0872723027586461 ENSG00000237491 RP11-206L10.9
ENST00000358533 0.937390573308913 0.49503557175694 0.103708582629659 ENSG00000237491 RP11-206L10.9
ENST00000447500 0.93560752740295 0.417603885686522 -0.110195489351158 ENSG00000230092 RP11-206L10.8
ENST00000590817 0.93560752740295 0.417603885686522 -0.110195489351158 ENSG00000230092 RP11-206L10.8
ENST00000599533 0.947036929157691 0.594420525255259 -0.0518288659688021 ENSG00000269831 AL669831.1
ENST00000587126 0.934527077049066 0.229513113366474 -0.149587095828636 ENSG00000237491 RP11-206L10.9
ENST00000443772 0.934527077049066 0.397739555749381 -0.132368315590511 ENSG00000237491 RP11-206L10.9
ENST00000412115 0.934527077049066 0.0479018000592614 -0.299670389246818 ENSG00000237491 RP11-206L10.9
ENST00000435300 0.936838766453669 0.482078742305439 0.0843842908003063 ENSG00000240453 RP11-206L10.10
ENST00000326734 0.934527077049066 0.00658869642372339 0.418813653725447 ENSG00000177757 FAM87B
ENST00000473798 0.992476255621063 0.92660741722812 -0.0141706983176879 ENSG00000225880 LINC00115
ENST00000536430 0.992476255621063 0.92660741722812 -0.0141706983176879 ENSG00000225880 LINC00115
ENST00000445118 0.994206793325952 0.941283733932309 0.00482897594616736 ENSG00000228794 LINC01128
ENST00000610067 0.986861669204354 0.897781459041494 -0.0105022922431415 ENSG00000228794 LINC01128
ENST00000441765 0.934527077049066 0.117996847310095 -0.160241781830019 ENSG00000228794 LINC01128
ENST00000609139 0.985032959974949 0.885137917883333 -0.0118914677293935 ENSG00000228794 LINC01128
ENST00000449005 1 0.999337475086154 -6.76339348302191e-05 ENSG00000228794 LINC01128
ENST00000416570 0.99087393676031 0.917914974918438 0.00837179262718071 ENSG00000228794 LINC01128
ENST00000448975 0.99087393676031 0.917914974918438 0.00837179262718071 ENSG00000228794 LINC01128
ENST00000609009 0.990403086505373 0.915918141555867 -0.00943742841509001 ENSG00000228794 LINC01128
ENST00000608189 0.990403086505373 0.915918141555867 -0.00943742841509001 ENSG00000228794 LINC01128
ENST00000415295 0.934527077049066 0.31014261826128 -0.132127722733709 ENSG00000228794 LINC01128
ENST00000425657 0.934597500255643 0.411066325189353 0.128196966034901 ENSG00000228794 LINC01128
ENST00000607769 0.934527077049066 0.148738653764476 0.224654322505802 ENSG00000272438 RP11-54O7.16
ENST00000448179 0.981322185195463 0.863537366908225 -0.0220392874938766 ENSG00000230699 RP11-54O7.1
ENST00000609207 0.936838766453669 0.45353261190945 0.0832099790462087 ENSG00000223764 RP11-54O7.3
ENST00000417705 0.995799811085846 0.953790143422839 -0.00590906752731628 ENSG00000223764 RP11-54O7.3
ENST00000432961 0.998814903652465 0.983038848580382 -0.00152365143042248 ENSG00000223764 RP11-54O7.3
ENST00000420190 0.993572714535396 0.935658046610365 0.00985022176463811 ENSG00000187634 SAMD11
ENST00000437963 0.986608172310368 0.896387105580762 -0.0149995201864755 ENSG00000187634 SAMD11
ENST00000342066 0.934527077049066 0.271110578795835 0.113398863554729 ENSG00000187634 SAMD11
ENST00000598827 0.998702055602542 0.977982558641063 -0.00292050632807248 ENSG00000268179 AL645608.1
ENST00000341065 0.934527077049066 0.275332564152239 0.112181231764261 ENSG00000187634 SAMD11
ENST00000455979 0.934527077049066 0.254847900172502 -0.166388496393511 ENSG00000187634 SAMD11
ENST00000478729 0.988543988291684 0.90472664897762 0.0108176539123622 ENSG00000187634 SAMD11
ENST00000474461 0.970388233285906 0.785020364080927 0.0307149224147634 ENSG00000187634 SAMD11
ENST00000466827 0.942130923834454 0.561404524317271 0.0497889095557194 ENSG00000187634 SAMD11
ENST00000464948 1 0.999970658336702 -3.63500361797995e-06 ENSG00000187634 SAMD11
ENST00000483767 0.934527077049066 0.15526617393805 0.136853263002918 ENSG00000188976 NOC2L
ENST00000327044 0.934527077049066 0.224987476326011 0.109634105697531 ENSG00000188976 NOC2L
ENST00000477976 0.934527077049066 0.307240116935361 0.0859685332987907 ENSG00000188976 NOC2L
ENST00000496938 0.934527077049066 0.283004764347752 0.115343699773456 ENSG00000188976 NOC2L
ENST00000487214 0.934527077049066 0.152538986884692 0.127437620512499 ENSG00000188976 NOC2L
ENST00000469563 0.934527077049066 0.101773522722605 0.173938121548626 ENSG00000188976 NOC2L
ENST00000338591 0.934527077049066 0.376848704338389 0.106105000636793 ENSG00000187961 KLHL17
ENST00000463212 0.93560752740295 0.425120886521199 -0.0933483875609952 ENSG00000187961 KLHL17
ENST00000466300 0.934527077049066 0.285629571608326 0.128207798975795 ENSG00000187961 KLHL17
ENST00000481067 0.934527077049066 0.239610493581198 0.137208099853354 ENSG00000187961 KLHL17
ENST00000379410 0.971662681791554 0.796043723920601 0.0345306589663372 ENSG00000187583 PLEKHN1
ENST00000379407 0.993680768642986 0.937957517873003 -0.0107658131705064 ENSG00000187583 PLEKHN1
ENST00000379409 0.993680768642986 0.937957517873003 -0.0107658131705064 ENSG00000187583 PLEKHN1
ENST00000480267 0.951674012988671 0.631682562579577 0.0644025354731549 ENSG00000187583 PLEKHN1
ENST00000491024 0.934527077049066 0.269208314148829 0.165703069967747 ENSG00000187583 PLEKHN1
ENST00000433179 0.934527077049066 0.253770116178156 0.177887573265572 ENSG00000187642 C1orf170
ENST00000341290 0.934527077049066 0.25488734481413 0.177533187776056 ENSG00000187642 C1orf170
ENST00000479361 0.934527077049066 0.276214829288537 0.169813304916265 ENSG00000187642 C1orf170
ENST00000606034 0.934527077049066 0.151939915323837 0.201105825898618 ENSG00000272512 RP11-54O7.17
ENST00000428771 0.975523427972989 0.822106425518697 -0.0263279769233718 ENSG00000188290 HES4
ENST00000304952 0.982634802643675 0.870717058836891 -0.0191178465574199 ENSG00000188290 HES4
ENST00000481869 0.989617098626186 0.910229842820494 -0.0132265043878975 ENSG00000188290 HES4
ENST00000484667 0.9701144790935 0.7822389541963 -0.0322079780949232 ENSG00000188290 HES4
ENST00000423619 0.934527077049066 0.160857425986953 0.150985763953001 ENSG00000231702 RP11-54O7.10
ENST00000458555 0.934527077049066 0.122393887458983 0.186952330367114 ENSG00000224969 RP11-54O7.11
ENST00000379389 0.938076788370093 0.514402163315641 -0.0933440423950743 ENSG00000187608 ISG15
ENST00000379370 0.998159892116877 0.972605259284006 0.00465832477852784 ENSG00000188157 AGRN
ENST00000477585 0.964895378977585 0.735366460239597 0.0399052031009097 ENSG00000188157 AGRN
ENST00000469403 0.980506882408025 0.856787458478476 0.0213647948812346 ENSG00000188157 AGRN
ENST00000479707 0.952905240976539 0.641899834177508 0.0562761452660523 ENSG00000188157 AGRN
ENST00000466223 0.988956240910361 0.906956256188283 0.0120745558243242 ENSG00000188157 AGRN
ENST00000478677 0.934527077049066 0.402432509775633 -0.0990123208243831 ENSG00000188157 AGRN
ENST00000492947 0.957762174373872 0.678142820910348 -0.0477918400044863 ENSG00000188157 AGRN
ENST00000419249 0.977584932247464 0.839637974868208 -0.0242361501721547 ENSG00000188157 AGRN
ENST00000461111 0.998814903652465 0.98465586644881 0.00222304464581108 ENSG00000188157 AGRN
ENST00000418300 0.995670889063857 0.951564363551289 -0.00687395827352621 ENSG00000242590 RP11-54O7.14
ENST00000427998 0.950702254505874 0.620936382169201 0.0550700530563771 ENSG00000217801 RP11-465B22.3
ENST00000394517 0.94311905583622 0.567132480567418 0.0702651304028726 ENSG00000217801 RP11-465B22.3
ENST00000442292 0.97276191246928 0.806093349257896 0.0370077055684153 ENSG00000273443 RP11-54O7.18
ENST00000456409 0.962023251879985 0.707166366691384 -0.0463718309539379 ENSG00000217801 RP11-465B22.3
ENST00000412397 0.954420470023589 0.655345177241281 -0.0550420902526569 ENSG00000217801 RP11-465B22.3
ENST00000433695 0.93560752740295 0.429533681331444 -0.103298690182241 ENSG00000217801 RP11-465B22.3
ENST00000451054 0.934527077049066 0.304620101570943 -0.134436835998488 ENSG00000217801 RP11-465B22.3
ENST00000453464 0.934527077049066 0.149495437725414 0.140200762563384 ENSG00000237330 RNF223
ENST00000379339 0.947644970055284 0.602544177425512 -0.0243833833138728 ENSG00000131591 C1orf159
ENST00000294576 0.947644970055284 0.602582221498507 -0.0243843823541716 ENSG00000131591 C1orf159
ENST00000448924 0.947644970055284 0.602582221498507 -0.0243843823541716 ENSG00000131591 C1orf159
ENST00000465822 0.983681161073253 0.878012038913158 -0.0131980151307352 ENSG00000131591 C1orf159
ENST00000379325 0.947644970055284 0.602544177425512 -0.0243833833138728 ENSG00000131591 C1orf159
ENST00000421241 0.947644970055284 0.602544177425512 -0.0243833833138728 ENSG00000131591 C1orf159
ENST00000487177 0.954325828480229 0.65427561492716 -0.0444043873814014 ENSG00000131591 C1orf159
ENST00000467751 0.947644970055284 0.602544177425512 -0.0243833833138728 ENSG00000131591 C1orf159
ENST00000477196 0.947644970055284 0.602544177425512 -0.0243833833138728 ENSG00000131591 C1orf159
ENST00000464905 0.942926358204508 0.565877938714102 -0.063854291808901 ENSG00000131591 C1orf159
ENST00000379320 0.991790849089745 0.92186837172763 -0.00844094427359766 ENSG00000131591 C1orf159
ENST00000379319 0.934527077049066 0.114146655537939 -0.0946919143454305 ENSG00000131591 C1orf159
ENST00000434641 0.963505480619726 0.719481327528762 -0.0177088672644443 ENSG00000131591 C1orf159
ENST00000482816 0.963911265350077 0.723739884025586 -0.0182246516154654 ENSG00000131591 C1orf159
ENST00000437760 0.960763727299981 0.69704553551901 -0.0209707753785055 ENSG00000131591 C1orf159
ENST00000462097 0.962518062184649 0.710565658238451 -0.0209676497883839 ENSG00000131591 C1orf159
ENST00000473600 0.996684618580883 0.962653973125113 0.00476896531268852 ENSG00000131591 C1orf159
ENST00000475119 0.966135228051862 0.743045207221786 -0.0188224279404493 ENSG00000131591 C1orf159
ENST00000442117 0.998159892116877 0.972383789724887 0.00360012336520256 ENSG00000131591 C1orf159
ENST00000427787 0.953702233715039 0.649061365957414 -0.0519517836070681 ENSG00000131591 C1orf159
ENST00000472741 0.952366636301646 0.639743078441172 -0.0280756528141237 ENSG00000131591 C1orf159
ENST00000480643 0.953489164504175 0.647548201977591 -0.0276152632935316 ENSG00000131591 C1orf159
ENST00000379236 0.934597500255643 0.406210898857111 0.0603484176894771 ENSG00000186827 TNFRSF4
ENST00000497869 0.934597500255643 0.406210898857111 0.0603484176894771 ENSG00000186827 TNFRSF4
ENST00000453580 0.934527077049066 0.285980041554141 0.0624651969368724 ENSG00000186827 TNFRSF4
ENST00000360001 0.973522162797394 0.81024487145066 0.0160360059360684 ENSG00000078808 SDF4
ENST00000465727 0.974582169877992 0.816936299954349 0.0154509282002714 ENSG00000078808 SDF4
ENST00000263741 0.974582169877992 0.816936299954349 0.0154509282002714 ENSG00000078808 SDF4
ENST00000494748 0.974822340836936 0.817976168646858 -0.0123870451034694 ENSG00000078808 SDF4
ENST00000478938 0.960944410175987 0.698938888226823 -0.022275629614671 ENSG00000078808 SDF4
ENST00000403997 0.995877224114552 0.954333194950052 0.00282976904507343 ENSG00000078808 SDF4
ENST00000545427 0.972114712847549 0.80049042888143 0.0166076933267143 ENSG00000078808 SDF4
ENST00000459994 0.943207443777478 0.569430647466196 0.0526739678243747 ENSG00000078808 SDF4
ENST00000379198 0.976708667136822 0.831902527583536 -0.0167582109851483 ENSG00000176022 B3GALT6
ENST00000462849 0.934527077049066 0.169243843576917 -0.149477657004222 ENSG00000184163 FAM132A
ENST00000478606 0.934527077049066 0.14198161124551 -0.121002809566791 ENSG00000184163 FAM132A
ENST00000330388 0.976505326699094 0.82986250524729 0.0335520098850054 ENSG00000184163 FAM132A
ENST00000468365 0.947644970055284 0.601351823788676 0.0730924164634082 ENSG00000184163 FAM132A
ENST00000486627 0.972199362810592 0.802677686564863 0.033544535924019 ENSG00000184163 FAM132A
ENST00000565563 0.934527077049066 0.13782581018237 0.196059223834532 ENSG00000260179 RP5-902P8.12
ENST00000450390 0.934527077049066 0.1199811429481 0.0893323130265662 ENSG00000160087 UBE2J2
ENST00000347370 0.934527077049066 0.1199811429481 0.0893323130265662 ENSG00000160087 UBE2J2
ENST00000349431 0.934527077049066 0.121753051526648 0.0874120280433464 ENSG00000160087 UBE2J2
ENST00000348298 0.934527077049066 0.089710559197733 0.0903220535760084 ENSG00000160087 UBE2J2
ENST00000339385 0.934527077049066 0.265307009719812 0.0614394145317091 ENSG00000160087 UBE2J2
ENST00000400929 0.934527077049066 0.0799806574225323 0.0895257672721018 ENSG00000160087 UBE2J2
ENST00000464036 0.934527077049066 0.092285717720767 0.0848273679465396 ENSG00000160087 UBE2J2
ENST00000360466 0.934527077049066 0.0874545864306543 0.0862050110922977 ENSG00000160087 UBE2J2
ENST00000400930 0.934527077049066 0.0844640453844963 0.0869386403535137 ENSG00000160087 UBE2J2
ENST00000467339 0.956757720402001 0.671505665237989 0.0329912534072816 ENSG00000160087 UBE2J2
ENST00000473215 0.934527077049066 0.0532653618844625 0.100279481763495 ENSG00000160087 UBE2J2
ENST00000435198 0.934527077049066 0.0796092436284839 0.0964555430935836 ENSG00000160087 UBE2J2
ENST00000509720 0.934527077049066 0.0871221984586189 0.0951620608015658 ENSG00000160087 UBE2J2
ENST00000491779 0.934527077049066 0.0653222541272005 0.0955876265215703 ENSG00000160087 UBE2J2
ENST00000466752 0.934527077049066 0.0373445089838153 0.119903270622585 ENSG00000160087 UBE2J2
ENST00000503294 0.934527077049066 0.0396519827287862 0.121833653958396 ENSG00000160087 UBE2J2
ENST00000477894 0.934527077049066 0.0462629094388172 0.126738209636539 ENSG00000160087 UBE2J2
ENST00000471154 0.934527077049066 0.176187498573167 0.10443830950217 ENSG00000160087 UBE2J2
ENST00000422076 0.934527077049066 0.0530593901203827 0.138838589396656 ENSG00000160087 UBE2J2
ENST00000502382 0.934527077049066 0.0520936391282599 0.143010547442377 ENSG00000160087 UBE2J2
ENST00000461142 0.934527077049066 0.0509248453370641 0.126101731492394 ENSG00000160087 UBE2J2
ENST00000488418 0.934527077049066 0.0829885577464054 0.134425347837434 ENSG00000160087 UBE2J2
ENST00000434139 0.938962699149778 0.531389249913259 -0.097520206301802 ENSG00000230415 RP5-902P8.10
ENST00000453732 0.998772505084787 0.98174884716832 -0.00334959885233691 ENSG00000230415 RP5-902P8.10
ENST00000379116 0.934527077049066 0.269577542896206 0.162060191999714 ENSG00000162572 SCNN1D
ENST00000379101 0.934527077049066 0.357998087265051 0.13297518777664 ENSG00000162572 SCNN1D
ENST00000338555 0.934527077049066 0.37249904397753 0.131060502433834 ENSG00000162572 SCNN1D
ENST00000470022 0.980050607904646 0.853716268454644 0.0288742778894028 ENSG00000162572 SCNN1D
ENST00000325425 0.936838766453669 0.475225084968237 0.110463994512352 ENSG00000162572 SCNN1D
ENST00000467651 0.949255897197856 0.613550895458165 -0.0789616176173245 ENSG00000162572 SCNN1D
ENST00000400928 0.936838766453669 0.468221426038893 0.11210863132314 ENSG00000162572 SCNN1D
ENST00000379099 0.99635933161766 0.959280152745015 0.00708560862309502 ENSG00000162572 SCNN1D
ENST00000354700 0.969068600199758 0.770982774840062 0.0337644105704341 ENSG00000131584 ACAP3
ENST00000353662 0.969068600199758 0.770594669481481 0.0337795580085522 ENSG00000131584 ACAP3
ENST00000492936 0.969068600199758 0.771249347704651 0.0330656059079621 ENSG00000131584 ACAP3
ENST00000467278 0.999097390448106 0.988868954955519 -0.00159655954208927 ENSG00000131584 ACAP3
ENST00000470659 0.936838766453669 0.4506364358855 0.0976297952475587 ENSG00000131584 ACAP3
ENST00000379037 0.967235364455898 0.754993544958579 -0.032941341310138 ENSG00000131584 ACAP3
ENST00000476572 0.990135677803829 0.913358119855349 -0.0118132211513662 ENSG00000131584 ACAP3
ENST00000493992 0.940195358909738 0.54649301831292 -0.0655932444987204 ENSG00000131584 ACAP3
ENST00000472541 0.960071876783532 0.692831214732797 0.0443232847478732 ENSG00000131584 ACAP3
ENST00000354980 0.960763727299981 0.695931467910917 0.0403297691471687 ENSG00000131584 ACAP3
ENST00000478065 0.939767805515961 0.537171733005421 0.0588947183893994 ENSG00000131584 ACAP3
ENST00000479108 0.950986631611178 0.623702380431679 0.0526729636993584 ENSG00000131584 ACAP3
ENST00000438966 0.955945561835351 0.663117377531847 0.0469324810926672 ENSG00000131584 ACAP3
ENST00000379031 0.985473707736194 0.890027339792565 -0.0148975949188942 ENSG00000169972 PUSL1
ENST00000470520 0.99606680464297 0.955128178141814 -0.0065703104627991 ENSG00000169972 PUSL1
ENST00000463758 0.951674012988671 0.632160680038705 -0.0587508968053439 ENSG00000169972 PUSL1
ENST00000467712 0.971760905832442 0.797663225981899 0.0302959201157796 ENSG00000169972 PUSL1
ENST00000493657 0.988183871962805 0.902117617414402 0.0145599118795013 ENSG00000169972 PUSL1
ENST00000470030 0.934527077049066 0.288528080726374 0.0813752513575745 ENSG00000127054 CPSF3L
ENST00000435064 0.945808584799337 0.586181631282852 0.0408603176402606 ENSG00000127054 CPSF3L
ENST00000497304 0.934527077049066 0.251636987061863 0.112307030165429 ENSG00000127054 CPSF3L
ENST00000323275 0.946378328291755 0.589103979433689 0.0405278797328978 ENSG00000127054 CPSF3L
ENST00000411962 0.946583209362294 0.590643691747698 0.0403598586507222 ENSG00000127054 CPSF3L
ENST00000462432 0.934527077049066 0.287992197374573 0.0781061196536137 ENSG00000127054 CPSF3L
ENST00000478641 0.934527077049066 0.362246480729256 0.070598460577657 ENSG00000127054 CPSF3L
ENST00000458452 0.947036929157691 0.59451368637032 0.0399404553169822 ENSG00000127054 CPSF3L
ENST00000419704 0.947036929157691 0.59451368637032 0.0399404553169822 ENSG00000127054 CPSF3L
ENST00000540437 0.947036929157691 0.59451368637032 0.0399404553169822 ENSG00000127054 CPSF3L
ENST00000421495 0.947036929157691 0.59451368637032 0.0399404553169822 ENSG00000127054 CPSF3L
ENST00000532772 0.947625312083382 0.600010251039792 0.0392894160340169 ENSG00000127054 CPSF3L
ENST00000450926 0.948381147784061 0.60770107491887 0.0382772399985344 ENSG00000127054 CPSF3L
ENST00000545578 0.948864187353281 0.609821955123676 0.0380433406747793 ENSG00000127054 CPSF3L
ENST00000527098 0.948864187353281 0.609821955123676 0.0380433406747793 ENSG00000127054 CPSF3L
ENST00000485710 0.934527077049066 0.323393689410514 0.0856605698957735 ENSG00000127054 CPSF3L
ENST00000461514 0.934527077049066 0.30156011049547 0.0927771104795161 ENSG00000127054 CPSF3L
ENST00000525164 0.934527077049066 0.29330864873406 0.0947211255115734 ENSG00000127054 CPSF3L
ENST00000528879 0.947581550331954 0.599746878690993 0.038448870821276 ENSG00000127054 CPSF3L
ENST00000525769 0.934527077049066 0.234336941917515 0.107820704822477 ENSG00000127054 CPSF3L
ENST00000531377 0.934527077049066 0.3702214972615 0.0658499955792991 ENSG00000127054 CPSF3L
ENST00000527383 0.934527077049066 0.24406905768458 0.085462718924443 ENSG00000127054 CPSF3L
ENST00000531292 0.956634560835684 0.671035135749942 -0.038072470117881 ENSG00000127054 CPSF3L
ENST00000467408 0.936838766453669 0.46361945093675 0.0590401144285341 ENSG00000127054 CPSF3L
ENST00000434694 0.99625220988061 0.958187169501536 -0.00333097521234564 ENSG00000127054 CPSF3L
ENST00000531020 0.982536428172859 0.870415631295369 0.0153258533827949 ENSG00000127054 CPSF3L
ENST00000533916 0.934527077049066 0.309248052794985 0.0879853332420998 ENSG00000127054 CPSF3L
ENST00000488042 0.979157246991664 0.848059282744742 0.0129174192125219 ENSG00000127054 CPSF3L
ENST00000526797 0.967027804760825 0.752012191121977 0.0202952116897602 ENSG00000127054 CPSF3L
ENST00000526332 0.967027804760825 0.752012191121977 0.0202952116897602 ENSG00000127054 CPSF3L
ENST00000430786 0.956777568964638 0.6719596048375 0.0304055770631732 ENSG00000127054 CPSF3L
ENST00000527719 0.952366636301646 0.639610353058524 0.0350135047612438 ENSG00000127054 CPSF3L
ENST00000530031 0.951432017668141 0.629101142448452 0.0360058712356695 ENSG00000127054 CPSF3L
ENST00000526113 0.967596434522732 0.757811429010746 0.0226911566094703 ENSG00000127054 CPSF3L
ENST00000526904 0.968184470719411 0.762742989850578 0.0223911699215263 ENSG00000127054 CPSF3L
ENST00000525603 0.987381085700966 0.899677187848324 0.0081304606762444 ENSG00000127054 CPSF3L
ENST00000444968 0.967015788869765 0.750616100520067 0.0298987124448394 ENSG00000240731 RP5-890O3.9
ENST00000429572 0.936838766453669 0.475980725005584 -0.0470507413428716 ENSG00000127054 CPSF3L
ENST00000498173 0.936838766453669 0.473054380985326 -0.0472126578522519 ENSG00000127054 CPSF3L
ENST00000496353 0.936838766453669 0.472374477224626 -0.0474278029643677 ENSG00000127054 CPSF3L
ENST00000493534 0.934527077049066 0.397410495468306 -0.0572609179196706 ENSG00000127054 CPSF3L
ENST00000534345 0.936838766453669 0.47202132665052 -0.0511978250974427 ENSG00000127054 CPSF3L
ENST00000532952 0.93560752740295 0.427518329831483 -0.0598385240622623 ENSG00000127054 CPSF3L
ENST00000490853 0.936838766453669 0.444309334973067 -0.0568166823426195 ENSG00000127054 CPSF3L
ENST00000531019 0.936838766453669 0.444309334973067 -0.0568166823426195 ENSG00000127054 CPSF3L
ENST00000498476 0.936838766453669 0.466702373435357 -0.0536956190624808 ENSG00000127054 CPSF3L
ENST00000470679 0.936838766453669 0.462007731215723 -0.0539447791099995 ENSG00000127054 CPSF3L
ENST00000525285 0.934527077049066 0.319027914221236 -0.0744858081588419 ENSG00000127054 CPSF3L
ENST00000530233 0.934527077049066 0.236365754019226 -0.111455726497016 ENSG00000127054 CPSF3L
ENST00000464957 0.969068600199758 0.771816070955362 0.032322113990212 ENSG00000224051 GLTPD1
ENST00000343938 0.934527077049066 0.379159474011417 0.0871165258120467 ENSG00000224051 GLTPD1
ENST00000488011 0.934527077049066 0.255847233719915 -0.131622054092634 ENSG00000224051 GLTPD1
ENST00000339381 0.934527077049066 0.0793807377778495 0.260406664483984 ENSG00000169962 TAS1R3
ENST00000378891 0.934527077049066 0.38487242609853 0.104959397066165 ENSG00000107404 DVL1
ENST00000378888 0.934527077049066 0.390805724970472 0.105518813165569 ENSG00000107404 DVL1
ENST00000472445 0.934527077049066 0.361206534853301 0.0921543052158562 ENSG00000107404 DVL1
ENST00000474033 0.936838766453669 0.442367027126417 0.0905389383496654 ENSG00000162576 MXRA8
ENST00000309212 0.961375688721715 0.703125560194328 0.0397557064123477 ENSG00000162576 MXRA8
ENST00000477278 0.984786041174533 0.883543751740753 0.015169786318518 ENSG00000162576 MXRA8
ENST00000342753 0.961375688721715 0.703125560194328 0.0397557064123477 ENSG00000162576 MXRA8
ENST00000445648 0.961375688721715 0.703125560194328 0.0397557064123477 ENSG00000162576 MXRA8
ENST00000473097 0.934527077049066 0.325550553923287 0.119681665394052 ENSG00000162576 MXRA8
ENST00000478517 0.934527077049066 0.331268356768178 0.121218360022471 ENSG00000162576 MXRA8
ENST00000476718 0.953472509874673 0.647016566064967 0.0566439891236004 ENSG00000162576 MXRA8
ENST00000464351 0.949378480436484 0.614027757283213 -0.0772117113474424 ENSG00000162576 MXRA8
ENST00000460473 0.960071876783532 0.692726270480874 -0.061109187240961 ENSG00000162576 MXRA8
ENST00000338370 0.934527077049066 0.400943855935539 0.117520414262543 ENSG00000175756 AURKAIP1
ENST00000338338 0.934597500255643 0.411737831206121 0.11499234073268 ENSG00000175756 AURKAIP1
ENST00000321751 0.934527077049066 0.400407822026324 0.117695963700004 ENSG00000175756 AURKAIP1
ENST00000378853 0.934527077049066 0.401297716365528 0.11749158820253 ENSG00000175756 AURKAIP1
ENST00000489799 0.934597500255643 0.410908298544678 0.118712026266271 ENSG00000175756 AURKAIP1
ENST00000496905 0.937294490585485 0.494525262660606 0.103120146950217 ENSG00000175756 AURKAIP1
ENST00000435351 0.999711494183357 0.996399201039563 -0.000342144366713426 ENSG00000223663 RP5-890O3.3
ENST00000480479 0.985396659704632 0.889213282227681 -0.00973016872905593 ENSG00000221978 CCNL2
ENST00000482621 0.941196126717141 0.556013692548361 0.0332450957373028 ENSG00000221978 CCNL2
ENST00000408952 0.941196126717141 0.556013692548361 0.0332450957373028 ENSG00000221978 CCNL2
ENST00000463260 0.983047348684176 0.874081882946736 -0.0112566151424404 ENSG00000221978 CCNL2
ENST00000400809 0.936838766453669 0.474448905798636 0.0431845872498223 ENSG00000221978 CCNL2
ENST00000496007 0.936838766453669 0.472732074133091 0.0433415549139915 ENSG00000221978 CCNL2
ENST00000482365 0.976572772036495 0.830980338125495 -0.0122944138546441 ENSG00000221978 CCNL2
ENST00000481223 0.937294490585485 0.494636377919506 0.0412296763189794 ENSG00000221978 CCNL2
ENST00000418865 0.963744489522043 0.720092628726499 0.0193505007137086 ENSG00000221978 CCNL2
ENST00000505849 0.981265870614427 0.862768702764417 0.0115589195221066 ENSG00000221978 CCNL2
ENST00000488340 0.934527077049066 0.394630137034608 0.0561349696986821 ENSG00000221978 CCNL2
ENST00000492998 0.969003998775851 0.769258532448852 -0.0246844463616428 ENSG00000221978 CCNL2
ENST00000469113 0.934527077049066 0.331532334599072 0.0547133575458584 ENSG00000221978 CCNL2
ENST00000480646 0.971662681791554 0.795787342443161 -0.0237918934704109 ENSG00000221978 CCNL2
ENST00000471930 0.934527077049066 0.269666467575803 0.0626571477660695 ENSG00000221978 CCNL2
ENST00000408918 0.934527077049066 0.145766322764814 0.115852391793803 ENSG00000221978 CCNL2
ENST00000473872 0.934527077049066 0.358506511793031 0.0784613490794697 ENSG00000221978 CCNL2
ENST00000425598 0.934527077049066 0.387820660262104 0.0724626958131436 ENSG00000221978 CCNL2
ENST00000463895 0.971111796438726 0.790823183859824 0.0238622859998801 ENSG00000221978 CCNL2
ENST00000497013 0.947579381728117 0.599378010199879 0.0471768439500115 ENSG00000221978 CCNL2
ENST00000448629 0.939670905798864 0.536082667211791 0.0697264952003886 ENSG00000224870 RP4-758J18.2
ENST00000444362 0.995610396197411 0.951201427384906 -0.00401850898279616 ENSG00000224870 RP4-758J18.2
ENST00000418833 0.981161421649801 0.861323765328472 0.0117402605994226 ENSG00000224870 RP4-758J18.2
ENST00000576232 0.942130923834454 0.56072294962491 0.0722710985487914 ENSG00000224870 RP4-758J18.2
ENST00000570344 0.936838766453669 0.468373281549156 0.0916207824845377 ENSG00000224870 RP4-758J18.2
ENST00000447725 0.992562926870032 0.927462467660348 -0.00629742799858538 ENSG00000224870 RP4-758J18.2
ENST00000572242 0.98521561957835 0.886636640729219 0.00968773924658523 ENSG00000224870 RP4-758J18.2
ENST00000453521 0.953856300848377 0.649616621561677 -0.0322719236632935 ENSG00000224870 RP4-758J18.2
ENST00000344843 0.934527077049066 0.394296644465003 0.0486323819819279 ENSG00000242485 MRPL20
ENST00000493287 0.974247136392423 0.81419992199215 -0.0137335396733911 ENSG00000242485 MRPL20
ENST00000487659 0.934527077049066 0.390472668755243 0.0490290685481375 ENSG00000242485 MRPL20
ENST00000492508 0.934527077049066 0.325028943985006 0.057122526528023 ENSG00000242485 MRPL20
ENST00000482352 0.934527077049066 0.338398178742776 0.0643770944948755 ENSG00000242485 MRPL20
ENST00000582431 0.934527077049066 0.382512443101127 -0.127311530032959 ENSG00000264293 RN7SL657P
ENST00000477686 0.934527077049066 0.19508232526086 0.0915215191245018 ENSG00000242485 MRPL20
ENST00000607307 0.934527077049066 0.382577304178279 0.121060050100626 ENSG00000272455 RP4-758J18.13
ENST00000427211 0.958861044651192 0.685456095457693 -0.0581403049557086 ENSG00000235098 ANKRD65
ENST00000520296 0.945668967629152 0.581904033533779 -0.0787375357649165 ENSG00000235098 ANKRD65
ENST00000537107 0.945668967629152 0.581904033533779 -0.0787375357649165 ENSG00000235098 ANKRD65
ENST00000454272 0.967235364455898 0.755005746227072 -0.0432444351525033 ENSG00000235098 ANKRD65
ENST00000442470 0.964747264457009 0.73344380528685 -0.042186872249324 ENSG00000235098 ANKRD65
ENST00000436362 0.938076788370093 0.510976252903345 -0.0466797863110286 ENSG00000235098 ANKRD65
ENST00000428932 0.934884801956883 0.413862363879702 0.0520124275610665 ENSG00000225905 RP4-758J18.7
ENST00000378821 0.934527077049066 0.287277583673127 -0.0612857561848379 ENSG00000205116 TMEM88B
ENST00000430109 0.965853229295972 0.741075213492717 -0.0307505546877014 ENSG00000225285 RP4-758J18.10
ENST00000454562 0.96487344146301 0.73530902099267 -0.0307479593222388 ENSG00000225285 RP4-758J18.10
ENST00000417917 0.96487344146301 0.73530902099267 -0.0307479593222388 ENSG00000225285 RP4-758J18.10
ENST00000495558 1 0.999408502887714 8.72521025896795e-05 ENSG00000179403 VWA1
ENST00000338660 0.984292944691213 0.881007356020253 0.0143353891901975 ENSG00000179403 VWA1
ENST00000404702 0.982620384641552 0.870604432425987 0.0156532552645752 ENSG00000179403 VWA1
ENST00000476993 0.982534530957084 0.870239482109044 0.0157107416681436 ENSG00000179403 VWA1
ENST00000471398 0.934527077049066 0.300541380227267 0.137486124178115 ENSG00000179403 VWA1
ENST00000378785 0.989841359702864 0.911103345345308 0.0118624784170477 ENSG00000215915 ATAD3C
ENST00000484537 0.969068600199758 0.770215954667649 0.0150255760473086 ENSG00000215915 ATAD3C
ENST00000378741 0.934527077049066 0.171626448502024 0.113380967778817 ENSG00000160072 ATAD3B
ENST00000308647 0.934527077049066 0.288324505547659 0.0972374712956063 ENSG00000160072 ATAD3B
ENST00000472194 0.934527077049066 0.324312540017213 0.090490512278659 ENSG00000160072 ATAD3B
ENST00000378736 0.934527077049066 0.302067404201866 0.111704821907209 ENSG00000160072 ATAD3B
ENST00000485748 0.93560752740295 0.418222420405556 0.079303657976845 ENSG00000160072 ATAD3B
ENST00000474481 0.934527077049066 0.399578470611211 0.0829327050990138 ENSG00000160072 ATAD3B
ENST00000378756 0.954793963545392 0.656890753107153 0.0398159896431345 ENSG00000197785 ATAD3A
ENST00000378755 0.954793963545392 0.65693585211577 0.0398165472357772 ENSG00000197785 ATAD3A
ENST00000339113 0.956348041126037 0.667364767544512 0.0371135681782346 ENSG00000197785 ATAD3A
ENST00000536055 0.956348041126037 0.667364767544512 0.0371135681782346 ENSG00000197785 ATAD3A
ENST00000439513 0.965823732675418 0.740153430826181 -0.0455856121878317 ENSG00000197785 ATAD3A
ENST00000429957 0.934527077049066 0.18516707976584 0.108753219600131 ENSG00000197785 ATAD3A
ENST00000400830 0.993207526471314 0.933098881182943 0.00881387391032397 ENSG00000197785 ATAD3A
ENST00000378733 0.934597500255643 0.404678160304885 0.111675261586078 ENSG00000205090 TMEM240
ENST00000425828 0.934527077049066 0.400007541988471 0.112956736806748 ENSG00000205090 TMEM240
ENST00000291386 0.938076788370093 0.519768687015181 0.0557834408783267 ENSG00000160075 SSU72
ENST00000378726 0.934527077049066 0.333356027097391 -0.0373230231221078 ENSG00000160075 SSU72
ENST00000378725 0.938675956157307 0.530764881099181 0.0608893677055419 ENSG00000160075 SSU72
ENST00000359060 0.934527077049066 0.141269233294064 -0.116782480801727 ENSG00000160075 SSU72
ENST00000539195 0.934527077049066 0.0666546147871894 0.132456695051983 ENSG00000215791 AL645728.2
ENST00000366221 0.936838766453669 0.478761442921312 0.0711535056573231 ENSG00000215014 AL645728.1
ENST00000422725 0.934527077049066 0.38698654754036 0.0812235420058966 ENSG00000228594 C1orf233
ENST00000607222 0.934527077049066 0.184635480346767 -0.165674629073242 ENSG00000272106 RP11-345P4.9
ENST00000520777 0.972555841707782 0.80481522077587 0.0275052113516982 ENSG00000197530 MIB2
ENST00000378710 0.972555841707782 0.80481522077587 0.0275052113516982 ENSG00000197530 MIB2
ENST00000360522 0.972555841707782 0.80481522077587 0.0275052113516982 ENSG00000197530 MIB2
ENST00000357210 0.972555841707782 0.80481522077587 0.0275052113516982 ENSG00000197530 MIB2
ENST00000355826 0.972199362810592 0.802538765630717 0.0278283657079018 ENSG00000197530 MIB2
ENST00000518681 0.972199362810592 0.802570462821683 0.0278234550735289 ENSG00000197530 MIB2
ENST00000505820 0.972199362810592 0.801674268827787 0.0279523375081473 ENSG00000197530 MIB2
ENST00000479659 0.973130603008198 0.808466110372165 0.0269787793039698 ENSG00000197530 MIB2
ENST00000489635 0.972199362810592 0.802880366693007 0.0277739891289923 ENSG00000197530 MIB2
ENST00000511502 0.971874420029672 0.798246823479674 0.0284418135286068 ENSG00000197530 MIB2
ENST00000477990 0.934527077049066 0.212296750972094 -0.101167167649523 ENSG00000197530 MIB2
ENST00000514363 0.995008356286474 0.945536878445579 0.007442500827683 ENSG00000197530 MIB2
ENST00000487053 0.971662681791554 0.79640599436934 0.0285033281829008 ENSG00000197530 MIB2
ENST00000502470 0.999721688293792 0.997033965197217 0.000392719699812044 ENSG00000197530 MIB2
ENST00000378712 0.971662681791554 0.796116132592356 0.0285401209627894 ENSG00000197530 MIB2
ENST00000507082 0.934527077049066 0.0872341202603719 -0.152943329798777 ENSG00000197530 MIB2
ENST00000463492 0.934527077049066 0.290519291389968 -0.107310164752125 ENSG00000197530 MIB2
ENST00000510793 0.985573966369329 0.891178962025094 0.0146115623046975 ENSG00000197530 MIB2
ENST00000504599 0.967712756841038 0.759037290002983 0.033959716380136 ENSG00000197530 MIB2
ENST00000507229 0.968464964434693 0.764561002023707 0.0330432747166035 ENSG00000197530 MIB2
ENST00000503789 0.970388233285906 0.784492294165086 0.0295746659609795 ENSG00000197530 MIB2
ENST00000378708 0.950573236445899 0.620391278216299 0.055739940504888 ENSG00000197530 MIB2
ENST00000506488 0.947579381728117 0.599095772856383 0.0591002559189873 ENSG00000197530 MIB2
ENST00000512004 0.934527077049066 0.0945918004916102 0.157088000059092 ENSG00000197530 MIB2
ENST00000508455 0.934527077049066 0.0531204979138099 0.234336574864783 ENSG00000197530 MIB2
ENST00000514234 0.938076788370093 0.522052201562211 0.0684753130940419 ENSG00000197530 MIB2
ENST00000467597 0.951421663148462 0.625781187461182 0.0510667175950248 ENSG00000197530 MIB2
ENST00000508148 0.975132909113426 0.820257497550158 0.0261860812466017 ENSG00000197530 MIB2
ENST00000486072 0.940308731940752 0.546833442439337 0.0609641872044146 ENSG00000197530 MIB2
ENST00000505370 0.96742166425946 0.75635642048521 -0.031003848020604 ENSG00000197530 MIB2
ENST00000473511 0.967509459373643 0.756966307843828 -0.0350221404770367 ENSG00000197530 MIB2
ENST00000464570 0.998814903652465 0.983296793390359 0.00240914348548852 ENSG00000197530 MIB2
ENST00000483015 0.97982004700265 0.852496366581301 -0.0219591543507004 ENSG00000197530 MIB2
ENST00000511910 0.939672748625737 0.536098701483159 0.0819081192502237 ENSG00000197530 MIB2
ENST00000470373 0.963168224318496 0.716548207993643 -0.0545567250696152 ENSG00000197530 MIB2
ENST00000356026 0.999139012417093 0.989048674562733 -0.000890140041717659 ENSG00000189409 MMP23B
ENST00000512731 0.999139012417093 0.989156775171797 -0.000870350555738258 ENSG00000189409 MMP23B
ENST00000378675 0.999139012417093 0.989048674562733 -0.000890140041717659 ENSG00000189409 MMP23B
ENST00000490017 0.934527077049066 0.343234873549197 -0.0678658577526952 ENSG00000189409 MMP23B
ENST00000513088 0.938076788370093 0.519168487775496 0.0387570413953297 ENSG00000248333 CDK11B
ENST00000341832 0.934597500255643 0.405217500122843 0.0496096769889097 ENSG00000248333 CDK11B
ENST00000317673 0.936838766453669 0.470432752984912 0.044611628440206 ENSG00000248333 CDK11B
ENST00000340677 0.936838766453669 0.470432752984912 0.044611628440206 ENSG00000248333 CDK11B
ENST00000407249 0.936838766453669 0.470432752984912 0.044611628440206 ENSG00000248333 CDK11B
ENST00000341028 0.954749675248825 0.656262089063297 0.0507663961420335 ENSG00000248333 CDK11B
ENST00000607013 0.938076788370093 0.517624902472628 -0.0638527440923274 ENSG00000272004 RP11-345P4.10
ENST00000378662 0.984113040693252 0.880146410257532 0.0129918961894067 ENSG00000189339 SLC35E2B
ENST00000234800 0.982891686418931 0.872609129457031 0.013868902683295 ENSG00000189339 SLC35E2B
ENST00000480991 0.998814903652465 0.985400758043613 -0.00177783845960966 ENSG00000189339 SLC35E2B
ENST00000481276 0.942130923834454 0.56126459555764 0.0500878683512952 ENSG00000189339 SLC35E2B
ENST00000596308 0.993572714535396 0.935595632600341 0.00919336137602587 ENSG00000269737 RP11-345P4.7
ENST00000597891 0.934527077049066 0.296288319056327 -0.125765534986894 ENSG00000269227 RP11-345P4.6
ENST00000356200 0.93560752740295 0.428108878587137 0.0452442986106206 ENSG00000008128 CDK11A
ENST00000598846 0.948999115281075 0.610453934602333 0.0234066825141411 ENSG00000268575 RP1-283E3.8
ENST00000463652 0.99876551886559 0.979977496726232 -0.00336023271242656 ENSG00000008128 CDK11A
ENST00000358779 0.934527077049066 0.366122608766307 0.050599226029283 ENSG00000008128 CDK11A
ENST00000460465 0.934527077049066 0.366122608766307 0.050599226029283 ENSG00000008128 CDK11A
ENST00000404249 0.934527077049066 0.366122608766307 0.050599226029283 ENSG00000008128 CDK11A
ENST00000378633 0.934527077049066 0.366122608766307 0.050599226029283 ENSG00000008128 CDK11A
ENST00000357760 0.934527077049066 0.366122608766307 0.050599226029283 ENSG00000008128 CDK11A
ENST00000509982 0.93560752740295 0.428108878587137 0.0452442986106206 ENSG00000008128 CDK11A
ENST00000378638 0.93560752740295 0.428108878587137 0.0452442986106206 ENSG00000008128 CDK11A
ENST00000356937 0.936838766453669 0.455708947680114 0.0442394376728276 ENSG00000008128 CDK11A
ENST00000478901 0.999307923459846 0.990562758645455 0.00163252232033861 ENSG00000008128 CDK11A
ENST00000468397 0.971603419185667 0.794892642282886 0.033302190722407 ENSG00000008128 CDK11A
ENST00000491311 0.979507222532322 0.851753090097492 0.0238022079225608 ENSG00000008128 CDK11A
ENST00000495016 0.998505667586767 0.97538630867587 0.00420838244519718 ENSG00000008128 CDK11A
ENST00000468800 0.934527077049066 0.158864330876682 0.127284779390295 ENSG00000008128 CDK11A
ENST00000464748 0.986018976281829 0.893463096751683 -0.0180719199749072 ENSG00000008128 CDK11A
ENST00000489300 0.934527077049066 0.375693589447194 0.100408745104181 ENSG00000008128 CDK11A
ENST00000492390 0.934527077049066 0.182601249393451 0.128343659940601 ENSG00000008128 CDK11A
ENST00000474916 0.934527077049066 0.208988254044168 0.12277654974577 ENSG00000008128 CDK11A
ENST00000378635 0.939729292935854 0.536203914679373 0.0395964656689649 ENSG00000008128 CDK11A
ENST00000479362 0.998702055602542 0.978118909798634 0.0020880248289322 ENSG00000008128 CDK11A
ENST00000498810 0.962966091429442 0.714925990317776 -0.0342280321538563 ENSG00000008128 CDK11A
ENST00000487462 0.934527077049066 0.304309621496428 0.0963734636326473 ENSG00000008128 CDK11A
ENST00000401096 0.934527077049066 0.221811085875512 0.113178354606466 ENSG00000008128 CDK11A
ENST00000577672 0.994721906737913 0.943544148746704 -0.00448314436118518 ENSG00000227775 RP1-283E3.4
ENST00000417099 0.938076788370093 0.51982743616773 -0.0438360031500369 ENSG00000227775 RP1-283E3.4
ENST00000355439 0.99184035296348 0.921969937476921 0.00612813091136745 ENSG00000215790 SLC35E2
ENST00000400924 0.979101852923446 0.847280921452501 0.0120513882052344 ENSG00000215790 SLC35E2
ENST00000246421 0.934527077049066 0.369685021413128 0.0806072516609255 ENSG00000215790 SLC35E2
ENST00000475229 0.934527077049066 0.393719119233213 0.082432982998032 ENSG00000215790 SLC35E2
ENST00000424604 0.936838766453669 0.458809542011071 0.0740786659863235 ENSG00000227775 RP1-283E3.4
ENST00000418950 0.988855843076496 0.906434475319303 -0.0133547089576804 ENSG00000227775 RP1-283E3.4
ENST00000341426 0.936838766453669 0.461139245013519 0.0714408315523919 ENSG00000008130 NADK
ENST00000341991 0.936838766453669 0.461172644640236 0.0714725450263513 ENSG00000008130 NADK
ENST00000378625 0.936838766453669 0.456685454268707 0.072196365055135 ENSG00000008130 NADK
ENST00000344463 0.936838766453669 0.461139245013519 0.0714408315523919 ENSG00000008130 NADK
ENST00000342348 0.934527077049066 0.297651853860784 0.0977705692193982 ENSG00000008130 NADK
ENST00000498806 0.934527077049066 0.249812317972502 0.121319586558125 ENSG00000008130 NADK
ENST00000469045 0.934527077049066 0.290440665239334 0.0990168369938805 ENSG00000008130 NADK
ENST00000480499 0.934527077049066 0.359628755974654 0.086520582962824 ENSG00000008130 NADK
ENST00000497747 0.934527077049066 0.402096195724699 0.0783527239261696 ENSG00000008130 NADK
ENST00000477235 0.934527077049066 0.327983458584069 0.101398563432152 ENSG00000008130 NADK
ENST00000489538 0.934527077049066 0.310801647295942 0.105074443209675 ENSG00000008130 NADK
ENST00000497615 0.934597500255643 0.409839917882935 0.0800444908833742 ENSG00000008130 NADK
ENST00000497186 0.934527077049066 0.36323393686563 0.093853906270047 ENSG00000008130 NADK
ENST00000400922 0.934527077049066 0.30671633484099 0.0947666833897156 ENSG00000008130 NADK
ENST00000492845 0.936838766453669 0.482827662779999 0.0784017469985834 ENSG00000008130 NADK
ENST00000492768 0.937931054772981 0.508389523013042 0.0733541388750021 ENSG00000008130 NADK
ENST00000460602 0.940446980544124 0.548528823381326 0.0648365546417663 ENSG00000008130 NADK
ENST00000464373 0.934527077049066 0.403173424132863 0.0756472339185471 ENSG00000008130 NADK
ENST00000480542 0.936838766453669 0.479999965370491 0.0728352797293748 ENSG00000008130 NADK
ENST00000378609 0.934527077049066 0.157057411484653 -0.0649187454943679 ENSG00000078369 GNB1
ENST00000461893 0.934527077049066 0.0542295527506464 -0.172473264159225 ENSG00000078369 GNB1
ENST00000471354 0.934527077049066 0.0886102198836917 -0.134469079703483 ENSG00000078369 GNB1
ENST00000439272 0.934527077049066 0.333160787704174 -0.0488873261798347 ENSG00000078369 GNB1
ENST00000434686 0.934527077049066 0.292583527696095 -0.0548242752003344 ENSG00000078369 GNB1
ENST00000437146 0.934527077049066 0.175154515612365 -0.120698242140331 ENSG00000078369 GNB1
ENST00000472614 0.934527077049066 0.338885044168028 -0.0516504295826881 ENSG00000078369 GNB1
ENST00000607589 0.934527077049066 0.0637447410301766 -0.215122934348633 ENSG00000078369 GNB1
ENST00000412228 0.971662681791554 0.796000041306927 0.036576847435134 ENSG00000231050 RP1-140A9.1
ENST00000307786 0.934527077049066 0.0326976385372667 0.294021486195601 ENSG00000169885 CALML6
ENST00000378604 0.934527077049066 0.0711580956960625 0.237357922118683 ENSG00000169885 CALML6
ENST00000482402 0.934527077049066 0.0701346403078111 0.235879294671323 ENSG00000169885 CALML6
ENST00000462293 0.934527077049066 0.0828105655856836 0.219040081328442 ENSG00000169885 CALML6
ENST00000378602 0.98524614694934 0.886897294421418 -0.0137600578424788 ENSG00000178821 TMEM52
ENST00000310991 0.947036929157691 0.594660971624297 0.0550549451368124 ENSG00000178821 TMEM52
ENST00000378598 0.947103279621213 0.594929634723492 0.054763945190508 ENSG00000178821 TMEM52
ENST00000470931 0.950423964299252 0.61922676499018 0.0506846399794927 ENSG00000178821 TMEM52
ENST00000602604 0.936838766453669 0.443576265986574 0.0726576427189734 ENSG00000178821 TMEM52
ENST00000416272 0.934527077049066 0.295978528572809 0.0911718832714608 ENSG00000178821 TMEM52
ENST00000378567 0.980054363179161 0.85391872624522 0.0192378949947088 ENSG00000067606 PRKCZ
ENST00000468310 0.938076788370093 0.521686916750484 0.091914334546034 ENSG00000067606 PRKCZ
ENST00000484419 0.934527077049066 0.360665983901751 -0.0992744732396763 ENSG00000067606 PRKCZ
ENST00000503297 0.982528142254734 0.87003297055879 -0.0135483136311423 ENSG00000067606 PRKCZ
ENST00000479566 0.934527077049066 0.164047041528848 0.159372913554265 ENSG00000067606 PRKCZ
ENST00000466651 0.934527077049066 0.280358644552833 0.165895665136712 ENSG00000067606 PRKCZ
ENST00000400921 0.999527037172268 0.994107564235649 -0.000765488713202044 ENSG00000067606 PRKCZ
ENST00000495347 0.971645979459952 0.79543350918936 0.0385224663672045 ENSG00000067606 PRKCZ
ENST00000461106 0.972845846733863 0.807201265019547 -0.0250974533738252 ENSG00000067606 PRKCZ
ENST00000461465 0.946622167592969 0.591891257599841 0.0766782866306849 ENSG00000067606 PRKCZ
ENST00000470596 0.934527077049066 0.370011652972864 0.12611469903861 ENSG00000067606 PRKCZ
ENST00000496325 0.947772793199268 0.603249099194625 0.0738847398692395 ENSG00000067606 PRKCZ
ENST00000481140 0.934527077049066 0.327102186625353 0.140764895860032 ENSG00000067606 PRKCZ
ENST00000482686 0.958303701076519 0.679437760013359 0.061634737983946 ENSG00000067606 PRKCZ
ENST00000400920 0.985396659704632 0.888747688739488 -0.0153080086542623 ENSG00000067606 PRKCZ
ENST00000486681 0.982536428172859 0.870411855189415 -0.0237770668090257 ENSG00000067606 PRKCZ
ENST00000470986 0.936838766453669 0.463690116042014 0.109414915362302 ENSG00000067606 PRKCZ
ENST00000470511 0.938076788370093 0.520605923364397 0.0962334794705324 ENSG00000067606 PRKCZ
ENST00000471018 0.958463587489877 0.68155684974444 0.0633596240101954 ENSG00000067606 PRKCZ
ENST00000466352 0.974147993965341 0.813328455503499 0.0369600025715881 ENSG00000067606 PRKCZ
ENST00000497183 0.934527077049066 0.403357117704069 0.125832359387599 ENSG00000067606 PRKCZ
ENST00000419838 0.956610591689154 0.67004329416068 0.0652030453881893 ENSG00000067606 PRKCZ
ENST00000606533 0.98115946108593 0.860814206351772 -0.0255667586354885 ENSG00000271806 RP5-892K4.1
ENST00000479263 0.969131250852804 0.772708757169399 -0.0342836363785812 ENSG00000067606 PRKCZ
ENST00000503672 0.942130923834454 0.561480890516007 -0.0908412102641997 ENSG00000067606 PRKCZ
ENST00000478770 0.947773435473792 0.603299865517008 -0.0617748169264763 ENSG00000067606 PRKCZ
ENST00000505322 0.962966091429442 0.71542042102928 -0.0447346413909067 ENSG00000067606 PRKCZ
ENST00000472017 0.936838766453669 0.481441807028359 -0.107181819168456 ENSG00000067606 PRKCZ
ENST00000333854 0.934527077049066 0.318360613190907 0.152285176761578 ENSG00000182873 RP11-181G12.2
ENST00000536678 0.937415672715106 0.498296512887279 0.104638800081477 ENSG00000182873 RP11-181G12.2
ENST00000444529 0.937931054772981 0.504622361508282 0.100499504443504 ENSG00000182873 RP11-181G12.2
ENST00000469733 0.956634560835684 0.67104561043217 0.0421835979674383 ENSG00000162585 C1orf86
ENST00000414253 0.958889495077355 0.685643343831122 0.0398318943123089 ENSG00000162585 C1orf86
ENST00000428120 0.958889495077355 0.685643343831122 0.0398318943123089 ENSG00000162585 C1orf86
ENST00000400919 0.958889495077355 0.685643343831122 0.0398318943123089 ENSG00000162585 C1orf86
ENST00000400918 0.943573191057623 0.571411767603809 0.0551196215668137 ENSG00000162585 C1orf86
ENST00000497675 0.971645979459952 0.795305263419589 0.0256589764396502 ENSG00000162585 C1orf86
ENST00000378543 0.963792614899345 0.721302228830352 0.0350518425298902 ENSG00000162585 C1orf86
ENST00000378546 0.963792614899345 0.721302228830352 0.0350518425298902 ENSG00000162585 C1orf86
ENST00000401813 0.965476206707527 0.737907792128218 0.0330181208486292 ENSG00000162585 C1orf86
ENST00000487186 0.963311764669286 0.717551413237082 0.0355796172435941 ENSG00000162585 C1orf86
ENST00000378545 0.956452004083269 0.66770224860121 0.0424767653285884 ENSG00000162585 C1orf86
ENST00000476803 0.968464964434693 0.764012394811121 0.02983936528631 ENSG00000162585 C1orf86
ENST00000440825 0.963911265350077 0.724283864099397 0.0346571875179915 ENSG00000162585 C1orf86
ENST00000597060 0.961375688721715 0.703102221515565 -0.045694955755127 ENSG00000269554 AL590822.2
ENST00000420515 0.950076604205807 0.616582884923944 0.0480568588062262 ENSG00000162585 C1orf86
ENST00000514625 0.966335642215699 0.74539367595371 -0.0426704051423049 ENSG00000162585 C1orf86
ENST00000545087 0.934527077049066 0.127727670210369 0.236900258329175 ENSG00000203301 AL590822.1
ENST00000420964 0.934527077049066 0.232007058485782 0.155773780305719 ENSG00000243558 RP11-181G12.5
ENST00000442483 0.934527077049066 0.216313473323032 0.18971271951232 ENSG00000234396 RP11-181G12.4
ENST00000378536 0.970268894449876 0.783862341470889 0.0195974045148863 ENSG00000157933 SKI
ENST00000508416 0.940964047548804 0.55408289874773 0.0622470151941412 ENSG00000157933 SKI
ENST00000478223 0.940667143862278 0.552278942424717 0.0590611757376076 ENSG00000157933 SKI
ENST00000507179 0.947149719969221 0.595293004389235 -0.0547412588614997 ENSG00000157933 SKI
ENST00000378531 0.934527077049066 0.114990309361209 -0.133200549482328 ENSG00000116151 MORN1
ENST00000606372 0.934527077049066 0.113619794678818 -0.132040487846668 ENSG00000116151 MORN1
ENST00000602865 0.938076788370093 0.518651877615859 -0.0923638852997078 ENSG00000269896 RP4-740C4.6
ENST00000417061 0.954325828480229 0.654972765541525 0.0354963946824668 ENSG00000238240 RP4-740C4.5
ENST00000378529 0.934527077049066 0.162189132868788 -0.12027023817395 ENSG00000116151 MORN1
ENST00000607342 0.934527077049066 0.22424181262113 -0.141518296537016 ENSG00000116151 MORN1
ENST00000607858 0.971645979459952 0.795028046357716 -0.0227929411977683 ENSG00000272420 RP4-740C4.7
ENST00000469374 0.934527077049066 0.0664029596877631 -0.185084019560249 ENSG00000116151 MORN1
ENST00000419785 0.934527077049066 0.164918768825782 -0.169587327384266 ENSG00000116151 MORN1
ENST00000606642 0.934527077049066 0.318883010189337 -0.0643522123405659 ENSG00000271921 RP4-740C4.9
ENST00000606280 0.95532520428893 0.659827233115631 -0.0564316411066499 ENSG00000271847 RP4-740C4.8
ENST00000378525 0.93851030435929 0.52971013146304 -0.061603890072318 ENSG00000116151 MORN1
ENST00000449373 0.947644970055284 0.602296399622923 -0.0536586650657357 ENSG00000116151 MORN1
ENST00000317490 0.961224894701506 0.700444740640526 -0.0491871436051932 ENSG00000178642 AL513477.1
ENST00000607031 0.992889023178029 0.931270219812981 0.0111847960988601 ENSG00000116151 MORN1
ENST00000475812 0.974961400214998 0.819359908819132 0.0332366559256681 ENSG00000116151 MORN1
ENST00000494279 0.952243931684045 0.638528136926741 0.0647431636290379 ENSG00000116151 MORN1
ENST00000378518 0.934527077049066 0.244218466667102 0.0827337557089137 ENSG00000157916 RER1
ENST00000605895 0.934527077049066 0.354760199631611 0.0568677020407328 ENSG00000157916 RER1
ENST00000378513 0.936838766453669 0.444321979680654 0.0450480155957693 ENSG00000157916 RER1
ENST00000306256 0.934527077049066 0.278958389694061 0.0770838369314386 ENSG00000157916 RER1
ENST00000493207 0.934527077049066 0.253580780830156 0.0875231392737476 ENSG00000157916 RER1
ENST00000378512 0.936838766453669 0.44501311468465 0.0450061284641672 ENSG00000157916 RER1
ENST00000443438 0.934527077049066 0.219972898452135 0.0788412907467155 ENSG00000157916 RER1
ENST00000488353 0.934527077049066 0.381068787323625 0.0501219439431066 ENSG00000157916 RER1
ENST00000462129 0.979412572967443 0.850270042813134 0.01265248426454 ENSG00000157916 RER1
ENST00000288774 0.934527077049066 0.179010000161045 0.108806424416196 ENSG00000157911 PEX10
ENST00000447513 0.934527077049066 0.150317452031945 0.115972482577358 ENSG00000157911 PEX10
ENST00000507596 0.934527077049066 0.151782532762656 0.115497062965401 ENSG00000157911 PEX10
ENST00000510434 0.964381613279618 0.731318358181832 0.0348239900691124 ENSG00000157911 PEX10
ENST00000508384 0.99896091511803 0.987817609511068 0.00156180210849027 ENSG00000157911 PEX10
ENST00000515760 0.934527077049066 0.343062525918938 -0.1108353574539 ENSG00000157911 PEX10
ENST00000502666 0.934527077049066 0.222510605678925 -0.132510526485545 ENSG00000157911 PEX10
ENST00000504111 0.934527077049066 0.305031040425361 -0.11137617747107 ENSG00000157911 PEX10
ENST00000514502 0.934597500255643 0.406676138320378 -0.0931791649893671 ENSG00000157911 PEX10
ENST00000609981 0.934527077049066 0.201933124755542 -0.146140071824759 ENSG00000149527 PLCH2
ENST00000449969 0.934527077049066 0.403669036954038 0.130366790992718 ENSG00000149527 PLCH2
ENST00000288766 0.972823506611268 0.806577578928371 0.0371768776888147 ENSG00000149527 PLCH2
ENST00000419816 0.934527077049066 0.334172945488065 0.151175366193161 ENSG00000149527 PLCH2
ENST00000378488 0.934527077049066 0.334172945488065 0.151175366193161 ENSG00000149527 PLCH2
ENST00000378486 0.934527077049066 0.334172945488065 0.151175366193161 ENSG00000149527 PLCH2
ENST00000343889 0.934527077049066 0.379217918618059 0.137676086492238 ENSG00000149527 PLCH2
ENST00000278878 0.93560752740295 0.41938665616409 0.126367119634265 ENSG00000149527 PLCH2
ENST00000442305 0.934527077049066 0.163120380966778 -0.0853079573647039 ENSG00000229393 RP3-395M20.3
ENST00000473964 0.934527077049066 0.346968210721059 0.145425411054109 ENSG00000149527 PLCH2
ENST00000462379 0.934527077049066 0.291501143208983 0.162140483134418 ENSG00000149527 PLCH2
ENST00000378466 0.934527077049066 0.249992926117837 0.0802845221944253 ENSG00000157881 PANK4
ENST00000435556 0.934527077049066 0.247353636356764 0.0806825590148541 ENSG00000157881 PANK4
ENST00000505228 0.934527077049066 0.122186849191591 0.118714098025668 ENSG00000157881 PANK4
ENST00000502512 0.934527077049066 0.0263359100824068 0.225556516384043 ENSG00000157881 PANK4
ENST00000471361 0.934527077049066 0.0682936570592905 0.197568311205559 ENSG00000157881 PANK4
ENST00000487804 0.934527077049066 0.0242230347104216 0.274167129777537 ENSG00000157881 PANK4
ENST00000515423 0.977536685370171 0.838713265584966 -0.0234474226713599 ENSG00000157881 PANK4
ENST00000468002 0.947595943792537 0.599901462512404 0.0467470652507868 ENSG00000157881 PANK4
ENST00000486396 0.990336164580113 0.915446226127392 0.00800082809641741 ENSG00000157881 PANK4
ENST00000502770 0.988956240910361 0.90689393294372 -0.00923314152186166 ENSG00000157881 PANK4
ENST00000491212 0.973429259605594 0.809747949605176 -0.0215432281373816 ENSG00000157881 PANK4
ENST00000514922 0.977536685370171 0.839088162929303 -0.0192198542460464 ENSG00000157881 PANK4
ENST00000378453 0.934527077049066 0.349033359906044 -0.115931014312834 ENSG00000197921 HES5
ENST00000606645 0.949160331764956 0.613298586835007 0.0626741803865078 ENSG00000272449 RP3-395M20.12
ENST00000416860 0.934527077049066 0.380789385210961 0.0910349771886955 ENSG00000238164 RP3-395M20.8
ENST00000443892 0.978766955778991 0.846147648365754 0.0171387417798199 ENSG00000238164 RP3-395M20.8
ENST00000449660 0.934527077049066 0.299606722353343 -0.12300031645204 ENSG00000238164 RP3-395M20.8
ENST00000448624 0.934527077049066 0.0914812281021749 -0.231571896141053 ENSG00000238164 RP3-395M20.8
ENST00000432521 0.985184647435617 0.886410628787848 0.0130118893333529 ENSG00000238164 RP3-395M20.8
ENST00000452793 0.934597500255643 0.412613045933899 0.0970759480245903 ENSG00000238164 RP3-395M20.8
ENST00000426449 0.934527077049066 0.400259350763441 0.0886750284222168 ENSG00000157873 TNFRSF14
ENST00000434817 0.934527077049066 0.377933028670251 0.0911615482938302 ENSG00000157873 TNFRSF14
ENST00000435221 0.934527077049066 0.378308682227293 0.0910907571151981 ENSG00000157873 TNFRSF14
ENST00000451778 0.934527077049066 0.378495504464973 0.0909303807618176 ENSG00000157873 TNFRSF14
ENST00000409119 0.934527077049066 0.402389517155325 0.0849102153916281 ENSG00000157873 TNFRSF14
ENST00000355716 0.934597500255643 0.407813055980606 0.0813620531885348 ENSG00000157873 TNFRSF14
ENST00000475523 0.934597500255643 0.407258754384415 0.0814353631115592 ENSG00000157873 TNFRSF14
ENST00000442392 0.93560752740295 0.432432131381923 0.0834877810690944 ENSG00000157873 TNFRSF14
ENST00000482074 0.936838766453669 0.443310073724175 0.0785587742023618 ENSG00000157873 TNFRSF14
ENST00000496064 0.934527077049066 0.39183731953737 0.0867992007071228 ENSG00000157873 TNFRSF14
ENST00000463471 0.93560752740295 0.418076205165897 0.0782670048067293 ENSG00000157873 TNFRSF14
ENST00000466750 0.93573980849294 0.434414786949074 0.072146271615678 ENSG00000157873 TNFRSF14
ENST00000471768 0.934527077049066 0.343464460530877 0.0829697765605243 ENSG00000157873 TNFRSF14
ENST00000463835 0.936838766453669 0.472115329198646 0.0677294446139025 ENSG00000157873 TNFRSF14
ENST00000482602 0.936838766453669 0.457978841669059 0.0633950947005186 ENSG00000157873 TNFRSF14
ENST00000480305 0.934527077049066 0.396946752150388 0.0872641984986603 ENSG00000157873 TNFRSF14
ENST00000456687 0.997988278738886 0.971383214753102 0.00452139264112069 ENSG00000225931 RP3-395M20.7
ENST00000424215 0.936838766453669 0.484551468408603 0.102250942108854 ENSG00000228037 RP3-395M20.9
ENST00000493183 0.93560752740295 0.432081537561453 0.10213489010325 ENSG00000157870 FAM213B
ENST00000474659 0.93560752740295 0.423520491864476 0.103979688817125 ENSG00000157870 FAM213B
ENST00000419916 0.938715899581902 0.530854739288017 0.0549422449924029 ENSG00000157870 FAM213B
ENST00000378424 0.938715899581902 0.530854739288017 0.0549422449924029 ENSG00000157870 FAM213B
ENST00000537325 0.934527077049066 0.395638608451464 0.108790251903802 ENSG00000157870 FAM213B
ENST00000378427 0.939083736184908 0.53244554532445 0.0547310849058557 ENSG00000157870 FAM213B
ENST00000378425 0.939083736184908 0.53244554532445 0.0547310849058557 ENSG00000157870 FAM213B
ENST00000464043 0.936838766453669 0.466712475873808 0.0942696511188311 ENSG00000157870 FAM213B
ENST00000444521 0.939083736184908 0.53244554532445 0.0547310849058557 ENSG00000157870 FAM213B
ENST00000465233 0.936838766453669 0.452331163943707 0.0978787915173965 ENSG00000157870 FAM213B
ENST00000498083 0.936838766453669 0.43994310107644 0.100701752188722 ENSG00000157870 FAM213B
ENST00000481683 0.934597500255643 0.408176961649663 0.106700584111551 ENSG00000157870 FAM213B
ENST00000484099 0.938076788370093 0.527264615183827 0.0546107875935956 ENSG00000157870 FAM213B
ENST00000477045 0.934527077049066 0.398608619509897 0.107759381638263 ENSG00000157870 FAM213B
ENST00000476686 0.967051462272163 0.753107200430054 0.0199756903194341 ENSG00000157870 FAM213B
ENST00000471840 0.934527077049066 0.0914285882394083 -0.145294006645279 ENSG00000142606 MMEL1
ENST00000288709 0.934527077049066 0.0992071897879229 -0.141072390877104 ENSG00000142606 MMEL1
ENST00000378412 0.934527077049066 0.103176958069641 -0.140216751852065 ENSG00000142606 MMEL1
ENST00000502556 0.934527077049066 0.109167673711565 -0.16762210688463 ENSG00000142606 MMEL1
ENST00000504800 0.934527077049066 0.109167673711565 -0.16762210688463 ENSG00000142606 MMEL1
ENST00000464195 0.973659943486149 0.811292812961165 -0.0219734093270023 ENSG00000142606 MMEL1
ENST00000491941 0.973659943486149 0.811292812961165 -0.0219734093270023 ENSG00000142606 MMEL1
ENST00000469962 0.96400675885126 0.727262362945146 0.0333895104798766 ENSG00000142606 MMEL1
ENST00000579787 0.971111796438726 0.790634514963122 -0.0382546388676166 ENSG00000215912 TTC34
ENST00000401094 0.956634061142012 0.670206854075903 -0.0666486510975468 ENSG00000215912 TTC34
ENST00000401095 0.959399202104433 0.688761196779948 0.0580891828952553 ENSG00000215912 TTC34
ENST00000511072 0.947398090559042 0.596755382012796 -0.0764548062947299 ENSG00000142611 PRDM16
ENST00000378398 0.943207443777478 0.569444699081285 -0.0831546179852479 ENSG00000142611 PRDM16
ENST00000441472 0.943207443777478 0.569444699081285 -0.0831546179852479 ENSG00000142611 PRDM16
ENST00000442529 0.943207443777478 0.569444699081285 -0.0831546179852479 ENSG00000142611 PRDM16
ENST00000607632 0.971380440747966 0.793711893428566 0.0373867312642986 ENSG00000142611 PRDM16
ENST00000378391 0.946066967529773 0.587131729184422 -0.0785205347062803 ENSG00000142611 PRDM16
ENST00000514189 0.947398090559042 0.596942831954871 -0.0764372783723946 ENSG00000142611 PRDM16
ENST00000270722 0.943207443777478 0.56962610022929 -0.0831361762876813 ENSG00000142611 PRDM16
ENST00000512462 0.937415672715106 0.49983201940708 -0.0936925899958612 ENSG00000142611 PRDM16
ENST00000463591 0.950076604205807 0.617398603443422 -0.0686176981654279 ENSG00000142611 PRDM16
ENST00000509860 0.990115131699368 0.912902482714136 0.0120422364550597 ENSG00000142611 PRDM16
ENST00000378389 0.996980297659747 0.964510156517283 0.00334069769788343 ENSG00000142611 PRDM16
ENST00000378378 0.957762296614581 0.678186185747485 0.0513741353010912 ENSG00000130762 ARHGEF16
ENST00000378373 0.942130923834454 0.561127575431877 0.0637406567757665 ENSG00000130762 ARHGEF16
ENST00000378371 0.942007708235803 0.55884981237909 0.0640610972460392 ENSG00000130762 ARHGEF16
ENST00000445297 0.934527077049066 0.193261665291396 0.098657369117232 ENSG00000130762 ARHGEF16
ENST00000413250 0.97419541888504 0.813432439697599 0.0233950259898137 ENSG00000130762 ARHGEF16
ENST00000418137 0.99667180768609 0.962397967986538 0.00314382113405471 ENSG00000130762 ARHGEF16
ENST00000485984 0.973553435872209 0.810728752720634 0.0231591879584415 ENSG00000130762 ARHGEF16
ENST00000606489 0.959983555725819 0.692209414136522 0.0248938030911878 ENSG00000272088 RP11-168F9.2
ENST00000294599 0.943200488271269 0.568310996552774 0.083882787732894 ENSG00000162591 MEGF6
ENST00000356575 0.945083584785212 0.578538492937883 0.0816955166858582 ENSG00000162591 MEGF6
ENST00000494257 0.934527077049066 0.337224063975784 0.125973593817633 ENSG00000162591 MEGF6
ENST00000485002 0.949838135990125 0.615657895318046 0.0749753351438436 ENSG00000162591 MEGF6
ENST00000491842 0.936838766453669 0.451752149527721 0.0926452948673514 ENSG00000162591 MEGF6
ENST00000475790 0.934527077049066 0.246549844126254 0.149175436094498 ENSG00000162591 MEGF6
ENST00000461795 0.934527077049066 0.255151580145473 0.162717161993799 ENSG00000162591 MEGF6
ENST00000435049 0.934527077049066 0.211635976937758 0.195450987190662 ENSG00000238260 RP11-46F15.2
ENST00000378344 0.96250053871384 0.710373322473478 -0.0190043596260087 ENSG00000158109 TPRG1L
ENST00000344579 0.96250053871384 0.710373322473478 -0.0190043596260087 ENSG00000158109 TPRG1L
ENST00000378322 0.934527077049066 0.316221703246995 0.0792359227396749 ENSG00000116213 WRAP73
ENST00000270708 0.934527077049066 0.316221703246995 0.0792359227396749 ENSG00000116213 WRAP73
ENST00000471223 0.934527077049066 0.305614477841267 0.0959580620506691 ENSG00000116213 WRAP73
ENST00000424367 0.934527077049066 0.264120572232594 0.0894119092649001 ENSG00000116213 WRAP73
ENST00000497940 0.936838766453669 0.444347525669171 0.0741454811596402 ENSG00000116213 WRAP73
ENST00000469643 0.944353535971152 0.575821792329869 -0.0656243865779848 ENSG00000116213 WRAP73
ENST00000494884 0.974490019815272 0.816221973465039 -0.032034786242905 ENSG00000116213 WRAP73
ENST00000465916 0.934527077049066 0.298206547016138 0.0918593727478379 ENSG00000116213 WRAP73
ENST00000419924 0.934527077049066 0.303857096481706 0.094591100421285 ENSG00000116213 WRAP73
ENST00000479331 0.961284323340717 0.701074331058357 0.0519036622499927 ENSG00000116213 WRAP73
ENST00000378295 0.934527077049066 0.21756322192033 -0.193031837269889 ENSG00000078900 TP73
ENST00000604074 0.934527077049066 0.21756322192033 -0.193031837269889 ENSG00000078900 TP73
ENST00000354437 0.936440265256904 0.437306769239418 -0.106033634539947 ENSG00000078900 TP73
ENST00000346387 0.939670905798864 0.535111902031178 -0.0862227183514773 ENSG00000078900 TP73
ENST00000357733 0.939670905798864 0.535111902031178 -0.0862227183514773 ENSG00000078900 TP73
ENST00000603362 1 0.999821821561286 2.80091469951895e-05 ENSG00000078900 TP73
ENST00000604479 1 0.999821821561286 2.80091469951895e-05 ENSG00000078900 TP73
ENST00000378288 0.938076788370093 0.525858628142364 -0.0992773176484753 ENSG00000078900 TP73
ENST00000378285 0.936838766453669 0.458174206028278 0.0909400188303541 ENSG00000078900 TP73
ENST00000378280 0.936838766453669 0.458174206028278 0.0909400188303541 ENSG00000078900 TP73
ENST00000603364 0.934527077049066 0.192276795450315 0.143490982900319 ENSG00000078900 TP73
ENST00000378290 0.959206824835279 0.687729771687828 0.0465931270472378 ENSG00000078900 TP73
ENST00000604566 0.934527077049066 0.360133843335622 -0.0761630462866721 ENSG00000078900 TP73
ENST00000418088 0.993572714535396 0.935361926067656 0.00685102646511044 ENSG00000227372 TP73-AS1
ENST00000452079 0.973952823614602 0.812683186156299 0.0214154352835643 ENSG00000227372 TP73-AS1
ENST00000419973 0.934527077049066 0.147612981388791 -0.175496655454258 ENSG00000227372 TP73-AS1
ENST00000423764 0.952596746092336 0.640909060319796 0.0457705322579935 ENSG00000227372 TP73-AS1
ENST00000587071 0.934527077049066 0.368685016725247 0.0951787465318501 ENSG00000227372 TP73-AS1
ENST00000608600 0.936838766453669 0.482181179721786 0.0720931754045735 ENSG00000227372 TP73-AS1
ENST00000544565 0.970727626690391 0.787793736281987 0.0332440111257643 ENSG00000227372 TP73-AS1
ENST00000294600 0.934527077049066 0.139443178669193 -0.152274967868824 ENSG00000162592 CCDC27
ENST00000462521 0.934527077049066 0.139443178669193 -0.152274967868824 ENSG00000162592 CCDC27
ENST00000444870 0.934527077049066 0.149608944726426 -0.225506597722468 ENSG00000235169 SMIM1
ENST00000452264 0.934527077049066 0.176281102951393 -0.209898375024658 ENSG00000235169 SMIM1
ENST00000561886 0.934527077049066 0.197162982200633 -0.201267748260483 ENSG00000235169 SMIM1
ENST00000378251 0.93573980849294 0.434787997759995 0.0726689682159604 ENSG00000130764 LRRC47
ENST00000462356 0.99876551886559 0.980766758644893 0.00192683603658716 ENSG00000130764 LRRC47
ENST00000479239 0.947644970055284 0.600487924309111 0.0439888667678165 ENSG00000130764 LRRC47
ENST00000581512 0.934527077049066 0.313988678624379 0.109174567668168 ENSG00000266075 RN7SL574P
ENST00000607459 0.943725905615038 0.572597782750189 0.0649504927371419 ENSG00000272153 RP1-286D6.5
ENST00000378230 0.934527077049066 0.137312908703138 -0.0785574417944504 ENSG00000116198 CEP104
ENST00000484420 0.934527077049066 0.295137216383 0.131028718080896 ENSG00000116198 CEP104
ENST00000438539 0.998814903652465 0.983450799643644 0.00160182505941476 ENSG00000116198 CEP104
ENST00000461667 0.950076604205807 0.617522254854075 -0.0399037118669719 ENSG00000116198 CEP104
ENST00000495701 0.934527077049066 0.269111663885628 -0.131978898725525 ENSG00000116198 CEP104
ENST00000460038 0.992704431815509 0.930749465848232 -0.00722799184763947 ENSG00000116198 CEP104
ENST00000494653 0.934527077049066 0.219759625652295 -0.0739739909912399 ENSG00000116198 CEP104
ENST00000443466 0.959398621737009 0.688661189308733 -0.0317922159733753 ENSG00000116198 CEP104
ENST00000428079 0.934527077049066 0.178982522262453 -0.096800020686348 ENSG00000116198 CEP104
ENST00000494951 0.934527077049066 0.150976768195624 -0.166012430162523 ENSG00000116198 CEP104
ENST00000378223 0.934527077049066 0.269110874987784 -0.0982351731466645 ENSG00000116198 CEP104
ENST00000378212 0.934527077049066 0.171448347430505 0.11269764303185 ENSG00000169598 DFFB
ENST00000378209 0.934527077049066 0.228028192701535 0.0844616626739793 ENSG00000169598 DFFB
ENST00000491998 0.934527077049066 0.228028192701535 0.0844616626739793 ENSG00000169598 DFFB
ENST00000338895 0.934527077049066 0.185988276565613 0.105735054581793 ENSG00000169598 DFFB
ENST00000341385 0.934527077049066 0.0334241782939662 0.244253547912599 ENSG00000169598 DFFB
ENST00000468793 0.934527077049066 0.34180512776029 0.068613737281893 ENSG00000169598 DFFB
ENST00000339350 0.934597500255643 0.41124505643721 0.0617376204297401 ENSG00000169598 DFFB
ENST00000477548 0.934597500255643 0.41124505643721 0.0617376204297401 ENSG00000169598 DFFB
ENST00000378206 0.934527077049066 0.401495895045982 0.0631697598563756 ENSG00000169598 DFFB
ENST00000475969 0.935684733416223 0.432971976223896 0.0588444893232817 ENSG00000169598 DFFB
ENST00000481945 0.936838766453669 0.464762228056333 -0.110558287158451 ENSG00000169598 DFFB
ENST00000461150 0.95361078421426 0.648496544077597 0.0568197482940542 ENSG00000169598 DFFB
ENST00000579705 0.936838766453669 0.48100596690131 -0.108904747088689 ENSG00000264428 AL691523.1
ENST00000486765 0.934527077049066 0.0184843103147598 -0.171633246438455 ENSG00000198912 C1orf174
ENST00000361605 0.934527077049066 0.0184843103147598 -0.171633246438455 ENSG00000198912 C1orf174
ENST00000474140 0.934527077049066 0.0184843103147598 -0.171633246438455 ENSG00000198912 C1orf174
ENST00000413332 0.934527077049066 0.125119504482218 -0.239233151179145 ENSG00000236423 LINC01134
ENST00000442673 0.980054363179161 0.853993595651787 -0.0247265941662451 ENSG00000236423 LINC01134
ENST00000439488 0.99367243426331 0.937857466303995 -0.0105846572007196 ENSG00000236423 LINC01134
ENST00000423197 0.998814903652465 0.984436882071701 0.00119108379994709 ENSG00000235054 RP5-1166F10.1
ENST00000378190 0.934527077049066 0.351774568843052 0.131039255235261 ENSG00000196581 AJAP1
ENST00000378191 0.934527077049066 0.372577350128305 0.131407920946311 ENSG00000196581 AJAP1
ENST00000413887 0.934527077049066 0.398501515960925 -0.0698798048917274 ENSG00000236948 RP11-154H17.1
ENST00000582517 0.945668967629152 0.581527759751289 0.0371918450725445 ENSG00000264101 MIR4689
ENST00000478423 0.934527077049066 0.216086789361231 0.0653970764611368 ENSG00000131697 NPHP4
ENST00000460696 0.936838766453669 0.48379353806205 0.0600814351208238 ENSG00000131697 NPHP4
ENST00000378161 0.938076788370093 0.524306840453617 0.0516288296129541 ENSG00000131697 NPHP4
ENST00000489180 0.934527077049066 0.216061906680495 0.0653811305745882 ENSG00000131697 NPHP4
ENST00000378156 0.934527077049066 0.216061906680495 0.0653811305745882 ENSG00000131697 NPHP4
ENST00000378169 0.934527077049066 0.168208297958654 0.0820119839887924 ENSG00000131697 NPHP4
ENST00000468253 0.934527077049066 0.36188607089045 0.0961568984619238 ENSG00000131697 NPHP4
ENST00000506941 0.939767805515961 0.536968139223187 0.0813916958049632 ENSG00000131697 NPHP4
ENST00000470763 0.934527077049066 0.267729176052499 0.119756100898809 ENSG00000131697 NPHP4
ENST00000466897 0.972471447734167 0.804441434799813 0.0253158610762368 ENSG00000131697 NPHP4
ENST00000585151 0.99696670761381 0.964343954567386 -0.00285656919294766 ENSG00000266687 AL356261.1
ENST00000378111 0.934527077049066 0.394356816048512 0.052381118572646 ENSG00000069424 KCNAB2
ENST00000378097 0.934527077049066 0.39677780566834 0.0555988796338401 ENSG00000069424 KCNAB2
ENST00000493807 0.934527077049066 0.324795641449462 0.113764133442004 ENSG00000069424 KCNAB2
ENST00000378092 0.934527077049066 0.266736200706461 0.0661889700877344 ENSG00000069424 KCNAB2
ENST00000478098 0.934527077049066 0.235335300579525 0.0774637385677505 ENSG00000069424 KCNAB2
ENST00000445501 0.934527077049066 0.242771203855834 0.0788718686741074 ENSG00000069424 KCNAB2
ENST00000428161 0.934527077049066 0.277282396469565 0.0722564821366456 ENSG00000069424 KCNAB2
ENST00000389632 0.934527077049066 0.263634795852541 0.0749234002302157 ENSG00000069424 KCNAB2
ENST00000602612 0.934527077049066 0.263276867371748 0.0677234627877544 ENSG00000069424 KCNAB2
ENST00000378087 0.934597500255643 0.412753888217065 0.0497676488460399 ENSG00000069424 KCNAB2
ENST00000341524 0.934527077049066 0.39145113212978 0.0557201479185863 ENSG00000069424 KCNAB2
ENST00000352527 0.934527077049066 0.39145113212978 0.0557201479185863 ENSG00000069424 KCNAB2
ENST00000435937 0.934527077049066 0.204115994829415 0.0793236565359354 ENSG00000069424 KCNAB2
ENST00000164247 0.934597500255643 0.410060086278045 0.053887505082226 ENSG00000069424 KCNAB2
ENST00000459822 0.938076788370093 0.519326472281126 0.053242837593929 ENSG00000069424 KCNAB2
ENST00000594544 0.937271690648273 0.490957436619511 0.0650770113658805 ENSG00000268332 AL035406.1
ENST00000472700 0.934527077049066 0.168156383035722 0.0787007249843307 ENSG00000069424 KCNAB2
ENST00000378083 0.936838766453669 0.460840636911142 0.0475990919691398 ENSG00000069424 KCNAB2
ENST00000458166 0.938076788370093 0.512232398298863 0.0273972108124608 ENSG00000069424 KCNAB2
ENST00000462676 0.934527077049066 0.270013806810555 0.0787804511685125 ENSG00000069424 KCNAB2
ENST00000481789 0.934527077049066 0.328124628594275 -0.0465385447170229 ENSG00000069424 KCNAB2
ENST00000378021 0.93560752740295 0.41545908596198 0.115002390301168 ENSG00000116254 CHD5
ENST00000262450 0.93560752740295 0.41545908596198 0.115002390301168 ENSG00000116254 CHD5
ENST00000462991 0.938076788370093 0.521515029405221 0.0733381796367584 ENSG00000116254 CHD5
ENST00000377999 0.938076788370093 0.523067719404121 0.0699987544934972 ENSG00000116254 CHD5
ENST00000496404 0.934527077049066 0.331567321702848 0.132151579842902 ENSG00000116254 CHD5
ENST00000491020 0.934527077049066 0.167324262709063 0.0855705284182805 ENSG00000116254 CHD5
ENST00000484532 0.934527077049066 0.392807982371597 -0.0341027051758921 ENSG00000116251 RPL22
ENST00000234875 0.93560752740295 0.432663408401633 -0.0308466994614213 ENSG00000116251 RPL22
ENST00000480661 0.996262182496316 0.958315113865788 -0.00230469865401168 ENSG00000116251 RPL22
ENST00000497965 0.992889023178029 0.931549237703299 -0.00379605541772492 ENSG00000116251 RPL22
ENST00000471204 0.995008356286474 0.945994768480178 -0.00296024803455051 ENSG00000116251 RPL22
ENST00000465387 0.991901488730094 0.922914022627243 -0.0042763708974085 ENSG00000116251 RPL22
ENST00000462296 0.982767359366078 0.871356077183716 -0.00733781269261421 ENSG00000116251 RPL22
ENST00000465335 0.985539784277963 0.890157150893317 -0.00619273463335784 ENSG00000116251 RPL22
ENST00000455744 0.934527077049066 0.306056044165531 0.157748435836274 ENSG00000226944 RP1-120G22.11
ENST00000466994 0.934527077049066 0.232098106039266 0.172166098029177 ENSG00000158286 RNF207
ENST00000377948 0.995748545903998 0.953046478239316 -0.00413723539551719 ENSG00000158286 RNF207
ENST00000484435 0.971055568171011 0.790218463779993 -0.0415482934431446 ENSG00000158286 RNF207
ENST00000377939 0.991943378948893 0.923352481564195 -0.00683412477098054 ENSG00000158286 RNF207
ENST00000485539 0.975532449437576 0.822525247339955 -0.0274895723415593 ENSG00000158286 RNF207
ENST00000496676 0.976423764044234 0.829537846855863 0.0217801729450435 ENSG00000158286 RNF207
ENST00000463453 0.93560752740295 0.421432559321437 0.0987315090718701 ENSG00000158286 RNF207
ENST00000496329 0.959013056154861 0.686309179260468 0.0518140592830039 ENSG00000158286 RNF207
ENST00000492476 0.934527077049066 0.399717538102584 0.0962751865452841 ENSG00000158286 RNF207
ENST00000483336 0.934527077049066 0.217799068334881 -0.125622685799421 ENSG00000158286 RNF207
ENST00000343813 0.942130923834454 0.560092547034232 -0.0225676946323878 ENSG00000116237 ICMT
ENST00000495791 0.968115481736719 0.761648726901934 0.0330955736686878 ENSG00000116237 ICMT
ENST00000489498 0.934527077049066 0.125832227322099 -0.0486956658136733 ENSG00000116237 ICMT
ENST00000474756 0.934527077049066 0.287115947496838 -0.044888941814262 ENSG00000116237 ICMT
ENST00000362035 0.992704431815509 0.930604739868914 -0.00805952349559115 ENSG00000116237 ICMT
ENST00000441724 0.995610396197411 0.949915746238158 0.0091486195519735 ENSG00000225077 LINC00337
ENST00000429480 0.968956763111299 0.768051708532261 0.0364381651125453 ENSG00000225077 LINC00337
ENST00000377893 0.981193142984939 0.862232267773842 0.0148007320585435 ENSG00000158292 GPR153
ENST00000608083 0.980700380085501 0.858062229601416 0.0098357222158618 ENSG00000097021 ACOT7
ENST00000377845 0.994949805377822 0.945013888455175 -0.003931369858042 ENSG00000097021 ACOT7
ENST00000377855 0.978766955778991 0.84605878542803 0.0106815817917108 ENSG00000097021 ACOT7
ENST00000377860 0.980700380085501 0.858062229601416 0.0098357222158618 ENSG00000097021 ACOT7
ENST00000418124 0.980700380085501 0.858062229601416 0.0098357222158618 ENSG00000097021 ACOT7
ENST00000545482 0.980700380085501 0.858060773514224 0.00983435608501126 ENSG00000097021 ACOT7
ENST00000361521 0.976141369575009 0.827588026783132 0.0120260222168558 ENSG00000097021 ACOT7
ENST00000377842 0.986861669204354 0.897982649011076 -0.0073241656946134 ENSG00000097021 ACOT7
ENST00000473466 0.962966091429442 0.713990017498742 0.0268746755634289 ENSG00000097021 ACOT7
ENST00000481175 0.968464964434693 0.764504986857207 -0.0241000846798987 ENSG00000097021 ACOT7
ENST00000541130 0.989151637342766 0.908241794676845 0.0103346489054974 ENSG00000097021 ACOT7
ENST00000607670 0.934527077049066 0.19088634331662 0.198708901183135 ENSG00000271746 RP1-202O8.3
ENST00000377837 0.934527077049066 0.200906740197344 0.158430824721995 ENSG00000069812 HES2
ENST00000377836 0.934527077049066 0.196115777229687 0.157326328947297 ENSG00000069812 HES2
ENST00000471190 0.972199362810592 0.802995286394473 0.0205912293792419 ENSG00000069812 HES2
ENST00000377834 0.934527077049066 0.193343776524046 0.157260431721594 ENSG00000069812 HES2
ENST00000487437 0.937390573308913 0.495505744474899 0.0519389204004003 ENSG00000069812 HES2
ENST00000489730 0.988761946657616 0.906089765212074 0.00709728080950462 ENSG00000069812 HES2
ENST00000377828 0.96853562532668 0.765489368463204 -0.0286253951594587 ENSG00000187017 ESPN
ENST00000461727 0.958341177775488 0.680262322478229 -0.0290340284003494 ENSG00000187017 ESPN
ENST00000475228 0.936838766453669 0.486355247019764 -0.0460103000566425 ENSG00000187017 ESPN
ENST00000416731 0.958341177775488 0.680262322478229 -0.0290340284003494 ENSG00000187017 ESPN
ENST00000434576 0.96515096198971 0.736584313356601 0.0277010370707199 ENSG00000187017 ESPN
ENST00000477679 0.952596746092336 0.640942280243477 -0.0281893317692279 ENSG00000187017 ESPN
ENST00000468561 0.934527077049066 0.262697322650865 0.0748523986935869 ENSG00000187017 ESPN
ENST00000356876 0.980263737043797 0.855520823836973 -0.0258249869098472 ENSG00000215788 TNFRSF25
ENST00000485036 0.980408061176079 0.856248139640642 -0.0257251478221719 ENSG00000215788 TNFRSF25
ENST00000480393 0.980408061176079 0.856248139640642 -0.0257251478221719 ENSG00000215788 TNFRSF25
ENST00000513135 0.978763935902332 0.845843163124486 -0.0274859987437489 ENSG00000215788 TNFRSF25
ENST00000473343 0.934527077049066 0.395184147867822 -0.101382155100092 ENSG00000215788 TNFRSF25
ENST00000377782 0.980408061176079 0.856248139640642 -0.0257251478221719 ENSG00000215788 TNFRSF25
ENST00000351959 0.980408061176079 0.856248139640642 -0.0257251478221719 ENSG00000215788 TNFRSF25
ENST00000510563 0.995001428359155 0.94543675638754 -0.00970668575176577 ENSG00000215788 TNFRSF25
ENST00000502730 0.995001428359155 0.94543675638754 -0.00970668575176577 ENSG00000215788 TNFRSF25
ENST00000502588 0.995001428359155 0.94543675638754 -0.00970668575176577 ENSG00000215788 TNFRSF25
ENST00000414040 0.995001428359155 0.94543675638754 -0.00970668575176577 ENSG00000215788 TNFRSF25
ENST00000351748 0.995001428359155 0.94543675638754 -0.00970668575176577 ENSG00000215788 TNFRSF25
ENST00000348333 0.995001428359155 0.94543675638754 -0.00970668575176577 ENSG00000215788 TNFRSF25
ENST00000453260 0.934527077049066 0.380994148877335 -0.10325423636345 ENSG00000215788 TNFRSF25
ENST00000475730 0.934527077049066 0.159653812944268 -0.109445905423833 ENSG00000215788 TNFRSF25
ENST00000469691 0.93560752740295 0.432574819158392 -0.106609903567893 ENSG00000215788 TNFRSF25
ENST00000481401 0.986861669204354 0.898061101470043 -0.017588583170594 ENSG00000215788 TNFRSF25
ENST00000461703 0.936838766453669 0.452546562835977 0.0972702747158807 ENSG00000215788 TNFRSF25
ENST00000453341 0.973899858502316 0.812246872427078 0.0290138894430125 ENSG00000215788 TNFRSF25
ENST00000515145 0.964215605395447 0.728303020275407 -0.0337796973803188 ENSG00000215788 TNFRSF25
ENST00000377748 0.981068959478301 0.860109011573563 -0.0232952376531119 ENSG00000171680 PLEKHG5
ENST00000400913 0.963792614899345 0.72130072522155 0.0480802842420233 ENSG00000171680 PLEKHG5
ENST00000489097 0.93560752740295 0.424431682701194 0.110724560314642 ENSG00000171680 PLEKHG5
ENST00000340850 0.982434400994162 0.868882490529519 0.0222379148317651 ENSG00000171680 PLEKHG5
ENST00000487949 0.936838766453669 0.453485062001273 0.111683015231085 ENSG00000171680 PLEKHG5
ENST00000377725 0.952397580970444 0.640282469867475 0.063216081299126 ENSG00000171680 PLEKHG5
ENST00000377728 0.965674107246448 0.738483813621859 0.0445038664149417 ENSG00000171680 PLEKHG5
ENST00000377732 0.985573966369329 0.89085202891145 0.0181988338867708 ENSG00000171680 PLEKHG5
ENST00000400915 0.984176488870691 0.880482990731185 0.0198790958153638 ENSG00000171680 PLEKHG5
ENST00000377740 0.991997708357638 0.924184475674124 0.0127034507672882 ENSG00000171680 PLEKHG5
ENST00000377737 0.991997708357638 0.924184475674124 0.0127034507672882 ENSG00000171680 PLEKHG5
ENST00000535355 0.936838766453669 0.484797256547283 0.0945028978961219 ENSG00000171680 PLEKHG5
ENST00000537245 0.971696823531658 0.797464758415718 0.0342100863546426 ENSG00000171680 PLEKHG5
ENST00000544978 0.99223205986816 0.925190567552097 -0.0126494106439977 ENSG00000171680 PLEKHG5
ENST00000377705 0.937931054772981 0.509234036903329 0.0382628619215462 ENSG00000162408 NOL9
ENST00000464383 0.934527077049066 0.177018690393289 -0.132564857427637 ENSG00000162408 NOL9
ENST00000462798 0.934527077049066 0.145581932053977 -0.196434408607025 ENSG00000162408 NOL9
ENST00000517213 0.934527077049066 0.11620028840287 0.10349062137733 ENSG00000253022 RNU6-731P
ENST00000456162 0.934527077049066 0.123261443806642 0.232591805417134 ENSG00000229519 RP11-58A11.2
ENST00000460777 0.934527077049066 0.279998440930644 0.148982378723959 ENSG00000162408 NOL9
ENST00000464665 0.943207443777478 0.569481884433249 0.0609129201726424 ENSG00000162408 NOL9
ENST00000333172 0.966212725216118 0.74447748767579 -0.0300190200604474 ENSG00000173662 TAS1R1
ENST00000328191 0.988956240910361 0.906891993451894 -0.0107468753890569 ENSG00000173662 TAS1R1
ENST00000351136 0.988956240910361 0.906891993451894 -0.0107468753890569 ENSG00000173662 TAS1R1
ENST00000411823 0.936838766453669 0.481426731475051 0.0496602409823718 ENSG00000173662 TAS1R1
ENST00000415267 0.936838766453669 0.481426731475051 0.0496602409823718 ENSG00000173662 TAS1R1
ENST00000319084 0.934527077049066 0.278842305502674 0.112290295262368 ENSG00000204859 ZBTB48
ENST00000435905 0.934527077049066 0.330117507753309 0.101260728244435 ENSG00000204859 ZBTB48
ENST00000377674 0.939767805515961 0.539836799917259 0.049742197231542 ENSG00000204859 ZBTB48
ENST00000488936 0.934527077049066 0.33751001453225 0.0898154188435633 ENSG00000204859 ZBTB48
ENST00000482360 0.96996937069319 0.781640668885357 -0.0247913598694331 ENSG00000204859 ZBTB48
ENST00000498342 0.934527077049066 0.0443104284854789 -0.207130819019554 ENSG00000204859 ZBTB48
ENST00000466813 0.934527077049066 0.0152882969770085 -0.278427241355637 ENSG00000204859 ZBTB48
ENST00000466941 0.934527077049066 0.0823777876648411 -0.246232479155413 ENSG00000204859 ZBTB48
ENST00000377658 0.988759681212526 0.905898545557604 -0.0110223801053123 ENSG00000162413 KLHL21
ENST00000377663 0.985711822972748 0.891936168219704 -0.0126731245947273 ENSG00000162413 KLHL21
ENST00000467612 0.939083736184908 0.53174357500848 -0.0532049368590612 ENSG00000162413 KLHL21
ENST00000496707 0.934527077049066 0.182106885580012 -0.0983937262791155 ENSG00000162413 KLHL21
ENST00000463043 0.934527077049066 0.250303017930418 -0.0880452926122823 ENSG00000162413 KLHL21
ENST00000377648 0.934527077049066 0.0997415379881094 0.123205356830976 ENSG00000116273 PHF13
ENST00000495385 0.934527077049066 0.149631925003575 0.108973510610278 ENSG00000116273 PHF13
ENST00000054650 0.934527077049066 0.300959073301354 0.0925185724061198 ENSG00000041988 THAP3
ENST00000484676 0.957112704032331 0.67297975861938 0.056240472999503 ENSG00000041988 THAP3
ENST00000307896 0.934527077049066 0.279577738028018 0.097455059210195 ENSG00000041988 THAP3
ENST00000377627 0.985396659704632 0.888373798291361 -0.00920975131981288 ENSG00000041988 THAP3
ENST00000484669 0.934527077049066 0.246603779582959 0.104869462578488 ENSG00000041988 THAP3
ENST00000487819 0.934527077049066 0.187731048680639 0.123571280648561 ENSG00000041988 THAP3
ENST00000472925 0.934527077049066 0.302797136726373 0.0975289572432906 ENSG00000041988 THAP3
ENST00000480647 0.992942454620542 0.931754736874786 -0.0107274130849851 ENSG00000041988 THAP3
ENST00000465508 0.936838766453669 0.485933179670217 -0.0406471859872369 ENSG00000007923 DNAJC11
ENST00000349363 0.982465297632435 0.869084329216189 0.0094377333544433 ENSG00000007923 DNAJC11
ENST00000451196 0.982465297632435 0.869084329216189 0.0094377333544433 ENSG00000007923 DNAJC11
ENST00000377577 0.993059154955047 0.932810285448089 0.00461607717006468 ENSG00000007923 DNAJC11
ENST00000294401 0.995748545903998 0.952903135730235 0.00328391872615102 ENSG00000007923 DNAJC11
ENST00000542246 0.978010913350715 0.84243301634812 0.0118650445854916 ENSG00000007923 DNAJC11
ENST00000377573 0.982465297632435 0.869125061478116 0.00925062808411023 ENSG00000007923 DNAJC11
ENST00000472414 0.980950674802076 0.859764004790789 -0.0135601620092755 ENSG00000007923 DNAJC11
ENST00000426784 0.95605566973994 0.663527258243016 0.025534358888603 ENSG00000007923 DNAJC11
ENST00000473993 0.956348041126037 0.665852731233078 0.0251709528262345 ENSG00000007923 DNAJC11
ENST00000469318 0.934597500255643 0.408240256612475 0.0529994709044333 ENSG00000007923 DNAJC11
ENST00000485073 0.947149719969221 0.595391418735007 0.0321056861056506 ENSG00000007923 DNAJC11
ENST00000460594 0.985396659704632 0.888967898263404 0.00864794007191689 ENSG00000007923 DNAJC11
ENST00000465911 0.973522162797394 0.810240163069765 -0.0196393836090843 ENSG00000007923 DNAJC11
ENST00000442889 0.934527077049066 0.26956745972035 -0.156985927437553 ENSG00000237436 RP11-312B8.1
ENST00000303635 0.937931054772981 0.508634416440715 -0.0331747477932638 ENSG00000171735 CAMTA1
ENST00000490738 0.991790849089745 0.921861935595877 -0.00570673456846137 ENSG00000171735 CAMTA1
ENST00000476163 0.93560752740295 0.426905165449726 -0.0378612868188913 ENSG00000171735 CAMTA1
ENST00000473578 0.992562926870032 0.92829430358438 -0.00523107460697052 ENSG00000171735 CAMTA1
ENST00000557126 0.93560752740295 0.420540439900861 -0.0396470569286843 ENSG00000171735 CAMTA1
ENST00000467404 0.99080629027816 0.917676962549782 -0.0060004315846029 ENSG00000171735 CAMTA1
ENST00000439411 0.937415672715106 0.497593248292098 -0.0342188318868344 ENSG00000171735 CAMTA1
ENST00000461311 0.936838766453669 0.452697493764743 -0.0371889747168048 ENSG00000171735 CAMTA1
ENST00000486138 0.995008356286474 0.945616380116027 -0.00421860279041949 ENSG00000171735 CAMTA1
ENST00000482934 0.934527077049066 0.259825725198539 -0.0627805920132131 ENSG00000171735 CAMTA1
ENST00000433407 0.934527077049066 0.315702496327838 -0.123725549799033 ENSG00000227950 RP11-312B8.2
ENST00000470648 0.934527077049066 0.0323822153944918 -0.154107949320321 ENSG00000171735 CAMTA1
ENST00000461580 0.934527077049066 0.0316115387239146 -0.154710605048326 ENSG00000171735 CAMTA1
ENST00000472283 0.934527077049066 0.107063125154202 -0.181608313667732 ENSG00000171735 CAMTA1
ENST00000467267 0.934527077049066 0.0249851301861444 -0.153931706805623 ENSG00000171735 CAMTA1
ENST00000456701 0.934527077049066 0.149266357590237 -0.150024505109603 ENSG00000237365 RP11-334N17.1
ENST00000427317 0.947644970055284 0.601898184412141 -0.0336764944003727 ENSG00000237402 CAMTA1-IT1
ENST00000457311 0.934527077049066 0.107748039227609 -0.186053320564748 ENSG00000237728 RP3-453P22.2
ENST00000495233 0.966567628632554 0.747407380847283 -0.044266883796225 ENSG00000171735 CAMTA1
ENST00000490905 0.982487342669003 0.869563030934513 -0.02402292396614 ENSG00000171735 CAMTA1
ENST00000476864 0.952056860658363 0.637424733284678 -0.0726463673082618 ENSG00000171735 CAMTA1
ENST00000054666 0.936838766453669 0.44357240445081 -0.0374675275436237 ENSG00000049245 VAMP3
ENST00000470357 0.987029188875639 0.898518940766595 0.00586168056487541 ENSG00000049245 VAMP3
ENST00000602406 0.936838766453669 0.44398880729072 0.118878569580996 ENSG00000269925 RP3-467L1.6
ENST00000487194 0.968740453912935 0.766480955779548 0.0169702714420167 ENSG00000049245 VAMP3
ENST00000377541 0.934527077049066 0.166799692272122 -0.128451222082581 ENSG00000049246 PER3
ENST00000377532 0.934527077049066 0.015275487591233 -0.217273421325975 ENSG00000049246 PER3
ENST00000361923 0.934527077049066 0.0147826395502875 -0.218202480871319 ENSG00000049246 PER3
ENST00000473653 0.937415672715106 0.497255097127464 -0.0904875605551368 ENSG00000049246 PER3
ENST00000602883 0.969068600199758 0.770726941989844 -0.0454286953104256 ENSG00000049246 PER3
ENST00000463106 0.942130923834454 0.560927661105338 -0.0805178871782405 ENSG00000049246 PER3
ENST00000451646 0.934527077049066 0.0154222256612858 -0.317680408919686 ENSG00000236266 RP3-467L1.4
ENST00000494684 0.934527077049066 0.143429841514813 -0.21723494966808 ENSG00000049246 PER3
ENST00000377516 0.951326083422068 0.625412556745544 -0.066953561979075 ENSG00000049247 UTS2
ENST00000493373 0.934527077049066 0.170939888317833 0.125240059563638 ENSG00000116288 PARK7
ENST00000460192 0.934527077049066 0.191601795744834 0.122573769734088 ENSG00000116288 PARK7
ENST00000338639 0.934527077049066 0.165501060618043 0.124771322535399 ENSG00000116288 PARK7
ENST00000493678 0.934527077049066 0.16599634268387 0.124633478800062 ENSG00000116288 PARK7
ENST00000377493 0.934527077049066 0.165330449947648 0.124828522774941 ENSG00000116288 PARK7
ENST00000465354 0.934527077049066 0.195461375184877 0.121795824490084 ENSG00000116288 PARK7
ENST00000377491 0.934527077049066 0.16544488980639 0.124919364108135 ENSG00000116288 PARK7
ENST00000377488 0.934527077049066 0.165381618240781 0.125103992766635 ENSG00000116288 PARK7
ENST00000497113 0.934527077049066 0.198251736216715 0.121079275478665 ENSG00000116288 PARK7
ENST00000469225 0.934527077049066 0.165006356454825 0.122358241348916 ENSG00000116288 PARK7
ENST00000363474 0.949822457972754 0.615535970613825 0.0539847767445576 ENSG00000200344 Y_RNA
ENST00000474874 0.939767805515961 0.538454046462032 -0.0586397957855234 ENSG00000116285 ERRFI1
ENST00000377482 0.958663013671305 0.683595163412752 -0.0407255697026744 ENSG00000116285 ERRFI1
ENST00000467067 0.960235992052397 0.694030339790867 -0.0445229610782496 ENSG00000116285 ERRFI1
ENST00000469499 0.97076700518688 0.788170495336314 -0.0271145084103073 ENSG00000116285 ERRFI1
ENST00000487559 0.984127211449329 0.880299108222433 0.0178049715420916 ENSG00000116285 ERRFI1
ENST00000445300 0.934527077049066 0.274817354142443 0.133450817210601 ENSG00000238290 RP11-431K24.1
ENST00000471889 0.937415672715106 0.500435849640084 0.0960141765334803 ENSG00000162426 SLC45A1
ENST00000377479 0.937415672715106 0.500435849640084 0.0960141765334803 ENSG00000162426 SLC45A1
ENST00000289877 0.940128760709497 0.545643111759778 0.0854870700050646 ENSG00000162426 SLC45A1
ENST00000497660 0.934527077049066 0.310276792533669 0.130756691835324 ENSG00000162426 SLC45A1
ENST00000481265 0.997563265279098 0.968625192372196 -0.00356498978019107 ENSG00000162426 SLC45A1
ENST00000337907 0.991973357423035 0.92357447095126 0.00550183464677447 ENSG00000142599 RERE
ENST00000377464 0.939670905798864 0.535456328099542 -0.0264313061553026 ENSG00000142599 RERE
ENST00000467350 0.934527077049066 0.358310191167188 -0.0611532874398991 ENSG00000142599 RERE
ENST00000400907 0.990205353980789 0.913900431615206 -0.0061193043324247 ENSG00000142599 RERE
ENST00000476556 0.934527077049066 0.35060157498024 -0.0441702876612354 ENSG00000142599 RERE
ENST00000400908 0.967293797939478 0.755303936466256 0.0191732144448521 ENSG00000142599 RERE
ENST00000505225 0.934527077049066 0.0239141053712129 -0.171050815804447 ENSG00000142599 RERE
ENST00000464367 0.934527077049066 0.235422100287839 -0.13256549525279 ENSG00000142599 RERE
ENST00000488215 0.942130923834454 0.561564739466223 0.0340244853699096 ENSG00000142599 RERE
ENST00000460659 0.934527077049066 0.301008878399694 0.0658168290215334 ENSG00000142599 RERE
ENST00000492766 0.934527077049066 0.325675904715958 0.0627315452967395 ENSG00000142599 RERE
ENST00000465125 0.934527077049066 0.29314188013911 0.0672757795336774 ENSG00000142599 RERE
ENST00000464972 0.934527077049066 0.345544435249696 0.0715063592992819 ENSG00000142599 RERE
ENST00000449895 0.947595943792537 0.599910305475942 0.0598104828856005 ENSG00000232912 RP5-1115A15.1
ENST00000444276 0.953932846568684 0.649986412344661 0.0666351533864549 ENSG00000232912 RP5-1115A15.1
ENST00000480342 0.999338852924955 0.991474242090435 0.000892389671858434 ENSG00000142599 RERE
ENST00000507012 0.936838766453669 0.459437670915321 0.0661933612463899 ENSG00000142599 RERE
ENST00000408156 0.968956763111299 0.767633591323194 -0.0252934903893008 ENSG00000221083 SNORA77
ENST00000605785 0.934527077049066 0.245076876926451 -0.140059276080902 ENSG00000270282 RP5-1115A15.2
ENST00000469251 0.941972750485043 0.558547966964905 0.055752331763047 ENSG00000142599 RERE
ENST00000514428 0.964747264457009 0.734549037489622 0.0308374713391806 ENSG00000142599 RERE
ENST00000468247 0.996163265095145 0.956622397490392 -0.00470802829545479 ENSG00000142599 RERE
ENST00000437586 0.934527077049066 0.380093388385805 0.133673253006897 ENSG00000234619 RPL7P11
ENST00000428803 0.934527077049066 0.195638405716858 0.201845848456566 ENSG00000224315 RPL7P7
ENST00000410579 0.969797018753185 0.780617811669745 -0.0306356855900096 ENSG00000222511 Y_RNA
ENST00000445254 0.970402926064686 0.786130717633583 -0.0424908393189165 ENSG00000226545 RP4-633I8.3
ENST00000433876 0.934527077049066 0.210025056832779 0.195460810639863 ENSG00000228423 RP4-633I8.4
ENST00000234590 0.934527077049066 0.238573821378248 0.0687238898436375 ENSG00000074800 ENO1
ENST00000464920 0.934527077049066 0.265299170251674 0.0692260278278582 ENSG00000074800 ENO1
ENST00000497492 0.934527077049066 0.289667531744517 0.052253284915738 ENSG00000074800 ENO1
ENST00000486051 0.934527077049066 0.227253675814389 0.0525099334124479 ENSG00000074800 ENO1
ENST00000492343 0.934527077049066 0.265530284027762 0.0467676035093546 ENSG00000074800 ENO1
ENST00000489867 0.934527077049066 0.2478699611644 0.0562822303104884 ENSG00000074800 ENO1
ENST00000414948 0.945668967629152 0.58438316673819 -0.0785316838640644 ENSG00000236269 ENO1-IT1
ENST00000442636 0.981153544154295 0.86065955597594 0.0255293564537873 ENSG00000230679 ENO1-AS1
ENST00000377424 0.980340041745567 0.855994764671392 -0.0128404060347645 ENSG00000142583 SLC2A5
ENST00000535586 0.983911246188993 0.878837615750672 -0.00938940619894099 ENSG00000142583 SLC2A5
ENST00000474145 0.977366680990859 0.835988548949512 -0.0110674695590152 ENSG00000142583 SLC2A5
ENST00000479813 0.977366680990859 0.835988548949512 -0.0110674695590152 ENSG00000142583 SLC2A5
ENST00000486632 0.934527077049066 0.21800810774299 -0.0800407424883704 ENSG00000142583 SLC2A5
ENST00000487835 0.934527077049066 0.21800810774299 -0.0800407424883704 ENSG00000142583 SLC2A5
ENST00000464985 0.934527077049066 0.300400298747199 -0.0656196579569406 ENSG00000142583 SLC2A5
ENST00000377411 0.95921732061637 0.688040987705969 -0.0389017034490724 ENSG00000180758 GPR157
ENST00000414642 0.935464269458717 0.414419195394847 0.0982309806560357 ENSG00000180758 GPR157
ENST00000465853 0.961106534007347 0.699425206033476 -0.0573788633799045 ENSG00000180758 GPR157
ENST00000466131 0.934527077049066 0.0425897535198919 0.280136947394073 ENSG00000180758 GPR157
ENST00000385130 0.956378313374345 0.66746140806473 -0.062284875390864 ENSG00000207865 MIR34A
ENST00000437157 0.934527077049066 0.277612613353289 -0.110571040962918 ENSG00000228526 RP3-510D11.1
ENST00000412639 0.934527077049066 0.153659090694433 -0.157575622800127 ENSG00000234546 RP3-510D11.2
ENST00000377403 0.975300388143193 0.821295627486168 0.0134294848664756 ENSG00000049239 H6PD
ENST00000602477 0.997451268765705 0.966451344313268 -0.00289023733404571 ENSG00000049239 H6PD
ENST00000495451 0.946634768803628 0.591923848408826 0.0361606876482515 ENSG00000049239 H6PD
ENST00000328089 0.988759681212526 0.905710180180276 -0.00807580351401901 ENSG00000171621 SPSB1
ENST00000450402 0.970388233285906 0.784280482703944 0.0229890732543455 ENSG00000171621 SPSB1
ENST00000357898 0.942014087438619 0.559347157757436 -0.060021667090101 ENSG00000171621 SPSB1
ENST00000377399 0.934527077049066 0.351545799182947 -0.0962930222869646 ENSG00000171621 SPSB1
ENST00000302692 0.944606686980006 0.576717992604424 -0.0333782807631034 ENSG00000171612 SLC25A33
ENST00000435277 0.990135677803829 0.913128532860181 -0.017080246967962 ENSG00000231181 RP13-15M17.1
ENST00000377376 0.938076788370093 0.515489306837153 0.0541328943078701 ENSG00000188807 TMEM201
ENST00000340381 0.938076788370093 0.524011892486218 0.0529822118887209 ENSG00000188807 TMEM201
ENST00000340305 0.960763727299981 0.696852622743776 0.0322925178848653 ENSG00000188807 TMEM201
ENST00000416541 0.937415672715106 0.496309543001385 0.0607283967073179 ENSG00000188807 TMEM201
ENST00000510900 0.936838766453669 0.459322340275817 0.106065686292744 ENSG00000188807 TMEM201
ENST00000508400 0.97447948118035 0.815935237961616 0.0311443515850118 ENSG00000188807 TMEM201
ENST00000536656 0.949771786997509 0.615225857214483 0.0334757700714125 ENSG00000171608 PIK3CD
ENST00000377346 0.944901325596124 0.577917187378586 0.0385070657793349 ENSG00000171608 PIK3CD
ENST00000377320 0.978719556465507 0.845577238189842 -0.0232775158545673 ENSG00000179840 C1orf200
ENST00000426570 0.998772505084787 0.981642568900785 -0.00228577320765319 ENSG00000233268 RP11-558F24.2
ENST00000415330 0.934527077049066 0.0263298906249676 -0.259671709283505 ENSG00000231789 RP11-558F24.4
ENST00000484851 0.969479262646414 0.778961700772029 -0.0314454477362539 ENSG00000171608 PIK3CD
ENST00000361110 0.936838766453669 0.469280630902785 0.0561823442084964 ENSG00000171608 PIK3CD
ENST00000481137 0.97982004700265 0.852529799883368 -0.0166848852978951 ENSG00000171608 PIK3CD
ENST00000479223 0.944353535971152 0.575808383237895 -0.0514907646893977 ENSG00000171608 PIK3CD
ENST00000543390 0.934527077049066 0.29299988797969 0.097206665241849 ENSG00000171608 PIK3CD
ENST00000377298 0.9809064036897 0.859643186925519 0.00991820808621767 ENSG00000171603 CLSTN1
ENST00000377288 0.9809064036897 0.859643186925519 0.00991820808621767 ENSG00000171603 CLSTN1
ENST00000477264 0.981493451915999 0.864095724256193 0.0126086873117272 ENSG00000171603 CLSTN1
ENST00000435891 0.977536685370171 0.838904594635278 0.0139783829565954 ENSG00000171603 CLSTN1
ENST00000361311 0.980721581760717 0.85857304525464 0.00998840132948977 ENSG00000171603 CLSTN1
ENST00000464286 0.997556521852689 0.968449243113291 0.00268274684311305 ENSG00000171603 CLSTN1
ENST00000603781 0.934527077049066 0.314039946607644 -0.10116314622323 ENSG00000271264 RP11-558F24.6
ENST00000377263 0.934527077049066 0.126728215540836 0.093458903666061 ENSG00000178585 CTNNBIP1
ENST00000454104 0.952438935306388 0.64053777513905 0.0423887108281775 ENSG00000223989 RP11-84A14.5
ENST00000537447 0.934527077049066 0.359251205756229 0.0675088114907015 ENSG00000178585 CTNNBIP1
ENST00000400904 0.934527077049066 0.111162320403227 0.109124409759759 ENSG00000178585 CTNNBIP1
ENST00000377258 0.934527077049066 0.326909094751115 0.0760547296157053 ENSG00000178585 CTNNBIP1
ENST00000377256 0.934527077049066 0.121040032607948 0.131525523090626 ENSG00000178585 CTNNBIP1
ENST00000488540 0.934527077049066 0.0591201472800291 -0.106808544970059 ENSG00000162441 LZIC
ENST00000377223 0.934527077049066 0.366908424544737 -0.0435708709129441 ENSG00000162441 LZIC
ENST00000400903 0.968464964434693 0.764633508262368 -0.0133365442327186 ENSG00000162441 LZIC
ENST00000541052 0.940758540188734 0.553388805721778 -0.0252835421170274 ENSG00000162441 LZIC
ENST00000377213 0.940758540188734 0.553560390901077 -0.0256214452000633 ENSG00000162441 LZIC
ENST00000471853 0.94970430395176 0.614946334813718 -0.0482905177049039 ENSG00000162441 LZIC
ENST00000445884 0.937931054772981 0.507018759895615 0.0649233792210527 ENSG00000228150 RP11-84A14.4
ENST00000403197 0.951570865488682 0.629920588839884 0.0321021146223524 ENSG00000173614 NMNAT1
ENST00000377205 0.956221333308522 0.663941117615556 -0.0251175677350149 ENSG00000173614 NMNAT1
ENST00000462686 0.986505663704113 0.895941219223978 -0.00798934127203402 ENSG00000173614 NMNAT1
ENST00000492735 0.936838766453669 0.473796609946982 0.0519939850257655 ENSG00000173614 NMNAT1
ENST00000365545 0.934527077049066 0.107890161793969 -0.227903001433091 ENSG00000202415 RN7SKP269
ENST00000578045 0.934527077049066 0.34805838877671 0.100855324192311 ENSG00000265521 MIR5697
ENST00000496751 0.934527077049066 0.0868469079923323 -0.139704095286954 ENSG00000173614 NMNAT1
ENST00000413148 0.999338852924955 0.991104134061338 -0.00126731465594442 ENSG00000241326 RP11-807G9.2
ENST00000315901 0.934527077049066 0.0723372899207151 -0.257238184559504 ENSG00000162444 RBP7
ENST00000294435 0.934527077049066 0.0723372899207151 -0.257238184559504 ENSG00000162444 RBP7
ENST00000253251 0.934527077049066 0.225200197274164 -0.0415706849148044 ENSG00000130939 UBE4B
ENST00000377157 0.934527077049066 0.19300955256896 -0.0459574347647753 ENSG00000130939 UBE4B
ENST00000377153 0.97316017659666 0.808594951401777 -0.0165672392888886 ENSG00000130939 UBE4B
ENST00000343090 0.934527077049066 0.266385955731313 -0.0495660028736363 ENSG00000130939 UBE4B
ENST00000456484 0.960921593662272 0.698085813951933 -0.0426974559540623 ENSG00000224340 RP11-496H15.2
ENST00000416729 0.991585380067567 0.920633074690989 -0.014933675188471 ENSG00000233623 PGAM1P11
ENST00000462658 0.934527077049066 0.0708870755933693 -0.152671336858577 ENSG00000130939 UBE4B
ENST00000475795 0.937415672715106 0.496114486448212 -0.0349147474063101 ENSG00000130939 UBE4B
ENST00000470736 0.952638892721645 0.641037831637592 -0.0296894644694744 ENSG00000130939 UBE4B
ENST00000466379 0.942324828009503 0.563203864635902 -0.0328295500624333 ENSG00000130939 UBE4B
ENST00000488228 0.934527077049066 0.295541465069775 -0.0752741628358938 ENSG00000130939 UBE4B
ENST00000364876 0.995438092229206 0.948822077592478 0.00803788266397081 ENSG00000201746 RNU6-828P
ENST00000487244 0.96400675885126 0.725747466231772 0.0242092266580902 ENSG00000130939 UBE4B
ENST00000465408 0.971365428792543 0.793211285419422 0.025390286861215 ENSG00000130939 UBE4B
ENST00000377093 0.934527077049066 0.260435088656361 -0.0446789354163195 ENSG00000054523 KIF1B
ENST00000263934 0.936838766453669 0.450587149353838 -0.0246986319975206 ENSG00000054523 KIF1B
ENST00000377086 0.934527077049066 0.243515870038303 -0.036823992113269 ENSG00000054523 KIF1B
ENST00000577266 0.963792614899345 0.721821117381164 0.028788221922631 ENSG00000264881 MIR1273D
ENST00000377083 0.934527077049066 0.303342688286113 -0.0423364918286844 ENSG00000054523 KIF1B
ENST00000377081 0.934527077049066 0.234010258505593 -0.0381963186968532 ENSG00000054523 KIF1B
ENST00000495136 0.934527077049066 0.0532575911876126 -0.262216000743585 ENSG00000054523 KIF1B
ENST00000497835 0.962233444651907 0.708924837966242 -0.0277251982686386 ENSG00000054523 KIF1B
ENST00000362692 0.934597500255643 0.40897166966947 -0.0722592679858522 ENSG00000199562 RNU6-37P
ENST00000584329 0.981841878377901 0.865621691405193 -0.0240629076151784 ENSG00000264501 RN7SL731P
ENST00000465635 0.995307184228788 0.94743758557367 -0.00562903383024768 ENSG00000054523 KIF1B
ENST00000483340 0.992065271986087 0.924444871921443 -0.00821625924840498 ENSG00000054523 KIF1B
ENST00000470616 0.996235642718177 0.957508810935383 0.00606069837906802 ENSG00000054523 KIF1B
ENST00000579866 0.934527077049066 0.185213349417925 0.145769686054891 ENSG00000265945 RN7SL721P
ENST00000491493 0.943822254236483 0.573677378302164 0.0303151863234197 ENSG00000142657 PGD
ENST00000487775 0.934527077049066 0.333955465397217 0.0769077038178428 ENSG00000142657 PGD
ENST00000541529 0.999338852924955 0.992107579836742 0.000389156884328911 ENSG00000142657 PGD
ENST00000477958 0.947760346718658 0.603201898534545 0.028834593673517 ENSG00000142657 PGD
ENST00000270776 0.990336164580113 0.915418745034605 -0.00397986647951516 ENSG00000142657 PGD
ENST00000483936 0.980700380085501 0.85826054233453 0.00793002654534421 ENSG00000142657 PGD
ENST00000538557 0.999731362544593 0.998004629288149 9.50739904477741e-05 ENSG00000142657 PGD
ENST00000465632 0.950836335805858 0.621773475383477 0.0253020011430696 ENSG00000142657 PGD
ENST00000460189 0.946583209362294 0.591062351276826 0.0249836586442649 ENSG00000142657 PGD
ENST00000493288 0.991092269857548 0.918350788097783 0.00606101007224679 ENSG00000142657 PGD
ENST00000498356 0.934527077049066 0.145741422962557 -0.0671487964339185 ENSG00000142657 PGD
ENST00000496718 0.959024916661109 0.686456238685782 -0.0260729696551007 ENSG00000142657 PGD
ENST00000607572 0.945668967629152 0.585505305510145 -0.0851492116239095 ENSG00000271989 RP4-736L20.3
ENST00000400900 0.993572714535396 0.934616934590931 0.00624980233657097 ENSG00000251503 APITD1-CORT
ENST00000602296 0.993572714535396 0.934616934590931 0.00624980233657097 ENSG00000175279 APITD1
ENST00000602787 0.993572714535396 0.934616934590931 0.00624980233657097 ENSG00000175279 APITD1
ENST00000470413 0.993572714535396 0.935851553533467 0.00612833145485643 ENSG00000251503 APITD1-CORT
ENST00000309048 0.968115481736719 0.761925421317384 -0.0250382665387961 ENSG00000175279 APITD1
ENST00000602486 0.934527077049066 0.130069348576991 0.150070662174645 ENSG00000175279 APITD1
ENST00000477755 0.979412572967443 0.850736729627088 -0.0162523669352223 ENSG00000175279 APITD1
ENST00000462462 0.934527077049066 0.22229028952009 -0.114129051710291 ENSG00000175279 APITD1
ENST00000465026 0.936838766453669 0.46956551276143 -0.0627883909236954 ENSG00000251503 APITD1-CORT
ENST00000602446 0.934527077049066 0.162771119638234 -0.139745080300157 ENSG00000251503 APITD1-CORT
ENST00000464507 0.934527077049066 0.11879182246349 -0.17621517432437 ENSG00000175279 APITD1
ENST00000377049 0.93851030435929 0.529538056185762 -0.0963905830247748 ENSG00000241563 CORT
ENST00000320498 0.956139156013573 0.663746831781246 -0.0674804357453088 ENSG00000241563 CORT
ENST00000377038 0.950468314532473 0.619843000352725 0.0193967101493072 ENSG00000160049 DFFA
ENST00000424487 0.936838766453669 0.470552036454307 0.0663891552221856 ENSG00000203469 RP5-1113E3.3
ENST00000476658 0.947971026850598 0.60503219676405 0.0278269027881094 ENSG00000160049 DFFA
ENST00000377036 0.934527077049066 0.396625642104424 0.0507013222582813 ENSG00000160049 DFFA
ENST00000472851 0.953492158530073 0.647775086640473 -0.0368958067992716 ENSG00000142655 PEX14
ENST00000356607 0.981161421649801 0.861218273842346 -0.00999129924740485 ENSG00000142655 PEX14
ENST00000538836 0.978174264109437 0.843064556222547 -0.011296361940983 ENSG00000142655 PEX14
ENST00000491661 0.934527077049066 0.392362544459263 -0.0604668266824134 ENSG00000142655 PEX14
ENST00000492696 0.934527077049066 0.10323284200683 -0.247661743440074 ENSG00000142655 PEX14
ENST00000461850 0.934527077049066 0.285611661604834 0.127969047226264 ENSG00000243267 RN7SL614P
ENST00000377022 0.934527077049066 0.0526255004712382 0.303220314215539 ENSG00000130940 CASZ1
ENST00000606802 0.972675971012494 0.805457157993133 0.0315532050869381 ENSG00000272078 RP4-734G22.3
ENST00000344008 0.934527077049066 0.0329758206452784 0.333772572412494 ENSG00000130940 CASZ1
ENST00000496432 0.934527077049066 0.0168218255944558 0.371884351403929 ENSG00000130940 CASZ1
ENST00000492173 0.973608681174557 0.810863969229545 0.024194888559815 ENSG00000130940 CASZ1
ENST00000478728 0.934527077049066 0.00532032703098572 0.413466268248435 ENSG00000130940 CASZ1
ENST00000476357 0.992562926870032 0.927042608936469 0.00882398110821548 ENSG00000175262 C1orf127
ENST00000418570 0.963911265350077 0.724038258682664 -0.0483561412545727 ENSG00000175262 C1orf127
ENST00000377004 0.96515096198971 0.736764723053022 0.046781790570493 ENSG00000175262 C1orf127
ENST00000377008 0.96515096198971 0.736764723053022 0.046781790570493 ENSG00000175262 C1orf127
ENST00000520253 0.993855534181304 0.939188159284622 0.010493121610373 ENSG00000175262 C1orf127
ENST00000473118 0.999721688293792 0.996714424266322 0.00016780631350425 ENSG00000120948 TARDBP
ENST00000240185 0.993071031505623 0.932836901555723 0.00311877236925491 ENSG00000120948 TARDBP
ENST00000476201 0.967015788869765 0.75107473850633 0.0141324494243058 ENSG00000120948 TARDBP
ENST00000472476 0.984730543945084 0.882902593504327 -0.0059942843664854 ENSG00000120948 TARDBP
ENST00000439080 0.934527077049066 0.396249808654975 0.0343901556050792 ENSG00000120948 TARDBP
ENST00000473869 0.980073797806108 0.854227893974573 0.00675421107040642 ENSG00000120948 TARDBP
ENST00000315091 0.991739514460114 0.921503220377647 0.00362591535341896 ENSG00000120948 TARDBP
ENST00000477447 0.996673896644035 0.962560005886019 0.00198017384116481 ENSG00000120948 TARDBP
ENST00000496840 0.934527077049066 0.361792320358504 -0.05031566780343 ENSG00000120948 TARDBP
ENST00000480464 0.978040206450917 0.842584014941441 0.0181724474153886 ENSG00000120948 TARDBP
ENST00000400897 0.93560752740295 0.430754245513194 0.0875248858424023 ENSG00000009724 MASP2
ENST00000607145 0.934597500255643 0.410140123724971 -0.128074752918315 ENSG00000271895 RP4-635E18.8
ENST00000475189 0.938076788370093 0.515104839210916 -0.0776734812713601 ENSG00000116649 SRM
ENST00000376957 0.975389958180133 0.821558575059418 -0.0134290265710476 ENSG00000116649 SRM
ENST00000490101 0.937588995204863 0.501614160610109 -0.0734793090215739 ENSG00000116649 SRM
ENST00000465788 0.98828240462983 0.902692284265435 -0.00890048568340944 ENSG00000116649 SRM
ENST00000459997 0.973093010737534 0.808271415641477 0.0166361280369196 ENSG00000116649 SRM
ENST00000487300 0.942014087438619 0.55939995439754 -0.0440614428258386 ENSG00000116649 SRM
ENST00000304457 0.934527077049066 0.136469393419631 -0.112782452813362 ENSG00000171824 EXOSC10
ENST00000376936 0.934527077049066 0.136469393419631 -0.112782452813362 ENSG00000171824 EXOSC10
ENST00000474216 0.934527077049066 0.14285199233265 -0.114730674606579 ENSG00000171824 EXOSC10
ENST00000544779 0.934527077049066 0.136487455800586 -0.112837887528764 ENSG00000171824 EXOSC10
ENST00000490565 0.934527077049066 0.011481190633589 -0.351129023502781 ENSG00000171824 EXOSC10
ENST00000452378 0.934527077049066 0.0128102567782021 -0.276689472344046 ENSG00000226849 RP4-635E18.7
ENST00000469634 0.934527077049066 0.0074595757292323 -0.321358301412692 ENSG00000171824 EXOSC10
ENST00000478271 0.934527077049066 0.0116541473105239 -0.307605291155098 ENSG00000171824 EXOSC10
ENST00000470611 0.955937399660799 0.662873907727036 0.0289434236705008 ENSG00000171824 EXOSC10
ENST00000498576 0.934527077049066 0.330398812192575 0.0770304252305294 ENSG00000171824 EXOSC10
ENST00000472078 0.978040206450917 0.842566581521646 0.0176108496086105 ENSG00000171824 EXOSC10
ENST00000485606 0.951873160694418 0.633990147198687 -0.0376887411737807 ENSG00000171824 EXOSC10
ENST00000460196 0.972114712847549 0.800039157298273 0.0173091699214725 ENSG00000171824 EXOSC10
ENST00000447600 0.934527077049066 0.138344953407499 0.214425899577907 ENSG00000230337 RP4-635E18.6
ENST00000435388 0.934527077049066 0.138344953407499 0.214425899577907 ENSG00000230337 RP4-635E18.6
ENST00000376838 0.934527077049066 0.280421246268068 0.0594600336558272 ENSG00000198793 MTOR
ENST00000361445 0.934527077049066 0.38480681640121 0.02957012657442 ENSG00000198793 MTOR
ENST00000473471 0.994732089802561 0.943721930796214 0.00589763079339013 ENSG00000198793 MTOR
ENST00000490931 0.999721688293792 0.997531939106541 -0.000229775978840798 ENSG00000198793 MTOR
ENST00000455339 0.989365374060248 0.909460362028677 0.00842574267084209 ENSG00000198793 MTOR
ENST00000495435 0.93765021306005 0.50198767302748 0.0512874044030715 ENSG00000198793 MTOR
ENST00000476768 0.942926358204508 0.56596078034791 -0.0612993127338487 ENSG00000198793 MTOR
ENST00000445982 0.938076788370093 0.510351826392967 -0.0637686457360549 ENSG00000225602 MTOR-AS1
ENST00000420480 0.944353535971152 0.575781193717459 -0.0573089664994936 ENSG00000225602 MTOR-AS1
ENST00000376819 0.934527077049066 0.225013370259237 0.170451291123509 ENSG00000171819 ANGPTL7
ENST00000476934 0.934527077049066 0.104426944006661 0.246371781191297 ENSG00000171819 ANGPTL7
ENST00000384720 0.934527077049066 0.244474418036797 -0.0838877948696076 ENSG00000207451 RNU6-291P
ENST00000376810 0.935705033077961 0.433530260431354 0.0542339996094435 ENSG00000120942 UBIAD1
ENST00000376804 0.936838766453669 0.450963659889272 0.0518088782393359 ENSG00000120942 UBIAD1
ENST00000486588 0.951056258426934 0.623906828042274 0.0367345556076636 ENSG00000120942 UBIAD1
ENST00000483738 0.951674012988671 0.631347991743781 0.03590296483847 ENSG00000120942 UBIAD1
ENST00000433562 0.945668967629152 0.583237637685438 0.0666940220204536 ENSG00000238199 UBE2V2P3
ENST00000294484 0.934527077049066 0.313269329029773 -0.0978424416633388 ENSG00000204624 PTCHD2
ENST00000389575 0.934527077049066 0.313269329029773 -0.0978424416633388 ENSG00000204624 PTCHD2
ENST00000354287 0.934527077049066 0.317948760312261 -0.137924529647402 ENSG00000116661 FBXO2
ENST00000471501 0.934527077049066 0.393836168121157 -0.129917157424959 ENSG00000116661 FBXO2
ENST00000466919 0.9841057335321 0.880080497405862 -0.0223034273043696 ENSG00000116661 FBXO2
ENST00000465901 0.934527077049066 0.0301707186984577 0.302549323722371 ENSG00000116661 FBXO2
ENST00000475961 0.934527077049066 0.090374313409898 0.261020449116134 ENSG00000116661 FBXO2
ENST00000251546 0.934527077049066 0.264540427393851 0.112688124122173 ENSG00000132879 FBXO44
ENST00000425796 0.934527077049066 0.259203645658934 0.110541400314189 ENSG00000132879 FBXO44
ENST00000376770 0.934527077049066 0.349987300030898 0.0923602306832338 ENSG00000132879 FBXO44
ENST00000376768 0.934527077049066 0.212983803529038 0.117858521790016 ENSG00000132879 FBXO44
ENST00000251547 0.934527077049066 0.349987300030898 0.0923602306832338 ENSG00000132879 FBXO44
ENST00000376760 0.934527077049066 0.171747858568397 0.131105709187524 ENSG00000132879 FBXO44
ENST00000376762 0.934527077049066 0.277795158202382 0.109205405675045 ENSG00000132879 FBXO44
ENST00000475435 0.938076788370093 0.524448777413742 0.0654882609505822 ENSG00000132879 FBXO44
ENST00000471895 0.948001945791964 0.606011400345761 0.0560151941461304 ENSG00000132879 FBXO44
ENST00000376753 0.975997731246108 0.825288109770766 -0.0291578920795678 ENSG00000116663 FBXO6
ENST00000474239 0.963911265350077 0.723093648414838 0.0507997067885411 ENSG00000116663 FBXO6
ENST00000449067 0.934527077049066 0.37871274125456 -0.119091615629787 ENSG00000116663 FBXO6
ENST00000235310 0.934527077049066 0.169519908415022 0.121939190663578 ENSG00000116670 MAD2L2
ENST00000376692 0.934527077049066 0.194868657187025 0.115214175548327 ENSG00000116670 MAD2L2
ENST00000376672 0.934527077049066 0.169483698112335 0.121940924067374 ENSG00000116670 MAD2L2
ENST00000376669 0.934527077049066 0.186523831449934 0.116821814446547 ENSG00000116670 MAD2L2
ENST00000376667 0.934527077049066 0.135229907886204 0.134017153107633 ENSG00000116670 MAD2L2
ENST00000445656 0.934527077049066 0.164491745536424 0.123970723315242 ENSG00000116670 MAD2L2
ENST00000456915 0.934527077049066 0.166337625972511 0.123432004235368 ENSG00000116670 MAD2L2
ENST00000376664 0.934527077049066 0.148413578491086 0.129915272136661 ENSG00000116670 MAD2L2
ENST00000376655 0.934527077049066 0.0625808756230836 0.177786467285692 ENSG00000116670 MAD2L2
ENST00000294485 0.936838766453669 0.484260262854966 0.0984583773912335 ENSG00000162490 DRAXIN
ENST00000376637 0.968956763111299 0.767964145520508 -0.0258214506530012 ENSG00000177674 AGTRAP
ENST00000476512 0.962983664458877 0.715866929262649 -0.0318028383262661 ENSG00000177674 AGTRAP
ENST00000400895 0.96400675885126 0.725094983179492 -0.0308162168776478 ENSG00000177674 AGTRAP
ENST00000494437 0.934527077049066 0.349573142759201 -0.0829839727258316 ENSG00000177674 AGTRAP
ENST00000491346 0.980789030828605 0.859057172078461 -0.0154345750378168 ENSG00000177674 AGTRAP
ENST00000376629 0.968956763111299 0.767961569127159 -0.0258826123598043 ENSG00000177674 AGTRAP
ENST00000376627 0.966867826089969 0.749367288814616 -0.028018287130696 ENSG00000177674 AGTRAP
ENST00000314340 0.968956763111299 0.768024058106789 -0.0258805456962261 ENSG00000177674 AGTRAP
ENST00000452018 0.980677751862732 0.857533140455538 -0.0158286295361473 ENSG00000177674 AGTRAP
ENST00000510878 0.967293797939478 0.755397276840484 -0.0272733723187103 ENSG00000177674 AGTRAP
ENST00000476309 0.940317775905784 0.548101771505215 0.0631048666336741 ENSG00000177674 AGTRAP
ENST00000514733 0.944496547849255 0.576294796734266 0.0585680569220882 ENSG00000177674 AGTRAP
ENST00000513739 0.939670905798864 0.534786056327936 0.0638923267040563 ENSG00000177674 AGTRAP
ENST00000471765 0.967511904129595 0.757305771939416 0.0305264355961136 ENSG00000177674 AGTRAP
ENST00000433342 0.973658169121224 0.811201236908786 -0.0235111466096526 ENSG00000215910 C1orf167
ENST00000312793 0.976141369575009 0.827511078809759 -0.0214224863111486 ENSG00000215910 C1orf167
ENST00000444493 0.998815269137336 0.986438688413528 -0.00170805839576694 ENSG00000215910 C1orf167
ENST00000449278 0.998815269137336 0.986438688413528 -0.00170805839576694 ENSG00000215910 C1orf167
ENST00000475041 0.967105220604757 0.754689573270209 0.038791724195304 ENSG00000215910 C1orf167
ENST00000376592 0.976543446595714 0.830076453411754 -0.0206495360508207 ENSG00000177000 MTHFR
ENST00000376583 0.978714872471341 0.845553069820541 -0.0188353454326947 ENSG00000177000 MTHFR
ENST00000376590 0.972196821471846 0.801244783179912 -0.0249608392458548 ENSG00000177000 MTHFR
ENST00000482358 0.99200304846375 0.924319279016849 -0.0115484761366005 ENSG00000215910 C1orf167
ENST00000376585 0.967015788869765 0.749939567098234 -0.0323769250482277 ENSG00000177000 MTHFR
ENST00000418034 0.934527077049066 0.31197631234791 -0.119677293889361 ENSG00000177000 MTHFR
ENST00000413656 0.934527077049066 0.0848891522537618 -0.233442082808156 ENSG00000177000 MTHFR
ENST00000423400 0.934527077049066 0.120161197970116 -0.206662334899013 ENSG00000177000 MTHFR
ENST00000431243 0.934527077049066 0.120161197970116 -0.206662334899013 ENSG00000177000 MTHFR
ENST00000376486 0.999662162393876 0.995352078087005 0.000715379138575847 ENSG00000177000 MTHFR
ENST00000312413 0.980408061176079 0.856383974148267 -0.00808635385362559 ENSG00000011021 CLCN6
ENST00000346436 0.980408061176079 0.856351870880135 -0.00808835444376617 ENSG00000011021 CLCN6
ENST00000376497 0.934527077049066 0.39203490570665 0.0628474695909194 ENSG00000011021 CLCN6
ENST00000376487 0.998294538658151 0.973338300263274 -0.001546562479761 ENSG00000011021 CLCN6
ENST00000376496 0.999338852924955 0.99202036908999 0.000446614280117489 ENSG00000011021 CLCN6
ENST00000376491 0.990336164580113 0.915588108269354 0.00617916415009395 ENSG00000011021 CLCN6
ENST00000376492 0.989646261071026 0.91048082331885 -0.00636908946659348 ENSG00000011021 CLCN6
ENST00000376490 0.990336164580113 0.915588108269354 0.00617916415009395 ENSG00000011021 CLCN6
ENST00000494028 0.936838766453669 0.463508657268723 -0.0483639918353101 ENSG00000011021 CLCN6
ENST00000446542 0.962678152392577 0.7115986065847 -0.0272340662300204 ENSG00000242349 NPPA-AS1
ENST00000400892 0.967015788869765 0.751132646269925 0.0354183917598547 ENSG00000242349 NPPA-AS1
ENST00000376480 0.98969085509036 0.910619986652489 0.015154614098046 ENSG00000175206 NPPA
ENST00000376476 0.947398090559042 0.596619353129332 0.0703869826817833 ENSG00000175206 NPPA
ENST00000364931 0.965823732675418 0.740489914503406 -0.0198428351036554 ENSG00000201801 RNU5E-4P
ENST00000376572 0.936838766453669 0.453078632269444 0.0635914981082124 ENSG00000116685 KIAA2013
ENST00000376576 0.934527077049066 0.342399816281472 0.0834900760920725 ENSG00000116685 KIAA2013
ENST00000485046 0.934527077049066 0.159493617892712 0.0980032772626657 ENSG00000083444 PLOD1
ENST00000449038 0.934527077049066 0.138174975338237 0.118975489471209 ENSG00000083444 PLOD1
ENST00000358133 0.934527077049066 0.135283637286137 0.119176327696769 ENSG00000083444 PLOD1
ENST00000376369 0.934527077049066 0.186576597267931 0.0813902884216128 ENSG00000083444 PLOD1
ENST00000429000 0.934527077049066 0.154998275239352 0.0961840809922982 ENSG00000083444 PLOD1
ENST00000196061 0.934527077049066 0.228420255398795 0.0714971988392152 ENSG00000083444 PLOD1
ENST00000465920 0.936838766453669 0.485455896542325 0.0478974973566181 ENSG00000083444 PLOD1
ENST00000491536 0.948381147784061 0.607622513893173 0.0319848068644667 ENSG00000083444 PLOD1
ENST00000470133 0.969463989734082 0.777902115152571 0.0196453828193415 ENSG00000083444 PLOD1
ENST00000481933 0.998814903652465 0.983059029462007 0.00158904230172064 ENSG00000083444 PLOD1
ENST00000444836 0.93560752740295 0.431490411895493 0.0449028964646119 ENSG00000116688 MFN2
ENST00000490079 0.977968432698305 0.842266998820849 0.0134159976234691 ENSG00000116688 MFN2
ENST00000235329 0.93560752740295 0.431534136109536 0.0449028619964059 ENSG00000116688 MFN2
ENST00000484391 0.991261297037126 0.919085202273327 0.00677420019655729 ENSG00000116688 MFN2
ENST00000497302 0.953932846568684 0.649978107018927 0.0297311932587218 ENSG00000116688 MFN2
ENST00000412236 0.938076788370093 0.521876910260557 0.0428630002805586 ENSG00000116688 MFN2
ENST00000478749 0.991441464756159 0.919858019875943 0.00722667107517316 ENSG00000116691 MIIP
ENST00000235332 0.963382886212825 0.71822679609075 0.0268513880761029 ENSG00000116691 MIIP
ENST00000436478 0.963382886212825 0.718290910324208 0.0268664607020413 ENSG00000116691 MIIP
ENST00000466860 0.963052892028163 0.716153477887662 0.0239939389083564 ENSG00000116691 MIIP
ENST00000498685 0.960921593662272 0.697959905518689 0.0252930591024997 ENSG00000116691 MIIP
ENST00000365591 0.956260808331082 0.664055175517374 -0.0675840015536682 ENSG00000202461 Y_RNA
ENST00000492256 0.951269847828885 0.625119358628002 -0.056738626116719 ENSG00000116691 MIIP
ENST00000460823 0.93560752740295 0.425170945027914 0.0891514361991249 ENSG00000116691 MIIP
ENST00000478299 0.936154740526252 0.436361520182225 0.107310063783209 ENSG00000116691 MIIP
ENST00000536782 0.969131250852804 0.77271510031314 0.0430156113192373 ENSG00000028137 TNFRSF1B
ENST00000376259 0.97553400737583 0.823138670599705 0.0254520804970687 ENSG00000028137 TNFRSF1B
ENST00000492361 0.97553400737583 0.823138670599705 0.0254520804970687 ENSG00000028137 TNFRSF1B
ENST00000489921 0.934527077049066 0.341336621940862 0.146643207291909 ENSG00000028137 TNFRSF1B
ENST00000356315 0.973522162797394 0.81028611211258 -0.0091744070926462 ENSG00000048707 VPS13D
ENST00000358136 0.973522162797394 0.81028611211258 -0.0091744070926462 ENSG00000048707 VPS13D
ENST00000476169 0.934527077049066 0.113445764805255 -0.166644339637289 ENSG00000048707 VPS13D
ENST00000489961 0.944458216874102 0.576072686403972 0.050340169062854 ENSG00000048707 VPS13D
ENST00000011700 0.967953302956947 0.760561926016923 -0.012871550703413 ENSG00000048707 VPS13D
ENST00000460333 0.934527077049066 0.382886799951796 -0.0459675087400377 ENSG00000048707 VPS13D
ENST00000487188 0.950423964299252 0.61947576036522 -0.0348254800223955 ENSG00000048707 VPS13D
ENST00000469054 0.938076788370093 0.526945631230927 -0.0685284977613927 ENSG00000048707 VPS13D
ENST00000496628 0.972199362810592 0.801392923115696 0.011762114588819 ENSG00000048707 VPS13D
ENST00000466732 0.995841278596865 0.95418681383046 0.00762765707640512 ENSG00000048707 VPS13D
ENST00000476045 0.934597500255643 0.411841087774814 -0.0974698669671498 ENSG00000048707 VPS13D
ENST00000481484 0.936838766453669 0.439856484876337 -0.0942925739673739 ENSG00000048707 VPS13D
ENST00000543766 0.934527077049066 0.397199909688427 0.0465303580066649 ENSG00000048707 VPS13D
ENST00000471923 0.953932846568684 0.652141035366317 -0.0287095332508907 ENSG00000048707 VPS13D
ENST00000543710 0.956546472329389 0.668726787014446 -0.0331280309665649 ENSG00000048707 VPS13D
ENST00000473099 0.934527077049066 0.214413608435136 0.133124045750966 ENSG00000048707 VPS13D
ENST00000459326 0.953702233715039 0.649110263569115 0.0433637222881387 ENSG00000239149 SNORA59A
ENST00000376223 0.934527077049066 0.0699624070148817 0.240624254816704 ENSG00000162496 DHRS3
ENST00000464917 0.934527077049066 0.153621931926989 0.199258691401673 ENSG00000162496 DHRS3
ENST00000430996 0.989246644265358 0.908928748958335 0.0179052394362407 ENSG00000162496 DHRS3
ENST00000482265 0.934527077049066 0.0427983194226392 0.298289026039433 ENSG00000162496 DHRS3
ENST00000606790 0.999721688293792 0.997508164331007 -0.000306220801980879 ENSG00000272482 RP11-474O21.5
ENST00000484063 0.965731991183714 0.739521526375038 0.0336842287627346 ENSG00000116731 PRDM2
ENST00000376048 0.93560752740295 0.427073792238651 -0.0451206201806565 ENSG00000116731 PRDM2
ENST00000311066 0.936838766453669 0.471673222636823 -0.0409372193810352 ENSG00000116731 PRDM2
ENST00000235372 0.936838766453669 0.461290409955416 -0.0419033346537145 ENSG00000116731 PRDM2
ENST00000491134 0.938076788370093 0.524556981010831 -0.0348265709506628 ENSG00000116731 PRDM2
ENST00000502727 0.934527077049066 0.303210333859213 0.0631716818754417 ENSG00000116731 PRDM2
ENST00000502724 0.934527077049066 0.275059443708052 0.0675721188289527 ENSG00000116731 PRDM2
ENST00000413440 0.934597500255643 0.407489771763549 -0.0481217472751415 ENSG00000116731 PRDM2
ENST00000343137 0.93560752740295 0.422942929946567 -0.0464415051207097 ENSG00000116731 PRDM2
ENST00000491815 0.934527077049066 0.3347802736548 0.0598985875900483 ENSG00000116731 PRDM2
ENST00000503842 0.936838766453669 0.456725932782114 -0.0430621868168365 ENSG00000116731 PRDM2
ENST00000407521 0.934527077049066 0.360232395214849 0.0557689035301209 ENSG00000116731 PRDM2
ENST00000505823 0.936838766453669 0.454910822544428 -0.0432343993816876 ENSG00000116731 PRDM2
ENST00000487453 0.952353188843252 0.639527093831625 0.0426303536295736 ENSG00000116731 PRDM2
ENST00000449215 0.934527077049066 0.137434122788016 -0.0937693994445906 ENSG00000231606 RP11-344F13.1
ENST00000447908 0.937931054772981 0.504905353225935 0.0509602097734979 ENSG00000234593 RP4-704D23.1
ENST00000491547 0.976708667136822 0.831443173569127 0.0140747227027821 ENSG00000189337 KAZN
ENST00000376030 0.994896908938396 0.944756074651621 0.00371971936962639 ENSG00000189337 KAZN
ENST00000503743 0.961284323340717 0.701113278704648 0.0296360427325151 ENSG00000189337 KAZN
ENST00000422387 0.976950056155973 0.833405075767883 0.0114305274327371 ENSG00000189337 KAZN
ENST00000361144 0.976141369575009 0.828059115010975 0.0120923348920406 ENSG00000189337 KAZN
ENST00000376028 0.981322185195463 0.863522874959172 0.0159303404929636 ENSG00000189337 KAZN
ENST00000400798 0.99896091511803 0.98782833827533 -0.000850719603562409 ENSG00000189337 KAZN
ENST00000400797 0.969068600199758 0.770811533110606 0.0221809458601146 ENSG00000189337 KAZN
ENST00000404665 0.934527077049066 0.200428948680891 -0.196545367415159 ENSG00000175147 TMEM51-AS1
ENST00000310916 0.934527077049066 0.175527294761354 -0.207613658440991 ENSG00000175147 TMEM51-AS1
ENST00000428417 0.934527077049066 0.170114491304871 0.0741311862057622 ENSG00000171729 TMEM51
ENST00000376014 0.934527077049066 0.169934675538817 0.0740419690985835 ENSG00000171729 TMEM51
ENST00000451326 0.934527077049066 0.197151994539747 0.0804183347070035 ENSG00000171729 TMEM51
ENST00000400796 0.934527077049066 0.185396445508946 0.0720011786982238 ENSG00000171729 TMEM51
ENST00000434578 0.934527077049066 0.182928140427599 0.0724367164037189 ENSG00000171729 TMEM51
ENST00000376008 0.934527077049066 0.186039629867557 0.0720440691606587 ENSG00000171729 TMEM51
ENST00000424792 0.997333970064175 0.965945363585094 -0.0053534204618662 ENSG00000204464 C1orf195
ENST00000376005 0.934527077049066 0.371109926521327 -0.13386019069625 ENSG00000204464 C1orf195
ENST00000400795 0.934527077049066 0.34398326639814 -0.134715441853494 ENSG00000215720 RP1-21O18.3
ENST00000417793 0.939670905798864 0.535588470324052 0.0923439350634584 ENSG00000142621 FHAD1
ENST00000358897 0.939670905798864 0.535588470324052 0.0923439350634584 ENSG00000142621 FHAD1
ENST00000375999 0.936838766453669 0.470881589282707 0.107409053065675 ENSG00000142621 FHAD1
ENST00000433640 0.934527077049066 0.207916027494318 0.141887569365418 ENSG00000142621 FHAD1
ENST00000375998 0.934527077049066 0.330496322751035 0.143947396512828 ENSG00000142621 FHAD1
ENST00000375996 0.934527077049066 0.239640024243704 0.123438188352493 ENSG00000142621 FHAD1
ENST00000375997 0.934527077049066 0.239640024243704 0.123438188352493 ENSG00000142621 FHAD1
ENST00000524761 0.934527077049066 0.297989622750725 0.105187271721233 ENSG00000142621 FHAD1
ENST00000375995 0.93560752740295 0.420183183229531 0.0843196767631773 ENSG00000142621 FHAD1
ENST00000401090 0.93560752740295 0.420183183229531 0.0843196767631773 ENSG00000142621 FHAD1
ENST00000459961 0.937271690648273 0.491261788760422 0.0390540938833424 ENSG00000142621 FHAD1
ENST00000428747 0.998814903652465 0.984636153286486 -0.00195773918795197 ENSG00000233485 RP3-467K16.2
ENST00000471347 0.93560752740295 0.417302416347745 -0.0984341630683185 ENSG00000142621 FHAD1
ENST00000444385 0.93560752740295 0.431328355492873 -0.0698803798455758 ENSG00000142621 FHAD1
ENST00000314740 0.934527077049066 0.277823938745502 -0.100806946706785 ENSG00000142621 FHAD1
ENST00000529606 0.934527077049066 0.277823938745502 -0.100806946706785 ENSG00000142621 FHAD1
ENST00000314668 0.934527077049066 0.270419200753735 -0.101973268372724 ENSG00000142621 FHAD1
ENST00000532408 0.934527077049066 0.126398402775236 -0.094489771580661 ENSG00000142621 FHAD1
ENST00000481324 0.995323244174312 0.947771110952524 -0.00508917629463275 ENSG00000142621 FHAD1
ENST00000477846 0.938076788370093 0.51560124683403 -0.0431734948674791 ENSG00000142621 FHAD1
ENST00000427824 0.934527077049066 0.29292317455203 -0.0939196898822473 ENSG00000228140 RP3-467K16.4
ENST00000375980 0.983060165228016 0.874511502124721 0.0101406621044617 ENSG00000142634 EFHD2
ENST00000445566 0.934527077049066 0.403111116852926 0.0854099469911112 ENSG00000142634 EFHD2
ENST00000375949 0.973608858260415 0.810931781177224 0.0163579405516044 ENSG00000162438 CTRC
ENST00000375943 0.952982630376155 0.643967076248585 0.0330726906538727 ENSG00000162438 CTRC
ENST00000476813 0.995438092229206 0.948677926687471 -0.00429914456631707 ENSG00000162438 CTRC
ENST00000359621 0.934527077049066 0.222869832967218 0.102984071781795 ENSG00000142615 CELA2A
ENST00000494280 0.938076788370093 0.526762691189163 0.0849195992463699 ENSG00000215704 CELA2B
ENST00000375910 0.939167653308569 0.532996087166803 -0.0946411948814504 ENSG00000215704 CELA2B
ENST00000422901 0.963911265350077 0.723216930312665 -0.04222375464321 ENSG00000215704 CELA2B
ENST00000488764 0.938076788370093 0.510776947987349 -0.101702296311657 ENSG00000215704 CELA2B
ENST00000546424 0.962750446657571 0.712053819052933 -0.0283096891848093 ENSG00000132906 CASP9
ENST00000333868 0.961284323340717 0.70117346889204 -0.0304626045348765 ENSG00000132906 CASP9
ENST00000348549 0.962518062184649 0.710867741819298 -0.0294432762775781 ENSG00000132906 CASP9
ENST00000400777 0.960763727299981 0.696471976403713 -0.0311101183377447 ENSG00000132906 CASP9
ENST00000424908 0.966957116709978 0.74947033170007 -0.0347790081550414 ENSG00000132906 CASP9
ENST00000375890 0.968740453912935 0.766490293741181 0.025328772362346 ENSG00000132906 CASP9
ENST00000474305 0.968464964434693 0.764528595675509 0.0249939306512952 ENSG00000132906 CASP9
ENST00000447522 0.982891686418931 0.873628938188577 0.013914815370827 ENSG00000132906 CASP9
ENST00000440484 0.991585380067567 0.920452561548437 0.00936011820691941 ENSG00000132906 CASP9
ENST00000546969 0.949063311397411 0.611480857060883 0.0493004171913066 ENSG00000132906 CASP9
ENST00000469637 0.934527077049066 0.368147259028204 0.104586490958744 ENSG00000132906 CASP9
ENST00000375849 0.93560752740295 0.425960430010487 0.0363520472645977 ENSG00000116138 DNAJC16
ENST00000375847 0.936838766453669 0.452797613370009 0.0347683968818802 ENSG00000116138 DNAJC16
ENST00000475133 0.936838766453669 0.452797613370009 0.0347683968818802 ENSG00000116138 DNAJC16
ENST00000375838 0.977536685370171 0.838892000901535 0.0118713597892615 ENSG00000116138 DNAJC16
ENST00000516057 0.936154740526252 0.436345259822097 -0.050450582876899 ENSG00000251866 SCARNA21
ENST00000483270 0.936838766453669 0.44853959953412 0.0450000749639072 ENSG00000116138 DNAJC16
ENST00000472665 0.951873160694418 0.6337863682316 -0.0503134960886446 ENSG00000116138 DNAJC16
ENST00000606186 0.936838766453669 0.446487030891299 0.105080066737665 ENSG00000272510 RP4-680D5.8
ENST00000479655 0.934527077049066 0.192084030274177 -0.185151023779462 ENSG00000116138 DNAJC16
ENST00000490811 0.971399921865593 0.793973035269575 -0.032928021971654 ENSG00000116138 DNAJC16
ENST00000495523 0.934527077049066 0.370614221417199 0.0749459140192965 ENSG00000116138 DNAJC16
ENST00000375826 0.941400599052928 0.556938182318254 0.0795680758856653 ENSG00000116771 AGMAT
ENST00000428945 0.997451268765705 0.966549376417628 -0.00607990112467865 ENSG00000237301 RP4-680D5.2
ENST00000420030 0.985396659704632 0.889022271236445 0.0164869219828312 ENSG00000235084 CHCHD2P6
ENST00000454346 0.985396659704632 0.889022271236445 0.0164869219828312 ENSG00000235084 CHCHD2P6
ENST00000480945 0.934527077049066 0.0206541908900092 -0.114795842259725 ENSG00000197312 DDI2
ENST00000486680 0.934527077049066 0.25372115076314 -0.0685302567083319 ENSG00000197312 DDI2
ENST00000546927 0.956580380695998 0.669694581421289 -0.0322359506867784 ENSG00000197312 DDI2
ENST00000320153 0.934527077049066 0.00247860697407955 -0.147879683856685 ENSG00000197312 DDI2
ENST00000483899 0.934527077049066 0.0154981569945041 -0.139576735764586 ENSG00000197312 DDI2
ENST00000548451 0.936838766453669 0.452857174500155 -0.0706582769571204 ENSG00000197312 DDI2
ENST00000345034 0.934527077049066 0.0150213922626321 -0.229369129658218 ENSG00000215695 RSC1A1
ENST00000606262 0.94029589310778 0.546679280036779 0.091678090136845 ENSG00000271742 RP4-680D5.9
ENST00000375799 0.934527077049066 0.341259593807787 0.0649011812976535 ENSG00000116786 PLEKHM2
ENST00000375793 0.934527077049066 0.34345731264739 0.0645640692778055 ENSG00000116786 PLEKHM2
ENST00000584345 0.934527077049066 0.13325100948127 0.229593607466721 ENSG00000264048 AL121992.1
ENST00000462455 0.934527077049066 0.276410816685738 0.0593720552297328 ENSG00000116786 PLEKHM2
ENST00000453804 0.941159777207941 0.555223500457011 0.0504164572550894 ENSG00000237938 RP11-288I21.1
ENST00000477849 0.967087331520895 0.753657495721854 0.0280400741984834 ENSG00000116786 PLEKHM2
ENST00000294454 0.934527077049066 0.158195974477146 0.165245098960029 ENSG00000162461 SLC25A34
ENST00000489568 0.934527077049066 0.291034025592231 0.156935603003645 ENSG00000162461 SLC25A34
ENST00000465495 0.939670905798864 0.534764700565377 0.097135430517223 ENSG00000162461 SLC25A34
ENST00000418525 0.960763727299981 0.697038058217709 0.0565598065619821 ENSG00000224459 RP11-169K16.4
ENST00000375782 0.934527077049066 0.264474297898364 -0.0740831435497202 ENSG00000162460 TMEM82
ENST00000496928 0.934527077049066 0.339269984653207 -0.128661838852232 ENSG00000162458 FBLIM1
ENST00000508310 0.934527077049066 0.362371877618402 -0.12271046718633 ENSG00000162458 FBLIM1
ENST00000510393 0.934527077049066 0.347262856754992 -0.12283256065784 ENSG00000162458 FBLIM1
ENST00000430076 0.934527077049066 0.355581020248077 -0.125325290639366 ENSG00000162458 FBLIM1
ENST00000375771 0.951421663148462 0.627395893036316 0.0474960374279304 ENSG00000162458 FBLIM1
ENST00000510929 0.934527077049066 0.34980344300635 -0.126529082915099 ENSG00000162458 FBLIM1
ENST00000502638 0.934527077049066 0.319992675689828 -0.133479113500703 ENSG00000162458 FBLIM1
ENST00000375766 0.951580692990971 0.630647023503249 0.0471302646046641 ENSG00000162458 FBLIM1
ENST00000400773 0.950076604205807 0.616397867032103 0.0489885200475116 ENSG00000162458 FBLIM1
ENST00000483633 0.934527077049066 0.311526411838806 -0.128595315675336 ENSG00000162458 FBLIM1
ENST00000502739 0.984245412445055 0.880786748883219 -0.0183379773064248 ENSG00000162458 FBLIM1
ENST00000431771 0.934527077049066 0.294437063657651 -0.134828188706041 ENSG00000162458 FBLIM1
ENST00000441801 0.934527077049066 0.283613275672287 0.132603223171527 ENSG00000162458 FBLIM1
ENST00000332305 0.934567534614321 0.404527594553124 0.0959157406012524 ENSG00000162458 FBLIM1
ENST00000514156 0.942876427748662 0.565571772735365 0.0726227286391213 ENSG00000162458 FBLIM1
ENST00000509138 0.93560752740295 0.421244975062498 0.104256591598963 ENSG00000162458 FBLIM1
ENST00000538385 0.98852644144919 0.904692205931202 0.0181165758378422 ENSG00000233954 RP11-169K16.7
ENST00000483273 0.988489487520229 0.903715315779324 0.0182948032693897 ENSG00000233954 RP11-169K16.7
ENST00000395968 0.946865942823775 0.59340261247451 -0.0509627031411897 ENSG00000178715 RP11-169K16.8
ENST00000321418 0.946865942823775 0.59340261247451 -0.0509627031411897 ENSG00000178715 RP11-169K16.8
ENST00000535249 0.981068959478301 0.860193138819462 0.0249042843661882 ENSG00000179743 RP11-169K16.9
ENST00000317122 0.963382886212825 0.718285176710711 -0.0366142004383866 ENSG00000179743 RP11-169K16.9
ENST00000375759 0.934527077049066 0.0608854462976827 -0.109610367613662 ENSG00000065526 SPEN
ENST00000438066 0.956634560835684 0.670665670454839 -0.0329182853916838 ENSG00000065526 SPEN
ENST00000471538 0.934527077049066 0.364200239638201 -0.0805712564421628 ENSG00000065526 SPEN
ENST00000442985 0.936838766453669 0.477631249580438 -0.0499763742440842 ENSG00000065526 SPEN
ENST00000604816 0.934527077049066 0.00209553158488809 0.255358500913708 ENSG00000270620 RP1-134O19.3
ENST00000487496 0.934527077049066 0.0917688530189347 0.183175951473717 ENSG00000065526 SPEN
ENST00000462525 0.936838766453669 0.446074109977072 -0.0877542605732233 ENSG00000116809 ZBTB17
ENST00000440560 0.934527077049066 0.305477135311092 -0.113596336962189 ENSG00000116809 ZBTB17
ENST00000375743 0.941159777207941 0.555093496983304 0.0389713733920222 ENSG00000116809 ZBTB17
ENST00000537142 0.941159777207941 0.555093496983304 0.0389713733920222 ENSG00000116809 ZBTB17
ENST00000375733 0.941159777207941 0.555093496983304 0.0389713733920222 ENSG00000116809 ZBTB17
ENST00000444358 0.963911265350077 0.722860274887537 -0.0368553704350232 ENSG00000116809 ZBTB17
ENST00000488008 0.975070408056118 0.819791521913817 0.0343504216330362 ENSG00000116809 ZBTB17
ENST00000471805 0.950304784166864 0.618441390262797 0.0633496745228124 ENSG00000116809 ZBTB17
ENST00000472658 0.999716241025944 0.99641778667448 0.000580977811820558 ENSG00000116809 ZBTB17
ENST00000474511 0.964451117603924 0.731477428860105 0.0450874651304484 ENSG00000116809 ZBTB17
ENST00000487785 0.999405396656526 0.99304925208927 -0.00118412348001979 ENSG00000116809 ZBTB17
ENST00000448462 0.934527077049066 0.378450868548255 0.0671691142012006 ENSG00000116809 ZBTB17
ENST00000492834 0.936838766453669 0.473902007499786 0.0723115963347203 ENSG00000116809 ZBTB17
ENST00000490899 0.937931054772981 0.505098996102559 0.069662487453205 ENSG00000116809 ZBTB17
ENST00000464719 0.981910695409108 0.866475612318259 -0.0191692504132653 ENSG00000116809 ZBTB17
ENST00000479282 0.951873160694418 0.6332664515353 0.0393701500862878 ENSG00000116809 ZBTB17
ENST00000494020 0.946577152433821 0.59034934992018 0.0563207512293968 ENSG00000116809 ZBTB17
ENST00000416882 0.934527077049066 0.249193134834237 0.141113687448686 ENSG00000234607 RP11-5P18.1
ENST00000411503 0.952243931684045 0.638636532636409 -0.0593211963934512 ENSG00000173641 HSPB7
ENST00000442459 0.952243931684045 0.638636532636409 -0.0593211963934512 ENSG00000173641 HSPB7
ENST00000311890 0.952905240976539 0.641962701625927 -0.0585719163390984 ENSG00000173641 HSPB7
ENST00000375718 0.951863469956668 0.632584566710887 -0.059556895051031 ENSG00000173641 HSPB7
ENST00000463576 0.934527077049066 0.0786531553242229 -0.268459584225883 ENSG00000173641 HSPB7
ENST00000487046 0.934527077049066 0.0840960104270551 -0.260679086561869 ENSG00000173641 HSPB7
ENST00000406363 0.934527077049066 0.25565023259069 -0.174166710725051 ENSG00000173641 HSPB7
ENST00000545268 0.934597500255643 0.407225365546102 -0.12799487272655 ENSG00000173641 HSPB7
ENST00000464764 0.956481349214303 0.668399714062557 -0.0540247638468903 ENSG00000186510 CLCNKA
ENST00000375692 0.93560752740295 0.421499382796423 -0.0919122270904443 ENSG00000186510 CLCNKA
ENST00000495784 0.99876551886559 0.980728556368819 0.0020014465157995 ENSG00000186510 CLCNKA
ENST00000420078 0.93560752740295 0.415519976893033 -0.0928201421230113 ENSG00000186510 CLCNKA
ENST00000439316 0.93560752740295 0.415519976893033 -0.0928201421230113 ENSG00000186510 CLCNKA
ENST00000331433 0.93560752740295 0.415519976893033 -0.0928201421230113 ENSG00000186510 CLCNKA
ENST00000491433 0.934527077049066 0.202029030988799 -0.089190894418461 ENSG00000186510 CLCNKA
ENST00000375679 0.958359627058847 0.681073101036116 0.0258784720292016 ENSG00000184908 CLCNKB
ENST00000375667 0.958574954355985 0.682608180662035 0.0234824043297778 ENSG00000184908 CLCNKB
ENST00000375662 0.962943041721307 0.712720465547558 0.0317290826297649 ENSG00000185519 FAM131C
ENST00000494078 0.962578685328531 0.711469691775542 0.0320371017956453 ENSG00000185519 FAM131C
ENST00000358432 0.934527077049066 0.3257059033242 0.103946489368832 ENSG00000142627 EPHA2
ENST00000462805 0.969463989734082 0.777290035999425 -0.0441854751091178 ENSG00000142627 EPHA2
ENST00000480202 0.934527077049066 0.353327668862719 0.135043492883096 ENSG00000142627 EPHA2
ENST00000461614 0.957741574506367 0.677839532597249 0.0583278569589439 ENSG00000142627 EPHA2
ENST00000424774 0.967051462272163 0.752462783715419 0.0493788255912365 ENSG00000227959 RP11-276H7.2
ENST00000426353 0.945668967629152 0.581677434388403 -0.0457976073469084 ENSG00000224621 RP11-276H7.3
ENST00000457809 0.999662162393876 0.995253140686458 0.000779971928997217 ENSG00000234166 ARHGEF19-AS1
ENST00000478117 0.934527077049066 0.078113253327033 0.185971029864116 ENSG00000142632 ARHGEF19
ENST00000270747 0.934527077049066 0.112556234351108 0.166217886602546 ENSG00000142632 ARHGEF19
ENST00000449495 0.936838766453669 0.472294048427016 0.0998697301271899 ENSG00000142632 ARHGEF19
ENST00000478210 0.936838766453669 0.448561291599983 0.106907503050176 ENSG00000142632 ARHGEF19
ENST00000471928 0.934527077049066 0.389904547491087 0.12635198811031 ENSG00000142632 ARHGEF19
ENST00000441785 0.992688695386566 0.93026905432944 0.0133248034496146 ENSG00000142632 ARHGEF19
ENST00000442385 0.963310201853524 0.717450194473378 -0.0543013575031123 ENSG00000237276 ANO7P1
ENST00000475369 0.93573980849294 0.43514846512829 -0.120844975916969 ENSG00000237276 ANO7P1
ENST00000602586 0.934527077049066 0.145208140666767 -0.228000567421378 ENSG00000237276 ANO7P1
ENST00000375605 0.947398090559042 0.597353441634051 0.0817314112151593 ENSG00000204377 C1orf134
ENST00000375599 0.93573980849294 0.435066049467499 -0.106268091349093 ENSG00000132881 RSG1
ENST00000434014 0.934527077049066 0.353038982730204 0.143164739351158 ENSG00000132881 RSG1
ENST00000375592 0.983149732960106 0.87524533026787 -0.00862491672771025 ENSG00000037637 FBXO42
ENST00000456164 0.934527077049066 0.335552073164077 -0.101759422319865 ENSG00000037637 FBXO42
ENST00000444116 0.934527077049066 0.281328228033089 -0.113202021082962 ENSG00000037637 FBXO42
ENST00000478089 0.948381147784061 0.607740672842207 0.0537183045230459 ENSG00000037637 FBXO42
ENST00000475078 0.934527077049066 0.169269714771437 0.113214821770381 ENSG00000055070 SZRD1
ENST00000401088 0.934527077049066 0.311840952184979 0.084949092695969 ENSG00000055070 SZRD1
ENST00000471507 0.934527077049066 0.217157331633784 0.0979142506944967 ENSG00000055070 SZRD1
ENST00000401089 0.934527077049066 0.311896971202184 0.085069846865628 ENSG00000055070 SZRD1
ENST00000486763 0.934527077049066 0.195369594577525 0.0948535624962897 ENSG00000055070 SZRD1
ENST00000476423 0.934527077049066 0.152344497678089 0.111550905517877 ENSG00000055070 SZRD1
ENST00000475554 0.934527077049066 0.228866094792396 0.09269590709402 ENSG00000055070 SZRD1
ENST00000375590 0.934527077049066 0.143129189691956 0.113381045232493 ENSG00000055070 SZRD1
ENST00000472351 0.934527077049066 0.224027068221045 0.0968354454094619 ENSG00000055070 SZRD1
ENST00000492354 0.934527077049066 0.31160429828317 0.0851226670758782 ENSG00000055070 SZRD1
ENST00000472461 0.934527077049066 0.274304702325875 0.087037979194544 ENSG00000055070 SZRD1
ENST00000445689 0.934527077049066 0.276356559594435 0.155968322237987 ENSG00000226457 RP11-430L17.1
ENST00000491418 0.934527077049066 0.319316000496642 0.0845344849682122 ENSG00000187144 SPATA21
ENST00000466212 0.935471251825813 0.414482690479689 0.071967168603564 ENSG00000187144 SPATA21
ENST00000335496 0.952243931684045 0.638554874161269 0.0722443050534645 ENSG00000187144 SPATA21
ENST00000540400 0.963111114640139 0.716397939942939 0.0558063397733299 ENSG00000187144 SPATA21
ENST00000337132 0.937273628855233 0.492628736540152 0.0507135175067778 ENSG00000157191 NECAP2
ENST00000504551 0.94000121409757 0.543419460113656 0.0584929746478527 ENSG00000157191 NECAP2
ENST00000406746 0.937273628855233 0.492628736540152 0.0507135175067778 ENSG00000157191 NECAP2
ENST00000457722 0.938076788370093 0.513206066553911 0.0610758561540178 ENSG00000157191 NECAP2
ENST00000486390 0.934527077049066 0.334124636976109 0.123578723791455 ENSG00000157191 NECAP2
ENST00000443980 0.937273628855233 0.492628736540152 0.0507135175067778 ENSG00000157191 NECAP2
ENST00000504858 0.936838766453669 0.464622751686217 0.0809035399684389 ENSG00000157191 NECAP2
ENST00000508680 0.936838766453669 0.481025289401751 0.0781654971705491 ENSG00000157191 NECAP2
ENST00000492095 0.937273628855233 0.492628736540152 0.0507135175067778 ENSG00000157191 NECAP2
ENST00000459640 0.943904941129239 0.573986304711478 0.0566742945035359 ENSG00000157191 NECAP2
ENST00000496239 0.937273628855233 0.492628736540152 0.0507135175067778 ENSG00000157191 NECAP2
ENST00000513161 0.94000121409757 0.543419460113656 0.0584929746478527 ENSG00000157191 NECAP2
ENST00000509727 0.938076788370093 0.516315607226576 -0.0598470569587488 ENSG00000157191 NECAP2
ENST00000457898 0.936838766453669 0.471470829390448 0.0624018279948829 ENSG00000226029 RP4-798A10.2
ENST00000263511 0.934527077049066 0.229660297688039 -0.0899249657280224 ENSG00000080947 CROCCP3
ENST00000591348 0.934527077049066 0.168545214757907 -0.107460032386249 ENSG00000080947 CROCCP3
ENST00000420820 0.951179897923718 0.624358981856543 0.0459143161941622 ENSG00000080947 CROCCP3
ENST00000591316 0.954035473865769 0.653077816850686 0.0443422648938828 ENSG00000080947 CROCCP3
ENST00000590118 0.934527077049066 0.143512927844917 0.135646853995734 ENSG00000080947 CROCCP3
ENST00000589964 0.934527077049066 0.156645604056338 0.133074256095249 ENSG00000080947 CROCCP3
ENST00000383925 0.988887403483725 0.906577148633481 -0.0137488917483354 ENSG00000206652 RNU1-1
ENST00000452795 0.939767805515961 0.536861721087342 0.0531087912473904 ENSG00000224174 RP4-798A10.4
ENST00000415386 0.934527077049066 0.176635830072129 -0.0961437849171935 ENSG00000233421 U1
ENST00000430580 0.934527077049066 0.0598945169538096 -0.0933059984571055 ENSG00000219481 NBPF1
ENST00000392963 0.934527077049066 0.0260476683529739 -0.153445779675055 ENSG00000219481 NBPF1
ENST00000420031 0.951421663148462 0.626486401701297 -0.0457457563284413 ENSG00000219481 NBPF1
ENST00000432949 0.979157246991664 0.848082288114074 0.0164223599389646 ENSG00000219481 NBPF1
ENST00000287968 0.93560752740295 0.415856200594215 0.0922942246820972 ENSG00000219481 NBPF1
ENST00000420513 0.934527077049066 0.0182980118647731 -0.205614768698851 ENSG00000219481 NBPF1
ENST00000599069 0.934597500255643 0.408448572284462 -0.047832686265069 ENSG00000219481 NBPF1
ENST00000599908 0.934527077049066 0.0239922204066476 -0.213598040001248 ENSG00000219481 NBPF1
ENST00000449853 0.938886386402871 0.531101729780033 0.0474893519367788 ENSG00000219481 NBPF1
ENST00000607700 0.936838766453669 0.439270998771283 0.0792210821598683 ENSG00000271732 RP5-1182A14.5
ENST00000540383 0.934527077049066 0.174504306711961 0.13932719589155 ENSG00000215908 CROCCP2
ENST00000412962 0.934527077049066 0.163249346405859 0.136697754180948 ENSG00000215908 CROCCP2
ENST00000362058 0.934527077049066 0.0285395816784806 0.165354905339926 ENSG00000215908 CROCCP2
ENST00000334429 0.943914435661377 0.574155492528119 0.0835406004736121 ENSG00000186301 MST1P2
ENST00000418421 0.97190471515101 0.798548224122034 -0.0380023155429471 ENSG00000186301 MST1P2
ENST00000457982 0.94694333914966 0.593898755324281 0.0792540313785155 ENSG00000186301 MST1P2
ENST00000419267 0.961031410151153 0.69919883630823 -0.0502284568385754 ENSG00000236698 EIF1AXP1
ENST00000270691 0.95478741096751 0.656407954787386 -0.0282684278585872 ENSG00000268869 ESPNP
ENST00000492551 0.95478741096751 0.656407954787386 -0.0282684278585872 ENSG00000268869 ESPNP
ENST00000466256 0.943141437190551 0.56785932483115 -0.0457236828694078 ENSG00000058453 CROCC
ENST00000457096 0.934527077049066 0.264997608054513 -0.0826316289577702 ENSG00000227684 CROCCP4
ENST00000455405 0.934527077049066 0.115183471519699 0.228440090418338 ENSG00000186715 MST1L
ENST00000389184 0.934527077049066 0.122188388561998 0.231999162030161 ENSG00000186715 MST1L
ENST00000442552 0.934527077049066 0.162655319685941 0.207092834116958 ENSG00000186715 MST1L
ENST00000544155 0.934527077049066 0.139040227451432 0.154043124533305 ENSG00000186715 MST1L
ENST00000545160 0.934527077049066 0.0987018011394515 -0.157276847805152 ENSG00000186715 MST1L
ENST00000438002 0.936838766453669 0.470079055510959 0.0628634234696531 ENSG00000228549 U1
ENST00000451828 0.934527077049066 0.138746581462813 0.114680484506407 ENSG00000228549 U1
ENST00000453554 0.934527077049066 0.138746581462813 0.114680484506407 ENSG00000228549 U1
ENST00000422124 0.963731540467741 0.719964957671102 0.0514786722962149 ENSG00000238142 RP11-108M9.4
ENST00000457075 0.956757720402001 0.671832441037607 0.0598901528141465 ENSG00000238142 RP11-108M9.4
ENST00000416869 0.956757720402001 0.671832441037607 0.0598901528141465 ENSG00000238142 RP11-108M9.4
ENST00000453917 0.934527077049066 0.368611881129037 0.133629048482233 ENSG00000235241 RP11-108M9.5
ENST00000606899 0.934527077049066 0.274274519806002 -0.131618609382569 ENSG00000272426 RP11-108M9.6
ENST00000375541 0.958718608611019 0.68422872749097 0.0388406269111744 ENSG00000058453 CROCC
ENST00000445545 0.96742166425946 0.756444023213358 0.0286892507657193 ENSG00000058453 CROCC
ENST00000467938 0.99087393676031 0.917907125644503 0.00886676810651485 ENSG00000058453 CROCC
ENST00000492631 0.938563501307476 0.529939437739789 -0.054437787229441 ENSG00000058453 CROCC
ENST00000467715 0.95977319519627 0.690842478320593 -0.0382220537118244 ENSG00000058453 CROCC
ENST00000494191 0.947644970055284 0.600958411413069 0.0437219421483848 ENSG00000058453 CROCC
ENST00000486318 0.938076788370093 0.512461094412155 0.047212732585227 ENSG00000058453 CROCC
ENST00000498688 0.947971026850598 0.604643010300735 0.0400499468374662 ENSG00000058453 CROCC
ENST00000477773 0.978315983952697 0.843754141108695 0.0162853678031325 ENSG00000058453 CROCC
ENST00000497654 0.934527077049066 0.0882629514759676 0.2070818762634 ENSG00000058453 CROCC
ENST00000465021 0.985917446782077 0.892522382009066 0.0130843407660934 ENSG00000058453 CROCC
ENST00000465291 0.936838766453669 0.482463871227139 -0.0838650122521098 ENSG00000058453 CROCC
ENST00000375535 0.936838766453669 0.45794296778564 0.0560345382104399 ENSG00000117122 MFAP2
ENST00000375534 0.949128892686116 0.61282251606291 0.038384133540641 ENSG00000117122 MFAP2
ENST00000490075 0.940048321923297 0.544769642543678 0.0459657315931785 ENSG00000117122 MFAP2
ENST00000438542 0.940317775905784 0.548031162067687 0.045557903731468 ENSG00000117122 MFAP2
ENST00000476788 0.951421663148462 0.626645705318909 0.0376616600865729 ENSG00000117122 MFAP2
ENST00000478684 0.966167412820415 0.74349281614777 -0.028583501184439 ENSG00000117122 MFAP2
ENST00000492598 0.961525841471798 0.703649332283914 -0.0336769610177763 ENSG00000117122 MFAP2
ENST00000446261 0.939767805515961 0.53688544753055 0.0558585137602687 ENSG00000226526 RP1-37C10.3
ENST00000326735 0.974518476974859 0.816640103507106 0.0208737070183151 ENSG00000159363 ATP13A2
ENST00000341676 0.972823506611268 0.806714255722686 0.0222666424993079 ENSG00000159363 ATP13A2
ENST00000452699 0.972823506611268 0.806714255722686 0.0222666424993079 ENSG00000159363 ATP13A2
ENST00000466561 0.934527077049066 0.294826409476484 0.0873315803896931 ENSG00000159363 ATP13A2
ENST00000502418 0.934527077049066 0.32735968671483 0.0871414156894762 ENSG00000159363 ATP13A2
ENST00000503552 0.934527077049066 0.283064929296327 -0.105557254240461 ENSG00000159363 ATP13A2
ENST00000463860 0.981068959478301 0.860199758998304 0.015132332228583 ENSG00000159363 ATP13A2
ENST00000502860 0.999171100214088 0.989673061619865 0.00122131762632884 ENSG00000159363 ATP13A2
ENST00000509392 0.934527077049066 0.26254522083226 -0.129968336217008 ENSG00000159363 ATP13A2
ENST00000506174 0.953527440651468 0.648108941238271 0.0428133916851842 ENSG00000159363 ATP13A2
ENST00000510069 0.934527077049066 0.267769236199706 0.0972936654482809 ENSG00000159363 ATP13A2
ENST00000511957 0.934527077049066 0.222108174051044 0.100986532576801 ENSG00000159363 ATP13A2
ENST00000508222 0.934527077049066 0.256862590104477 0.0943911290992869 ENSG00000159363 ATP13A2
ENST00000509619 0.934527077049066 0.311249197977316 0.0954170519722016 ENSG00000159363 ATP13A2
ENST00000375499 0.934527077049066 0.14062048080313 -0.144409494796145 ENSG00000117118 SDHB
ENST00000485092 0.934527077049066 0.108276135336548 -0.204721602915498 ENSG00000117118 SDHB
ENST00000475049 0.934527077049066 0.099652447219013 -0.209408751864767 ENSG00000117118 SDHB
ENST00000485515 0.934527077049066 0.160151382066206 -0.135593921873588 ENSG00000117118 SDHB
ENST00000491274 0.934527077049066 0.185547672754238 -0.126877593063361 ENSG00000117118 SDHB
ENST00000475506 0.934527077049066 0.120362789231941 -0.165960746158145 ENSG00000117118 SDHB
ENST00000463045 0.934527077049066 0.128581070348318 -0.156308660482875 ENSG00000117118 SDHB
ENST00000466613 0.934527077049066 0.105694789386084 -0.182532363032195 ENSG00000117118 SDHB
ENST00000375486 0.934527077049066 0.175787139831209 -0.208483658034039 ENSG00000117115 PADI2
ENST00000479534 0.934527077049066 0.368217840699556 -0.111718755921268 ENSG00000117115 PADI2
ENST00000466151 0.934527077049066 0.149389951746027 -0.19597838795261 ENSG00000117115 PADI2
ENST00000444885 0.934527077049066 0.0672050101299841 -0.273860445503089 ENSG00000117115 PADI2
ENST00000375481 0.934527077049066 0.10629934816741 -0.218981260045042 ENSG00000117115 PADI2
ENST00000412427 0.934527077049066 0.137238646441818 0.146154049214296 ENSG00000204362 RP11-380J14.1
ENST00000375471 0.934527077049066 0.317599980683645 0.152905237637315 ENSG00000142623 PADI1
ENST00000483501 0.992562926870032 0.92790786263425 -0.00831910698292261 ENSG00000142623 PADI1
ENST00000537499 0.981541064660338 0.864301472770215 0.0231967285565277 ENSG00000142623 PADI1
ENST00000413717 0.99667180768609 0.962352294965127 -0.00674577341832356 ENSG00000142623 PADI1
ENST00000536552 0.997281279016217 0.965432186106879 0.00636541327412773 ENSG00000142623 PADI1
ENST00000460293 0.968836364309793 0.766706614723016 -0.0436730577591669 ENSG00000142623 PADI1
ENST00000439577 0.973429259605594 0.809622957028625 0.0205818622114645 ENSG00000227751 RP1-20B21.4
ENST00000375436 0.959333700126522 0.688361454173089 0.0289167542263883 ENSG00000179051 RCC2
ENST00000474892 0.985396659704632 0.888899956781265 0.00760782190711891 ENSG00000179051 RCC2
ENST00000375433 0.969430338712002 0.775323509729531 0.0169742421068205 ENSG00000179051 RCC2
ENST00000583469 0.934527077049066 0.359389015991364 -0.100330416716591 ENSG00000266727 AC004824.1
ENST00000361221 0.934527077049066 0.191211365064456 0.0888932940573321 ENSG00000074964 ARHGEF10L
ENST00000452522 0.934527077049066 0.191205241302615 0.0888937736400109 ENSG00000074964 ARHGEF10L
ENST00000434513 0.934527077049066 0.168435600331127 0.0952604883067638 ENSG00000074964 ARHGEF10L
ENST00000375415 0.934527077049066 0.153491992461463 0.0979637798658134 ENSG00000074964 ARHGEF10L
ENST00000375420 0.939174263327342 0.533287563426992 0.0445579948406667 ENSG00000074964 ARHGEF10L
ENST00000482892 0.995610396197411 0.950005040288862 0.00890182152784451 ENSG00000074964 ARHGEF10L
ENST00000469726 0.934527077049066 0.182516156422452 0.112824256133808 ENSG00000074964 ARHGEF10L
ENST00000375408 0.934527077049066 0.223996150706506 0.101981601067385 ENSG00000074964 ARHGEF10L
ENST00000167825 0.934527077049066 0.223964177353575 0.101982424199772 ENSG00000074964 ARHGEF10L
ENST00000475356 0.934527077049066 0.198488864620081 0.102898145813133 ENSG00000074964 ARHGEF10L
ENST00000482359 0.964652232760368 0.732229559795819 -0.038343409612925 ENSG00000074964 ARHGEF10L
ENST00000466782 0.948255939454473 0.60698645984591 0.0508479487012301 ENSG00000074964 ARHGEF10L
ENST00000495593 0.938076788370093 0.5263029007295 0.0722075816804782 ENSG00000074964 ARHGEF10L
ENST00000494072 0.966212725216118 0.743998997490384 0.0312817141434274 ENSG00000255275 RP13-279N23.2
ENST00000538309 0.988805569932536 0.906291026435183 0.012815630726668 ENSG00000159423 ALDH4A1
ENST00000538839 0.99367243426331 0.937571917194182 0.00808831045812986 ENSG00000159423 ALDH4A1
ENST00000290597 0.993144977067898 0.932940132191193 0.00868624691686989 ENSG00000159423 ALDH4A1
ENST00000375341 0.992476255621063 0.926459804139202 0.0095246187477304 ENSG00000159423 ALDH4A1
ENST00000454547 0.977536685370171 0.838971816570783 -0.021727112447653 ENSG00000159423 ALDH4A1
ENST00000432718 0.983047348684176 0.874467850294506 -0.0138029369043499 ENSG00000159423 ALDH4A1
ENST00000455833 0.936838766453669 0.449642082561414 0.0656704036321893 ENSG00000169991 IFFO2
ENST00000355609 0.934527077049066 0.218677621941227 0.124349464906742 ENSG00000169991 IFFO2
ENST00000416166 0.93560752740295 0.432263983241097 0.0606094605805924 ENSG00000169991 IFFO2
ENST00000606379 0.999338852924955 0.992189121719115 -0.00122035060407016 ENSG00000272084 RP5-1126H10.2
ENST00000375254 0.934527077049066 0.104225096066887 -0.0569762882666251 ENSG00000127481 UBR4
ENST00000375226 0.934527077049066 0.104484069798734 -0.0569317755811801 ENSG00000127481 UBR4
ENST00000375267 0.934527077049066 0.104484069798734 -0.0569317755811801 ENSG00000127481 UBR4
ENST00000375217 0.934527077049066 0.104484069798734 -0.0569317755811801 ENSG00000127481 UBR4
ENST00000375225 0.991899378327625 0.922806743445827 0.00670171327856614 ENSG00000127481 UBR4
ENST00000429347 0.934527077049066 0.319064196301907 -0.0504220548875561 ENSG00000127481 UBR4
ENST00000375224 0.934527077049066 0.197809437741899 -0.0671129929678217 ENSG00000127481 UBR4
ENST00000459947 0.962092915297028 0.707733710006662 0.0326240282405217 ENSG00000127481 UBR4
ENST00000486515 0.969463989734082 0.777102429665848 0.0296072030473848 ENSG00000127481 UBR4
ENST00000543981 0.934527077049066 0.210372057350123 -0.0650966403082766 ENSG00000127481 UBR4
ENST00000582644 0.977366680990859 0.837068824824708 0.0238071563251912 ENSG00000266098 AL137127.1
ENST00000492606 0.934527077049066 0.0256252942426863 -0.227070663553858 ENSG00000127481 UBR4
ENST00000467272 0.934527077049066 0.264125596308575 -0.0682802423623689 ENSG00000127481 UBR4
ENST00000483922 0.953994975787162 0.65249606370284 -0.0408620258337616 ENSG00000127481 UBR4
ENST00000494503 0.966212725216118 0.744615340687003 -0.0261747096508813 ENSG00000127481 UBR4
ENST00000466969 0.940128760709497 0.545041069909975 0.0624840302177977 ENSG00000127481 UBR4
ENST00000375218 0.999443247784574 0.99336230853801 -0.000593418574024414 ENSG00000127481 UBR4
ENST00000425413 0.934527077049066 0.234556753136349 -0.0511233359060088 ENSG00000127481 UBR4
ENST00000417040 0.945099186492838 0.578986057451373 -0.0218545276524004 ENSG00000127481 UBR4
ENST00000475973 0.954935229750863 0.658092423720546 0.0373374000490268 ENSG00000127481 UBR4
ENST00000465036 0.971846484882053 0.798090499122634 -0.0262488443533471 ENSG00000127481 UBR4
ENST00000419533 0.934527077049066 0.395053356130834 -0.0416305002358444 ENSG00000127481 UBR4
ENST00000497018 0.969068600199758 0.771425562145167 0.0312556129095434 ENSG00000127481 UBR4
ENST00000437898 0.967283380093817 0.755128102950618 -0.0128938986721659 ENSG00000230424 RP1-43E13.2
ENST00000477853 0.998814903652465 0.984440731527891 0.00100694070065365 ENSG00000127463 EMC1
ENST00000480380 0.975377558967237 0.821385853059151 -0.0142061575759861 ENSG00000127463 EMC1
ENST00000375199 0.99876551886559 0.979419637401035 0.00132170785887073 ENSG00000127463 EMC1
ENST00000375208 0.989296352165507 0.909229298963994 -0.00580345998329069 ENSG00000127463 EMC1
ENST00000461353 0.936838766453669 0.44317145947211 -0.0552098239361935 ENSG00000127463 EMC1
ENST00000486405 0.934527077049066 0.0924713391525519 -0.138882270384393 ENSG00000127463 EMC1
ENST00000486238 0.934527077049066 0.127945045108508 -0.154973886658098 ENSG00000127463 EMC1
ENST00000494770 0.934527077049066 0.140911546658567 -0.0972474085383839 ENSG00000127463 EMC1
ENST00000462505 0.934527077049066 0.19492428647682 -0.137646517140498 ENSG00000127463 EMC1
ENST00000496654 0.934527077049066 0.399919494924859 -0.0954599318140637 ENSG00000127463 EMC1
ENST00000467423 0.945149234095772 0.579450698812995 0.0474262017860068 ENSG00000127463 EMC1
ENST00000475079 0.993572714535396 0.935059759623071 -0.0068085556783294 ENSG00000127463 EMC1
ENST00000488681 0.952171150095046 0.63805154862262 -0.0360029844384389 ENSG00000127463 EMC1
ENST00000356068 0.954793963545392 0.656775219158262 -0.0337156397636394 ENSG00000127463 EMC1
ENST00000330263 0.934527077049066 0.390666006879334 0.0529192028483018 ENSG00000053372 MRTO4
ENST00000493700 0.936838766453669 0.486751329035167 0.0517185314241789 ENSG00000053372 MRTO4
ENST00000479559 0.94865254259197 0.608970442579158 0.041554116135631 ENSG00000053372 MRTO4
ENST00000457194 0.934527077049066 0.257381753590174 -0.158761172577502 ENSG00000211454 AKR7L
ENST00000420396 0.934527077049066 0.207552321152838 -0.177323489319866 ENSG00000211454 AKR7L
ENST00000429712 0.934527077049066 0.0725097360147626 -0.237777770853172 ENSG00000211454 AKR7L
ENST00000361640 0.934527077049066 0.379722568217367 0.137513654718088 ENSG00000162482 AKR7A3
ENST00000604801 0.947036929157691 0.594701504188575 0.0833095259018566 ENSG00000270728 RP4-657E11.10
ENST00000235835 0.956812655917426 0.672193419212526 0.0315823670523906 ENSG00000053371 AKR7A2
ENST00000330072 0.956634560835684 0.670956785373068 0.0317011561294344 ENSG00000053371 AKR7A2
ENST00000489286 0.943667405321955 0.571747196180895 0.0420019124151184 ENSG00000053371 AKR7A2
ENST00000481966 0.937931054772981 0.505456541638628 0.0531497900256669 ENSG00000053371 AKR7A2
ENST00000363533 0.934527077049066 0.320446029480192 -0.0985263329831382 ENSG00000200403 RNU6-1099P
ENST00000492217 0.946865942823775 0.59345867217968 -0.047466884678906 ENSG00000053371 AKR7A2
ENST00000375155 0.968152362700756 0.762216762264879 0.0242189054945395 ENSG00000040487 PQLC2
ENST00000375153 0.968956763111299 0.767914795764337 0.0236458249170874 ENSG00000040487 PQLC2
ENST00000469076 0.968956763111299 0.768005706021943 0.0236574203208361 ENSG00000040487 PQLC2
ENST00000400548 0.968182560704002 0.762411235995343 0.0242416286954241 ENSG00000040487 PQLC2
ENST00000497827 0.961284323340717 0.701241486204643 0.0315241023996358 ENSG00000040487 PQLC2
ENST00000432465 0.981899429470211 0.866154287956265 0.0166612486907809 ENSG00000040487 PQLC2
ENST00000401084 0.959569494839024 0.68988154835203 -0.0210233406337497 ENSG00000077549 CAPZB
ENST00000264203 0.959569494839024 0.68988154835203 -0.0210233406337497 ENSG00000077549 CAPZB
ENST00000375144 0.936838766453669 0.458360535303863 -0.0443660735474316 ENSG00000077549 CAPZB
ENST00000375142 0.959399202104433 0.688764745569524 -0.021107918382273 ENSG00000077549 CAPZB
ENST00000433834 0.9737075786591 0.811418072051358 -0.0121471714136032 ENSG00000077549 CAPZB
ENST00000264202 0.999485415557792 0.993797951817639 0.00036321378009948 ENSG00000077549 CAPZB
ENST00000413711 0.936838766453669 0.486276859955383 0.0312508520363409 ENSG00000077549 CAPZB
ENST00000459967 0.934527077049066 0.289800261173045 0.052684237706369 ENSG00000077549 CAPZB
ENST00000457768 0.934527077049066 0.250997250431969 0.070074903446718 ENSG00000077549 CAPZB
ENST00000489607 0.934527077049066 0.199754208444085 0.0793186856584194 ENSG00000077549 CAPZB
ENST00000482808 0.934527077049066 0.195666097310531 0.0852399791712143 ENSG00000077549 CAPZB
ENST00000481521 0.955828687538259 0.661941977426135 0.0471005702432053 ENSG00000240490 RN7SL277P
ENST00000602662 0.934527077049066 0.333892578520773 0.0735509306914109 ENSG00000270136 MINOS1-NBL1
ENST00000486890 0.934527077049066 0.244686742796732 0.0933220970552938 ENSG00000173436 MINOS1
ENST00000322753 0.934527077049066 0.330019202214505 0.0652725539405095 ENSG00000173436 MINOS1
ENST00000498067 0.940128760709497 0.545183691491677 0.0885658221117594 ENSG00000173436 MINOS1
ENST00000462646 0.934527077049066 0.238106122986043 0.0975600665348551 ENSG00000173436 MINOS1
ENST00000467029 0.934527077049066 0.350245662754312 0.0658624102624448 ENSG00000173436 MINOS1
ENST00000481464 0.934527077049066 0.350002355969299 0.0658098185340967 ENSG00000173436 MINOS1
ENST00000498642 0.934527077049066 0.352061693784172 0.0657189386967226 ENSG00000173436 MINOS1
ENST00000479642 0.937271690648273 0.491237588206864 0.088788465094008 ENSG00000173436 MINOS1
ENST00000602293 0.934527077049066 0.377158564685025 0.0526483515596103 ENSG00000270136 MINOS1-NBL1
ENST00000602384 0.934527077049066 0.40134419750112 0.049713577080523 ENSG00000270136 MINOS1-NBL1
ENST00000602450 0.934527077049066 0.374823837190115 0.0528534055781954 ENSG00000270136 MINOS1-NBL1
ENST00000485362 0.934527077049066 0.360088372349034 0.0645233073329028 ENSG00000173436 MINOS1
ENST00000457263 0.934527077049066 0.376888885641192 0.135946777536729 ENSG00000226396 RPS14P3
ENST00000428975 0.985396659704632 0.888270006332218 0.0129947298120545 ENSG00000158747 NBL1
ENST00000289749 0.999703585489802 0.996230478193405 -0.000451137426680693 ENSG00000158747 NBL1
ENST00000451758 0.990127002327997 0.91295969089758 0.0102263736227533 ENSG00000158747 NBL1
ENST00000439664 0.997870265587629 0.969865538469955 0.0034578376642936 ENSG00000158747 NBL1
ENST00000375136 0.938076788370093 0.527100155902626 0.0670554753021293 ENSG00000158747 NBL1
ENST00000548815 0.938076788370093 0.527108909461091 0.0670539289213985 ENSG00000158747 NBL1
ENST00000425400 0.975578708282556 0.823492641390038 0.0204363085465031 ENSG00000158747 NBL1
ENST00000439278 0.979412572967443 0.850555104957681 0.0162061803559943 ENSG00000158747 NBL1
ENST00000427894 0.979745307378867 0.852334732982004 0.0177902333126535 ENSG00000158747 NBL1
ENST00000289753 0.936838766453669 0.4765868458852 0.0668268652007841 ENSG00000158748 HTR6
ENST00000294543 0.998678250635401 0.977802022523269 0.00133011495308471 ENSG00000162542 TMCO4
ENST00000375127 0.993572714535396 0.935298072975885 0.00384741431372511 ENSG00000162542 TMCO4
ENST00000489814 0.934527077049066 0.157431968539109 -0.0914496562128029 ENSG00000162542 TMCO4
ENST00000375122 0.998678250635401 0.97775403646462 0.00133347930482101 ENSG00000162542 TMCO4
ENST00000494342 0.934527077049066 0.0857482855725971 0.246150610937716 ENSG00000162542 TMCO4
ENST00000489135 0.934527077049066 0.160968718379744 0.0820149295889302 ENSG00000162542 TMCO4
ENST00000496528 0.936838766453669 0.442979696852611 0.0521134138998088 ENSG00000162542 TMCO4
ENST00000462171 0.934527077049066 0.136220793684574 0.104816798103341 ENSG00000162542 TMCO4
ENST00000488449 0.998827793315837 0.986472812912795 -0.00141922710119667 ENSG00000162542 TMCO4
ENST00000375120 0.936838766453669 0.440543693230068 0.0452828650576623 ENSG00000169914 OTUD3
ENST00000466697 0.949635124268532 0.614845206536423 0.0546433924885326 ENSG00000169914 OTUD3
ENST00000481686 0.951674012988671 0.631751195851354 0.0700207596478829 ENSG00000169914 OTUD3
ENST00000375099 0.934527077049066 0.35206052221846 0.102866172563182 ENSG00000162543 UBXN10
ENST00000426428 0.963911265350077 0.723538365985979 -0.0240127600892932 ENSG00000236963 LINC01141
ENST00000375078 0.934527077049066 0.302305507365406 -0.0749593718430671 ENSG00000162545 CAMK2N1
ENST00000489020 0.945440466413345 0.580149143321465 -0.0453265318936026 ENSG00000162545 CAMK2N1
ENST00000264198 0.934527077049066 0.242220837556253 0.0985223525301679 ENSG00000090432 MUL1
ENST00000375071 0.950702254505874 0.620844556349445 0.0329155654810292 ENSG00000158825 CDA
ENST00000321556 0.937415672715106 0.497105234728463 0.0409268084600579 ENSG00000158828 PINK1
ENST00000492302 0.943207443777478 0.569135160490488 0.0293204155562471 ENSG00000158828 PINK1
ENST00000451424 0.934527077049066 0.34706052812404 0.0468734568561326 ENSG00000117242 PINK1-AS
ENST00000400490 0.968972244052887 0.769039809239864 -0.0151493632231629 ENSG00000158828 PINK1
ENST00000535128 0.965823732675418 0.740614134399199 0.0257291115036554 ENSG00000257033 AL391357.1
ENST00000602624 0.934527077049066 0.253156793785178 0.0845260649865973 ENSG00000244038 DDOST
ENST00000375048 0.934527077049066 0.253153619317808 0.0845247684208656 ENSG00000244038 DDOST
ENST00000415136 0.934527077049066 0.250274415907813 0.0863917156883898 ENSG00000244038 DDOST
ENST00000475210 0.967105220604757 0.754619510784011 0.0209677198028007 ENSG00000244038 DDOST
ENST00000464364 0.934527077049066 0.309451738021833 0.0909141896114569 ENSG00000244038 DDOST
ENST00000477229 0.934527077049066 0.291078068106229 0.102961115846221 ENSG00000244038 DDOST
ENST00000477167 0.934527077049066 0.245525553551631 0.143062871737189 ENSG00000117245 KIF17
ENST00000490034 0.934527077049066 0.0873121643976481 0.233072410562192 ENSG00000117245 KIF17
ENST00000375044 0.934527077049066 0.253787722139075 0.168402636182602 ENSG00000117245 KIF17
ENST00000400463 0.934527077049066 0.255799469188335 0.16780608924012 ENSG00000117245 KIF17
ENST00000247986 0.934527077049066 0.255799469188335 0.16780608924012 ENSG00000117245 KIF17
ENST00000462858 0.934527077049066 0.319845223799823 0.116017651144855 ENSG00000117245 KIF17
ENST00000498225 0.936838766453669 0.451846346658614 0.0843848749265497 ENSG00000117245 KIF17
ENST00000463389 0.934527077049066 0.0570191932855653 0.12847531930447 ENSG00000117245 KIF17
ENST00000375031 0.953932846568684 0.649896919758988 0.0678544315841805 ENSG00000189410 SH2D5
ENST00000460804 0.953507178642939 0.647997513450866 0.0684383949523313 ENSG00000189410 SH2D5
ENST00000444387 0.934527077049066 0.227034790044446 0.184939344543177 ENSG00000189410 SH2D5
ENST00000447746 0.934527077049066 0.252730364743394 0.179078806028957 ENSG00000189410 SH2D5
ENST00000518294 0.934527077049066 0.264531752136905 0.174694708409244 ENSG00000189410 SH2D5
ENST00000517430 0.934527077049066 0.0609283041426642 0.291450559426413 ENSG00000189410 SH2D5
ENST00000519434 0.934527077049066 0.230820096060326 0.180553058894803 ENSG00000189410 SH2D5
ENST00000312239 0.93560752740295 0.422061056580444 -0.0409091070159818 ENSG00000127483 HP1BP3
ENST00000375003 0.938076788370093 0.52373678790734 -0.0381916962934905 ENSG00000127483 HP1BP3
ENST00000413451 0.934527077049066 0.348426315945849 -0.0773910875527236 ENSG00000203394 RP5-930J4.4
ENST00000488722 0.936838766453669 0.439335231530365 -0.0502559881821469 ENSG00000127483 HP1BP3
ENST00000491748 0.951421663148462 0.627753291969862 -0.032314668163519 ENSG00000127483 HP1BP3
ENST00000419948 0.947820077943122 0.603915809278036 -0.0307066648460582 ENSG00000127483 HP1BP3
ENST00000438032 0.935605979778592 0.414721979236651 -0.0382141016239646 ENSG00000127483 HP1BP3
ENST00000424732 0.93560752740295 0.423447908056906 -0.0377612964552975 ENSG00000127483 HP1BP3
ENST00000417710 0.936838766453669 0.485091885689126 -0.0349949618346277 ENSG00000127483 HP1BP3
ENST00000487117 0.934527077049066 0.218301362482153 -0.0620616861983797 ENSG00000127483 HP1BP3
ENST00000375000 0.934527077049066 0.328925489331705 -0.0447994585460336 ENSG00000127483 HP1BP3
ENST00000437575 0.934527077049066 0.281567816714095 -0.0472758026128581 ENSG00000127483 HP1BP3
ENST00000419490 0.934527077049066 0.307900702652799 -0.0457125562029354 ENSG00000127483 HP1BP3
ENST00000414993 0.934527077049066 0.309226433459389 -0.0456546209147364 ENSG00000127483 HP1BP3
ENST00000443615 0.934527077049066 0.193933447980429 -0.0630307080880906 ENSG00000127483 HP1BP3
ENST00000264211 0.934527077049066 0.188143011951334 -0.0958399241958648 ENSG00000075151 EIF4G3
ENST00000400422 0.934527077049066 0.379208362275887 -0.0531207166541154 ENSG00000075151 EIF4G3
ENST00000602326 0.934527077049066 0.379208362275887 -0.0531207166541154 ENSG00000075151 EIF4G3
ENST00000374935 0.934527077049066 0.192959427730868 -0.0936314587058501 ENSG00000075151 EIF4G3
ENST00000537738 0.934527077049066 0.188990551769399 -0.0755026188882155 ENSG00000075151 EIF4G3
ENST00000374937 0.934527077049066 0.209771251822712 -0.087098208856026 ENSG00000075151 EIF4G3
ENST00000536266 0.934527077049066 0.126531615998202 -0.104848858786013 ENSG00000075151 EIF4G3
ENST00000435383 0.934527077049066 0.144288961469766 -0.107632626977075 ENSG00000075151 EIF4G3
ENST00000496705 0.97690529580435 0.833115832120276 -0.0129350284485964 ENSG00000075151 EIF4G3
ENST00000374933 0.961344816017852 0.702951888000011 -0.0269113335237602 ENSG00000075151 EIF4G3
ENST00000544689 0.945668967629152 0.584088336810474 -0.0419228480673511 ENSG00000075151 EIF4G3
ENST00000485722 0.938076788370093 0.52403766361405 -0.0901257810190474 ENSG00000075151 EIF4G3
ENST00000356916 0.954340072812149 0.655246168653428 -0.0327740146732039 ENSG00000075151 EIF4G3
ENST00000374927 0.934527077049066 0.179835972395439 -0.113347462306816 ENSG00000075151 EIF4G3
ENST00000438975 0.960071876783532 0.693624829877442 0.0250016249222261 ENSG00000075151 EIF4G3
ENST00000411888 0.940128760709497 0.545859714036002 0.0370005093383368 ENSG00000075151 EIF4G3
ENST00000476088 0.934527077049066 0.230902343857473 -0.135366216884712 ENSG00000075151 EIF4G3
ENST00000408881 0.934527077049066 0.384240412041074 0.0722145912272652 ENSG00000221808 MIR1256
ENST00000420703 0.969336720504399 0.774867960718527 0.0325132093908409 ENSG00000233072 RPS15AP6
ENST00000463775 0.934527077049066 0.279537208823176 -0.0903301110334841 ENSG00000075151 EIF4G3
ENST00000431514 0.938076788370093 0.513303316275752 -0.0592676958640852 ENSG00000236073 RP11-487E1.2
ENST00000430808 0.934527077049066 0.39680914294217 -0.132069387745382 ENSG00000235112 HSPE1P27
ENST00000584440 0.934527077049066 0.0673779007334821 0.286283210079394 ENSG00000266867 AL031005.1
ENST00000415912 0.934527077049066 0.123337398378781 -0.0808264325966166 ENSG00000117298 ECE1
ENST00000357071 0.934527077049066 0.0787863303782245 -0.119226588171966 ENSG00000117298 ECE1
ENST00000531334 0.942947984575294 0.56618107342762 -0.0597721924438119 ENSG00000117298 ECE1
ENST00000374893 0.934527077049066 0.182551723667626 -0.0966424349035303 ENSG00000117298 ECE1
ENST00000436918 0.934527077049066 0.186588680108009 -0.0962004123059035 ENSG00000117298 ECE1
ENST00000264205 0.934527077049066 0.21552301994098 -0.0900262302593041 ENSG00000117298 ECE1
ENST00000526194 0.934527077049066 0.156248637978113 -0.112764147531092 ENSG00000117298 ECE1
ENST00000470394 0.945982083931436 0.586876526412801 -0.0637276430154712 ENSG00000117298 ECE1
ENST00000528294 0.934527077049066 0.274388867385606 -0.109015504438323 ENSG00000117298 ECE1
ENST00000473505 0.936838766453669 0.460340115152483 -0.0807990785841735 ENSG00000117298 ECE1
ENST00000416959 0.934527077049066 0.375299116582357 -0.0916578281106722 ENSG00000236936 RP3-329E20.2
ENST00000481130 0.934527077049066 0.328095502144806 -0.0991064677501748 ENSG00000117298 ECE1
ENST00000527991 0.93560752740295 0.423989749322368 -0.0845127205693971 ENSG00000117298 ECE1
ENST00000463334 0.945855819572943 0.586397938558407 -0.043096266945916 ENSG00000117298 ECE1
ENST00000449034 0.951873160694418 0.633152027385504 0.0724328853884474 ENSG00000231105 RP5-1071N3.1
ENST00000453025 0.934527077049066 0.165719056906477 0.216109457395782 ENSG00000227001 NBPF2P
ENST00000426482 0.934527077049066 0.14049996950313 0.228566264956609 ENSG00000227001 NBPF2P
ENST00000481504 0.95932582754161 0.688298624462553 -0.0250016056319472 ENSG00000187952 HS6ST1P1
ENST00000544728 0.95932582754161 0.688298624462553 -0.0250016056319472 ENSG00000187952 HS6ST1P1
ENST00000454000 0.936838766453669 0.467823079045753 -0.0551922297649726 ENSG00000142794 NBPF3
ENST00000475869 0.964266090256317 0.729491067161664 0.0487494573671677 ENSG00000142794 NBPF3
ENST00000318220 0.936838766453669 0.452179617377944 -0.05645754138346 ENSG00000142794 NBPF3
ENST00000478653 0.934527077049066 0.0865167193727417 0.161474140229298 ENSG00000142794 NBPF3
ENST00000318249 0.936838766453669 0.452179617377944 -0.05645754138346 ENSG00000142794 NBPF3
ENST00000485941 0.936838766453669 0.481212532919162 0.0887112803343621 ENSG00000142794 NBPF3
ENST00000342104 0.936838766453669 0.452179617377944 -0.05645754138346 ENSG00000142794 NBPF3
ENST00000486229 0.934527077049066 0.230218823462495 -0.101025910907184 ENSG00000142794 NBPF3
ENST00000434838 0.934527077049066 0.344194559831466 -0.0872811065095046 ENSG00000142794 NBPF3
ENST00000467103 0.934527077049066 0.0573765224640393 0.229568308608784 ENSG00000142794 NBPF3
ENST00000455962 0.934527077049066 0.232069485423346 0.166622922081602 ENSG00000176378 PFN1P10
ENST00000469876 0.934527077049066 0.0754262976866156 0.221310079721035 ENSG00000142794 NBPF3
ENST00000477050 0.934527077049066 0.119430406902331 0.210059539083363 ENSG00000142794 NBPF3
ENST00000539907 0.934527077049066 0.291528717634877 0.0679691326710161 ENSG00000162551 ALPL
ENST00000540617 0.934527077049066 0.291528717634877 0.0679691326710161 ENSG00000162551 ALPL
ENST00000374840 0.934527077049066 0.291528717634877 0.0679691326710161 ENSG00000162551 ALPL
ENST00000374761 0.934527077049066 0.288809980038375 0.0986755273969463 ENSG00000076864 RAP1GAP
ENST00000290101 0.934527077049066 0.0658501305347502 0.173893948939004 ENSG00000076864 RAP1GAP
ENST00000374763 0.934527077049066 0.263924690001987 0.104485261995047 ENSG00000076864 RAP1GAP
ENST00000471600 0.934527077049066 0.0658501305347502 0.173893948939004 ENSG00000076864 RAP1GAP
ENST00000374765 0.934527077049066 0.151591807849513 0.135468735833047 ENSG00000076864 RAP1GAP
ENST00000495204 0.934527077049066 0.152116481934834 0.135634273891738 ENSG00000076864 RAP1GAP
ENST00000542643 0.934527077049066 0.152116481934834 0.135634273891738 ENSG00000076864 RAP1GAP
ENST00000359708 0.934527077049066 0.0768005435238912 0.237187952775938 ENSG00000076864 RAP1GAP
ENST00000374757 0.934527077049066 0.1027928458416 0.221076348844137 ENSG00000076864 RAP1GAP
ENST00000599760 0.994516450847333 0.942602515518311 -0.0112600934416856 ENSG00000076864 RAP1GAP
ENST00000317967 0.934527077049066 0.212204103768317 0.165799221802517 ENSG00000076864 RAP1GAP
ENST00000447293 0.934527077049066 0.0283970924910419 0.320637675791081 ENSG00000076864 RAP1GAP
ENST00000482984 0.934527077049066 0.246404439548892 0.165127874993675 ENSG00000076864 RAP1GAP
ENST00000464457 0.934527077049066 0.288547849848186 0.148442711815663 ENSG00000076864 RAP1GAP
ENST00000400301 0.934527077049066 0.172365317445619 -0.0839749423637116 ENSG00000090686 USP48
ENST00000308271 0.934527077049066 0.173773525162304 -0.0833502625016379 ENSG00000090686 USP48
ENST00000374732 0.934527077049066 0.136579384500984 -0.109825154482841 ENSG00000090686 USP48
ENST00000479177 0.934527077049066 0.12399649977258 -0.170700191735554 ENSG00000090686 USP48
ENST00000529637 0.934527077049066 0.1962889134861 -0.0804603756922408 ENSG00000090686 USP48
ENST00000464577 0.934527077049066 0.121057003649631 -0.142656242986753 ENSG00000090686 USP48
ENST00000471752 0.934527077049066 0.0886654874475965 -0.160550178907419 ENSG00000090686 USP48
ENST00000487880 0.971662681791554 0.795762179641998 -0.0167738080933115 ENSG00000090686 USP48
ENST00000526044 0.988673206369307 0.905331817267699 -0.00745952977623141 ENSG00000090686 USP48
ENST00000534705 0.998578429661067 0.975889755605626 0.00181494583919883 ENSG00000090686 USP48
ENST00000421625 0.956348041126037 0.664830463726762 -0.0229265456471194 ENSG00000090686 USP48
ENST00000374730 0.999338852924955 0.991186823941908 0.000826044367782352 ENSG00000090686 USP48
ENST00000527823 0.948699416731093 0.609174414513493 -0.036920262099202 ENSG00000090686 USP48
ENST00000532737 0.945611868620625 0.580621669724674 -0.0344176534393047 ENSG00000090686 USP48
ENST00000489108 0.942014087438619 0.559095790302852 -0.044037593474508 ENSG00000090686 USP48
ENST00000434488 0.952982630376155 0.644393565471191 0.068034575959109 ENSG00000231978 RP11-132G19.3
ENST00000344642 0.981091399520995 0.8605367577066 -0.0172572960155415 ENSG00000187942 LDLRAD2
ENST00000543870 0.956348041126037 0.666259121273766 0.0408419551265242 ENSG00000187942 LDLRAD2
ENST00000484271 0.939767805515961 0.536982855716021 0.0879416982866378 ENSG00000187942 LDLRAD2
ENST00000486901 0.994689354768475 0.943379478910238 0.00708978714931427 ENSG00000142798 HSPG2
ENST00000374695 0.993560274241194 0.934206241025545 0.00741083836147047 ENSG00000142798 HSPG2
ENST00000481644 0.94000121409757 0.543504842095164 -0.065623089243413 ENSG00000142798 HSPG2
ENST00000469378 0.936838766453669 0.464136580429115 -0.0968956708936429 ENSG00000142798 HSPG2
ENST00000426143 0.934527077049066 0.182978967781619 -0.137303466094525 ENSG00000142798 HSPG2
ENST00000471322 0.934527077049066 0.20079276341335 -0.146259138374391 ENSG00000142798 HSPG2
ENST00000374676 0.934527077049066 0.176113513149297 -0.152683265533391 ENSG00000142798 HSPG2
ENST00000453796 0.974490019815272 0.816258053632674 0.024879100611919 ENSG00000142798 HSPG2
ENST00000430507 0.949063311397411 0.611468137378216 -0.0425254806929477 ENSG00000142798 HSPG2
ENST00000493940 0.998291438761973 0.973273967250111 -0.00348203442489045 ENSG00000142798 HSPG2
ENST00000427897 0.937273628855233 0.492239334582738 -0.0771103817104745 ENSG00000142798 HSPG2
ENST00000498495 0.936838766453669 0.44964107251001 -0.0923754509425984 ENSG00000142798 HSPG2
ENST00000480900 0.93560752740295 0.430914025611136 -0.0876662888759066 ENSG00000142798 HSPG2
ENST00000412328 0.936838766453669 0.46616312171696 0.0580843395828976 ENSG00000142798 HSPG2
ENST00000374673 0.986861669204354 0.897903344591632 0.0116183029053381 ENSG00000142798 HSPG2
ENST00000439717 0.969930018647716 0.781478939114554 0.0270442509848556 ENSG00000142798 HSPG2
ENST00000423231 0.945668967629152 0.583189615960001 -0.0496548799054928 ENSG00000232037 RP11-26H16.1
ENST00000398929 0.969411156696863 0.775265759174395 -0.024323854106263 ENSG00000232037 RP11-26H16.1
ENST00000455966 0.937415672715106 0.499092313217319 0.0856990394311166 ENSG00000228397 RP1-224A6.3
ENST00000434233 0.934527077049066 0.36896693972378 0.0838383158568941 ENSG00000218510 LINC00339
ENST00000420503 0.934597500255643 0.406501003827021 0.0786237077986851 ENSG00000218510 LINC00339
ENST00000404210 0.93560752740295 0.420862964316981 0.0753815117208161 ENSG00000218510 LINC00339
ENST00000416769 0.93560752740295 0.420862964316981 0.0753815117208161 ENSG00000218510 LINC00339
ENST00000452322 0.993572714535396 0.935094933787172 -0.00876363332709535 ENSG00000218510 LINC00339
ENST00000400259 0.951873160694418 0.633631040061996 -0.0177137272903675 ENSG00000070831 CDC42
ENST00000344548 0.951659073213596 0.630908339570001 -0.0178374488572066 ENSG00000070831 CDC42
ENST00000315554 0.979054740278588 0.847151477334616 0.00816827241697674 ENSG00000070831 CDC42
ENST00000498236 0.999721688293792 0.996617691248694 0.000180408517982295 ENSG00000070831 CDC42
ENST00000421089 0.992688695386566 0.930220420835167 0.00331749315131634 ENSG00000070831 CDC42
ENST00000411827 0.980700380085501 0.857913894620021 0.00776961714091268 ENSG00000070831 CDC42
ENST00000431803 0.966135228051862 0.743152718008176 -0.0413642478734295 ENSG00000230068 CDC42-IT1
ENST00000604049 0.934527077049066 0.26358903925419 -0.158059318030894 ENSG00000271428 RP1-224A6.8
ENST00000606754 0.976039745983765 0.825635864337077 -0.0338981487546725 ENSG00000271840 RP1-224A6.9
ENST00000290167 0.997890203904473 0.970171857823435 0.0050897025708873 ENSG00000162552 WNT4
ENST00000542383 0.946679958815995 0.592313447649484 0.0782242041880714 ENSG00000162552 WNT4
ENST00000415567 0.986245362315504 0.894320483779973 -0.0182426556913293 ENSG00000162552 WNT4
ENST00000441048 0.934527077049066 0.319528769664491 -0.154268454877589 ENSG00000162552 WNT4
ENST00000404138 0.934527077049066 0.302348091217791 -0.0493752788732015 ENSG00000184677 ZBTB40
ENST00000400239 0.934527077049066 0.374552949622764 -0.0651771551985505 ENSG00000184677 ZBTB40
ENST00000375647 0.934527077049066 0.305688830256206 -0.0490495237057844 ENSG00000184677 ZBTB40
ENST00000374651 0.937931054772981 0.506295214814938 -0.0386454758613504 ENSG00000184677 ZBTB40
ENST00000438551 0.934527077049066 0.00280255184297347 -0.450449254300858 ENSG00000237200 ZBTB40-IT1
ENST00000544305 0.934527077049066 0.220694723106941 -0.162180735586695 ENSG00000133216 EPHB2
ENST00000374630 0.934527077049066 0.36253495418151 -0.128068535685606 ENSG00000133216 EPHB2
ENST00000400191 0.934527077049066 0.266320283003741 -0.160701301270277 ENSG00000133216 EPHB2
ENST00000374632 0.934527077049066 0.318129121385662 -0.143011417181347 ENSG00000133216 EPHB2
ENST00000374627 0.93560752740295 0.425948875613723 -0.0995053068760409 ENSG00000133216 EPHB2
ENST00000465676 0.93560752740295 0.418771597727632 -0.0761908859667004 ENSG00000133216 EPHB2
ENST00000440767 0.934527077049066 0.243398305677647 -0.127907139166872 ENSG00000227868 C1orf234
ENST00000566855 0.934527077049066 0.369990392361783 -0.102255829516367 ENSG00000227868 C1orf234
ENST00000356634 0.934527077049066 0.04649707641306 -0.0955151371271936 ENSG00000004487 KDM1A
ENST00000400181 0.934527077049066 0.0464990918831853 -0.0955151377493433 ENSG00000004487 KDM1A
ENST00000542151 0.934527077049066 0.0464990918831853 -0.0955151377493433 ENSG00000004487 KDM1A
ENST00000427154 0.934527077049066 0.0274521925867453 -0.0850461232641771 ENSG00000240553 RP1-184J9.2
ENST00000481879 0.934527077049066 0.344009541208089 -0.103290651314318 ENSG00000004487 KDM1A
ENST00000583845 0.934527077049066 0.235936436647405 -0.0775080998289158 ENSG00000266802 MIR4419A
ENST00000465864 0.988546368403028 0.904759124579291 -0.00754947394731056 ENSG00000004487 KDM1A
ENST00000494920 0.934527077049066 0.391256754232082 -0.0475282311506062 ENSG00000004487 KDM1A
ENST00000602503 0.937415672715106 0.49620734471813 -0.048018710146015 ENSG00000004487 KDM1A
ENST00000374623 0.934527077049066 0.00873319504712867 -0.126350396364172 ENSG00000169641 LUZP1
ENST00000418342 0.934527077049066 0.0285739215606687 -0.0934149685020457 ENSG00000169641 LUZP1
ENST00000302291 0.934527077049066 0.038061868026561 -0.0878246730751379 ENSG00000169641 LUZP1
ENST00000314174 0.934527077049066 0.0590330504174769 -0.123578671442373 ENSG00000169641 LUZP1
ENST00000471849 0.934527077049066 0.134373769208538 -0.123265019621984 ENSG00000169641 LUZP1
ENST00000475164 0.998578429661067 0.976679301978106 -0.00211095284558466 ENSG00000169641 LUZP1
ENST00000450968 0.939767805515961 0.538533575152069 0.090079261890327 ENSG00000229010 RP5-979D14.1
ENST00000384208 0.934527077049066 0.0569593422265914 0.24297849237518 ENSG00000206935 RNU6-514P
ENST00000516769 0.934527077049066 0.233313578578453 0.112527096466759 ENSG00000252578 RNU6-135P
ENST00000566551 0.934527077049066 0.279781095454523 0.112949412340494 ENSG00000261326 RP5-1057J7.6
ENST00000604481 0.956916876497731 0.672588607381127 0.063740666754496 ENSG00000261326 RP5-1057J7.6
ENST00000464516 0.99126776077221 0.91910338570286 0.0108895352165477 ENSG00000125944 HNRNPR
ENST00000478691 0.934527077049066 0.246230527433813 -0.0870280876985579 ENSG00000125944 HNRNPR
ENST00000374616 0.934527077049066 0.238280161832509 -0.0896764237239522 ENSG00000125944 HNRNPR
ENST00000476660 0.941132846926422 0.554625062591824 -0.0326812777471145 ENSG00000125944 HNRNPR
ENST00000374612 0.934527077049066 0.238280161832509 -0.0896764237239522 ENSG00000125944 HNRNPR
ENST00000302271 0.934527077049066 0.237731516605125 -0.0897811063701279 ENSG00000125944 HNRNPR
ENST00000427764 0.934527077049066 0.247879343182557 -0.085664506249993 ENSG00000125944 HNRNPR
ENST00000606561 0.934527077049066 0.260713781841839 -0.0845315537898881 ENSG00000125944 HNRNPR
ENST00000426846 0.934527077049066 0.25873357112898 -0.0854865058445495 ENSG00000125944 HNRNPR
ENST00000463552 0.934527077049066 0.172161568658366 -0.121970325122684 ENSG00000125944 HNRNPR
ENST00000470941 0.934527077049066 0.0978389654337411 -0.164885619752029 ENSG00000125944 HNRNPR
ENST00000476451 0.934527077049066 0.175648732247418 -0.131556731851751 ENSG00000125944 HNRNPR
ENST00000490652 0.952905240976539 0.641962538080118 -0.031515983693584 ENSG00000125944 HNRNPR
ENST00000314011 0.967051462272163 0.752803283084667 0.0243918933673954 ENSG00000125945 ZNF436
ENST00000374608 0.981161421649801 0.86133742008416 0.0141671923696593 ENSG00000125945 ZNF436
ENST00000458053 0.968889666843655 0.76700013697411 -0.0405372731473325 ENSG00000249087 C1orf213
ENST00000454117 0.99876551886559 0.98068028244171 0.00335642391095031 ENSG00000249087 C1orf213
ENST00000335648 0.986861669204354 0.897643578189353 0.0178367724940893 ENSG00000249087 C1orf213
ENST00000518821 0.975532449437576 0.822492143778117 0.0310501463239922 ENSG00000249087 C1orf213
ENST00000437367 0.986861669204354 0.897788016193466 0.0178145567780692 ENSG00000249087 C1orf213
ENST00000364535 0.938076788370093 0.522918943579982 0.0607060004111631 ENSG00000201405 Y_RNA
ENST00000518600 0.998159892116877 0.97272796257019 0.00523147778824061 ENSG00000249087 C1orf213
ENST00000605350 0.934527077049066 0.236970212830159 0.0742991761073377 ENSG00000271420 RP5-1057J7.7
ENST00000450454 0.968528509883297 0.765243065886277 0.0317745257401919 ENSG00000204219 TCEA3
ENST00000476978 0.934527077049066 0.312822668668333 0.157955129044557 ENSG00000204219 TCEA3
ENST00000374601 0.971827207980755 0.797907699917875 0.0320033487814017 ENSG00000204219 TCEA3
ENST00000461794 0.955828687538259 0.661548119150489 -0.0636886808890313 ENSG00000204219 TCEA3
ENST00000374602 0.946467022231869 0.58979992035341 -0.0810516659304221 ENSG00000204219 TCEA3
ENST00000445848 0.950470882633872 0.620136898875347 -0.0483645545015073 ENSG00000232482 RP4-654C18.1
ENST00000492271 0.967051462272163 0.753024346520822 0.0481544455850743 ENSG00000204219 TCEA3
ENST00000495646 0.934527077049066 0.143772440413666 -0.116731356162871 ENSG00000088280 ASAP3
ENST00000336689 0.998799398807114 0.981982551663826 0.00140674089020407 ENSG00000088280 ASAP3
ENST00000465372 0.970268894449876 0.783759164154864 0.0314084231494435 ENSG00000088280 ASAP3
ENST00000492982 0.967015788869765 0.750513805834166 0.0213676438253842 ENSG00000088280 ASAP3
ENST00000437606 0.96400675885126 0.726413039554508 0.0239578833111955 ENSG00000088280 ASAP3
ENST00000484418 0.934527077049066 0.13446838070451 -0.158798789982679 ENSG00000088280 ASAP3
ENST00000475814 0.945668967629152 0.585454385967994 0.0605417112226404 ENSG00000088280 ASAP3
ENST00000530874 0.947398090559042 0.596338349916727 0.0701200575720428 ENSG00000088280 ASAP3
ENST00000478858 0.934527077049066 0.205889387545289 0.105810270948551 ENSG00000088280 ASAP3
ENST00000608765 0.934527077049066 0.131553580962177 0.146389860215562 ENSG00000088280 ASAP3
ENST00000449467 0.934527077049066 0.141991950132888 0.161927148948216 ENSG00000088280 ASAP3
ENST00000361729 0.957657934918653 0.677519473066982 0.0416315435237446 ENSG00000007968 E2F2
ENST00000487237 0.934527077049066 0.18284366403649 -0.20279293837227 ENSG00000007968 E2F2
ENST00000374561 0.934527077049066 0.339627729950343 0.0970595876139497 ENSG00000117318 ID3
ENST00000463312 0.934527077049066 0.155683258412074 0.172251716353362 ENSG00000117318 ID3
ENST00000486541 0.934527077049066 0.387860411834015 0.100199001355915 ENSG00000117318 ID3
ENST00000477916 0.934527077049066 0.0041728807417872 0.314920424161503 ENSG00000197880 MDS2
ENST00000374550 0.934527077049066 0.178078785114169 -0.080439132006909 ENSG00000142676 RPL11
ENST00000467075 0.936838766453669 0.47787355911772 -0.0322673055484466 ENSG00000142676 RPL11
ENST00000482370 0.934527077049066 0.174871388710143 -0.0811896258467997 ENSG00000142676 RPL11
ENST00000443624 0.934527077049066 0.173180413017076 -0.082293125190277 ENSG00000142676 RPL11
ENST00000458455 0.934527077049066 0.177705877516488 -0.0808315722175087 ENSG00000142676 RPL11
ENST00000366398 0.934527077049066 0.18074743009302 0.209544458281212 ENSG00000203589 RP5-886K2.1
ENST00000466184 0.934527077049066 0.346670875708908 0.138320427953141 ENSG00000244609 RN7SL532P
ENST00000418390 0.934527077049066 0.101035529153223 -0.0590895390902829 ENSG00000011007 TCEB3
ENST00000609199 0.934527077049066 0.0940663657738539 -0.071084151304967 ENSG00000011007 TCEB3
ENST00000487554 0.945488054405019 0.580353101120797 -0.0364067672256217 ENSG00000011007 TCEB3
ENST00000427796 0.953856300848377 0.649644637506716 0.0250430942973998 ENSG00000236810 RP5-886K2.3
ENST00000447961 0.968956763111299 0.768227156139324 -0.0460712226136635 ENSG00000236810 RP5-886K2.3
ENST00000246151 0.934527077049066 0.189889845851601 0.0657595086240672 ENSG00000057757 PITHD1
ENST00000415372 0.934527077049066 0.0104584203743213 -0.205817321346125 ENSG00000057757 PITHD1
ENST00000374524 0.934527077049066 0.362284092562827 0.060437112625066 ENSG00000057757 PITHD1
ENST00000374514 0.934527077049066 0.13182612078341 0.154361054136286 ENSG00000011009 LYPLA2
ENST00000400061 0.934527077049066 0.130260123150406 0.154834561054595 ENSG00000011009 LYPLA2
ENST00000420982 0.934527077049066 0.137236414225996 0.170457183311228 ENSG00000011009 LYPLA2
ENST00000374505 0.934527077049066 0.142528629064012 0.165369822567286 ENSG00000011009 LYPLA2
ENST00000495365 0.934527077049066 0.108954429087648 0.171673871092665 ENSG00000011009 LYPLA2
ENST00000374503 0.934527077049066 0.0924492386869099 0.177039096074125 ENSG00000011009 LYPLA2
ENST00000374502 0.934527077049066 0.107139603865965 0.172487859048778 ENSG00000011009 LYPLA2
ENST00000492577 0.934527077049066 0.150598532411792 0.162419669322514 ENSG00000011009 LYPLA2
ENST00000421070 0.934527077049066 0.126943512540684 0.184386792469604 ENSG00000011009 LYPLA2
ENST00000374501 0.934527077049066 0.222524730751192 0.103406609145905 ENSG00000011009 LYPLA2
ENST00000472213 0.934527077049066 0.190241951387736 0.113197207043264 ENSG00000011009 LYPLA2
ENST00000481736 0.93560752740295 0.427800340716874 0.0598869281678851 ENSG00000117308 GALE
ENST00000374497 0.93560752740295 0.419269467939699 0.0597870129912371 ENSG00000117308 GALE
ENST00000456977 0.998814903652465 0.984941636485791 -0.00189138169496611 ENSG00000117308 GALE
ENST00000459934 0.93560752740295 0.427497748652573 0.059874277310357 ENSG00000117308 GALE
ENST00000469556 0.951179897923718 0.624502027374586 -0.0485711260242575 ENSG00000117308 GALE
ENST00000429356 0.939767805515961 0.540603674068882 0.046403012265675 ENSG00000117308 GALE
ENST00000418277 0.934527077049066 0.323845802747906 0.0757901888218416 ENSG00000117308 GALE
ENST00000470949 0.934527077049066 0.264521898111085 0.0772221901128966 ENSG00000117308 GALE
ENST00000425913 0.934527077049066 0.319101424347412 0.0701047765692856 ENSG00000117308 GALE
ENST00000445705 0.934527077049066 0.267518100419024 0.0772300030134533 ENSG00000117308 GALE
ENST00000467493 0.934527077049066 0.228347145485653 0.0887525988543841 ENSG00000117308 GALE
ENST00000486382 0.934527077049066 0.260450669766583 0.0920094887586505 ENSG00000117308 GALE
ENST00000470383 0.934527077049066 0.331801305402622 0.0851129756732261 ENSG00000117308 GALE
ENST00000466250 0.934527077049066 0.339838457757306 0.0840362585847941 ENSG00000117308 GALE
ENST00000467070 0.965853229295972 0.741075828543975 0.0305588938123372 ENSG00000117308 GALE
ENST00000374490 0.934527077049066 0.0802774450165098 0.124367823075283 ENSG00000117305 HMGCL
ENST00000374487 0.934527077049066 0.0792862426346791 0.123626868760031 ENSG00000117305 HMGCL
ENST00000374483 0.934527077049066 0.0792862426346791 0.123626868760031 ENSG00000117305 HMGCL
ENST00000436439 0.934527077049066 0.0802774450165098 0.124367823075283 ENSG00000117305 HMGCL
ENST00000235958 0.934527077049066 0.0802869770668967 0.124445602560522 ENSG00000117305 HMGCL
ENST00000509389 0.934527077049066 0.0775694754314743 0.122479361572333 ENSG00000117305 HMGCL
ENST00000496907 0.948001945791964 0.605988028368202 -0.0500701676183244 ENSG00000117305 HMGCL
ENST00000513148 0.934527077049066 0.153642984971367 0.103878596156603 ENSG00000117305 HMGCL
ENST00000479458 0.936838766453669 0.43983896521323 0.0873591460589707 ENSG00000117305 HMGCL
ENST00000498698 0.934527077049066 0.0597729626059184 0.19056730354538 ENSG00000117305 HMGCL
ENST00000374479 0.934527077049066 0.157507944310575 -0.103249021753386 ENSG00000179163 FUCA1
ENST00000374472 0.934527077049066 0.173260282169551 -0.0869916771912679 ENSG00000188822 CNR2
ENST00000536471 0.934527077049066 0.33383935725784 -0.0871873988716681 ENSG00000188822 CNR2
ENST00000471915 0.952982630376155 0.643931661800385 -0.0311634284193098 ENSG00000189266 PNRC2
ENST00000334351 0.947971026850598 0.604813832126184 -0.0332113589712724 ENSG00000189266 PNRC2
ENST00000374468 0.966135228051862 0.74323044842638 -0.0212702431839352 ENSG00000189266 PNRC2
ENST00000579103 0.934527077049066 0.0487134612814223 -0.177535098538936 ENSG00000189266 PNRC2
ENST00000344989 0.934527077049066 0.0889744933462363 -0.0995579037069431 ENSG00000188529 SRSF10
ENST00000453840 0.934527077049066 0.0900411660701111 -0.099259028610904 ENSG00000188529 SRSF10
ENST00000341154 0.934527077049066 0.089741828168636 -0.0993150344419623 ENSG00000188529 SRSF10
ENST00000484146 0.934527077049066 0.0818583508055794 -0.101931736892795 ENSG00000188529 SRSF10
ENST00000473858 0.934527077049066 0.0819757755477437 -0.101934039449621 ENSG00000188529 SRSF10
ENST00000374452 0.934527077049066 0.0819438958661399 -0.101931434378383 ENSG00000188529 SRSF10
ENST00000374453 0.934527077049066 0.0822604873351824 -0.101881028634887 ENSG00000188529 SRSF10
ENST00000343255 0.934527077049066 0.0883168903016875 -0.102167407940262 ENSG00000188529 SRSF10
ENST00000492112 0.934527077049066 0.0884040916995243 -0.10217169568579 ENSG00000188529 SRSF10
ENST00000485841 0.934527077049066 0.147384714853216 -0.105101087578977 ENSG00000188529 SRSF10
ENST00000338597 0.934527077049066 0.142599853058488 -0.108887670926351 ENSG00000188529 SRSF10
ENST00000495785 0.934527077049066 0.0763113301437757 -0.108623699690774 ENSG00000188529 SRSF10
ENST00000473754 0.934527077049066 0.150775080126366 -0.103377454562128 ENSG00000188529 SRSF10
ENST00000497214 0.971111796438726 0.791752821612602 -0.0386729609073545 ENSG00000188529 SRSF10
ENST00000485292 0.934527077049066 0.131033801911298 -0.104828631253766 ENSG00000188529 SRSF10
ENST00000469303 0.934527077049066 0.124869892851403 -0.132507261570408 ENSG00000188529 SRSF10
ENST00000327535 0.934527077049066 0.296922479886524 0.0588521182829267 ENSG00000185436 IFNLR1
ENST00000327575 0.936992024702651 0.488841446152184 0.037536656136402 ENSG00000185436 IFNLR1
ENST00000374421 0.935684733416223 0.433013357759599 0.0427979851374358 ENSG00000185436 IFNLR1
ENST00000374419 0.998814903652465 0.984314129309079 0.00111244847205224 ENSG00000185436 IFNLR1
ENST00000374418 0.995610396197411 0.950447032166092 0.00359818256276691 ENSG00000185436 IFNLR1
ENST00000439059 0.934527077049066 0.161555536463345 0.121203056201358 ENSG00000230023 RP11-10N16.2
ENST00000361548 0.97482497339092 0.818541718412809 -0.0277363243402742 ENSG00000158055 GRHL3
ENST00000342072 0.97482497339092 0.818541718412809 -0.0277363243402742 ENSG00000158055 GRHL3
ENST00000350501 0.981248419861059 0.862647204726145 0.0146324355327661 ENSG00000158055 GRHL3
ENST00000530984 0.938076788370093 0.527360296369654 -0.0461520832048993 ENSG00000158055 GRHL3
ENST00000356046 0.97482497339092 0.818541718412809 -0.0277363243402742 ENSG00000158055 GRHL3
ENST00000524724 0.938076788370093 0.527360296369654 -0.0461520832048993 ENSG00000158055 GRHL3
ENST00000236255 0.995610396197411 0.950306163924607 -0.00664035582600598 ENSG00000158055 GRHL3
ENST00000528064 0.995610396197411 0.950306163924607 -0.00664035582600598 ENSG00000158055 GRHL3
ENST00000374409 0.951696658556586 0.632339584890367 0.0322397247158543 ENSG00000001460 STPG1
ENST00000440416 0.953994975787162 0.652489924975666 0.0314506756632645 ENSG00000001460 STPG1
ENST00000003583 0.953437388966815 0.646496886189215 0.0308475112784313 ENSG00000001460 STPG1
ENST00000468303 0.947971026850598 0.604578861260426 0.0334754614404553 ENSG00000001460 STPG1
ENST00000337248 0.953489164504175 0.647613905867088 0.0307493622376058 ENSG00000001460 STPG1
ENST00000497384 0.99388388131814 0.939592684793362 -0.00730860901079713 ENSG00000001460 STPG1
ENST00000438866 0.934527077049066 0.310070813693473 0.135557334176167 ENSG00000001460 STPG1
ENST00000435187 0.934527077049066 0.352747858679022 -0.108360057711038 ENSG00000001460 STPG1
ENST00000483261 0.934527077049066 0.0392760524660937 -0.285329378467883 ENSG00000001460 STPG1
ENST00000498488 0.970268894449876 0.783665142012067 -0.0252331707301248 ENSG00000001460 STPG1
ENST00000483528 0.961672199285487 0.705731050779756 -0.0378999038568656 ENSG00000001460 STPG1
ENST00000475760 0.985396659704632 0.888237538415652 -0.0151920497826461 ENSG00000001460 STPG1
ENST00000492753 0.998814903652465 0.98245413370858 0.00323905773668513 ENSG00000001460 STPG1
ENST00000374399 0.936838766453669 0.454684070806581 0.0340778462605082 ENSG00000001461 NIPAL3
ENST00000003912 0.934527077049066 0.308203683441331 0.0414303735654496 ENSG00000001461 NIPAL3
ENST00000488155 0.934527077049066 0.161102920546732 0.12553485471215 ENSG00000001461 NIPAL3
ENST00000358028 0.937931054772981 0.505871379224687 0.0349924324057874 ENSG00000001461 NIPAL3
ENST00000339255 0.934527077049066 0.323557628860413 0.0495147840557161 ENSG00000001461 NIPAL3
ENST00000475663 0.934527077049066 0.181711990237268 0.110751894533943 ENSG00000001461 NIPAL3
ENST00000428131 0.990009089781154 0.912082826877911 -0.0071924920884854 ENSG00000001461 NIPAL3
ENST00000432012 0.934527077049066 0.0822173733940751 0.172621736816515 ENSG00000001461 NIPAL3
ENST00000374395 0.934527077049066 0.27084027767135 -0.0647601567354776 ENSG00000117602 RCAN3
ENST00000436717 0.934527077049066 0.159080041358069 -0.10140990047565 ENSG00000117602 RCAN3
ENST00000425530 0.934527077049066 0.237007483730433 -0.108950141553118 ENSG00000117602 RCAN3
ENST00000412742 0.934527077049066 0.0692106487532131 -0.144861905549678 ENSG00000117602 RCAN3
ENST00000538532 0.934527077049066 0.0810559325566287 -0.144221379275834 ENSG00000117602 RCAN3
ENST00000374393 0.934527077049066 0.0814633844783683 -0.145742947499655 ENSG00000117602 RCAN3
ENST00000580228 0.955171679654593 0.658993278116055 0.0378198743443537 ENSG00000266551 RN7SL857P
ENST00000482807 0.936838766453669 0.441090838101643 -0.088974919977159 ENSG00000117602 RCAN3
ENST00000577528 0.971645979459952 0.795128993625894 -0.017052477982632 ENSG00000264443 RP4-594I10.3
ENST00000478890 0.934597500255643 0.407728963569269 -0.0512359742104051 ENSG00000133226 SRRM1
ENST00000593639 0.934597500255643 0.410236962364856 -0.0506894197718139 ENSG00000133226 SRRM1
ENST00000323848 0.934527077049066 0.164776293016201 -0.110961974962035 ENSG00000133226 SRRM1
ENST00000466910 0.934527077049066 0.233037935364769 -0.0917301040994711 ENSG00000133226 SRRM1
ENST00000468822 0.934527077049066 0.234239044153294 -0.089304761760187 ENSG00000133226 SRRM1
ENST00000447431 0.934527077049066 0.19519009339648 -0.105912132469329 ENSG00000133226 SRRM1
ENST00000600523 0.934527077049066 0.24114616007547 -0.0811335852834848 ENSG00000133226 SRRM1
ENST00000462710 0.934527077049066 0.276705654786694 -0.0687286485787554 ENSG00000133226 SRRM1
ENST00000374389 0.934527077049066 0.197600710577982 -0.106362762876582 ENSG00000133226 SRRM1
ENST00000490543 0.934527077049066 0.277328498489825 -0.0687602012908614 ENSG00000133226 SRRM1
ENST00000479034 0.934527077049066 0.185304000498339 -0.110772565769563 ENSG00000133226 SRRM1
ENST00000596378 0.934527077049066 0.205911418604734 -0.110736989868711 ENSG00000133226 SRRM1
ENST00000494934 0.934527077049066 0.154737723676119 -0.147203818671688 ENSG00000133226 SRRM1
ENST00000495561 0.934527077049066 0.184478898177883 -0.133401825735055 ENSG00000133226 SRRM1
ENST00000537199 0.934527077049066 0.227274773097392 -0.125536964161353 ENSG00000133226 SRRM1
ENST00000485441 0.934527077049066 0.325633212784655 -0.107589536842746 ENSG00000133226 SRRM1
ENST00000470243 0.934527077049066 0.0852542656012863 -0.257135322337961 ENSG00000133226 SRRM1
ENST00000496882 0.934527077049066 0.277636297014994 -0.133190266575274 ENSG00000133226 SRRM1
ENST00000461768 0.939935571925418 0.542703539998321 -0.0542454945968027 ENSG00000133226 SRRM1
ENST00000485541 0.939401642896593 0.53367979165323 -0.0674571093258058 ENSG00000133226 SRRM1
ENST00000488317 0.973659943486149 0.811298793911386 -0.0260047298083942 ENSG00000133226 SRRM1
ENST00000489130 0.934527077049066 0.145987861616039 -0.154549351993828 ENSG00000133226 SRRM1
ENST00000459464 0.934527077049066 0.294187295031104 -0.0789925240628144 ENSG00000238986 snoU13
ENST00000474843 0.934527077049066 0.188837345440006 -0.115491608634177 ENSG00000133226 SRRM1
ENST00000374379 0.934527077049066 0.110785174066977 -0.0948476796986223 ENSG00000169504 CLIC4
ENST00000497755 0.934527077049066 0.24454600950996 -0.0769200005050486 ENSG00000169504 CLIC4
ENST00000488683 0.934527077049066 0.110193650659637 -0.095021928716659 ENSG00000169504 CLIC4
ENST00000489758 0.975638079597345 0.823886328160348 0.0134725896125728 ENSG00000169504 CLIC4
ENST00000459588 0.934527077049066 0.312341177141496 -0.117838114260983 ENSG00000238482 RNU6-1208P
ENST00000399916 0.936838766453669 0.440022516030184 0.0428259785508204 ENSG00000020633 RUNX3
ENST00000308873 0.936838766453669 0.477006381239398 0.0389614420272536 ENSG00000020633 RUNX3
ENST00000338888 0.93560752740295 0.420795091476537 0.0497597584965135 ENSG00000020633 RUNX3
ENST00000540420 0.934597500255643 0.406470869365331 0.0558413786708887 ENSG00000020633 RUNX3
ENST00000496967 0.934527077049066 0.340194252277951 0.0565664898239471 ENSG00000020633 RUNX3
ENST00000479341 0.936838766453669 0.487976494300457 0.072955731142683 ENSG00000020633 RUNX3
ENST00000456316 0.934527077049066 0.352840958794829 0.135631018298087 ENSG00000229162 RP11-84D1.1
ENST00000424084 0.947579381728117 0.598449478383088 0.0501632723270093 ENSG00000233755 RP4-799D16.1
ENST00000236273 0.998814903652465 0.982309317771277 0.00158346659886466 ENSG00000117614 SYF2
ENST00000354361 0.998814903652465 0.985665696058811 0.00127941487038874 ENSG00000117614 SYF2
ENST00000474160 0.934527077049066 0.237075357665326 0.0753318808516734 ENSG00000117614 SYF2
ENST00000476231 0.934527077049066 0.398197989777621 0.0594941134260179 ENSG00000117614 SYF2
ENST00000243189 0.936838766453669 0.470949752025226 0.0388821659168475 ENSG00000117616 C1orf63
ENST00000569495 0.93560752740295 0.422479833665715 -0.0683038820090737 ENSG00000117616 C1orf63
ENST00000498238 0.936838766453669 0.475958192788491 0.0383768824661581 ENSG00000117616 C1orf63
ENST00000566395 0.942130923834454 0.559769427313636 -0.0390171275837642 ENSG00000117616 C1orf63
ENST00000565733 0.950702254505874 0.621111385733991 -0.0328788288483964 ENSG00000117616 C1orf63
ENST00000568254 0.936838766453669 0.478468263358937 0.0381536437848351 ENSG00000117616 C1orf63
ENST00000473314 0.938076788370093 0.526201269392241 0.028805455215568 ENSG00000117616 C1orf63
ENST00000417642 0.936838766453669 0.478468263358937 0.0381536437848351 ENSG00000117616 C1orf63
ENST00000570063 0.950702254505874 0.621006821666343 -0.0329187972040933 ENSG00000117616 C1orf63
ENST00000564223 0.996747841003422 0.963299320974105 0.0050588855068039 ENSG00000117616 C1orf63
ENST00000475766 0.949508572964014 0.614404663548865 -0.0339028783596743 ENSG00000117616 C1orf63
ENST00000491378 0.990300340835899 0.914620097018197 -0.00809484425779046 ENSG00000117616 C1orf63
ENST00000431849 0.934527077049066 0.336177083992532 0.074110057584331 ENSG00000117616 C1orf63
ENST00000568212 0.934527077049066 0.279344144384377 0.094700585623358 ENSG00000117616 C1orf63
ENST00000568701 0.936838766453669 0.451352548717211 0.0600643853289406 ENSG00000117616 C1orf63
ENST00000561867 0.934527077049066 0.312636787140352 0.0799420103224925 ENSG00000117616 C1orf63
ENST00000568996 0.934527077049066 0.29426998076833 0.0847153072692618 ENSG00000117616 C1orf63
ENST00000607698 0.99122231518651 0.918977884668498 -0.0126406868320627 ENSG00000272432 RP3-465N24.6
ENST00000450820 0.934527077049066 0.352249430107415 -0.0856910572325768 ENSG00000117616 C1orf63
ENST00000566714 0.956757720402001 0.671456626059162 -0.0620292897006347 ENSG00000261349 RP3-465N24.5
ENST00000564398 0.934527077049066 0.101979206304211 0.254749260678203 ENSG00000187010 RHD
ENST00000328664 0.937931054772981 0.50800763419839 0.0865105564152017 ENSG00000187010 RHD
ENST00000454452 0.938076788370093 0.510525635779295 0.085951128602864 ENSG00000187010 RHD
ENST00000342055 0.938076788370093 0.510525635779295 0.085951128602864 ENSG00000187010 RHD
ENST00000423810 0.938076788370093 0.510525635779295 0.085951128602864 ENSG00000187010 RHD
ENST00000568195 0.938076788370093 0.510525635779295 0.085951128602864 ENSG00000187010 RHD
ENST00000417538 0.938076788370093 0.510525635779295 0.085951128602864 ENSG00000187010 RHD
ENST00000357542 0.938076788370093 0.510525635779295 0.085951128602864 ENSG00000187010 RHD
ENST00000423253 0.934527077049066 0.368217430559023 0.123332936122972 ENSG00000187010 RHD
ENST00000414693 0.934527077049066 0.304941545216023 0.115231261237675 ENSG00000224183 SDHDP6
ENST00000568399 0.969068600199758 0.771332657087067 0.0345132957561869 ENSG00000117616 C1orf63
ENST00000562018 0.980494682875351 0.856752097285346 0.0206848110525482 ENSG00000117616 C1orf63
ENST00000567741 0.988489487520229 0.904381816739449 0.0138893419580449 ENSG00000117616 C1orf63
ENST00000566599 0.934527077049066 0.209475370342996 0.151720167738243 ENSG00000117616 C1orf63
ENST00000564413 0.952397580970444 0.64011526511443 0.072917592230252 ENSG00000117616 C1orf63
ENST00000570165 0.934527077049066 0.214913822385927 0.189582353757878 ENSG00000259984 RP11-335G20.7
ENST00000374358 0.960071876783532 0.693037367029307 -0.0168233581206412 ENSG00000183726 TMEM50A
ENST00000498135 0.951960332663469 0.635516353318182 0.0240783396168327 ENSG00000183726 TMEM50A
ENST00000491936 0.936838766453669 0.476074231427333 0.0350978595583391 ENSG00000183726 TMEM50A
ENST00000480937 0.936838766453669 0.4761950080076 0.0350957700866753 ENSG00000183726 TMEM50A
ENST00000468704 0.93765021306005 0.502489394161729 0.0402189714567718 ENSG00000183726 TMEM50A
ENST00000487234 0.934527077049066 0.169068526416469 -0.0886761695052817 ENSG00000183726 TMEM50A
ENST00000459565 0.936838766453669 0.475807934097947 -0.0882228486998185 ENSG00000238889 snoU13
ENST00000294413 0.934527077049066 0.104163259520001 -0.250462702071127 ENSG00000188672 RHCE
ENST00000374352 0.934527077049066 0.0870574451528957 -0.264176287478622 ENSG00000188672 RHCE
ENST00000243186 0.934527077049066 0.11057227571983 -0.248717024227791 ENSG00000188672 RHCE
ENST00000413854 0.934527077049066 0.11057227571983 -0.248717024227791 ENSG00000188672 RHCE
ENST00000425135 0.934527077049066 0.11057227571983 -0.248717024227791 ENSG00000188672 RHCE
ENST00000455194 0.934527077049066 0.11057227571983 -0.248717024227791 ENSG00000188672 RHCE
ENST00000340849 0.934527077049066 0.309201941205721 -0.157362687054642 ENSG00000188672 RHCE
ENST00000349320 0.934597500255643 0.411771752063076 -0.126486288375484 ENSG00000188672 RHCE
ENST00000527747 0.934527077049066 0.0760724453954833 -0.277154977806916 ENSG00000188672 RHCE
ENST00000346452 0.995670889063857 0.952496005686615 0.00932263302298632 ENSG00000188672 RHCE
ENST00000349438 0.995801397803352 0.953889657085073 0.00904913041919337 ENSG00000188672 RHCE
ENST00000527187 0.997285760747573 0.965526349042397 0.0065158799918984 ENSG00000188672 RHCE
ENST00000533771 0.985396659704632 0.888873149676385 0.0210165934060258 ENSG00000188672 RHCE
ENST00000541879 0.992712827476511 0.930813653958137 0.0123656907479174 ENSG00000238084 RP3-469D22.1
ENST00000419297 0.992712827476511 0.930813653958137 0.0123656907479174 ENSG00000238084 RP3-469D22.1
ENST00000495048 0.971265259098138 0.792729540312389 0.0264962292045404 ENSG00000188672 RHCE
ENST00000399763 0.934527077049066 0.322059763282864 -0.0531374088572666 ENSG00000204178 TMEM57
ENST00000399766 0.934527077049066 0.322059763282864 -0.0531374088572666 ENSG00000204178 TMEM57
ENST00000374343 0.934527077049066 0.322059763282864 -0.0531374088572666 ENSG00000204178 TMEM57
ENST00000470035 0.934527077049066 0.199941789019268 -0.122078039979377 ENSG00000204178 TMEM57
ENST00000374338 0.934527077049066 0.381352338360324 0.050225081895311 ENSG00000157978 LDLRAP1
ENST00000485476 0.950573236445899 0.620393337898816 0.0424603513332674 ENSG00000157978 LDLRAP1
ENST00000488127 0.934527077049066 0.308600613712521 0.0512690559341874 ENSG00000157978 LDLRAP1
ENST00000462394 0.982891686418931 0.87361671777198 -0.0158035410104678 ENSG00000157978 LDLRAP1
ENST00000484476 0.934527077049066 0.319473363008616 0.0931442252421776 ENSG00000157978 LDLRAP1
ENST00000474283 0.976359165740185 0.829123911423574 -0.0178113322670063 ENSG00000157978 LDLRAP1
ENST00000470950 0.950986631611178 0.623571597425442 -0.0438066648037712 ENSG00000157978 LDLRAP1
ENST00000412797 0.939767805515961 0.541634200841534 -0.0916313301619824 ENSG00000225643 RP11-70P17.1
ENST00000374332 0.934527077049066 0.300884182117047 0.0703080259468765 ENSG00000117643 MAN1C1
ENST00000263979 0.936838766453669 0.459003183958507 0.0510974421940971 ENSG00000117643 MAN1C1
ENST00000436991 0.934527077049066 0.022661466206431 0.353463447212123 ENSG00000233478 RP1-187B23.1
ENST00000473891 0.999338852924955 0.992478055456558 0.000957262153189811 ENSG00000117643 MAN1C1
ENST00000374329 0.946378328291755 0.588541569755698 0.0483417933353053 ENSG00000117643 MAN1C1
ENST00000496532 0.934527077049066 0.341191787852401 0.11258704075244 ENSG00000117643 MAN1C1
ENST00000475314 0.955828687538259 0.661830533704527 0.0566012810626695 ENSG00000117643 MAN1C1
ENST00000487493 0.988489487520229 0.904525643438879 -0.0161978719077015 ENSG00000117643 MAN1C1
ENST00000354177 0.934527077049066 0.375456177032252 0.0507799959406285 ENSG00000162430 SEPN1
ENST00000361547 0.934527077049066 0.375456177032252 0.0507799959406285 ENSG00000162430 SEPN1
ENST00000374315 0.934527077049066 0.375477227677697 0.050779752929485 ENSG00000162430 SEPN1
ENST00000559265 0.934527077049066 0.351717309845633 0.0563349964492897 ENSG00000255054 RP1-317E23.6
ENST00000494537 0.934527077049066 0.397655295853019 0.0674010746190132 ENSG00000162430 SEPN1
ENST00000527604 0.934527077049066 0.312118436542899 0.0529813977185558 ENSG00000255054 RP1-317E23.6
ENST00000442055 0.945668967629152 0.582167395853867 0.0258722642148355 ENSG00000228172 RP1-317E23.3
ENST00000453649 0.945099186492838 0.579027651060844 0.026056933799946 ENSG00000228172 RP1-317E23.3
ENST00000424294 0.938076788370093 0.514299752402645 0.0627662918439481 ENSG00000117640 MTFR1L
ENST00000536896 0.995670889063857 0.952318590326345 0.0086060172738304 ENSG00000223474 AL020996.1
ENST00000374303 0.934527077049066 0.366801039776995 0.0631793755523373 ENSG00000117640 MTFR1L
ENST00000533762 0.937931054772981 0.505561502400285 0.073586731567141 ENSG00000117640 MTFR1L
ENST00000529116 0.937415672715106 0.496757811970588 0.074443684345319 ENSG00000117640 MTFR1L
ENST00000474295 0.934527077049066 0.363867699285192 0.0635100295229723 ENSG00000117640 MTFR1L
ENST00000488327 0.936838766453669 0.482189577380325 0.0687014493673374 ENSG00000117640 MTFR1L
ENST00000472643 0.936838766453669 0.472787668387724 0.0585048600807202 ENSG00000117640 MTFR1L
ENST00000494293 0.934527077049066 0.318160884927464 0.111222960070449 ENSG00000117640 MTFR1L
ENST00000469815 0.93560752740295 0.430131229170871 0.0614093257464991 ENSG00000117640 MTFR1L
ENST00000526894 0.936838766453669 0.472787668387724 0.0585048600807202 ENSG00000117640 MTFR1L
ENST00000478284 0.936838766453669 0.481397441523566 0.0641903686654404 ENSG00000117640 MTFR1L
ENST00000524618 0.936838766453669 0.441248101831913 0.0595301155159549 ENSG00000117640 MTFR1L
ENST00000374307 0.934527077049066 0.36390571579409 0.063508421427314 ENSG00000117640 MTFR1L
ENST00000528624 0.934527077049066 0.370454829524335 0.0974001647980496 ENSG00000117640 MTFR1L
ENST00000525713 0.93765021306005 0.502483120464923 0.0729006344747633 ENSG00000117640 MTFR1L
ENST00000374301 0.934527077049066 0.362200215952118 0.062488999404056 ENSG00000117640 MTFR1L
ENST00000464008 0.938076788370093 0.521405367179473 0.0560940533649695 ENSG00000117640 MTFR1L
ENST00000526158 0.936838766453669 0.47712762476473 0.0662151025394762 ENSG00000117640 MTFR1L
ENST00000530599 0.936838766453669 0.471169591198971 0.0681245780523457 ENSG00000117640 MTFR1L
ENST00000374300 0.934527077049066 0.358839015115422 0.0627114899580032 ENSG00000117640 MTFR1L
ENST00000466284 0.934527077049066 0.320991582204871 0.0680921022358478 ENSG00000117640 MTFR1L
ENST00000531361 0.936838766453669 0.445927916788347 0.0668284745028646 ENSG00000117640 MTFR1L
ENST00000497956 0.963911265350077 0.723808547615405 0.0211495792889756 ENSG00000117640 MTFR1L
ENST00000606617 0.998772505084787 0.981705989107332 -0.00220077174464791 ENSG00000272478 RP1-317E23.7
ENST00000538789 0.948242765732021 0.606927004174448 0.0322452471466418 ENSG00000127423 AUNIP
ENST00000481602 0.936838766453669 0.460172881208385 -0.0910261739167506 ENSG00000127423 AUNIP
ENST00000374298 0.999721688293792 0.99746919684809 -0.000346633560350317 ENSG00000127423 AUNIP
ENST00000455431 0.98130911698133 0.863201633142262 0.0142907121568557 ENSG00000236528 RP1-125I3.2
ENST00000374296 0.936838766453669 0.455699077325645 0.0542200311000967 ENSG00000182749 PAQR7
ENST00000513116 0.934527077049066 0.221417156614005 0.175561320627803 ENSG00000117632 STMN1
ENST00000426559 0.934527077049066 0.395561859528701 -0.0388218015093138 ENSG00000117632 STMN1
ENST00000455785 0.934527077049066 0.402547876361915 -0.0384400597893223 ENSG00000117632 STMN1
ENST00000399728 0.934527077049066 0.402849961619281 -0.0384188740898443 ENSG00000117632 STMN1
ENST00000465604 0.934597500255643 0.408894287977265 -0.0382557115566166 ENSG00000117632 STMN1
ENST00000357865 0.934597500255643 0.406469568310581 -0.0385947366250697 ENSG00000117632 STMN1
ENST00000374291 0.936838766453669 0.460696349342067 -0.0332344199383388 ENSG00000117632 STMN1
ENST00000485226 0.940667143862278 0.551483235162825 -0.0260707457674405 ENSG00000117632 STMN1
ENST00000446334 0.93560752740295 0.422680738210964 -0.0434706291645283 ENSG00000117632 STMN1
ENST00000580971 0.934527077049066 0.345524896103861 0.0623591148977059 ENSG00000264021 MIR3917
ENST00000374282 0.981322185195463 0.863500458561994 -0.0108661242621779 ENSG00000158006 PAFAH2
ENST00000374284 0.982535948232113 0.870375433040417 0.0105251317258839 ENSG00000158006 PAFAH2
ENST00000493892 0.934527077049066 0.197336371088918 0.120919434270429 ENSG00000158006 PAFAH2
ENST00000464540 0.934527077049066 0.21460431229074 0.116872519024083 ENSG00000158006 PAFAH2
ENST00000476611 0.960763727299981 0.696181542344043 -0.0512745000630764 ENSG00000158006 PAFAH2
ENST00000439092 0.934527077049066 0.308024205237098 0.0971631375706984 ENSG00000158006 PAFAH2
ENST00000441420 0.934527077049066 0.295115689803601 0.100087169823029 ENSG00000158006 PAFAH2
ENST00000481377 0.934527077049066 0.399734650908338 0.0986020858754008 ENSG00000158008 EXTL1
ENST00000374280 0.934527077049066 0.311682175862874 0.104639143507263 ENSG00000158008 EXTL1
ENST00000484339 0.942947984575294 0.566114998355673 0.0804230628374551 ENSG00000158008 EXTL1
ENST00000470037 0.995265243224614 0.947262288764918 -0.0103418091340974 ENSG00000158008 EXTL1
ENST00000374278 0.934527077049066 0.342291384263413 -0.100482808855862 ENSG00000158014 SLC30A2
ENST00000374276 0.934527077049066 0.151213497251305 -0.137556574710819 ENSG00000158014 SLC30A2
ENST00000374272 0.934527077049066 0.377903614679772 0.0296040618049737 ENSG00000158022 TRIM63
ENST00000483052 0.934527077049066 0.243836629679919 0.119323639396295 ENSG00000158022 TRIM63
ENST00000444713 0.971365428792543 0.793496939509207 -0.0281056539872858 ENSG00000175087 PDIK1L
ENST00000374271 0.985032959974949 0.885440010579237 -0.0119200832195226 ENSG00000175087 PDIK1L
ENST00000374269 0.965476206707527 0.737903876339161 -0.0300020168919716 ENSG00000175087 PDIK1L
ENST00000374268 0.934527077049066 0.0594202603831614 0.155438853853212 ENSG00000197245 FAM110D
ENST00000374266 0.934527077049066 0.126534149877763 -0.155064361862962 ENSG00000142684 ZNF593
ENST00000270812 0.934527077049066 0.126534149877763 -0.155064361862962 ENSG00000142684 ZNF593
ENST00000407889 0.934527077049066 0.165133091301086 -0.141577293208973 ENSG00000236782 RP11-96L14.7
ENST00000414762 0.934527077049066 0.162919535769232 -0.145913327569303 ENSG00000236782 RP11-96L14.7
ENST00000433939 0.934527077049066 0.1383101542232 -0.151410137260636 ENSG00000236782 RP11-96L14.7
ENST00000444682 0.934527077049066 0.14773021835297 -0.150936460498677 ENSG00000236782 RP11-96L14.7
ENST00000448923 0.934527077049066 0.128378813013309 -0.168581780583254 ENSG00000236782 RP11-96L14.7
ENST00000361530 0.972822609993504 0.806436884249505 0.0372345425787219 ENSG00000142675 CNKSR1
ENST00000481077 0.95944256054995 0.689219604117789 0.0479717544177275 ENSG00000142675 CNKSR1
ENST00000480348 0.936598472284663 0.438444142664937 0.0908924417483114 ENSG00000142675 CNKSR1
ENST00000465415 0.968956763111299 0.76892965632189 0.0291140540248916 ENSG00000142675 CNKSR1
ENST00000374253 0.985573966369329 0.890892970925925 0.0208189578457415 ENSG00000142675 CNKSR1
ENST00000525687 0.934527077049066 0.358706202860823 0.122184578500256 ENSG00000142675 CNKSR1
ENST00000482227 0.985573966369329 0.890892970925925 0.0208189578457415 ENSG00000142675 CNKSR1
ENST00000531191 0.988983639543486 0.907113524885881 -0.0173892330498559 ENSG00000142675 CNKSR1
ENST00000524529 0.936838766453669 0.462009372760841 0.0578296048467065 ENSG00000142675 CNKSR1
ENST00000531150 0.998578429661067 0.976532684412854 0.00266681935762887 ENSG00000142675 CNKSR1
ENST00000528001 0.997689479844362 0.969173739021504 0.00354487432527402 ENSG00000142675 CNKSR1
ENST00000528281 0.934597500255643 0.411263965006302 -0.110815406373583 ENSG00000142675 CNKSR1
ENST00000480617 0.944190380878953 0.574996267957603 -0.0423304046997082 ENSG00000142675 CNKSR1
ENST00000484874 0.934527077049066 0.269194046998143 0.0925934563877278 ENSG00000142675 CNKSR1
ENST00000428812 0.998814903652465 0.984173390139464 -0.00291262898254163 ENSG00000236155 RP11-231P20.2
ENST00000451482 0.939850213345487 0.542115929318249 0.0940042447795519 ENSG00000236155 RP11-231P20.2
ENST00000451429 0.934527077049066 0.269235174193403 0.0594056812959372 ENSG00000130695 CEP85
ENST00000476272 0.934527077049066 0.210944168639804 0.068180014748363 ENSG00000130695 CEP85
ENST00000252992 0.934527077049066 0.210944168639804 0.068180014748363 ENSG00000130695 CEP85
ENST00000480446 0.934527077049066 0.241927088122793 0.167479753641484 ENSG00000130695 CEP85
ENST00000453146 0.934527077049066 0.301103847161466 0.0694126651185277 ENSG00000130695 CEP85
ENST00000603670 0.968528509883297 0.765299539304232 0.0393991517959114 ENSG00000270733 RP11-231P20.5
ENST00000469609 0.934527077049066 0.222833058682364 0.0892491409769036 ENSG00000130695 CEP85
ENST00000468163 0.934527077049066 0.192183089539574 0.138284045683192 ENSG00000130695 CEP85
ENST00000491670 0.997465062529252 0.96666337062937 0.00370573435871025 ENSG00000130695 CEP85
ENST00000270792 0.934527077049066 0.0683040421693367 -0.115861410327643 ENSG00000142669 SH3BGRL3
ENST00000319041 0.934527077049066 0.0846981913435595 -0.110654705062882 ENSG00000142669 SH3BGRL3
ENST00000314675 0.968513215309873 0.76513893137203 -0.0251164277485792 ENSG00000158062 UBXN11
ENST00000472155 0.951421663148462 0.628230472458202 -0.0377950701870854 ENSG00000158062 UBXN11
ENST00000374223 0.951421663148462 0.628230472458202 -0.0377950701870854 ENSG00000158062 UBXN11
ENST00000475591 0.951421663148462 0.628230472458202 -0.0377950701870854 ENSG00000158062 UBXN11
ENST00000357089 0.951421663148462 0.628230472458202 -0.0377950701870854 ENSG00000158062 UBXN11
ENST00000494942 0.951421663148462 0.628230472458202 -0.0377950701870854 ENSG00000158062 UBXN11
ENST00000374221 0.951421663148462 0.628230472458202 -0.0377950701870854 ENSG00000158062 UBXN11
ENST00000374217 0.951873160694418 0.633822702675686 -0.0371308972363672 ENSG00000158062 UBXN11
ENST00000374222 0.951873160694418 0.633822702675686 -0.0371308972363672 ENSG00000158062 UBXN11
ENST00000496466 0.940128760709497 0.54536163868353 -0.0480102219329768 ENSG00000158062 UBXN11
ENST00000535108 0.949128892686116 0.612666078144868 -0.0431869793248488 ENSG00000158062 UBXN11
ENST00000436301 0.943207443777478 0.570048360568825 -0.0477158835362302 ENSG00000158062 UBXN11
ENST00000374215 0.953932846568684 0.651123536675172 -0.0396247021264012 ENSG00000158062 UBXN11
ENST00000452980 0.960944410175987 0.69890727353011 -0.0340052216889928 ENSG00000158062 UBXN11
ENST00000442942 0.963188527858803 0.716792333560885 -0.0327547947367799 ENSG00000158062 UBXN11
ENST00000450041 0.93560752740295 0.428555671995541 -0.0719716430275176 ENSG00000158062 UBXN11
ENST00000423664 0.93560752740295 0.428442413190479 -0.0719864114573445 ENSG00000158062 UBXN11
ENST00000421827 0.934527077049066 0.380305133342523 -0.0844415440116541 ENSG00000158062 UBXN11
ENST00000308182 0.981582324178386 0.864596084406432 -0.0101541069272459 ENSG00000176092 AIM1L
ENST00000527815 0.981582324178386 0.864596084406432 -0.0101541069272459 ENSG00000176092 AIM1L
ENST00000434391 0.934527077049066 0.0313621907784783 0.0914288432658921 ENSG00000117682 DHDDS
ENST00000427245 0.934527077049066 0.00759145693465737 0.179749376627486 ENSG00000117682 DHDDS
ENST00000527611 0.934527077049066 0.171701205526044 0.1510723181632 ENSG00000117682 DHDDS
ENST00000374186 0.934527077049066 0.0194382970415779 0.192099861395865 ENSG00000117682 DHDDS
ENST00000525682 0.934527077049066 0.0153552796820554 0.112898356622284 ENSG00000117682 DHDDS
ENST00000236342 0.934527077049066 0.0141296848693308 0.113705985330081 ENSG00000117682 DHDDS
ENST00000526219 0.934527077049066 0.0163526609839669 0.113344863804191 ENSG00000117682 DHDDS
ENST00000374185 0.934527077049066 0.00658084720848778 0.183007415998037 ENSG00000117682 DHDDS
ENST00000487944 0.934527077049066 0.0401999123614909 0.198108386373987 ENSG00000117682 DHDDS
ENST00000360009 0.934527077049066 0.0313707761048406 0.0914299917153761 ENSG00000117682 DHDDS
ENST00000533087 0.934527077049066 0.0136565256866729 0.18173716162052 ENSG00000117682 DHDDS
ENST00000531312 0.934527077049066 0.0248102066600164 0.166021752199666 ENSG00000117682 DHDDS
ENST00000525165 0.934527077049066 0.0252565333177737 0.166251319353784 ENSG00000117682 DHDDS
ENST00000525546 0.934527077049066 0.0152553672478572 0.202648013181073 ENSG00000117682 DHDDS
ENST00000528557 0.934527077049066 0.0195981242915141 0.191369407706185 ENSG00000117682 DHDDS
ENST00000525326 0.934527077049066 0.0137563949205462 0.207054502490619 ENSG00000117682 DHDDS
ENST00000526278 0.934527077049066 0.0251222469774157 0.164358006591408 ENSG00000117682 DHDDS
ENST00000436153 0.934527077049066 0.00997666883238233 0.189026169720996 ENSG00000117682 DHDDS
ENST00000529688 0.934527077049066 0.0246057020750227 0.166050671108509 ENSG00000117682 DHDDS
ENST00000530781 0.934527077049066 0.0997297864752014 0.16489444416301 ENSG00000117682 DHDDS
ENST00000531955 0.934527077049066 0.0126129423388789 0.192470312314619 ENSG00000117682 DHDDS
ENST00000525410 0.934527077049066 0.016056336695139 0.16560547282175 ENSG00000117682 DHDDS
ENST00000430232 0.934527077049066 0.00602364762853923 0.14352224922349 ENSG00000117682 DHDDS
ENST00000431933 0.962966091429442 0.713551442326373 0.0182066201938091 ENSG00000117682 DHDDS
ENST00000416052 0.97124297458485 0.792443887514667 0.0178699727609983 ENSG00000117682 DHDDS
ENST00000446498 0.96801067516127 0.760895856026955 0.04240379543374 ENSG00000223583 RP3-476K8.4
ENST00000423060 0.936838766453669 0.449952444037356 -0.096680927887504 ENSG00000225891 RP3-476K8.3
ENST00000468388 0.936838766453669 0.441863590729828 0.0443957104583116 ENSG00000198830 HMGN2
ENST00000479815 0.934527077049066 0.24060554137062 0.065302483708253 ENSG00000198830 HMGN2
ENST00000460563 0.934527077049066 0.264459780555849 0.0645959436826313 ENSG00000198830 HMGN2
ENST00000464888 0.934527077049066 0.256012755819768 0.0619094472872706 ENSG00000198830 HMGN2
ENST00000463817 0.934527077049066 0.280849178943356 0.0598124044432042 ENSG00000198830 HMGN2
ENST00000467700 0.934527077049066 0.291171103564357 0.0555358945942274 ENSG00000198830 HMGN2
ENST00000361427 0.934527077049066 0.289697977839392 0.0537678681444948 ENSG00000198830 HMGN2
ENST00000466194 0.934527077049066 0.293251735432608 0.0579634514559067 ENSG00000198830 HMGN2
ENST00000493418 0.934527077049066 0.295795977554715 0.0605260087910434 ENSG00000198830 HMGN2
ENST00000525525 0.934527077049066 0.347392660223957 0.107296270012582 ENSG00000117676 RPS6KA1
ENST00000526040 0.934527077049066 0.113730120062516 0.15442449503731 ENSG00000117676 RPS6KA1
ENST00000374168 0.934527077049066 0.174455698597875 0.0985914320838254 ENSG00000117676 RPS6KA1
ENST00000524436 0.934527077049066 0.189402210853034 0.133352380567131 ENSG00000117676 RPS6KA1
ENST00000374166 0.934527077049066 0.176354399957306 0.098111904810909 ENSG00000117676 RPS6KA1
ENST00000526792 0.934527077049066 0.0874181265738906 0.122422652397421 ENSG00000117676 RPS6KA1
ENST00000529454 0.934527077049066 0.0967047776456855 0.154737504709813 ENSG00000117676 RPS6KA1
ENST00000374162 0.934527077049066 0.0872489446119134 0.122403239974778 ENSG00000117676 RPS6KA1
ENST00000530003 0.934527077049066 0.232775502427014 0.0845038958664666 ENSG00000117676 RPS6KA1
ENST00000366866 0.934527077049066 0.243335955669917 0.120724975621004 ENSG00000117676 RPS6KA1
ENST00000531113 0.934527077049066 0.073210766210385 0.125490021647202 ENSG00000117676 RPS6KA1
ENST00000374163 0.934527077049066 0.295424270903434 0.0763704463381519 ENSG00000117676 RPS6KA1
ENST00000530607 0.948183625514535 0.606673400564351 0.0611355292349556 ENSG00000117676 RPS6KA1
ENST00000531382 0.934527077049066 0.147686437315123 0.107985538990002 ENSG00000117676 RPS6KA1
ENST00000525582 0.945424868678432 0.58012122313204 -0.0804700226641328 ENSG00000117676 RPS6KA1
ENST00000527264 0.934527077049066 0.229723157746076 0.122877923441941 ENSG00000117676 RPS6KA1
ENST00000474934 0.934527077049066 0.2355262088523 0.138051164629089 ENSG00000117676 RPS6KA1
ENST00000459548 0.934527077049066 0.0109403230618015 0.167950687031004 ENSG00000238705 MIR1976
ENST00000488985 0.974490019815272 0.816194138505606 0.0322853189131446 ENSG00000117676 RPS6KA1
ENST00000403732 0.934527077049066 0.264169145658393 0.099196174940526 ENSG00000117676 RPS6KA1
ENST00000530305 0.934527077049066 0.0290028962575543 0.270618082274797 ENSG00000117676 RPS6KA1
ENST00000438977 0.966212725216118 0.744623884207389 -0.0361064639469249 ENSG00000117676 RPS6KA1
ENST00000569378 0.966509618791851 0.74715410256159 0.0473765313099005 ENSG00000260063 RP5-968P14.2
ENST00000324856 0.994087270096875 0.940739075628116 0.00239259139233608 ENSG00000117713 ARID1A
ENST00000457599 0.936838766453669 0.462909160127585 0.0250130220939741 ENSG00000117713 ARID1A
ENST00000524572 0.938076788370093 0.512060635875837 0.0728351032539809 ENSG00000117713 ARID1A
ENST00000374152 0.960843271390949 0.69776988044737 0.014520684553101 ENSG00000117713 ARID1A
ENST00000578818 0.945668967629152 0.582937424858681 -0.0608123801132553 ENSG00000266138 RN7SL501P
ENST00000430291 0.934527077049066 0.384881209416605 0.0777417922595576 ENSG00000117713 ARID1A
ENST00000430799 0.936838766453669 0.478987470617727 -0.0304432943055325 ENSG00000117713 ARID1A
ENST00000466382 0.938076788370093 0.512860054096361 -0.0297905674549215 ENSG00000117713 ARID1A
ENST00000540690 0.939767805515961 0.538623465360565 -0.0280154738459871 ENSG00000117713 ARID1A
ENST00000532781 0.9422847416082 0.561997312702017 -0.0275370555017596 ENSG00000117713 ARID1A
ENST00000430292 0.967015788869765 0.75152722787761 -0.0328764022949808 ENSG00000060642 PIGV
ENST00000472757 0.960071876783532 0.6932681825239 -0.028775878590956 ENSG00000060642 PIGV
ENST00000078527 0.971111796438726 0.790624922964682 -0.0199700535756785 ENSG00000060642 PIGV
ENST00000431541 0.966345147556439 0.746434737938396 -0.0325685758061908 ENSG00000060642 PIGV
ENST00000449950 0.954325828480229 0.654611242058943 -0.0335860178315339 ENSG00000060642 PIGV
ENST00000374145 0.96400675885126 0.726940989374705 -0.0265535914214147 ENSG00000060642 PIGV
ENST00000455364 0.950076604205807 0.616879104033966 -0.0500748007930113 ENSG00000060642 PIGV
ENST00000374142 0.941695876021166 0.557856752567586 0.0463634998697761 ENSG00000204160 ZDHHC18
ENST00000374141 0.983300991716591 0.876056461791061 0.0116168472580185 ENSG00000204160 ZDHHC18
ENST00000534643 0.976708667136822 0.83151576556649 -0.0183840137977679 ENSG00000204160 ZDHHC18
ENST00000488397 0.938076788370093 0.517141262789253 0.0552248986477193 ENSG00000204160 ZDHHC18
ENST00000478902 0.953633262384242 0.64857051003576 0.0569348929684182 ENSG00000204160 ZDHHC18
ENST00000339276 0.934527077049066 0.216982367025014 0.100470870213324 ENSG00000175793 SFN
ENST00000374135 0.934527077049066 0.368706379875609 -0.0581814545015301 ENSG00000142751 GPN2
ENST00000448791 0.934527077049066 0.321391762686777 -0.0956487260455844 ENSG00000226698 RP1-50O24.6
ENST00000374133 0.934527077049066 0.342178361208604 -0.0728776090238032 ENSG00000142751 GPN2
ENST00000477418 0.934527077049066 0.339959795811048 -0.0735861294848129 ENSG00000142751 GPN2
ENST00000431781 0.998480144440494 0.975034511798346 -0.00265095873322017 ENSG00000142751 GPN2
ENST00000461282 0.934527077049066 0.353339288411913 -0.112035484141184 ENSG00000142751 GPN2
ENST00000445019 0.934527077049066 0.0361065679888693 0.231138105216713 ENSG00000198746 GPATCH3
ENST00000361720 0.934527077049066 0.0500072718086319 0.172545917369809 ENSG00000198746 GPATCH3
ENST00000450844 0.934527077049066 0.131822913786895 0.190946973044784 ENSG00000198746 GPATCH3
ENST00000435827 0.93765021306005 0.5026158083675 0.0410498148268858 ENSG00000090273 NUDC
ENST00000321265 0.942014087438619 0.559276888346073 0.0328744361106773 ENSG00000090273 NUDC
ENST00000452707 0.93560752740295 0.431096600575329 0.0500001256050739 ENSG00000090273 NUDC
ENST00000484772 0.948461198458545 0.608082334692752 0.032802002197758 ENSG00000090273 NUDC
ENST00000320567 0.934527077049066 0.248068649786368 0.0914723382471506 ENSG00000175707 C1orf172
ENST00000522111 0.947103279621213 0.594972239029372 0.0428880186640517 ENSG00000253368 TRNP1
ENST00000531285 0.983870423915209 0.878424762221255 0.0149534457062158 ENSG00000253368 TRNP1
ENST00000289166 0.980854286751698 0.859429466626406 -0.0275414622560758 ENSG00000158246 FAM46B
ENST00000374089 0.934527077049066 0.0341994892174596 -0.159909646021684 ENSG00000090020 SLC9A1
ENST00000263980 0.936838766453669 0.474329457145343 -0.0381115892304356 ENSG00000090020 SLC9A1
ENST00000490329 0.934527077049066 0.027368563905849 -0.21896780299847 ENSG00000090020 SLC9A1
ENST00000545949 0.989151637342766 0.908119945784096 0.00713182378501582 ENSG00000090020 SLC9A1
ENST00000447808 0.934527077049066 0.159316083513656 -0.137258353201573 ENSG00000090020 SLC9A1
ENST00000374086 0.934527077049066 0.369113673221913 0.0558754179119623 ENSG00000090020 SLC9A1
ENST00000374084 0.992889023178029 0.931232374682799 0.00671018602502978 ENSG00000090020 SLC9A1
ENST00000446783 0.936838766453669 0.466258519212602 -0.0782706136452079 ENSG00000214973 CHCHD3P3
ENST00000449818 0.955828687538259 0.661864530510126 0.0682711693157313 ENSG00000225159 NPM1P39
ENST00000319394 0.936838766453669 0.483114453144197 0.0449299798738879 ENSG00000142784 WDTC1
ENST00000361771 0.936838766453669 0.485584551649001 0.0444684772105708 ENSG00000142784 WDTC1
ENST00000516289 0.970388233285906 0.784198099916926 0.0282549708784431 ENSG00000252098 Y_RNA
ENST00000447062 0.972114712847549 0.799800021193441 0.0154165160202015 ENSG00000142784 WDTC1
ENST00000491239 0.966551517808028 0.747290005704191 0.0200608196969218 ENSG00000142784 WDTC1
ENST00000472249 0.951674012988671 0.631848509668184 0.0435154761178656 ENSG00000142784 WDTC1
ENST00000428741 0.969699123500239 0.780299960396511 0.0241993200040907 ENSG00000243659 RP11-4K3__A.3
ENST00000374076 0.967015788869765 0.751689747310742 0.0237326629756859 ENSG00000186501 TMEM222
ENST00000464720 0.967015788869765 0.751689747310742 0.0237326629756859 ENSG00000186501 TMEM222
ENST00000608611 0.967015788869765 0.751689747310742 0.0237326629756859 ENSG00000186501 TMEM222
ENST00000466759 0.95088300575827 0.622308235534293 0.0343669679028761 ENSG00000186501 TMEM222
ENST00000486082 0.968182560704002 0.762543798175291 0.0200872427320763 ENSG00000186501 TMEM222
ENST00000464813 0.949160331764956 0.613275075009747 0.0306478363637698 ENSG00000186501 TMEM222
ENST00000478104 0.938076788370093 0.526101253007128 0.0471768023310775 ENSG00000186501 TMEM222
ENST00000498220 0.961284323340717 0.700781432616853 0.0241026947584219 ENSG00000186501 TMEM222
ENST00000384161 0.934527077049066 0.0259736862037744 -0.315964620858813 ENSG00000206888 RNU6-48P
ENST00000486001 0.934527077049066 0.126754006693307 -0.228650244373533 ENSG00000241547 RP11-4K3__A.5
ENST00000471456 0.998772505084787 0.981592898315478 -0.0021612166667736 ENSG00000186501 TMEM222
ENST00000470223 0.97076700518688 0.78816252125367 0.0253332925618372 ENSG00000186501 TMEM222
ENST00000318074 0.954325828480229 0.654882197243971 -0.0699836286384283 ENSG00000142765 SYTL1
ENST00000483926 0.954325828480229 0.654399623360452 -0.0700884585621879 ENSG00000142765 SYTL1
ENST00000473280 0.934527077049066 0.208612693696204 0.12489864790124 ENSG00000142765 SYTL1
ENST00000543823 0.938076788370093 0.510380296328641 -0.103079117502663 ENSG00000142765 SYTL1
ENST00000490170 0.936838766453669 0.450186189624608 -0.118108494511484 ENSG00000142765 SYTL1
ENST00000496001 0.934527077049066 0.286452209024633 -0.140941056098402 ENSG00000142765 SYTL1
ENST00000485269 0.946617689853009 0.591818223560551 -0.0687015073957221 ENSG00000142765 SYTL1
ENST00000475199 0.979124336346554 0.847851327951333 0.0290575895540541 ENSG00000142765 SYTL1
ENST00000486046 0.998396275236365 0.974762424406051 0.00335323831219233 ENSG00000142733 MAP3K6
ENST00000472410 0.943392460734024 0.570671449587086 0.0526164242317232 ENSG00000142733 MAP3K6
ENST00000374040 0.944353535971152 0.575758212388596 0.0564663469442613 ENSG00000142733 MAP3K6
ENST00000493901 0.944883147393829 0.577739861669264 0.0561876941719184 ENSG00000142733 MAP3K6
ENST00000470890 0.934527077049066 0.180258404764986 -0.121133848260148 ENSG00000142733 MAP3K6
ENST00000357582 0.94694333914966 0.593903740292019 0.0537599857754874 ENSG00000142733 MAP3K6
ENST00000476509 0.934527077049066 0.245251364397117 -0.124870128026662 ENSG00000142733 MAP3K6
ENST00000495230 0.934527077049066 0.233212873369688 -0.155723778682665 ENSG00000142733 MAP3K6
ENST00000270879 0.960878116693189 0.697847880355649 0.044135098487285 ENSG00000142748 FCN3
ENST00000354982 0.960878116693189 0.697847880355649 0.044135098487285 ENSG00000142748 FCN3
ENST00000374024 0.934527077049066 0.265517574902975 -0.12149157343724 ENSG00000181773 GPR3
ENST00000430629 0.983047348684176 0.874313389289401 -0.00508315912332316 ENSG00000158195 WASF2
ENST00000536657 0.968075290002203 0.761172368761686 -0.0118717915798305 ENSG00000158195 WASF2
ENST00000492975 0.939705934401648 0.536168987035584 -0.096856033242982 ENSG00000241169 RP4-752I6.1
ENST00000443579 0.969127324695374 0.772573442582519 -0.0391350443704506 ENSG00000237429 RP1-159A19.4
ENST00000247087 0.934527077049066 0.35059904923954 0.0720804313251464 ENSG00000126705 AHDC1
ENST00000374011 0.934527077049066 0.350133593987284 0.073292516591981 ENSG00000126705 AHDC1
ENST00000487743 0.949587232096797 0.614697467528531 -0.0715690420918011 ENSG00000126705 AHDC1
ENST00000490295 0.944912345165567 0.577984724147436 0.0455825296959635 ENSG00000126705 AHDC1
ENST00000480033 0.934527077049066 0.379395534130962 0.0702996284565313 ENSG00000126705 AHDC1
ENST00000433132 0.934527077049066 0.289756906923237 0.121795876545685 ENSG00000235912 RP1-159A19.3
ENST00000361157 0.968956763111299 0.768046462768223 -0.0461879220205692 ENSG00000126709 IFI6
ENST00000339145 0.968956763111299 0.768588759059348 -0.0460767959013655 ENSG00000126709 IFI6
ENST00000362020 0.968956763111299 0.768046462768223 -0.0461879220205692 ENSG00000126709 IFI6
ENST00000430683 0.934597500255643 0.411595583330875 -0.103948780652249 ENSG00000225886 RP11-288L9.4
ENST00000373954 0.934527077049066 0.256051145345179 -0.0771715848678797 ENSG00000009780 FAM76A
ENST00000419687 0.936838766453669 0.462479665558387 -0.0511705729693653 ENSG00000009780 FAM76A
ENST00000373949 0.93560752740295 0.428681136456366 -0.0528028552447209 ENSG00000009780 FAM76A
ENST00000530324 0.972199362810592 0.803005965888157 -0.0181896088196408 ENSG00000009780 FAM76A
ENST00000234549 0.953437388966815 0.646602930814738 -0.0330938199366678 ENSG00000009780 FAM76A
ENST00000010299 0.953437388966815 0.646602930814738 -0.0330938199366678 ENSG00000009780 FAM76A
ENST00000446554 0.934527077049066 0.299553583933499 -0.119272972970492 ENSG00000231344 RP3-426I6.2
ENST00000425462 0.935464269458717 0.414384028947979 0.0949060856751562 ENSG00000230833 RPEP3
ENST00000446647 0.991997708357638 0.924169420949162 -0.00859521030508308 ENSG00000009780 FAM76A
ENST00000373943 0.934527077049066 0.053050222934381 -0.14629223575457 ENSG00000117758 STX12
ENST00000440806 0.934527077049066 0.322922072995759 -0.0635722117903692 ENSG00000117758 STX12
ENST00000468761 0.934527077049066 0.163742715368394 -0.0967106732563744 ENSG00000117758 STX12
ENST00000602607 0.969039490181602 0.76974468579106 -0.0342616407367983 ENSG00000269971 RP3-426I6.5
ENST00000481874 0.999192597091856 0.989800158236845 0.00142927544773845 ENSG00000117758 STX12
ENST00000472285 0.934527077049066 0.236127876282597 -0.109273241178268 ENSG00000117758 STX12
ENST00000602843 0.934527077049066 0.0755690494893273 0.198682441003336 ENSG00000270031 RP3-426I6.6
ENST00000311772 0.940884600053241 0.553828076759671 0.0279802261563733 ENSG00000117751 PPP1R8
ENST00000236412 0.940884600053241 0.553835758686572 0.0279915709540496 ENSG00000117751 PPP1R8
ENST00000373931 0.940924010376968 0.554002840765059 0.0280070150256027 ENSG00000117751 PPP1R8
ENST00000431586 0.993572714535396 0.935105279445922 -0.00424120683183405 ENSG00000117751 PPP1R8
ENST00000517138 0.96400675885126 0.726924905494888 -0.0417711351915339 ENSG00000252947 SCARNA1
ENST00000486634 0.934527077049066 0.19457660888184 0.105881313106464 ENSG00000117751 PPP1R8
ENST00000601459 0.936598472284663 0.438445440077362 0.075552545242969 ENSG00000268552 AL109927.1
ENST00000328928 0.961165570156756 0.699552056832506 -0.0320880942359278 ENSG00000130775 THEMIS2
ENST00000373925 0.961165570156756 0.699552056832506 -0.0320880942359278 ENSG00000130775 THEMIS2
ENST00000373927 0.958341177775488 0.680061104994926 -0.0341900108582222 ENSG00000130775 THEMIS2
ENST00000427466 0.952243931684045 0.638303920912505 -0.0424401810264087 ENSG00000130775 THEMIS2
ENST00000442118 0.983642339144272 0.877507032743708 -0.0141406884407991 ENSG00000130775 THEMIS2
ENST00000467258 0.944140050024947 0.574830795581371 -0.0480886255216028 ENSG00000130775 THEMIS2
ENST00000373921 0.961165570156756 0.699552056832506 -0.0320880942359278 ENSG00000130775 THEMIS2
ENST00000466068 0.972153010509862 0.800845782387682 -0.0235936873308623 ENSG00000130775 THEMIS2
ENST00000482828 0.977366680990859 0.835901021056658 -0.021450542622598 ENSG00000130775 THEMIS2
ENST00000456990 0.956348041126037 0.666848667159974 -0.0414863367136089 ENSG00000130775 THEMIS2
ENST00000492877 0.972455543517979 0.80437050322521 -0.0249742733858778 ENSG00000130775 THEMIS2
ENST00000373912 0.999731362544593 0.997670767526854 -0.000144661013710104 ENSG00000117748 RPA2
ENST00000419958 0.937390573308913 0.495641148054696 -0.0428196814373597 ENSG00000117748 RPA2
ENST00000373909 0.969668183264499 0.780048735179604 0.0142149977625339 ENSG00000117748 RPA2
ENST00000313433 0.956757720402001 0.671846035443706 0.022252809845607 ENSG00000117748 RPA2
ENST00000444045 0.954325828480229 0.654532405349479 0.028123660123607 ENSG00000117748 RPA2
ENST00000373894 0.962966091429442 0.715506034736527 -0.0374809835672526 ENSG00000130768 SMPDL3B
ENST00000548116 0.962966091429442 0.715506034736527 -0.0374809835672526 ENSG00000130768 SMPDL3B
ENST00000411604 0.986387007774802 0.894835021894768 -0.0109601615050705 ENSG00000130768 SMPDL3B
ENST00000373888 0.943207443777478 0.569692678345191 -0.0515839367307036 ENSG00000130768 SMPDL3B
ENST00000549094 0.962966091429442 0.715506034736527 -0.0374809835672526 ENSG00000130768 SMPDL3B
ENST00000448015 0.980789030828605 0.859036756119434 -0.0277657261869706 ENSG00000227050 RP11-460I13.2
ENST00000373884 0.988673206369307 0.905323157181955 0.00999687178048311 ENSG00000158156 XKR8
ENST00000481387 0.961284323340717 0.701016486672504 -0.04714355699744 ENSG00000158156 XKR8
ENST00000373871 0.934527077049066 0.337469779119644 -0.0519945845724926 ENSG00000158161 EYA3
ENST00000436342 0.934527077049066 0.337469779119644 -0.0519945845724926 ENSG00000158161 EYA3
ENST00000373864 0.934527077049066 0.243729785493935 -0.09572782989167 ENSG00000158161 EYA3
ENST00000540618 0.936838766453669 0.471470755160097 -0.0540571534845462 ENSG00000158161 EYA3
ENST00000545175 0.936838766453669 0.478299588483315 -0.0534438814201409 ENSG00000158161 EYA3
ENST00000373863 0.934745643449746 0.413558457853463 -0.0636360689442487 ENSG00000158161 EYA3
ENST00000495923 0.998814903652465 0.986010981706346 0.00131325005302792 ENSG00000158161 EYA3
ENST00000471498 0.934527077049066 0.354731024076987 -0.0773602050668024 ENSG00000158161 EYA3
ENST00000426041 0.939767805515961 0.541240130909437 0.0563912838401193 ENSG00000238231 RP11-460I13.6
ENST00000468665 0.934527077049066 0.0394723158691427 -0.189570081489148 ENSG00000158161 EYA3
ENST00000476501 0.934527077049066 0.0503208133113651 -0.269221281617212 ENSG00000240750 RN7SL559P
ENST00000543748 0.934527077049066 0.106923748823291 0.216141729346537 ENSG00000228589 SPCS2P4
ENST00000436160 0.934527077049066 0.136311791426907 0.201252108390436 ENSG00000228589 SPCS2P4
ENST00000373857 0.934527077049066 0.0633437503725374 0.238130913417517 ENSG00000169403 PTAFR
ENST00000539896 0.97950383734973 0.851620966093536 0.0285884734197592 ENSG00000169403 PTAFR
ENST00000305392 0.983854563048293 0.878349282489541 0.0231282837642386 ENSG00000169403 PTAFR
ENST00000603289 0.934527077049066 0.173713269855983 -0.0897772335556839 ENSG00000126698 DNAJC8
ENST00000321830 0.934527077049066 0.199829176947383 -0.193920731959496 ENSG00000215902 AL353354.1
ENST00000263697 0.934527077049066 0.219584303516434 -0.101927920496899 ENSG00000126698 DNAJC8
ENST00000596102 0.934527077049066 0.0496084415444497 -0.175020803502393 ENSG00000269804 AL353354.2
ENST00000489277 0.934527077049066 0.219584303516434 -0.101927920496899 ENSG00000126698 DNAJC8
ENST00000470967 0.934527077049066 0.188407126764094 -0.142555329315477 ENSG00000126698 DNAJC8
ENST00000482674 0.934527077049066 0.246652828523211 -0.135594992829292 ENSG00000126698 DNAJC8
ENST00000488868 0.934527077049066 0.249659827249516 -0.135229310236397 ENSG00000126698 DNAJC8
ENST00000497986 0.985396659704632 0.888864970046678 -0.00845640878252631 ENSG00000130770 ATPIF1
ENST00000335514 0.985396659704632 0.888864970046678 -0.00845640878252631 ENSG00000130770 ATPIF1
ENST00000468425 0.957657934918653 0.676412460417124 -0.0232890581059437 ENSG00000130770 ATPIF1
ENST00000465645 0.985396659704632 0.888864970046678 -0.00845640878252631 ENSG00000130770 ATPIF1
ENST00000604716 0.941326801305613 0.556392031517298 -0.0901509756978577 ENSG00000270605 RP5-1092A3.4
ENST00000253063 0.941066528523179 0.554538862306624 -0.0519015450134891 ENSG00000130766 SESN2
ENST00000479574 0.988017465108209 0.901517022032084 -0.00978940431087327 ENSG00000130772 MED18
ENST00000373842 0.942130923834454 0.561245814598552 0.0440337583087535 ENSG00000130772 MED18
ENST00000398997 0.942130923834454 0.561245814598552 0.0440337583087535 ENSG00000130772 MED18
ENST00000475655 0.958718608611019 0.683902949736938 -0.0403972621072577 ENSG00000130772 MED18
ENST00000474683 0.954325828480229 0.654854888414627 -0.0418543436414107 ENSG00000130772 MED18
ENST00000373839 0.936838766453669 0.445018519116015 -0.0454381824020448 ENSG00000204138 PHACTR4
ENST00000463428 0.96487344146301 0.735211267997251 0.0217387929017411 ENSG00000204138 PHACTR4
ENST00000493669 0.934527077049066 0.385055123666736 -0.0572137997015333 ENSG00000204138 PHACTR4
ENST00000384052 0.940758540188734 0.553317250085722 0.0712181499686193 ENSG00000206779 Y_RNA
ENST00000373836 0.934527077049066 0.24337411050527 -0.0730951592642153 ENSG00000204138 PHACTR4
ENST00000438601 0.960944410175987 0.698916842802134 0.0569938368938764 ENSG00000229820 RP1-308E4.1
ENST00000408289 0.963911265350077 0.7242854463618 -0.0263426378318064 ENSG00000221216 RNU6ATAC27P
ENST00000398958 0.934527077049066 0.246075656435232 0.0397529864340301 ENSG00000180198 RCC1
ENST00000413987 0.934527077049066 0.028218907366642 0.0949646498765011 ENSG00000242125 SNHG3
ENST00000427469 0.934527077049066 0.130947961181692 0.0599077599390092 ENSG00000180198 RCC1
ENST00000447507 0.934527077049066 0.122766252846519 0.0980591312139725 ENSG00000242125 SNHG3
ENST00000434290 0.934527077049066 0.131383120490992 0.0592865556576702 ENSG00000180198 RCC1
ENST00000373833 0.934527077049066 0.242525451054127 0.0401060916659749 ENSG00000180198 RCC1
ENST00000437681 0.934527077049066 0.0891798262174233 0.0838628496105328 ENSG00000242125 SNHG3
ENST00000364938 0.934527077049066 0.129979403231341 0.215122108957222 ENSG00000242125 SNHG3
ENST00000363217 0.934527077049066 0.00479595256262676 0.430232781829556 ENSG00000200087 SNORA73B
ENST00000419074 0.947971026850598 0.60536556598262 0.0300357925073289 ENSG00000180198 RCC1
ENST00000459072 0.978246256984042 0.843440274615773 -0.0245061337928285 ENSG00000238821 snoU13
ENST00000373832 0.967087331520895 0.75408272830966 -0.0153195299091027 ENSG00000180198 RCC1
ENST00000373831 0.969131250852804 0.773819095590486 0.0197239981672643 ENSG00000180198 RCC1
ENST00000411533 0.956580380695998 0.669522052516874 0.030103361267526 ENSG00000180198 RCC1
ENST00000486790 0.971666865424272 0.796940947907289 -0.0199911231836203 ENSG00000180198 RCC1
ENST00000430407 0.990336164580113 0.915570196075769 0.00682510636459492 ENSG00000180198 RCC1
ENST00000447051 0.934527077049066 0.00241268447598436 -0.474390906054323 ENSG00000231468 PRDX3P2
ENST00000429051 0.99635933161766 0.959212408878284 -0.00409563100470335 ENSG00000180198 RCC1
ENST00000478232 0.934527077049066 0.240116008130675 0.109334805755684 ENSG00000180198 RCC1
ENST00000373830 0.934527077049066 0.368487440082116 0.0507424602452914 ENSG00000180098 TRNAU1AP
ENST00000495995 0.934527077049066 0.329946896873799 0.0709496010399944 ENSG00000180098 TRNAU1AP
ENST00000411406 0.999338852924955 0.991957791552716 -0.00106501830146917 ENSG00000180098 TRNAU1AP
ENST00000480930 0.934527077049066 0.332641303003459 0.0556575096915757 ENSG00000180098 TRNAU1AP
ENST00000491577 0.934527077049066 0.315964519652481 0.0575729724372817 ENSG00000180098 TRNAU1AP
ENST00000464880 0.971601519449171 0.794873555361854 0.0239878556339309 ENSG00000180098 TRNAU1AP
ENST00000497790 0.950076604205807 0.617140731596487 0.0478647968026312 ENSG00000180098 TRNAU1AP
ENST00000495215 0.940964047548804 0.5540834434955 0.04141691700283 ENSG00000180098 TRNAU1AP
ENST00000464093 0.936838766453669 0.467055251258431 0.0563907691562224 ENSG00000180098 TRNAU1AP
ENST00000484775 0.934527077049066 0.391235604786067 0.0496171334491394 ENSG00000180098 TRNAU1AP
ENST00000464612 0.984815096389844 0.883911072850158 0.0116793134661722 ENSG00000197989 SNHG12
ENST00000475441 0.989440116927557 0.909778710383355 0.00914399108912871 ENSG00000197989 SNHG12
ENST00000531126 0.97294044253611 0.807500157678248 0.0190200409072089 ENSG00000197989 SNHG12
ENST00000461448 0.97294044253611 0.807500157678248 0.0190200409072089 ENSG00000197989 SNHG12
ENST00000470977 0.971365428792543 0.793236422015775 0.0204742913859977 ENSG00000197989 SNHG12
ENST00000474814 0.971365428792543 0.793236422015775 0.0204742913859977 ENSG00000197989 SNHG12
ENST00000481368 0.951906287873352 0.634420311305364 0.0367751540349891 ENSG00000197989 SNHG12
ENST00000481220 0.971365428792543 0.793377785931767 0.0204558902569908 ENSG00000197989 SNHG12
ENST00000488745 0.972199362810592 0.803307546275677 0.0195277512750904 ENSG00000197989 SNHG12
ENST00000483436 0.97316017659666 0.808595412431534 0.018862417866668 ENSG00000197989 SNHG12
ENST00000408612 0.973522162797394 0.810231168208865 0.0358739399727294 ENSG00000221539 SNORD99
ENST00000384581 0.977896335176419 0.841606095414255 0.0228241524625408 ENSG00000197989 SNHG12
ENST00000464115 0.993566743281116 0.934329746688468 -0.00762787856784121 ENSG00000197989 SNHG12
ENST00000461832 0.993566743281116 0.934329746688468 -0.00762787856784121 ENSG00000197989 SNHG12
ENST00000384584 0.978246256984042 0.843446924495491 0.0308731192420315 ENSG00000197989 SNHG12
ENST00000384342 0.965823732675418 0.740700389435527 -0.0495923479281482 ENSG00000197989 SNHG12
ENST00000471683 0.934527077049066 0.216609197624488 -0.122104710251132 ENSG00000120656 TAF12
ENST00000373826 0.934527077049066 0.0878101897980634 -0.264714518408505 ENSG00000188060 RAB42
ENST00000465518 0.934527077049066 0.31712350854421 -0.154477333857693 ENSG00000188060 RAB42
ENST00000373824 0.947149719969221 0.595443427041142 -0.0333020186912224 ENSG00000120656 TAF12
ENST00000263974 0.945668967629152 0.585514935211964 -0.0343579177762414 ENSG00000120656 TAF12
ENST00000495422 0.936838766453669 0.464121480716306 -0.0486239185382516 ENSG00000120656 TAF12
ENST00000420776 0.934527077049066 0.369113892339505 0.131796133773433 ENSG00000229388 RP11-442N24__B.1
ENST00000427804 0.93560752740295 0.41725033235359 -0.0835018106902319 ENSG00000229388 RP11-442N24__B.1
ENST00000602813 0.936838766453669 0.468982222876086 -0.0833230047932531 ENSG00000270103 RNU11
ENST00000387069 0.936838766453669 0.468982222876086 -0.0833230047932531 ENSG00000270103 RNU11
ENST00000373816 0.96487344146301 0.735285449374946 0.0164612765564778 ENSG00000162419 GMEB1
ENST00000361872 0.936838766453669 0.464937165932557 0.0399117149394866 ENSG00000162419 GMEB1
ENST00000294409 0.936838766453669 0.473188493741705 0.0391827421453971 ENSG00000162419 GMEB1
ENST00000480454 0.934527077049066 0.323873022242371 0.0579109084174649 ENSG00000162419 GMEB1
ENST00000516968 0.934527077049066 0.288059714952527 -0.111005019409176 ENSG00000252777 SCARNA24
ENST00000474884 0.997576680328056 0.968663228346199 -0.0018883303262912 ENSG00000198492 YTHDF2
ENST00000542507 0.934527077049066 0.241141671964277 -0.0374977235114514 ENSG00000198492 YTHDF2
ENST00000373812 0.934527077049066 0.241855904014858 -0.0374564712923964 ENSG00000198492 YTHDF2
ENST00000541996 0.934527077049066 0.237869107660531 -0.0378214635966158 ENSG00000198492 YTHDF2
ENST00000478283 0.937273628855233 0.493981255713119 -0.0234919149967166 ENSG00000198492 YTHDF2
ENST00000496288 0.998814903652465 0.985576141463017 -0.000875162718601885 ENSG00000198492 YTHDF2
ENST00000475796 0.937390573308913 0.495550724218638 0.0428876474117041 ENSG00000198492 YTHDF2
ENST00000476976 0.974775097506542 0.81766326032594 0.0130035911305268 ENSG00000198492 YTHDF2
ENST00000468863 0.961562312571191 0.704594410977831 0.024476375145949 ENSG00000198492 YTHDF2
ENST00000234961 0.980752484532864 0.858664902663722 0.0168161096375282 ENSG00000116329 OPRD1
ENST00000443593 0.990135677803829 0.913179827159951 0.0112032939937258 ENSG00000226852 RP1-212P9.2
ENST00000418471 0.934527077049066 0.221858183941345 0.184927343009084 ENSG00000233427 RP1-212P9.3
ENST00000343067 0.934527077049066 0.35101246322015 -0.0514479720515593 ENSG00000159023 EPB41
ENST00000356093 0.934527077049066 0.35101246322015 -0.0514479720515593 ENSG00000159023 EPB41
ENST00000398863 0.934527077049066 0.35101246322015 -0.0514479720515593 ENSG00000159023 EPB41
ENST00000482464 0.970388233285906 0.785447505426337 -0.0192638647007245 ENSG00000159023 EPB41
ENST00000373800 0.934527077049066 0.329028736876348 -0.0824750735344904 ENSG00000159023 EPB41
ENST00000349460 0.934527077049066 0.329028736876348 -0.0824750735344904 ENSG00000159023 EPB41
ENST00000347529 0.934527077049066 0.329028736876348 -0.0824750735344904 ENSG00000159023 EPB41
ENST00000373798 0.934527077049066 0.36226726313926 -0.0512077438557378 ENSG00000159023 EPB41
ENST00000373797 0.934527077049066 0.287631043170398 -0.101032266920171 ENSG00000159023 EPB41
ENST00000425821 0.944606686980006 0.576633742700282 0.0556091398222669 ENSG00000225616 RP4-604A21.1
ENST00000488277 0.934527077049066 0.180519386804049 -0.162300695741126 ENSG00000159023 EPB41
ENST00000490308 0.934527077049066 0.294703394208636 -0.116497747487088 ENSG00000159023 EPB41
ENST00000460378 0.998702055602542 0.977987036692828 0.00155745306168044 ENSG00000159023 EPB41
ENST00000462032 0.999721688293792 0.997220429371389 0.000461248355330407 ENSG00000159023 EPB41
ENST00000521452 0.97482497339092 0.818352208592149 -0.0205709049287482 ENSG00000253304 TMEM200B
ENST00000420504 0.981330620975717 0.863606978553181 -0.0155037787607188 ENSG00000253304 TMEM200B
ENST00000413004 0.938076788370093 0.52650609722324 0.097974108050132 ENSG00000225750 RP11-242O24.3
ENST00000373795 0.995670889063857 0.951510410392283 -0.00227441890189975 ENSG00000116350 SRSF4
ENST00000546138 0.963911265350077 0.724305302757521 0.0116114230601807 ENSG00000116350 SRSF4
ENST00000466448 0.936838766453669 0.473261992625522 0.0247863486689052 ENSG00000116350 SRSF4
ENST00000450108 0.945668967629152 0.582261795208697 -0.0818189098471074 ENSG00000227637 RP11-242O24.5
ENST00000497015 0.936838766453669 0.481234417135447 0.0387029380692781 ENSG00000116350 SRSF4
ENST00000605204 0.934527077049066 0.389050154526245 0.0319195889973704 ENSG00000116350 SRSF4
ENST00000477193 0.936838766453669 0.458577678207904 0.050542350902663 ENSG00000116350 SRSF4
ENST00000489898 0.959863295563453 0.691357770977322 0.0297523703452043 ENSG00000116350 SRSF4
ENST00000472353 0.988065882568031 0.901826372743747 -0.00648273140922724 ENSG00000116350 SRSF4
ENST00000373791 0.947644970055284 0.600569749648017 0.0338324660097721 ENSG00000116353 MECR
ENST00000475773 0.953932846568684 0.652301124488056 0.0400898297324055 ENSG00000116353 MECR
ENST00000483435 0.934527077049066 0.345568960688254 0.0880882292789485 ENSG00000116353 MECR
ENST00000263702 0.958718608611019 0.683824733051474 0.0270593412573838 ENSG00000116353 MECR
ENST00000473030 0.934597500255643 0.409895580739517 0.0597759375844259 ENSG00000116353 MECR
ENST00000463412 0.936838766453669 0.472544288351543 0.0534434912402287 ENSG00000116353 MECR
ENST00000453185 0.934527077049066 0.239751466436633 0.106663086469948 ENSG00000116353 MECR
ENST00000478505 0.937273628855233 0.493581357310976 0.0508560283766977 ENSG00000116353 MECR
ENST00000490529 0.980612289583672 0.857293764311627 0.0124505984583926 ENSG00000116353 MECR
ENST00000464511 0.934527077049066 0.0960833441572408 -0.215329980034285 ENSG00000116353 MECR
ENST00000463052 0.995099901067135 0.946484367451462 0.00519414971613456 ENSG00000116353 MECR
ENST00000489248 0.994732089802561 0.943819956408695 0.00543209099725265 ENSG00000116353 MECR
ENST00000475861 0.964266090256317 0.729595141059673 0.0265898225784919 ENSG00000116353 MECR
ENST00000474946 0.972114712847549 0.799875869328776 -0.0202220454524182 ENSG00000116353 MECR
ENST00000464915 0.958148160314641 0.679079310925187 -0.0465605452082034 ENSG00000116353 MECR
ENST00000482610 0.934527077049066 0.392813178812911 -0.0797588399902414 ENSG00000116353 MECR
ENST00000484012 0.962063641350476 0.707400587215261 -0.0350373915093405 ENSG00000116353 MECR
ENST00000493928 0.952596746092336 0.640947984821831 -0.0499873772835729 ENSG00000116353 MECR
ENST00000427046 0.934527077049066 0.159108265783597 -0.209446996219186 ENSG00000237934 RP11-467D18.2
ENST00000345512 0.992974692886632 0.932107825139787 0.00548184698372042 ENSG00000060656 PTPRU
ENST00000373779 0.998159892116877 0.972531886505351 0.00229771698331579 ENSG00000060656 PTPRU
ENST00000323874 0.998159892116877 0.972531886505351 0.00229771698331579 ENSG00000060656 PTPRU
ENST00000356870 0.998159892116877 0.972531886505351 0.00229771698331579 ENSG00000060656 PTPRU
ENST00000428026 0.998159892116877 0.972531886505351 0.00229771698331579 ENSG00000060656 PTPRU
ENST00000460170 0.99876551886559 0.981025576355414 0.00158873008735719 ENSG00000060656 PTPRU
ENST00000408623 0.979033288336011 0.847058765891287 0.0157838327681745 ENSG00000221550 AL645859.1
ENST00000527027 0.934527077049066 0.22575443224508 -0.135500935808419 ENSG00000060656 PTPRU
ENST00000415600 0.939767805515961 0.539065862425663 0.0453064474947906 ENSG00000060656 PTPRU
ENST00000531385 0.972555841707782 0.804744223981703 -0.0231475713157552 ENSG00000060656 PTPRU
ENST00000526080 0.947644970055284 0.602615443572365 0.0711466720692642 ENSG00000060656 PTPRU
ENST00000493601 0.936838766453669 0.439034936913911 -0.0734339208055795 ENSG00000060656 PTPRU
ENST00000465525 0.951960332663469 0.636370973849002 -0.0451956963994167 ENSG00000060656 PTPRU
ENST00000492954 0.947126109856644 0.595065991229606 -0.0532407903201088 ENSG00000060656 PTPRU
ENST00000417651 0.968700686054495 0.766274959418813 -0.0408124036012743 ENSG00000230523 RP3-437I16.1
ENST00000373765 0.947518749513821 0.598164452824202 0.0820692491407528 ENSG00000162510 MATN1
ENST00000494561 0.934527077049066 0.148958617107946 0.0977412924521484 ENSG00000162510 MATN1
ENST00000477320 0.946378328291755 0.589361444425575 -0.0559675475308838 ENSG00000162510 MATN1
ENST00000414532 0.936838766453669 0.48199192377994 0.110081260053158 ENSG00000186056 MATN1-AS1
ENST00000454613 0.936838766453669 0.48199192377994 0.110081260053158 ENSG00000186056 MATN1-AS1
ENST00000414763 0.938076788370093 0.519419361890339 0.0943602987205046 ENSG00000186056 MATN1-AS1
ENST00000443076 0.972199362810592 0.802569846123921 -0.0221113824445734 ENSG00000186056 MATN1-AS1
ENST00000294507 0.934527077049066 0.280520858244514 -0.0937774254073788 ENSG00000162511 LAPTM5
ENST00000464569 0.934527077049066 0.256383528540856 -0.0692808304159637 ENSG00000162511 LAPTM5
ENST00000440358 0.947789487639335 0.603441430428641 0.0757738135521609 ENSG00000229607 RP5-1125N11.1
ENST00000430320 0.952905240976539 0.642382713618092 0.0588512912562165 ENSG00000223382 RP1-65J11.1
ENST00000438790 0.934527077049066 0.315057143342363 0.118014687633425 ENSG00000223382 RP1-65J11.1
ENST00000336798 0.950986631611178 0.623697869731527 0.0280289543427098 ENSG00000162512 SDC3
ENST00000339394 0.946068599367879 0.587566811484722 0.034010154682687 ENSG00000162512 SDC3
ENST00000471567 0.992315464185131 0.925526839985622 0.00755193032278547 ENSG00000162512 SDC3
ENST00000487984 0.934527077049066 0.37415715585881 -0.0890868232350751 ENSG00000162512 SDC3
ENST00000424085 0.934527077049066 0.314232408261878 -0.0458815665955181 ENSG00000134644 PUM1
ENST00000257075 0.934527077049066 0.314232408261878 -0.0458815665955181 ENSG00000134644 PUM1
ENST00000373747 0.934527077049066 0.313269181860444 -0.0459613865025213 ENSG00000134644 PUM1
ENST00000525843 0.93560752740295 0.420581362200492 -0.0338976428073891 ENSG00000134644 PUM1
ENST00000426105 0.962966091429442 0.714708356324159 -0.0137753944483085 ENSG00000134644 PUM1
ENST00000440538 0.967015788869765 0.751523354242595 -0.0118974229049418 ENSG00000134644 PUM1
ENST00000498419 0.93560752740295 0.427472282436985 -0.0439863236826664 ENSG00000134644 PUM1
ENST00000373741 0.965985129680244 0.742415072527614 -0.0123317465602252 ENSG00000134644 PUM1
ENST00000423018 0.966212725216118 0.744575895678073 -0.0122525320085172 ENSG00000134644 PUM1
ENST00000373742 0.966598089946576 0.747491848110558 -0.0119436032732483 ENSG00000134644 PUM1
ENST00000530669 0.943615356441939 0.571538836618837 -0.0420843842608629 ENSG00000134644 PUM1
ENST00000363284 0.999310829292134 0.990676009908382 0.00112023785501184 ENSG00000200154 SNORD103A
ENST00000529846 0.93560752740295 0.428730550738309 -0.0582400338850353 ENSG00000134644 PUM1
ENST00000525997 0.93560752740295 0.419789413039998 -0.0592151850689837 ENSG00000134644 PUM1
ENST00000527498 0.980173488001992 0.854681152061143 -0.0121473741610583 ENSG00000134644 PUM1
ENST00000365237 0.934597500255643 0.411542969106501 0.108450145859247 ENSG00000202107 SNORD103B
ENST00000498627 0.934527077049066 0.386860308581074 -0.112416537107239 ENSG00000134644 PUM1
ENST00000471894 0.934527077049066 0.223510047449425 -0.122951731533784 ENSG00000134644 PUM1
ENST00000490546 0.934527077049066 0.126378931242214 -0.131365649061795 ENSG00000134644 PUM1
ENST00000532678 0.939670905798864 0.535253231799393 -0.032518118834136 ENSG00000134644 PUM1
ENST00000363311 0.962518062184649 0.711191353372999 -0.0400930440655154 ENSG00000200181 SNORD85
ENST00000526128 0.936838766453669 0.484247043680928 0.0594077843784701 ENSG00000134644 PUM1
ENST00000526215 0.943207443777478 0.570179768030935 0.0268851950483146 ENSG00000134644 PUM1
ENST00000525948 0.963967086447775 0.724861790204589 0.0201147646507617 ENSG00000134644 PUM1
ENST00000480602 0.947149719969221 0.595679376915066 0.0315536467999652 ENSG00000134644 PUM1
ENST00000524516 0.934527077049066 0.347709752416621 0.0749801512225756 ENSG00000134644 PUM1
ENST00000417263 0.986018976281829 0.893418966032778 -0.0189669351788795 ENSG00000237329 RP11-201O14.1
ENST00000429616 0.934527077049066 0.092353101023558 0.18300461370904 ENSG00000232768 RP11-201O14.2
ENST00000531867 0.99895950758558 0.987295192172385 -0.0015915780580954 ENSG00000134644 PUM1
ENST00000373736 0.973522162797394 0.810209331377748 -0.0366281404434669 ENSG00000084628 NKAIN1
ENST00000263693 0.936838766453669 0.482391482080031 0.0913370839338083 ENSG00000084628 NKAIN1
ENST00000528449 0.961899182233801 0.706598705356704 0.0382007779917471 ENSG00000084628 NKAIN1
ENST00000398657 0.966212725216118 0.743733301695659 0.0398206401491401 ENSG00000084628 NKAIN1
ENST00000526106 0.936838766453669 0.484228390558915 0.0768501016941405 ENSG00000084628 NKAIN1
ENST00000530145 0.964747264457009 0.733768461511795 -0.0383420225693355 ENSG00000084628 NKAIN1
ENST00000533581 0.946577152433821 0.590263536680538 0.0356413545749124 ENSG00000084628 NKAIN1
ENST00000263694 0.934527077049066 0.224905293775117 0.0666070856278416 ENSG00000060688 SNRNP40
ENST00000486941 0.976950056155973 0.833501010516941 -0.0215113251349202 ENSG00000060688 SNRNP40
ENST00000489853 0.967087331520895 0.754210997499659 -0.024064754850567 ENSG00000060688 SNRNP40
ENST00000373720 0.934527077049066 0.375923029473777 -0.0748300940193224 ENSG00000060688 SNRNP40
ENST00000491106 0.964325089986938 0.730099429836854 0.0397912083900887 ENSG00000060688 SNRNP40
ENST00000446633 0.934527077049066 0.171818304691095 0.0749480177785682 ENSG00000060688 SNRNP40
ENST00000452686 0.9951664245079 0.94684187327447 -0.00904300397688892 ENSG00000229447 RP11-490K7.4
ENST00000474025 0.934527077049066 0.337546531988441 0.0879642551847393 ENSG00000060688 SNRNP40
ENST00000463988 0.934527077049066 0.031362099475911 0.176541782193423 ENSG00000060688 SNRNP40
ENST00000344147 0.973076777096775 0.808101884970554 0.0131098927360202 ENSG00000121766 ZCCHC17
ENST00000479629 0.973137267517262 0.808519716887522 0.0195081542707846 ENSG00000121766 ZCCHC17
ENST00000373714 0.973076777096775 0.808101884970554 0.0131098927360202 ENSG00000121766 ZCCHC17
ENST00000546109 0.946781339740502 0.592525749270412 0.0317102228142685 ENSG00000121766 ZCCHC17
ENST00000422613 0.940966142987162 0.554135118039428 0.0327952861292445 ENSG00000121766 ZCCHC17
ENST00000490049 0.934527077049066 0.369739621525484 0.0649817637040016 ENSG00000121766 ZCCHC17
ENST00000430143 0.934527077049066 0.11541199466692 0.117868867659848 ENSG00000229044 RP11-266K22.2
ENST00000373713 0.934527077049066 0.349449699872565 -0.0686878681259443 ENSG00000121769 FABP3
ENST00000497275 0.93560752740295 0.422620341468069 -0.0609438435312251 ENSG00000121769 FABP3
ENST00000498148 0.934527077049066 0.378544723479673 -0.0645210086827629 ENSG00000121769 FABP3
ENST00000482018 0.934527077049066 0.341039750201434 -0.067244441463894 ENSG00000121769 FABP3
ENST00000373710 0.934527077049066 0.169204082520565 0.0939296472556032 ENSG00000168528 SERINC2
ENST00000536859 0.934527077049066 0.174651069402048 0.093044857292047 ENSG00000168528 SERINC2
ENST00000487207 0.934527077049066 0.178646469155982 0.103958220587698 ENSG00000168528 SERINC2
ENST00000373709 0.934527077049066 0.217639539489525 0.0846996755224125 ENSG00000168528 SERINC2
ENST00000536384 0.934527077049066 0.256845006323939 0.077608876492231 ENSG00000168528 SERINC2
ENST00000491976 0.934527077049066 0.256845006323939 0.077608876492231 ENSG00000168528 SERINC2
ENST00000596131 0.953603331066291 0.648379261196325 -0.0646365052662109 ENSG00000268950 AC114494.1
ENST00000485464 0.942876427748662 0.565566652184055 -0.044911710239518 ENSG00000121764 HCRTR1
ENST00000468521 0.934527077049066 0.110227224456875 -0.208701061408105 ENSG00000121764 HCRTR1
ENST00000403528 0.934527077049066 0.103181397067434 -0.211834709609717 ENSG00000121764 HCRTR1
ENST00000373706 0.934527077049066 0.0441482445761752 -0.256825131027277 ENSG00000121764 HCRTR1
ENST00000373705 0.934527077049066 0.268089307143597 0.0803392220336888 ENSG00000121764 HCRTR1
ENST00000373703 0.934527077049066 0.247480776789383 0.0724620982373784 ENSG00000162517 PEF1
ENST00000461006 0.934527077049066 0.20464077892132 0.090926700332576 ENSG00000162517 PEF1
ENST00000478502 0.934527077049066 0.276392781477675 0.0780099147045717 ENSG00000162517 PEF1
ENST00000489164 0.934527077049066 0.329202393842241 0.0680158074678728 ENSG00000162517 PEF1
ENST00000492061 0.93560752740295 0.422003995298454 0.0623543020498632 ENSG00000162517 PEF1
ENST00000496805 0.951861396642952 0.632553128275461 0.0377623686013762 ENSG00000162517 PEF1
ENST00000472443 0.947398090559042 0.596924116876672 0.0424417890665309 ENSG00000162517 PEF1
ENST00000471219 0.94000121409757 0.544568101380052 0.0605865616155331 ENSG00000162517 PEF1
ENST00000440872 0.936838766453669 0.484831523949891 0.0580433862436182 ENSG00000162517 PEF1
ENST00000609625 0.961031410151153 0.699206977994516 -0.0426080405036241 ENSG00000235790 RP11-73M7.6
ENST00000609549 0.961031410151153 0.699206977994516 -0.0426080405036241 ENSG00000235790 RP11-73M7.6
ENST00000610043 0.966212725216118 0.744217337283473 -0.035966613790513 ENSG00000235790 RP11-73M7.6
ENST00000581333 0.934527077049066 0.391664161839969 -0.131021757623742 ENSG00000264078 RP11-73M7.9
ENST00000608332 0.992561736625448 0.926910244638223 0.0106706929149027 ENSG00000235790 RP11-73M7.6
ENST00000585660 0.981713335869273 0.865113680472997 -0.0202234510299559 ENSG00000235790 RP11-73M7.6
ENST00000591592 0.981713335869273 0.865113680472997 -0.0202234510299559 ENSG00000235790 RP11-73M7.6
ENST00000608246 0.974389921111081 0.815762759417818 -0.0276970055928913 ENSG00000235790 RP11-73M7.6
ENST00000608888 0.974248907052764 0.815149536130135 -0.0278447679579278 ENSG00000235790 RP11-73M7.6
ENST00000607926 0.979200423559123 0.848435185229926 -0.0228311338684073 ENSG00000235790 RP11-73M7.6
ENST00000610216 0.979200423559123 0.848435185229926 -0.0228311338684073 ENSG00000235790 RP11-73M7.6
ENST00000585413 0.980789030828605 0.859211969906708 -0.0212585140791531 ENSG00000235790 RP11-73M7.6
ENST00000609033 0.989617098626186 0.910309535980216 -0.0134842966122346 ENSG00000235790 RP11-73M7.6
ENST00000589462 0.981068959478301 0.860017335063507 -0.0210795764119995 ENSG00000235790 RP11-73M7.6
ENST00000593188 0.986329987053887 0.894721652000227 -0.0157491404766867 ENSG00000235790 RP11-73M7.6
ENST00000609373 0.990135677803829 0.913437292971332 -0.0129514271315314 ENSG00000235790 RP11-73M7.6
ENST00000587445 0.986245362315504 0.894229303520706 -0.0158483464822553 ENSG00000235790 RP11-73M7.6
ENST00000591929 0.986329987053887 0.894671364475742 -0.0157628149315101 ENSG00000235790 RP11-73M7.6
ENST00000609338 0.986329987053887 0.894671364475742 -0.0157628149315101 ENSG00000235790 RP11-73M7.6
ENST00000373672 0.96255883068741 0.711379634997272 0.0287594252292968 ENSG00000084636 COL16A1
ENST00000271069 0.962562674260066 0.711407666127335 0.0287782611871245 ENSG00000084636 COL16A1
ENST00000488128 0.984460058788054 0.881685348730273 -0.015286308961039 ENSG00000084636 COL16A1
ENST00000488897 0.998772505084787 0.981665704560933 -0.0025695417073744 ENSG00000084636 COL16A1
ENST00000461217 0.96400675885126 0.726353725537113 0.0497366475873436 ENSG00000084636 COL16A1
ENST00000445166 0.99876551886559 0.979467182475435 -0.00391298979653022 ENSG00000235790 RP11-73M7.6
ENST00000440437 0.991540950095184 0.920177275581183 0.0115615309228984 ENSG00000084636 COL16A1
ENST00000588288 0.985396659704632 0.889231587989928 -0.0217370636695858 ENSG00000235790 RP11-73M7.6
ENST00000466829 0.934527077049066 0.0333975533941463 -0.332684734383821 ENSG00000084636 COL16A1
ENST00000470799 0.969463989734082 0.776301025880623 -0.0353275642552356 ENSG00000084636 COL16A1
ENST00000482910 0.980612289583672 0.857355847500885 -0.0228493931999422 ENSG00000084636 COL16A1
ENST00000468459 0.934527077049066 0.386776834633209 -0.114259779133781 ENSG00000084636 COL16A1
ENST00000479100 0.957657934918653 0.67494146931432 -0.0570219189448938 ENSG00000084636 COL16A1
ENST00000458715 0.937931054772981 0.507064182848831 -0.0877071738466543 ENSG00000084636 COL16A1
ENST00000373668 0.946536626167631 0.590056042807243 0.0506720095887195 ENSG00000084636 COL16A1
ENST00000474000 0.953932846568684 0.651143471331136 0.059591937319453 ENSG00000084636 COL16A1
ENST00000482478 0.938076788370093 0.515678012479264 0.0881477787004321 ENSG00000084636 COL16A1
ENST00000529928 0.936838766453669 0.474689402167127 0.1031530284669 ENSG00000084636 COL16A1
ENST00000373667 0.947921071696524 0.604465719946323 0.0669374829486513 ENSG00000084636 COL16A1
ENST00000532877 0.934527077049066 0.191496704924548 0.198857026903699 ENSG00000084636 COL16A1
ENST00000465239 0.963629269034426 0.719757638777347 0.0539351624921185 ENSG00000121753 BAI2
ENST00000398556 0.951906287873352 0.634313585886695 0.0484045853293079 ENSG00000121753 BAI2
ENST00000398547 0.93560752740295 0.424797147670898 0.0815715850658827 ENSG00000121753 BAI2
ENST00000373655 0.93573980849294 0.435499829184224 0.0796675683229125 ENSG00000121753 BAI2
ENST00000373658 0.93573980849294 0.435499829184224 0.0796675683229125 ENSG00000121753 BAI2
ENST00000398542 0.936838766453669 0.483857461347582 0.0717278129956783 ENSG00000121753 BAI2
ENST00000465256 0.934527077049066 0.24782754794787 0.153200626156504 ENSG00000121753 BAI2
ENST00000257070 0.93573980849294 0.435499829184224 0.0796675683229125 ENSG00000121753 BAI2
ENST00000530999 0.934527077049066 0.217104217561428 0.173423469138933 ENSG00000121753 BAI2
ENST00000525655 0.934527077049066 0.164847769888917 0.190879705133261 ENSG00000121753 BAI2
ENST00000527361 0.969463989734082 0.778291459686902 0.029453888277472 ENSG00000121753 BAI2
ENST00000440175 0.936838766453669 0.460517661288909 0.081231110562086 ENSG00000121753 BAI2
ENST00000398538 0.967027804760825 0.752118834629083 0.0327066692083542 ENSG00000121753 BAI2
ENST00000484002 0.934527077049066 0.128875567342417 0.230045264489473 ENSG00000121753 BAI2
ENST00000466109 0.934527077049066 0.0388655290254265 -0.310678386632141 ENSG00000121753 BAI2
ENST00000420125 0.970753070572926 0.787959857114841 -0.0336343829648663 ENSG00000121753 BAI2
ENST00000530134 0.936838766453669 0.487332697267459 0.0911466303789375 ENSG00000121753 BAI2
ENST00000533175 0.934527077049066 0.264814101610884 0.145198910317269 ENSG00000121753 BAI2
ENST00000468430 0.934527077049066 0.0816439064692397 0.254550395286977 ENSG00000121753 BAI2
ENST00000473952 0.945668967629152 0.584958898672299 0.0805908350691927 ENSG00000121753 BAI2
ENST00000436464 0.947343447547805 0.596073669459487 0.0819106541555089 ENSG00000121753 BAI2
ENST00000581063 0.938076788370093 0.519009969924062 0.0524879147336267 ENSG00000266580 MIR4254
ENST00000527035 0.937273628855233 0.492148737597084 0.0917403785837787 ENSG00000254545 RP11-84A19.3
ENST00000257100 0.934527077049066 0.179599826557716 0.109780169991422 ENSG00000134668 SPOCD1
ENST00000373648 0.934527077049066 0.17961277029598 0.109779842880236 ENSG00000134668 SPOCD1
ENST00000360482 0.934527077049066 0.17961277029598 0.109779842880236 ENSG00000134668 SPOCD1
ENST00000473361 0.934527077049066 0.194703068428643 0.105962202645506 ENSG00000134668 SPOCD1
ENST00000452755 0.934527077049066 0.185618691218287 0.107643892145152 ENSG00000134668 SPOCD1
ENST00000533231 0.934527077049066 0.181365756012125 0.109399619592617 ENSG00000134668 SPOCD1
ENST00000528579 0.934527077049066 0.142830081142451 0.113008236951093 ENSG00000134668 SPOCD1
ENST00000532604 0.934527077049066 0.0981734727671008 0.121905403209113 ENSG00000134668 SPOCD1
ENST00000531039 0.934527077049066 0.0772659372826133 0.129332407963679 ENSG00000134668 SPOCD1
ENST00000468720 0.934527077049066 0.067973361704998 0.134902203019418 ENSG00000134668 SPOCD1
ENST00000485944 0.934527077049066 0.0715049890330118 0.133077706472527 ENSG00000134668 SPOCD1
ENST00000460061 0.934527077049066 0.0812498480622053 0.130317976821726 ENSG00000134668 SPOCD1
ENST00000529396 0.934527077049066 0.389293422850789 0.129013529314011 ENSG00000134668 SPOCD1
ENST00000528791 0.937415672715106 0.496434252045426 0.101958504938219 ENSG00000134668 SPOCD1
ENST00000525930 0.940091630060826 0.544856439864582 0.0918625515896111 ENSG00000134668 SPOCD1
ENST00000602889 0.934527077049066 0.271676692554813 -0.0821779956519897 ENSG00000269967 RP11-84A19.4
ENST00000602725 0.934527077049066 0.313510371022622 -0.0781278966989115 ENSG00000184007 PTP4A2
ENST00000344035 0.934527077049066 0.352856010286678 -0.0579192031718227 ENSG00000184007 PTP4A2
ENST00000356536 0.934527077049066 0.274554239997603 -0.0774186761110557 ENSG00000184007 PTP4A2
ENST00000457805 0.934527077049066 0.211468730155994 -0.120101102519811 ENSG00000184007 PTP4A2
ENST00000489313 0.934527077049066 0.194910449275816 -0.107529509011016 ENSG00000184007 PTP4A2
ENST00000602683 0.934527077049066 0.333545673839297 -0.0925701515029795 ENSG00000184007 PTP4A2
ENST00000470404 0.934527077049066 0.367958707312808 -0.085248488083299 ENSG00000184007 PTP4A2
ENST00000532001 0.934527077049066 0.30216829838848 -0.0989550022131962 ENSG00000184007 PTP4A2
ENST00000528253 0.934527077049066 0.313245297798994 -0.100817518619557 ENSG00000184007 PTP4A2
ENST00000391369 0.934527077049066 0.10514582685108 0.249423591447551 ENSG00000212673 AL136115.1
ENST00000484483 0.934527077049066 0.193099861674843 -0.160713092486998 ENSG00000184007 PTP4A2
ENST00000468531 0.934527077049066 0.349336627525652 -0.0651586427276305 ENSG00000184007 PTP4A2
ENST00000534796 0.934527077049066 0.154789033082769 -0.125224490942875 ENSG00000184007 PTP4A2
ENST00000532289 0.934527077049066 0.109080819634651 -0.12676928078004 ENSG00000184007 PTP4A2
ENST00000526960 0.934527077049066 0.265707866696824 -0.0608039802906185 ENSG00000184007 PTP4A2
ENST00000524384 0.934527077049066 0.125675791623137 -0.114143945913723 ENSG00000184007 PTP4A2
ENST00000528840 0.934527077049066 0.122913766566061 -0.114110256336829 ENSG00000184007 PTP4A2
ENST00000494444 0.934527077049066 0.124918463113526 -0.112446952060816 ENSG00000184007 PTP4A2
ENST00000529477 0.934527077049066 0.379941640659748 -0.0453162972214999 ENSG00000184007 PTP4A2
ENST00000533408 0.982535948232113 0.870283377786104 -0.00814975053293717 ENSG00000184007 PTP4A2
ENST00000475464 0.940667143862278 0.551365013519053 -0.033588730975721 ENSG00000184007 PTP4A2
ENST00000447478 0.934527077049066 0.278022254728334 -0.16366304243489 ENSG00000228634 RP4-534N18.2
ENST00000327300 0.93560752740295 0.426037001631892 -0.0301371364088259 ENSG00000121774 KHDRBS1
ENST00000307714 0.93560752740295 0.418568563310261 -0.0309066220701291 ENSG00000121774 KHDRBS1
ENST00000492989 0.942130923834454 0.561048831111588 -0.0231742631086202 ENSG00000121774 KHDRBS1
ENST00000484270 0.934527077049066 0.326817006611287 -0.0406763362288919 ENSG00000121774 KHDRBS1
ENST00000366152 0.943573191057623 0.571095327187167 -0.0406794604538574 ENSG00000203325 RP11-277A4.4
ENST00000487305 0.985396659704632 0.887859271015995 -0.00996200316735103 ENSG00000121775 TMEM39B
ENST00000336294 0.985984606481603 0.893246935102562 -0.00945772655776428 ENSG00000121775 TMEM39B
ENST00000438825 0.936838766453669 0.480591883905935 0.0609114387830774 ENSG00000121775 TMEM39B
ENST00000441402 0.987956308260132 0.901284373672688 -0.00873420878199201 ENSG00000121775 TMEM39B
ENST00000472503 0.934527077049066 0.401982781379412 0.0710809926257164 ENSG00000121775 TMEM39B
ENST00000456834 0.991710518365533 0.921403313965969 0.00737325586337559 ENSG00000121775 TMEM39B
ENST00000468135 0.987956308260132 0.901284373672688 -0.00873420878199201 ENSG00000121775 TMEM39B
ENST00000466321 0.936838766453669 0.480578223801679 0.0609102241418748 ENSG00000121775 TMEM39B
ENST00000373634 0.989811894572097 0.910980849511098 -0.00788062721225363 ENSG00000121775 TMEM39B
ENST00000427288 0.999182547960101 0.989755504832034 -0.000951421347192736 ENSG00000121775 TMEM39B
ENST00000476968 0.992309889268795 0.925478299792951 -0.00662156961468714 ENSG00000121775 TMEM39B
ENST00000498613 0.93560752740295 0.422293881405919 -0.0795084740928231 ENSG00000121775 TMEM39B
ENST00000577515 0.934527077049066 0.277937371925433 -0.119939456023849 ENSG00000266203 MIR5585
ENST00000373625 0.934527077049066 0.278986233684962 0.0390473855129997 ENSG00000025800 KPNA6
ENST00000471599 0.934527077049066 0.236469496982119 0.0449109491018657 ENSG00000025800 KPNA6
ENST00000537234 0.985032959974949 0.885425651118135 0.00576684673469798 ENSG00000025800 KPNA6
ENST00000469790 0.936838766453669 0.471556909537185 0.0394651652774639 ENSG00000025800 KPNA6
ENST00000545542 0.971507851129115 0.794492311696095 0.0108229584114559 ENSG00000025800 KPNA6
ENST00000446515 0.98179106847906 0.865286856659997 0.00832712179708386 ENSG00000025800 KPNA6
ENST00000515055 0.934527077049066 0.286949862577249 0.0504215265703005 ENSG00000250135 RP4-622L5.2
ENST00000373610 0.964266090256317 0.729519363148583 0.020006945046747 ENSG00000084652 TXLNA
ENST00000373609 0.96604445217177 0.742496686556519 0.0190028785102262 ENSG00000084652 TXLNA
ENST00000373602 0.969011734081232 0.769577083364068 0.0289194486789177 ENSG00000160050 CCDC28B
ENST00000469003 0.983047348684176 0.874098868428203 0.0190546158192167 ENSG00000160050 CCDC28B
ENST00000421922 0.969003998775851 0.769338566278977 0.0288646118828336 ENSG00000160050 CCDC28B
ENST00000461819 0.969003998775851 0.769195286963402 0.0289036190494667 ENSG00000160050 CCDC28B
ENST00000483009 0.989249872014281 0.90894567946535 -0.0112461467866673 ENSG00000160050 CCDC28B
ENST00000373604 0.934527077049066 0.169718843723747 0.183316980233134 ENSG00000224066 RP4-622L5.7
ENST00000421616 0.934527077049066 0.0199965113780619 0.34003339371086 ENSG00000224066 RP4-622L5.7
ENST00000537469 0.934527077049066 0.0929748832762567 0.208926584146379 ENSG00000160051 IQCC
ENST00000291358 0.934527077049066 0.094438225679915 0.208340769855719 ENSG00000160051 IQCC
ENST00000409358 0.934527077049066 0.00931125844831447 0.273014632367884 ENSG00000222046 DCDC2B
ENST00000487056 0.934527077049066 0.00994680357898216 0.270396748836846 ENSG00000222046 DCDC2B
ENST00000466796 0.945668967629152 0.583332709225055 0.0422188575572804 ENSG00000160055 TMEM234
ENST00000491434 0.947757349353546 0.603031712747444 0.0379835283387975 ENSG00000160055 TMEM234
ENST00000489170 0.949043869872664 0.61102168515413 0.0371599178018442 ENSG00000160055 TMEM234
ENST00000495091 0.934527077049066 0.255891323511211 0.143038694696736 ENSG00000160055 TMEM234
ENST00000461402 0.949043869872664 0.61102168515413 0.0371599178018442 ENSG00000160055 TMEM234
ENST00000483001 0.994134757206777 0.941029578961471 0.005879167761218 ENSG00000160055 TMEM234
ENST00000545122 0.961224894701506 0.700536026014297 -0.0305031111752263 ENSG00000160055 TMEM234
ENST00000309777 0.952243931684045 0.639167498649223 -0.0373575996461398 ENSG00000160055 TMEM234
ENST00000373593 0.951580692990971 0.63060443089521 -0.0383293916341531 ENSG00000160055 TMEM234
ENST00000344461 0.952905240976539 0.642631614304578 -0.0371412924940538 ENSG00000160055 TMEM234
ENST00000484490 0.953437388966815 0.646786381534641 -0.0364373379087877 ENSG00000160055 TMEM234
ENST00000485689 0.934527077049066 0.0952521132080751 -0.196411385581542 ENSG00000160055 TMEM234
ENST00000487174 0.947398090559042 0.597434126687504 -0.040461191791631 ENSG00000160055 TMEM234
ENST00000355082 0.934527077049066 0.23360351405826 0.0650784278907594 ENSG00000084623 EIF3I
ENST00000373586 0.93560752740295 0.428374316475473 0.0348945606305703 ENSG00000084623 EIF3I
ENST00000489353 0.934527077049066 0.198072152890716 0.0692609902996465 ENSG00000084623 EIF3I
ENST00000471486 0.934527077049066 0.327997070034671 0.0519988944863207 ENSG00000084623 EIF3I
ENST00000483517 0.934527077049066 0.288381919105301 0.055773849431164 ENSG00000084623 EIF3I
ENST00000474371 0.934527077049066 0.371822973815072 0.0416556383990023 ENSG00000084623 EIF3I
ENST00000423995 0.96742166425946 0.756253234357113 0.020858738321488 ENSG00000220785 MTMR9LP
ENST00000403496 0.963964760988173 0.72467295354399 0.0231156264223226 ENSG00000220785 MTMR9LP
ENST00000441044 0.962518062184649 0.711266522919332 0.0267834422369484 ENSG00000220785 MTMR9LP
ENST00000426597 0.954026414620733 0.653009947418148 0.0346587840292419 ENSG00000220785 MTMR9LP
ENST00000373582 0.934527077049066 0.270360111386073 0.103383071590917 ENSG00000183615 FAM167B
ENST00000336890 0.934527077049066 0.403111262105697 -0.0496639602327226 ENSG00000182866 LCK
ENST00000482949 0.947398090559042 0.597010456538847 -0.0298217680509356 ENSG00000182866 LCK
ENST00000495610 0.934527077049066 0.403111262105697 -0.0496639602327226 ENSG00000182866 LCK
ENST00000355928 0.947398090559042 0.597010456538847 -0.0298217680509356 ENSG00000182866 LCK
ENST00000476457 0.947398090559042 0.597010456538847 -0.0298217680509356 ENSG00000182866 LCK
ENST00000469765 0.934527077049066 0.403111262105697 -0.0496639602327226 ENSG00000182866 LCK
ENST00000373548 0.934527077049066 0.326002662568873 0.0499426144488959 ENSG00000116478 HDAC1
ENST00000481281 0.934527077049066 0.374203399773312 0.0493886918400085 ENSG00000116478 HDAC1
ENST00000463172 0.93560752740295 0.419422404131062 0.0455362250516141 ENSG00000116478 HDAC1
ENST00000428704 0.934527077049066 0.402640224589467 0.043722897548998 ENSG00000116478 HDAC1
ENST00000472928 0.934527077049066 0.370624939113642 0.0496837112594949 ENSG00000116478 HDAC1
ENST00000373541 0.934527077049066 0.35046835163898 0.0472884852407768 ENSG00000116478 HDAC1
ENST00000490081 0.992476255621063 0.926459823790925 0.00515118560294033 ENSG00000116478 HDAC1
ENST00000482310 0.989284435918469 0.909187387145502 -0.00658818974069582 ENSG00000116478 HDAC1
ENST00000476391 0.937415672715106 0.498839934810772 0.036007183571766 ENSG00000116478 HDAC1
ENST00000484305 0.936838766453669 0.484991927339336 0.0482747659152195 ENSG00000116478 HDAC1
ENST00000471488 0.934527077049066 0.139695087399836 0.0903356592502165 ENSG00000116478 HDAC1
ENST00000329421 0.956348041126037 0.666470013875634 0.0286741537479943 ENSG00000175130 MARCKSL1
ENST00000448134 0.999721688293792 0.996602221634355 -0.000563084971569217 ENSG00000233775 RP4-811H24.9
ENST00000421153 0.934527077049066 0.0806627385899177 0.272643474604701 ENSG00000162526 TSSK3
ENST00000574792 0.946781339740502 0.59284245225489 0.0837377662874617 ENSG00000162526 TSSK3
ENST00000574315 0.974623655520348 0.817078428736967 -0.0194896010277578 ENSG00000162526 TSSK3
ENST00000432622 0.962167638573441 0.707961599280247 0.0586630881676983 ENSG00000225828 FAM229A
ENST00000416512 0.991817774611762 0.921910450906642 -0.0104546695685821 ENSG00000225828 FAM229A
ENST00000428500 0.964616197607269 0.732158259267893 -0.0494552548646872 ENSG00000225828 FAM229A
ENST00000415596 0.999662162393876 0.995381424470931 -0.000620195716649224 ENSG00000225828 FAM229A
ENST00000373534 0.993779653253702 0.938342652148199 0.00839328778644717 ENSG00000162526 TSSK3
ENST00000455895 0.934527077049066 0.365020610334139 0.0625259134496138 ENSG00000160058 BSDC1
ENST00000413080 0.934527077049066 0.365020610334139 0.0625259134496138 ENSG00000160058 BSDC1
ENST00000444377 0.934527077049066 0.363895720772791 0.0626944349584727 ENSG00000160058 BSDC1
ENST00000341071 0.934527077049066 0.365461732792294 0.062293210518705 ENSG00000160058 BSDC1
ENST00000526031 0.93560752740295 0.427564819147601 0.064976409324697 ENSG00000160058 BSDC1
ENST00000419121 0.93560752740295 0.4273853633228 0.0649742859819175 ENSG00000160058 BSDC1
ENST00000446293 0.934527077049066 0.394808792573151 0.0715787810750615 ENSG00000160058 BSDC1
ENST00000463967 0.995748545903998 0.9533344765421 -0.0044395197670663 ENSG00000160058 BSDC1
ENST00000373520 0.941159777207941 0.555559282342287 0.0485237669240838 ENSG00000160058 BSDC1
ENST00000449308 0.961782481630933 0.706172379849002 0.0307892762479026 ENSG00000160058 BSDC1
ENST00000527513 0.940149749540299 0.546089499436152 0.0565985895554378 ENSG00000160058 BSDC1
ENST00000527163 0.938076788370093 0.525954905252871 0.0600357855889005 ENSG00000160058 BSDC1
ENST00000530485 0.93560752740295 0.41908810126877 0.0781822726883328 ENSG00000160058 BSDC1
ENST00000474414 0.93560752740295 0.420342893688319 0.0808677632283239 ENSG00000160058 BSDC1
ENST00000530876 0.934527077049066 0.301695681720235 0.10567222272669 ENSG00000160058 BSDC1
ENST00000530753 0.934527077049066 0.298976460772298 0.107768774487553 ENSG00000160058 BSDC1
ENST00000533084 0.934527077049066 0.295583265562734 0.121251273374124 ENSG00000160058 BSDC1
ENST00000531222 0.934597500255643 0.406746648460436 0.120890782313582 ENSG00000160058 BSDC1
ENST00000480336 0.951960332663469 0.636362448705826 -0.0333037288606438 ENSG00000254553 RP1-27O5.3
ENST00000609129 0.934527077049066 0.0935663296732906 0.26246673749833 ENSG00000273274 ZBTB8B
ENST00000373510 0.934527077049066 0.157072382965098 -0.109835484273248 ENSG00000160062 ZBTB8A
ENST00000316459 0.934527077049066 0.161510896516451 -0.098639704775257 ENSG00000160062 ZBTB8A
ENST00000341885 0.934527077049066 0.333617523221234 -0.0447926664746653 ENSG00000176261 ZBTB8OS
ENST00000468695 0.992985262240697 0.932156290692072 -0.00443417457196224 ENSG00000176261 ZBTB8OS
ENST00000492007 0.991899378327625 0.922637240110298 -0.00498515550361373 ENSG00000176261 ZBTB8OS
ENST00000373506 0.983637735634575 0.87746963996262 -0.0079251307615022 ENSG00000176261 ZBTB8OS
ENST00000467652 0.934527077049066 0.324502790598354 -0.0736778436926096 ENSG00000176261 ZBTB8OS
ENST00000498691 0.96200022925546 0.707039735304935 -0.0227973732692959 ENSG00000176261 ZBTB8OS
ENST00000478041 0.972196821471846 0.801225957988083 -0.0129842192551819 ENSG00000176261 ZBTB8OS
ENST00000473294 0.972957574562595 0.807757276745686 -0.0125585839744128 ENSG00000176261 ZBTB8OS
ENST00000436661 0.971846484882053 0.798101154519837 -0.0132358081486112 ENSG00000176261 ZBTB8OS
ENST00000373501 0.971846484882053 0.797991470841393 -0.0132423077288636 ENSG00000176261 ZBTB8OS
ENST00000476493 0.973082082456463 0.808210721529497 -0.0125388218845491 ENSG00000176261 ZBTB8OS
ENST00000465588 0.97571578215276 0.824309214743519 -0.011495054880992 ENSG00000176261 ZBTB8OS
ENST00000483138 0.983186738237098 0.875611600539126 0.00868500135432459 ENSG00000176261 ZBTB8OS
ENST00000479075 0.985592022913988 0.891532130710812 -0.00752912662045402 ENSG00000176261 ZBTB8OS
ENST00000473383 0.971307934753742 0.792971419798084 -0.0193000236354146 ENSG00000176261 ZBTB8OS
ENST00000466361 0.953932846568684 0.651602681475076 0.0282181181654144 ENSG00000176261 ZBTB8OS
ENST00000363721 0.934527077049066 0.379863196520985 0.127905213880916 ENSG00000200591 Y_RNA
ENST00000414241 0.947757349353546 0.603036932625279 -0.0196154604954662 ENSG00000162521 RBBP4
ENST00000373493 0.934527077049066 0.122273111957729 -0.0681692006444358 ENSG00000162521 RBBP4
ENST00000527118 0.934527077049066 0.0694106113891143 -0.0746312207768536 ENSG00000162521 RBBP4
ENST00000401893 0.934527077049066 0.0293677723191262 -0.0999124772797897 ENSG00000162521 RBBP4
ENST00000524393 0.934527077049066 0.0704143762443789 -0.0740664633565597 ENSG00000162521 RBBP4
ENST00000526193 0.934527077049066 0.12470804208207 -0.0620184472327309 ENSG00000162521 RBBP4
ENST00000492348 0.936838766453669 0.443385971081699 -0.0295908606036016 ENSG00000162521 RBBP4
ENST00000544435 0.936838766453669 0.443385971081699 -0.0295908606036016 ENSG00000162521 RBBP4
ENST00000525506 0.934527077049066 0.0844800889327418 -0.0955157440423172 ENSG00000162521 RBBP4
ENST00000465780 0.953932846568684 0.650882403320284 -0.0284511413408611 ENSG00000162521 RBBP4
ENST00000373485 0.934527077049066 0.290402900623084 -0.0426108964916041 ENSG00000162521 RBBP4
ENST00000477563 0.934527077049066 0.0311759182326851 -0.101156805412074 ENSG00000162521 RBBP4
ENST00000458695 0.947971026850598 0.604767342237829 -0.0205942483101151 ENSG00000162521 RBBP4
ENST00000490500 0.934527077049066 0.0750676623442947 -0.102744101553965 ENSG00000162521 RBBP4
ENST00000445722 0.934527077049066 0.0240360955276935 -0.116197659515766 ENSG00000162521 RBBP4
ENST00000475321 0.998159892116877 0.97276017786867 0.00194325212756644 ENSG00000162521 RBBP4
ENST00000531983 0.937415672715106 0.498434949017604 0.0483679692621637 ENSG00000162521 RBBP4
ENST00000463378 0.946577152433821 0.590401574463415 0.0293053283173626 ENSG00000162521 RBBP4
ENST00000460669 0.978904095545754 0.84659940005871 -0.0108701193321189 ENSG00000162521 RBBP4
ENST00000482190 0.972199362810592 0.803262828452366 -0.014168915455092 ENSG00000162521 RBBP4
ENST00000373484 0.934527077049066 0.195549745208476 -0.0600706442268943 ENSG00000162520 SYNC
ENST00000409190 0.934527077049066 0.156901544439891 -0.0658685755404372 ENSG00000162520 SYNC
ENST00000417633 0.944606686980006 0.576952344166751 0.0402043183084461 ENSG00000162520 SYNC
ENST00000426909 0.938076788370093 0.512707817714558 0.0492425813682616 ENSG00000162520 SYNC
ENST00000421619 0.934527077049066 0.00996760724235683 -0.202233565124006 ENSG00000224409 RP11-114B7.6
ENST00000401073 0.968580532225933 0.765586261120179 -0.020701948696238 ENSG00000162522 KIAA1522
ENST00000468130 0.991367244466973 0.919566024137774 0.00906888324387058 ENSG00000162522 KIAA1522
ENST00000373481 0.936838766453669 0.4787873737549 -0.0526353693324882 ENSG00000162522 KIAA1522
ENST00000294521 0.936838766453669 0.482329280167228 -0.0614757355312528 ENSG00000162522 KIAA1522
ENST00000373480 0.93560752740295 0.43200916455144 -0.0595420480432894 ENSG00000162522 KIAA1522
ENST00000469100 0.992562926870032 0.926966607763968 0.00562164864054559 ENSG00000134684 YARS
ENST00000373477 0.944353535971152 0.575759204255611 -0.0202041947868858 ENSG00000134684 YARS
ENST00000490826 0.975529540707516 0.822345283338162 0.0142137006510873 ENSG00000134684 YARS
ENST00000487404 0.951960332663469 0.635020007263292 0.0260109847927594 ENSG00000134684 YARS
ENST00000478828 0.979341080170517 0.849809174569812 0.0103311973498293 ENSG00000134684 YARS
ENST00000481895 0.951421663148462 0.628084916942461 -0.0214827937145961 ENSG00000134684 YARS
ENST00000466052 0.934527077049066 0.278489056498984 0.0753018584944542 ENSG00000134684 YARS
ENST00000470377 0.936838766453669 0.468800176556244 -0.0518194714703029 ENSG00000134684 YARS
ENST00000472692 0.985783819946238 0.892137737085662 -0.0117980345231845 ENSG00000134684 YARS
ENST00000530710 0.967015788869765 0.750192526371767 -0.0217138930946682 ENSG00000116497 S100PBP
ENST00000373476 0.934597500255643 0.409442637601082 -0.0451083687474265 ENSG00000116497 S100PBP
ENST00000373475 0.936838766453669 0.464856231389956 -0.0398172745850104 ENSG00000116497 S100PBP
ENST00000529027 0.977034337178191 0.834337714769816 0.0176270987258197 ENSG00000116497 S100PBP
ENST00000531123 0.934527077049066 0.329170076568186 -0.0518848286574034 ENSG00000116497 S100PBP
ENST00000398243 0.934527077049066 0.388598022325226 -0.0490050376062 ENSG00000116497 S100PBP
ENST00000356689 0.934527077049066 0.359360738731056 -0.0499067662760074 ENSG00000116497 S100PBP
ENST00000526230 0.990300340835899 0.914630202997173 0.00792674662484522 ENSG00000116497 S100PBP
ENST00000531256 0.986426282920844 0.895241065038368 0.00913069528453636 ENSG00000116497 S100PBP
ENST00000477248 0.983160273219895 0.875336132561931 -0.0170938547586939 ENSG00000116497 S100PBP
ENST00000482212 0.993046527006239 0.932607462716179 -0.00601988942852224 ENSG00000116497 S100PBP
ENST00000474103 0.982891686418931 0.872790341187522 -0.0243697108683535 ENSG00000116497 S100PBP
ENST00000530552 0.998159892116877 0.972625588442288 0.00340692344227289 ENSG00000116497 S100PBP
ENST00000525203 0.934527077049066 0.0975701171925827 -0.154461533957881 ENSG00000116497 S100PBP
ENST00000524535 0.934527077049066 0.106869816605245 -0.153591846619792 ENSG00000116497 S100PBP
ENST00000527692 0.934527077049066 0.0381434575023662 -0.255225409879598 ENSG00000116497 S100PBP
ENST00000475486 0.934527077049066 0.05281034772961 -0.23859639326747 ENSG00000116497 S100PBP
ENST00000483143 0.934527077049066 0.00317140153682014 0.325683537041496 ENSG00000160097 FNDC5
ENST00000481487 0.934527077049066 0.0188622684711924 0.355884110188772 ENSG00000160097 FNDC5
ENST00000373471 0.934527077049066 0.0420313552678376 0.315879995912728 ENSG00000160097 FNDC5
ENST00000609187 0.934527077049066 0.0420313552678376 0.315879995912728 ENSG00000160097 FNDC5
ENST00000497068 0.937588995204863 0.501289688477072 0.0892340555257632 ENSG00000160097 FNDC5
ENST00000496770 0.951570865488682 0.630162556310401 0.0741749043749209 ENSG00000160097 FNDC5
ENST00000470166 0.993046527006239 0.932441474123029 0.00964893941376889 ENSG00000121905 HPCA
ENST00000480118 0.968956763111299 0.768713590824227 0.0322607341664397 ENSG00000121905 HPCA
ENST00000373467 0.934527077049066 0.0751034292319805 -0.277402151298394 ENSG00000121905 HPCA
ENST00000459874 0.993046527006239 0.932538299635239 0.00947406488638439 ENSG00000121905 HPCA
ENST00000470896 0.934597500255643 0.40547492847419 0.0682135360399026 ENSG00000121905 HPCA
ENST00000482771 0.934527077049066 0.253875980562398 0.123381948146297 ENSG00000121900 TMEM54
ENST00000329151 0.93560752740295 0.416694807436474 0.067231318916729 ENSG00000121900 TMEM54
ENST00000373463 0.93560752740295 0.416649130739627 0.0672345530194472 ENSG00000121900 TMEM54
ENST00000474144 0.93560752740295 0.417054840981228 0.0672192392478643 ENSG00000121900 TMEM54
ENST00000475208 0.934527077049066 0.386784220770104 0.0719802501482172 ENSG00000121900 TMEM54
ENST00000463914 0.938076788370093 0.510241500278791 0.060563202572258 ENSG00000121900 TMEM54
ENST00000373456 0.994212640103825 0.941316261979342 0.00444228848120518 ENSG00000116514 RNF19B
ENST00000356990 0.994212640103825 0.941316261979342 0.00444228848120518 ENSG00000116514 RNF19B
ENST00000235150 0.99876551886559 0.980832454956311 -0.00145236197431699 ENSG00000116514 RNF19B
ENST00000594612 0.934527077049066 0.318222650233213 -0.103308770100076 ENSG00000267885 FKSG48
ENST00000395888 0.946859680674532 0.593311939353395 0.0494729998968347 ENSG00000217644 RP4-803A2.1
ENST00000401937 0.946622167592969 0.591893160254118 0.049028905329333 ENSG00000217644 RP4-803A2.1
ENST00000447420 0.934527077049066 0.390398786419764 -0.111587283369274 ENSG00000239670 RP4-803A2.2
ENST00000427524 0.934527077049066 0.387808296802289 0.033724175509193 ENSG00000236065 RP1-117O3.2
ENST00000373449 0.935921588907103 0.435910467550029 0.0310296125411678 ENSG00000004455 AK2
ENST00000548033 0.93560752740295 0.42178005266619 0.0372588494008549 ENSG00000004455 AK2
ENST00000482191 0.936838766453669 0.45755520752484 0.0482570058491562 ENSG00000004455 AK2
ENST00000491241 0.954489040685058 0.655460341689587 0.0227163529473519 ENSG00000004455 AK2
ENST00000467905 0.965301698351725 0.737148023702436 0.0152587638352608 ENSG00000004455 AK2
ENST00000354858 0.938675956157307 0.53077511917899 0.0355327160058829 ENSG00000004455 AK2
ENST00000480134 0.938675956157307 0.53077511917899 0.0355327160058829 ENSG00000004455 AK2
ENST00000550338 0.94198524187259 0.558607628074278 0.0336756585766398 ENSG00000004455 AK2
ENST00000469238 0.936481653832213 0.438122485499119 0.0471941370524603 ENSG00000004455 AK2
ENST00000466029 0.936838766453669 0.473389474716717 0.0438525718920493 ENSG00000004455 AK2
ENST00000487289 0.939549676605016 0.53429616670937 0.0428822923189229 ENSG00000004455 AK2
ENST00000548559 0.93560752740295 0.428944203656868 0.0659376299273237 ENSG00000004455 AK2
ENST00000551979 0.934884801956883 0.413867813328704 0.0771262610569453 ENSG00000004455 AK2
ENST00000478635 0.962217254498252 0.708523077030302 -0.0362807532940445 ENSG00000142920 ADC
ENST00000358680 0.936838766453669 0.484785988479354 -0.0586355820854312 ENSG00000142920 ADC
ENST00000294517 0.934527077049066 0.112667128226102 -0.10021290468955 ENSG00000142920 ADC
ENST00000481886 0.934527077049066 0.106730326289028 -0.101846591358155 ENSG00000142920 ADC
ENST00000475935 0.934527077049066 0.106730326289028 -0.101846591358155 ENSG00000142920 ADC
ENST00000462920 0.96400675885126 0.727120802973042 -0.0348468725875833 ENSG00000142920 ADC
ENST00000471119 0.934527077049066 0.106730326289028 -0.101846591358155 ENSG00000142920 ADC
ENST00000495135 0.934597500255643 0.412440017163309 -0.103442518758879 ENSG00000142920 ADC
ENST00000477570 0.956853531694657 0.672367668896959 -0.0377437390920504 ENSG00000142920 ADC
ENST00000483027 0.947971026850598 0.605670720387624 -0.0473897114698846 ENSG00000142920 ADC
ENST00000492420 0.961899182233801 0.7066443305807 -0.0361125732016616 ENSG00000142920 ADC
ENST00000398167 0.934527077049066 0.106730326289028 -0.101846591358155 ENSG00000142920 ADC
ENST00000373443 0.934527077049066 0.106730326289028 -0.101846591358155 ENSG00000142920 ADC
ENST00000497710 0.966212725216118 0.74435717079513 -0.0325592944069954 ENSG00000142920 ADC
ENST00000473089 0.956853531694657 0.672367668896959 -0.0377437390920504 ENSG00000142920 ADC
ENST00000484656 0.934527077049066 0.0932696244222636 -0.111274059626788 ENSG00000142920 ADC
ENST00000373440 0.936371416245518 0.436776248619653 -0.0682286778001294 ENSG00000142920 ADC
ENST00000373441 0.934527077049066 0.120798101086446 -0.104432663035102 ENSG00000142920 ADC
ENST00000478204 0.934527077049066 0.180856272001725 -0.0907281142489842 ENSG00000142920 ADC
ENST00000497280 0.981161421649801 0.861154453622358 0.0268255629957164 ENSG00000142920 ADC
ENST00000492521 0.934527077049066 0.362579793469674 0.142212043111261 ENSG00000142920 ADC
ENST00000291416 0.957657934918653 0.675887528158853 0.0268553862080372 ENSG00000116525 TRIM62
ENST00000543586 0.93560752740295 0.416445945994887 -0.0594125018897579 ENSG00000116525 TRIM62
ENST00000485148 0.934527077049066 0.12472726224787 0.122141615081463 ENSG00000116525 TRIM62
ENST00000486583 0.934527077049066 0.130403305277723 0.183085264038708 ENSG00000116525 TRIM62
ENST00000483388 0.934527077049066 0.32014722405056 0.0647114659138498 ENSG00000160094 ZNF362
ENST00000539719 0.940667143862278 0.551263964383382 0.0280314897652361 ENSG00000160094 ZNF362
ENST00000490959 0.934527077049066 0.239928181459268 0.0912474015722884 ENSG00000160094 ZNF362
ENST00000602618 0.937415672715106 0.499525298263426 0.104858674906596 ENSG00000270115 RP11-415J8.7
ENST00000373428 0.990115131699368 0.91287536657753 0.00516592937458038 ENSG00000160094 ZNF362
ENST00000477934 0.937273628855233 0.49306512076778 -0.091679624435287 ENSG00000160094 ZNF362
ENST00000543783 0.992700484050996 0.930392592062287 0.00707120542359423 ENSG00000256142 AL513327.1
ENST00000330379 0.972823506611268 0.806607255021585 -0.0365685300780834 ENSG00000184389 A3GALT2
ENST00000442999 0.976141369575009 0.826519057393687 -0.0337191090477219 ENSG00000184389 A3GALT2
ENST00000588828 0.934527077049066 0.293516690198975 0.0987425926912295 ENSG00000225313 RP11-415J8.3
ENST00000457957 0.934527077049066 0.283870529205016 0.0989207578166881 ENSG00000225313 RP11-415J8.3
ENST00000587696 0.934527077049066 0.279152563998781 0.101208135527487 ENSG00000225313 RP11-415J8.3
ENST00000431992 0.970147865483685 0.782569282618147 0.0113324477535969 ENSG00000134686 PHC2
ENST00000485928 0.966723281569927 0.74800255866286 0.0134364374147525 ENSG00000134686 PHC2
ENST00000373418 0.966551517808028 0.747259341312527 0.0134746620731851 ENSG00000134686 PHC2
ENST00000373422 0.972157020048408 0.801013699143021 0.0104691956034745 ENSG00000134686 PHC2
ENST00000257118 0.970147865483685 0.782575801735169 0.0113324658498411 ENSG00000134686 PHC2
ENST00000419414 0.947971026850598 0.6049542490286 -0.0181180716766846 ENSG00000134686 PHC2
ENST00000467894 0.969463989734082 0.776708824606046 -0.0113863840150054 ENSG00000134686 PHC2
ENST00000373416 0.954793963545392 0.656853181818345 -0.0176665826658889 ENSG00000134686 PHC2
ENST00000486897 0.936440265256904 0.43753308765736 -0.0336628040175013 ENSG00000134686 PHC2
ENST00000493483 0.936838766453669 0.456329455531582 -0.0320644886282602 ENSG00000134686 PHC2
ENST00000473158 0.96400675885126 0.726116869503184 0.016899496366938 ENSG00000134686 PHC2
ENST00000583214 0.934527077049066 0.326559875229785 0.0882926722455968 ENSG00000266239 MIR3605
ENST00000410180 0.991997708357638 0.924227606010175 -0.0147655319845497 ENSG00000222112 RN7SKP16
ENST00000432703 0.938076788370093 0.5235957065271 -0.0636891533415215 ENSG00000233246 RP11-415J8.5
ENST00000459964 0.934527077049066 0.219069666846931 -0.158905197413919 ENSG00000134686 PHC2
ENST00000468406 0.934527077049066 0.262003343124151 0.0906575067752522 ENSG00000134686 PHC2
ENST00000484692 0.936838766453669 0.460976592961606 -0.0607747514344366 ENSG00000134686 PHC2
ENST00000361328 0.96742166425946 0.755846086105059 -0.0224231684949647 ENSG00000121903 ZSCAN20
ENST00000373413 0.954935229750863 0.658145048242268 -0.0380769967474988 ENSG00000121903 ZSCAN20
ENST00000480917 0.970268894449876 0.783871709358562 0.0278728372341186 ENSG00000121903 ZSCAN20
ENST00000241312 0.936838766453669 0.479774906417345 0.109332711516701 ENSG00000121904 CSMD2
ENST00000373381 0.936838766453669 0.479755113267098 0.109338563427656 ENSG00000121904 CSMD2
ENST00000465819 0.937415672715106 0.498813076768746 0.0839434939568368 ENSG00000121904 CSMD2
ENST00000373380 0.937931054772981 0.505403560663339 0.0965228649807995 ENSG00000121904 CSMD2
ENST00000489419 0.961285176296487 0.701765238188702 -0.0478399338598534 ENSG00000121904 CSMD2
ENST00000373377 0.934527077049066 0.337462292526884 -0.149491159303944 ENSG00000121904 CSMD2
ENST00000373388 0.939767805515961 0.539263695328222 0.0894430080375007 ENSG00000121904 CSMD2
ENST00000338325 0.984292944691213 0.881071260362383 -0.0185898211446675 ENSG00000121904 CSMD2
ENST00000471438 0.962518062184649 0.710811188489008 -0.0542306649058864 ENSG00000121904 CSMD2
ENST00000425631 0.934527077049066 0.259187482876252 0.126815065159067 ENSG00000231163 RP5-1007G16.1
ENST00000434181 0.993784850392893 0.938530743988133 0.00494355046498495 ENSG00000231163 RP5-1007G16.1
ENST00000432447 0.99388388131814 0.939440356242247 0.00448884261018531 ENSG00000231163 RP5-1007G16.1
ENST00000414868 0.993849348488661 0.939143130646126 0.00465201402178254 ENSG00000231163 RP5-1007G16.1
ENST00000431046 0.934527077049066 0.194698953975244 0.125745783027275 ENSG00000231163 RP5-1007G16.1
ENST00000426886 0.934527077049066 0.209349207457501 0.0746588539489388 ENSG00000163866 SMIM12
ENST00000542839 0.985683469838929 0.891802270697724 0.0147787658558282 ENSG00000255811 RP1-34M23.5
ENST00000373366 0.936838766453669 0.487017125820089 -0.0434305372011421 ENSG00000188910 GJB3
ENST00000342280 0.994087270096875 0.940709614910105 0.00495576957702106 ENSG00000187513 GJA4
ENST00000429293 0.934527077049066 0.062862840651652 0.277663807882388 ENSG00000230163 RP5-997D16.2
ENST00000521580 0.937615300815939 0.50168766156827 0.042525701620106 ENSG00000163866 SMIM12
ENST00000446026 0.934527077049066 0.370256263166838 0.064172571401149 ENSG00000163866 SMIM12
ENST00000456842 0.934527077049066 0.346433241883843 0.0674728283211326 ENSG00000163866 SMIM12
ENST00000423898 0.934527077049066 0.270921493153862 0.0829712314110894 ENSG00000163866 SMIM12
ENST00000417239 0.934527077049066 0.196622919147598 0.122684140375577 ENSG00000163866 SMIM12
ENST00000235180 0.934527077049066 0.0149222093273705 0.248479995070243 ENSG00000116544 DLGAP3
ENST00000373347 0.934527077049066 0.0186831350657511 0.249293480076929 ENSG00000116544 DLGAP3
ENST00000417456 0.943904941129239 0.574003233955319 -0.0493390172234935 ENSG00000241014 RP11-244H3.1
ENST00000311990 0.948381147784061 0.607516758771202 0.0778873841102926 ENSG00000241014 RP11-244H3.1
ENST00000487874 0.934527077049066 0.333990652757028 -0.0574292140901666 ENSG00000271741 RP11-244H3.4
ENST00000373337 0.93765021306005 0.503055911247798 -0.0705311455629921 ENSG00000243749 ZMYM6NB
ENST00000373340 0.936838766453669 0.439281171308874 -0.0455426385398527 ENSG00000163867 ZMYM6
ENST00000493328 0.936838766453669 0.477641248440761 -0.0490444941014701 ENSG00000163867 ZMYM6
ENST00000357182 0.938076788370093 0.516881213606934 -0.045639886390481 ENSG00000163867 ZMYM6
ENST00000466345 0.934527077049066 0.236696806962575 -0.133867174872325 ENSG00000163867 ZMYM6
ENST00000472971 0.995610396197411 0.950051596480366 0.00870584442181015 ENSG00000163867 ZMYM6
ENST00000415531 0.937415672715106 0.49749978984359 0.0516025060482219 ENSG00000163867 ZMYM6
ENST00000317538 0.934527077049066 0.315189524418331 0.0774382612146847 ENSG00000163867 ZMYM6
ENST00000460607 0.934527077049066 0.300448666038962 0.0802208350137436 ENSG00000163867 ZMYM6
ENST00000373333 0.963792614899345 0.721317483433499 0.0288480587216343 ENSG00000163867 ZMYM6
ENST00000471566 0.934527077049066 0.150174043892095 0.166753049586473 ENSG00000163867 ZMYM6
ENST00000417119 0.934527077049066 0.242374814185618 -0.084245020300601 ENSG00000197056 ZMYM1
ENST00000359858 0.934527077049066 0.0329637200535197 -0.204136802057481 ENSG00000197056 ZMYM1
ENST00000466390 0.972157020048408 0.801121552545956 0.0235429562716706 ENSG00000197056 ZMYM1
ENST00000488455 0.934527077049066 0.0265744223239976 -0.208370611557969 ENSG00000197056 ZMYM1
ENST00000475654 0.934527077049066 0.395292649846104 -0.0597707537508138 ENSG00000197056 ZMYM1
ENST00000373329 0.934527077049066 0.0329637200535197 -0.204136802057481 ENSG00000197056 ZMYM1
ENST00000373330 0.934527077049066 0.032640447685945 -0.204586470994371 ENSG00000197056 ZMYM1
ENST00000476269 0.956348041126037 0.665397998842904 0.0538259304260492 ENSG00000197056 ZMYM1
ENST00000463393 0.994498063289984 0.942409732513586 0.00994645075229337 ENSG00000197056 ZMYM1
ENST00000471991 0.944606686980006 0.576949972347983 -0.0689367179032126 ENSG00000116560 SFPQ
ENST00000468598 0.958574954355985 0.682331495105086 -0.0314037352123028 ENSG00000116560 SFPQ
ENST00000460428 0.977968432698305 0.842024544485867 -0.00892045222279666 ENSG00000116560 SFPQ
ENST00000470472 0.934527077049066 0.150687513541583 -0.087037466680318 ENSG00000116560 SFPQ
ENST00000466745 0.952660513821966 0.641283853556648 -0.0378228652022569 ENSG00000116560 SFPQ
ENST00000466213 0.99625220988061 0.958069473403535 -0.00412362894365675 ENSG00000116560 SFPQ
ENST00000490668 0.969463989734082 0.77739238184086 -0.0213873293442964 ENSG00000116560 SFPQ
ENST00000485365 0.964747264457009 0.734122218817368 -0.0253195959097219 ENSG00000116560 SFPQ
ENST00000485454 0.994247015690902 0.941427943589946 -0.00866726665975711 ENSG00000116560 SFPQ
ENST00000357214 0.934527077049066 0.205890822167242 -0.0666876210374097 ENSG00000116560 SFPQ
ENST00000373297 0.934527077049066 0.132865220308055 -0.114734294708866 ENSG00000146463 ZMYM4
ENST00000314607 0.934527077049066 0.132865220308055 -0.114734294708866 ENSG00000146463 ZMYM4
ENST00000441447 0.934527077049066 0.33641603407828 -0.0865322080688219 ENSG00000146463 ZMYM4
ENST00000475222 0.970088337338379 0.782085744381767 -0.0298898186631588 ENSG00000240374 RN7SL503P
ENST00000364672 0.948436388798526 0.607941237056846 0.0512429194979704 ENSG00000201542 SNORA62
ENST00000434805 0.950032086557567 0.616079534022304 0.0725499139821224 ENSG00000229994 RPL5P4
ENST00000432683 0.938076788370093 0.523825269731381 -0.0700898879040126 ENSG00000227409 ZMYM4-AS1
ENST00000457946 0.934527077049066 0.0992892128520554 -0.118775033517517 ENSG00000146463 ZMYM4
ENST00000482131 0.934527077049066 0.142641707067376 -0.135679201530509 ENSG00000146463 ZMYM4
ENST00000470175 0.934527077049066 0.0822227267135771 -0.251237405066667 ENSG00000146463 ZMYM4
ENST00000492456 0.934527077049066 0.365808982930999 -0.0965772245216056 ENSG00000146463 ZMYM4
ENST00000365259 0.934527077049066 0.0143002403448556 -0.170437521712195 ENSG00000202129 RNY5P1
ENST00000325722 0.937931054772981 0.50771788850424 -0.0242919274248781 ENSG00000142687 KIAA0319L
ENST00000373266 0.986055691043732 0.893637796107942 0.00657894061334049 ENSG00000142687 KIAA0319L
ENST00000426982 0.939767805515961 0.538032407338803 -0.0244388594244485 ENSG00000142687 KIAA0319L
ENST00000461312 0.969131250852804 0.77301168009209 0.0219118834570239 ENSG00000142687 KIAA0319L
ENST00000485551 0.951873160694418 0.633752165795521 -0.0208656013167609 ENSG00000142687 KIAA0319L
ENST00000473423 0.934527077049066 0.362512204948583 -0.0881692443047501 ENSG00000142687 KIAA0319L
ENST00000473844 0.934527077049066 0.289185277814507 -0.0719522542865374 ENSG00000142687 KIAA0319L
ENST00000474856 0.934527077049066 0.354622785557562 -0.077293572969563 ENSG00000142687 KIAA0319L
ENST00000492544 0.979341080170517 0.850023343210667 -0.0165503837281789 ENSG00000142687 KIAA0319L
ENST00000440579 0.934597500255643 0.407538602878783 -0.0507312735905102 ENSG00000142687 KIAA0319L
ENST00000467109 0.938076788370093 0.509976448603035 -0.073669587596461 ENSG00000142687 KIAA0319L
ENST00000431916 0.934527077049066 0.326350018784004 -0.0657028938145665 ENSG00000142687 KIAA0319L
ENST00000482929 0.934527077049066 0.276437926992357 -0.0680466112442788 ENSG00000142687 KIAA0319L
ENST00000478463 0.934527077049066 0.337776047974447 -0.0633305517200388 ENSG00000142687 KIAA0319L
ENST00000470388 0.934527077049066 0.337645128745964 -0.0633290016169877 ENSG00000142687 KIAA0319L
ENST00000492888 0.934527077049066 0.281851905077501 -0.0735926650023757 ENSG00000142687 KIAA0319L
ENST00000469892 0.934527077049066 0.330639187270404 -0.0663825790915829 ENSG00000142687 KIAA0319L
ENST00000494948 0.934527077049066 0.30898887440119 -0.080528746546245 ENSG00000142687 KIAA0319L
ENST00000442276 0.991585380067567 0.920748472384397 -0.0145484090520286 ENSG00000236274 RP4-728D4.3
ENST00000476329 0.934527077049066 0.340085005692222 -0.0660202840376352 ENSG00000142687 KIAA0319L
ENST00000473465 0.939767805515961 0.537526283199939 -0.0818458983671856 ENSG00000142687 KIAA0319L
ENST00000373253 0.936838766453669 0.449091099810462 0.0746011556569445 ENSG00000020129 NCDN
ENST00000356090 0.936838766453669 0.440216249720206 0.0756824216744196 ENSG00000020129 NCDN
ENST00000373243 0.936838766453669 0.439223734070407 0.0758356181835029 ENSG00000020129 NCDN
ENST00000459931 0.951179897923718 0.624426750383164 0.0439622133381704 ENSG00000020129 NCDN
ENST00000437806 0.947398090559042 0.597419935791586 0.0541282039414331 ENSG00000020129 NCDN
ENST00000423723 0.934527077049066 0.366147442675133 0.0769381860546031 ENSG00000020129 NCDN
ENST00000425881 0.934597500255643 0.406625124959505 0.123615025568518 ENSG00000239636 RP4-728D4.2
ENST00000444348 0.958341177775488 0.680761127648057 0.0513966197250688 ENSG00000239636 RP4-728D4.2
ENST00000373235 0.936838766453669 0.456043191896078 0.0730433421319098 ENSG00000116819 TFAP2E
ENST00000373237 0.934527077049066 0.391129813662009 -0.0521180959231024 ENSG00000126067 PSMB2
ENST00000270815 0.946378328291755 0.588451191092972 0.0395202443888771 ENSG00000142686 C1orf216
ENST00000503824 0.970388233285906 0.785099493217241 -0.0277345459135658 ENSG00000142686 C1orf216
ENST00000453178 0.995966627574142 0.954626415879318 0.00551313186811957 ENSG00000142686 C1orf216
ENST00000251195 0.934527077049066 0.0350442958844022 -0.182518278145178 ENSG00000092853 CLSPN
ENST00000466308 0.951960332663469 0.635781730961658 0.0497448587380909 ENSG00000092853 CLSPN
ENST00000318121 0.934527077049066 0.0375566841840653 -0.193330286340534 ENSG00000092853 CLSPN
ENST00000373220 0.934527077049066 0.0375566841840653 -0.193330286340534 ENSG00000092853 CLSPN
ENST00000520551 0.934527077049066 0.0375566841840653 -0.193330286340534 ENSG00000092853 CLSPN
ENST00000373226 0.934527077049066 0.354889875759326 -0.0873125002115036 ENSG00000232335 RP11-435D7.3
ENST00000517467 0.950702254505874 0.620870447033784 0.0649365755437618 ENSG00000092853 CLSPN
ENST00000373210 0.939767805515961 0.536867978961233 -0.0328954990567853 ENSG00000134698 AGO4
ENST00000488778 0.934527077049066 0.30239186861791 -0.120282678135581 ENSG00000134698 AGO4
ENST00000496257 0.988659133857112 0.90525811631741 0.0128584375588126 ENSG00000134698 AGO4
ENST00000373206 0.938076788370093 0.511184716501432 0.0352569064723244 ENSG00000092847 AGO1
ENST00000373204 0.985573966369329 0.891252827726986 0.00629127414012979 ENSG00000092847 AGO1
ENST00000606838 0.998380323468082 0.974269193863451 0.00437753055313156 ENSG00000271914 RP4-789D17.5
ENST00000324350 0.934527077049066 0.0684142336614282 -0.178007433475931 ENSG00000126070 AGO3
ENST00000373191 0.934527077049066 0.0864094430578449 -0.160190091282246 ENSG00000126070 AGO3
ENST00000397828 0.934527077049066 0.0307790219966678 -0.206651243502527 ENSG00000126070 AGO3
ENST00000246314 0.934527077049066 0.0769919546607601 -0.157116417528485 ENSG00000126070 AGO3
ENST00000491443 0.93560752740295 0.42722594043887 -0.102886561091554 ENSG00000126070 AGO3
ENST00000466576 0.936838766453669 0.457353648250901 0.0912153355740016 ENSG00000271554 RP4-665N4.8
ENST00000479395 0.968956763111299 0.768531616975862 -0.044107952271158 ENSG00000271554 RP4-665N4.8
ENST00000471099 0.934527077049066 0.183641594545091 -0.197041160799214 ENSG00000126070 AGO3
ENST00000373178 0.95142501795203 0.628556233889715 0.0466948480625154 ENSG00000116863 ADPRHL2
ENST00000303143 0.952836336015001 0.64174184876073 0.0718637246990925 ENSG00000171812 COL8A2
ENST00000397799 0.976127627595431 0.82600984873164 0.0343307937353422 ENSG00000171812 COL8A2
ENST00000481785 0.936838766453669 0.448254270237023 -0.0944307391686478 ENSG00000171812 COL8A2
ENST00000373166 0.934527077049066 0.310808967433489 0.0495209367136769 ENSG00000054116 TRAPPC3
ENST00000462715 0.934527077049066 0.319358959554892 0.0507772696193951 ENSG00000054116 TRAPPC3
ENST00000373163 0.934527077049066 0.314411341904389 0.0500679236604363 ENSG00000054116 TRAPPC3
ENST00000373162 0.93560752740295 0.417361860616479 0.0403071506402493 ENSG00000054116 TRAPPC3
ENST00000469757 0.934527077049066 0.297232134026567 0.0611916908562183 ENSG00000054116 TRAPPC3
ENST00000373159 0.934527077049066 0.279962901161632 0.0678272760801514 ENSG00000054116 TRAPPC3
ENST00000497251 0.934527077049066 0.179763944293904 0.0837709285426194 ENSG00000054116 TRAPPC3
ENST00000429533 0.936838766453669 0.43903265306134 0.0643246627151689 ENSG00000116871 MAP7D1
ENST00000316156 0.938076788370093 0.518047761706309 0.0542728395435538 ENSG00000116871 MAP7D1
ENST00000527764 0.977366680990859 0.835946524245974 0.0137975839297751 ENSG00000116871 MAP7D1
ENST00000373150 0.938076788370093 0.519666639307749 0.054049750015154 ENSG00000116871 MAP7D1
ENST00000373151 0.938076788370093 0.51965154311719 0.0540505004884172 ENSG00000116871 MAP7D1
ENST00000530729 0.990004294826873 0.911932784186198 -0.00858684697308731 ENSG00000116871 MAP7D1
ENST00000462118 0.93560752740295 0.416538121270907 0.0762192771889916 ENSG00000116871 MAP7D1
ENST00000474796 0.93765021306005 0.501903506934488 0.0624620350109917 ENSG00000116871 MAP7D1
ENST00000530975 0.998814903652465 0.98442083621686 0.00163080070764497 ENSG00000116871 MAP7D1
ENST00000487131 0.956348041126037 0.66512292016975 0.036908012671305 ENSG00000116871 MAP7D1
ENST00000373148 0.946583209362294 0.590758457394304 0.0451771294111709 ENSG00000116871 MAP7D1
ENST00000532131 0.936440265256904 0.437143787841298 0.069318807233287 ENSG00000116871 MAP7D1
ENST00000487114 0.934527077049066 0.215103040601873 0.114153595661337 ENSG00000116871 MAP7D1
ENST00000354618 0.934527077049066 0.369648324038475 -0.0449246901922985 ENSG00000054118 THRAP3
ENST00000469141 0.934527077049066 0.214483781316405 -0.0681692623630579 ENSG00000054118 THRAP3
ENST00000478853 0.958341177775488 0.679873437607247 0.0250916413728925 ENSG00000054118 THRAP3
ENST00000447495 0.949369862645208 0.613945170855885 0.0630379345201973 ENSG00000231849 UBE2V2P4
ENST00000466743 0.934527077049066 0.0404637656308714 -0.258562412075671 ENSG00000054118 THRAP3
ENST00000373139 0.934527077049066 0.376881157955154 -0.100849666350472 ENSG00000214193 SH3D21
ENST00000453908 0.997538064779575 0.967856488931368 -0.00403640942723997 ENSG00000214193 SH3D21
ENST00000426732 0.997538064779575 0.967856488931368 -0.00403640942723997 ENSG00000214193 SH3D21
ENST00000312808 0.986861669204354 0.897639273624527 0.0131035133291196 ENSG00000214193 SH3D21
ENST00000505871 0.97717322373662 0.835194422145351 0.021437634964074 ENSG00000214193 SH3D21
ENST00000480549 0.939767805515961 0.538362125882578 0.0638989483017853 ENSG00000214193 SH3D21
ENST00000496636 0.93560752740295 0.422631759190258 -0.112294965805302 ENSG00000214193 SH3D21
ENST00000508854 0.977366680990859 0.837077079541635 0.0287968803223585 ENSG00000214193 SH3D21
ENST00000474766 0.938076788370093 0.51918560681288 0.0734109430140465 ENSG00000214193 SH3D21
ENST00000270824 0.960763727299981 0.696759006638971 0.0444445511421936 ENSG00000142694 EVA1B
ENST00000490466 0.957657934918653 0.675115853091488 0.0490082690258446 ENSG00000142694 EVA1B
ENST00000373137 0.982465297632435 0.869066495975516 -0.0160253747888134 ENSG00000116883 RP11-268J15.5
ENST00000359297 0.934527077049066 0.158105881146048 0.0975101318476239 ENSG00000196182 STK40
ENST00000373129 0.934527077049066 0.233245733585114 0.0808565339924405 ENSG00000196182 STK40
ENST00000373130 0.934527077049066 0.233245733585114 0.0808565339924405 ENSG00000196182 STK40
ENST00000373132 0.934527077049066 0.233245733585114 0.0808565339924405 ENSG00000196182 STK40
ENST00000460417 0.934527077049066 0.0832977278949629 0.129533207335895 ENSG00000196182 STK40
ENST00000473733 0.934527077049066 0.0576543924018917 0.150477673297598 ENSG00000196182 STK40
ENST00000482458 0.934527077049066 0.196276979956645 0.0919546270324724 ENSG00000196182 STK40
ENST00000460017 0.992265851463968 0.925244253739983 -0.00859619585766625 ENSG00000196182 STK40
ENST00000476041 0.934527077049066 0.247313428645595 0.09201588342222 ENSG00000181817 LSM10
ENST00000315732 0.934527077049066 0.170295527829498 0.111038926371904 ENSG00000181817 LSM10
ENST00000489912 0.934527077049066 0.226281698115242 0.117890822719617 ENSG00000181817 LSM10
ENST00000410889 0.934527077049066 0.0201667514654453 -0.196683635288763 ENSG00000222821 RNU4-27P
ENST00000468441 0.984034106696116 0.879784425616322 0.0165358935789302 ENSG00000116885 OSCP1
ENST00000495222 1 0.999994748479667 7.38877489980867e-07 ENSG00000116885 OSCP1
ENST00000235532 0.972822609993504 0.806496087183016 0.0195744978531377 ENSG00000116885 OSCP1
ENST00000356637 0.972845846733863 0.80713531498588 0.0195211284798568 ENSG00000116885 OSCP1
ENST00000471369 0.984875888742752 0.884265359196416 0.021849210658862 ENSG00000116885 OSCP1
ENST00000433045 0.971111796438726 0.791205967645444 0.0214631547290592 ENSG00000116885 OSCP1
ENST00000445843 0.966335642215699 0.746317892884496 0.0258468980857476 ENSG00000116885 OSCP1
ENST00000315643 0.976559608290023 0.83042560549767 0.0171997033199801 ENSG00000116885 OSCP1
ENST00000364578 0.96819423747291 0.762791041402102 0.0383305356676475 ENSG00000201448 SNORA63
ENST00000475160 0.946637854309491 0.59208028352594 0.072927867543248 ENSG00000116885 OSCP1
ENST00000525869 0.996432959606237 0.96039804918017 0.00777600986438907 ENSG00000116885 OSCP1
ENST00000528112 0.995099901067135 0.946560831173956 0.00634744209210855 ENSG00000116885 OSCP1
ENST00000354267 0.995337937023742 0.94782489264239 -0.0069345843680357 ENSG00000116885 OSCP1
ENST00000524789 0.95547379108722 0.660388179092455 -0.055821687881611 ENSG00000116885 OSCP1
ENST00000373116 0.934527077049066 0.321014696641392 -0.0636715861846279 ENSG00000116898 MRPS15
ENST00000488606 0.934527077049066 0.109368641608266 -0.131075720223265 ENSG00000116898 MRPS15
ENST00000477040 0.934527077049066 0.250429123950757 -0.108636216036044 ENSG00000116898 MRPS15
ENST00000462067 0.934527077049066 0.328611756908093 -0.0626824935838395 ENSG00000116898 MRPS15
ENST00000424989 0.972675971012494 0.805745187524806 -0.0260975932028825 ENSG00000233621 LINC01137
ENST00000373087 0.963188527858803 0.717010167227536 -0.039540560014578 ENSG00000163874 ZC3H12A
ENST00000472312 0.995670889063857 0.95206487547073 -0.00885992529930085 ENSG00000163874 ZC3H12A
ENST00000471012 0.934527077049066 0.286685608782085 0.165815618881821 ENSG00000163874 ZC3H12A
ENST00000373075 0.934527077049066 0.100984357536239 -0.0720702579609939 ENSG00000163875 MEAF6
ENST00000296214 0.934527077049066 0.106492149796 -0.073193137191328 ENSG00000163875 MEAF6
ENST00000373074 0.934527077049066 0.119074788414397 -0.0709758354636054 ENSG00000163875 MEAF6
ENST00000475828 0.934527077049066 0.118455962339178 -0.0715624338298827 ENSG00000163875 MEAF6
ENST00000487788 0.934527077049066 0.117648609054912 -0.0718329853601346 ENSG00000163875 MEAF6
ENST00000373073 0.934527077049066 0.115080466440551 -0.07039011824 ENSG00000163875 MEAF6
ENST00000487792 0.934527077049066 0.0384051355076058 -0.0918861325043064 ENSG00000163875 MEAF6
ENST00000448519 0.934527077049066 0.156228519936853 -0.0680589606204725 ENSG00000163875 MEAF6
ENST00000580821 0.950073055561939 0.616230865828161 0.0765284138773126 ENSG00000263675 MIR5581
ENST00000485039 0.934527077049066 0.307453474728109 -0.0545918376152178 ENSG00000163875 MEAF6
ENST00000296215 0.934527077049066 0.0492805594838567 0.128832042848273 ENSG00000163877 SNIP1
ENST00000468040 0.934597500255643 0.410025418340908 0.0752587991500912 ENSG00000163877 SNIP1
ENST00000437933 0.942333947767711 0.56397909909193 0.0693576049105959 ENSG00000232273 FTH1P1
ENST00000493916 0.934527077049066 0.0953408697770454 0.206974643016884 ENSG00000163877 SNIP1
ENST00000296218 0.968115481736719 0.761949688015384 0.0315675280244368 ENSG00000163879 DNALI1
ENST00000490312 0.938076788370093 0.527044058698278 0.0950003723091587 ENSG00000163879 DNALI1
ENST00000466723 0.93560752740295 0.422627133693948 0.098614145989963 ENSG00000163879 DNALI1
ENST00000541606 0.944606686980006 0.576644836754027 0.0639388972175793 ENSG00000163879 DNALI1
ENST00000497858 0.998814903652465 0.985658952260916 0.00215609579397494 ENSG00000163879 DNALI1
ENST00000467277 0.996747841003422 0.963257332627435 -0.00697392024421856 ENSG00000163879 DNALI1
ENST00000490029 0.934527077049066 0.324588255322769 -0.127693241534768 ENSG00000134697 GNL2
ENST00000373062 0.936838766453669 0.482932596361947 -0.0493713748328211 ENSG00000134697 GNL2
ENST00000462812 0.934527077049066 0.166973029360228 -0.160503876611374 ENSG00000134697 GNL2
ENST00000479255 0.934527077049066 0.120860642204825 -0.215183730656829 ENSG00000134697 GNL2
ENST00000538069 0.934527077049066 0.359029934858322 0.0700915927426475 ENSG00000134697 GNL2
ENST00000469191 0.934527077049066 0.361554048479066 -0.0861635912801807 ENSG00000134697 GNL2
ENST00000489146 0.934527077049066 0.105684452305046 0.169172790339867 ENSG00000134697 GNL2
ENST00000463351 0.972114712847549 0.800097943524137 -0.0191129082845961 ENSG00000134697 GNL2
ENST00000488496 0.992562926870032 0.92908345625923 -0.00705357367676536 ENSG00000134697 GNL2
ENST00000358011 0.976708667136822 0.8315127665059 -0.0142679831431856 ENSG00000116922 C1orf109
ENST00000494120 0.995740201691744 0.952763246657252 -0.00384581502752159 ENSG00000116922 C1orf109
ENST00000609516 0.996432959606237 0.959974153217385 -0.00516374505645448 ENSG00000116922 C1orf109
ENST00000464178 0.96613389557489 0.742929426874624 0.0278909131744277 ENSG00000116922 C1orf109
ENST00000464085 0.993784850392893 0.93853256419096 0.00612449436268371 ENSG00000116922 C1orf109
ENST00000491981 0.993572714535396 0.93567191652051 0.00624506597065302 ENSG00000116922 C1orf109
ENST00000461359 0.938076788370093 0.510718564980004 -0.0554007545530087 ENSG00000116922 C1orf109
ENST00000477060 0.975769846659794 0.824436954103638 -0.0188317359265255 ENSG00000116922 C1orf109
ENST00000486637 0.946583209362294 0.590988566265341 -0.0472892685044295 ENSG00000116922 C1orf109
ENST00000491797 0.964106341374739 0.727933356238262 -0.036607559748537 ENSG00000116922 C1orf109
ENST00000488137 0.969672992767473 0.780237440138071 -0.0288338836078326 ENSG00000116922 C1orf109
ENST00000472584 0.956757720402001 0.671652642949629 -0.045244561584931 ENSG00000116922 C1orf109
ENST00000498448 0.937273628855233 0.492062116661757 0.106485533365677 ENSG00000116922 C1orf109
ENST00000373055 0.937273628855233 0.493043501229899 0.0345352864989627 ENSG00000134690 CDCA8
ENST00000327331 0.937273628855233 0.493043501229899 0.0345352864989627 ENSG00000134690 CDCA8
ENST00000373045 0.934527077049066 0.361557921675722 -0.139068790138623 ENSG00000185090 MANEAL
ENST00000397631 0.934527077049066 0.361557921675722 -0.139068790138623 ENSG00000185090 MANEAL
ENST00000532512 0.934527077049066 0.230844371413833 -0.164131931612656 ENSG00000185090 MANEAL
ENST00000525897 0.934527077049066 0.348710754802836 -0.13706404156201 ENSG00000185090 MANEAL
ENST00000329006 0.936838766453669 0.474017082731718 -0.105994466111454 ENSG00000185090 MANEAL
ENST00000433474 0.936838766453669 0.457172943969929 0.109256199683972 ENSG00000233728 RP11-109P14.9
ENST00000373044 0.934527077049066 0.395554005287138 0.07655297870785 ENSG00000196449 YRDC
ENST00000373043 0.948461198458545 0.608294103807191 0.0684633385552578 ENSG00000197982 C1orf122
ENST00000419397 0.953965659723046 0.652382346286182 0.0697520771225079 ENSG00000197982 C1orf122
ENST00000468084 0.945668967629152 0.581042284057762 0.0777501234784166 ENSG00000197982 C1orf122
ENST00000373042 0.963391484153459 0.719119719668773 0.0420248413772004 ENSG00000197982 C1orf122
ENST00000446260 0.960395278858482 0.694530354306801 0.0460528039961005 ENSG00000197982 C1orf122
ENST00000373036 0.934527077049066 0.0355163404903717 -0.095216583054659 ENSG00000188786 MTF1
ENST00000448796 0.934527077049066 0.326291885037601 0.104782039101659 ENSG00000230610 AL929472.1
ENST00000447422 0.937273628855233 0.493702261831302 0.0781786278067991 ENSG00000235673 RP11-109P14.8
ENST00000468190 0.938076788370093 0.511408027618625 -0.0719848962543141 ENSG00000188786 MTF1
ENST00000419993 0.970402926064686 0.786824042397423 0.0298560631614627 ENSG00000230955 RP11-109P14.10
ENST00000373027 0.938076788370093 0.522413349801192 0.0290618511371168 ENSG00000204084 INPP5B
ENST00000373023 0.934527077049066 0.391717646031408 0.0389511268102452 ENSG00000204084 INPP5B
ENST00000373026 0.936838766453669 0.46867810113537 0.0333483258386042 ENSG00000204084 INPP5B
ENST00000373024 0.936838766453669 0.465679227034635 0.0334426434025978 ENSG00000204084 INPP5B
ENST00000487328 0.963873052891915 0.722661535985424 -0.0525144685416392 ENSG00000204084 INPP5B
ENST00000470364 0.998594002046287 0.977181125995833 -0.0026946283012679 ENSG00000204084 INPP5B
ENST00000474758 0.999571011403801 0.994417137104485 0.000681135737029562 ENSG00000204084 INPP5B
ENST00000458109 0.934527077049066 0.257609854489331 -0.0777380432720347 ENSG00000204084 INPP5B
ENST00000516639 0.974822340836936 0.818052133812818 -0.0326360429489269 ENSG00000252448 SNORA63
ENST00000410350 0.934527077049066 0.229703394723031 -0.138657717897744 ENSG00000222282 RNU6-584P
ENST00000467066 0.934527077049066 0.239764035274136 -0.115019144759301 ENSG00000204084 INPP5B
ENST00000373021 0.934527077049066 0.192692029409033 0.129080303400666 ENSG00000204084 INPP5B
ENST00000491406 0.988716356843906 0.905427438036197 -0.012049350592852 ENSG00000204084 INPP5B
ENST00000373019 0.937931054772981 0.508513539573336 -0.0356590940032631 ENSG00000183431 SF3A3
ENST00000448721 0.934527077049066 0.391764519606262 -0.0493230818904572 ENSG00000183431 SF3A3
ENST00000487062 0.934527077049066 0.353124722182733 -0.0974390941583879 ENSG00000183431 SF3A3
ENST00000460925 0.934527077049066 0.211555570018181 -0.106252125432533 ENSG00000183431 SF3A3
ENST00000489537 0.938076788370093 0.515991263757204 -0.0391854831673022 ENSG00000183431 SF3A3
ENST00000461869 0.978182983127093 0.843138753976957 -0.011297969845958 ENSG00000183431 SF3A3
ENST00000470585 0.993581238470394 0.936525790276751 -0.00458063110245368 ENSG00000183431 SF3A3
ENST00000488934 0.934527077049066 0.306503785315036 -0.0952685029613373 ENSG00000183431 SF3A3
ENST00000462258 0.992889023178029 0.931373013265776 0.00524720664960595 ENSG00000183431 SF3A3
ENST00000391239 0.988489487520229 0.904498275773365 -0.0106613464742155 ENSG00000212541 RNU6-510P
ENST00000485803 0.934527077049066 0.274820136459955 0.0936428465881602 ENSG00000183386 FHL3
ENST00000373016 0.934527077049066 0.274820136459955 0.0936428465881602 ENSG00000183386 FHL3
ENST00000475084 0.934527077049066 0.256311155100874 0.0987187515305263 ENSG00000183386 FHL3
ENST00000477194 0.934527077049066 0.308624318952173 0.0902139646114656 ENSG00000183386 FHL3
ENST00000483132 0.984020319555336 0.879236541858503 0.0183802192374423 ENSG00000183386 FHL3
ENST00000483182 0.934527077049066 0.0960761929349499 -0.106254511678267 ENSG00000183520 UTP11L
ENST00000486563 0.936838766453669 0.485940149301404 0.0442880400619915 ENSG00000183520 UTP11L
ENST00000373014 0.934527077049066 0.0676032692240387 -0.121837909071893 ENSG00000183520 UTP11L
ENST00000537711 0.934527077049066 0.100405032098175 -0.117447613894106 ENSG00000183520 UTP11L
ENST00000488453 0.934527077049066 0.0681697999562806 -0.160506094763436 ENSG00000183520 UTP11L
ENST00000373012 0.960071876783532 0.692616487944196 0.0506048292032748 ENSG00000185668 POU3F1
ENST00000432922 0.934527077049066 0.255425566897054 -0.162432377145931 ENSG00000224592 RP5-884C9.2
ENST00000428151 0.934527077049066 0.175370577492292 -0.190793467686687 ENSG00000224592 RP5-884C9.2
ENST00000442006 0.934527077049066 0.217834373272087 0.157951978580724 ENSG00000215895 RP11-334L9.1
ENST00000373001 0.957482239763441 0.673969376832941 -0.0285458435583255 ENSG00000116954 RRAGC
ENST00000474456 0.958903618133426 0.685911146783546 0.032810959921434 ENSG00000116954 RRAGC
ENST00000493015 0.934527077049066 0.279522628133736 0.0723072700504332 ENSG00000116954 RRAGC
ENST00000496778 0.960071876783532 0.693566650096697 0.0386337828013194 ENSG00000116954 RRAGC
ENST00000433671 0.936838766453669 0.463820891101745 -0.0477594291506814 ENSG00000228436 RP5-864K19.4
ENST00000456813 0.936838766453669 0.440261842752285 -0.0472701954792087 ENSG00000228436 RP5-864K19.4
ENST00000397572 0.934527077049066 0.202111903152794 -0.0884214307551274 ENSG00000214114 MYCBP
ENST00000494695 0.934527077049066 0.268876718651368 -0.0848996298335869 ENSG00000214114 MYCBP
ENST00000495043 0.934527077049066 0.230360516417941 -0.0961479833505239 ENSG00000214114 MYCBP
ENST00000489803 0.934527077049066 0.20817235659081 -0.102991138723018 ENSG00000214114 MYCBP
ENST00000454994 0.934527077049066 0.207810282797948 -0.102978558500128 ENSG00000131233 GJA9
ENST00000489575 0.934527077049066 0.20493701789467 -0.10370539909712 ENSG00000214114 MYCBP
ENST00000465771 0.934527077049066 0.215579668408532 -0.111615637855307 ENSG00000214114 MYCBP
ENST00000462027 0.934527077049066 0.125956239853953 -0.127954153400922 ENSG00000214114 MYCBP
ENST00000443161 0.934527077049066 0.152113492773909 0.219351485489453 ENSG00000228436 RP5-864K19.4
ENST00000357771 0.998480144440494 0.975076461416672 -0.00434042382561595 ENSG00000131233 GJA9
ENST00000360786 0.934527077049066 0.054803980937498 0.298804985136645 ENSG00000131233 GJA9
ENST00000372990 0.990135677803829 0.913054135218681 0.0121753463011514 ENSG00000158315 RHBDL2
ENST00000289248 0.989034438218247 0.907402977799364 0.0133073228394151 ENSG00000158315 RHBDL2
ENST00000538156 0.988983639543486 0.907232966079145 0.0133285917954723 ENSG00000158315 RHBDL2
ENST00000372985 0.987956308260132 0.901246519914215 0.0142123016846714 ENSG00000158315 RHBDL2
ENST00000540558 0.941159777207941 0.555367970390213 -0.0922540135309753 ENSG00000158315 RHBDL2
ENST00000432648 0.934527077049066 0.155058986791128 -0.0519476588886706 ENSG00000174574 AKIRIN1
ENST00000446189 0.934527077049066 0.213912468146449 -0.0454684068178671 ENSG00000174574 AKIRIN1
ENST00000372984 0.934527077049066 0.284683533013574 -0.038282133010076 ENSG00000174574 AKIRIN1
ENST00000531822 0.934527077049066 0.0453158575410784 -0.0966975990511991 ENSG00000174574 AKIRIN1
ENST00000372967 0.934527077049066 0.370853436505289 -0.06843994221185 ENSG00000168653 NDUFS5
ENST00000372969 0.934527077049066 0.370853436505289 -0.06843994221185 ENSG00000168653 NDUFS5
ENST00000484793 0.934527077049066 0.0771872552347406 0.135117833961231 ENSG00000127603 MACF1
ENST00000602421 0.934527077049066 0.0780180088755442 0.136663049795455 ENSG00000127603 MACF1
ENST00000545844 0.934527077049066 0.0615675707552625 -0.0939146458149351 ENSG00000127603 MACF1
ENST00000567887 0.934527077049066 0.0615958026507821 -0.0939148850639847 ENSG00000127603 MACF1
ENST00000372915 0.934527077049066 0.0615834529410427 -0.0939157298509528 ENSG00000127603 MACF1
ENST00000539005 0.934527077049066 0.0615852173326834 -0.0939147130585104 ENSG00000127603 MACF1
ENST00000317713 0.934527077049066 0.0615852173326834 -0.0939147130585104 ENSG00000127603 MACF1
ENST00000361689 0.934527077049066 0.0615834529410427 -0.0939157298509528 ENSG00000127603 MACF1
ENST00000524432 0.997258439900068 0.965380802318416 0.00255231619310327 ENSG00000127603 MACF1
ENST00000467673 0.934597500255643 0.410241272987474 0.0633896573047037 ENSG00000127603 MACF1
ENST00000383927 0.999721688293792 0.996998493759438 -0.000307731895268195 ENSG00000206654 RNU6-608P
ENST00000410446 0.996432959606237 0.960318723770331 0.006043696563964 ENSG00000222378 RNA5SP44
ENST00000564288 0.934527077049066 0.0398088264910733 -0.105942327877305 ENSG00000127603 MACF1
ENST00000494012 0.934527077049066 0.359328925883847 0.0929668601824026 ENSG00000127603 MACF1
ENST00000536367 0.965147535020859 0.736513953112784 0.0289951750264246 ENSG00000127603 MACF1
ENST00000602528 0.939401642896593 0.533683933530703 0.0385916270652965 ENSG00000270040 RP11-416A14.1
ENST00000480624 0.934527077049066 0.252486993898395 0.126124873102205 ENSG00000127603 MACF1
ENST00000469366 0.934527077049066 0.26671317628553 0.124409446820763 ENSG00000127603 MACF1
ENST00000289890 0.957657934918653 0.675485861041391 0.0606451659430972 ENSG00000226438 RP11-420K8.1
ENST00000496804 0.93560752740295 0.416136525972638 -0.0436004999281394 ENSG00000127603 MACF1
ENST00000530262 0.934527077049066 0.0870383308177222 -0.112718484384551 ENSG00000127603 MACF1
ENST00000485063 0.934527077049066 0.298463530948934 -0.119297691764465 ENSG00000127603 MACF1
ENST00000472385 0.992439900019133 0.926219027629227 -0.00826769880793187 ENSG00000127603 MACF1
ENST00000484393 0.934527077049066 0.255167170889462 0.0994000417417235 ENSG00000127603 MACF1
ENST00000476350 0.934527077049066 0.0242400681032458 -0.149085983243137 ENSG00000127603 MACF1
ENST00000372925 0.934527077049066 0.0277381457403842 -0.115370410084449 ENSG00000127603 MACF1
ENST00000406997 0.934527077049066 0.196221360502216 0.116529822187178 ENSG00000217897 HSPE1P8
ENST00000528611 0.934527077049066 0.342840394419035 -0.114220694663272 ENSG00000127603 MACF1
ENST00000289893 0.934527077049066 0.0273914714971968 -0.116804023945388 ENSG00000127603 MACF1
ENST00000530275 0.934527077049066 0.160221695412424 -0.0664258665424745 ENSG00000255103 KIAA0754
ENST00000482035 0.934527077049066 0.0462599719237272 -0.115359723374782 ENSG00000127603 MACF1
ENST00000473843 0.934527077049066 0.0987262961175429 -0.108108464648494 ENSG00000127603 MACF1
ENST00000469490 0.934527077049066 0.0035083836277856 -0.232868812890554 ENSG00000127603 MACF1
ENST00000487656 0.934527077049066 0.370198719619742 0.0789894319009678 ENSG00000127603 MACF1
ENST00000360115 0.934527077049066 0.26435706942963 -0.0684316581575617 ENSG00000127603 MACF1
ENST00000497964 0.934527077049066 0.214180598538302 -0.0768719451352868 ENSG00000127603 MACF1
ENST00000446276 0.934527077049066 0.376442081076493 -0.0552709856356435 ENSG00000127603 MACF1
ENST00000442046 0.956067061844016 0.663607301779371 -0.0264746205963718 ENSG00000127603 MACF1
ENST00000422234 0.950076604205807 0.617675691207889 0.033707578810322 ENSG00000127603 MACF1
ENST00000462496 0.956757720402001 0.67168627760092 0.0280599475150217 ENSG00000127603 MACF1
ENST00000462103 0.98758642022338 0.900317908611911 -0.0115375899221101 ENSG00000127603 MACF1
ENST00000496360 0.934527077049066 0.145127651016798 -0.103806564177165 ENSG00000127603 MACF1
ENST00000497807 0.934527077049066 0.253175118778005 -0.0821257203152427 ENSG00000127603 MACF1
ENST00000331593 0.981910695409108 0.866461465989497 0.0215247922123866 ENSG00000183682 BMP8A
ENST00000447263 0.934527077049066 0.024591739381205 0.29798015507801 ENSG00000237624 OXCT2P1
ENST00000441741 0.936838766453669 0.474398626763006 -0.108020935511593 ENSG00000182109 RP11-69E11.4
ENST00000331856 0.984292944691213 0.881001118642514 -0.0212131686747838 ENSG00000182109 RP11-69E11.4
ENST00000458207 0.946139966739633 0.587837825156715 -0.0544238236945096 ENSG00000182109 RP11-69E11.4
ENST00000450157 0.936838766453669 0.440912852966408 -0.0710835614366997 ENSG00000182109 RP11-69E11.4
ENST00000431553 0.936838766453669 0.44952601280192 -0.0696354094543527 ENSG00000182109 RP11-69E11.4
ENST00000417869 0.934527077049066 0.246356422373187 -0.104672812379767 ENSG00000182109 RP11-69E11.4
ENST00000440190 0.934527077049066 0.186428554220605 -0.111857635163739 ENSG00000182109 RP11-69E11.4
ENST00000427240 0.934527077049066 0.187420083220083 -0.0957006432461183 ENSG00000243970 PPIEL
ENST00000482028 0.934527077049066 0.0700361560607113 -0.229933111783182 ENSG00000090621 PABPC4
ENST00000372856 0.981068959478301 0.86041962943832 -0.00482243191563384 ENSG00000090621 PABPC4
ENST00000372857 0.980789030828605 0.859188690863124 -0.00487107797002556 ENSG00000090621 PABPC4
ENST00000372858 0.946583209362294 0.591387094396956 -0.015278801939847 ENSG00000090621 PABPC4
ENST00000372862 0.936838766453669 0.478286796228599 -0.0200584404760521 ENSG00000090621 PABPC4
ENST00000468476 0.934527077049066 0.0816903713792079 -0.113464052674977 ENSG00000090621 PABPC4
ENST00000437136 0.934527077049066 0.113395267654009 -0.106212104410747 ENSG00000090621 PABPC4
ENST00000492468 0.934527077049066 0.0834887214015317 -0.125947624077133 ENSG00000090621 PABPC4
ENST00000530186 0.934527077049066 0.189005686839318 -0.106151756542445 ENSG00000090621 PABPC4
ENST00000421687 0.951960332663469 0.636107646749332 -0.0162086482815808 ENSG00000090621 PABPC4
ENST00000484555 0.942130923834454 0.559928018854896 0.0596622916042137 ENSG00000090621 PABPC4
ENST00000525045 0.945611868620625 0.580687806533208 0.050171695651153 ENSG00000090621 PABPC4
ENST00000527718 0.934527077049066 0.341695282942119 0.0615714989413568 ENSG00000090621 PABPC4
ENST00000477556 0.943573191057623 0.571260148149155 0.0509957836719152 ENSG00000090621 PABPC4
ENST00000461578 0.936838766453669 0.456544555325064 0.0679807276648895 ENSG00000090621 PABPC4
ENST00000483770 0.964747264457009 0.733780355309153 0.0295391221570347 ENSG00000090621 PABPC4
ENST00000525669 0.93560752740295 0.428749708008573 0.0495771625375473 ENSG00000090621 PABPC4
ENST00000470443 0.979271001382883 0.848917997752475 -0.0073008032333534 ENSG00000090621 PABPC4
ENST00000415255 0.972098809650737 0.799719487830672 0.0097387068595053 ENSG00000228060 RP11-69E11.8
ENST00000513632 0.951421663148462 0.627795929758741 0.0312063122425459 ENSG00000090621 PABPC4
ENST00000364587 0.989230125928386 0.908863626715294 -0.0176608114831911 ENSG00000201457 SNORA55
ENST00000525751 0.998814903652465 0.982768207084133 0.00111832192039491 ENSG00000090621 PABPC4
ENST00000474378 0.984789407595659 0.883594088200428 -0.00749135550840299 ENSG00000090621 PABPC4
ENST00000529216 0.96515096198971 0.736772403268361 -0.0179161406169138 ENSG00000090621 PABPC4
ENST00000492519 0.934527077049066 0.25784284505604 -0.0714677286024992 ENSG00000090621 PABPC4
ENST00000451091 0.934527077049066 0.398853058929998 0.0569489713952412 ENSG00000090621 PABPC4
ENST00000531243 0.940667143862278 0.551665364571941 0.0685045472337899 ENSG00000090621 PABPC4
ENST00000372852 0.938076788370093 0.517843532287757 -0.0750057022460091 ENSG00000163909 HEYL
ENST00000535435 0.979377357696838 0.850123420443383 -0.0146549454886392 ENSG00000163909 HEYL
ENST00000235628 0.999721688293792 0.997629993793231 -0.000220110855592708 ENSG00000116981 NT5C1A
ENST00000372844 0.981847988355099 0.86593565435955 0.0194572209623074 ENSG00000116983 HPCAL4
ENST00000470018 0.934527077049066 0.240317751329038 0.0749891936260002 ENSG00000084072 PPIE
ENST00000485507 0.970108850727607 0.782192654084059 0.0221200501480734 ENSG00000084072 PPIE
ENST00000324379 0.937931054772981 0.50836151669316 0.0355936708542873 ENSG00000084072 PPIE
ENST00000356511 0.936838766453669 0.462486995548779 0.0403149333688579 ENSG00000084072 PPIE
ENST00000456578 0.96604445217177 0.742525408207912 0.0259863056604267 ENSG00000084072 PPIE
ENST00000495526 0.937931054772981 0.50836151669316 0.0355936708542873 ENSG00000084072 PPIE
ENST00000482751 0.937931054772981 0.50836151669316 0.0355936708542873 ENSG00000084072 PPIE
ENST00000372830 0.936838766453669 0.462486995548779 0.0403149333688579 ENSG00000084072 PPIE
ENST00000497370 0.942130923834454 0.560622709103079 0.0326708932296378 ENSG00000084072 PPIE
ENST00000372835 0.936838766453669 0.485687982936885 0.0373166708151496 ENSG00000084072 PPIE
ENST00000470213 0.939670905798864 0.535915725249519 0.0349085412891311 ENSG00000084072 PPIE
ENST00000474804 0.960763727299981 0.696566139134629 0.0221112810273676 ENSG00000084072 PPIE
ENST00000475350 0.937931054772981 0.50836151669316 0.0355936708542873 ENSG00000084072 PPIE
ENST00000480169 0.934527077049066 0.310063643710646 0.0604227539295722 ENSG00000084072 PPIE
ENST00000372827 0.956580380695998 0.669475611605135 0.0668361534614412 ENSG00000116985 BMP8B
ENST00000467741 0.934527077049066 0.158372417432912 -0.14147994253233 ENSG00000084072 PPIE
ENST00000397360 0.985396659704632 0.888667139187335 0.0197108029761566 ENSG00000116985 BMP8B
ENST00000327582 0.950836335805858 0.621880464873162 0.0466154107502689 ENSG00000198754 OXCT2
ENST00000441669 0.934527077049066 0.298593444818723 -0.0645176117795265 ENSG00000043514 TRIT1
ENST00000462797 0.934527077049066 0.298593444818723 -0.0645176117795265 ENSG00000043514 TRIT1
ENST00000316891 0.934527077049066 0.298593444818723 -0.0645176117795265 ENSG00000043514 TRIT1
ENST00000372818 0.934527077049066 0.298593444818723 -0.0645176117795265 ENSG00000043514 TRIT1
ENST00000495175 0.948001945791964 0.606017496746278 -0.0295563466258263 ENSG00000043514 TRIT1
ENST00000491865 0.951873160694418 0.633455885329995 -0.027276293939849 ENSG00000043514 TRIT1
ENST00000537223 0.950380240345957 0.618664604403645 -0.0293672043295068 ENSG00000043514 TRIT1
ENST00000537440 0.950380240345957 0.618664604403645 -0.0293672043295068 ENSG00000043514 TRIT1
ENST00000541099 0.950380240345957 0.618664604403645 -0.0293672043295068 ENSG00000043514 TRIT1
ENST00000545233 0.950380240345957 0.618664604403645 -0.0293672043295068 ENSG00000043514 TRIT1
ENST00000465417 0.934527077049066 0.205552389667585 -0.11457660471739 ENSG00000043514 TRIT1
ENST00000492612 0.963873052891915 0.72253754759412 -0.022870791885485 ENSG00000043514 TRIT1
ENST00000467774 0.934527077049066 0.140707257730483 -0.198436956837976 ENSG00000043514 TRIT1
ENST00000489945 0.991216052401449 0.918906210776635 -0.00669188215279065 ENSG00000043514 TRIT1
ENST00000486825 0.98075260880627 0.85879771046772 -0.0119878049357604 ENSG00000043514 TRIT1
ENST00000469476 0.981401334632088 0.86394608388063 0.0138905239704202 ENSG00000043514 TRIT1
ENST00000544981 0.992406413467952 0.926091471467936 -0.00721674646766282 ENSG00000043514 TRIT1
ENST00000462243 0.964747264457009 0.734224740121308 0.03736952346364 ENSG00000043514 TRIT1
ENST00000365352 0.934527077049066 0.290592013341165 -0.126699441409711 ENSG00000202222 Y_RNA
ENST00000397332 0.971662681791554 0.795665993216236 -0.0298095308417396 ENSG00000116990 MYCL
ENST00000372816 0.934527077049066 0.292403422249415 -0.106480575848528 ENSG00000116990 MYCL
ENST00000372815 0.934527077049066 0.24153489876227 -0.0961019176650481 ENSG00000116990 MYCL
ENST00000429311 0.934527077049066 0.24153489876227 -0.0961019176650481 ENSG00000116990 MYCL
ENST00000372811 0.934527077049066 0.113454988718517 0.162448340162689 ENSG00000168389 MFSD2A
ENST00000420632 0.934527077049066 0.0835852958408173 0.177258065249825 ENSG00000168389 MFSD2A
ENST00000434861 0.934527077049066 0.0247601810617792 0.26603173505966 ENSG00000168389 MFSD2A
ENST00000372809 0.934527077049066 0.113454988718517 0.162448340162689 ENSG00000168389 MFSD2A
ENST00000483824 0.934527077049066 0.113454988718517 0.162448340162689 ENSG00000168389 MFSD2A
ENST00000469745 0.934527077049066 0.173757080204825 0.155192393392464 ENSG00000168389 MFSD2A
ENST00000438210 0.93560752740295 0.421020414933143 -0.112657477916901 ENSG00000228477 RP3-342P20.2
ENST00000480630 0.981336046004652 0.863646798790089 0.0195065750683527 ENSG00000168389 MFSD2A
ENST00000491515 0.934527077049066 0.328357769277095 -0.133528440292205 ENSG00000168389 MFSD2A
ENST00000459917 0.934527077049066 0.401876885654738 -0.127598848603605 ENSG00000168389 MFSD2A
ENST00000481612 0.937931054772981 0.509449472443764 -0.101389137971185 ENSG00000168389 MFSD2A
ENST00000372797 0.938076788370093 0.514001475746007 -0.0160237428992302 ENSG00000131236 CAP1
ENST00000372802 0.938076788370093 0.518075972470149 -0.0158421657486546 ENSG00000131236 CAP1
ENST00000449311 0.934527077049066 0.399092740584565 0.0398536344804497 ENSG00000131236 CAP1
ENST00000421589 0.934527077049066 0.396646445978797 0.0399253547540704 ENSG00000131236 CAP1
ENST00000414893 0.936440265256904 0.437529384035232 0.0277637176700682 ENSG00000131236 CAP1
ENST00000414281 0.934527077049066 0.397541036193868 0.0398633167267672 ENSG00000131236 CAP1
ENST00000420216 0.934597500255643 0.410045092495512 0.038713341418835 ENSG00000131236 CAP1
ENST00000372792 0.996561198537948 0.961242576302199 0.00109817555188669 ENSG00000131236 CAP1
ENST00000372798 0.986861669204354 0.897480368066062 0.00292098279562075 ENSG00000131236 CAP1
ENST00000340450 0.938076788370093 0.512870617967965 -0.0161192161735099 ENSG00000131236 CAP1
ENST00000372805 0.963911265350077 0.723903494862301 -0.0079747011424704 ENSG00000131236 CAP1
ENST00000435719 0.936838766453669 0.45441773317138 0.028766955003499 ENSG00000131236 CAP1
ENST00000427843 0.934527077049066 0.333655551909354 0.0441998323848128 ENSG00000131236 CAP1
ENST00000417287 0.93560752740295 0.419838565490411 0.0379723308330713 ENSG00000131236 CAP1
ENST00000424977 0.934527077049066 0.397763983156675 0.0398185210645248 ENSG00000131236 CAP1
ENST00000446031 0.934527077049066 0.193359367837724 0.130266790750039 ENSG00000131236 CAP1
ENST00000479759 0.934527077049066 0.214753042019201 -0.0523461079999455 ENSG00000131236 CAP1
ENST00000461993 0.934527077049066 0.242317695353081 -0.0513201348546848 ENSG00000131236 CAP1
ENST00000494114 0.967051462272163 0.752445974679691 0.0137618046402609 ENSG00000131236 CAP1
ENST00000433473 0.984245780927788 0.880808391696062 -0.00556393975493538 ENSG00000131238 PPT1
ENST00000529905 0.999450776228934 0.993654727553161 -0.000299397072579971 ENSG00000131238 PPT1
ENST00000530704 0.975132909113426 0.820374325525051 -0.00939234830955124 ENSG00000131238 PPT1
ENST00000372775 0.99659739550064 0.961932656343343 -0.00262692722362946 ENSG00000131238 PPT1
ENST00000449045 0.967493885475345 0.756718569849581 -0.0128634617560208 ENSG00000131238 PPT1
ENST00000439754 0.947971026850598 0.605711393669463 -0.0235880297606628 ENSG00000131238 PPT1
ENST00000530076 0.974545717044257 0.816719672982715 -0.0124902182394211 ENSG00000131238 PPT1
ENST00000527311 0.97982004700265 0.852570974941103 -0.00864786515926048 ENSG00000131238 PPT1
ENST00000372779 0.971397016962757 0.793938379234104 -0.0140788775264898 ENSG00000131238 PPT1
ENST00000526547 0.991997708357638 0.924093425305848 -0.00594655674744003 ENSG00000131238 PPT1
ENST00000372771 0.934527077049066 0.342123367510481 -0.074094333805265 ENSG00000117000 RLF
ENST00000384777 0.934527077049066 0.249971407936263 0.145098236980131 ENSG00000207508 RNU6-1237P
ENST00000468258 0.936440265256904 0.437345090124712 0.0482303008729378 ENSG00000188800 TMCO2
ENST00000567508 0.951674012988671 0.631601960030898 0.0619860629486952 ENSG00000259943 RP1-39G22.7
ENST00000372759 0.934527077049066 0.287954625756482 -0.0587479000311652 ENSG00000084073 ZMPSTE24
ENST00000479131 0.934527077049066 0.208917877748803 0.0979852030724297 ENSG00000084073 ZMPSTE24
ENST00000472583 0.934527077049066 0.145229267805355 0.0990688755616223 ENSG00000084073 ZMPSTE24
ENST00000447743 0.945668967629152 0.58241276422371 -0.0820706247414038 ENSG00000231296 RP1-39G22.4
ENST00000474142 0.934527077049066 0.311506799255884 -0.0883164271682515 ENSG00000084073 ZMPSTE24
ENST00000372748 0.934527077049066 0.37632143173363 -0.133983485918353 ENSG00000049089 COL9A2
ENST00000482722 0.934527077049066 0.37632143173363 -0.133983485918353 ENSG00000049089 COL9A2
ENST00000466267 0.936838766453669 0.457541428740179 -0.0834702185801995 ENSG00000049089 COL9A2
ENST00000427563 0.999023565636685 0.988122512588987 0.00156296118184053 ENSG00000049089 COL9A2
ENST00000488463 0.974147993965341 0.813348642036992 -0.0293974009053486 ENSG00000049089 COL9A2
ENST00000417105 0.961535482549558 0.704165355458948 -0.0472224257532383 ENSG00000049089 COL9A2
ENST00000496215 0.997576680328056 0.968676940562578 0.00445804236568562 ENSG00000049089 COL9A2
ENST00000372736 0.997576680328056 0.968676940562578 0.00445804236568562 ENSG00000049089 COL9A2
ENST00000461118 0.998294538658151 0.973314258797099 0.00364518232310124 ENSG00000049089 COL9A2
ENST00000490132 0.936838766453669 0.460053810006741 -0.0632687238176821 ENSG00000049089 COL9A2
ENST00000495948 0.946378328291755 0.588614263982458 -0.0470215273155448 ENSG00000049089 COL9A2
ENST00000435168 0.938591603015802 0.530140501579862 0.0399684002545819 ENSG00000084070 SMAP2
ENST00000372718 0.958797011398147 0.685069803849966 0.0214714038805304 ENSG00000084070 SMAP2
ENST00000372708 0.982723414566892 0.871231948154223 -0.0107542410831946 ENSG00000084070 SMAP2
ENST00000539317 0.941400599052928 0.556716624386353 -0.0448148778377245 ENSG00000084070 SMAP2
ENST00000487871 0.936838766453669 0.458430306025698 0.0846002894015719 ENSG00000084070 SMAP2
ENST00000469416 0.96400675885126 0.726535507866008 0.0447673177949191 ENSG00000187801 ZFP69B
ENST00000361584 0.964031120305163 0.727579126649032 0.0446383303323614 ENSG00000187801 ZFP69B
ENST00000484445 0.964031120305163 0.727579126649032 0.0446383303323614 ENSG00000187801 ZFP69B
ENST00000411995 0.964031120305163 0.727588295272089 0.0446321549154934 ENSG00000187801 ZFP69B
ENST00000565390 0.965853229295972 0.741333689196894 0.0511681458556236 ENSG00000260920 RP1-228H13.5
ENST00000372706 0.934527077049066 0.2644592559909 -0.117905363184913 ENSG00000187815 ZFP69
ENST00000372705 0.934527077049066 0.283517899024216 -0.120217101711478 ENSG00000187815 ZFP69
ENST00000482712 0.934527077049066 0.143885719553556 -0.217211542585966 ENSG00000187815 ZFP69
ENST00000450713 0.940128760709497 0.545691300764739 -0.0546080089817881 ENSG00000238287 RP11-656D10.3
ENST00000358527 0.936838766453669 0.467879770683488 -0.071723002977244 ENSG00000164002 EXO5
ENST00000372703 0.936838766453669 0.467879770683488 -0.071723002977244 ENSG00000164002 EXO5
ENST00000420209 0.934527077049066 0.307216456106897 -0.1096600688487 ENSG00000164002 EXO5
ENST00000296380 0.937931054772981 0.506927347868414 -0.06447272149775 ENSG00000164002 EXO5
ENST00000432259 0.969566530339728 0.779447698049828 -0.0337125607511422 ENSG00000164002 EXO5
ENST00000418186 0.934527077049066 0.316502186219327 -0.107915718923445 ENSG00000164002 EXO5
ENST00000415550 0.940451887334807 0.549061528248767 -0.0681828281596175 ENSG00000164002 EXO5
ENST00000443729 0.934527077049066 0.198221282823926 -0.141909145458743 ENSG00000164002 EXO5
ENST00000419161 0.934527077049066 0.198221282823926 -0.141909145458743 ENSG00000164002 EXO5
ENST00000471429 0.934527077049066 0.39300374535333 -0.114473933077716 ENSG00000164002 EXO5
ENST00000453437 0.934527077049066 0.22439222997788 -0.153493510686042 ENSG00000227278 RP11-656D10.5
ENST00000437060 0.995610396197411 0.951007054569349 0.00866863068529838 ENSG00000238186 RP11-656D10.6
ENST00000372699 0.957657934918653 0.676049544202049 -0.0440046914742865 ENSG00000117010 ZNF684
ENST00000465152 0.998814903652465 0.982344173299032 0.00219770940812481 ENSG00000117010 ZNF684
ENST00000372696 0.952564303458894 0.640793748988741 0.0470961972944521 ENSG00000117010 ZNF684
ENST00000372697 0.952564303458894 0.640793748988741 0.0470961972944521 ENSG00000117010 ZNF684
ENST00000493756 0.960763727299981 0.69687538133155 -0.0413456045470818 ENSG00000117010 ZNF684
ENST00000472043 0.941370141279328 0.556645891040283 -0.0877231347955044 ENSG00000117010 ZNF684
ENST00000372684 0.934527077049066 0.325357683780796 0.123654586602795 ENSG00000117016 RIMS3
ENST00000372683 0.934527077049066 0.01738853936434 0.361404717747128 ENSG00000117016 RIMS3
ENST00000440100 0.998814903652465 0.986242933976612 -0.00265210024761412 ENSG00000237899 RP4-739H11.3
ENST00000606277 0.934527077049066 0.14118447411906 -0.177683380412164 ENSG00000272145 NFYC-AS1
ENST00000467203 0.934527077049066 0.357566621042211 -0.0630382625006461 ENSG00000066136 NFYC
ENST00000424419 0.936838766453669 0.457329311655616 -0.0466195079185958 ENSG00000066136 NFYC
ENST00000427410 0.937273628855233 0.492414876876459 -0.042405994024918 ENSG00000066136 NFYC
ENST00000447388 0.936838766453669 0.44818425435963 -0.0447254070365028 ENSG00000066136 NFYC
ENST00000425457 0.937271690648273 0.491440356503714 -0.0425303442416892 ENSG00000066136 NFYC
ENST00000453631 0.934527077049066 0.267020940611241 -0.0798310454841317 ENSG00000066136 NFYC
ENST00000456393 0.936838766453669 0.458390061271496 -0.0436861938942969 ENSG00000066136 NFYC
ENST00000372654 0.939767805515961 0.538121284499394 -0.0395493564087979 ENSG00000066136 NFYC
ENST00000534399 0.934597500255643 0.409728936702665 -0.0656562008662789 ENSG00000066136 NFYC
ENST00000372653 0.94311905583622 0.567579522037516 -0.0385726186916059 ENSG00000066136 NFYC
ENST00000372669 0.938808009737613 0.530959112316959 -0.0444164389100454 ENSG00000066136 NFYC
ENST00000372652 0.937415672715106 0.499349827133885 -0.0455625579694922 ENSG00000066136 NFYC
ENST00000372651 0.940128760709497 0.545847400173126 -0.0430161597247964 ENSG00000066136 NFYC
ENST00000531464 0.934527077049066 0.21993080636759 -0.140023544995835 ENSG00000066136 NFYC
ENST00000440226 0.94029589310778 0.546688934586331 -0.0478704731583484 ENSG00000066136 NFYC
ENST00000525290 0.938076788370093 0.51444945268925 -0.0697287621344743 ENSG00000066136 NFYC
ENST00000530965 0.934527077049066 0.212437025484548 -0.146590266908177 ENSG00000066136 NFYC
ENST00000416859 0.93560752740295 0.43120458393843 -0.0752954104669983 ENSG00000066136 NFYC
ENST00000308733 0.94031464670549 0.54725760169576 -0.0456372891323852 ENSG00000066136 NFYC
ENST00000414185 0.977755582822378 0.84117899011383 0.0137549303309387 ENSG00000066136 NFYC
ENST00000525349 0.962750446657571 0.711972028485143 -0.0346854447898161 ENSG00000066136 NFYC
ENST00000483091 0.967015788869765 0.749939562973175 -0.0401249841860283 ENSG00000066136 NFYC
ENST00000488635 0.966418886404544 0.74688182378334 0.0322571861797557 ENSG00000066136 NFYC
ENST00000496608 0.992938264193133 0.931733172902022 0.00763617134256467 ENSG00000066136 NFYC
ENST00000347132 0.956634560835684 0.670701274211876 -0.0665004809810764 ENSG00000117013 KCNQ4
ENST00000509682 0.951570865488682 0.630257294961428 -0.0750308715207237 ENSG00000117013 KCNQ4
ENST00000443478 0.985032959974949 0.885077267557607 0.0219214121023984 ENSG00000117013 KCNQ4
ENST00000506017 0.998594002046287 0.977142058444668 0.00435104847205372 ENSG00000117013 KCNQ4
ENST00000372638 0.934527077049066 0.311457085908318 0.15334138382413 ENSG00000179862 CITED4
ENST00000372621 0.937931054772981 0.508686688675975 -0.0280477990013524 ENSG00000171793 CTPS1
ENST00000541520 0.952294645293934 0.639339922043962 -0.0195511819300051 ENSG00000171793 CTPS1
ENST00000470271 0.990104294599063 0.912771723650358 0.0076709777145235 ENSG00000171793 CTPS1
ENST00000475060 0.972993864416008 0.807860616768619 -0.0195557325337014 ENSG00000171793 CTPS1
ENST00000479480 0.968090933255577 0.761474750306168 0.0198352005993042 ENSG00000171793 CTPS1
ENST00000543104 0.958359627058847 0.681038904560126 0.0237665909359451 ENSG00000171793 CTPS1
ENST00000372616 0.951421663148462 0.627216044926225 -0.0205810533077621 ENSG00000171793 CTPS1
ENST00000480420 0.961782481630933 0.706190603788846 -0.0218165605333286 ENSG00000171793 CTPS1
ENST00000463285 0.934527077049066 0.252538980441394 -0.0714290012738723 ENSG00000171793 CTPS1
ENST00000486889 0.934527077049066 0.139614402979361 -0.111616992719881 ENSG00000171793 CTPS1
ENST00000497210 0.956634560835684 0.670832216982915 -0.0371678098374931 ENSG00000171793 CTPS1
ENST00000464283 0.934527077049066 0.239803564142416 -0.07712716617399 ENSG00000171793 CTPS1
ENST00000463423 0.960763727299981 0.695810407315372 -0.0258581905535724 ENSG00000171793 CTPS1
ENST00000498694 0.936838766453669 0.469162967769531 -0.0453838394266434 ENSG00000171793 CTPS1
ENST00000302946 0.936838766453669 0.472548140641569 0.0954171006438245 ENSG00000171790 SLFNL1
ENST00000372613 0.93573980849294 0.43534347088312 0.103593675186543 ENSG00000171790 SLFNL1
ENST00000397197 0.93573980849294 0.43534347088312 0.103593675186543 ENSG00000171790 SLFNL1
ENST00000439569 0.93573980849294 0.43534347088312 0.103593675186543 ENSG00000171790 SLFNL1
ENST00000372611 0.93573980849294 0.43545637333609 0.103577125440888 ENSG00000171790 SLFNL1
ENST00000359345 0.934527077049066 0.390560077335612 0.111198424819361 ENSG00000171790 SLFNL1
ENST00000456518 0.934527077049066 0.0975579171840985 -0.10515893016388 ENSG00000010803 SCMH1
ENST00000397174 0.934527077049066 0.10421726045156 -0.0994396878576516 ENSG00000010803 SCMH1
ENST00000402904 0.934527077049066 0.10421726045156 -0.0994396878576516 ENSG00000010803 SCMH1
ENST00000361191 0.934527077049066 0.104266772707912 -0.0994486713223814 ENSG00000010803 SCMH1
ENST00000361705 0.934527077049066 0.104266772707912 -0.0994486713223814 ENSG00000010803 SCMH1
ENST00000397171 0.934527077049066 0.104266772707912 -0.0994486713223814 ENSG00000010803 SCMH1
ENST00000372597 0.934527077049066 0.178996240198108 -0.0962487996220332 ENSG00000010803 SCMH1
ENST00000372596 0.934527077049066 0.178996240198108 -0.0962487996220332 ENSG00000010803 SCMH1
ENST00000337495 0.934527077049066 0.178996240198108 -0.0962487996220332 ENSG00000010803 SCMH1
ENST00000326197 0.934527077049066 0.113242689008601 -0.0997939821558625 ENSG00000010803 SCMH1
ENST00000372595 0.934527077049066 0.0900845340788474 -0.102578101599294 ENSG00000010803 SCMH1
ENST00000472037 0.934527077049066 0.272759020549968 -0.0801880008075693 ENSG00000010803 SCMH1
ENST00000460215 0.934527077049066 0.0103831221193721 -0.172583171340331 ENSG00000010803 SCMH1
ENST00000498793 0.934527077049066 0.0119672281834021 -0.168039253236256 ENSG00000010803 SCMH1
ENST00000489421 0.934527077049066 0.0799126849914738 -0.144361682289519 ENSG00000010803 SCMH1
ENST00000482530 0.934527077049066 0.0373539907434428 -0.195088641835498 ENSG00000010803 SCMH1
ENST00000401064 0.934527077049066 0.0501323493920777 0.285354343840188 ENSG00000215893 RP4-635E8.1
ENST00000488592 0.936838766453669 0.464520113173671 -0.0692865186568793 ENSG00000010803 SCMH1
ENST00000425554 0.934527077049066 0.0765309993306457 0.276958757597614 ENSG00000235358 RP11-399E6.1
ENST00000445073 0.934527077049066 0.0565290366041135 0.297621450792404 ENSG00000235358 RP11-399E6.1
ENST00000422305 0.941159777207941 0.555359935868831 -0.0521015220962394 ENSG00000235358 RP11-399E6.1
ENST00000372591 0.939767805515961 0.5365698868331 0.0805509587861035 ENSG00000204060 FOXO6
ENST00000372583 0.989373915137637 0.909497732279992 -0.00837245857084817 ENSG00000127124 HIVEP3
ENST00000372584 0.986279502913327 0.894506901502984 -0.00974109039641924 ENSG00000127124 HIVEP3
ENST00000247584 0.951421663148462 0.626106352283167 -0.0385716444001956 ENSG00000127124 HIVEP3
ENST00000460604 0.934527077049066 0.229717098192771 -0.120106395130739 ENSG00000127124 HIVEP3
ENST00000429157 0.953020818718295 0.644898099070461 -0.0362927040357709 ENSG00000127124 HIVEP3
ENST00000440249 0.934527077049066 0.310888347206921 -0.0732998027858633 ENSG00000230881 RP11-486B10.3
ENST00000434240 0.934527077049066 0.22867131524875 -0.153888484240865 ENSG00000230638 RP11-486B10.4
ENST00000455975 0.94198524187259 0.558657708742161 -0.0729223223999532 ENSG00000230638 RP11-486B10.4
ENST00000491442 0.97190471515101 0.798585995246363 -0.0232218592201132 ENSG00000127124 HIVEP3
ENST00000489103 0.939162302619001 0.532911100532411 -0.0633781269232173 ENSG00000127124 HIVEP3
ENST00000479350 0.97982004700265 0.852541223325017 0.0185634248641527 ENSG00000127124 HIVEP3
ENST00000372571 0.979180383936481 0.848207887058139 -0.00866698094292248 ENSG00000198815 FOXJ3
ENST00000372572 0.934527077049066 0.189563830121523 -0.0913987578137169 ENSG00000198815 FOXJ3
ENST00000372573 0.934527077049066 0.189557935520098 -0.0911023638658626 ENSG00000198815 FOXJ3
ENST00000361346 0.934527077049066 0.190631177308745 -0.090961785865268 ENSG00000198815 FOXJ3
ENST00000361776 0.934527077049066 0.190631177308745 -0.090961785865268 ENSG00000198815 FOXJ3
ENST00000545068 0.934527077049066 0.134672038880604 -0.105321705743625 ENSG00000198815 FOXJ3
ENST00000445886 0.934527077049066 0.186998743338045 -0.141271707198452 ENSG00000198815 FOXJ3
ENST00000422278 0.934527077049066 0.130873583486349 -0.229703285655446 ENSG00000198815 FOXJ3
ENST00000454417 0.934527077049066 0.172011521139976 -0.13806348388814 ENSG00000198815 FOXJ3
ENST00000436207 0.964747264457009 0.733124235988108 0.0525108954717985 ENSG00000227527 RP11-223A3.1
ENST00000410070 0.989249872014281 0.908952431758533 -0.00758429429761899 ENSG00000177181 RIMKLA
ENST00000431473 0.953437388966815 0.646461658603443 -0.051353258401423 ENSG00000177181 RIMKLA
ENST00000372565 0.999876386385893 0.998511738110906 0.000291257064822911 ENSG00000066185 ZMYND12
ENST00000433602 0.999876386385893 0.998511738110906 0.000291257064822911 ENSG00000066185 ZMYND12
ENST00000475426 0.934527077049066 0.366927640600421 -0.116370640341221 ENSG00000066185 ZMYND12
ENST00000461083 0.934527077049066 0.274539536413381 0.166721367939617 ENSG00000066185 ZMYND12
ENST00000372562 0.96400675885126 0.725857423743186 -0.0183414906346645 ENSG00000127125 PPCS
ENST00000455780 0.937415672715106 0.498743622372164 -0.0373056110570722 ENSG00000127125 PPCS
ENST00000372560 0.985032959974949 0.885048117436597 0.0128869740582139 ENSG00000127125 PPCS
ENST00000472013 0.937273628855233 0.492599053315086 -0.0378803564813338 ENSG00000127125 PPCS
ENST00000372561 0.937415672715106 0.49884031332598 -0.0373074631544985 ENSG00000127125 PPCS
ENST00000372556 0.937415672715106 0.49884031332598 -0.0373074631544985 ENSG00000127125 PPCS
ENST00000471420 0.935710614934649 0.433662772344444 -0.0587835684938788 ENSG00000127125 PPCS
ENST00000482168 0.938076788370093 0.519238776957515 -0.0522300337703367 ENSG00000127125 PPCS
ENST00000469615 0.934597500255643 0.412684376539166 -0.0899410808396175 ENSG00000127125 PPCS
ENST00000475614 0.93573980849294 0.435357826660647 -0.0964853201165248 ENSG00000186409 CCDC30
ENST00000428554 0.934527077049066 0.261973416393977 -0.120473050665777 ENSG00000186409 CCDC30
ENST00000477155 0.934527077049066 0.261589926819809 -0.12043070096572 ENSG00000186409 CCDC30
ENST00000468651 0.977366680990859 0.836883938857941 -0.0273900537242433 ENSG00000186409 CCDC30
ENST00000492422 0.956610591689154 0.670037582570917 -0.0581789747157404 ENSG00000186409 CCDC30
ENST00000462063 0.934527077049066 0.196929710899316 -0.192705089689574 ENSG00000186409 CCDC30
ENST00000495044 0.934527077049066 0.256129887143394 -0.151850421315782 ENSG00000186409 CCDC30
ENST00000507855 0.934527077049066 0.403307936138115 -0.0969506439446562 ENSG00000186409 CCDC30
ENST00000509712 0.937592970717563 0.501642021713121 -0.0911353638446737 ENSG00000186409 CCDC30
ENST00000424567 0.934527077049066 0.20344264808603 0.0891346030667545 ENSG00000236876 TMSB4XP1
ENST00000536927 0.934527077049066 0.117505381422 0.114364581930844 ENSG00000236876 TMSB4XP1
ENST00000471390 0.947971026850598 0.604974666989369 -0.0684025299116324 ENSG00000186409 CCDC30
ENST00000342022 0.943573191057623 0.571169624550491 -0.075293470986484 ENSG00000186409 CCDC30
ENST00000340612 0.947343447547805 0.596100573717016 -0.0704491176912949 ENSG00000186409 CCDC30
ENST00000514642 0.983060165228016 0.874573497988633 0.0220695847209248 ENSG00000186409 CCDC30
ENST00000390640 0.938076788370093 0.516416916823701 -0.0870429481697003 ENSG00000186409 CCDC30
ENST00000471699 0.934527077049066 0.268572161764389 0.173163838751771 ENSG00000186409 CCDC30
ENST00000304979 0.936838766453669 0.475461689972445 0.0413670076660478 ENSG00000171960 PPIH
ENST00000372550 0.934527077049066 0.0566488574559101 0.141749053272091 ENSG00000171960 PPIH
ENST00000440068 0.934527077049066 0.0504247586939692 0.143494434611815 ENSG00000171960 PPIH
ENST00000372549 0.934527077049066 0.0717420326253252 0.173664922746684 ENSG00000171960 PPIH
ENST00000455203 0.934527077049066 0.0707942020237643 0.123043269954043 ENSG00000171960 PPIH
ENST00000436387 0.934527077049066 0.10432239537529 0.155108759434999 ENSG00000171960 PPIH
ENST00000461351 0.936838766453669 0.458178302199841 -0.0507139639919159 ENSG00000171960 PPIH
ENST00000414339 0.957742805541572 0.677911890505245 -0.0598049576083768 ENSG00000234917 RP5-994D16.3
ENST00000321358 0.934527077049066 0.340601834802229 -0.0571550615330835 ENSG00000065978 YBX1
ENST00000332220 0.960768526558883 0.697403512383195 -0.0197564697863103 ENSG00000065978 YBX1
ENST00000436427 0.934527077049066 0.311799021157506 -0.0695242984123922 ENSG00000065978 YBX1
ENST00000467957 0.936838766453669 0.466221342619745 -0.0470705970433884 ENSG00000065978 YBX1
ENST00000296387 0.934527077049066 0.23765357787828 0.0754870796233853 ENSG00000164007 CLDN19
ENST00000539749 0.934527077049066 0.23765357787828 0.0754870796233853 ENSG00000164007 CLDN19
ENST00000397054 0.934527077049066 0.380812327503012 0.0427425447934606 ENSG00000117385 LEPRE1
ENST00000460031 0.934527077049066 0.381529041682264 0.0427540003717069 ENSG00000117385 LEPRE1
ENST00000236040 0.934527077049066 0.381098211960133 0.0427471329190209 ENSG00000117385 LEPRE1
ENST00000495874 0.934527077049066 0.381098211960133 0.0427471329190209 ENSG00000117385 LEPRE1
ENST00000296388 0.934527077049066 0.381098211960133 0.0427471329190209 ENSG00000117385 LEPRE1
ENST00000462474 0.934527077049066 0.0311614530230378 0.20910004625256 ENSG00000117385 LEPRE1
ENST00000472802 0.934527077049066 0.123259758390888 0.155333751107403 ENSG00000117385 LEPRE1
ENST00000431412 0.972114712847549 0.800075296973651 0.0174158673576688 ENSG00000117385 LEPRE1
ENST00000460831 0.934527077049066 0.0321758393364646 0.265733547708258 ENSG00000117385 LEPRE1
ENST00000481465 0.976141369575009 0.826293007277114 -0.0174538084507826 ENSG00000117385 LEPRE1
ENST00000447502 0.963911265350077 0.724319377850237 -0.0280114314770696 ENSG00000117385 LEPRE1
ENST00000463465 0.936838766453669 0.4607759869956 0.0572038959092378 ENSG00000117385 LEPRE1
ENST00000372526 0.94031464670549 0.547620589131351 0.0379679845648337 ENSG00000117385 LEPRE1
ENST00000492956 0.950836335805858 0.622101172751169 0.0340692968861077 ENSG00000117385 LEPRE1
ENST00000372525 0.934527077049066 0.305898784707936 -0.0929714872098678 ENSG00000164008 C1orf50
ENST00000464081 0.93560752740295 0.432671938939982 -0.0600451451197804 ENSG00000164008 C1orf50
ENST00000603943 0.934597500255643 0.407608472778528 -0.0630115320292969 ENSG00000164008 C1orf50
ENST00000536543 0.936838766453669 0.451729870734354 -0.0573894408903791 ENSG00000164008 C1orf50
ENST00000468913 0.93560752740295 0.421484522966386 -0.0909934469952823 ENSG00000164008 C1orf50
ENST00000494155 0.975284570266206 0.821250759832957 0.0313355078710743 ENSG00000164008 C1orf50
ENST00000447572 0.992562926870032 0.928477530012782 0.0139353887992347 ENSG00000228452 RP5-994D16.9
ENST00000421630 0.936838766453669 0.472139599108895 0.0905807834405953 ENSG00000164008 C1orf50
ENST00000438946 0.957657934918653 0.676621026334555 0.0344781127456035 ENSG00000164008 C1orf50
ENST00000605272 0.958341177775488 0.679881825275847 0.0305368779125932 ENSG00000164008 C1orf50
ENST00000372522 0.969068600199758 0.770283469346678 0.0288080169549781 ENSG00000177868 CCDC23
ENST00000372521 0.963391484153459 0.718727575905613 0.0351239045544629 ENSG00000177868 CCDC23
ENST00000537227 0.98516005402307 0.886264194704712 0.0138920969624518 ENSG00000177868 CCDC23
ENST00000497437 0.984034106696116 0.879816707231036 0.0157539348339801 ENSG00000177868 CCDC23
ENST00000487556 0.934527077049066 0.398633047226593 0.0623133362604253 ENSG00000164010 ERMAP
ENST00000372517 0.934527077049066 0.398633047226593 0.0623133362604253 ENSG00000164010 ERMAP
ENST00000470938 0.934527077049066 0.232347377816113 0.18408887409588 ENSG00000164010 ERMAP
ENST00000372514 0.936440265256904 0.437132118386481 0.0666215783946987 ENSG00000164010 ERMAP
ENST00000328249 0.934527077049066 0.29171850138815 0.0977724972819601 ENSG00000164010 ERMAP
ENST00000414798 0.948381147784061 0.607785139722501 0.0524218847566096 ENSG00000228192 RP11-342M1.3
ENST00000416809 0.982341061842968 0.868614605871902 0.0174161480495006 ENSG00000228192 RP11-342M1.3
ENST00000425076 0.983424212176188 0.87686033990691 0.0182121871239919 ENSG00000228192 RP11-342M1.3
ENST00000444563 0.983424212176188 0.87686033990691 0.0182121871239919 ENSG00000228192 RP11-342M1.3
ENST00000372508 0.939767805515961 0.539480040009376 -0.0489884117247604 ENSG00000164011 ZNF691
ENST00000372507 0.939767805515961 0.539480040009376 -0.0489884117247604 ENSG00000164011 ZNF691
ENST00000372506 0.939767805515961 0.539480040009376 -0.0489884117247604 ENSG00000164011 ZNF691
ENST00000397044 0.934527077049066 0.297196040070435 -0.0860668014848635 ENSG00000164011 ZNF691
ENST00000372504 0.939767805515961 0.539480040009376 -0.0489884117247604 ENSG00000164011 ZNF691
ENST00000397034 0.93560752740295 0.429555190016606 -0.0783869984696329 ENSG00000164011 ZNF691
ENST00000372503 0.934527077049066 0.176380813340431 -0.127928805533959 ENSG00000164011 ZNF691
ENST00000372502 0.979335628143129 0.849589015806128 0.0192363083337621 ENSG00000164011 ZNF691
ENST00000426263 0.960763727299981 0.696587074600519 -0.0215032629766264 ENSG00000117394 SLC2A1
ENST00000475162 0.934527077049066 0.332135138338426 -0.0642232997715733 ENSG00000117394 SLC2A1
ENST00000439722 0.936838766453669 0.486369020667365 -0.0643484212493208 ENSG00000117394 SLC2A1
ENST00000415851 0.997385076567869 0.966120263617459 -0.0031197317875847 ENSG00000117394 SLC2A1
ENST00000372500 0.976559608290023 0.830446364313751 -0.0170475103410653 ENSG00000117394 SLC2A1
ENST00000460369 0.934527077049066 0.184261430496914 0.180746803340665 ENSG00000117394 SLC2A1
ENST00000431759 0.976505326699094 0.829833766852444 0.0298332961072041 ENSG00000227533 SLC2A1-AS1
ENST00000416689 0.958354219511467 0.681021932105291 -0.0604004739734293 ENSG00000227533 SLC2A1-AS1
ENST00000410048 0.956601441941158 0.670007813433404 0.0449450856464437 ENSG00000186973 FAM183A
ENST00000409337 0.968464964434693 0.763727395370868 0.025154121608737 ENSG00000186973 FAM183A
ENST00000410025 0.967661206099504 0.758068432409092 0.0253933940972776 ENSG00000186973 FAM183A
ENST00000409396 0.967661206099504 0.758068432409092 0.0253933940972776 ENSG00000186973 FAM183A
ENST00000335282 0.967661206099504 0.758068432409092 0.0253933940972776 ENSG00000186973 FAM183A
ENST00000431635 0.949105467987361 0.611956076741098 0.0258491490564149 ENSG00000117395 EBNA1BP2
ENST00000236051 0.945668967629152 0.584605693963933 0.0278240153691719 ENSG00000117395 EBNA1BP2
ENST00000463906 0.934527077049066 0.265145957974021 -0.0750848503637023 ENSG00000117395 EBNA1BP2
ENST00000491223 0.934527077049066 0.378839804796449 0.0840465195666106 ENSG00000117395 EBNA1BP2
ENST00000472982 0.934527077049066 0.333017948295034 0.0994928440017224 ENSG00000117395 EBNA1BP2
ENST00000483082 0.934527077049066 0.344882566369353 0.0984639853038572 ENSG00000117395 EBNA1BP2
ENST00000461557 0.934527077049066 0.317664035401888 0.112572170627544 ENSG00000117395 EBNA1BP2
ENST00000372492 0.970388233285906 0.784911729295272 0.0385344645692619 ENSG00000243710 WDR65
ENST00000528956 0.974638332519871 0.817219745890224 -0.0261716958910984 ENSG00000243710 WDR65
ENST00000529956 0.934527077049066 0.235098978332315 -0.0997623435894644 ENSG00000243710 WDR65
ENST00000525227 0.961284323340717 0.701442998777709 -0.0272069565212332 ENSG00000243710 WDR65
ENST00000533339 0.938076788370093 0.521633556755064 0.0678905760956372 ENSG00000243710 WDR65
ENST00000466927 0.934527077049066 0.346420696623377 0.0965310425756577 ENSG00000117395 EBNA1BP2
ENST00000474566 0.999338852924955 0.991017662147766 0.000953393761247682 ENSG00000117395 EBNA1BP2
ENST00000372476 0.950470882633872 0.620160514309792 -0.0432239586313509 ENSG00000066056 TIE1
ENST00000433781 0.996085750097648 0.955809722772698 0.00444481081811937 ENSG00000066056 TIE1
ENST00000473014 0.991899378327625 0.922854514021557 0.0054455611549529 ENSG00000066056 TIE1
ENST00000372470 0.934527077049066 0.369206220707387 -0.136324461026325 ENSG00000117400 MPL
ENST00000413998 0.934527077049066 0.384017100853289 -0.120949693282133 ENSG00000117400 MPL
ENST00000424948 0.947971026850598 0.604704326532042 0.0787895474224627 ENSG00000234694 RP1-92O14.3
ENST00000310955 0.945668967629152 0.584470835676311 0.0332952117853919 ENSG00000117399 CDC20
ENST00000372462 0.945668967629152 0.584545087998928 0.0333030244046179 ENSG00000117399 CDC20
ENST00000478882 0.972114712847549 0.800488746881324 -0.0186037177227737 ENSG00000117399 CDC20
ENST00000482046 0.934527077049066 0.331372230304599 0.0807060469261678 ENSG00000117399 CDC20
ENST00000372458 0.934527077049066 0.145528741191779 0.0751549081517301 ENSG00000066322 ELOVL1
ENST00000413844 0.934527077049066 0.145675584281524 0.0751594998898899 ENSG00000066322 ELOVL1
ENST00000468865 0.956562630866743 0.668998868953479 0.0197349031488932 ENSG00000066322 ELOVL1
ENST00000464204 0.934527077049066 0.140210638160084 0.077460396798443 ENSG00000066322 ELOVL1
ENST00000470968 0.934527077049066 0.144769108819093 0.0758113610038913 ENSG00000066322 ELOVL1
ENST00000487209 0.934527077049066 0.155355391686336 0.0709940666512157 ENSG00000066322 ELOVL1
ENST00000470769 0.934527077049066 0.203473713350848 0.0639476341785547 ENSG00000066322 ELOVL1
ENST00000497569 0.934527077049066 0.300349684077706 0.048882600108407 ENSG00000066322 ELOVL1
ENST00000482302 0.934527077049066 0.225858861054451 0.0561394672205043 ENSG00000066322 ELOVL1
ENST00000497050 0.934527077049066 0.219892728288915 0.0568113892386702 ENSG00000066322 ELOVL1
ENST00000478481 0.985396659704632 0.888570306903898 -0.006710598313977 ENSG00000066322 ELOVL1
ENST00000479439 0.934527077049066 0.195630027212676 0.101436953986091 ENSG00000066322 ELOVL1
ENST00000465321 0.934527077049066 0.177664212386709 0.107740643053192 ENSG00000066322 ELOVL1
ENST00000479686 0.934527077049066 0.202983894015978 0.107591908692853 ENSG00000066322 ELOVL1
ENST00000496932 0.934527077049066 0.198409298614682 0.113294107320197 ENSG00000066322 ELOVL1
ENST00000290663 0.937273628855233 0.492787773143086 0.0403095095437025 ENSG00000159479 MED8
ENST00000372457 0.936838766453669 0.48560082050482 0.0409775212763091 ENSG00000159479 MED8
ENST00000372455 0.961899182233801 0.706637007011928 0.0242654888748309 ENSG00000159479 MED8
ENST00000436713 0.97553400737583 0.823331899180052 0.0161813624583726 ENSG00000229431 RP1-92O14.6
ENST00000460803 0.934527077049066 0.188144008087369 -0.129807061284283 ENSG00000159479 MED8
ENST00000473560 0.979341080170517 0.849918256735299 0.0139542963162011 ENSG00000159479 MED8
ENST00000310739 0.971111796438726 0.79206111347345 -0.0236291672868796 ENSG00000198198 SZT2
ENST00000372450 0.971111796438726 0.79206111347345 -0.0236291672868796 ENSG00000198198 SZT2
ENST00000357658 0.93560752740295 0.420786453723416 -0.0647451273357532 ENSG00000198198 SZT2
ENST00000406439 0.934527077049066 0.175833692559262 -0.108710845728314 ENSG00000198198 SZT2
ENST00000562955 0.994134757206777 0.941117696907835 -0.0031653735164184 ENSG00000198198 SZT2
ENST00000470139 0.934527077049066 0.32851231580476 0.0707784877674348 ENSG00000198198 SZT2
ENST00000372442 0.975106637548192 0.82000327671521 0.0176597216850318 ENSG00000198198 SZT2
ENST00000478140 0.934527077049066 0.31443801157704 -0.126426615542282 ENSG00000198198 SZT2
ENST00000470897 0.993046527006239 0.932455534067955 -0.0125316282674419 ENSG00000198198 SZT2
ENST00000471177 0.974248907052764 0.815264230536608 0.0297586809356437 ENSG00000198198 SZT2
ENST00000460536 0.93560752740295 0.424880634698678 0.0498619091541794 ENSG00000198198 SZT2
ENST00000396885 0.946583209362294 0.591219034376228 0.0700994398959535 ENSG00000229372 SZT2-AS1
ENST00000583037 0.964009027481674 0.727420394272931 -0.0239521108083074 ENSG00000178922 HYI
ENST00000483618 0.962966091429442 0.714493032560613 -0.0481960005458194 ENSG00000178922 HYI
ENST00000372425 0.964009027481674 0.727420394272931 -0.0239521108083074 ENSG00000178922 HYI
ENST00000372433 0.956616182094801 0.670102908411899 -0.0293323391175911 ENSG00000178922 HYI
ENST00000372434 0.969463989734082 0.777189167059831 -0.0195025997149124 ENSG00000178922 HYI
ENST00000470662 0.946130577303405 0.587825870598612 -0.0379528387071899 ENSG00000178922 HYI
ENST00000487366 0.951696658556586 0.632314428968783 -0.0335289072068195 ENSG00000178922 HYI
ENST00000372430 0.967087331520895 0.753910000199765 -0.0218387715320681 ENSG00000178922 HYI
ENST00000372432 0.97076700518688 0.788228230761822 -0.018407670580998 ENSG00000178922 HYI
ENST00000372427 0.968603004922158 0.765970509352607 -0.0204165726162151 ENSG00000178922 HYI
ENST00000372426 0.956260808331082 0.66406966209507 -0.0303437621803436 ENSG00000178922 HYI
ENST00000486909 0.956403589940529 0.667525315060685 -0.0299156783221219 ENSG00000178922 HYI
ENST00000496142 0.963505480619726 0.719506443809352 -0.0403886823430645 ENSG00000178922 HYI
ENST00000469587 0.934527077049066 0.21112647833543 -0.12864837106708 ENSG00000178922 HYI
ENST00000444386 0.980711117579341 0.858385599561214 0.0279424115902928 ENSG00000229348 HYI-AS1
ENST00000496043 0.934527077049066 0.11916372587371 -0.240711416376588 ENSG00000142949 PTPRF
ENST00000481019 0.934527077049066 0.141575092466561 -0.227032147840687 ENSG00000142949 PTPRF
ENST00000359947 0.958341177775488 0.679719498508639 -0.0575569528161783 ENSG00000142949 PTPRF
ENST00000438120 0.940667143862278 0.552264975118109 -0.0833395652929101 ENSG00000142949 PTPRF
ENST00000436724 0.934527077049066 0.189177677806297 -0.203603022097048 ENSG00000142949 PTPRF
ENST00000372405 0.934527077049066 0.22294619696075 -0.190454482799473 ENSG00000142949 PTPRF
ENST00000372413 0.972845846733863 0.807207660529573 -0.0347579860945033 ENSG00000142949 PTPRF
ENST00000372414 0.972845846733863 0.807207660529573 -0.0347579860945033 ENSG00000142949 PTPRF
ENST00000437607 0.934527077049066 0.304005706391141 -0.160963202539281 ENSG00000142949 PTPRF
ENST00000467464 0.934527077049066 0.194571559625395 -0.200483001992473 ENSG00000142949 PTPRF
ENST00000412568 0.99876551886559 0.979771867190748 0.00370568661116342 ENSG00000142949 PTPRF
ENST00000429895 0.981193142984939 0.86159956020779 0.0251943142871127 ENSG00000142949 PTPRF
ENST00000414879 0.971014999559381 0.789279812205727 0.0390766049845077 ENSG00000142949 PTPRF
ENST00000422171 0.971014999559381 0.789279812205727 0.0390766049845077 ENSG00000142949 PTPRF
ENST00000496447 0.9661771185807 0.743531466893841 0.0470417470998785 ENSG00000142949 PTPRF
ENST00000372407 0.952243931684045 0.638928195114785 0.0677339583924659 ENSG00000142949 PTPRF
ENST00000463041 0.948999115281075 0.61082888937325 0.0736821485297972 ENSG00000142949 PTPRF
ENST00000477970 0.971846484882053 0.798152662722109 0.0372750568326694 ENSG00000142949 PTPRF
ENST00000372396 0.982487342669003 0.869707410408536 0.00729851717829446 ENSG00000066135 KDM4A
ENST00000463151 0.962966091429442 0.713690747051079 -0.0250104193476096 ENSG00000066135 KDM4A
ENST00000485249 0.936838766453669 0.486669738513825 -0.0509598197181889 ENSG00000066135 KDM4A
ENST00000472265 0.99659739550064 0.961856517804775 0.0059176213787343 ENSG00000066135 KDM4A
ENST00000481296 0.972675971012494 0.805250195849213 0.0296262893231488 ENSG00000066135 KDM4A
ENST00000398804 0.936838766453669 0.468744439441659 -0.0499820992235152 ENSG00000236200 KDM4A-AS1
ENST00000439057 0.934527077049066 0.396480117445861 -0.0605369183345504 ENSG00000236200 KDM4A-AS1
ENST00000434346 0.934527077049066 0.0288439111911516 -0.182560447113049 ENSG00000236200 KDM4A-AS1
ENST00000453015 0.934527077049066 0.187847100495471 -0.10922331207903 ENSG00000236200 KDM4A-AS1
ENST00000418149 0.963744489522043 0.720113316555062 0.0316469102172034 ENSG00000236200 KDM4A-AS1
ENST00000532911 0.945668967629152 0.581566569743284 -0.0597956584759427 ENSG00000126091 ST3GAL3
ENST00000489897 0.954896326030776 0.657746777773058 -0.0368366367301159 ENSG00000126091 ST3GAL3
ENST00000372374 0.963792614899345 0.721390621800498 -0.0271839347077108 ENSG00000126091 ST3GAL3
ENST00000372375 0.963792614899345 0.721390621800498 -0.0271839347077108 ENSG00000126091 ST3GAL3
ENST00000545417 0.963792614899345 0.721390621800498 -0.0271839347077108 ENSG00000126091 ST3GAL3
ENST00000372377 0.963792614899345 0.721390621800498 -0.0271839347077108 ENSG00000126091 ST3GAL3
ENST00000361392 0.963792614899345 0.721390621800498 -0.0271839347077108 ENSG00000126091 ST3GAL3
ENST00000361400 0.963792614899345 0.721390621800498 -0.0271839347077108 ENSG00000126091 ST3GAL3
ENST00000353126 0.963792614899345 0.721390621800498 -0.0271839347077108 ENSG00000126091 ST3GAL3
ENST00000530154 0.952826908276881 0.641681355921962 -0.0393795366684749 ENSG00000126091 ST3GAL3
ENST00000262915 0.963792614899345 0.721390621800498 -0.0271839347077108 ENSG00000126091 ST3GAL3
ENST00000330208 0.963792614899345 0.721390621800498 -0.0271839347077108 ENSG00000126091 ST3GAL3
ENST00000335430 0.963792614899345 0.721390621800498 -0.0271839347077108 ENSG00000126091 ST3GAL3
ENST00000351035 0.963792614899345 0.721390621800498 -0.0271839347077108 ENSG00000126091 ST3GAL3
ENST00000479383 0.940667143862278 0.552093215909975 -0.0652162227502755 ENSG00000126091 ST3GAL3
ENST00000347631 0.955171679654593 0.659361842248621 -0.0366223939910505 ENSG00000126091 ST3GAL3
ENST00000484868 0.977917323240067 0.841660980062391 -0.0215191523977375 ENSG00000126091 ST3GAL3
ENST00000461066 0.942130923834454 0.559993987069968 -0.0640857895145021 ENSG00000126091 ST3GAL3
ENST00000437753 0.934527077049066 0.281070853859528 0.126605033579523 ENSG00000229444 RP11-184I16.4
ENST00000516392 0.934527077049066 0.0780008108039738 -0.155458150896386 ENSG00000252201 RNU6-1058P
ENST00000533997 0.942130923834454 0.560930947940421 -0.0482656385977289 ENSG00000126091 ST3GAL3
ENST00000469715 0.942130923834454 0.560930947940421 -0.0482656385977289 ENSG00000126091 ST3GAL3
ENST00000490541 0.942130923834454 0.560930947940421 -0.0482656385977289 ENSG00000126091 ST3GAL3
ENST00000528371 0.942130923834454 0.560930947940421 -0.0482656385977289 ENSG00000126091 ST3GAL3
ENST00000530581 0.942130923834454 0.560930947940421 -0.0482656385977289 ENSG00000126091 ST3GAL3
ENST00000531816 0.942130923834454 0.560930947940421 -0.0482656385977289 ENSG00000126091 ST3GAL3
ENST00000531993 0.942130923834454 0.560930947940421 -0.0482656385977289 ENSG00000126091 ST3GAL3
ENST00000533212 0.942130923834454 0.560930947940421 -0.0482656385977289 ENSG00000126091 ST3GAL3
ENST00000533933 0.942130923834454 0.560930947940421 -0.0482656385977289 ENSG00000126091 ST3GAL3
ENST00000372369 0.942130923834454 0.560930947940421 -0.0482656385977289 ENSG00000126091 ST3GAL3
ENST00000372372 0.942130923834454 0.560930947940421 -0.0482656385977289 ENSG00000126091 ST3GAL3
ENST00000372368 0.942130923834454 0.560930947940421 -0.0482656385977289 ENSG00000126091 ST3GAL3
ENST00000372367 0.942130923834454 0.560930947940421 -0.0482656385977289 ENSG00000126091 ST3GAL3
ENST00000372366 0.942130923834454 0.560930947940421 -0.0482656385977289 ENSG00000126091 ST3GAL3
ENST00000372365 0.942130923834454 0.560930947940421 -0.0482656385977289 ENSG00000126091 ST3GAL3
ENST00000361746 0.942130923834454 0.560930947940421 -0.0482656385977289 ENSG00000126091 ST3GAL3
ENST00000332628 0.942130923834454 0.560930947940421 -0.0482656385977289 ENSG00000126091 ST3GAL3
ENST00000531451 0.941370141279328 0.55664674300473 -0.0488852929030456 ENSG00000126091 ST3GAL3
ENST00000372362 0.941370141279328 0.55664674300473 -0.0488852929030456 ENSG00000126091 ST3GAL3
ENST00000361812 0.941370141279328 0.55664674300473 -0.0488852929030456 ENSG00000126091 ST3GAL3
ENST00000427515 0.950470882633872 0.620128330318051 0.0760451109551473 ENSG00000233674 RP11-184I16.3
ENST00000461375 0.959572406437913 0.690034429047871 -0.0272034270060179 ENSG00000126091 ST3GAL3
ENST00000419974 0.934527077049066 0.0777081774850943 0.274651038408786 ENSG00000224751 SHMT1P1
ENST00000490502 0.950405257578451 0.619053997106701 0.0342479040663526 ENSG00000126091 ST3GAL3
ENST00000495482 0.955828687538259 0.661627600327888 0.0393538182977178 ENSG00000126091 ST3GAL3
ENST00000414809 0.93560752740295 0.432789514986388 0.117348129553171 ENSG00000117407 ARTN
ENST00000372359 0.935684733416223 0.432927442753124 0.117383599570881 ENSG00000117407 ARTN
ENST00000477048 0.934527077049066 0.178396104481497 0.185799857929224 ENSG00000117407 ARTN
ENST00000471394 0.934527077049066 0.175376314387002 0.187259892254023 ENSG00000117407 ARTN
ENST00000498139 0.934527077049066 0.281773939206916 0.158051730558459 ENSG00000117407 ARTN
ENST00000491846 0.934527077049066 0.161118203271947 0.191314178124567 ENSG00000117407 ARTN
ENST00000479128 0.934527077049066 0.145994980267766 0.190367092205539 ENSG00000117407 ARTN
ENST00000472435 0.934527077049066 0.145994980267766 0.190367092205539 ENSG00000117407 ARTN
ENST00000474592 0.934527077049066 0.142807602295842 0.190302065711875 ENSG00000117407 ARTN
ENST00000372354 0.93560752740295 0.430316077254595 0.0899572508636383 ENSG00000117407 ARTN
ENST00000438616 0.934527077049066 0.226197238345446 0.125653322055519 ENSG00000117407 ARTN
ENST00000446167 0.936838766453669 0.459151871531175 0.115095527504004 ENSG00000237950 RP11-7O11.3
ENST00000445226 0.936838766453669 0.451139036271284 0.117215740932258 ENSG00000237950 RP11-7O11.3
ENST00000412378 0.93560752740295 0.418903948422632 0.123632069584237 ENSG00000237950 RP11-7O11.3
ENST00000372343 0.996688894416934 0.962730514708482 0.00269738146927439 ENSG00000117408 IPO13
ENST00000489061 0.951960332663469 0.635388086754316 -0.0470987536369986 ENSG00000117408 IPO13
ENST00000489773 0.945773837513609 0.585950797560961 -0.0424074962248563 ENSG00000117408 IPO13
ENST00000492152 0.934527077049066 0.175033103579108 -0.113398699346961 ENSG00000117408 IPO13
ENST00000480902 0.934527077049066 0.162141214214055 -0.154770281634348 ENSG00000117408 IPO13
ENST00000372339 0.934527077049066 0.313704156552052 0.0855822489019483 ENSG00000117408 IPO13
ENST00000486876 0.971365428792543 0.793588604769774 0.0287793450853149 ENSG00000117408 IPO13
ENST00000471934 0.988489487520229 0.903639575874617 -0.0108945210775437 ENSG00000132768 DPH2
ENST00000476260 0.980070700590455 0.85421516175532 -0.0160617555684196 ENSG00000132768 DPH2
ENST00000255108 0.956403589940529 0.667545969803761 0.036686585635207 ENSG00000132768 DPH2
ENST00000412950 0.997556521852689 0.968197871055201 -0.0037740278443366 ENSG00000132768 DPH2
ENST00000524776 0.997556521852689 0.968197871055201 -0.0037740278443366 ENSG00000132768 DPH2
ENST00000495421 0.956403589940529 0.667545969803761 0.036686585635207 ENSG00000132768 DPH2
ENST00000530988 0.979507222532322 0.85171270457983 -0.0169737312766033 ENSG00000132768 DPH2
ENST00000527567 0.962771817381194 0.712189800907431 -0.032081611575984 ENSG00000132768 DPH2
ENST00000492306 0.980875062696756 0.85955897793002 -0.0155372655284197 ENSG00000132768 DPH2
ENST00000490861 0.961535482549558 0.704116721434113 -0.0331005765668021 ENSG00000132768 DPH2
ENST00000396758 0.955828687538259 0.661799698937822 0.0373535902235379 ENSG00000132768 DPH2
ENST00000477294 0.97872343955734 0.845671097932907 -0.0166079269258283 ENSG00000132768 DPH2
ENST00000529729 0.974247136392423 0.814436212515726 -0.0209573695142652 ENSG00000132768 DPH2
ENST00000532140 0.967015788869765 0.751711046529203 -0.0276423784284922 ENSG00000132768 DPH2
ENST00000534786 0.958341177775488 0.679810736950271 -0.0369354781429617 ENSG00000132768 DPH2
ENST00000534655 0.934527077049066 0.369733003439185 -0.0922199974115768 ENSG00000132768 DPH2
ENST00000459879 1 0.999400969983792 7.69975471734885e-05 ENSG00000132768 DPH2
ENST00000527319 0.984730543945084 0.88295915751583 0.0150938863330943 ENSG00000132768 DPH2
ENST00000472505 0.934527077049066 0.322212726090356 0.119272784496982 ENSG00000117410 ATP6V0B
ENST00000472174 0.934527077049066 0.301113852140425 0.106459479872638 ENSG00000117410 ATP6V0B
ENST00000532642 0.934527077049066 0.301420277610388 0.106423513325229 ENSG00000117410 ATP6V0B
ENST00000236067 0.934527077049066 0.301428669604889 0.106423058196122 ENSG00000117410 ATP6V0B
ENST00000471859 0.934527077049066 0.295122016874886 0.110779085478688 ENSG00000117410 ATP6V0B
ENST00000472277 0.934527077049066 0.31164646609285 0.113857590870273 ENSG00000117410 ATP6V0B
ENST00000461670 0.934527077049066 0.3483673949448 0.117838474893963 ENSG00000117410 ATP6V0B
ENST00000468183 0.934527077049066 0.301428669604889 0.106423058196122 ENSG00000117410 ATP6V0B
ENST00000473485 0.934527077049066 0.301428669604889 0.106423058196122 ENSG00000117410 ATP6V0B
ENST00000496131 0.934527077049066 0.325356914583813 0.116636691071888 ENSG00000117410 ATP6V0B
ENST00000498208 0.934527077049066 0.337284316290112 0.122489641868166 ENSG00000117410 ATP6V0B
ENST00000532072 0.934527077049066 0.332395096486397 0.11018683473957 ENSG00000117410 ATP6V0B
ENST00000498664 0.934527077049066 0.318335516948559 0.0851563908572803 ENSG00000117410 ATP6V0B
ENST00000498543 0.934527077049066 0.0574218426673282 0.21581041223075 ENSG00000117411 B4GALT2
ENST00000372324 0.94000121409757 0.543024439430172 0.0519700599084848 ENSG00000117411 B4GALT2
ENST00000497866 0.934527077049066 0.217706538573026 0.117351422029308 ENSG00000117411 B4GALT2
ENST00000434555 0.972585320775207 0.804885525673794 0.0206159234125238 ENSG00000117411 B4GALT2
ENST00000356836 0.993052952939318 0.93275891428738 0.00690932604547764 ENSG00000117411 B4GALT2
ENST00000309519 0.990336164580113 0.914995965664845 -0.00813189400364405 ENSG00000117411 B4GALT2
ENST00000485678 0.934527077049066 0.256565460104521 -0.0903934168422952 ENSG00000117411 B4GALT2
ENST00000481924 0.934527077049066 0.121300161419531 -0.150194751742242 ENSG00000117411 B4GALT2
ENST00000486064 0.934527077049066 0.130661907126351 0.169212546372064 ENSG00000159214 CCDC24
[truncated: 14,170,087 more chars]
