# Supplementary material for: High-throughput allele-specific expression across 250 environmental conditions
Source: Genome Res. 2016 Dec;26(12):1627–38. doi: 10.1101/gr.209759.116 (PMC5131815; doi:10.1101/gr.209759.116)
Supplement: Supplemental Material [file supp_gr.209759.116_Supplemental_Table_S6.tar.gz › DEG_results/DP5_DEG_stats_T27C1.txt]

t.id padj pval logFC ensg g.id
ENST00000541675 0.831484654223471 0.685900795423444 -0.0322618631590295 ENSG00000227232 WASH7P
ENST00000423562 0.806928083319859 0.646845710650975 -0.0367522145747001 ENSG00000227232 WASH7P
ENST00000438504 0.806928083319859 0.646845710650975 -0.0367522145747001 ENSG00000227232 WASH7P
ENST00000488147 0.806928083319859 0.646845710650975 -0.0367522145747001 ENSG00000227232 WASH7P
ENST00000538476 0.806813804582934 0.646575004554399 -0.036723588356804 ENSG00000227232 WASH7P
ENST00000423372 0.816053350024189 0.661049162483417 0.046907814236411 ENSG00000237683 AL627309.1
ENST00000466557 0.393871890328817 0.169215580487111 0.173876510086453 ENSG00000241860 RP11-34P13.13
ENST00000440200 0.409411880153048 0.181556463252134 0.126602762217354 ENSG00000230021 RP5-857K21.4
ENST00000416931 0.493714234407515 0.255292774064307 -0.152401526442738 ENSG00000225972 MTND1P23
ENST00000414273 0.522614765632554 0.283019242537009 0.121281597684757 ENSG00000237973 hsa-mir-6723
ENST00000416718 0.446039865933782 0.213126505066227 -0.147819314150465 ENSG00000198744 RP5-857K21.11
ENST00000428504 0.377978130249611 0.156409515406233 0.168582840391641 ENSG00000228327 RP11-206L10.2
ENST00000429505 0.108195312669962 0.0168189967491162 0.243874605787875 ENSG00000237491 RP11-206L10.9
ENST00000591440 0.150253552801545 0.0294967628469078 0.228515144932459 ENSG00000237491 RP11-206L10.9
ENST00000587530 0.150253552801545 0.0294967628469078 0.228515144932459 ENSG00000237491 RP11-206L10.9
ENST00000593022 0.173982607315904 0.0380224332660066 0.21454783984614 ENSG00000237491 RP11-206L10.9
ENST00000589531 0.215035192942043 0.0557856416997273 0.202778227866462 ENSG00000237491 RP11-206L10.9
ENST00000588951 0.264133952960256 0.0812734888290334 0.182220975310422 ENSG00000237491 RP11-206L10.9
ENST00000585768 0.123475122507031 0.0211127594287672 0.23541572735739 ENSG00000237491 RP11-206L10.9
ENST00000585745 0.365902217660758 0.148358074490447 0.172779428945027 ENSG00000237491 RP11-206L10.9
ENST00000590848 0.13119603633022 0.0233218292023131 0.236084665690333 ENSG00000237491 RP11-206L10.9
ENST00000586288 0.203632728392411 0.0508036966990559 0.207778784893245 ENSG00000237491 RP11-206L10.9
ENST00000447500 0.82892932800928 0.681621496492804 0.052175545997674 ENSG00000230092 RP11-206L10.8
ENST00000590817 0.82892932800928 0.681621496492804 0.052175545997674 ENSG00000230092 RP11-206L10.8
ENST00000435300 0.548685725422893 0.310204125203941 0.126059901781315 ENSG00000240453 RP11-206L10.10
ENST00000445118 0.256464629734208 0.0772036115640948 0.131425505404653 ENSG00000228794 LINC01128
ENST00000610067 0.426867050390865 0.195749104009213 0.105288038904015 ENSG00000228794 LINC01128
ENST00000441765 0.494463895677083 0.256156199137506 0.109226495691218 ENSG00000228794 LINC01128
ENST00000609139 0.424488867601715 0.193967574282465 0.104756848383804 ENSG00000228794 LINC01128
ENST00000449005 0.381419816344463 0.159181262126698 0.111767406541818 ENSG00000228794 LINC01128
ENST00000416570 0.396418150514694 0.171210371615606 0.108360084006815 ENSG00000228794 LINC01128
ENST00000448975 0.396418150514694 0.171210371615606 0.108360084006815 ENSG00000228794 LINC01128
ENST00000609009 0.253908128464537 0.0756713799975276 0.146374873481118 ENSG00000228794 LINC01128
ENST00000608189 0.253908128464537 0.0756713799975276 0.146374873481118 ENSG00000228794 LINC01128
ENST00000415295 0.382676081481503 0.16025670078149 0.141100428392713 ENSG00000228794 LINC01128
ENST00000342066 0.479653207804302 0.241547817148772 -0.134962131011326 ENSG00000187634 SAMD11
ENST00000341065 0.476513125100271 0.238930037778772 -0.135344732722301 ENSG00000187634 SAMD11
ENST00000483767 0.246980453659242 0.0719803829312886 -0.165998764019851 ENSG00000188976 NOC2L
ENST00000327044 0.0504699098248459 0.00486770583597904 -0.224080352893646 ENSG00000188976 NOC2L
ENST00000477976 0.0595686769905644 0.00628496795991728 -0.217595357143738 ENSG00000188976 NOC2L
ENST00000496938 0.575087724382604 0.338005136953346 -0.110564312063524 ENSG00000188976 NOC2L
ENST00000487214 0.0109384864079627 0.000474379918737867 -0.278108405508654 ENSG00000188976 NOC2L
ENST00000469563 0.0426598422736847 0.00372238290026044 -0.285201443683529 ENSG00000188976 NOC2L
ENST00000338591 0.0997857655435585 0.0146733937937523 -0.269721097207017 ENSG00000187961 KLHL17
ENST00000428771 0.427461089025721 0.196306158991106 -0.168562380320482 ENSG00000188290 HES4
ENST00000304952 0.45476384657662 0.220294338684549 -0.16059820519362 ENSG00000188290 HES4
ENST00000481869 0.431709023506732 0.200007934305748 -0.167539793278903 ENSG00000188290 HES4
ENST00000484667 0.423985456110634 0.193437286384587 -0.170103945471204 ENSG00000188290 HES4
ENST00000379389 0.402160674857816 0.175760652623122 -0.14718239255686 ENSG00000187608 ISG15
ENST00000379370 0.0267637458290532 0.0018076539847969 -0.236666265143699 ENSG00000188157 AGRN
ENST00000477585 0.408597766128462 0.180811065297532 -0.144111141916252 ENSG00000188157 AGRN
ENST00000469403 0.198107673899671 0.048460490033194 -0.209769772142825 ENSG00000188157 AGRN
ENST00000479707 0.179479500789543 0.0402316309913885 -0.223907201504564 ENSG00000188157 AGRN
ENST00000466223 0.505362930892331 0.266182345994848 -0.121244608607743 ENSG00000188157 AGRN
ENST00000492947 0.0934231572397821 0.0131273710994267 -0.305174550565665 ENSG00000188157 AGRN
ENST00000419249 0.154188340397218 0.0307988801998396 -0.195874633128598 ENSG00000188157 AGRN
ENST00000461111 0.0727055872376944 0.00880376293370638 -0.224003821830667 ENSG00000188157 AGRN
ENST00000418300 0.184943831343651 0.042724607361317 -0.18399449104653 ENSG00000242590 RP11-54O7.14
ENST00000427998 0.0790854337115437 0.0100377119302415 -0.206909802778744 ENSG00000217801 RP11-465B22.3
ENST00000394517 0.0523141687068147 0.00514275882360617 -0.239180156402937 ENSG00000217801 RP11-465B22.3
ENST00000442292 0.117534835699124 0.0193810163934896 -0.271873851465944 ENSG00000273443 RP11-54O7.18
ENST00000456409 0.0585641064552672 0.00611088647936663 -0.218285001460546 ENSG00000217801 RP11-465B22.3
ENST00000412397 0.0700541435308134 0.0082110550235087 -0.203572156002326 ENSG00000217801 RP11-465B22.3
ENST00000433695 0.0395884276587621 0.00328561060762295 -0.250504559275546 ENSG00000217801 RP11-465B22.3
ENST00000451054 0.0632623263583928 0.00690999059481898 -0.231940117681169 ENSG00000217801 RP11-465B22.3
ENST00000453464 0.730299114935168 0.530998912538873 0.0626707456660308 ENSG00000237330 RNF223
ENST00000379339 0.398986409144397 0.17316724552936 0.0864813186041342 ENSG00000131591 C1orf159
ENST00000294576 0.398986409144397 0.17316724552936 0.0864813186041342 ENSG00000131591 C1orf159
ENST00000448924 0.398986409144397 0.17316724552936 0.0864813186041342 ENSG00000131591 C1orf159
ENST00000465822 0.635790592371995 0.408581577729426 -0.0576354465924363 ENSG00000131591 C1orf159
ENST00000379325 0.401719540370017 0.175353558715787 0.0861346397887806 ENSG00000131591 C1orf159
ENST00000421241 0.401719540370017 0.175353558715787 0.0861346397887806 ENSG00000131591 C1orf159
ENST00000487177 0.566686345579076 0.328991500174911 -0.0839162897385362 ENSG00000131591 C1orf159
ENST00000467751 0.401719540370017 0.175353558715787 0.0861346397887806 ENSG00000131591 C1orf159
ENST00000477196 0.401719540370017 0.175353558715787 0.0861346397887806 ENSG00000131591 C1orf159
ENST00000464905 0.60635959270743 0.373522995306884 -0.0952454173142244 ENSG00000131591 C1orf159
ENST00000379320 0.694151220544552 0.483025871404623 -0.048747521826379 ENSG00000131591 C1orf159
ENST00000379319 0.549196537950211 0.310707698990424 0.0656040998647107 ENSG00000131591 C1orf159
ENST00000434641 0.350211374238768 0.137269058872795 0.0976661626860543 ENSG00000131591 C1orf159
ENST00000482816 0.259834421377303 0.0791231373680556 0.114282202556632 ENSG00000131591 C1orf159
ENST00000437760 0.211710499653789 0.0543368427167955 0.132221253044587 ENSG00000131591 C1orf159
ENST00000462097 0.198847320763805 0.0487570965455585 0.142279730147997 ENSG00000131591 C1orf159
ENST00000473600 0.794091906093551 0.626147503029851 -0.0428970876672835 ENSG00000131591 C1orf159
ENST00000475119 0.174872044702129 0.0383692160429891 0.149182228269771 ENSG00000131591 C1orf159
ENST00000442117 0.958274537628428 0.912707657621046 -0.0099473765820051 ENSG00000131591 C1orf159
ENST00000427787 0.543249860058649 0.304724992584769 -0.121151662406467 ENSG00000131591 C1orf159
ENST00000472741 0.0853021332658458 0.0113037115364702 0.191358254149694 ENSG00000131591 C1orf159
ENST00000480643 0.0670465190431913 0.00764079018998663 0.199334406194527 ENSG00000131591 C1orf159
ENST00000379290 0.601513948532523 0.367507322650418 0.0918202544242537 ENSG00000162571 TTLL10
ENST00000379289 0.601513948532523 0.367507322650418 0.0918202544242537 ENSG00000162571 TTLL10
ENST00000486379 0.474889808922816 0.237676321409638 0.123136058723748 ENSG00000162571 TTLL10
ENST00000328596 0.0683294750598165 0.00788081705594875 -0.239441150487303 ENSG00000186891 TNFRSF18
ENST00000379268 0.0726269358867734 0.00877806045523645 -0.235692969200206 ENSG00000186891 TNFRSF18
ENST00000486728 0.162111490727417 0.0335175603813486 -0.182665772179921 ENSG00000186891 TNFRSF18
ENST00000379265 0.0858675765273332 0.0114615211552914 -0.231048618776539 ENSG00000186891 TNFRSF18
ENST00000379236 0.0188213592429272 0.0010545409551888 -0.291692252436978 ENSG00000186827 TNFRSF4
ENST00000497869 0.0186790543668928 0.00104186039271204 -0.292006904192318 ENSG00000186827 TNFRSF4
ENST00000453580 0.00733314077385998 0.000268184497009328 -0.309778396159547 ENSG00000186827 TNFRSF4
ENST00000360001 0.0172033046678955 0.000930609760875327 -0.206249305410163 ENSG00000078808 SDF4
ENST00000465727 0.0171395288772506 0.000923825127427456 -0.206290491209596 ENSG00000078808 SDF4
ENST00000263741 0.0171395288772506 0.000923825127427456 -0.206290491209596 ENSG00000078808 SDF4
ENST00000494748 0.0215523804649066 0.00130648558437511 -0.209526441658656 ENSG00000078808 SDF4
ENST00000478938 0.0142636031810949 0.000714167661309672 -0.233029322665159 ENSG00000078808 SDF4
ENST00000403997 0.0325545201296277 0.00244238903148852 -0.193973949118233 ENSG00000078808 SDF4
ENST00000545427 0.0495295614137243 0.00473260720629188 -0.187993397466483 ENSG00000078808 SDF4
ENST00000459994 0.031340221184499 0.00230722912777892 -0.21102648709682 ENSG00000078808 SDF4
ENST00000379198 0.00424850281067023 0.000121453248850741 -0.299944473186785 ENSG00000176022 B3GALT6
ENST00000450390 0.106920022998881 0.0164614048875022 -0.130088597833095 ENSG00000160087 UBE2J2
ENST00000347370 0.106920022998881 0.0164614048875022 -0.130088597833095 ENSG00000160087 UBE2J2
ENST00000349431 0.0989219721938306 0.0144468802101508 -0.132194378490053 ENSG00000160087 UBE2J2
ENST00000348298 0.116745358965448 0.0191537957473569 -0.128816987796751 ENSG00000160087 UBE2J2
ENST00000339385 0.243809441201443 0.0703088816528975 -0.116351295063068 ENSG00000160087 UBE2J2
ENST00000400929 0.108293306704052 0.0168562175762666 -0.132256213054348 ENSG00000160087 UBE2J2
ENST00000464036 0.109430498677761 0.0171373056739272 -0.133363804879082 ENSG00000160087 UBE2J2
ENST00000360466 0.111225025227691 0.0176652140177755 -0.133974590500028 ENSG00000160087 UBE2J2
ENST00000400930 0.113036372149002 0.0181581750565013 -0.13354108922965 ENSG00000160087 UBE2J2
ENST00000467339 0.18943707641367 0.0444929296779168 -0.179723060058153 ENSG00000160087 UBE2J2
ENST00000473215 0.127697874332347 0.0223123818485661 -0.131941801437693 ENSG00000160087 UBE2J2
ENST00000435198 0.148298579984241 0.0288480701204957 -0.128085048351199 ENSG00000160087 UBE2J2
ENST00000509720 0.163977410904247 0.0342621257888271 -0.124652381746938 ENSG00000160087 UBE2J2
ENST00000491779 0.189310722762034 0.0444357642547378 -0.117236732371227 ENSG00000160087 UBE2J2
ENST00000466752 0.186177083441527 0.043196645433307 -0.121417571697161 ENSG00000160087 UBE2J2
ENST00000503294 0.205519155942865 0.051620911244294 -0.117027161320738 ENSG00000160087 UBE2J2
ENST00000477894 0.233949622126567 0.0650570306052052 -0.113113231082559 ENSG00000160087 UBE2J2
ENST00000471154 0.516497734415147 0.276845930196139 -0.0841172276869944 ENSG00000160087 UBE2J2
ENST00000422076 0.234497971848801 0.0654350691457299 -0.113757518909029 ENSG00000160087 UBE2J2
ENST00000502382 0.243186716347983 0.0700123549858604 -0.112433735825571 ENSG00000160087 UBE2J2
ENST00000461142 0.183169032624939 0.0419778459291138 -0.1287948576199 ENSG00000160087 UBE2J2
ENST00000488418 0.229592445037594 0.0627970245984823 -0.135782142305571 ENSG00000160087 UBE2J2
ENST00000354700 0.53228603195364 0.293256571332439 -0.0924884557408617 ENSG00000131584 ACAP3
ENST00000353662 0.511318646916425 0.271551389554015 -0.0964098764609988 ENSG00000131584 ACAP3
ENST00000492936 0.540643158380253 0.301871664672704 -0.0894767752908223 ENSG00000131584 ACAP3
ENST00000467278 0.342576419442964 0.131632115049873 -0.146500226750389 ENSG00000131584 ACAP3
ENST00000472541 0.53697257854102 0.298132792723115 -0.0970846185226592 ENSG00000131584 ACAP3
ENST00000354980 0.590445978367436 0.354876699551919 -0.105445531006362 ENSG00000131584 ACAP3
ENST00000479108 0.773248816355369 0.594208551288289 -0.065125056230065 ENSG00000131584 ACAP3
ENST00000438966 0.864775654619458 0.741873764565536 -0.0407840348742278 ENSG00000131584 ACAP3
ENST00000379031 0.546072483774811 0.307681995292032 -0.125934025662915 ENSG00000169972 PUSL1
ENST00000470030 0.110091889745564 0.0173551108369785 -0.196706385653285 ENSG00000127054 CPSF3L
ENST00000435064 0.0262991033264222 0.00175792503288581 -0.209767374720153 ENSG00000127054 CPSF3L
ENST00000497304 0.233028746658471 0.0646507049254463 -0.181875698350159 ENSG00000127054 CPSF3L
ENST00000323275 0.0262991033264222 0.00175792503288581 -0.209767374720153 ENSG00000127054 CPSF3L
ENST00000411962 0.0262991033264222 0.00175792503288581 -0.209767374720153 ENSG00000127054 CPSF3L
ENST00000462432 0.0671370694326991 0.00765687174770713 -0.213988946349913 ENSG00000127054 CPSF3L
ENST00000478641 0.14327982962857 0.0271570755824986 -0.183103427476896 ENSG00000127054 CPSF3L
ENST00000458452 0.0264258009894856 0.00177415622366153 -0.209597659711593 ENSG00000127054 CPSF3L
ENST00000419704 0.0264258009894856 0.00177415622366153 -0.209597659711593 ENSG00000127054 CPSF3L
ENST00000540437 0.0264258009894856 0.00177415622366153 -0.209597659711593 ENSG00000127054 CPSF3L
ENST00000421495 0.0264258009894856 0.00177415622366153 -0.209597659711593 ENSG00000127054 CPSF3L
ENST00000532772 0.0267110421843269 0.00180098868071559 -0.208911658741993 ENSG00000127054 CPSF3L
ENST00000450926 0.0283977833929872 0.00199196471647359 -0.20814666273772 ENSG00000127054 CPSF3L
ENST00000545578 0.0286030378302697 0.00201078971989054 -0.207985983261508 ENSG00000127054 CPSF3L
ENST00000527098 0.0286030378302697 0.00201078971989054 -0.207985983261508 ENSG00000127054 CPSF3L
ENST00000485710 0.322356332640769 0.117955735861282 -0.149842880762949 ENSG00000127054 CPSF3L
ENST00000461514 0.182693658434426 0.0417297504335523 -0.194476257919784 ENSG00000127054 CPSF3L
ENST00000525164 0.215248406704715 0.0558826527851536 -0.18382540712618 ENSG00000127054 CPSF3L
ENST00000528879 0.0229902542500477 0.00144385846841293 -0.216513767029058 ENSG00000127054 CPSF3L
ENST00000525769 0.191198261969475 0.0453153360477496 -0.197695243554368 ENSG00000127054 CPSF3L
ENST00000531377 0.0291422412051042 0.00207119361205971 -0.236470475620218 ENSG00000127054 CPSF3L
ENST00000527383 0.13141225256527 0.0233936005845563 -0.208324032044782 ENSG00000127054 CPSF3L
ENST00000531292 0.25524547337385 0.0765043060222841 -0.156011371177729 ENSG00000127054 CPSF3L
ENST00000467408 0.098329823423474 0.0143214409161531 -0.219544916632553 ENSG00000127054 CPSF3L
ENST00000434694 0.0176705636655621 0.00096513054337326 -0.212370026180395 ENSG00000127054 CPSF3L
ENST00000531020 0.164443553171799 0.0344290490463593 -0.211141963442263 ENSG00000127054 CPSF3L
ENST00000533916 0.0951216893883229 0.0135801948923261 -0.245700073982317 ENSG00000127054 CPSF3L
ENST00000488042 0.014064776817786 0.000700334344326213 -0.227655872848473 ENSG00000127054 CPSF3L
ENST00000526797 0.0184682468140276 0.00102405080686181 -0.222715187623569 ENSG00000127054 CPSF3L
ENST00000526332 0.0186210752219644 0.00103694385324109 -0.222693837108691 ENSG00000127054 CPSF3L
ENST00000430786 0.0190859304385099 0.00107585184314995 -0.222532531731997 ENSG00000127054 CPSF3L
ENST00000527719 0.0197290337094199 0.00113107927194975 -0.223292369336302 ENSG00000127054 CPSF3L
ENST00000530031 0.0192821241144805 0.00108996818235307 -0.223930230193829 ENSG00000127054 CPSF3L
ENST00000526113 0.0277465238889985 0.00191366118182532 -0.216831335743964 ENSG00000127054 CPSF3L
ENST00000526904 0.01987449777506 0.00114370878328096 -0.224343890309425 ENSG00000127054 CPSF3L
ENST00000525603 0.025236604000879 0.0016575617252213 -0.238934923598288 ENSG00000127054 CPSF3L
ENST00000444968 0.433860515248964 0.201914800815125 -0.143247650317286 ENSG00000240731 RP5-890O3.9
ENST00000429572 0.0907905016275585 0.0125518485974388 -0.18908301243482 ENSG00000127054 CPSF3L
ENST00000498173 0.0907905016275585 0.0125518485974388 -0.18908301243482 ENSG00000127054 CPSF3L
ENST00000496353 0.0908903664229473 0.01257633625471 -0.189122241856557 ENSG00000127054 CPSF3L
ENST00000493534 0.110218943386063 0.017391034540764 -0.186819397208999 ENSG00000127054 CPSF3L
ENST00000534345 0.187568847507682 0.0437711530116016 -0.162239858724723 ENSG00000127054 CPSF3L
ENST00000532952 0.196682758781976 0.0478230420258176 -0.158308019405663 ENSG00000127054 CPSF3L
ENST00000490853 0.235452996295264 0.065975318751783 -0.147180502724696 ENSG00000127054 CPSF3L
ENST00000531019 0.235452996295264 0.065975318751783 -0.147180502724696 ENSG00000127054 CPSF3L
ENST00000498476 0.253732462128445 0.0755665959777534 -0.140728402229854 ENSG00000127054 CPSF3L
ENST00000470679 0.275837483504856 0.0876374164495972 -0.136045401829138 ENSG00000127054 CPSF3L
ENST00000525285 0.354229433148099 0.1401498037925 -0.12449824407629 ENSG00000127054 CPSF3L
ENST00000530233 0.647820765612683 0.423355338223511 -0.0863020809515872 ENSG00000127054 CPSF3L
ENST00000343938 0.307082608151729 0.107809498353853 -0.181241282769414 ENSG00000224051 GLTPD1
ENST00000378891 0.0113383495611483 0.000503705601005257 -0.310908191907902 ENSG00000107404 DVL1
ENST00000378888 0.0104338881920052 0.000444004628111626 -0.31284443349552 ENSG00000107404 DVL1
ENST00000472445 0.297415279125028 0.101014123012869 -0.199439416301202 ENSG00000107404 DVL1
ENST00000338370 0.0438392035747988 0.00389140178652306 -0.308515808252948 ENSG00000175756 AURKAIP1
ENST00000338338 0.0221743319335396 0.00136455263787871 -0.322930810704713 ENSG00000175756 AURKAIP1
ENST00000321751 0.0440967015175832 0.00392529355234108 -0.306397582108687 ENSG00000175756 AURKAIP1
ENST00000378853 0.0453342363735791 0.00411875686720875 -0.304704520658956 ENSG00000175756 AURKAIP1
ENST00000489799 0.0591586012182761 0.0062147203580875 -0.296941288342867 ENSG00000175756 AURKAIP1
ENST00000496905 0.0342193276165421 0.00262877816187708 -0.343075115889795 ENSG00000175756 AURKAIP1
ENST00000480479 0.24926597279391 0.0731735582564362 -0.139089360171577 ENSG00000221978 CCNL2
ENST00000482621 0.671949658448041 0.453750148815335 -0.0531308453273522 ENSG00000221978 CCNL2
ENST00000408952 0.671949658448041 0.453750148815335 -0.0531308453273522 ENSG00000221978 CCNL2
ENST00000463260 0.16628239861372 0.0350811939279544 -0.176627728468694 ENSG00000221978 CCNL2
ENST00000400809 0.653818722961145 0.43067766084557 -0.0547262784113041 ENSG00000221978 CCNL2
ENST00000496007 0.648366230056565 0.424025845134023 -0.0555174537421678 ENSG00000221978 CCNL2
ENST00000482365 0.443670105850581 0.211168756317599 -0.0977939660637615 ENSG00000221978 CCNL2
ENST00000481223 0.652272118982578 0.429011861345928 -0.0551665791831895 ENSG00000221978 CCNL2
ENST00000418865 0.526599423622485 0.287318775053615 -0.0795027181864037 ENSG00000221978 CCNL2
ENST00000505849 0.381739614907139 0.15943894022195 -0.11061748972925 ENSG00000221978 CCNL2
ENST00000488340 0.691423111194374 0.479462890771682 -0.0489028081433625 ENSG00000221978 CCNL2
ENST00000492998 0.344820318750398 0.133238871487473 -0.120184612654621 ENSG00000221978 CCNL2
ENST00000469113 0.708793842266708 0.502169375569927 -0.0498074889595553 ENSG00000221978 CCNL2
ENST00000480646 0.192915310928673 0.0461276100258086 -0.179176921466973 ENSG00000221978 CCNL2
ENST00000471930 0.914602368730508 0.82872879601086 0.0151768220111219 ENSG00000221978 CCNL2
ENST00000408918 0.968485516503191 0.933944412197402 -0.00562822212507985 ENSG00000221978 CCNL2
ENST00000473872 0.96962820573106 0.936329872164272 -0.00607941220017593 ENSG00000221978 CCNL2
ENST00000425598 0.873213670331213 0.756097875186642 -0.0224383573604937 ENSG00000221978 CCNL2
ENST00000463895 0.728230092499416 0.528286060929853 -0.0543521894587149 ENSG00000221978 CCNL2
ENST00000497013 0.672543942578361 0.454532495562647 -0.0661431197228516 ENSG00000221978 CCNL2
ENST00000448629 0.0208973793856292 0.00123971307481191 -0.329007513358119 ENSG00000224870 RP4-758J18.2
ENST00000444362 0.0092190125347659 0.00037145383401714 -0.2712036190058 ENSG00000224870 RP4-758J18.2
ENST00000418833 0.0106086484372249 0.000454282511990626 -0.277700983560466 ENSG00000224870 RP4-758J18.2
ENST00000576232 0.0107682330649755 0.000463923283967066 -0.398103389871244 ENSG00000224870 RP4-758J18.2
ENST00000570344 0.00952142503551178 0.000389878347594549 -0.400634159765908 ENSG00000224870 RP4-758J18.2
ENST00000447725 0.00837103531344383 0.000323661038342838 -0.292883531344131 ENSG00000224870 RP4-758J18.2
ENST00000572242 0.0115924543328296 0.000521855880555984 -0.273099806946773 ENSG00000224870 RP4-758J18.2
ENST00000453521 0.0366025094273328 0.00289929293881588 -0.232987988981423 ENSG00000224870 RP4-758J18.2
ENST00000344843 0.00188977798492214 4.46232812767924e-05 -0.250855368395499 ENSG00000242485 MRPL20
ENST00000493287 0.0931123288244153 0.013060074659916 -0.178305612447509 ENSG00000242485 MRPL20
ENST00000487659 0.0018699610669966 4.40565191296327e-05 -0.25098586172376 ENSG00000242485 MRPL20
ENST00000492508 0.0179471186761743 0.00098320367088344 -0.215927729656268 ENSG00000242485 MRPL20
ENST00000482352 0.0023318653729673 5.72312506847136e-05 -0.263604628392091 ENSG00000242485 MRPL20
ENST00000477686 0.000836476680905118 1.66306866871284e-05 -0.336509811084887 ENSG00000242485 MRPL20
ENST00000378741 0.00911693024148168 0.000365895254435687 -0.270865009322695 ENSG00000160072 ATAD3B
ENST00000308647 0.0045587223666514 0.000134301628349604 -0.250701401349007 ENSG00000160072 ATAD3B
ENST00000472194 0.002266067221786 5.51612723078475e-05 -0.258976431524726 ENSG00000160072 ATAD3B
ENST00000378736 0.0547677857913151 0.00551272737361872 -0.29976444247484 ENSG00000160072 ATAD3B
ENST00000485748 0.0170027259146645 0.000914146460205733 -0.233208058649248 ENSG00000160072 ATAD3B
ENST00000474481 0.0148312500458028 0.000754660103378058 -0.246669219475763 ENSG00000160072 ATAD3B
ENST00000378756 0.14041388190087 0.0262649903074729 -0.157048136422825 ENSG00000197785 ATAD3A
ENST00000378755 0.140542837650514 0.026306938155492 -0.157043580239918 ENSG00000197785 ATAD3A
ENST00000339113 0.164324888379051 0.0343885725989793 -0.151354857074339 ENSG00000197785 ATAD3A
ENST00000536055 0.164324888379051 0.0343885725989793 -0.151354857074339 ENSG00000197785 ATAD3A
ENST00000429957 0.437406246247311 0.204964964545213 -0.12853074008642 ENSG00000197785 ATAD3A
ENST00000400830 0.515916108127383 0.276288783671553 -0.100423828093409 ENSG00000197785 ATAD3A
ENST00000291386 0.674550061471458 0.456974887060324 -0.0405497028948636 ENSG00000160075 SSU72
ENST00000378726 0.282520939203255 0.0914062562967138 -0.117585165514406 ENSG00000160075 SSU72
ENST00000378725 0.929469231855062 0.856247023267162 -0.0109883684545849 ENSG00000160075 SSU72
ENST00000359060 0.585112617968781 0.348912878985559 -0.0634768208603159 ENSG00000160075 SSU72
ENST00000539195 0.503721867143369 0.264732305363153 -0.0924873713980806 ENSG00000215791 AL645728.2
ENST00000520777 0.218053711865761 0.0571841013550655 -0.152271376930536 ENSG00000197530 MIB2
ENST00000378710 0.218083792700812 0.0572116857092672 -0.152261287603615 ENSG00000197530 MIB2
ENST00000360522 0.218083792700812 0.0572116857092672 -0.152261287603615 ENSG00000197530 MIB2
ENST00000357210 0.218083792700812 0.0572116857092672 -0.152261287603615 ENSG00000197530 MIB2
ENST00000355826 0.220436096168748 0.0582795302082137 -0.151238862321476 ENSG00000197530 MIB2
ENST00000518681 0.220779227435515 0.05843558894199 -0.151228001247515 ENSG00000197530 MIB2
ENST00000505820 0.217646132008032 0.0570220029181481 -0.152176819927269 ENSG00000197530 MIB2
ENST00000479659 0.21783079865098 0.0570903123389912 -0.152086888259516 ENSG00000197530 MIB2
ENST00000489635 0.220243434752074 0.0582103669183183 -0.151324347407248 ENSG00000197530 MIB2
ENST00000511502 0.224756802931233 0.0604386244794206 -0.14979191663092 ENSG00000197530 MIB2
ENST00000477990 0.765664042026054 0.582421014984456 -0.0638689322688051 ENSG00000197530 MIB2
ENST00000514363 0.6724429546202 0.454395365399811 -0.0760830575903116 ENSG00000197530 MIB2
ENST00000487053 0.251632916600965 0.0745198771504385 -0.14403878064635 ENSG00000197530 MIB2
ENST00000502470 0.812032752969884 0.65504783235268 -0.0459695494487659 ENSG00000197530 MIB2
ENST00000378712 0.251632916600965 0.0745198771504385 -0.14403878064635 ENSG00000197530 MIB2
ENST00000510793 0.789797359454893 0.618878468673606 -0.0520909168610415 ENSG00000197530 MIB2
ENST00000504599 0.254324198682572 0.0759652065259713 -0.141285899552619 ENSG00000197530 MIB2
ENST00000507229 0.335282135061439 0.126810352491871 -0.124985384232725 ENSG00000197530 MIB2
ENST00000503789 0.997582297114499 0.995737050869479 0.000586892074074726 ENSG00000197530 MIB2
ENST00000378708 0.23482424364314 0.0655931284207345 -0.151098852128663 ENSG00000197530 MIB2
ENST00000506488 0.230918341354621 0.0635941335813153 -0.15266064071091 ENSG00000197530 MIB2
ENST00000514234 0.0911015651973462 0.0126181960526591 -0.213909773575954 ENSG00000197530 MIB2
ENST00000473511 0.209083855098407 0.0531698725260026 -0.222863319664397 ENSG00000197530 MIB2
ENST00000464570 0.335516128593016 0.126961589860211 -0.184625875741634 ENSG00000197530 MIB2
ENST00000513088 0.00563921286137941 0.000182571520620714 -0.238306889299846 ENSG00000248333 CDK11B
ENST00000341832 0.0130400365776226 0.000626992425579017 -0.209562091698321 ENSG00000248333 CDK11B
ENST00000317673 0.0151796428156078 0.000779286591713338 -0.1992958480041 ENSG00000248333 CDK11B
ENST00000340677 0.0151796428156078 0.000779286591713338 -0.1992958480041 ENSG00000248333 CDK11B
ENST00000407249 0.0151796428156078 0.000779286591713338 -0.1992958480041 ENSG00000248333 CDK11B
ENST00000341028 0.768703840670776 0.587059990064217 0.0600024468745126 ENSG00000248333 CDK11B
ENST00000378662 0.980046408805312 0.958481902127365 -0.00334157236504153 ENSG00000189339 SLC35E2B
ENST00000234800 0.975031351208358 0.946916842799048 -0.00429913732642348 ENSG00000189339 SLC35E2B
ENST00000480991 0.695104321845016 0.484236247819621 -0.0538398686355878 ENSG00000189339 SLC35E2B
ENST00000481276 0.819641237560679 0.666499253862404 -0.033889150648861 ENSG00000189339 SLC35E2B
ENST00000356200 0.200291083886008 0.0493630115516306 -0.153015260218124 ENSG00000008128 CDK11A
ENST00000598846 0.16641377099222 0.0351465173803992 -0.140324733420783 ENSG00000268575 RP1-283E3.8
ENST00000463652 0.89891356844373 0.800965319433069 -0.0279198995653875 ENSG00000008128 CDK11A
ENST00000358779 0.209031750829103 0.0531477847371188 -0.150641396416385 ENSG00000008128 CDK11A
ENST00000460465 0.209031750829103 0.0531477847371188 -0.150641396416385 ENSG00000008128 CDK11A
ENST00000404249 0.209031750829103 0.0531477847371188 -0.150641396416385 ENSG00000008128 CDK11A
ENST00000378633 0.209031750829103 0.0531477847371188 -0.150641396416385 ENSG00000008128 CDK11A
ENST00000357760 0.209031750829103 0.0531477847371188 -0.150641396416385 ENSG00000008128 CDK11A
ENST00000509982 0.200666242992395 0.0495509387985111 -0.152815636333541 ENSG00000008128 CDK11A
ENST00000378638 0.200666242992395 0.0495509387985111 -0.152815636333541 ENSG00000008128 CDK11A
ENST00000356937 0.163208224243489 0.033953051713477 -0.17199022120275 ENSG00000008128 CDK11A
ENST00000478901 0.981914758115123 0.962600069609249 0.00536517219315611 ENSG00000008128 CDK11A
ENST00000468397 0.928598861746589 0.854406355791104 0.0193359995106658 ENSG00000008128 CDK11A
ENST00000491311 0.806704272805815 0.646355144598893 0.0477211327227758 ENSG00000008128 CDK11A
ENST00000495016 0.71716774409348 0.513929921083238 0.0703869364568633 ENSG00000008128 CDK11A
ENST00000468800 0.261689522692429 0.0799985664715877 -0.167245798471899 ENSG00000008128 CDK11A
ENST00000489300 0.779261230858516 0.603128704770316 -0.0562933219924136 ENSG00000008128 CDK11A
ENST00000492390 0.0738756240916593 0.00903211474456154 -0.259034585514491 ENSG00000008128 CDK11A
ENST00000474916 0.0541832107511162 0.00543040518705497 -0.284926907263021 ENSG00000008128 CDK11A
ENST00000378635 0.137529316044811 0.0253169420270422 -0.180443571293604 ENSG00000008128 CDK11A
ENST00000479362 0.4898776955158 0.251740043765257 -0.0990239294030527 ENSG00000008128 CDK11A
ENST00000498810 0.753088881658357 0.564150010144624 -0.0525429203328119 ENSG00000008128 CDK11A
ENST00000487462 0.367625323389622 0.149453557381263 -0.127801742037225 ENSG00000008128 CDK11A
ENST00000401096 0.409275949897059 0.18145725030792 -0.122742679336001 ENSG00000008128 CDK11A
ENST00000577672 0.808265998288641 0.648943390480875 -0.0442618782693049 ENSG00000227775 RP1-283E3.4
ENST00000417099 0.888664038530927 0.783111354097513 -0.0301379728305696 ENSG00000227775 RP1-283E3.4
ENST00000355439 0.478910620055798 0.240839766629124 -0.104046023302386 ENSG00000215790 SLC35E2
ENST00000400924 0.485474239582459 0.24738871105825 -0.104148116884911 ENSG00000215790 SLC35E2
ENST00000246421 0.300733248148744 0.103312632103775 -0.161164529039509 ENSG00000215790 SLC35E2
ENST00000424604 0.82889058288616 0.681535566835231 -0.0503016611402607 ENSG00000227775 RP1-283E3.4
ENST00000341426 0.412498965208612 0.184085222442609 -0.105587715346151 ENSG00000008130 NADK
ENST00000341991 0.407562390743361 0.17993934045757 -0.106242308111855 ENSG00000008130 NADK
ENST00000378625 0.382182118578736 0.159818528441591 -0.110225365246759 ENSG00000008130 NADK
ENST00000344463 0.412498965208612 0.184085222442609 -0.105587715346151 ENSG00000008130 NADK
ENST00000342348 0.284496714262149 0.0926270469978223 -0.139178264046384 ENSG00000008130 NADK
ENST00000498806 0.39559448643627 0.170587029385582 -0.139578681766061 ENSG00000008130 NADK
ENST00000469045 0.218972259303859 0.0576090320253196 -0.167240045355365 ENSG00000008130 NADK
ENST00000480499 0.262739321620047 0.0804972251739125 -0.16099004105155 ENSG00000008130 NADK
ENST00000497747 0.333574797806425 0.125663936503068 -0.164417273327712 ENSG00000008130 NADK
ENST00000477235 0.210634829562059 0.0538869525721793 -0.174136733851798 ENSG00000008130 NADK
ENST00000489538 0.288802890187882 0.0953351218322696 -0.153257565193209 ENSG00000008130 NADK
ENST00000497615 0.365566538521091 0.148106051448736 -0.156069096791458 ENSG00000008130 NADK
ENST00000497186 0.270520218904302 0.0847654228394553 -0.15649550880641 ENSG00000008130 NADK
ENST00000400922 0.247888807948265 0.0724154406953403 -0.151261982446737 ENSG00000008130 NADK
ENST00000492845 0.39070056048248 0.166856129692047 -0.114248728571264 ENSG00000008130 NADK
ENST00000492768 0.405368038644438 0.17831497705573 -0.11176426119225 ENSG00000008130 NADK
ENST00000460602 0.523303387679746 0.283834240753641 -0.0899756814754676 ENSG00000008130 NADK
ENST00000464373 0.566342047864274 0.328644682533337 -0.081715583871525 ENSG00000008130 NADK
ENST00000480542 0.323348003147413 0.118626927064404 -0.193226595969129 ENSG00000008130 NADK
ENST00000378609 0.951922293028995 0.900482300086137 0.00692070593890469 ENSG00000078369 GNB1
ENST00000461893 0.383580968192907 0.160999484688987 -0.0832252239883609 ENSG00000078369 GNB1
ENST00000471354 0.489620631153971 0.25145931051696 -0.0545220440181386 ENSG00000078369 GNB1
ENST00000439272 0.647246278813261 0.422558251933536 0.0571279521139567 ENSG00000078369 GNB1
ENST00000434686 0.632738752627995 0.404439435864164 0.0602189155278984 ENSG00000078369 GNB1
ENST00000437146 0.685760290909413 0.471969850461114 -0.0435437575790527 ENSG00000078369 GNB1
ENST00000472614 0.594755253357578 0.359610391327114 0.0767431876204102 ENSG00000078369 GNB1
ENST00000607589 0.263241766980417 0.0807513298027213 -0.141673944271189 ENSG00000078369 GNB1
ENST00000378567 0.863397004197916 0.739657186511765 0.0287122900249041 ENSG00000067606 PRKCZ
ENST00000468310 0.94303438934165 0.882069955405251 0.0153497659496962 ENSG00000067606 PRKCZ
ENST00000479566 0.894018598774952 0.792595884015769 -0.0320029275188855 ENSG00000067606 PRKCZ
ENST00000466651 0.836349954898347 0.692936659378818 0.0412798345448533 ENSG00000067606 PRKCZ
ENST00000400921 0.693078174141443 0.4815922287315 0.0622710615177281 ENSG00000067606 PRKCZ
ENST00000495347 0.769544844889164 0.588374883036435 0.0586480281576696 ENSG00000067606 PRKCZ
ENST00000461106 0.741284984041519 0.546398858957598 0.0536492342504203 ENSG00000067606 PRKCZ
ENST00000461465 0.749957811332146 0.558919080840283 0.0630633656090865 ENSG00000067606 PRKCZ
ENST00000470596 0.691266370915605 0.47932497399619 0.0744625173826782 ENSG00000067606 PRKCZ
ENST00000496325 0.701724220641464 0.492858742164114 0.0732189381989847 ENSG00000067606 PRKCZ
ENST00000481140 0.767287520518121 0.584997104802704 0.0586727862284586 ENSG00000067606 PRKCZ
ENST00000482686 0.800314981604178 0.636046078774938 0.0564620561866205 ENSG00000067606 PRKCZ
ENST00000400920 0.741458070926305 0.546643996926093 0.0539200049252102 ENSG00000067606 PRKCZ
ENST00000486681 0.8124039728949 0.655614617325261 0.0505132714668373 ENSG00000067606 PRKCZ
ENST00000470986 0.655376567100041 0.432497510055499 0.0947791013765375 ENSG00000067606 PRKCZ
ENST00000470511 0.534180641673636 0.295217046960408 0.130699926307845 ENSG00000067606 PRKCZ
ENST00000479263 0.766640127611075 0.583939263666838 0.0501369178131118 ENSG00000067606 PRKCZ
ENST00000478770 0.773248816355369 0.594213000367481 0.0481810883333762 ENSG00000067606 PRKCZ
ENST00000505322 0.794519159350366 0.62677504423711 -0.0546792125286667 ENSG00000067606 PRKCZ
ENST00000469733 0.224789029906293 0.060458995041798 -0.15411518389887 ENSG00000162585 C1orf86
ENST00000414253 0.253967994890128 0.0757178780009904 -0.147039007955758 ENSG00000162585 C1orf86
ENST00000428120 0.253967994890128 0.0757178780009904 -0.147039007955758 ENSG00000162585 C1orf86
ENST00000400919 0.253967994890128 0.0757178780009904 -0.147039007955758 ENSG00000162585 C1orf86
ENST00000400918 0.202324346764972 0.050281157618599 -0.167760833927743 ENSG00000162585 C1orf86
ENST00000497675 0.305671974713655 0.106746405597887 -0.15341127902767 ENSG00000162585 C1orf86
ENST00000378543 0.243316745524856 0.0700716427461471 -0.170452490627969 ENSG00000162585 C1orf86
ENST00000378546 0.243316745524856 0.0700716427461471 -0.170452490627969 ENSG00000162585 C1orf86
ENST00000401813 0.167955524095577 0.0357537259170367 -0.195817079303032 ENSG00000162585 C1orf86
ENST00000487186 0.236307189332851 0.0664864372092006 -0.170942747295703 ENSG00000162585 C1orf86
ENST00000378545 0.184746227766894 0.0426572476285377 -0.190504834072364 ENSG00000162585 C1orf86
ENST00000476803 0.296361419799209 0.100352655222568 -0.155882840231678 ENSG00000162585 C1orf86
ENST00000440825 0.268051904052504 0.0833828445101968 -0.16294300522009 ENSG00000162585 C1orf86
ENST00000420515 0.323335473551923 0.118599700978853 -0.1664848804668 ENSG00000162585 C1orf86
ENST00000378536 0.130358798504538 0.0230861725105876 0.147694164157374 ENSG00000157933 SKI
ENST00000508416 0.0673022210498716 0.00769399920118197 0.207808291046333 ENSG00000157933 SKI
ENST00000478223 0.0665483945423007 0.00754612327209675 0.21125638391807 ENSG00000157933 SKI
ENST00000507179 0.679672551607359 0.463915004836716 -0.0875686682766615 ENSG00000157933 SKI
ENST00000378531 0.583311939384678 0.347087499756599 -0.101483759514294 ENSG00000116151 MORN1
ENST00000606372 0.663290263176933 0.442406171476858 -0.0835184304594405 ENSG00000116151 MORN1
ENST00000378529 0.884389425219933 0.775318873650144 -0.0316275324605659 ENSG00000116151 MORN1
ENST00000378518 0.0949624965771116 0.0135300879654235 -0.133815032035463 ENSG00000157916 RER1
ENST00000605895 0.120968594123989 0.0203926487721411 -0.124421288277498 ENSG00000157916 RER1
ENST00000378513 0.114726699809368 0.0185873527325941 -0.123479814778585 ENSG00000157916 RER1
ENST00000306256 0.0938484699360515 0.0132042978051092 -0.133569100718409 ENSG00000157916 RER1
ENST00000493207 0.0363874747474011 0.00287418320442377 -0.179898088140963 ENSG00000157916 RER1
ENST00000378512 0.114274938575994 0.0184815486386208 -0.123633060658659 ENSG00000157916 RER1
ENST00000443438 0.216084395328254 0.0562916009351523 -0.111284297120677 ENSG00000157916 RER1
ENST00000488353 0.322578102664671 0.118114055598832 -0.09558564643202 ENSG00000157916 RER1
ENST00000462129 0.874950189682626 0.759044189964921 -0.0245912004183857 ENSG00000157916 RER1
ENST00000288774 0.232290847735471 0.0643502291356949 -0.171033811875236 ENSG00000157911 PEX10
ENST00000447513 0.230911600392753 0.063587395755503 -0.172013113408241 ENSG00000157911 PEX10
ENST00000507596 0.212526487399423 0.0547821396295249 -0.17902744656532 ENSG00000157911 PEX10
ENST00000510434 0.716574236938476 0.512968357610081 -0.0753053606461293 ENSG00000157911 PEX10
ENST00000378466 0.27793612109121 0.0889164094015122 -0.128643972117297 ENSG00000157881 PANK4
ENST00000435556 0.281079366381513 0.090637970448565 -0.128065289320735 ENSG00000157881 PANK4
ENST00000505228 0.187202525939097 0.043578288756725 -0.166010179021597 ENSG00000157881 PANK4
ENST00000502512 0.214774190978269 0.0556793389859739 -0.196910148268969 ENSG00000157881 PANK4
ENST00000468002 0.319685872668492 0.11608580374641 -0.167293506144818 ENSG00000157881 PANK4
ENST00000486396 0.643577150112607 0.417815980901039 -0.073574794492431 ENSG00000157881 PANK4
ENST00000502770 0.852269228228025 0.721702844662927 -0.035513202210257 ENSG00000157881 PANK4
ENST00000491212 0.900933263378133 0.80444099412234 -0.0260013133156708 ENSG00000157881 PANK4
ENST00000514922 0.870435037846242 0.751263024134836 -0.0343446950358595 ENSG00000157881 PANK4
ENST00000416860 0.0713158629211237 0.0084651263685719 -0.199746642664503 ENSG00000238164 RP3-395M20.8
ENST00000443892 0.821589856204364 0.669749136656189 0.0470549228958351 ENSG00000238164 RP3-395M20.8
ENST00000452793 0.050884866007743 0.00494170902217699 -0.219080933948712 ENSG00000238164 RP3-395M20.8
ENST00000426449 0.0924435844826924 0.0129115573080182 -0.176280236881224 ENSG00000157873 TNFRSF14
ENST00000434817 0.0954069843329133 0.0136471447640004 -0.16784696378122 ENSG00000157873 TNFRSF14
ENST00000435221 0.0956220491772221 0.0136991421127394 -0.167761802343273 ENSG00000157873 TNFRSF14
ENST00000451778 0.101642382683947 0.0151170603932588 -0.165462011992965 ENSG00000157873 TNFRSF14
ENST00000409119 0.09178126002911 0.0127686049371957 -0.16978012491996 ENSG00000157873 TNFRSF14
ENST00000355716 0.0894869626113946 0.0122309284901853 -0.164354098482778 ENSG00000157873 TNFRSF14
ENST00000475523 0.0889177107657485 0.012110831114666 -0.164051694311308 ENSG00000157873 TNFRSF14
ENST00000442392 0.171608705980666 0.0371517457736157 -0.168264284347574 ENSG00000157873 TNFRSF14
ENST00000482074 0.12021811689295 0.0201809989799473 -0.191049296606045 ENSG00000157873 TNFRSF14
ENST00000496064 0.121820949839268 0.0206257664396673 -0.163762350842369 ENSG00000157873 TNFRSF14
ENST00000463471 0.107104938877948 0.0165102519696434 -0.155959334853971 ENSG00000157873 TNFRSF14
ENST00000466750 0.0878683463062339 0.0118806021197703 -0.157307489845839 ENSG00000157873 TNFRSF14
ENST00000471768 0.0441491481490044 0.0039338468739349 -0.196297726402433 ENSG00000157873 TNFRSF14
ENST00000463835 0.0749474856633831 0.00927723582961324 -0.163313122975449 ENSG00000157873 TNFRSF14
ENST00000482602 0.094251897143214 0.0133195347673559 -0.147550018587971 ENSG00000157873 TNFRSF14
ENST00000480305 0.18068501927082 0.0407051074758851 -0.132000128101042 ENSG00000157873 TNFRSF14
ENST00000456687 0.796780510237384 0.630306281085165 0.0516821057908876 ENSG00000225931 RP3-395M20.7
ENST00000493183 0.478703891081493 0.240675086759001 -0.155145319629521 ENSG00000157870 FAM213B
ENST00000474659 0.477406054899884 0.239659883192442 -0.154999478602646 ENSG00000157870 FAM213B
ENST00000419916 0.386349874120678 0.163288131374741 -0.160044883579985 ENSG00000157870 FAM213B
ENST00000378424 0.386349874120678 0.163288131374741 -0.160044883579985 ENSG00000157870 FAM213B
ENST00000537325 0.498412960155661 0.25978237366549 -0.13960357165282 ENSG00000157870 FAM213B
ENST00000378427 0.386349874120678 0.163288131374741 -0.160044883579985 ENSG00000157870 FAM213B
ENST00000378425 0.386349874120678 0.163288131374741 -0.160044883579985 ENSG00000157870 FAM213B
ENST00000464043 0.442866425567631 0.210482570451069 -0.162430238577128 ENSG00000157870 FAM213B
ENST00000444521 0.386349874120678 0.163288131374741 -0.160044883579985 ENSG00000157870 FAM213B
ENST00000465233 0.741290607182661 0.54641651017356 -0.0821745377881959 ENSG00000157870 FAM213B
ENST00000498083 0.751646163597524 0.56199596495288 -0.0791564413639014 ENSG00000157870 FAM213B
ENST00000481683 0.640853321982146 0.414469973765555 -0.108487184259243 ENSG00000157870 FAM213B
ENST00000484099 0.357880280771674 0.142575137526835 -0.166887068883616 ENSG00000157870 FAM213B
ENST00000476686 0.290805592105114 0.0967139522146245 -0.193643861960496 ENSG00000157870 FAM213B
ENST00000511072 2.45112781462973e-09 1.33944242108422e-11 0.897708841828628 ENSG00000142611 PRDM16
ENST00000378398 2.53561758672253e-09 1.39365297709067e-11 0.89434313688937 ENSG00000142611 PRDM16
ENST00000441472 2.53561758672253e-09 1.39365297709067e-11 0.89434313688937 ENSG00000142611 PRDM16
ENST00000442529 2.53561758672253e-09 1.39365297709067e-11 0.89434313688937 ENSG00000142611 PRDM16
ENST00000378391 2.42182620482115e-09 1.32087044751315e-11 0.897335355328904 ENSG00000142611 PRDM16
ENST00000514189 2.5733949304794e-09 1.41713659248038e-11 0.896637406853691 ENSG00000142611 PRDM16
ENST00000270722 2.66777100127502e-09 1.47474789255445e-11 0.893271601318013 ENSG00000142611 PRDM16
ENST00000294599 0.391278550983136 0.167365265473534 -0.128305358366751 ENSG00000162591 MEGF6
ENST00000356575 0.400357024668979 0.1742233726458 -0.125552029811336 ENSG00000162591 MEGF6
ENST00000485002 0.373043256900109 0.153114563645584 -0.13116685201131 ENSG00000162591 MEGF6
ENST00000378344 0.846870802498815 0.711629857402461 -0.0322370644617201 ENSG00000158109 TPRG1L
ENST00000344579 0.846870802498815 0.711629857402461 -0.0322370644617201 ENSG00000158109 TPRG1L
ENST00000378322 0.454468592881047 0.220010144686935 -0.108679808938463 ENSG00000116213 WRAP73
ENST00000270708 0.454468592881047 0.220010144686935 -0.108679808938463 ENSG00000116213 WRAP73
ENST00000471223 0.539098949598444 0.300254108501208 -0.096463262805271 ENSG00000116213 WRAP73
ENST00000424367 0.279884586371929 0.0898917972021419 -0.148954039541965 ENSG00000116213 WRAP73
ENST00000497940 0.652181172845451 0.428895857815834 -0.0761805371874209 ENSG00000116213 WRAP73
ENST00000465916 0.392040156107787 0.167918578180844 -0.124874168277626 ENSG00000116213 WRAP73
ENST00000419924 0.407263757671398 0.179721399473421 -0.121310168459382 ENSG00000116213 WRAP73
ENST00000418088 0.830931738066764 0.684983733329475 -0.0441018120134653 ENSG00000227372 TP73-AS1
ENST00000452079 0.731376861628085 0.532323676306799 -0.0688974774971558 ENSG00000227372 TP73-AS1
ENST00000423764 0.730833527545494 0.531647765431464 -0.0711079606885242 ENSG00000227372 TP73-AS1
ENST00000378251 0.00412578240469248 0.000116609859000176 -0.29095457892744 ENSG00000130764 LRRC47
ENST00000462356 0.0594079900708071 0.00626147313845212 -0.284814424668554 ENSG00000130764 LRRC47
ENST00000479239 0.126559184785144 0.0220079665579934 -0.242805902915411 ENSG00000130764 LRRC47
ENST00000607459 0.0795459542624691 0.0101160799038449 -0.298386260218621 ENSG00000272153 RP1-286D6.5
ENST00000378230 0.954834675958778 0.905523064730094 -0.0069471952888184 ENSG00000116198 CEP104
ENST00000438539 0.981939943858652 0.962651122690179 -0.00421298260174059 ENSG00000116198 CEP104
ENST00000461667 0.889206689325175 0.783984756817688 -0.0280177894721719 ENSG00000116198 CEP104
ENST00000460038 0.808718055017538 0.649622615471761 0.0456710342477625 ENSG00000116198 CEP104
ENST00000494653 0.964738254183994 0.925696289309743 0.00608939672813315 ENSG00000116198 CEP104
ENST00000443466 0.962588070973615 0.921029595928558 -0.00986252932494966 ENSG00000116198 CEP104
ENST00000428079 0.930764922734901 0.858619213923269 -0.0147660473827417 ENSG00000116198 CEP104
ENST00000494951 0.897997590367488 0.799597797607373 0.0263232784538807 ENSG00000116198 CEP104
ENST00000378223 0.955315222292345 0.906424859869315 -0.0106429436746405 ENSG00000116198 CEP104
ENST00000378212 0.901407457751009 0.805196605629438 -0.027455369886498 ENSG00000169598 DFFB
ENST00000378209 0.851786188928363 0.720879285916827 -0.033805288865118 ENSG00000169598 DFFB
ENST00000491998 0.851786188928363 0.720879285916827 -0.033805288865118 ENSG00000169598 DFFB
ENST00000338895 0.799911978061108 0.635411309755935 -0.0509136417982189 ENSG00000169598 DFFB
ENST00000468793 0.838453811601982 0.69704503365444 -0.0371914542196291 ENSG00000169598 DFFB
ENST00000339350 0.832680572966188 0.687639683633372 -0.0383808396612587 ENSG00000169598 DFFB
ENST00000477548 0.832680572966188 0.687639683633372 -0.0383808396612587 ENSG00000169598 DFFB
ENST00000378206 0.832531171043961 0.687408226959119 -0.0384205845103635 ENSG00000169598 DFFB
ENST00000475969 0.854553705583851 0.725407335973794 -0.0336392973925847 ENSG00000169598 DFFB
ENST00000486765 0.425105795158928 0.194420220599855 -0.109599023212047 ENSG00000198912 C1orf174
ENST00000361605 0.425105795158928 0.194420220599855 -0.109599023212047 ENSG00000198912 C1orf174
ENST00000474140 0.425105795158928 0.194420220599855 -0.109599023212047 ENSG00000198912 C1orf174
ENST00000478423 0.12612487302285 0.021877784261307 0.159426400574962 ENSG00000131697 NPHP4
ENST00000489180 0.12606544483532 0.0218568158593131 0.159427029607304 ENSG00000131697 NPHP4
ENST00000378156 0.12606544483532 0.0218568158593131 0.159427029607304 ENSG00000131697 NPHP4
ENST00000378169 0.137062948352493 0.0251992191402854 0.158131637965784 ENSG00000131697 NPHP4
ENST00000378111 0.662013965893457 0.440785186964523 0.0401439176049186 ENSG00000069424 KCNAB2
ENST00000378097 0.789991062423495 0.619708237998733 0.0247673072712819 ENSG00000069424 KCNAB2
ENST00000493807 0.463681269043819 0.227987444264305 0.127883638214129 ENSG00000069424 KCNAB2
ENST00000378092 0.50406729330735 0.265031842655289 0.0644922028200698 ENSG00000069424 KCNAB2
ENST00000478098 0.45647259895985 0.221728426623283 0.0904354737841818 ENSG00000069424 KCNAB2
ENST00000445501 0.45206760566131 0.217960911036378 0.0919416449894852 ENSG00000069424 KCNAB2
ENST00000428161 0.457343331406941 0.222443010052128 0.0740881511585374 ENSG00000069424 KCNAB2
ENST00000389632 0.472711688900247 0.235688814775693 0.072050760116405 ENSG00000069424 KCNAB2
ENST00000602612 0.672448656988625 0.454414061952391 0.0448776813014586 ENSG00000069424 KCNAB2
ENST00000378087 0.855255638436787 0.726527280359221 0.0183617995702295 ENSG00000069424 KCNAB2
ENST00000341524 0.923323529340783 0.844302811767638 0.0101380416456804 ENSG00000069424 KCNAB2
ENST00000352527 0.923323529340783 0.844302811767638 0.0101380416456804 ENSG00000069424 KCNAB2
ENST00000435937 0.560725182975438 0.323165836060298 0.0734557735147899 ENSG00000069424 KCNAB2
ENST00000164247 0.985294208822013 0.969683051120059 -0.00188259176013006 ENSG00000069424 KCNAB2
ENST00000459822 0.890868872654919 0.786724343788073 -0.0307698676743477 ENSG00000069424 KCNAB2
ENST00000472700 0.422257632986397 0.19211666261023 0.0970475264102896 ENSG00000069424 KCNAB2
ENST00000378083 0.988552532632812 0.976881199261242 -0.00144053910573394 ENSG00000069424 KCNAB2
ENST00000458166 0.675894375615007 0.458938536418449 0.0412632922695649 ENSG00000069424 KCNAB2
ENST00000481789 0.271497033545221 0.0853269011979155 -0.181650331137344 ENSG00000069424 KCNAB2
ENST00000484532 0.0120478804995756 0.000554472079081597 -0.245196169938075 ENSG00000116251 RPL22
ENST00000234875 0.01271276275802 0.000603071411666486 -0.243821001136785 ENSG00000116251 RPL22
ENST00000480661 0.00647111635619787 0.000223868382858244 -0.274506987266068 ENSG00000116251 RPL22
ENST00000497965 0.00651853337785158 0.000226404471874983 -0.274470511568041 ENSG00000116251 RPL22
ENST00000471204 0.00620447540425894 0.000211561665952915 -0.275874449486926 ENSG00000116251 RPL22
ENST00000465387 0.00651658181991786 0.000226195830043234 -0.274746686525119 ENSG00000116251 RPL22
ENST00000462296 0.00651853337785158 0.00022639321500746 -0.27938759643173 ENSG00000116251 RPL22
ENST00000465335 0.00632518165929766 0.000217415792958767 -0.280311110753854 ENSG00000116251 RPL22
ENST00000343813 0.618984737101646 0.387710977531043 -0.0705721471289562 ENSG00000116237 ICMT
ENST00000489498 0.343582155095359 0.1323464414394 -0.138100231111729 ENSG00000116237 ICMT
ENST00000474756 0.238015794685105 0.0673718638726473 -0.18964300817158 ENSG00000116237 ICMT
ENST00000608083 0.980046408805312 0.958513074764749 0.00505938198294237 ENSG00000097021 ACOT7
ENST00000377845 0.863658824864589 0.740148216974795 -0.0327391489531612 ENSG00000097021 ACOT7
ENST00000377855 0.978887088012977 0.956268437121521 0.00544043864200784 ENSG00000097021 ACOT7
ENST00000377860 0.980046408805312 0.958513074764749 0.00505938198294237 ENSG00000097021 ACOT7
ENST00000418124 0.980046408805312 0.958513074764749 0.00505938198294237 ENSG00000097021 ACOT7
ENST00000545482 0.980046408805312 0.958513074764749 0.00505938198294237 ENSG00000097021 ACOT7
ENST00000361521 0.928933707467623 0.855202619811238 0.0178974864006177 ENSG00000097021 ACOT7
ENST00000377842 0.887518820422277 0.780839075093163 -0.0275408375226903 ENSG00000097021 ACOT7
ENST00000473466 0.587965070060624 0.351900285671688 -0.101151619661543 ENSG00000097021 ACOT7
ENST00000434576 0.766825297639086 0.584190905317566 -0.0548643395776849 ENSG00000187017 ESPN
ENST00000468561 0.689101010143578 0.476453786386837 -0.0796427694410105 ENSG00000187017 ESPN
ENST00000356876 0.0453748753060409 0.00412826681011667 -0.205568044413934 ENSG00000215788 TNFRSF25
ENST00000485036 0.0453748753060409 0.00412987190711579 -0.205568555391477 ENSG00000215788 TNFRSF25
ENST00000480393 0.0453748753060409 0.00412987190711579 -0.205568555391477 ENSG00000215788 TNFRSF25
ENST00000513135 0.0454722373816016 0.00414402044947277 -0.205364627363636 ENSG00000215788 TNFRSF25
ENST00000473343 0.121680516244089 0.0205782564016682 -0.178287394902235 ENSG00000215788 TNFRSF25
ENST00000377782 0.0453748753060409 0.00412987190711579 -0.205568555391477 ENSG00000215788 TNFRSF25
ENST00000351959 0.045931941455417 0.00420533434331641 -0.205178749935416 ENSG00000215788 TNFRSF25
ENST00000510563 0.0492997696456797 0.00469735392993248 -0.20290860164717 ENSG00000215788 TNFRSF25
ENST00000502730 0.0492997696456797 0.00469735392993248 -0.20290860164717 ENSG00000215788 TNFRSF25
ENST00000502588 0.0492997696456797 0.00469735392993248 -0.20290860164717 ENSG00000215788 TNFRSF25
ENST00000414040 0.0492997696456797 0.00469735392993248 -0.20290860164717 ENSG00000215788 TNFRSF25
ENST00000351748 0.0492997696456797 0.00469735392993248 -0.20290860164717 ENSG00000215788 TNFRSF25
ENST00000348333 0.0492997696456797 0.00469735392993248 -0.20290860164717 ENSG00000215788 TNFRSF25
ENST00000453260 0.148617814235709 0.0289305910090906 -0.173318343541799 ENSG00000215788 TNFRSF25
ENST00000475730 0.227988020725437 0.0620760393293381 -0.191808461163253 ENSG00000215788 TNFRSF25
ENST00000469691 0.0393558422044802 0.00325549177237115 -0.225039137944299 ENSG00000215788 TNFRSF25
ENST00000481401 0.0426830599743764 0.00373012651933901 -0.218973216258501 ENSG00000215788 TNFRSF25
ENST00000461703 0.0350283160844575 0.00271869404610736 -0.22770450086014 ENSG00000215788 TNFRSF25
ENST00000453341 0.0231292187366437 0.00145785586145042 -0.241093745682438 ENSG00000215788 TNFRSF25
ENST00000515145 0.243690128344712 0.0702526208104944 -0.153815642256986 ENSG00000215788 TNFRSF25
ENST00000377748 0.579460166249655 0.342897483251992 -0.0973661737268759 ENSG00000171680 PLEKHG5
ENST00000400913 0.547224944274579 0.308840341823095 -0.107093839252195 ENSG00000171680 PLEKHG5
ENST00000489097 0.518909783725783 0.279241244586107 -0.11467506956251 ENSG00000171680 PLEKHG5
ENST00000340850 0.567150220484461 0.32958124461748 -0.102679871491372 ENSG00000171680 PLEKHG5
ENST00000377705 0.875915245547603 0.760509569382742 0.0228665567843124 ENSG00000162408 NOL9
ENST00000464383 0.537594521838143 0.298654784146233 0.0884940304675183 ENSG00000162408 NOL9
ENST00000464665 0.882984371855109 0.772911206415952 -0.0297591272889406 ENSG00000162408 NOL9
ENST00000319084 0.366122957509021 0.148516045017965 -0.144644297154661 ENSG00000204859 ZBTB48
ENST00000435905 0.415018507933614 0.186174682062071 -0.135454789722939 ENSG00000204859 ZBTB48
ENST00000377674 0.551733795456751 0.313427005408993 -0.0773933355259541 ENSG00000204859 ZBTB48
ENST00000488936 0.482564385920809 0.244324711708111 -0.0950533931028268 ENSG00000204859 ZBTB48
ENST00000482360 0.824750918751078 0.674793036262561 -0.0360049224329431 ENSG00000204859 ZBTB48
ENST00000498342 0.895655309920646 0.795523755702436 0.0253976714817748 ENSG00000204859 ZBTB48
ENST00000466813 0.88914158665271 0.783874375475694 0.0301541519575735 ENSG00000204859 ZBTB48
ENST00000377658 0.270820605782275 0.0849886786474999 0.133820564549443 ENSG00000162413 KLHL21
ENST00000377663 0.276675134379528 0.0880917200648672 0.132543876982917 ENSG00000162413 KLHL21
ENST00000467612 0.34008957809047 0.129893951995044 0.123510162594506 ENSG00000162413 KLHL21
ENST00000496707 0.0639976704647286 0.00707357270502454 0.24428872182125 ENSG00000162413 KLHL21
ENST00000463043 0.281067092405838 0.0906167978401535 0.145532891229836 ENSG00000162413 KLHL21
ENST00000377648 0.0841591449780803 0.0110499518958843 -0.244468838315726 ENSG00000116273 PHF13
ENST00000495385 0.0575133374780348 0.00595078756326019 -0.273148323851897 ENSG00000116273 PHF13
ENST00000054650 0.0796231969830279 0.0101354222248053 -0.283532897018651 ENSG00000041988 THAP3
ENST00000307896 0.0971959804984917 0.0140581741392612 -0.274312561901553 ENSG00000041988 THAP3
ENST00000377627 0.034855390128957 0.00270158838816224 -0.258177457755147 ENSG00000041988 THAP3
ENST00000484669 0.105243873560819 0.0160453829153807 -0.269713427476375 ENSG00000041988 THAP3
ENST00000487819 0.09434301953102 0.0133503654823096 -0.281687208870387 ENSG00000041988 THAP3
ENST00000472925 0.140478182080936 0.0262888965504653 -0.252823271064464 ENSG00000041988 THAP3
ENST00000465508 0.182786190405505 0.0417879481487915 -0.162878301009432 ENSG00000007923 DNAJC11
ENST00000349363 0.0741589472754436 0.0091043787864186 -0.146703095425374 ENSG00000007923 DNAJC11
ENST00000451196 0.0741589472754436 0.0091043787864186 -0.146703095425374 ENSG00000007923 DNAJC11
ENST00000377577 0.071231756063411 0.00844836680218093 -0.14287348368792 ENSG00000007923 DNAJC11
ENST00000294401 0.0836054397366924 0.0109366014034744 -0.138821339385171 ENSG00000007923 DNAJC11
ENST00000542246 0.0905177865654619 0.0124804307485759 -0.139538346012225 ENSG00000007923 DNAJC11
ENST00000377573 0.112543715291095 0.0180064710372302 -0.130148097595248 ENSG00000007923 DNAJC11
ENST00000472414 0.439408265885574 0.206808773619348 -0.122129497171186 ENSG00000007923 DNAJC11
ENST00000426784 0.0899749872516953 0.0123378533809807 -0.139638706547013 ENSG00000007923 DNAJC11
ENST00000473993 0.108779782042495 0.0169765400951014 -0.133421210865662 ENSG00000007923 DNAJC11
ENST00000469318 0.365778928693335 0.148250048269993 -0.109210366576768 ENSG00000007923 DNAJC11
ENST00000485073 0.236371846641352 0.0665332389279943 -0.124491377405377 ENSG00000007923 DNAJC11
ENST00000460594 0.20183525824049 0.0500849428459448 -0.138111041023128 ENSG00000007923 DNAJC11
ENST00000465911 0.420788008884587 0.190951089065966 -0.108887138321969 ENSG00000007923 DNAJC11
ENST00000303635 0.156647192439839 0.0316360801398175 0.175656062841873 ENSG00000171735 CAMTA1
ENST00000490738 0.240010611240108 0.06841173834743 0.163457076281272 ENSG00000171735 CAMTA1
ENST00000476163 0.217313595816282 0.0568667828339673 0.157226721779736 ENSG00000171735 CAMTA1
ENST00000473578 0.240035733007599 0.0684336400263052 0.163450185061884 ENSG00000171735 CAMTA1
ENST00000557126 0.212255745635533 0.0546169080237873 0.159306821490078 ENSG00000171735 CAMTA1
ENST00000467404 0.239257943952997 0.0680783419253419 0.163589223900221 ENSG00000171735 CAMTA1
ENST00000439411 0.170904214990529 0.0368583285170202 0.172044942099426 ENSG00000171735 CAMTA1
ENST00000461311 0.212866379486717 0.0549294812563625 0.159258303907801 ENSG00000171735 CAMTA1
ENST00000486138 0.303425103644561 0.105258610720064 0.148041697834312 ENSG00000171735 CAMTA1
ENST00000482934 0.210830482568249 0.053978404284992 0.154003806655873 ENSG00000171735 CAMTA1
ENST00000470648 0.238015794685105 0.0673940712795903 0.141135225688223 ENSG00000171735 CAMTA1
ENST00000461580 0.238690713826778 0.0677793484448817 0.14131875831659 ENSG00000171735 CAMTA1
ENST00000472283 0.42958489969042 0.197975546175163 0.1323456360521 ENSG00000171735 CAMTA1
ENST00000467267 0.125254169220266 0.0216459921017171 0.182338374333835 ENSG00000171735 CAMTA1
ENST00000054666 0.455621795237328 0.221081905133205 -0.0825252523947424 ENSG00000049245 VAMP3
ENST00000470357 0.566025893891176 0.328269771077962 -0.0749117047780466 ENSG00000049245 VAMP3
ENST00000487194 0.533383883110673 0.294387438849291 -0.102885667306948 ENSG00000049245 VAMP3
ENST00000377532 0.186199766387934 0.0432076194789154 0.172573451167588 ENSG00000049246 PER3
ENST00000361923 0.181652413845977 0.0412298081990668 0.173586257124921 ENSG00000049246 PER3
ENST00000451646 0.559575614543686 0.321873235563925 0.112865148616964 ENSG00000236266 RP3-467L1.4
ENST00000377507 0.532698807691324 0.293724733144185 -0.0797670092585395 ENSG00000049249 TNFRSF9
ENST00000474475 0.496479356679549 0.25814470625184 -0.0844639472589429 ENSG00000049249 TNFRSF9
ENST00000492571 0.638892124213887 0.412140760740498 -0.0769924862548409 ENSG00000049249 TNFRSF9
ENST00000493373 0.00675208681521112 0.000237727924208778 -0.269237994733128 ENSG00000116288 PARK7
ENST00000460192 0.00379543974215078 0.000105066713364404 -0.300017371252778 ENSG00000116288 PARK7
ENST00000338639 0.00794374819581714 0.000301080285275324 -0.265186808745366 ENSG00000116288 PARK7
ENST00000493678 0.00802215326420578 0.000305847295965397 -0.264552680101225 ENSG00000116288 PARK7
ENST00000377493 0.00772829928536041 0.00028982449729369 -0.265536359247898 ENSG00000116288 PARK7
ENST00000465354 0.00411058402064456 0.000116093400238479 -0.294466173711927 ENSG00000116288 PARK7
ENST00000377491 0.00771573547596122 0.000288807067650395 -0.265984879974755 ENSG00000116288 PARK7
ENST00000377488 0.00802696349973979 0.000306115531366584 -0.265003847434059 ENSG00000116288 PARK7
ENST00000497113 0.00437269193998658 0.000126453985855503 -0.293781530558206 ENSG00000116288 PARK7
ENST00000469225 0.010001466538897 0.000415877658193413 -0.260775896867353 ENSG00000116288 PARK7
ENST00000474874 0.0778260101795392 0.00981287965580492 0.271225016676254 ENSG00000116285 ERRFI1
ENST00000377482 0.00458091033016515 0.000135138525208922 0.396010269913119 ENSG00000116285 ERRFI1
ENST00000469499 0.0109158859588016 0.00047224599382062 0.411478485726104 ENSG00000116285 ERRFI1
ENST00000487559 0.0102139711842018 0.000429788067565533 0.426590811799869 ENSG00000116285 ERRFI1
ENST00000337907 0.471035090117305 0.234016450240291 0.0874476406613943 ENSG00000142599 RERE
ENST00000377464 0.378927597226299 0.157163192209117 0.098057081217953 ENSG00000142599 RERE
ENST00000467350 0.977278084243964 0.952103766218999 -0.00512353117045744 ENSG00000142599 RERE
ENST00000400907 0.367441484992602 0.149316189073192 0.103129381410045 ENSG00000142599 RERE
ENST00000476556 0.48590972019862 0.247831470985469 0.0872449052499721 ENSG00000142599 RERE
ENST00000400908 0.45860568157233 0.223376919935906 0.0937212540528486 ENSG00000142599 RERE
ENST00000505225 0.919755745362417 0.837986932942422 -0.0159606158716695 ENSG00000142599 RERE
ENST00000464367 0.7840875310736 0.609859909094583 0.0535436453920635 ENSG00000142599 RERE
ENST00000488215 0.417080564608759 0.18783598553698 0.116015643692079 ENSG00000142599 RERE
ENST00000460659 0.408616417818265 0.180875465989611 0.122350448865372 ENSG00000142599 RERE
ENST00000492766 0.412629335235556 0.184191378047205 0.121751408354928 ENSG00000142599 RERE
ENST00000465125 0.42658524767369 0.195516171924728 0.117438897614685 ENSG00000142599 RERE
ENST00000464972 0.210915073567646 0.0540167661907858 0.155103385142707 ENSG00000142599 RERE
ENST00000449895 0.488517927852159 0.250256422658338 0.124558971411498 ENSG00000232912 RP5-1115A15.1
ENST00000480342 0.424855263090165 0.194197865449737 0.123143209755907 ENSG00000142599 RERE
ENST00000507012 0.105060180418094 0.0159951678882794 0.244505764231662 ENSG00000142599 RERE
ENST00000469251 0.478848019113598 0.240789060665167 0.128257915661691 ENSG00000142599 RERE
ENST00000514428 0.502643645818227 0.263655609586565 0.109168557448252 ENSG00000142599 RERE
ENST00000468247 0.844997819007642 0.708194879505146 0.0408531984814857 ENSG00000142599 RERE
ENST00000234590 0.417559588408023 0.188272330563788 -0.0838197347330629 ENSG00000074800 ENO1
ENST00000464920 0.358818094821185 0.143251892097908 -0.0958206085952546 ENSG00000074800 ENO1
ENST00000497492 0.362018655714732 0.145477035750728 -0.0870654604026213 ENSG00000074800 ENO1
ENST00000486051 0.716681147220775 0.513304421216923 -0.0418840227180463 ENSG00000074800 ENO1
ENST00000492343 0.866210066140927 0.744421163395875 -0.0218176038860187 ENSG00000074800 ENO1
ENST00000489867 0.718401687738759 0.515362413161851 -0.0470794883636946 ENSG00000074800 ENO1
ENST00000549778 0.693250133268197 0.48179964657327 0.0710926974131551 ENSG00000131686 CA6
ENST00000476083 0.860542790929666 0.735066155045849 0.032873860520101 ENSG00000131686 CA6
ENST00000377443 0.855012025942317 0.726076907955263 0.0341566117461928 ENSG00000131686 CA6
ENST00000377436 0.874070059629579 0.75756002863899 0.0300968392586389 ENSG00000131686 CA6
ENST00000377442 0.861879382826269 0.737337816562827 0.0326003555561485 ENSG00000131686 CA6
ENST00000377411 0.339487574583539 0.129430781587674 -0.140276597708227 ENSG00000180758 GPR157
ENST00000414642 0.511405434389797 0.271653968224337 -0.114204744560262 ENSG00000180758 GPR157
ENST00000465853 0.652976123682054 0.429812433231378 -0.0873038821610719 ENSG00000180758 GPR157
ENST00000466131 0.774729111969988 0.596558366922022 -0.059176837667115 ENSG00000180758 GPR157
ENST00000377403 0.767287520518121 0.585187367787712 0.0286870597629908 ENSG00000049239 H6PD
ENST00000602477 0.606820284911528 0.374027498993865 0.0519489279752105 ENSG00000049239 H6PD
ENST00000495451 0.798415149299244 0.633103967376867 0.0372933917452342 ENSG00000049239 H6PD
ENST00000328089 0.0279180566438214 0.00193489728687056 0.302750493294704 ENSG00000171621 SPSB1
ENST00000450402 0.0288108760226424 0.00203407549517164 0.32052970357558 ENSG00000171621 SPSB1
ENST00000357898 0.115516050292938 0.0188104754390492 0.253533189551639 ENSG00000171621 SPSB1
ENST00000377399 0.200381602610886 0.049409044372531 0.215737164570969 ENSG00000171621 SPSB1
ENST00000302692 0.769000794990685 0.587611902379917 -0.0326461203261148 ENSG00000171612 SLC25A33
ENST00000377376 0.951063968780687 0.898544516566808 0.0126480040307174 ENSG00000188807 TMEM201
ENST00000340381 0.931969766216997 0.860780995382894 0.0175036447982909 ENSG00000188807 TMEM201
ENST00000340305 0.7230766894064 0.521391112381534 -0.0729901305181761 ENSG00000188807 TMEM201
ENST00000416541 0.863942991537852 0.740683021558485 0.0334106335795523 ENSG00000188807 TMEM201
ENST00000536656 0.866461426435632 0.744856982670109 0.0166606096033282 ENSG00000171608 PIK3CD
ENST00000377346 0.869835399701389 0.750285782832834 0.0163139258419591 ENSG00000171608 PIK3CD
ENST00000377320 0.749957811332146 0.558912408324181 0.0715428317523571 ENSG00000179840 C1orf200
ENST00000415330 0.683107842514567 0.468244601336718 0.0706636424906081 ENSG00000231789 RP11-558F24.4
ENST00000484851 0.660734630751963 0.439179960692346 0.0865157922341338 ENSG00000171608 PIK3CD
ENST00000361110 0.390674391017382 0.166824869817759 -0.0723383757473544 ENSG00000171608 PIK3CD
ENST00000481137 0.752358621205912 0.562919063929466 0.061376461944029 ENSG00000171608 PIK3CD
ENST00000479223 0.342970792496354 0.1318898135759 -0.151901230571874 ENSG00000171608 PIK3CD
ENST00000543390 0.292520324657216 0.0977878481664375 -0.114726494451436 ENSG00000171608 PIK3CD
ENST00000377298 0.452825057991804 0.218555852224204 0.0609137751582533 ENSG00000171603 CLSTN1
ENST00000377288 0.452825057991804 0.218555852224204 0.0609137751582533 ENSG00000171603 CLSTN1
ENST00000477264 0.958499994857692 0.913086210227238 -0.00772607404356175 ENSG00000171603 CLSTN1
ENST00000435891 0.930762600814634 0.858561576309792 0.00930528806893857 ENSG00000171603 CLSTN1
ENST00000361311 0.452291783060041 0.218107241579007 0.0609173186731715 ENSG00000171603 CLSTN1
ENST00000464286 0.620657084629646 0.389752989447107 -0.0945153633152578 ENSG00000171603 CLSTN1
ENST00000377263 0.899431922550054 0.801882313556342 -0.027281825346568 ENSG00000178585 CTNNBIP1
ENST00000400904 0.919121152339804 0.836767570668034 -0.0226872810033852 ENSG00000178585 CTNNBIP1
ENST00000377258 0.684533721826933 0.470344249712835 -0.0823347108040579 ENSG00000178585 CTNNBIP1
ENST00000488540 0.88898448514674 0.783559129350322 0.0202119742658654 ENSG00000162441 LZIC
ENST00000377223 0.589336542706636 0.353618121493413 -0.0639779657355959 ENSG00000162441 LZIC
ENST00000400903 0.4728836306383 0.235923391558494 -0.0844331338143435 ENSG00000162441 LZIC
ENST00000541052 0.464328259119389 0.228529855062787 -0.0925708327857311 ENSG00000162441 LZIC
ENST00000377213 0.564356772146139 0.326574006750781 -0.0777229148393955 ENSG00000162441 LZIC
ENST00000403197 0.795705326216441 0.628635228147395 0.0494416311392986 ENSG00000173614 NMNAT1
ENST00000377205 0.906437074085618 0.81439360072959 -0.0221775759082328 ENSG00000173614 NMNAT1
ENST00000462686 0.967364573062261 0.931188334920712 0.00844313540769414 ENSG00000173614 NMNAT1
ENST00000492735 0.659116429021294 0.437044582881046 0.0789657013675849 ENSG00000173614 NMNAT1
ENST00000253251 0.221757592416608 0.0589749741123723 0.0992590457395794 ENSG00000130939 UBE4B
ENST00000377157 0.223334865448543 0.0597273525393949 0.0986042086409714 ENSG00000130939 UBE4B
ENST00000377153 0.426979763011136 0.195896894055286 0.105311714325066 ENSG00000130939 UBE4B
ENST00000343090 0.186767397918255 0.0434025093873813 0.114438292966241 ENSG00000130939 UBE4B
ENST00000475795 0.271603955673276 0.08539495466031 0.147277835576782 ENSG00000130939 UBE4B
ENST00000470736 0.806692762724127 0.646319212305489 0.0410746494789384 ENSG00000130939 UBE4B
ENST00000466379 0.859107094150217 0.732782945901846 0.0329161954705424 ENSG00000130939 UBE4B
ENST00000488228 0.590513739084647 0.354954875624991 0.0790314388488493 ENSG00000130939 UBE4B
ENST00000487244 0.928370942310361 0.853842596439429 0.0186743810160673 ENSG00000130939 UBE4B
ENST00000377093 0.250321117401525 0.0737823768552577 0.140266667004488 ENSG00000054523 KIF1B
ENST00000263934 0.27077997486285 0.0849170243827769 0.129231560081411 ENSG00000054523 KIF1B
ENST00000377086 0.251388840041105 0.0744151830722083 0.128095934233842 ENSG00000054523 KIF1B
ENST00000377083 0.304094943364992 0.105729123350877 0.126175569063849 ENSG00000054523 KIF1B
ENST00000377081 0.299932785890413 0.102744153916883 0.117870810043277 ENSG00000054523 KIF1B
ENST00000497835 0.375792923134107 0.154876477723776 0.158851903450304 ENSG00000054523 KIF1B
ENST00000465635 0.778711094780117 0.602398372298272 0.0551627319238693 ENSG00000054523 KIF1B
ENST00000483340 0.671612603001747 0.453295381672743 0.0795920489923183 ENSG00000054523 KIF1B
ENST00000491493 0.0013294138282589 2.94241832846149e-05 0.28387829692531 ENSG00000142657 PGD
ENST00000487775 0.0143246100272366 0.000719493355277283 0.254780266624272 ENSG00000142657 PGD
ENST00000541529 4.78289347470229e-05 6.24851370877193e-07 0.321319854265944 ENSG00000142657 PGD
ENST00000477958 0.00469175538547657 0.000139648269884493 0.262086606959248 ENSG00000142657 PGD
ENST00000270776 5.89146232239563e-05 7.95209481729986e-07 0.321969357155266 ENSG00000142657 PGD
ENST00000483936 1.50833154339587e-05 1.72182146187735e-07 0.328471525534775 ENSG00000142657 PGD
ENST00000538557 5.1046719692323e-05 6.76601449060586e-07 0.322977886057297 ENSG00000142657 PGD
ENST00000465632 0.000233814351318713 3.86028831041264e-06 0.292566839487643 ENSG00000142657 PGD
ENST00000460189 0.000362844062017755 6.35491983599257e-06 0.301643268880617 ENSG00000142657 PGD
ENST00000493288 0.000996066510928161 2.06353556365588e-05 0.334707308352006 ENSG00000142657 PGD
ENST00000498356 0.000157880434370245 2.46476975303461e-06 0.339301258169076 ENSG00000142657 PGD
ENST00000496718 0.0333216900330061 0.00253199621227664 0.259820901520732 ENSG00000142657 PGD
ENST00000400900 0.219647941840654 0.0579179275237958 -0.207755542617427 ENSG00000251503 APITD1-CORT
ENST00000602296 0.219647941840654 0.0579179275237958 -0.207755542617427 ENSG00000175279 APITD1
ENST00000602787 0.219647941840654 0.0579179275237958 -0.207755542617427 ENSG00000175279 APITD1
ENST00000470413 0.137100989131011 0.0252134586549954 -0.245398976882185 ENSG00000251503 APITD1-CORT
ENST00000309048 0.340949143371957 0.13045471140123 -0.177067258891016 ENSG00000175279 APITD1
ENST00000465026 0.0884431234411418 0.0119995528347334 -0.281262513641355 ENSG00000251503 APITD1-CORT
ENST00000377038 0.29529198848151 0.0995750965397121 -0.107658964507027 ENSG00000160049 DFFA
ENST00000476658 0.162188901695323 0.0335695660349207 -0.156856961570445 ENSG00000160049 DFFA
ENST00000377036 0.121565437674738 0.0205459454007448 -0.168639937667831 ENSG00000160049 DFFA
ENST00000472851 0.944111709530315 0.884237170562755 -0.0107958375554641 ENSG00000142655 PEX14
ENST00000356607 0.988164885454451 0.975923669018884 0.00201629557287718 ENSG00000142655 PEX14
ENST00000538836 0.98693561357557 0.973050549684097 0.00227011159460869 ENSG00000142655 PEX14
ENST00000491661 0.887039009227936 0.78016378946883 0.01971195279868 ENSG00000142655 PEX14
ENST00000377022 0.408637687993484 0.180893557072609 -0.0746506347615852 ENSG00000130940 CASZ1
ENST00000606802 0.525429052154112 0.286098337597048 -0.0776525117543471 ENSG00000272078 RP4-734G22.3
ENST00000344008 0.483825362518313 0.245750698092333 -0.0772374947759122 ENSG00000130940 CASZ1
ENST00000496432 0.44355245607372 0.2110471240856 -0.0894428268452565 ENSG00000130940 CASZ1
ENST00000492173 0.796427709946152 0.629614705894815 -0.0523030536948325 ENSG00000130940 CASZ1
ENST00000478728 0.590662569180747 0.35513778503774 -0.0879479289806664 ENSG00000130940 CASZ1
ENST00000473118 0.615911536196238 0.384055561655138 -0.0557283356255202 ENSG00000120948 TARDBP
ENST00000240185 0.4734913146288 0.236403482963339 -0.0703744403137168 ENSG00000120948 TARDBP
ENST00000476201 0.468737421777279 0.232067359723152 -0.077111374388578 ENSG00000120948 TARDBP
ENST00000472476 0.553527507400459 0.315310995321089 -0.0629926428607729 ENSG00000120948 TARDBP
ENST00000439080 0.410754609085753 0.18269026409453 -0.0839756392762653 ENSG00000120948 TARDBP
ENST00000473869 0.492154296192939 0.253908731697591 -0.0680977957730889 ENSG00000120948 TARDBP
ENST00000315091 0.484401126455796 0.246369590253827 -0.0693996219093823 ENSG00000120948 TARDBP
ENST00000477447 0.474593865372998 0.237369670069284 -0.0764294779912789 ENSG00000120948 TARDBP
ENST00000496840 0.628726374445917 0.399588708992364 -0.0546771362276866 ENSG00000120948 TARDBP
ENST00000480464 0.789844041836932 0.619376571368333 -0.0589130814871601 ENSG00000120948 TARDBP
ENST00000400897 0.703786023237493 0.495496427462286 0.06534239839106 ENSG00000009724 MASP2
ENST00000475189 0.173194124362475 0.0377439403873364 -0.233527918897349 ENSG00000116649 SRM
ENST00000376957 0.254324198682572 0.0759862394080929 -0.15931638619024 ENSG00000116649 SRM
ENST00000490101 0.0621408449893755 0.00671695847831987 -0.282860600427439 ENSG00000116649 SRM
ENST00000465788 0.622475031873657 0.39171745836243 -0.081927442251558 ENSG00000116649 SRM
ENST00000459997 0.484067545628875 0.245958324062323 -0.110303759709888 ENSG00000116649 SRM
ENST00000487300 0.628154628364077 0.398904663353701 -0.0845918202742707 ENSG00000116649 SRM
ENST00000304457 0.602144047172162 0.368348536926602 -0.0476439549350578 ENSG00000171824 EXOSC10
ENST00000376936 0.602144047172162 0.368348536926602 -0.0476439549350578 ENSG00000171824 EXOSC10
ENST00000474216 0.44139896542715 0.209025129616092 -0.0849394404870054 ENSG00000171824 EXOSC10
ENST00000544779 0.602100682668148 0.368302917347938 -0.0476470418617358 ENSG00000171824 EXOSC10
ENST00000452378 0.207748994859135 0.0525691100944699 -0.170415308714755 ENSG00000226849 RP4-635E18.7
ENST00000469634 0.318749845712829 0.115369055446568 -0.146172563040039 ENSG00000171824 EXOSC10
ENST00000478271 0.325447800707048 0.119994880318616 -0.145361920698467 ENSG00000171824 EXOSC10
ENST00000470611 0.78295807948395 0.608225234688772 -0.0487437188023968 ENSG00000171824 EXOSC10
ENST00000498576 0.996771847446995 0.993756722958065 -0.000862890057738576 ENSG00000171824 EXOSC10
ENST00000472078 0.631805202090623 0.403420097138847 -0.0928013252775112 ENSG00000171824 EXOSC10
ENST00000485606 0.811090576195598 0.653453332036394 -0.0444694503520225 ENSG00000171824 EXOSC10
ENST00000460196 0.540237229739062 0.301447680402021 -0.0897412564846799 ENSG00000171824 EXOSC10
ENST00000376838 0.850817542246999 0.718521705022257 0.0262989313759543 ENSG00000198793 MTOR
ENST00000361445 0.56373875237575 0.325924407587531 0.0446985001707991 ENSG00000198793 MTOR
ENST00000473471 0.813255525513076 0.656937926432066 0.0465525876605623 ENSG00000198793 MTOR
ENST00000490931 0.87040252703454 0.751225764409363 0.0320307760991091 ENSG00000198793 MTOR
ENST00000455339 0.997444875916939 0.995420656062844 -0.000596344473274769 ENSG00000198793 MTOR
ENST00000495435 0.881044648534454 0.769410084375066 0.0305571795042929 ENSG00000198793 MTOR
ENST00000376810 0.325686154546683 0.120196363687936 -0.106759321817335 ENSG00000120942 UBIAD1
ENST00000376804 0.524311621072154 0.28483040806503 -0.0747590019264549 ENSG00000120942 UBIAD1
ENST00000486588 0.801272114915667 0.637807540942021 -0.0338135963355313 ENSG00000120942 UBIAD1
ENST00000483738 0.770974238147024 0.590464851189934 -0.038256720638714 ENSG00000120942 UBIAD1
ENST00000251546 0.271673675123202 0.0854369759318946 -0.168186915376531 ENSG00000132879 FBXO44
ENST00000425796 0.879847245986589 0.767262476872791 -0.0329660075118419 ENSG00000132879 FBXO44
ENST00000376770 0.222632934028736 0.0593733319079478 -0.181343777636447 ENSG00000132879 FBXO44
ENST00000376768 0.46474128243686 0.228846115326089 -0.125740577130202 ENSG00000132879 FBXO44
ENST00000251547 0.222617309274679 0.0593644589382709 -0.181368705486254 ENSG00000132879 FBXO44
ENST00000376760 0.618050238571759 0.386590884780513 -0.0917923565415422 ENSG00000132879 FBXO44
ENST00000376762 0.295004992600987 0.0994190741270899 -0.16117467804139 ENSG00000132879 FBXO44
ENST00000475435 0.135311095026613 0.0246626795089268 -0.224196055891396 ENSG00000132879 FBXO44
ENST00000471895 0.0947359645056415 0.0134680497901984 -0.261925047917835 ENSG00000132879 FBXO44
ENST00000376753 0.494375599953047 0.256028735297756 -0.105152563117485 ENSG00000116663 FBXO6
ENST00000474239 0.516042033292326 0.27644894643591 -0.10589160489578 ENSG00000116663 FBXO6
ENST00000449067 0.282226981917217 0.091255648023228 -0.154446337014923 ENSG00000116663 FBXO6
ENST00000235310 0.33208992588371 0.124623669297585 -0.156942061229807 ENSG00000116670 MAD2L2
ENST00000376692 0.318524866727609 0.115209942322842 -0.163857395500137 ENSG00000116670 MAD2L2
ENST00000376672 0.34414496771221 0.132712615263633 -0.154560912921449 ENSG00000116670 MAD2L2
ENST00000376669 0.346950342610648 0.134839361450295 -0.158594930499884 ENSG00000116670 MAD2L2
ENST00000376667 0.335516128593016 0.126962687691008 -0.159520457777321 ENSG00000116670 MAD2L2
ENST00000445656 0.467961141633829 0.23151038702336 -0.131815029951261 ENSG00000116670 MAD2L2
ENST00000456915 0.451173963770928 0.217234381207465 -0.1351474726368 ENSG00000116670 MAD2L2
ENST00000376664 0.423094959307237 0.192780575905214 -0.14520603875756 ENSG00000116670 MAD2L2
ENST00000376655 0.319248703427584 0.115775698026619 -0.16754042753497 ENSG00000116670 MAD2L2
ENST00000376637 0.818977047877746 0.665554666894379 0.0322509822915944 ENSG00000177674 AGTRAP
ENST00000476512 0.822318296954008 0.670648786489645 0.0323189462198054 ENSG00000177674 AGTRAP
ENST00000400895 0.818317376412756 0.664262232718778 0.0331135233274576 ENSG00000177674 AGTRAP
ENST00000494437 0.367861848278943 0.149605231347709 0.0974986202068805 ENSG00000177674 AGTRAP
ENST00000491346 0.797034157748814 0.630711568733562 0.0360041429518769 ENSG00000177674 AGTRAP
ENST00000376629 0.809507589734279 0.651121019814174 0.0337112363813646 ENSG00000177674 AGTRAP
ENST00000376627 0.81369091182279 0.657504640340142 0.0330849379715328 ENSG00000177674 AGTRAP
ENST00000314340 0.817079976655253 0.662514551143948 0.0325061271374902 ENSG00000177674 AGTRAP
ENST00000452018 0.767014181532115 0.58448865771288 0.0408818562710152 ENSG00000177674 AGTRAP
ENST00000510878 0.821029309058962 0.668971095217455 0.0319269451873979 ENSG00000177674 AGTRAP
ENST00000476309 0.757452135652464 0.570589016434118 -0.0567311937174055 ENSG00000177674 AGTRAP
ENST00000514733 0.646072883645863 0.421013702951461 -0.0817427409441702 ENSG00000177674 AGTRAP
ENST00000513739 0.671760561175091 0.453525744061841 -0.0786879601730719 ENSG00000177674 AGTRAP
ENST00000471765 0.322017684330519 0.117735356740927 -0.185333176027895 ENSG00000177674 AGTRAP
ENST00000433342 0.316370841988946 0.113758069838656 -0.132138253923596 ENSG00000215910 C1orf167
ENST00000312793 0.306041297954778 0.107076730490972 -0.135504410200698 ENSG00000215910 C1orf167
ENST00000444493 0.345121200184498 0.133456414152428 -0.123419951557718 ENSG00000215910 C1orf167
ENST00000449278 0.345121200184498 0.133459646249593 -0.123431178264286 ENSG00000215910 C1orf167
ENST00000475041 0.934981853239386 0.866677515229345 -0.0180604339061655 ENSG00000215910 C1orf167
ENST00000376592 0.440112250146448 0.207561505892778 -0.093778427193034 ENSG00000177000 MTHFR
ENST00000376583 0.378070062338507 0.156493053444952 -0.103476443748023 ENSG00000177000 MTHFR
ENST00000376590 0.437238508432725 0.204807806230957 -0.094588636069456 ENSG00000177000 MTHFR
ENST00000482358 0.29661521888855 0.100541739734454 -0.174850480656834 ENSG00000215910 C1orf167
ENST00000376585 0.419500418142603 0.189860851716383 -0.106801399269217 ENSG00000177000 MTHFR
ENST00000418034 0.410858577265296 0.182814674366468 -0.1377274420728 ENSG00000177000 MTHFR
ENST00000376486 0.590662569180747 0.355105532606191 -0.0912484948694997 ENSG00000177000 MTHFR
ENST00000312413 0.348652862912812 0.136134647799328 0.0891410767987023 ENSG00000011021 CLCN6
ENST00000346436 0.355260487788548 0.140930612260896 0.0879645002883165 ENSG00000011021 CLCN6
ENST00000376497 0.773224146798508 0.594117673717517 0.0415244345667266 ENSG00000011021 CLCN6
ENST00000376487 0.559898522499239 0.322164619324788 0.0609883692707437 ENSG00000011021 CLCN6
ENST00000376496 0.463262734690679 0.227568405926898 0.073991791941177 ENSG00000011021 CLCN6
ENST00000376491 0.644724364212734 0.419242224426129 0.0515769932232024 ENSG00000011021 CLCN6
ENST00000376492 0.651419234002874 0.428036741758423 0.0503803414566664 ENSG00000011021 CLCN6
ENST00000376490 0.644724364212734 0.419242224426129 0.0515769932232024 ENSG00000011021 CLCN6
ENST00000494028 0.179069970098356 0.0400401414523745 0.200717879546362 ENSG00000011021 CLCN6
ENST00000446542 0.221975508441859 0.0590666154913782 0.181871149908531 ENSG00000242349 NPPA-AS1
ENST00000376572 0.0214258778144248 0.00129267577137775 -0.269451213116042 ENSG00000116685 KIAA2013
ENST00000376576 0.117719783990175 0.0194453144281518 -0.223630940688311 ENSG00000116685 KIAA2013
ENST00000485046 0.65169420711772 0.428327634654145 -0.0907951591372344 ENSG00000083444 PLOD1
ENST00000449038 0.68538375490601 0.471204920300987 -0.0859981744590299 ENSG00000083444 PLOD1
ENST00000358133 0.63830166605195 0.411436020894905 -0.0976096795322625 ENSG00000083444 PLOD1
ENST00000376369 0.350223887143633 0.137277665241515 -0.144584099242874 ENSG00000083444 PLOD1
ENST00000429000 0.609000558394603 0.376644726090858 -0.101399497944604 ENSG00000083444 PLOD1
ENST00000196061 0.335750217544528 0.127143538605924 -0.149248380887336 ENSG00000083444 PLOD1
ENST00000444836 0.00478959046623172 0.000143623420104846 -0.203982315068999 ENSG00000116688 MFN2
ENST00000490079 0.0126042373764813 0.000593248729375336 -0.269504646190166 ENSG00000116688 MFN2
ENST00000235329 0.00479585366493816 0.000144000371518899 -0.20397955230147 ENSG00000116688 MFN2
ENST00000484391 0.00602158759003414 0.000202143159593151 -0.297021324540418 ENSG00000116688 MFN2
ENST00000497302 0.00504412746366741 0.000155468038812948 -0.278623179126984 ENSG00000116688 MFN2
ENST00000412236 0.00238238671566155 5.87453709432399e-05 -0.305540720695823 ENSG00000116688 MFN2
ENST00000478749 0.877580514830079 0.763552280002461 -0.030024551642036 ENSG00000116691 MIIP
ENST00000235332 0.762253827974981 0.577565854329023 -0.0531323182162296 ENSG00000116691 MIIP
ENST00000436478 0.762253827974981 0.577565854329023 -0.0531323182162296 ENSG00000116691 MIIP
ENST00000466860 0.820581168106729 0.668046214978326 -0.0408786961821259 ENSG00000116691 MIIP
ENST00000498685 0.829785928208796 0.68302798543155 -0.0389857367110563 ENSG00000116691 MIIP
ENST00000460823 0.486902828414055 0.24867044649052 -0.133371182041051 ENSG00000116691 MIIP
ENST00000263932 0.912445636880892 0.824734435004148 -0.0308574689798995 ENSG00000120949 TNFRSF8
ENST00000417814 0.999297951640894 0.998675799799971 0.000225078089151886 ENSG00000120949 TNFRSF8
ENST00000514649 0.999297951640894 0.998675799799971 0.000225078089151886 ENSG00000120949 TNFRSF8
ENST00000413146 0.799021500638378 0.634122867316344 -0.067007102699854 ENSG00000120949 TNFRSF8
ENST00000479933 0.803999840911498 0.641846969996128 -0.0654839182232934 ENSG00000120949 TNFRSF8
ENST00000536782 0.927019813845278 0.851044641472493 -0.0169895054689743 ENSG00000028137 TNFRSF1B
ENST00000376259 0.719374413717774 0.516729342952917 -0.0625712320216129 ENSG00000028137 TNFRSF1B
ENST00000492361 0.719374413717774 0.516729342952917 -0.0625712320216129 ENSG00000028137 TNFRSF1B
ENST00000489921 0.53048934230859 0.291280473769862 -0.118028722782805 ENSG00000028137 TNFRSF1B
ENST00000356315 0.531423796814937 0.292412561327062 0.0617285080120134 ENSG00000048707 VPS13D
ENST00000358136 0.531423796814937 0.292412561327062 0.0617285080120134 ENSG00000048707 VPS13D
ENST00000476169 0.104421262497703 0.0158073895875878 0.278837289000512 ENSG00000048707 VPS13D
ENST00000489961 0.717156135566866 0.513907119451328 0.0663822224839715 ENSG00000048707 VPS13D
ENST00000011700 0.695544497078656 0.484813092410363 0.0450895500869882 ENSG00000048707 VPS13D
ENST00000460333 0.46556878588307 0.229543929079704 0.0766383786340522 ENSG00000048707 VPS13D
ENST00000487188 0.932181620227058 0.861161261502236 -0.0151178804490171 ENSG00000048707 VPS13D
ENST00000469054 0.443586830038227 0.211097864636281 0.14408515540066 ENSG00000048707 VPS13D
ENST00000496628 0.7973220273289 0.631247162359301 0.0359287673977058 ENSG00000048707 VPS13D
ENST00000476045 0.859415813258077 0.733268116963698 0.0405810803303319 ENSG00000048707 VPS13D
ENST00000543766 0.874598486504221 0.758286741800305 0.0242524125208583 ENSG00000048707 VPS13D
ENST00000471923 0.693247192276409 0.481790275125687 -0.0519094490618965 ENSG00000048707 VPS13D
ENST00000543710 0.876213636832032 0.761172763229799 -0.0273555463275817 ENSG00000048707 VPS13D
ENST00000473099 0.947357468287081 0.890134764997295 -0.0156827364499773 ENSG00000048707 VPS13D
ENST00000376223 0.426515118174894 0.195461488639653 0.128714583452616 ENSG00000162496 DHRS3
ENST00000464917 0.499644928659511 0.261155817286465 0.117727717520217 ENSG00000162496 DHRS3
ENST00000430996 0.752649639167936 0.563239415766307 0.0667186153506911 ENSG00000162496 DHRS3
ENST00000482265 0.627008958800109 0.397522977377925 0.0972643539065602 ENSG00000162496 DHRS3
ENST00000484063 0.319261138024514 0.115794907620809 0.123185215632369 ENSG00000116731 PRDM2
ENST00000376048 0.000230838565104847 3.78919861332249e-06 0.194705709597975 ENSG00000116731 PRDM2
ENST00000311066 2.80281839760814e-05 3.44542041076247e-07 0.214012284845615 ENSG00000116731 PRDM2
ENST00000235372 0.000168647234339816 2.65246524852442e-06 0.196721571571484 ENSG00000116731 PRDM2
ENST00000491134 9.64481814578103e-06 1.03167309278508e-07 0.227981650301717 ENSG00000116731 PRDM2
ENST00000502727 2.38343257108958e-05 2.87154284954541e-07 0.307598898886364 ENSG00000116731 PRDM2
ENST00000502724 1.38387013324844e-05 1.55724510674894e-07 0.312425656594833 ENSG00000116731 PRDM2
ENST00000413440 1.31853639924787e-05 1.46474622457643e-07 0.225365797020606 ENSG00000116731 PRDM2
ENST00000343137 1.07450689656033e-05 1.16526342723303e-07 0.227366273229308 ENSG00000116731 PRDM2
ENST00000491815 8.0424154556466e-06 8.50068751984124e-08 0.336529988175386 ENSG00000116731 PRDM2
ENST00000503842 3.67347836056533e-05 4.65547733758715e-07 0.210978214211078 ENSG00000116731 PRDM2
ENST00000407521 2.43406276049541e-05 2.94066498456411e-07 0.310919550840563 ENSG00000116731 PRDM2
ENST00000505823 4.18356043648378e-05 5.37266637458148e-07 0.210483341788633 ENSG00000116731 PRDM2
ENST00000487453 0.276852996983138 0.0881836301418137 0.151689487556835 ENSG00000116731 PRDM2
ENST00000491547 0.882490403913196 0.772178282912496 0.0382916967390136 ENSG00000189337 KAZN
ENST00000376030 0.894091534225279 0.79270779716888 0.0342358767691118 ENSG00000189337 KAZN
ENST00000503743 0.948923862290467 0.894170346618135 0.0176782691442436 ENSG00000189337 KAZN
ENST00000422387 0.877562487692668 0.763508356205104 0.0398317681620292 ENSG00000189337 KAZN
ENST00000428417 0.540643158380253 0.301904600515375 0.145422010936733 ENSG00000171729 TMEM51
ENST00000376014 0.542085000252219 0.303372559781355 0.145001036770498 ENSG00000171729 TMEM51
ENST00000451326 0.438677047118716 0.206214239591982 0.178130001016778 ENSG00000171729 TMEM51
ENST00000400796 0.541917677214098 0.303154340848174 0.145096234809234 ENSG00000171729 TMEM51
ENST00000434578 0.542301110217671 0.303722784588186 0.144929937525005 ENSG00000171729 TMEM51
ENST00000376008 0.542301110217671 0.303722784588186 0.144929937525005 ENSG00000171729 TMEM51
ENST00000375980 0.0533267774425176 0.00529778753799557 -0.281273309000639 ENSG00000142634 EFHD2
ENST00000445566 0.109563185831607 0.0171868135264814 -0.24345710235082 ENSG00000142634 EFHD2
ENST00000546424 0.725080570251239 0.523932004609344 -0.0615736717039603 ENSG00000132906 CASP9
ENST00000333868 0.560172612730724 0.322536364467371 -0.0948926559179741 ENSG00000132906 CASP9
ENST00000348549 0.560247630145008 0.322643013751477 -0.0948714993772965 ENSG00000132906 CASP9
ENST00000400777 0.549824277981244 0.311429005319682 -0.0975368287063149 ENSG00000132906 CASP9
ENST00000375890 0.459077794239584 0.223796118214164 -0.116532258994618 ENSG00000132906 CASP9
ENST00000474305 0.514109970588951 0.274424923894266 -0.106194735870324 ENSG00000132906 CASP9
ENST00000447522 0.291551506927028 0.0971967268796136 -0.167055362107267 ENSG00000132906 CASP9
ENST00000440484 0.342519246257261 0.131593078491041 -0.159248544787827 ENSG00000132906 CASP9
ENST00000546969 0.376187988719503 0.155112196012128 -0.161889113888192 ENSG00000132906 CASP9
ENST00000375849 0.384286976256222 0.161585346131752 0.0860716070152501 ENSG00000116138 DNAJC16
ENST00000375847 0.509221966394938 0.269549789946606 0.0698082570345782 ENSG00000116138 DNAJC16
ENST00000475133 0.509221966394938 0.269549789946606 0.0698082570345782 ENSG00000116138 DNAJC16
ENST00000375838 0.961267851135315 0.918299404767092 0.00779562440634946 ENSG00000116138 DNAJC16
ENST00000483270 0.513700662163933 0.27396210307839 0.0733125362996652 ENSG00000116138 DNAJC16
ENST00000472665 0.647786111302351 0.423253033604268 0.0987979828990977 ENSG00000116138 DNAJC16
ENST00000495523 0.380727612779444 0.158590562124376 0.140710483609977 ENSG00000116138 DNAJC16
ENST00000375826 0.973155003804819 0.943201961588121 0.00749632488756809 ENSG00000116771 AGMAT
ENST00000480945 0.136348430235698 0.0250130891899373 0.129379421388664 ENSG00000197312 DDI2
ENST00000486680 0.593635718948248 0.358363639505462 0.0853525198858376 ENSG00000197312 DDI2
ENST00000546927 0.677178485301389 0.460595033550132 0.0815123589721918 ENSG00000197312 DDI2
ENST00000320153 0.233934240343526 0.0650398945083357 0.119177782916101 ENSG00000197312 DDI2
ENST00000483899 0.845741169180821 0.709362735025269 0.0340316366353362 ENSG00000197312 DDI2
ENST00000548451 0.750885374330604 0.560503593243166 0.0615390859613531 ENSG00000197312 DDI2
ENST00000345034 0.00516185560894679 0.000161824601635533 0.293436231289244 ENSG00000215695 RSC1A1
ENST00000375799 0.00510710275701351 0.0001592443967613 -0.161188582837513 ENSG00000116786 PLEKHM2
ENST00000375793 0.00510710275701351 0.000159185881628169 -0.161190394499744 ENSG00000116786 PLEKHM2
ENST00000462455 0.124360684195173 0.0213745952890074 -0.140431120328705 ENSG00000116786 PLEKHM2
ENST00000453804 0.0155333907172084 0.000807282840776987 -0.177454508534488 ENSG00000237938 RP11-288I21.1
ENST00000477849 0.0313423222958156 0.00230772541548001 -0.200029114964936 ENSG00000116786 PLEKHM2
ENST00000294454 0.0638993548050383 0.00705460115780343 -0.311941625996409 ENSG00000162461 SLC25A34
ENST00000317122 0.741671767896129 0.546855899569724 0.0581453355932114 ENSG00000179743 RP11-169K16.9
ENST00000375759 0.292158150379585 0.0975905048651036 0.0963403554239524 ENSG00000065526 SPEN
ENST00000438066 0.045739998736085 0.00417857507294214 0.203345886574408 ENSG00000065526 SPEN
ENST00000471538 0.208201370928054 0.0527848099343646 0.179428082314737 ENSG00000065526 SPEN
ENST00000442985 0.18198911483806 0.0413995468670499 0.156996482206043 ENSG00000065526 SPEN
ENST00000487496 0.872628480322093 0.75479794796138 -0.0322212705519645 ENSG00000065526 SPEN
ENST00000462525 0.183890824827328 0.0422500273691878 -0.203152346273332 ENSG00000116809 ZBTB17
ENST00000440560 0.23307465803249 0.064680687319843 -0.188219241244474 ENSG00000116809 ZBTB17
ENST00000375743 0.0309536885293795 0.00226241431767231 -0.185051539160022 ENSG00000116809 ZBTB17
ENST00000537142 0.0309536885293795 0.00226241431767231 -0.185051539160022 ENSG00000116809 ZBTB17
ENST00000375733 0.0309536885293795 0.00226241431767231 -0.185051539160022 ENSG00000116809 ZBTB17
ENST00000444358 0.10156362114846 0.0150924642446935 -0.211072359271692 ENSG00000116809 ZBTB17
ENST00000471805 0.119213857470817 0.0198549054758815 -0.249009897715659 ENSG00000116809 ZBTB17
ENST00000472658 0.254792687106839 0.0762635617487921 -0.200595705261972 ENSG00000116809 ZBTB17
ENST00000474511 0.135904034692059 0.024843939582906 -0.229375013582141 ENSG00000116809 ZBTB17
ENST00000487785 0.246653284656073 0.0718094269315484 -0.194054315703454 ENSG00000116809 ZBTB17
ENST00000448462 0.0397804683672778 0.00330870183071058 -0.180646728137796 ENSG00000116809 ZBTB17
ENST00000492834 0.00523474322463802 0.000164884258468236 -0.381316561337633 ENSG00000116809 ZBTB17
ENST00000490899 0.00599476837866163 0.000200735936576859 -0.341382041554678 ENSG00000116809 ZBTB17
ENST00000464719 0.0112534241708132 0.000496483341848811 -0.342869772459776 ENSG00000116809 ZBTB17
ENST00000479282 0.313458646113556 0.112032583154708 -0.0999326712408761 ENSG00000116809 ZBTB17
ENST00000494020 0.0829945051667602 0.0108145764112909 -0.191803136795083 ENSG00000116809 ZBTB17
ENST00000478117 0.594441998651653 0.359255718328982 -0.0897707237449025 ENSG00000142632 ARHGEF19
ENST00000270747 0.630946539171393 0.402239604660852 -0.0814944879804475 ENSG00000142632 ARHGEF19
ENST00000375592 0.907631090204009 0.817001330781995 -0.0168280976800602 ENSG00000037637 FBXO42
ENST00000456164 0.893457510725457 0.791494053302772 -0.0261220698636189 ENSG00000037637 FBXO42
ENST00000444116 0.928051017323254 0.852960126722279 -0.0183182936999757 ENSG00000037637 FBXO42
ENST00000478089 0.774509286116161 0.596126378902352 -0.0432909720158725 ENSG00000037637 FBXO42
ENST00000475078 0.381255258994144 0.158970970992062 -0.0831149328999616 ENSG00000055070 SZRD1
ENST00000401088 0.00570789147859454 0.00018527766629775 -0.185168670137205 ENSG00000055070 SZRD1
ENST00000471507 0.110091889745564 0.0173533937283279 -0.139895307145758 ENSG00000055070 SZRD1
ENST00000401089 0.00571482387086989 0.000185563360249859 -0.185167353707918 ENSG00000055070 SZRD1
ENST00000486763 0.185029105036394 0.0427560411198263 -0.120078688109685 ENSG00000055070 SZRD1
ENST00000476423 0.348771218039129 0.136236395415384 -0.0869194663352486 ENSG00000055070 SZRD1
ENST00000475554 0.135638976923364 0.0247738414072617 -0.13237810028636 ENSG00000055070 SZRD1
ENST00000375590 0.0450256172581363 0.00407097128649353 -0.15252503565427 ENSG00000055070 SZRD1
ENST00000472351 0.12951307633572 0.0228419620938582 -0.134942515805721 ENSG00000055070 SZRD1
ENST00000492354 0.00560360373328143 0.000181122517058362 -0.185473555999846 ENSG00000055070 SZRD1
ENST00000472461 0.10974199282665 0.0172492692598615 -0.143184019373496 ENSG00000055070 SZRD1
ENST00000491418 0.0001437740657081 2.21111380106845e-06 -0.256701010919962 ENSG00000187144 SPATA21
ENST00000466212 0.00569053817122959 0.000184533935559327 -0.212536162638884 ENSG00000187144 SPATA21
ENST00000337132 0.0897840787697617 0.0122953709199639 -0.153922864947316 ENSG00000157191 NECAP2
ENST00000504551 0.084431617061516 0.0111098225411833 -0.154522541869093 ENSG00000157191 NECAP2
ENST00000406746 0.0905177865654619 0.0124808900394936 -0.153783016917837 ENSG00000157191 NECAP2
ENST00000457722 0.0777490193677353 0.00979248607200091 -0.1592531043267 ENSG00000157191 NECAP2
ENST00000486390 0.0969991647763066 0.0140167299861325 -0.244453002976937 ENSG00000157191 NECAP2
ENST00000443980 0.090343096562626 0.0124453442854348 -0.153791976327266 ENSG00000157191 NECAP2
ENST00000504858 0.0415083676781202 0.00355383994970817 -0.19426008069356 ENSG00000157191 NECAP2
ENST00000508680 0.0408971650604432 0.00346296007038665 -0.219064340644928 ENSG00000157191 NECAP2
ENST00000492095 0.090343096562626 0.0124453442854348 -0.153791976327266 ENSG00000157191 NECAP2
ENST00000459640 0.0674390020041366 0.00771726607735395 -0.161645423010686 ENSG00000157191 NECAP2
ENST00000496239 0.090010378783411 0.01235464709813 -0.153933086342447 ENSG00000157191 NECAP2
ENST00000513161 0.0835718315686175 0.0109288708999336 -0.154738871815897 ENSG00000157191 NECAP2
ENST00000509727 0.679213451055789 0.463307010770278 -0.0626898594337393 ENSG00000157191 NECAP2
ENST00000457898 0.425125655104474 0.194433796957695 0.144176330446205 ENSG00000226029 RP4-798A10.2
ENST00000263511 0.280518938230771 0.0902971571930779 0.157584098995731 ENSG00000080947 CROCCP3
ENST00000591348 0.244359372379564 0.0706069418632493 0.168042520904867 ENSG00000080947 CROCCP3
ENST00000420820 0.839988339413232 0.699947369975178 0.0448448937739319 ENSG00000080947 CROCCP3
ENST00000430580 0.781169753077716 0.605753551615529 0.0395978352356683 ENSG00000219481 NBPF1
ENST00000392963 0.739112605819602 0.542953906123755 0.0528244559721737 ENSG00000219481 NBPF1
ENST00000420031 0.609545528073948 0.377343070157993 0.0805716454300207 ENSG00000219481 NBPF1
ENST00000432949 0.658864877133806 0.436641005944598 0.070961824054124 ENSG00000219481 NBPF1
ENST00000420513 0.542261110126148 0.303667845971829 0.107340245150528 ENSG00000219481 NBPF1
ENST00000599069 0.70630445977497 0.498886696260492 0.0733555147650069 ENSG00000219481 NBPF1
ENST00000449853 0.855194257603468 0.7264392025315 0.0403208838278018 ENSG00000219481 NBPF1
ENST00000540383 0.184117452624855 0.0423410396131337 -0.123838522150238 ENSG00000215908 CROCCP2
ENST00000412962 0.231424439192169 0.063870493629007 -0.105854804267353 ENSG00000215908 CROCCP2
ENST00000362058 0.604717299468608 0.371578131967445 -0.0590436535450803 ENSG00000215908 CROCCP2
ENST00000466256 0.938012481888633 0.87245700058931 0.0123131105512298 ENSG00000058453 CROCC
ENST00000375541 0.825087605404796 0.675499656444144 -0.0360425643018234 ENSG00000058453 CROCC
ENST00000445545 0.827703901323139 0.679870618659199 -0.0349559814275861 ENSG00000058453 CROCC
ENST00000467938 0.935405506869682 0.867501131797744 -0.0149766326373248 ENSG00000058453 CROCC
ENST00000492631 0.516902454598621 0.277238175982206 0.116730011693933 ENSG00000058453 CROCC
ENST00000494191 0.621962336090552 0.391154477377021 -0.0855698326606704 ENSG00000058453 CROCC
ENST00000486318 0.75045708427249 0.559870222939899 -0.0655756661414222 ENSG00000058453 CROCC
ENST00000446261 0.219413689012254 0.0578120944064251 -0.129436615799688 ENSG00000226526 RP1-37C10.3
ENST00000326735 0.227035220576197 0.061557647562289 -0.130521238094455 ENSG00000159363 ATP13A2
ENST00000341676 0.240110563041771 0.0684935246685972 -0.129324089936311 ENSG00000159363 ATP13A2
ENST00000452699 0.240110563041771 0.0684935246685972 -0.129324089936311 ENSG00000159363 ATP13A2
ENST00000466561 0.796683906532409 0.630128811485378 -0.0528765697026219 ENSG00000159363 ATP13A2
ENST00000502418 0.738687190341838 0.542399353400386 -0.070313048819676 ENSG00000159363 ATP13A2
ENST00000503552 0.423995094923994 0.1934556575025 -0.131147222569293 ENSG00000159363 ATP13A2
ENST00000463860 0.915770366055088 0.830861555571569 -0.0220710538895642 ENSG00000159363 ATP13A2
ENST00000502860 0.886721312952032 0.77968754878676 0.0306482912135517 ENSG00000159363 ATP13A2
ENST00000506174 0.935735824004758 0.868044843448061 0.0191977225968801 ENSG00000159363 ATP13A2
ENST00000510069 0.114048094180175 0.0184159722889407 -0.243457067506611 ENSG00000159363 ATP13A2
ENST00000511957 0.207413232660475 0.0524512635309734 -0.213707586781817 ENSG00000159363 ATP13A2
ENST00000508222 0.194597503176131 0.046912871422816 -0.219001609910994 ENSG00000159363 ATP13A2
ENST00000509619 0.246334679542818 0.0716399706666119 -0.214765522012659 ENSG00000159363 ATP13A2
ENST00000375499 0.153116691010743 0.0304456195308763 -0.163987388186639 ENSG00000117118 SDHB
ENST00000485092 0.984195175903433 0.967467530089052 0.00420442351934338 ENSG00000117118 SDHB
ENST00000475049 0.953563659130816 0.903272722589184 0.0124122220764035 ENSG00000117118 SDHB
ENST00000485515 0.0997857655435585 0.0146726022454435 -0.191540859236419 ENSG00000117118 SDHB
ENST00000491274 0.080699899577711 0.0103458347723584 -0.205029321890518 ENSG00000117118 SDHB
ENST00000475506 0.0997794432294963 0.0146685619300224 -0.217197906708139 ENSG00000117118 SDHB
ENST00000463045 0.105048200936475 0.0159900864295372 -0.208572589702842 ENSG00000117118 SDHB
ENST00000466613 0.197091274248324 0.0480344677857816 -0.19062935858889 ENSG00000117118 SDHB
ENST00000375486 0.840736182806688 0.701244275449235 -0.0458622450440696 ENSG00000117115 PADI2
ENST00000444885 0.90924153914539 0.819267865504625 -0.0285159704967897 ENSG00000117115 PADI2
ENST00000375481 0.959983813719623 0.915844994054683 -0.0136879296111427 ENSG00000117115 PADI2
ENST00000439577 0.52842912118618 0.289016529883826 -0.0967881528314513 ENSG00000227751 RP1-20B21.4
ENST00000375436 0.592989801859831 0.357527349815533 -0.0656299141558763 ENSG00000179051 RCC2
ENST00000474892 0.297594864955827 0.101159807004852 -0.133132155603698 ENSG00000179051 RCC2
ENST00000375433 0.941233881209834 0.878487608774966 -0.0109164130341009 ENSG00000179051 RCC2
ENST00000361221 0.78791744518799 0.615808175143537 -0.0673341758954827 ENSG00000074964 ARHGEF10L
ENST00000452522 0.78791744518799 0.615808175143537 -0.0673341758954827 ENSG00000074964 ARHGEF10L
ENST00000434513 0.825464192780736 0.676144421984622 -0.0564625100628593 ENSG00000074964 ARHGEF10L
ENST00000375415 0.763970885094092 0.580109943941944 -0.0740678657071477 ENSG00000074964 ARHGEF10L
ENST00000375420 0.73322281928496 0.534783238613022 -0.0838023129913391 ENSG00000074964 ARHGEF10L
ENST00000469726 0.719330660237098 0.516674884694225 -0.0865565341914095 ENSG00000074964 ARHGEF10L
ENST00000375408 0.716651317481123 0.51322244699028 -0.0873080809667919 ENSG00000074964 ARHGEF10L
ENST00000167825 0.716651317481123 0.51322244699028 -0.0873080809667919 ENSG00000074964 ARHGEF10L
ENST00000475356 0.728530672536165 0.528759729508654 -0.0842656346195946 ENSG00000074964 ARHGEF10L
ENST00000466782 0.611334431237104 0.379495303264543 -0.12360085570124 ENSG00000074964 ARHGEF10L
ENST00000495593 0.135378833329335 0.0246864001585229 -0.311426759150804 ENSG00000074964 ARHGEF10L
ENST00000494072 0.568780694493949 0.33117852734608 -0.0795162127108398 ENSG00000255275 RP13-279N23.2
ENST00000455833 0.792423318582704 0.623390563945086 -0.0314612136350337 ENSG00000169991 IFFO2
ENST00000416166 0.868807407833184 0.748099387261943 0.0259201658716984 ENSG00000169991 IFFO2
ENST00000606379 0.613571811266475 0.38173377144834 0.0877712699863932 ENSG00000272084 RP5-1126H10.2
ENST00000375254 0.0150460332704586 0.000769405753812839 0.22777600249615 ENSG00000127481 UBR4
ENST00000375226 0.0150511870707595 0.000770305655874363 0.227739758962408 ENSG00000127481 UBR4
ENST00000375267 0.0150511870707595 0.000770305655874363 0.227739758962408 ENSG00000127481 UBR4
ENST00000375217 0.0150511870707595 0.000770305655874363 0.227739758962408 ENSG00000127481 UBR4
ENST00000375225 0.106955387989024 0.0164691106789429 0.201983370283092 ENSG00000127481 UBR4
ENST00000429347 0.0602392848093196 0.0063798824174191 0.182277983430091 ENSG00000127481 UBR4
ENST00000375224 0.0541455600618974 0.00542090461799621 0.186896566632861 ENSG00000127481 UBR4
ENST00000459947 0.14427246488506 0.0274564336400924 0.185954847301259 ENSG00000127481 UBR4
ENST00000486515 0.339931909380081 0.129780688352707 0.144977486409658 ENSG00000127481 UBR4
ENST00000543981 0.0449457602154428 0.00405803553319781 0.191156339145611 ENSG00000127481 UBR4
ENST00000492606 0.0797543208146245 0.0101630721362779 0.273297180026569 ENSG00000127481 UBR4
ENST00000467272 0.0642444164460418 0.00711782148830883 0.192390972516969 ENSG00000127481 UBR4
ENST00000483922 0.151344850642997 0.0298405737709358 0.193575653021188 ENSG00000127481 UBR4
ENST00000494503 0.0422275822351155 0.00365593495173908 0.254008103834972 ENSG00000127481 UBR4
ENST00000466969 0.0174393947126526 0.000948015590558745 0.272848497121028 ENSG00000127481 UBR4
ENST00000375218 0.00718373701757226 0.00026013077135678 0.257674032122298 ENSG00000127481 UBR4
ENST00000425413 0.0220623933905827 0.00135486587533201 0.229831807317651 ENSG00000127481 UBR4
ENST00000417040 0.0265082751373488 0.00178199357221341 0.222375402431018 ENSG00000127481 UBR4
ENST00000475973 0.0120006494757855 0.00054999858498669 0.304403866763228 ENSG00000127481 UBR4
ENST00000465036 0.227199044468901 0.0616476938828351 0.1783490929196 ENSG00000127481 UBR4
ENST00000419533 0.0192639258102596 0.00108832863105875 0.231719350314654 ENSG00000127481 UBR4
ENST00000497018 0.0392272757530256 0.00323490582740654 0.285098004216269 ENSG00000127481 UBR4
ENST00000437898 0.957863415258245 0.911742921790594 0.00592126252839495 ENSG00000230424 RP1-43E13.2
ENST00000477853 0.94575106383611 0.887254685072741 -0.00791857400327206 ENSG00000127463 EMC1
ENST00000480380 0.861697795638695 0.737082280836418 -0.0277891769343704 ENSG00000127463 EMC1
ENST00000375199 0.924208882297355 0.846020043033563 -0.0111308843742488 ENSG00000127463 EMC1
ENST00000375208 0.825764301496829 0.676758954043716 -0.0237604943482103 ENSG00000127463 EMC1
ENST00000461353 0.86712383622315 0.745783086018825 -0.0337279083752969 ENSG00000127463 EMC1
ENST00000486405 0.911406623005529 0.822984584282619 -0.0206731311241748 ENSG00000127463 EMC1
ENST00000486238 0.84039104234938 0.700709308677699 -0.0400434762986279 ENSG00000127463 EMC1
ENST00000494770 0.97409511138654 0.945183918236064 -0.00494836330569933 ENSG00000127463 EMC1
ENST00000462505 0.918247566305864 0.835123599895732 -0.0203805349959452 ENSG00000127463 EMC1
ENST00000496654 0.889966083083068 0.785099295629337 -0.0294803595355493 ENSG00000127463 EMC1
ENST00000467423 0.9609605417568 0.91759755541842 -0.0110331930930377 ENSG00000127463 EMC1
ENST00000475079 0.850975419634554 0.719029042680996 -0.040151476646332 ENSG00000127463 EMC1
ENST00000488681 0.864343978691951 0.741254124394886 -0.0393262997379162 ENSG00000127463 EMC1
ENST00000356068 0.903520100462429 0.808993766240768 -0.028725291548883 ENSG00000127463 EMC1
ENST00000330263 0.0541455600618974 0.0054214904979733 -0.205425041931579 ENSG00000053372 MRTO4
ENST00000493700 0.135638976923364 0.024767292157545 -0.191863937421138 ENSG00000053372 MRTO4
ENST00000479559 0.42826299319854 0.196905283230383 -0.145793587897137 ENSG00000053372 MRTO4
ENST00000375155 0.860942630871544 0.735757942800018 -0.0398177120532572 ENSG00000040487 PQLC2
ENST00000375153 0.860942630871544 0.735757942800018 -0.0398177120532572 ENSG00000040487 PQLC2
ENST00000469076 0.860942630871544 0.735757942800018 -0.0398177120532572 ENSG00000040487 PQLC2
ENST00000400548 0.860942630871544 0.735757942800018 -0.0398177120532572 ENSG00000040487 PQLC2
ENST00000497827 0.913389845973692 0.826384516601598 0.0265116956042854 ENSG00000040487 PQLC2
ENST00000401084 0.847982718419831 0.714067803565393 0.0196536362301353 ENSG00000077549 CAPZB
ENST00000264203 0.847982718419831 0.714097167481969 0.0196533851409338 ENSG00000077549 CAPZB
ENST00000375144 0.624803863282237 0.394615882444331 -0.037352282681703 ENSG00000077549 CAPZB
ENST00000375142 0.846870802498815 0.711499758914985 0.0198340487695034 ENSG00000077549 CAPZB
ENST00000433834 0.798792137825562 0.633793752196812 0.025785393763201 ENSG00000077549 CAPZB
ENST00000264202 0.711890045585922 0.506447287342706 0.0383385399617992 ENSG00000077549 CAPZB
ENST00000413711 0.68113142697314 0.465774702189583 0.0436038651059456 ENSG00000077549 CAPZB
ENST00000459967 0.638317326390843 0.411454492918711 0.0529055136209641 ENSG00000077549 CAPZB
ENST00000457768 0.507865288501311 0.268429047463857 -0.0645504552633469 ENSG00000077549 CAPZB
ENST00000489607 0.882542107955027 0.772244167120009 0.0166466862707956 ENSG00000077549 CAPZB
ENST00000482808 0.59854108414083 0.363820765979858 0.0631224162407822 ENSG00000077549 CAPZB
ENST00000602662 0.535740221076877 0.296780363737422 -0.0562805668983613 ENSG00000270136 MINOS1-NBL1
ENST00000486890 0.390572401734813 0.166741211788193 -0.0755214536904819 ENSG00000173436 MINOS1
ENST00000322753 0.589277418886809 0.353474651043409 -0.0511591218899943 ENSG00000173436 MINOS1
ENST00000498067 0.0683294750598165 0.00788169794974873 -0.277144898502625 ENSG00000173436 MINOS1
ENST00000462646 0.400993301848367 0.174729136432041 -0.0751681322744889 ENSG00000173436 MINOS1
ENST00000467029 0.531423796814937 0.292374217401013 -0.0560382205040276 ENSG00000173436 MINOS1
ENST00000481464 0.53377291213209 0.294737611672172 -0.0559821643673948 ENSG00000173436 MINOS1
ENST00000498642 0.525595570109327 0.286294560877021 -0.0570339981981121 ENSG00000173436 MINOS1
ENST00000479642 0.16240597699969 0.0336433913080462 -0.170998633329969 ENSG00000173436 MINOS1
ENST00000602293 0.623554493077278 0.392960141067482 -0.0470973817983821 ENSG00000270136 MINOS1-NBL1
ENST00000602384 0.612249306275308 0.380457979317313 -0.0483662583862328 ENSG00000270136 MINOS1-NBL1
ENST00000602450 0.623554493077278 0.392960141067482 -0.0470973817983821 ENSG00000270136 MINOS1-NBL1
ENST00000485362 0.536543472667615 0.297747628682209 -0.0559305519790774 ENSG00000173436 MINOS1
ENST00000375136 0.486259654486283 0.248116156739487 -0.136677450855132 ENSG00000158747 NBL1
ENST00000548815 0.486259654486283 0.248116156739487 -0.136677450855132 ENSG00000158747 NBL1
ENST00000294543 0.12782463696356 0.0223593842843209 0.157325288227755 ENSG00000162542 TMCO4
ENST00000375127 0.135638976923364 0.0247705074051619 0.155637772574554 ENSG00000162542 TMCO4
ENST00000489814 0.549093076454054 0.31054384829091 0.0918234993358142 ENSG00000162542 TMCO4
ENST00000375122 0.130931010982531 0.0232359677662453 0.156473154271212 ENSG00000162542 TMCO4
ENST00000489135 0.125057173261175 0.0215828676448168 0.184518504168875 ENSG00000162542 TMCO4
ENST00000496528 0.01186307525986 0.000540684084183495 0.256835810313552 ENSG00000162542 TMCO4
ENST00000462171 0.0421600150856351 0.00364921269156492 0.262098237290483 ENSG00000162542 TMCO4
ENST00000488449 0.151050813642439 0.0297315081192011 0.222166292338312 ENSG00000162542 TMCO4
ENST00000375120 0.857406165466457 0.729724885716024 0.0322429171332065 ENSG00000169914 OTUD3
ENST00000264198 0.0545364363350293 0.005475606007319 -0.245117276397314 ENSG00000090432 MUL1
ENST00000321556 0.665986429220065 0.445774256326458 -0.0567787733113329 ENSG00000158828 PINK1
ENST00000492302 0.856761037356806 0.728622704536206 -0.0271005129806546 ENSG00000158828 PINK1
ENST00000451424 0.411684610682699 0.18346506733613 -0.0954226806687797 ENSG00000117242 PINK1-AS
ENST00000400490 0.51933361978415 0.279706231039727 -0.0928569456909321 ENSG00000158828 PINK1
ENST00000602624 0.077950989890334 0.00983934637582438 -0.168569134968072 ENSG00000244038 DDOST
ENST00000375048 0.0781227996126871 0.00986929045831619 -0.168559928676734 ENSG00000244038 DDOST
ENST00000415136 0.08167264042343 0.0105467609611922 -0.166920952159756 ENSG00000244038 DDOST
ENST00000475210 0.758848699637202 0.572924391615869 -0.0516075277291019 ENSG00000244038 DDOST
ENST00000464364 0.0445097377127938 0.00399322970305808 -0.206793176063804 ENSG00000244038 DDOST
ENST00000477229 0.101617247202686 0.015111173893547 -0.22312341644511 ENSG00000244038 DDOST
ENST00000312239 0.889219534343011 0.784054947160435 0.0207357142823021 ENSG00000127483 HP1BP3
ENST00000375003 0.832743194228057 0.687871985000609 0.030606515528219 ENSG00000127483 HP1BP3
ENST00000413451 0.66959000598336 0.450620937670685 0.0709549569689015 ENSG00000203394 RP5-930J4.4
ENST00000488722 0.995942760820821 0.991808998436538 -0.000823242531079154 ENSG00000127483 HP1BP3
ENST00000491748 0.733101404488236 0.534632693549983 0.0558942366226294 ENSG00000127483 HP1BP3
ENST00000419948 0.810258655938869 0.652298941216839 0.0377724538045355 ENSG00000127483 HP1BP3
ENST00000438032 0.825641071213398 0.676379313882959 0.0324405495953065 ENSG00000127483 HP1BP3
ENST00000424732 0.837911273232867 0.695816457012971 0.030431661947976 ENSG00000127483 HP1BP3
ENST00000417710 0.91849123106678 0.835650426548258 0.0171559752366699 ENSG00000127483 HP1BP3
ENST00000487117 0.974544956831199 0.946001540503162 0.00558652255026429 ENSG00000127483 HP1BP3
ENST00000375000 0.84733746618551 0.712734682313975 0.0294270134304059 ENSG00000127483 HP1BP3
ENST00000437575 0.92842227206426 0.854104234881793 -0.0140332410932769 ENSG00000127483 HP1BP3
ENST00000419490 0.955315222292345 0.906513961637028 -0.00914468559672064 ENSG00000127483 HP1BP3
ENST00000414993 0.967331435112408 0.93112641643836 -0.00671719901170429 ENSG00000127483 HP1BP3
ENST00000443615 0.956332631784165 0.908653851406842 -0.00901844811167939 ENSG00000127483 HP1BP3
ENST00000264211 0.146250269976697 0.028073979780431 0.147375230173907 ENSG00000075151 EIF4G3
ENST00000400422 0.194831337320597 0.0470563688221132 0.164173592873003 ENSG00000075151 EIF4G3
ENST00000602326 0.194831337320597 0.0470563688221132 0.164173592873003 ENSG00000075151 EIF4G3
ENST00000374935 0.14782285818458 0.0286695940642947 0.147243892910379 ENSG00000075151 EIF4G3
ENST00000537738 0.168667793413446 0.036002887778907 0.12052637203505 ENSG00000075151 EIF4G3
ENST00000374937 0.145571703598377 0.027849864549151 0.149928153791739 ENSG00000075151 EIF4G3
ENST00000536266 0.115638319984334 0.0188438307053079 0.138050766129781 ENSG00000075151 EIF4G3
ENST00000435383 0.14804646637908 0.0287724252165453 0.191688721075825 ENSG00000075151 EIF4G3
ENST00000496705 0.316861134578793 0.114052458824702 0.147606572701593 ENSG00000075151 EIF4G3
ENST00000374933 0.293978068646245 0.0987029725517432 0.128985077587448 ENSG00000075151 EIF4G3
ENST00000544689 0.251636887769964 0.0745428051944846 0.13801839216917 ENSG00000075151 EIF4G3
ENST00000485722 0.861999893081887 0.73755024728069 0.0352725431944176 ENSG00000075151 EIF4G3
ENST00000356916 0.235629477995833 0.0660973220524833 0.180365326998658 ENSG00000075151 EIF4G3
ENST00000374927 0.178411914794541 0.0397444842314812 0.183282522021248 ENSG00000075151 EIF4G3
ENST00000438975 0.256851306920774 0.0773942517563718 0.174527233829523 ENSG00000075151 EIF4G3
ENST00000411888 0.262289390785849 0.080280444994856 0.172398287607058 ENSG00000075151 EIF4G3
ENST00000476088 0.837482897335129 0.695205151560119 -0.0447258523302285 ENSG00000075151 EIF4G3
ENST00000463775 0.293975328109379 0.0986805533310536 0.181765297492242 ENSG00000075151 EIF4G3
ENST00000415912 0.337707203918315 0.128355794329278 0.0949879001598687 ENSG00000117298 ECE1
ENST00000357071 0.630463994687303 0.40165265832836 0.0463833893620983 ENSG00000117298 ECE1
ENST00000531334 0.928166787039585 0.853204337169388 -0.0138004077279959 ENSG00000117298 ECE1
ENST00000374893 0.55874449147664 0.32099947515807 0.0585044659733593 ENSG00000117298 ECE1
ENST00000436918 0.551973549326669 0.313698476390599 0.0596095456557493 ENSG00000117298 ECE1
ENST00000264205 0.528430313779933 0.289028352980902 0.0627546311939246 ENSG00000117298 ECE1
ENST00000526194 0.392240780218994 0.168059828744739 0.0895858674658441 ENSG00000117298 ECE1
ENST00000470394 0.865783374591231 0.743799062199224 0.025707813060345 ENSG00000117298 ECE1
ENST00000528294 0.440467076233697 0.207977520421014 0.0857767718747246 ENSG00000117298 ECE1
ENST00000473505 0.322971794251411 0.118343066776468 0.126044029153631 ENSG00000117298 ECE1
ENST00000481130 0.300414110481945 0.103109080484623 0.121168891410181 ENSG00000117298 ECE1
ENST00000527991 0.353880873446954 0.139866899563487 0.109477626653474 ENSG00000117298 ECE1
ENST00000463334 0.205720284142144 0.0517200320643735 0.162294613933378 ENSG00000117298 ECE1
ENST00000449034 0.171631229647163 0.037161138166208 0.229239864052352 ENSG00000231105 RP5-1071N3.1
ENST00000454000 0.753182591132119 0.564299819332389 -0.066560112357033 ENSG00000142794 NBPF3
ENST00000318220 0.928449669602247 0.854239643055806 -0.0207010129070079 ENSG00000142794 NBPF3
ENST00000318249 0.928449669602247 0.854239643055806 -0.0207010129070079 ENSG00000142794 NBPF3
ENST00000342104 0.928449669602247 0.854239643055806 -0.0207010129070079 ENSG00000142794 NBPF3
ENST00000486229 0.840652186534081 0.701113644351718 -0.0499675717376678 ENSG00000142794 NBPF3
ENST00000434838 0.934203507535952 0.8651915920293 -0.0202320620911997 ENSG00000142794 NBPF3
ENST00000400301 0.232290847735471 0.0643466038020918 0.123297751701979 ENSG00000090686 USP48
ENST00000308271 0.240448251641453 0.068648307508665 0.12166785805656 ENSG00000090686 USP48
ENST00000374732 0.227238231082259 0.0616631304270717 0.124419368117865 ENSG00000090686 USP48
ENST00000529637 0.206845974829891 0.0522378513313806 0.132149441626375 ENSG00000090686 USP48
ENST00000464577 0.588243131796866 0.352222147714918 0.0828841413031303 ENSG00000090686 USP48
ENST00000471752 0.622595766539474 0.39184753683797 0.0868498773179535 ENSG00000090686 USP48
ENST00000487880 0.187016748242818 0.0434881296847233 0.17109157492053 ENSG00000090686 USP48
ENST00000526044 0.280898315761806 0.0904986905179656 0.165436261894128 ENSG00000090686 USP48
ENST00000534705 0.27419931689942 0.0867152550141175 0.167271544628878 ENSG00000090686 USP48
ENST00000421625 0.250448647701006 0.0738329676143788 0.114528569000005 ENSG00000090686 USP48
ENST00000374730 0.511635968123764 0.271914597059804 0.0999387967794278 ENSG00000090686 USP48
ENST00000527823 0.324436586479066 0.119285973434602 0.140897147591172 ENSG00000090686 USP48
ENST00000532737 0.381031895332955 0.158837326729942 0.123027129946112 ENSG00000090686 USP48
ENST00000489108 0.483895656916555 0.245833514110751 0.111633605524958 ENSG00000090686 USP48
ENST00000400259 0.431865459753612 0.200149734621961 -0.0611544865296247 ENSG00000070831 CDC42
ENST00000344548 0.434586194743208 0.202453804047312 -0.0609017550082738 ENSG00000070831 CDC42
ENST00000315554 0.87672375395613 0.76203769682667 0.0131832016334608 ENSG00000070831 CDC42
ENST00000498236 0.888746660298587 0.783255206199293 0.0118287918566703 ENSG00000070831 CDC42
ENST00000421089 0.929212085267292 0.855781028224899 0.00801944554202825 ENSG00000070831 CDC42
ENST00000411827 0.85793671147829 0.730636818701363 0.0154238693097877 ENSG00000070831 CDC42
ENST00000431803 0.246631329818332 0.0718004282593232 0.214388959605123 ENSG00000230068 CDC42-IT1
ENST00000290167 0.425238763459943 0.194534969414218 0.152291959503929 ENSG00000162552 WNT4
ENST00000404138 0.367743128514986 0.14952039366853 0.08677834127631 ENSG00000184677 ZBTB40
ENST00000400239 0.277636763275807 0.0886944533104461 0.123673198439589 ENSG00000184677 ZBTB40
ENST00000375647 0.367916562911446 0.149664797643035 0.0867692348655736 ENSG00000184677 ZBTB40
ENST00000374651 0.246115774043406 0.0715358757667836 0.114465130645524 ENSG00000184677 ZBTB40
ENST00000374630 0.510612819862549 0.270960604964801 0.15056280435822 ENSG00000133216 EPHB2
ENST00000400191 0.576896587008642 0.339886917421302 0.12891255153433 ENSG00000133216 EPHB2
ENST00000374632 0.557564599631379 0.31949066235999 0.134683720744744 ENSG00000133216 EPHB2
ENST00000356634 0.669152028707506 0.450106923811867 0.0425242681120801 ENSG00000004487 KDM1A
ENST00000400181 0.670905042572583 0.452451589690515 0.0422935634101637 ENSG00000004487 KDM1A
ENST00000542151 0.669152028707506 0.450106923811867 0.0425242681120801 ENSG00000004487 KDM1A
ENST00000427154 0.641386871740343 0.415214427099756 0.0461936567431068 ENSG00000240553 RP1-184J9.2
ENST00000465864 0.683107842514567 0.468190239760907 -0.0689371168098034 ENSG00000004487 KDM1A
ENST00000494920 0.919755745362417 0.837951506290636 -0.018793901574651 ENSG00000004487 KDM1A
ENST00000602503 0.793253689721899 0.624872055625184 0.0545710585701439 ENSG00000004487 KDM1A
ENST00000374623 0.896391699418594 0.796676137658795 0.0184173681028269 ENSG00000169641 LUZP1
ENST00000418342 0.753968703542333 0.565511027968221 0.039863405562207 ENSG00000169641 LUZP1
ENST00000302291 0.75711443946678 0.570239525741716 0.0392541014948399 ENSG00000169641 LUZP1
ENST00000314174 0.87401588488108 0.757439651033973 0.0245488550310388 ENSG00000169641 LUZP1
ENST00000471849 0.877223243296865 0.7628981246746 0.0266795050086255 ENSG00000169641 LUZP1
ENST00000475164 0.668623056019819 0.449170948303731 0.0688180296207459 ENSG00000169641 LUZP1
ENST00000566551 0.282688379762777 0.0915034398614855 0.194543066784368 ENSG00000261326 RP5-1057J7.6
ENST00000464516 0.23616351115648 0.0664349176076572 0.200971273936997 ENSG00000125944 HNRNPR
ENST00000478691 0.600621443146643 0.366268045755715 -0.0434910159224323 ENSG00000125944 HNRNPR
ENST00000374616 0.479403495713085 0.241279088454334 -0.0593217989014794 ENSG00000125944 HNRNPR
ENST00000476660 0.0394544915861013 0.00327074144647752 -0.169210587462045 ENSG00000125944 HNRNPR
ENST00000374612 0.479286912623249 0.2411681390704 -0.0593326931379519 ENSG00000125944 HNRNPR
ENST00000302271 0.476282031126787 0.238766919258754 -0.0596346643695969 ENSG00000125944 HNRNPR
ENST00000427764 0.462763272981272 0.227097584422941 -0.062035883190579 ENSG00000125944 HNRNPR
ENST00000606561 0.480766098905713 0.242600867310446 -0.061046872399939 ENSG00000125944 HNRNPR
ENST00000426846 0.493828820850693 0.25539378257252 -0.0598349347739295 ENSG00000125944 HNRNPR
ENST00000463552 0.822712558128798 0.671493474796967 -0.0225357053737688 ENSG00000125944 HNRNPR
ENST00000470941 0.992971452380459 0.9852467434315 -0.00099541069513492 ENSG00000125944 HNRNPR
ENST00000476451 0.984482056143734 0.9681345489277 -0.00238054967047697 ENSG00000125944 HNRNPR
ENST00000490652 0.538485513450304 0.299656325636373 -0.081491530725631 ENSG00000125944 HNRNPR
ENST00000314011 0.893201137366481 0.790883053723001 -0.0275241466846597 ENSG00000125945 ZNF436
ENST00000374608 0.917905922156202 0.834563896350808 -0.0226214662974434 ENSG00000125945 ZNF436
ENST00000374561 0.797829553018083 0.632181824895661 -0.0489406423728951 ENSG00000117318 ID3
ENST00000486541 0.836376879161146 0.693024546076166 -0.0418443742760955 ENSG00000117318 ID3
ENST00000374550 0.0226456867913506 0.00140935644418049 -0.228351521894352 ENSG00000142676 RPL11
ENST00000467075 0.0598248633215967 0.00632021804373114 -0.168629314489188 ENSG00000142676 RPL11
ENST00000482370 0.022642841792601 0.00140846139320209 -0.228598470366624 ENSG00000142676 RPL11
ENST00000443624 0.0198925504952958 0.00114571031983074 -0.230964652242432 ENSG00000142676 RPL11
ENST00000458455 0.0220107992774107 0.00134867299528745 -0.229801081538029 ENSG00000142676 RPL11
ENST00000418390 0.999450589568295 0.99905889558042 -7.29622734669269e-05 ENSG00000011007 TCEB3
ENST00000609199 0.84520398085017 0.70851546818236 -0.0229417251250192 ENSG00000011007 TCEB3
ENST00000487554 0.841766122459601 0.703045823056263 0.0254639735229439 ENSG00000011007 TCEB3
ENST00000427796 0.315759936222002 0.113374809021563 0.123594202050591 ENSG00000236810 RP5-886K2.3
ENST00000246151 0.892431745434959 0.789533847746876 -0.0187243669082525 ENSG00000057757 PITHD1
ENST00000415372 0.677696740478884 0.461348669442474 -0.0733915967179274 ENSG00000057757 PITHD1
ENST00000374524 0.960229306287674 0.916297710680906 -0.00763319795385457 ENSG00000057757 PITHD1
ENST00000374514 0.000140775914557559 2.15756509537635e-06 -0.378228151963742 ENSG00000011009 LYPLA2
ENST00000400061 0.000139075930747976 2.12028753831868e-06 -0.37915372965876 ENSG00000011009 LYPLA2
ENST00000420982 0.000184215740631311 2.9284790443773e-06 -0.402345953489092 ENSG00000011009 LYPLA2
ENST00000374505 0.000487300320207434 8.94672447864699e-06 -0.368484091231498 ENSG00000011009 LYPLA2
ENST00000495365 0.000443405863065945 8.00491722898068e-06 -0.37047655163234 ENSG00000011009 LYPLA2
ENST00000374503 0.000216297655840563 3.50978472772171e-06 -0.378624103397789 ENSG00000011009 LYPLA2
ENST00000374502 0.00043243667713436 7.75021935469121e-06 -0.370294655013972 ENSG00000011009 LYPLA2
ENST00000492577 0.000484028016994814 8.85594919529879e-06 -0.378874642268752 ENSG00000011009 LYPLA2
ENST00000421070 2.11539473320091e-05 2.49963344924055e-07 -0.458462760059944 ENSG00000011009 LYPLA2
ENST00000374501 0.154199225695235 0.0308061185508718 -0.206244260743363 ENSG00000011009 LYPLA2
ENST00000472213 0.173773307394692 0.037932610473794 -0.198332003660718 ENSG00000011009 LYPLA2
ENST00000481736 0.0748849100943128 0.00926553242888125 -0.303056904308091 ENSG00000117308 GALE
ENST00000374497 0.126641388386813 0.0220316313612717 -0.269478088468472 ENSG00000117308 GALE
ENST00000459934 0.0743267784624633 0.00913126812532857 -0.303379043725564 ENSG00000117308 GALE
ENST00000429356 0.121409966581577 0.0205068361992369 -0.277932376739072 ENSG00000117308 GALE
ENST00000418277 0.0226729567814833 0.00141172506040678 -0.373457462092857 ENSG00000117308 GALE
ENST00000374490 0.630833074111549 0.402078902810855 -0.0825690214810085 ENSG00000117305 HMGCL
ENST00000374487 0.636982166233458 0.409898754478529 -0.0811410720728718 ENSG00000117305 HMGCL
ENST00000374483 0.636982166233458 0.409898754478529 -0.0811410720728718 ENSG00000117305 HMGCL
ENST00000436439 0.630833074111549 0.402078902810855 -0.0825690214810085 ENSG00000117305 HMGCL
ENST00000235958 0.634933151672045 0.407660786660536 -0.0816643531565883 ENSG00000117305 HMGCL
ENST00000509389 0.704008294124238 0.495750304634284 -0.0680379127051175 ENSG00000117305 HMGCL
ENST00000496907 0.799265519558708 0.634526470742718 -0.0569921024621287 ENSG00000117305 HMGCL
ENST00000513148 0.831019643463225 0.68509558405181 -0.0432070648974524 ENSG00000117305 HMGCL
ENST00000374479 0.922031088014487 0.842102576717139 -0.0230929374965953 ENSG00000179163 FUCA1
ENST00000374472 0.442830759669768 0.210397844866175 0.12407539560834 ENSG00000188822 CNR2
ENST00000536471 0.4829204131978 0.244739771603071 0.113365536114406 ENSG00000188822 CNR2
ENST00000471915 0.153442974647753 0.0305510608233861 -0.140177379780617 ENSG00000189266 PNRC2
ENST00000334351 0.472299449024491 0.235263623272386 -0.0747882087353882 ENSG00000189266 PNRC2
ENST00000374468 0.355015278201791 0.140746789996647 -0.0919372176325723 ENSG00000189266 PNRC2
ENST00000579103 0.186596070210136 0.0433462883147808 -0.142595226651716 ENSG00000189266 PNRC2
ENST00000344989 0.799893464861573 0.63537289141992 -0.0329078269512353 ENSG00000188529 SRSF10
ENST00000453840 0.764012689966535 0.580158332426892 -0.0381577799694736 ENSG00000188529 SRSF10
ENST00000341154 0.764178855060067 0.580381437828178 -0.0381451500071174 ENSG00000188529 SRSF10
ENST00000484146 0.75113807765474 0.560984610672811 -0.0397726956119151 ENSG00000188529 SRSF10
ENST00000473858 0.75113807765474 0.560984610672811 -0.0397726956119151 ENSG00000188529 SRSF10
ENST00000374452 0.75113807765474 0.56092559164776 -0.039779667096495 ENSG00000188529 SRSF10
ENST00000374453 0.751065916296637 0.560757869416571 -0.0397852996878701 ENSG00000188529 SRSF10
ENST00000343255 0.681281035485706 0.465898611283173 -0.0500972095331459 ENSG00000188529 SRSF10
ENST00000492112 0.645149028456239 0.419733031488694 -0.0552010103373531 ENSG00000188529 SRSF10
ENST00000485841 0.587507206281993 0.351450374139506 -0.0688208251904811 ENSG00000188529 SRSF10
ENST00000338597 0.549677887297021 0.31129957193686 -0.075823413245076 ENSG00000188529 SRSF10
ENST00000495785 0.616820142125444 0.385097774365268 -0.0604794532036727 ENSG00000188529 SRSF10
ENST00000473754 0.407012320061116 0.179558637272545 -0.101718276043272 ENSG00000188529 SRSF10
ENST00000485292 0.972676371512539 0.941996860101778 -0.00506520684770345 ENSG00000188529 SRSF10
ENST00000469303 0.92726967309746 0.851563916182112 -0.0140547997961716 ENSG00000188529 SRSF10
ENST00000327535 0.468854555908309 0.232214217099099 0.101055275548288 ENSG00000185436 IFNLR1
ENST00000327575 0.51933361978415 0.279710103919733 0.103116506399651 ENSG00000185436 IFNLR1
ENST00000374421 0.523123815714928 0.283670909930587 0.101644744216855 ENSG00000185436 IFNLR1
ENST00000374419 0.554753429973103 0.31661914784278 0.0977254057749103 ENSG00000185436 IFNLR1
ENST00000374418 0.602738561809518 0.369221885335123 0.089596075022554 ENSG00000185436 IFNLR1
ENST00000374409 0.688139067134235 0.475279933228546 -0.0791463147358581 ENSG00000001460 STPG1
ENST00000003583 0.696938182697655 0.486656931244197 -0.0772344034538175 ENSG00000001460 STPG1
ENST00000468303 0.549965031202549 0.311549385864987 -0.105875940973164 ENSG00000001460 STPG1
ENST00000337248 0.67000828833243 0.451447730726753 -0.0833383509648044 ENSG00000001460 STPG1
ENST00000374399 0.347966551946938 0.135641717083104 0.104931621882012 ENSG00000001461 NIPAL3
ENST00000003912 0.331665510081162 0.124305339496005 0.102364046820825 ENSG00000001461 NIPAL3
ENST00000488155 0.59789451967031 0.363082094077924 -0.102554119657307 ENSG00000001461 NIPAL3
ENST00000358028 0.371146006484275 0.151709216614857 0.104121581527513 ENSG00000001461 NIPAL3
ENST00000339255 0.375529285584724 0.154666830239135 0.104065560578738 ENSG00000001461 NIPAL3
ENST00000475663 0.893424301331985 0.791419540914719 -0.0275663484935503 ENSG00000001461 NIPAL3
ENST00000428131 0.268636130671489 0.0836839681498485 0.135114419821132 ENSG00000001461 NIPAL3
ENST00000432012 0.597115976525286 0.36218578349923 0.107898392818849 ENSG00000001461 NIPAL3
ENST00000374395 0.119521871654424 0.0199655810718486 0.152185259816624 ENSG00000117602 RCAN3
ENST00000436717 0.149405228169278 0.0292023114006732 0.146783584946531 ENSG00000117602 RCAN3
ENST00000425530 0.530905631285514 0.291851147545349 0.0942839666586117 ENSG00000117602 RCAN3
ENST00000412742 0.264337522974767 0.0813836249110444 0.12945111456327 ENSG00000117602 RCAN3
ENST00000538532 0.259328198341876 0.0788251269680689 0.131583607989964 ENSG00000117602 RCAN3
ENST00000374393 0.226153258221668 0.0611135964381926 0.143063811528345 ENSG00000117602 RCAN3
ENST00000482807 0.350737821052931 0.137553257220222 0.148513534714752 ENSG00000117602 RCAN3
ENST00000577528 0.296315408222115 0.100321098846437 0.156439388698347 ENSG00000264443 RP4-594I10.3
ENST00000478890 0.558915788280703 0.321160711844455 -0.0740660460543588 ENSG00000133226 SRRM1
ENST00000593639 0.525307921370199 0.285999066916018 -0.080771923873338 ENSG00000133226 SRRM1
ENST00000323848 0.9041496096364 0.809987467517284 0.013357164108782 ENSG00000133226 SRRM1
ENST00000466910 0.47524036388573 0.237999433890072 -0.0952218467729433 ENSG00000133226 SRRM1
ENST00000468822 0.637447323504029 0.410541271821646 -0.0568710981530813 ENSG00000133226 SRRM1
ENST00000447431 0.929012237320159 0.855395512239149 0.0101842610677803 ENSG00000133226 SRRM1
ENST00000600523 0.618058367009277 0.386609034654303 -0.065555363502374 ENSG00000133226 SRRM1
ENST00000462710 0.687198788740788 0.474089397436093 -0.0546570998702981 ENSG00000133226 SRRM1
ENST00000374389 0.920920582885105 0.839924269953069 0.0112343712400294 ENSG00000133226 SRRM1
ENST00000490543 0.687057481651596 0.473944682060144 -0.0546621872351437 ENSG00000133226 SRRM1
ENST00000479034 0.968323142967515 0.93345847482913 0.00462109250872761 ENSG00000133226 SRRM1
ENST00000596378 0.984000920834162 0.966990963568267 0.0022865692530155 ENSG00000133226 SRRM1
ENST00000494934 0.362057581264544 0.145505748447193 -0.103483003033603 ENSG00000133226 SRRM1
ENST00000495561 0.328922683025512 0.122506828967328 -0.113908731386705 ENSG00000133226 SRRM1
ENST00000537199 0.877444647141187 0.763230028769322 0.0170855771557505 ENSG00000133226 SRRM1
ENST00000485441 0.648982256504409 0.424624503399634 -0.0636794954475269 ENSG00000133226 SRRM1
ENST00000470243 0.420788008884587 0.190948804964343 0.100465349191923 ENSG00000133226 SRRM1
ENST00000496882 0.404072473538719 0.177251858095367 0.092813015020311 ENSG00000133226 SRRM1
ENST00000461768 0.496389042725014 0.258064363300237 0.0784475566958713 ENSG00000133226 SRRM1
ENST00000485541 0.367903216437684 0.149653408378434 0.106505042826996 ENSG00000133226 SRRM1
ENST00000488317 0.433793037460428 0.201834104131455 0.106794271025274 ENSG00000133226 SRRM1
ENST00000489130 0.7605873226758 0.575271116536971 0.057123523423025 ENSG00000133226 SRRM1
ENST00000474843 0.977301580670659 0.952335687352517 -0.0049349188767694 ENSG00000133226 SRRM1
ENST00000374379 0.324782569609242 0.119572227516984 -0.0943821316231432 ENSG00000169504 CLIC4
ENST00000497755 0.270094540848892 0.0845576960828257 -0.137275674659091 ENSG00000169504 CLIC4
ENST00000488683 0.324207660285538 0.119171198831202 -0.0944356478049305 ENSG00000169504 CLIC4
ENST00000489758 0.180491261422767 0.0406285882484681 -0.168162119587828 ENSG00000169504 CLIC4
ENST00000399916 0.523740214140261 0.284364989799669 -0.0575715379711577 ENSG00000020633 RUNX3
ENST00000308873 0.480432197497681 0.242371744277678 -0.0614164128153902 ENSG00000020633 RUNX3
ENST00000338888 0.631297840302524 0.402637463578078 -0.0519393786341291 ENSG00000020633 RUNX3
ENST00000540420 0.742921989290104 0.548775520527 -0.0377047894782932 ENSG00000020633 RUNX3
ENST00000496967 0.8543538282352 0.725128910043531 -0.0224021216757761 ENSG00000020633 RUNX3
ENST00000479341 0.634454221362345 0.406757484005092 -0.0675559246654473 ENSG00000020633 RUNX3
ENST00000236273 0.0348520256792373 0.00270095923516967 -0.207838438907958 ENSG00000117614 SYF2
ENST00000354361 0.0373284640064635 0.00299725635196373 -0.206098260557074 ENSG00000117614 SYF2
ENST00000474160 0.0609300482607081 0.0065103939146117 -0.212645018172369 ENSG00000117614 SYF2
ENST00000476231 0.0429414900788623 0.00376133484429105 -0.239547403568779 ENSG00000117614 SYF2
ENST00000243189 0.12182146288321 0.020629133135874 -0.147408625908306 ENSG00000117616 C1orf63
ENST00000569495 0.565066350501188 0.327313111227961 -0.0741242570801684 ENSG00000117616 C1orf63
ENST00000498238 0.121802982450564 0.020615704192845 -0.147417840179458 ENSG00000117616 C1orf63
ENST00000566395 0.342576419442964 0.131634909433277 -0.102605872223651 ENSG00000117616 C1orf63
ENST00000565733 0.306875238744233 0.107590733113617 -0.108915739362509 ENSG00000117616 C1orf63
ENST00000568254 0.121954689283828 0.0206594278044575 -0.147412415116786 ENSG00000117616 C1orf63
ENST00000473314 0.170170374396175 0.0366245194796998 -0.106004065749432 ENSG00000117616 C1orf63
ENST00000417642 0.121802982450564 0.020615704192845 -0.147417840179458 ENSG00000117616 C1orf63
ENST00000570063 0.310029213246535 0.109836898916566 -0.107935651489318 ENSG00000117616 C1orf63
ENST00000564223 0.936889296024198 0.870041061169188 -0.0140261140280517 ENSG00000117616 C1orf63
ENST00000475766 0.32989116593324 0.12317163533628 -0.108449406970204 ENSG00000117616 C1orf63
ENST00000491378 0.318867881422188 0.115448851697361 -0.130686519444818 ENSG00000117616 C1orf63
ENST00000431849 0.072290502124254 0.00868927767250435 -0.180978830203522 ENSG00000117616 C1orf63
ENST00000568212 0.0649052198714016 0.00723562614533155 -0.185623514594499 ENSG00000117616 C1orf63
ENST00000568701 0.0818542622124493 0.010586400368163 -0.140875707096938 ENSG00000117616 C1orf63
ENST00000561867 0.192502507584331 0.045947971400917 -0.106902638077255 ENSG00000117616 C1orf63
ENST00000568996 0.193943521649332 0.0466260651725952 -0.107796157659971 ENSG00000117616 C1orf63
ENST00000450820 0.862461579099087 0.738222711951119 -0.0211846602194575 ENSG00000117616 C1orf63
ENST00000564398 0.373870775964338 0.153647852109941 0.156191739617773 ENSG00000187010 RHD
ENST00000328664 0.630943468469309 0.402218208313384 0.0635464041671619 ENSG00000187010 RHD
ENST00000454452 0.575728668977714 0.338783482114041 0.0731207010708806 ENSG00000187010 RHD
ENST00000342055 0.575728668977714 0.338783482114041 0.0731207010708806 ENSG00000187010 RHD
ENST00000423810 0.575728668977714 0.338783482114041 0.0731207010708806 ENSG00000187010 RHD
ENST00000568195 0.575728668977714 0.338783482114041 0.0731207010708806 ENSG00000187010 RHD
ENST00000417538 0.575728668977714 0.338783482114041 0.0731207010708806 ENSG00000187010 RHD
ENST00000357542 0.575728668977714 0.338783482114041 0.0731207010708806 ENSG00000187010 RHD
ENST00000423253 0.406204378055842 0.178949066927982 0.109463148311652 ENSG00000187010 RHD
ENST00000568399 0.953595496711876 0.903440741967208 -0.00912894695352162 ENSG00000117616 C1orf63
ENST00000562018 0.951676828493623 0.899832475693613 0.00919964008414424 ENSG00000117616 C1orf63
ENST00000567741 0.942841106592424 0.881582195894461 0.010882145150173 ENSG00000117616 C1orf63
ENST00000566599 0.841059596152572 0.70186096622337 -0.0376863032138574 ENSG00000117616 C1orf63
ENST00000564413 0.836880011693688 0.693961318841806 -0.0486652360831692 ENSG00000117616 C1orf63
ENST00000570165 0.936740261464377 0.869818219933046 0.0197755825938309 ENSG00000259984 RP11-335G20.7
ENST00000374358 0.795774999782045 0.628728614177384 -0.0345871223324932 ENSG00000183726 TMEM50A
ENST00000498135 0.673942302455338 0.456263821296801 -0.0566342976725743 ENSG00000183726 TMEM50A
ENST00000491936 0.712181051004643 0.506754634384251 -0.0498941421355093 ENSG00000183726 TMEM50A
ENST00000480937 0.714184167206317 0.509450411216933 -0.049590648548977 ENSG00000183726 TMEM50A
ENST00000468704 0.579361010542085 0.342813143899169 -0.074881042688008 ENSG00000183726 TMEM50A
ENST00000487234 0.984065127311281 0.967225276545318 -0.00320444535506235 ENSG00000183726 TMEM50A
ENST00000399763 0.774509286116161 0.596204350000405 0.0286585652669386 ENSG00000204178 TMEM57
ENST00000399766 0.774509286116161 0.596204350000405 0.0286585652669386 ENSG00000204178 TMEM57
ENST00000374343 0.774509286116161 0.596204350000405 0.0286585652669386 ENSG00000204178 TMEM57
ENST00000470035 0.983196263807509 0.965415198503207 -0.00373822637092948 ENSG00000204178 TMEM57
ENST00000374338 0.089987979245493 0.0123441109688086 0.208301731107018 ENSG00000157978 LDLRAP1
ENST00000488127 0.207810767082302 0.0525981173529278 0.177090984211358 ENSG00000157978 LDLRAP1
ENST00000484476 0.261709954100648 0.0800089894061685 0.20403836090222 ENSG00000157978 LDLRAP1
ENST00000474283 0.122902521166688 0.020947300508544 0.254304790336276 ENSG00000157978 LDLRAP1
ENST00000470950 0.0527520445701052 0.00520667792911501 0.317700939684629 ENSG00000157978 LDLRAP1
ENST00000374332 0.179479500789543 0.0402178920863121 0.210044981577614 ENSG00000117643 MAN1C1
ENST00000263979 0.1815396350849 0.0411629787001372 0.209988651249285 ENSG00000117643 MAN1C1
ENST00000436991 0.333993510176757 0.125980534665494 0.204235996210919 ENSG00000233478 RP1-187B23.1
ENST00000473891 0.318744718827338 0.115340247218065 0.170494378660654 ENSG00000117643 MAN1C1
ENST00000374329 0.268709958003883 0.0837238755513584 0.153999007765439 ENSG00000117643 MAN1C1
ENST00000496532 0.49833661949712 0.259700331762158 0.0987400700400473 ENSG00000117643 MAN1C1
ENST00000475314 0.565561756769074 0.327773432605831 0.0928037765991762 ENSG00000117643 MAN1C1
ENST00000487493 0.849021026233069 0.715807983590369 0.0380945920485877 ENSG00000117643 MAN1C1
ENST00000354177 0.262289390785849 0.0802817509790466 -0.145241688586074 ENSG00000162430 SEPN1
ENST00000361547 0.262289390785849 0.0802817509790466 -0.145241688586074 ENSG00000162430 SEPN1
ENST00000374315 0.262289390785849 0.0802726050512263 -0.145249103975984 ENSG00000162430 SEPN1
ENST00000559265 0.0668016322498758 0.00759107852655049 -0.224516405707669 ENSG00000255054 RP1-317E23.6
ENST00000527604 0.235170493446673 0.0657505295129573 -0.170170688036451 ENSG00000255054 RP1-317E23.6
ENST00000424294 0.205720284142144 0.0517174477237124 -0.189140755629357 ENSG00000117640 MTFR1L
ENST00000374303 0.14179698238258 0.0266555406958289 -0.187793510370994 ENSG00000117640 MTFR1L
ENST00000533762 0.181635390833767 0.0412031186898304 -0.208667420481696 ENSG00000117640 MTFR1L
ENST00000529116 0.171452872522136 0.0370890136143288 -0.211955232892257 ENSG00000117640 MTFR1L
ENST00000474295 0.14383550461637 0.0273285188184787 -0.18701940878929 ENSG00000117640 MTFR1L
ENST00000488327 0.164337386817603 0.0344002091110637 -0.210777556050669 ENSG00000117640 MTFR1L
ENST00000472643 0.104924227224001 0.0159520229046405 -0.223815634631214 ENSG00000117640 MTFR1L
ENST00000494293 0.290852480822659 0.0967538188009313 -0.17645646341441 ENSG00000117640 MTFR1L
ENST00000469815 0.152389528308897 0.0301901181667888 -0.189655568641586 ENSG00000117640 MTFR1L
ENST00000526894 0.104924227224001 0.0159520229046405 -0.223815634631214 ENSG00000117640 MTFR1L
ENST00000478284 0.11223600094465 0.0179026677193049 -0.227230632502188 ENSG00000117640 MTFR1L
ENST00000524618 0.14290761952359 0.027036864646823 -0.194308778169012 ENSG00000117640 MTFR1L
ENST00000374307 0.14880163646925 0.0289835043917567 -0.185092784263901 ENSG00000117640 MTFR1L
ENST00000528624 0.227688618227344 0.061851728133376 -0.19334397688891 ENSG00000117640 MTFR1L
ENST00000525713 0.172704151409761 0.0375696195939529 -0.213987085426377 ENSG00000117640 MTFR1L
ENST00000374301 0.138693339031427 0.0257452506639952 -0.190165954585621 ENSG00000117640 MTFR1L
ENST00000464008 0.110749892898432 0.0175380238180755 -0.222642590218806 ENSG00000117640 MTFR1L
ENST00000526158 0.200508287492956 0.0494622061649397 -0.191322509707345 ENSG00000117640 MTFR1L
ENST00000530599 0.146960085787916 0.0283690821357616 -0.21483964848544 ENSG00000117640 MTFR1L
ENST00000374300 0.132200772876589 0.0236988564300114 -0.187819298471709 ENSG00000117640 MTFR1L
ENST00000466284 0.103184118042409 0.0154925049074868 -0.204595286111598 ENSG00000117640 MTFR1L
ENST00000531361 0.0445220949117729 0.00399625437316509 -0.270413071338873 ENSG00000117640 MTFR1L
ENST00000497956 0.271281831271374 0.0852076535853899 -0.165700482105434 ENSG00000117640 MTFR1L
ENST00000538789 0.32055882851757 0.116698064368106 -0.177334701919873 ENSG00000127423 AUNIP
ENST00000426559 0.313671917698927 0.112192797420341 -0.132102020676418 ENSG00000117632 STMN1
ENST00000455785 0.32113671346641 0.117030897120833 -0.130581822386667 ENSG00000117632 STMN1
ENST00000399728 0.320466549783593 0.11663508519163 -0.13102765902137 ENSG00000117632 STMN1
ENST00000465604 0.342479728193774 0.131543043155505 -0.127145805094116 ENSG00000117632 STMN1
ENST00000357865 0.344096597739478 0.132657350843469 -0.126322167843066 ENSG00000117632 STMN1
ENST00000374291 0.355100538689841 0.140793289003311 -0.12523489031173 ENSG00000117632 STMN1
ENST00000485226 0.435757669560395 0.203446967868862 -0.11563317351413 ENSG00000117632 STMN1
ENST00000446334 0.933010646665569 0.862794452549285 -0.0165962815951417 ENSG00000117632 STMN1
ENST00000374282 0.643345700473151 0.417543455950207 0.0746956774543773 ENSG00000158006 PAFAH2
ENST00000374284 0.643019168836673 0.417100169723304 0.0766870591367473 ENSG00000158006 PAFAH2
ENST00000374271 0.920089576728032 0.83856339082911 -0.0201505811673672 ENSG00000175087 PDIK1L
ENST00000374269 0.811958175647949 0.654927875417681 -0.0487810351664787 ENSG00000175087 PDIK1L
ENST00000374266 0.164695135503657 0.0345287236173624 -0.237047076819878 ENSG00000142684 ZNF593
ENST00000270812 0.164695135503657 0.0345287236173624 -0.237047076819878 ENSG00000142684 ZNF593
ENST00000407889 0.172986148723329 0.0376858175367729 -0.231670119636487 ENSG00000236782 RP11-96L14.7
ENST00000414762 0.210168954528402 0.0536689058924551 -0.22251987349574 ENSG00000236782 RP11-96L14.7
ENST00000433939 0.179977598290017 0.0404474886987063 -0.2301059125136 ENSG00000236782 RP11-96L14.7
ENST00000444682 0.158095338658347 0.032131983498148 -0.240393500619137 ENSG00000236782 RP11-96L14.7
ENST00000448923 0.493868849922624 0.255440584956121 -0.129712346230565 ENSG00000236782 RP11-96L14.7
ENST00000451429 0.66656842300646 0.446692223647143 0.0647557784736635 ENSG00000130695 CEP85
ENST00000476272 0.635832449189228 0.408690732435039 0.0715369050201294 ENSG00000130695 CEP85
ENST00000252992 0.635832449189228 0.408690732435039 0.0715369050201294 ENSG00000130695 CEP85
ENST00000453146 0.417080564608759 0.18784032996242 0.122775045783726 ENSG00000130695 CEP85
ENST00000469609 0.48915278566169 0.250793626125333 0.110274619075946 ENSG00000130695 CEP85
ENST00000491670 0.242743889035817 0.0698143011834454 0.214985550234631 ENSG00000130695 CEP85
ENST00000270792 0.561800894770493 0.324174596997228 -0.0974490817414247 ENSG00000142669 SH3BGRL3
ENST00000319041 0.573477994658614 0.336089176419173 -0.0951560530997504 ENSG00000142669 SH3BGRL3
ENST00000314675 0.597404742427675 0.362595234326802 -0.0702603117623718 ENSG00000158062 UBXN11
ENST00000472155 0.732109715472095 0.533329109281911 -0.0603807215155424 ENSG00000158062 UBXN11
ENST00000374223 0.718983658514232 0.516137081412034 -0.0629200292176309 ENSG00000158062 UBXN11
ENST00000475591 0.714068495864692 0.509261957958796 -0.0639579984114526 ENSG00000158062 UBXN11
ENST00000357089 0.709084759194459 0.502517888725915 -0.0650267590125841 ENSG00000158062 UBXN11
ENST00000494942 0.709084759194459 0.502517888725915 -0.0650267590125841 ENSG00000158062 UBXN11
ENST00000374221 0.739568808643149 0.54362516948145 -0.0588976919067842 ENSG00000158062 UBXN11
ENST00000374217 0.521999688321646 0.282426830912581 -0.0916135446626705 ENSG00000158062 UBXN11
ENST00000374222 0.518091617348285 0.278428587052566 -0.0923005851978165 ENSG00000158062 UBXN11
ENST00000496466 0.893621341899658 0.79189421390698 -0.0270301861055418 ENSG00000158062 UBXN11
ENST00000535108 0.972418161333063 0.941583309638202 -0.00771842461818043 ENSG00000158062 UBXN11
ENST00000436301 0.971596047344852 0.940222436751372 0.00805410426043304 ENSG00000158062 UBXN11
ENST00000374215 0.906739771612936 0.81501058777094 -0.0254958180101451 ENSG00000158062 UBXN11
ENST00000452980 0.999968320249118 0.999957750765028 -5.99034824194282e-06 ENSG00000158062 UBXN11
ENST00000442942 0.91054279106872 0.821599902571013 0.0261772963082683 ENSG00000158062 UBXN11
ENST00000450041 0.783812474574384 0.609451501095196 -0.0598332879803661 ENSG00000158062 UBXN11
ENST00000423664 0.771686408712851 0.591882635354438 -0.0628568111002255 ENSG00000158062 UBXN11
ENST00000374213 0.191615929881699 0.0455804046336779 -0.189124448260381 ENSG00000169442 CD52
ENST00000492808 0.229644712268471 0.0628477300262686 -0.189167766125988 ENSG00000169442 CD52
ENST00000470468 0.199779795961114 0.0491626032521697 -0.189036572005949 ENSG00000169442 CD52
ENST00000434391 0.469181520588104 0.232440962820504 -0.0608646868044365 ENSG00000117682 DHDDS
ENST00000427245 0.240768598611822 0.0687779402179824 -0.136881571211691 ENSG00000117682 DHDDS
ENST00000527611 0.00985741548238646 0.000407803953091784 -0.343617343438261 ENSG00000117682 DHDDS
ENST00000374186 0.127697874332347 0.0223227294161584 -0.179963557529854 ENSG00000117682 DHDDS
ENST00000525682 0.708248288316811 0.501401070245784 -0.0391719203100302 ENSG00000117682 DHDDS
ENST00000236342 0.716023589213313 0.512249646012948 -0.0383592710398816 ENSG00000117682 DHDDS
ENST00000526219 0.729225989561685 0.529625145818602 -0.0374422162501223 ENSG00000117682 DHDDS
ENST00000374185 0.234853095510003 0.0656086346365503 -0.137932107660423 ENSG00000117682 DHDDS
ENST00000487944 0.05465369356936 0.00549431110716932 -0.239856821840484 ENSG00000117682 DHDDS
ENST00000360009 0.469181520588104 0.232440962820504 -0.0608646868044365 ENSG00000117682 DHDDS
ENST00000533087 0.223091924314021 0.0596144849664252 -0.147622820011492 ENSG00000117682 DHDDS
ENST00000531312 0.225280469370846 0.0606770700515586 -0.150383917328886 ENSG00000117682 DHDDS
ENST00000525165 0.225709926057987 0.0608762399266629 -0.150030907112501 ENSG00000117682 DHDDS
ENST00000525546 0.138977359315399 0.0258287095929066 -0.176423859066662 ENSG00000117682 DHDDS
ENST00000528557 0.12693324085938 0.0221172877376029 -0.181071688615056 ENSG00000117682 DHDDS
ENST00000525326 0.134220616616014 0.0243233991679603 -0.176939936860503 ENSG00000117682 DHDDS
ENST00000526278 0.224115808302055 0.0601130733034671 -0.150664571289771 ENSG00000117682 DHDDS
ENST00000436153 0.197815726219942 0.0483495535320001 -0.152607987492668 ENSG00000117682 DHDDS
ENST00000529688 0.22281125321419 0.0594538583791417 -0.151139486779211 ENSG00000117682 DHDDS
ENST00000530781 0.0254784887985677 0.00167687447397601 -0.279738563598247 ENSG00000117682 DHDDS
ENST00000531955 0.396239496184598 0.171045856421097 -0.11913617349353 ENSG00000117682 DHDDS
ENST00000525410 0.590545345960917 0.35499260023348 -0.0806061465338898 ENSG00000117682 DHDDS
ENST00000430232 0.741448066004862 0.546597435884272 -0.0403941282916292 ENSG00000117682 DHDDS
ENST00000431933 0.922735186079917 0.843243140662437 -0.0104870256862017 ENSG00000117682 DHDDS
ENST00000416052 0.440112250146448 0.20741282134692 0.0917878914123938 ENSG00000117682 DHDDS
ENST00000423060 0.228873078266953 0.0624323833321658 0.212308315887874 ENSG00000225891 RP3-476K8.3
ENST00000468388 0.457636282171566 0.222672564063523 -0.110965318626105 ENSG00000198830 HMGN2
ENST00000479815 0.55330069589187 0.31507067710766 -0.0842709915841611 ENSG00000198830 HMGN2
ENST00000460563 0.594497056560224 0.359353736648375 -0.077577569880187 ENSG00000198830 HMGN2
ENST00000464888 0.455925376936536 0.221334527013053 -0.102348317825286 ENSG00000198830 HMGN2
ENST00000463817 0.650716894962908 0.427119458482122 -0.0656763652414733 ENSG00000198830 HMGN2
ENST00000467700 0.664981397937073 0.444390410262302 -0.0634747618721046 ENSG00000198830 HMGN2
ENST00000361427 0.672913665613752 0.455012799314109 -0.0623927678960761 ENSG00000198830 HMGN2
ENST00000466194 0.787093057207871 0.61455637556623 -0.0425962634917868 ENSG00000198830 HMGN2
ENST00000493418 0.668033697491287 0.448556782830719 -0.0663078247229449 ENSG00000198830 HMGN2
ENST00000525525 0.961659107778121 0.919316981696199 -0.0110585481743017 ENSG00000117676 RPS6KA1
ENST00000526040 0.189606602867559 0.0446000700515605 -0.162577174395799 ENSG00000117676 RPS6KA1
ENST00000374168 0.49961339243359 0.261120859703239 -0.0675712417760153 ENSG00000117676 RPS6KA1
ENST00000524436 0.456646879780036 0.22188224231826 -0.102460438992098 ENSG00000117676 RPS6KA1
ENST00000374166 0.500172666550588 0.261603484435125 -0.0673634520900154 ENSG00000117676 RPS6KA1
ENST00000526792 0.57698549256425 0.339986547151664 -0.0571772059048443 ENSG00000117676 RPS6KA1
ENST00000529454 0.187613419546382 0.0437888036733698 -0.157082040415924 ENSG00000117676 RPS6KA1
ENST00000374162 0.577545871002868 0.340725753258412 -0.0571716857547423 ENSG00000117676 RPS6KA1
ENST00000530003 0.408474683829458 0.180717741874976 -0.0786403662780717 ENSG00000117676 RPS6KA1
ENST00000366866 0.094526387743217 0.0133939599217653 -0.204890832085815 ENSG00000117676 RPS6KA1
ENST00000531113 0.485620981016514 0.247544823363526 -0.0649286875514915 ENSG00000117676 RPS6KA1
ENST00000374163 0.443426383642985 0.21094964194742 -0.076672516632923 ENSG00000117676 RPS6KA1
ENST00000530607 0.241107359633043 0.068976556401012 -0.159637355922867 ENSG00000117676 RPS6KA1
ENST00000531382 0.483825362518313 0.245743363831251 -0.0724644167267343 ENSG00000117676 RPS6KA1
ENST00000527264 0.0481436161537078 0.00451670770574878 -0.247348234811704 ENSG00000117676 RPS6KA1
ENST00000474934 0.0855017255582133 0.0113635721443034 -0.267257172687656 ENSG00000117676 RPS6KA1
ENST00000488985 0.388859194091942 0.165253546255226 -0.161022935708334 ENSG00000117676 RPS6KA1
ENST00000403732 0.633867617066557 0.405891278600621 0.0696489422693079 ENSG00000117676 RPS6KA1
ENST00000438977 0.799173844097924 0.634364711787419 -0.0500557664607266 ENSG00000117676 RPS6KA1
ENST00000324856 0.226949170205428 0.0615054769218597 0.094818919239598 ENSG00000117713 ARID1A
ENST00000457599 0.210634829562059 0.0538937872634608 0.0997451337816983 ENSG00000117713 ARID1A
ENST00000524572 0.358299306582088 0.142912224346327 0.142972497005089 ENSG00000117713 ARID1A
ENST00000374152 0.254066211316675 0.0757745133821761 0.0863513947468246 ENSG00000117713 ARID1A
ENST00000430291 0.919755745362417 0.837926417916801 -0.0176488139412655 ENSG00000117713 ARID1A
ENST00000430799 0.347440431531029 0.135176725726154 0.0761906597574681 ENSG00000117713 ARID1A
ENST00000466382 0.257047499240239 0.0775210316798367 0.0914093916001544 ENSG00000117713 ARID1A
ENST00000540690 0.274782895860929 0.0870101786743515 0.0889755971611472 ENSG00000117713 ARID1A
ENST00000532781 0.223334865448543 0.0597358144351366 0.103732236605187 ENSG00000117713 ARID1A
ENST00000430292 0.780069481721746 0.604288285658013 -0.0522934659545957 ENSG00000060642 PIGV
ENST00000472757 0.773240643581848 0.594156352771553 -0.0442596839230023 ENSG00000060642 PIGV
ENST00000078527 0.792316647707655 0.623009258191711 -0.0397805289200538 ENSG00000060642 PIGV
ENST00000431541 0.997084561600625 0.994530201262211 0.000722205150603453 ENSG00000060642 PIGV
ENST00000449950 0.802421084221698 0.639560366327786 -0.0383135003548432 ENSG00000060642 PIGV
ENST00000374145 0.811300486929536 0.65370363727685 -0.0363857377494714 ENSG00000060642 PIGV
ENST00000455364 0.913611319435246 0.826961694459901 0.0224110920654584 ENSG00000060642 PIGV
ENST00000374142 0.892769972310509 0.790121769016788 -0.0146839474172264 ENSG00000204160 ZDHHC18
ENST00000374141 0.850836869323271 0.718561236039945 0.0266064386816916 ENSG00000204160 ZDHHC18
ENST00000534643 0.756454316778381 0.569125751971643 0.045481098118489 ENSG00000204160 ZDHHC18
ENST00000488397 0.492066945100946 0.253806454502014 -0.0755874500708776 ENSG00000204160 ZDHHC18
ENST00000478902 0.914090363226657 0.827752789784454 0.0227066026741375 ENSG00000204160 ZDHHC18
ENST00000374135 0.0211580457856947 0.00126368218375863 -0.215059593652341 ENSG00000142751 GPN2
ENST00000448791 0.697528192501557 0.48767939765039 -0.0647211530574616 ENSG00000226698 RP1-50O24.6
ENST00000374133 0.0978620414115086 0.0142227808074099 -0.205166931131567 ENSG00000142751 GPN2
ENST00000477418 0.108242820024787 0.0168378228530562 -0.203867458939347 ENSG00000142751 GPN2
ENST00000431781 0.0392738397341678 0.00324495287377769 -0.278945624270537 ENSG00000142751 GPN2
ENST00000445019 0.11388435070486 0.0183577660568341 -0.242012636119355 ENSG00000198746 GPATCH3
ENST00000361720 0.0626904205716069 0.00681444984259854 -0.225669318704141 ENSG00000198746 GPATCH3
ENST00000450844 0.117255993490926 0.019310400025918 -0.266286763752259 ENSG00000198746 GPATCH3
ENST00000435827 0.159708878555485 0.0326764341891208 -0.149755487415833 ENSG00000090273 NUDC
ENST00000321265 0.0728686860648523 0.00883429514278617 -0.172762270443529 ENSG00000090273 NUDC
ENST00000452707 0.245486869663086 0.071228249912983 -0.132525708135779 ENSG00000090273 NUDC
ENST00000484772 0.0842024448156245 0.0110587931534805 -0.217360636420153 ENSG00000090273 NUDC
ENST00000374089 0.930199019632172 0.857322436932919 -0.0203601548427792 ENSG00000090020 SLC9A1
ENST00000263980 0.507654466534727 0.268251491207506 0.0771800284628869 ENSG00000090020 SLC9A1
ENST00000545949 0.315298523547345 0.113083422306636 0.117338398143247 ENSG00000090020 SLC9A1
ENST00000374086 0.360473371906279 0.144408050699404 0.113409296881387 ENSG00000090020 SLC9A1
ENST00000374084 0.65301515097825 0.429913662482759 0.0624901436065965 ENSG00000090020 SLC9A1
ENST00000319394 0.849324671915925 0.716390175813746 0.0212981788310669 ENSG00000142784 WDTC1
ENST00000361771 0.848738484386289 0.715132377846127 0.0213419230008209 ENSG00000142784 WDTC1
ENST00000447062 0.992213051565384 0.983856310371905 0.00125841123125891 ENSG00000142784 WDTC1
ENST00000491239 0.663656118687208 0.442780666870801 -0.0519330484566151 ENSG00000142784 WDTC1
ENST00000472249 0.740159994078079 0.544639344429033 -0.0598395340601046 ENSG00000142784 WDTC1
ENST00000374076 0.0563208900667549 0.00575848812695524 -0.191067238220573 ENSG00000186501 TMEM222
ENST00000464720 0.0555615401807356 0.00564019313063012 -0.191617546712347 ENSG00000186501 TMEM222
ENST00000608611 0.0555615401807356 0.00564019313063012 -0.191617546712347 ENSG00000186501 TMEM222
ENST00000466759 0.0645381292407002 0.00717516838651233 -0.203541782795679 ENSG00000186501 TMEM222
ENST00000486082 0.0615788394309182 0.00662082203905729 -0.184968124513428 ENSG00000186501 TMEM222
ENST00000464813 0.175083418050832 0.0384480661821188 -0.14533904752309 ENSG00000186501 TMEM222
ENST00000478104 0.0445097377127938 0.00399196739931351 -0.195944587515955 ENSG00000186501 TMEM222
ENST00000498220 0.104605399227297 0.0158551662624005 -0.161188566601466 ENSG00000186501 TMEM222
ENST00000471456 0.153733116160392 0.0306315781029242 -0.185172942711884 ENSG00000186501 TMEM222
ENST00000470223 0.182295729606107 0.0415686428729448 -0.184297564683655 ENSG00000186501 TMEM222
ENST00000318074 0.487072737534024 0.248821068584986 -0.104028246020336 ENSG00000142765 SYTL1
ENST00000483926 0.487244701800414 0.249017068370384 -0.104022571566257 ENSG00000142765 SYTL1
ENST00000543823 0.524175456946753 0.284720749334024 -0.102383203497122 ENSG00000142765 SYTL1
ENST00000490170 0.38592344045516 0.162920889090085 -0.136784350446541 ENSG00000142765 SYTL1
ENST00000496001 0.26939371653611 0.0841146478967243 -0.200889838917395 ENSG00000142765 SYTL1
ENST00000430629 0.630546550430445 0.401738913308532 0.0373876167106759 ENSG00000158195 WASF2
ENST00000536657 0.570239100408273 0.332684902353054 0.0638433175958544 ENSG00000158195 WASF2
ENST00000247087 0.924191171470147 0.845954987890314 0.0162428095287273 ENSG00000126705 AHDC1
ENST00000374011 0.930199019632172 0.857324618138764 0.0150331809453174 ENSG00000126705 AHDC1
ENST00000490295 0.76129113465484 0.576264683260093 0.0577107169024197 ENSG00000126705 AHDC1
ENST00000480033 0.682679369921058 0.467670256776032 0.0792871591258218 ENSG00000126705 AHDC1
ENST00000374005 0.98636617355725 0.971780602662234 -0.00315511440546679 ENSG00000000938 FGR
ENST00000399173 0.856896799115756 0.728818984302226 -0.0313627852742893 ENSG00000000938 FGR
ENST00000545953 0.982678636100876 0.964255415377883 -0.00399037232492117 ENSG00000000938 FGR
ENST00000374004 0.836436838786801 0.693160580657266 -0.0362026100012225 ENSG00000000938 FGR
ENST00000374003 0.838175817248665 0.69651454487705 -0.0354202725128577 ENSG00000000938 FGR
ENST00000457296 0.860773574748933 0.735385351114658 -0.0316945035508708 ENSG00000000938 FGR
ENST00000475472 0.928760086389336 0.854716681209269 0.0166144694857581 ENSG00000000938 FGR
ENST00000468038 0.662382502602777 0.441212600614364 -0.0726024259182385 ENSG00000000938 FGR
ENST00000361157 0.626582953124492 0.396941615443736 -0.0778312970269774 ENSG00000126709 IFI6
ENST00000339145 0.626420605971199 0.3966551603284 -0.0778750611047639 ENSG00000126709 IFI6
ENST00000362020 0.62616876510123 0.396398074647833 -0.0779185999344448 ENSG00000126709 IFI6
ENST00000430683 0.864678249569684 0.741724656449992 0.0380980346204309 ENSG00000225886 RP11-288L9.4
ENST00000373954 0.977278084243964 0.952182950027924 0.00463858619303471 ENSG00000009780 FAM76A
ENST00000419687 0.823472558303709 0.672882772045163 0.0334339722481983 ENSG00000009780 FAM76A
ENST00000373949 0.852289289053948 0.721818553993136 0.0275851891116179 ENSG00000009780 FAM76A
ENST00000530324 0.931858239390215 0.860562278058478 0.0150210276828671 ENSG00000009780 FAM76A
ENST00000234549 0.829081207743397 0.681928911022925 0.0338317516532057 ENSG00000009780 FAM76A
ENST00000010299 0.829081207743397 0.681928911022925 0.0338317516532057 ENSG00000009780 FAM76A
ENST00000446647 0.951063968780687 0.898574237654198 -0.0127862221917972 ENSG00000009780 FAM76A
ENST00000373943 0.921813317162606 0.841666262446755 -0.0109592012774519 ENSG00000117758 STX12
ENST00000440806 0.940085225517264 0.876382127706366 0.010194254488934 ENSG00000117758 STX12
ENST00000468761 0.945747313357725 0.88721852096261 0.0114393867080419 ENSG00000117758 STX12
ENST00000481874 0.723500177166708 0.521938554468369 -0.0584603879595356 ENSG00000117758 STX12
ENST00000472285 0.798439258069413 0.633179742045407 -0.035784957579311 ENSG00000117758 STX12
ENST00000311772 0.24819702545734 0.0726340099127713 -0.105415572907272 ENSG00000117751 PPP1R8
ENST00000236412 0.252883984252644 0.0751603415446743 -0.10468583439121 ENSG00000117751 PPP1R8
ENST00000373931 0.24819702545734 0.0726340099127713 -0.105415572907272 ENSG00000117751 PPP1R8
ENST00000431586 0.719521717714044 0.516932771694565 -0.0435384538693348 ENSG00000117751 PPP1R8
ENST00000486634 0.143129988238335 0.0271073907266167 -0.156952678841281 ENSG00000117751 PPP1R8
ENST00000601459 0.192885269693888 0.0461073361161802 -0.219475776966421 ENSG00000268552 AL109927.1
ENST00000328928 0.921636270509069 0.841213180891154 0.0267251296095397 ENSG00000130775 THEMIS2
ENST00000373925 0.921636270509069 0.841213180891154 0.0267251296095397 ENSG00000130775 THEMIS2
ENST00000373927 0.920155879852276 0.838750255499799 0.0271511716070052 ENSG00000130775 THEMIS2
ENST00000427466 0.860542790929666 0.73504872663841 0.046405288083879 ENSG00000130775 THEMIS2
ENST00000442118 0.864805092311379 0.74197001216708 0.0449886364278229 ENSG00000130775 THEMIS2
ENST00000467258 0.965641869747759 0.927283928056376 0.012168721367247 ENSG00000130775 THEMIS2
ENST00000373921 0.92167043294015 0.841278976428169 0.0267135291744063 ENSG00000130775 THEMIS2
ENST00000466068 0.934359328955253 0.865582802759602 0.0228380053377672 ENSG00000130775 THEMIS2
ENST00000482828 0.893965859227255 0.792464086036341 0.035379190293651 ENSG00000130775 THEMIS2
ENST00000456990 0.927075571651868 0.851143608631869 0.0249468536895117 ENSG00000130775 THEMIS2
ENST00000492877 0.748254196711261 0.556436326495277 0.0786711598103712 ENSG00000130775 THEMIS2
ENST00000373912 0.853445692636231 0.723447427391056 -0.0233091046510612 ENSG00000117748 RPA2
ENST00000419958 0.973334287222013 0.943569911327707 -0.00572118437868658 ENSG00000117748 RPA2
ENST00000373909 0.895747814732737 0.79571953346297 -0.0173565870827042 ENSG00000117748 RPA2
ENST00000313433 0.962527531716036 0.920845711831663 0.00655065083258134 ENSG00000117748 RPA2
ENST00000444045 0.76326182130298 0.579034589180458 -0.0386253139154697 ENSG00000117748 RPA2
ENST00000373884 0.310400351953231 0.110119305911258 -0.161615168157108 ENSG00000158156 XKR8
ENST00000373871 0.746757388493011 0.554158089941944 0.0359627506287741 ENSG00000158161 EYA3
ENST00000436342 0.7457538423064 0.552742121737008 0.0360974108041431 ENSG00000158161 EYA3
ENST00000373864 0.710683783189183 0.504587321306855 0.0452950880726794 ENSG00000158161 EYA3
ENST00000540618 0.751088154410149 0.560828021091215 0.0403519912527262 ENSG00000158161 EYA3
ENST00000545175 0.749157709803609 0.557543408409635 0.0407182182335482 ENSG00000158161 EYA3
ENST00000373863 0.734722964732208 0.537002834453615 0.0433518844026515 ENSG00000158161 EYA3
ENST00000495923 0.889007732261851 0.783638551095755 -0.0195533446024534 ENSG00000158161 EYA3
ENST00000471498 0.773023222432804 0.593814919442405 0.0383856408877571 ENSG00000158161 EYA3
ENST00000468665 0.534702175791959 0.295779403723032 0.0933449649139772 ENSG00000158161 EYA3
ENST00000373857 0.319922492809604 0.116290569900562 -0.141147921279556 ENSG00000169403 PTAFR
ENST00000539896 0.337740900047246 0.128372171418142 -0.133104658323147 ENSG00000169403 PTAFR
ENST00000305392 0.41057359803618 0.182522962506777 -0.107612212251211 ENSG00000169403 PTAFR
ENST00000603289 0.0475985941241598 0.00444446068019774 -0.196480007462721 ENSG00000126698 DNAJC8
ENST00000263697 0.0488681087966743 0.00461930151432378 -0.159476638455343 ENSG00000126698 DNAJC8
ENST00000596102 0.892358842539854 0.789162549415219 0.0224621142574683 ENSG00000269804 AL353354.2
ENST00000489277 0.0489210750495811 0.00463022262670726 -0.159472734904979 ENSG00000126698 DNAJC8
ENST00000470967 0.228220569287888 0.0621636849617782 -0.157831367865517 ENSG00000126698 DNAJC8
ENST00000482674 0.262908592667488 0.0805602014758689 -0.104076716694878 ENSG00000126698 DNAJC8
ENST00000488868 0.295258724091616 0.0995386671145775 -0.0986733954492353 ENSG00000126698 DNAJC8
ENST00000497986 0.0317265610127319 0.00235009079027603 -0.286295551288465 ENSG00000130770 ATPIF1
ENST00000335514 0.0317265610127319 0.00235009079027603 -0.286295551288465 ENSG00000130770 ATPIF1
ENST00000468425 0.0465107393692413 0.00428389035782609 -0.235978125151069 ENSG00000130770 ATPIF1
ENST00000465645 0.0317265610127319 0.00235009079027603 -0.286295551288465 ENSG00000130770 ATPIF1
ENST00000253063 0.940908583907172 0.877935366208008 0.0149183560162116 ENSG00000130766 SESN2
ENST00000479574 0.159262097030717 0.0325294714352923 -0.227575915532943 ENSG00000130772 MED18
ENST00000373842 0.0825337235299812 0.0107205120914494 -0.270252063718266 ENSG00000130772 MED18
ENST00000398997 0.0825337235299812 0.0107205120914494 -0.270252063718266 ENSG00000130772 MED18
ENST00000475655 0.18146262124928 0.0411244179962352 -0.247688405244405 ENSG00000130772 MED18
ENST00000474683 0.363516848555227 0.146559652821507 -0.182858964188459 ENSG00000130772 MED18
ENST00000373839 0.534728667278075 0.295824905086561 0.0669077448739173 ENSG00000204138 PHACTR4
ENST00000463428 0.407012320061116 0.179558818026941 0.112947236027123 ENSG00000204138 PHACTR4
ENST00000493669 0.444706213826083 0.212042909632175 0.0846627216101238 ENSG00000204138 PHACTR4
ENST00000373836 0.809457104344361 0.651036409408185 0.0279592977751521 ENSG00000204138 PHACTR4
ENST00000398958 0.193009421257086 0.0461607687934984 -0.123914629648793 ENSG00000180198 RCC1
ENST00000413987 0.202017367410042 0.050158198348603 -0.13644298811445 ENSG00000242125 SNHG3
ENST00000427469 0.242110279779964 0.0694299062532126 -0.11494584885591 ENSG00000180198 RCC1
ENST00000447507 0.288359629174657 0.094988086157006 -0.125422886195057 ENSG00000242125 SNHG3
ENST00000434290 0.242305733680049 0.0695647387122205 -0.114692764981975 ENSG00000180198 RCC1
ENST00000373833 0.191966758008924 0.0457084966299933 -0.124181612968863 ENSG00000180198 RCC1
ENST00000437681 0.168575141727518 0.0359624063789933 -0.155883005743956 ENSG00000242125 SNHG3
ENST00000419074 0.4057533264218 0.178656008611791 -0.0950142457554846 ENSG00000180198 RCC1
ENST00000373832 0.313657819798323 0.112180199082339 -0.127173003938672 ENSG00000180198 RCC1
ENST00000373831 0.483912207702121 0.245856420004823 -0.0990672878100629 ENSG00000180198 RCC1
ENST00000411533 0.466590122194476 0.230289145386496 -0.10089183280916 ENSG00000180198 RCC1
ENST00000486790 0.929883898908375 0.85685662487642 -0.0165977329796736 ENSG00000180198 RCC1
ENST00000430407 0.482661280332464 0.244422097795349 -0.0981529199063331 ENSG00000180198 RCC1
ENST00000429051 0.248585962707649 0.0728056242156193 -0.19374821340955 ENSG00000180198 RCC1
ENST00000478232 0.414595604194167 0.185789707474256 -0.16852686616347 ENSG00000180198 RCC1
ENST00000373830 0.674671363173741 0.457167175086492 -0.0499893436106155 ENSG00000180098 TRNAU1AP
ENST00000495995 0.215326758006523 0.0559207259408847 -0.183985802812384 ENSG00000180098 TRNAU1AP
ENST00000411406 0.12051927604333 0.0202672227996214 -0.282071061692348 ENSG00000180098 TRNAU1AP
ENST00000480930 0.700533523554144 0.491255142814189 -0.0467097514391109 ENSG00000180098 TRNAU1AP
ENST00000491577 0.689490700643247 0.476862085163035 -0.0482621616175457 ENSG00000180098 TRNAU1AP
ENST00000464880 0.291667519770855 0.0972598079261493 -0.186259521409961 ENSG00000180098 TRNAU1AP
ENST00000497790 0.199456528968915 0.0490287503060077 -0.225818372219656 ENSG00000180098 TRNAU1AP
ENST00000495215 0.379224928852441 0.157451557782586 -0.123075886248389 ENSG00000180098 TRNAU1AP
ENST00000464093 0.259630131053395 0.0790059240844774 -0.171973587408875 ENSG00000180098 TRNAU1AP
ENST00000484775 0.858424275094893 0.731505707516466 -0.0224641210975678 ENSG00000180098 TRNAU1AP
ENST00000464612 0.240153814511726 0.0685153031807601 -0.134854141136734 ENSG00000197989 SNHG12
ENST00000475441 0.282227654748053 0.0912588486724566 -0.124958871623227 ENSG00000197989 SNHG12
ENST00000531126 0.0706060097192641 0.00832629502246902 -0.170002505730849 ENSG00000197989 SNHG12
ENST00000461448 0.0706060097192641 0.00832629502246902 -0.170002505730849 ENSG00000197989 SNHG12
ENST00000470977 0.0702149335166324 0.00824330269032243 -0.170229884997103 ENSG00000197989 SNHG12
ENST00000474814 0.0702149335166324 0.00824330269032243 -0.170229884997103 ENSG00000197989 SNHG12
ENST00000481368 0.112543715291095 0.0180055933526031 -0.160262522373023 ENSG00000197989 SNHG12
ENST00000481220 0.0714214112654437 0.0084897529021293 -0.169422803238379 ENSG00000197989 SNHG12
ENST00000488745 0.0673361406219283 0.00769950395044891 -0.171880638746161 ENSG00000197989 SNHG12
ENST00000483436 0.0716465805315953 0.00854222536264694 -0.169137190213014 ENSG00000197989 SNHG12
ENST00000384581 0.655141200967744 0.432234339473048 -0.0807491195013124 ENSG00000197989 SNHG12
ENST00000464115 0.102516500501709 0.0153077466476513 -0.167861867789973 ENSG00000197989 SNHG12
ENST00000461832 0.102516500501709 0.0153077466476513 -0.167861867789973 ENSG00000197989 SNHG12
ENST00000384342 0.675421008246291 0.458310775461481 -0.0853995278797925 ENSG00000197989 SNHG12
ENST00000471683 0.595696307376203 0.360639023746016 -0.0889250561378109 ENSG00000120656 TAF12
ENST00000373824 0.971857195119192 0.940608692465612 -0.00534287189807763 ENSG00000120656 TAF12
ENST00000263974 0.949913861287624 0.896438597568338 -0.00935215903314962 ENSG00000120656 TAF12
ENST00000495422 0.965703340877785 0.927489307142485 -0.00682486207693967 ENSG00000120656 TAF12
ENST00000373816 0.00159120605202555 3.61771524686547e-05 -0.179450645649699 ENSG00000162419 GMEB1
ENST00000361872 0.046981287206368 0.00435106637320124 -0.14474811489461 ENSG00000162419 GMEB1
ENST00000294409 0.0481436161537078 0.00451723282770629 -0.144170459995248 ENSG00000162419 GMEB1
ENST00000480454 0.110650004450249 0.0174975793659764 -0.136298496840095 ENSG00000162419 GMEB1
ENST00000474884 0.385891985710248 0.162844195602184 -0.0921598904030657 ENSG00000198492 YTHDF2
ENST00000542507 0.545424283509374 0.306942042539358 -0.0374224936135911 ENSG00000198492 YTHDF2
ENST00000373812 0.546941162126913 0.308567923356931 -0.0373053963982631 ENSG00000198492 YTHDF2
ENST00000541996 0.546297125756895 0.3078990006805 -0.0373308588792878 ENSG00000198492 YTHDF2
ENST00000478283 0.563248065100234 0.325485928560285 -0.0400991123842496 ENSG00000198492 YTHDF2
ENST00000496288 0.352737123130683 0.138963165161621 -0.0963185620084251 ENSG00000198492 YTHDF2
ENST00000475796 0.280127678800183 0.0900379729691126 -0.139563546592607 ENSG00000198492 YTHDF2
ENST00000476976 0.492773064839379 0.254467753061346 -0.087336568208081 ENSG00000198492 YTHDF2
ENST00000468863 0.625317539848306 0.395275387332023 -0.0695756761466739 ENSG00000198492 YTHDF2
ENST00000343067 0.237108855977373 0.0668877127370877 0.103889900025514 ENSG00000159023 EPB41
ENST00000356093 0.237108855977373 0.0668877127370877 0.103889900025514 ENSG00000159023 EPB41
ENST00000398863 0.237108855977373 0.0668877127370877 0.103889900025514 ENSG00000159023 EPB41
ENST00000482464 0.231995899339312 0.0641738329377456 0.158330608432813 ENSG00000159023 EPB41
ENST00000373800 0.181472887286996 0.0411337201541983 0.141549014302899 ENSG00000159023 EPB41
ENST00000349460 0.181472887286996 0.0411337201541983 0.141549014302899 ENSG00000159023 EPB41
ENST00000347529 0.181635390833767 0.0412058091034165 0.141539849635604 ENSG00000159023 EPB41
ENST00000373798 0.210818506156112 0.0539697514940549 0.108241792174834 ENSG00000159023 EPB41
ENST00000373797 0.100333105782368 0.0148279496141918 0.17348799535028 ENSG00000159023 EPB41
ENST00000488277 0.109352665839344 0.0171202706551423 0.17022808320924 ENSG00000159023 EPB41
ENST00000490308 0.219664501713892 0.0579292595605238 0.139556067418934 ENSG00000159023 EPB41
ENST00000460378 0.982091184664316 0.962846118216173 -0.00296907291502856 ENSG00000159023 EPB41
ENST00000462032 0.702123859249705 0.493371452141803 0.0704193029047748 ENSG00000159023 EPB41
ENST00000521452 0.747912036670149 0.55587856468108 -0.0507280539081373 ENSG00000253304 TMEM200B
ENST00000420504 0.820657529936326 0.668173741726423 -0.0374988042686915 ENSG00000253304 TMEM200B
ENST00000373795 0.999339390182729 0.998832374034913 5.61109848150058e-05 ENSG00000116350 SRSF4
ENST00000546138 0.923120402654206 0.843921084319331 -0.00759261472910515 ENSG00000116350 SRSF4
ENST00000466448 0.998766365891973 0.99765790402874 0.000119634579934541 ENSG00000116350 SRSF4
ENST00000497015 0.861224089003175 0.736331166542061 -0.0217518315751396 ENSG00000116350 SRSF4
ENST00000605204 0.6736990527201 0.455956984052847 0.0363654653377094 ENSG00000116350 SRSF4
ENST00000477193 0.63436989764657 0.406534757732473 -0.0559687853101893 ENSG00000116350 SRSF4
ENST00000489898 0.851346907664218 0.720236664113662 -0.0301574149194546 ENSG00000116350 SRSF4
ENST00000472353 0.736501390702658 0.539446721524143 0.043358980983617 ENSG00000116350 SRSF4
ENST00000373791 0.997703790442207 0.995951742392413 0.00047606626042076 ENSG00000116353 MECR
ENST00000263702 0.988806049588633 0.977413913596797 -0.00267951945917307 ENSG00000116353 MECR
ENST00000473030 0.950754846603666 0.898119831955743 0.0127687656656871 ENSG00000116353 MECR
ENST00000463412 0.780434008907673 0.604828314083433 0.0528125395672347 ENSG00000116353 MECR
ENST00000478505 0.768279716194945 0.586411262623911 0.0520661673910273 ENSG00000116353 MECR
ENST00000490529 0.987018113777134 0.973278157394868 0.00336068141822692 ENSG00000116353 MECR
ENST00000463052 0.953477076410948 0.903126988430427 -0.0132026401825166 ENSG00000116353 MECR
ENST00000489248 0.968311264878284 0.933410341993199 -0.00909330094692573 ENSG00000116353 MECR
ENST00000475861 0.885301383508376 0.776969891611448 -0.0308559694992869 ENSG00000116353 MECR
ENST00000474946 0.956229892267353 0.908455098460359 -0.0127823204075091 ENSG00000116353 MECR
ENST00000482610 0.786298591373438 0.613342203810057 -0.0624330344778794 ENSG00000116353 MECR
ENST00000484012 0.771005728738207 0.590530083274632 -0.0666948398412608 ENSG00000116353 MECR
ENST00000294507 0.634612451787963 0.407048085676246 -0.0745662206503324 ENSG00000162511 LAPTM5
ENST00000464569 0.589929945270322 0.354254774711104 -0.0904541284081829 ENSG00000162511 LAPTM5
ENST00000476492 0.611393270919608 0.37959645206923 -0.0905961584552479 ENSG00000162511 LAPTM5
ENST00000424085 0.265999498694712 0.0823390472841125 0.0884574914581644 ENSG00000134644 PUM1
ENST00000257075 0.265754095916108 0.0821540238588128 0.0885110356655645 ENSG00000134644 PUM1
ENST00000373747 0.265754095916108 0.0821540238588128 0.0885110356655645 ENSG00000134644 PUM1
ENST00000525843 0.271296971923584 0.0852181442740655 0.0882630749763575 ENSG00000134644 PUM1
ENST00000426105 0.283294720646891 0.0919003294757765 0.0864261381680123 ENSG00000134644 PUM1
ENST00000440538 0.284760824479718 0.092808284326315 0.086147322018907 ENSG00000134644 PUM1
ENST00000498419 0.290151313396222 0.0962284535343706 0.0918423357641144 ENSG00000134644 PUM1
ENST00000373741 0.283720197404475 0.0921433139072382 0.0862730664033014 ENSG00000134644 PUM1
ENST00000423018 0.284522265349857 0.0926413806731109 0.0860842525934468 ENSG00000134644 PUM1
ENST00000373742 0.301560526447511 0.10399979766121 0.0841323324474242 ENSG00000134644 PUM1
ENST00000530669 0.927539122187131 0.852127365083014 0.0128991353791414 ENSG00000134644 PUM1
ENST00000529846 0.949779632388706 0.896121904234075 0.00920718483362654 ENSG00000134644 PUM1
ENST00000525997 0.955508157923863 0.906836828213891 0.00823645695561737 ENSG00000134644 PUM1
ENST00000527498 0.868298651020361 0.747373767731982 0.0211946474321 ENSG00000134644 PUM1
ENST00000498627 0.189938593532057 0.044747765130548 0.209144194899427 ENSG00000134644 PUM1
ENST00000471894 0.0129979383134409 0.00062256955750383 0.241448058206855 ENSG00000134644 PUM1
ENST00000490546 0.0624797158377588 0.00677107385644643 0.178371106821839 ENSG00000134644 PUM1
ENST00000532678 0.116188675743222 0.0189966706043495 0.155313448348358 ENSG00000134644 PUM1
ENST00000526128 0.233489846417382 0.0648304577316978 0.149340272121244 ENSG00000134644 PUM1
ENST00000526215 0.346487849492937 0.134441844803082 0.0892400045154867 ENSG00000134644 PUM1
ENST00000525948 0.378632770887526 0.156876132621443 0.0785887247082301 ENSG00000134644 PUM1
ENST00000480602 0.390196581282782 0.166399298887369 0.0818960478352274 ENSG00000134644 PUM1
ENST00000524516 0.872671766220809 0.754869888524648 -0.0180767749283484 ENSG00000134644 PUM1
ENST00000531867 0.167835095500506 0.0357085756886733 -0.167060387624725 ENSG00000134644 PUM1
ENST00000263694 0.632100181162007 0.40375780636201 -0.0543555081463505 ENSG00000060688 SNRNP40
ENST00000486941 0.712585781363473 0.507311999323753 -0.0741096981875898 ENSG00000060688 SNRNP40
ENST00000489853 0.859498421435562 0.73346116550425 -0.0252551577103982 ENSG00000060688 SNRNP40
ENST00000373720 0.801778637395537 0.638596675559052 -0.0414897376725869 ENSG00000060688 SNRNP40
ENST00000491106 0.364486844892173 0.147264104324148 -0.170070559420806 ENSG00000060688 SNRNP40
ENST00000446633 0.633617021798906 0.405650445627369 -0.0540051025241887 ENSG00000060688 SNRNP40
ENST00000474025 0.948827210828352 0.893978982689166 -0.0119335811654089 ENSG00000060688 SNRNP40
ENST00000463988 0.430803531434976 0.199129778701634 -0.137986818012021 ENSG00000060688 SNRNP40
ENST00000344147 0.282372316550457 0.0913265177110786 0.132009150352173 ENSG00000121766 ZCCHC17
ENST00000479629 0.326887158661675 0.121016211270864 0.143641605765403 ENSG00000121766 ZCCHC17
ENST00000373714 0.282372316550457 0.0913265177110786 0.132009150352173 ENSG00000121766 ZCCHC17
ENST00000546109 0.278858231029422 0.0893564610817533 0.137414900534743 ENSG00000121766 ZCCHC17
ENST00000422613 0.304360083965946 0.105885357668458 0.129307305914475 ENSG00000121766 ZCCHC17
ENST00000490049 0.357905041152715 0.142607429909775 0.142510231803751 ENSG00000121766 ZCCHC17
ENST00000430143 0.96835532278693 0.933533263204226 0.00945189632421095 ENSG00000229044 RP11-266K22.2
ENST00000373705 0.415151457375701 0.186307579113644 -0.108491776741864 ENSG00000121764 HCRTR1
ENST00000373703 0.625683009581507 0.395710163708627 -0.0606026088941144 ENSG00000162517 PEF1
ENST00000461006 0.619017813237609 0.38777842210734 -0.0740092030186334 ENSG00000162517 PEF1
ENST00000478502 0.820892146941567 0.668555652275593 -0.0300834879448892 ENSG00000162517 PEF1
ENST00000489164 0.931380764139368 0.859845550131217 -0.012583151710885 ENSG00000162517 PEF1
ENST00000492061 0.776172707581996 0.59899901593595 -0.0394861537576949 ENSG00000162517 PEF1
ENST00000496805 0.906292837100832 0.813952669439423 -0.0176578455696774 ENSG00000162517 PEF1
ENST00000472443 0.867758366344719 0.746696494034643 -0.0246054701823867 ENSG00000162517 PEF1
ENST00000471219 0.421308447283791 0.191365387068105 -0.132996305065381 ENSG00000162517 PEF1
ENST00000440872 0.989616793125124 0.979140881276294 -0.00205416794785687 ENSG00000162517 PEF1
ENST00000602889 0.664599826112802 0.443876741814986 -0.0341555024740602 ENSG00000269967 RP11-84A19.4
ENST00000602725 0.838985424644086 0.697932225007805 -0.0186536515625576 ENSG00000184007 PTP4A2
ENST00000344035 0.449856337680463 0.2161292263202 -0.0504819652709521 ENSG00000184007 PTP4A2
ENST00000356536 0.313574068437591 0.11213054348078 -0.0672486711247828 ENSG00000184007 PTP4A2
ENST00000457805 0.493491479003277 0.255104564720198 -0.0561927334135785 ENSG00000184007 PTP4A2
ENST00000489313 0.781045423508515 0.605624118937783 -0.0347350124389388 ENSG00000184007 PTP4A2
ENST00000602683 0.791002379187599 0.621089761934419 -0.0256618707148761 ENSG00000184007 PTP4A2
ENST00000470404 0.758028550870376 0.571712281573166 -0.030068836452362 ENSG00000184007 PTP4A2
ENST00000532001 0.462671363802047 0.22701505542871 -0.060592516680957 ENSG00000184007 PTP4A2
ENST00000528253 0.337020335916372 0.127928123173432 -0.0782112327505247 ENSG00000184007 PTP4A2
ENST00000484483 0.413741281725131 0.18503321429327 -0.0921970928897993 ENSG00000184007 PTP4A2
ENST00000468531 0.165534098591106 0.0348270907889943 -0.0979874205754119 ENSG00000184007 PTP4A2
ENST00000534796 0.652830203571494 0.429622025278596 -0.0463419074025677 ENSG00000184007 PTP4A2
ENST00000532289 0.679213451055789 0.463260022912124 -0.0456379507543536 ENSG00000184007 PTP4A2
ENST00000526960 0.198939209377924 0.0487922440191246 -0.107213297818921 ENSG00000184007 PTP4A2
ENST00000524384 0.58059054555036 0.344154038004282 -0.0591465229557554 ENSG00000184007 PTP4A2
ENST00000528840 0.596688188825836 0.361680998262271 -0.0570314207843314 ENSG00000184007 PTP4A2
ENST00000494444 0.592989801859831 0.357532214750711 -0.0574963533026161 ENSG00000184007 PTP4A2
ENST00000529477 0.224281534447659 0.0602391073182897 -0.103265952173012 ENSG00000184007 PTP4A2
ENST00000533408 0.433793037460428 0.201839761901107 -0.0792478151883733 ENSG00000184007 PTP4A2
ENST00000475464 0.751492439672602 0.561820598339995 -0.0389494879966164 ENSG00000184007 PTP4A2
ENST00000327300 0.860953834050783 0.735808899363107 0.0146766696160841 ENSG00000121774 KHDRBS1
ENST00000307714 0.866949949783191 0.745496867788598 0.0140357522945206 ENSG00000121774 KHDRBS1
ENST00000492989 0.833426968699195 0.688779078408522 0.0178540520077444 ENSG00000121774 KHDRBS1
ENST00000484270 0.293236738856345 0.0982280621065152 0.0622271746932265 ENSG00000121774 KHDRBS1
ENST00000366152 0.243857518736118 0.0703304786672908 0.126904245397794 ENSG00000203325 RP11-277A4.4
ENST00000487305 0.4728836306383 0.235924491853401 -0.0978479882983221 ENSG00000121775 TMEM39B
ENST00000336294 0.417806845162079 0.188494219070628 -0.109787051149752 ENSG00000121775 TMEM39B
ENST00000438825 0.745395796586915 0.552241621517684 -0.0639341120453923 ENSG00000121775 TMEM39B
ENST00000441402 0.417806845162079 0.188494219070628 -0.109787051149752 ENSG00000121775 TMEM39B
ENST00000472503 0.795195723772528 0.627808658705463 -0.0510702721673523 ENSG00000121775 TMEM39B
ENST00000456834 0.583460776264059 0.347230693234334 -0.0813581292701591 ENSG00000121775 TMEM39B
ENST00000468135 0.429698932821232 0.198161796810379 -0.107499772243716 ENSG00000121775 TMEM39B
ENST00000466321 0.76264841810378 0.578275952282667 -0.0598219206413379 ENSG00000121775 TMEM39B
ENST00000373634 0.429698932821232 0.198161796810379 -0.107499772243716 ENSG00000121775 TMEM39B
ENST00000427288 0.675531787904163 0.458472948082028 -0.0646424760145274 ENSG00000121775 TMEM39B
ENST00000476968 0.394147784141195 0.169496586982047 -0.115540340172152 ENSG00000121775 TMEM39B
ENST00000498613 0.979789394124404 0.957936306707166 0.00612451391307265 ENSG00000121775 TMEM39B
ENST00000373625 0.777827133370899 0.601319353496239 0.0264471753154665 ENSG00000025800 KPNA6
ENST00000471599 0.998985474853941 0.997982360772711 0.000133762279570943 ENSG00000025800 KPNA6
ENST00000537234 0.919549664477311 0.837458991643063 0.0119302399956604 ENSG00000025800 KPNA6
ENST00000469790 0.468470141667367 0.231875612193337 -0.0837293908906168 ENSG00000025800 KPNA6
ENST00000545542 0.617861561911616 0.386316844459041 -0.0445613514511669 ENSG00000025800 KPNA6
ENST00000446515 0.680355215243233 0.464798052849424 -0.0425611679129604 ENSG00000025800 KPNA6
ENST00000515055 0.782304048847563 0.607393865405475 0.0328148397826445 ENSG00000250135 RP4-622L5.2
ENST00000373610 0.230136473629571 0.0630771797364776 -0.110465913596511 ENSG00000084652 TXLNA
ENST00000373609 0.228109211346195 0.0621261195949371 -0.111052189360259 ENSG00000084652 TXLNA
ENST00000373602 0.968485516503191 0.933930682396615 0.00883713961639676 ENSG00000160050 CCDC28B
ENST00000421922 0.9647081716515 0.925603479304223 0.00998041384479469 ENSG00000160050 CCDC28B
ENST00000461819 0.937925748558589 0.872108658803064 0.0171142880330417 ENSG00000160050 CCDC28B
ENST00000483009 0.939297283672827 0.874980359825558 0.0175218700345376 ENSG00000160050 CCDC28B
ENST00000409358 0.696428324475226 0.486054839022706 0.0798186191074294 ENSG00000222046 DCDC2B
ENST00000487056 0.734072949981025 0.536078324336363 0.0709631804843363 ENSG00000222046 DCDC2B
ENST00000466796 0.754744420347045 0.566578847909689 -0.0504247099912747 ENSG00000160055 TMEM234
ENST00000491434 0.440326818829508 0.20783217341724 -0.10629535275309 ENSG00000160055 TMEM234
ENST00000489170 0.439576549730605 0.206985548034 -0.10632351342598 ENSG00000160055 TMEM234
ENST00000461402 0.439576549730605 0.206985548034 -0.10632351342598 ENSG00000160055 TMEM234
ENST00000483001 0.230403268484729 0.0632877720163068 -0.166414400735286 ENSG00000160055 TMEM234
ENST00000545122 0.177218804544111 0.039289390011642 -0.184671559136296 ENSG00000160055 TMEM234
ENST00000309777 0.20645360980398 0.0520514745389374 -0.174931761471922 ENSG00000160055 TMEM234
ENST00000373593 0.206597024145792 0.0521298853383369 -0.174910366312351 ENSG00000160055 TMEM234
ENST00000344461 0.204944733689691 0.0513396208441658 -0.176429852632071 ENSG00000160055 TMEM234
ENST00000484490 0.197993670912377 0.0484062077575702 -0.178465277428711 ENSG00000160055 TMEM234
ENST00000487174 0.104470590202188 0.0158181695678672 -0.23459707259781 ENSG00000160055 TMEM234
ENST00000355082 0.00515583860702574 0.000161500739560197 -0.26635906028693 ENSG00000084623 EIF3I
ENST00000373586 0.00960921259327392 0.000394889574285305 -0.226931928739499 ENSG00000084623 EIF3I
ENST00000489353 0.00601160851730643 0.000201744623053281 -0.259056888710697 ENSG00000084623 EIF3I
ENST00000471486 0.00759726050955103 0.000281537648072445 -0.233968509403142 ENSG00000084623 EIF3I
ENST00000483517 0.00485858626802931 0.000147387062427931 -0.246399962303956 ENSG00000084623 EIF3I
ENST00000474371 0.00723972478969014 0.000263773333932944 -0.232535733352867 ENSG00000084623 EIF3I
ENST00000336890 0.693505199455503 0.482149430278938 -0.0516032872870198 ENSG00000182866 LCK
ENST00000482949 0.937461570704407 0.8709239849855 -0.0123844977849586 ENSG00000182866 LCK
ENST00000495610 0.761020728434384 0.575883446720744 -0.038544218762949 ENSG00000182866 LCK
ENST00000355928 0.914155470603909 0.827883206431815 -0.0171165302299296 ENSG00000182866 LCK
ENST00000476457 0.917692543390344 0.834215685708545 -0.0160027084758675 ENSG00000182866 LCK
ENST00000469765 0.693505199455503 0.482149430278938 -0.0516032872870198 ENSG00000182866 LCK
ENST00000461712 0.369950391681931 0.15098483784442 -0.140599866130691 ENSG00000182866 LCK
ENST00000373562 0.478848019113598 0.240791816389231 -0.109624114232839 ENSG00000182866 LCK
ENST00000477031 0.259406198804025 0.0788783046770834 -0.183058080740578 ENSG00000182866 LCK
ENST00000373557 0.45515021273957 0.220649412343671 -0.104508856919405 ENSG00000182866 LCK
ENST00000333070 0.458360277495505 0.223199251490005 -0.0977197482554178 ENSG00000182866 LCK
ENST00000373564 0.42506422191247 0.194372716849876 -0.10284361125293 ENSG00000182866 LCK
ENST00000469956 0.53048934230859 0.291281594290677 -0.0915271101483352 ENSG00000182866 LCK
ENST00000373548 0.367760039183614 0.149542817992293 -0.0928169630897737 ENSG00000116478 HDAC1
ENST00000481281 0.238690713826778 0.0677658893878984 -0.127853973402789 ENSG00000116478 HDAC1
ENST00000463172 0.312532490040168 0.11146625756884 -0.11285088931291 ENSG00000116478 HDAC1
ENST00000428704 0.32989116593324 0.123168631444042 -0.106355029058943 ENSG00000116478 HDAC1
ENST00000472928 0.240596556463509 0.0687033640501239 -0.127932248006384 ENSG00000116478 HDAC1
ENST00000373541 0.309252860813315 0.109378803586711 -0.101083966750767 ENSG00000116478 HDAC1
ENST00000490081 0.756929534004272 0.56995891080903 -0.044278767745419 ENSG00000116478 HDAC1
ENST00000482310 0.845881960363046 0.709731167043903 -0.0296534530125607 ENSG00000116478 HDAC1
ENST00000476391 0.561229312534563 0.323643087161483 -0.0819647376150738 ENSG00000116478 HDAC1
ENST00000484305 0.932438025341047 0.861765146811564 -0.0185215072225678 ENSG00000116478 HDAC1
ENST00000471488 0.61176868093218 0.379952392720502 -0.0805361668884518 ENSG00000116478 HDAC1
ENST00000329421 0.0657196204896305 0.00739505551988372 -0.265072955429361 ENSG00000175130 MARCKSL1
ENST00000574315 0.785767784012637 0.612333936643445 -0.0539959021316281 ENSG00000162526 TSSK3
ENST00000416512 0.479988074660148 0.241868653842107 -0.136317275990066 ENSG00000225828 FAM229A
ENST00000415596 0.427085226386978 0.195966522875045 -0.152526488289848 ENSG00000225828 FAM229A
ENST00000373534 0.607918266428306 0.375421287978313 -0.106019227144896 ENSG00000162526 TSSK3
ENST00000455895 0.17678446773667 0.0391579586074226 -0.117005408810602 ENSG00000160058 BSDC1
ENST00000413080 0.17678446773667 0.0391579586074226 -0.117005408810602 ENSG00000160058 BSDC1
ENST00000444377 0.176752996278076 0.0391397781609116 -0.116846871461434 ENSG00000160058 BSDC1
ENST00000341071 0.172347825059782 0.0374465631380616 -0.117995343351079 ENSG00000160058 BSDC1
ENST00000526031 0.131700363098421 0.0235075313304552 -0.134962853930491 ENSG00000160058 BSDC1
ENST00000419121 0.13266976248811 0.023831655744588 -0.134714352494814 ENSG00000160058 BSDC1
ENST00000446293 0.122467975753526 0.0208162808833456 -0.137488766443222 ENSG00000160058 BSDC1
ENST00000463967 0.0943730962948826 0.0133596050975844 -0.210388669266756 ENSG00000160058 BSDC1
ENST00000373520 0.0803489375447822 0.0102810693741346 -0.161374262206135 ENSG00000160058 BSDC1
ENST00000449308 0.0743571996058688 0.00913868903373698 -0.160773528273256 ENSG00000160058 BSDC1
ENST00000527513 0.154652757916706 0.030971372297016 -0.149519617111812 ENSG00000160058 BSDC1
ENST00000527163 0.163109250129442 0.033909576551825 -0.148666783855014 ENSG00000160058 BSDC1
ENST00000530485 0.130292654376869 0.0230626950708168 -0.162888155481203 ENSG00000160058 BSDC1
ENST00000474414 0.133671833338584 0.0241208081552104 -0.163625707815009 ENSG00000160058 BSDC1
ENST00000530876 0.42506422191247 0.194383235855395 -0.108438545185777 ENSG00000160058 BSDC1
ENST00000530753 0.523303387679746 0.283826138496574 -0.090417571312068 ENSG00000160058 BSDC1
ENST00000533084 0.472711688900247 0.235671987796983 -0.106624428648507 ENSG00000160058 BSDC1
ENST00000531222 0.258021545084017 0.078164992195332 -0.168162247164004 ENSG00000160058 BSDC1
ENST00000341885 0.768132558651377 0.58616903610601 -0.0335665661724647 ENSG00000176261 ZBTB8OS
ENST00000468695 0.771498762404924 0.591379908342414 -0.033482390753694 ENSG00000176261 ZBTB8OS
ENST00000492007 0.784523187997229 0.610543112028031 -0.0318072295323611 ENSG00000176261 ZBTB8OS
ENST00000373506 0.792338023678776 0.623107036727461 -0.030769038297332 ENSG00000176261 ZBTB8OS
ENST00000467652 0.980001816298384 0.958363031465574 -0.00412701088355859 ENSG00000176261 ZBTB8OS
ENST00000498691 0.816011826238007 0.660981349695411 -0.0310010659510537 ENSG00000176261 ZBTB8OS
ENST00000478041 0.75141218837454 0.561734399974274 -0.0365963153463888 ENSG00000176261 ZBTB8OS
ENST00000473294 0.759632732578589 0.573973993183662 -0.0354231421134579 ENSG00000176261 ZBTB8OS
ENST00000436661 0.756588173845222 0.569330298728088 -0.0358111016891518 ENSG00000176261 ZBTB8OS
ENST00000373501 0.745612557421883 0.552540041293377 -0.0373634194852072 ENSG00000176261 ZBTB8OS
ENST00000476493 0.749577210025809 0.558213706837439 -0.0368301138021903 ENSG00000176261 ZBTB8OS
ENST00000465588 0.743463417060908 0.549474072351994 -0.0377515617975707 ENSG00000176261 ZBTB8OS
ENST00000483138 0.74960770449318 0.5582668243181 -0.0418092529684548 ENSG00000176261 ZBTB8OS
ENST00000479075 0.704992965940239 0.497121793241353 -0.049178141920553 ENSG00000176261 ZBTB8OS
ENST00000473383 0.917719420624164 0.834288618725947 -0.020738580654451 ENSG00000176261 ZBTB8OS
ENST00000466361 0.626798136737137 0.397201284690282 -0.063844179497067 ENSG00000176261 ZBTB8OS
ENST00000414241 0.0429558680943349 0.00376435800761586 0.154495655050261 ENSG00000162521 RBBP4
ENST00000373493 0.0921636695877983 0.0128490820309173 0.13690808049533 ENSG00000162521 RBBP4
ENST00000527118 0.0421339179903683 0.00364639304736231 0.164809316825219 ENSG00000162521 RBBP4
ENST00000401893 0.0237661331048682 0.00152128975132474 0.181928672571276 ENSG00000162521 RBBP4
ENST00000524393 0.0394870025378337 0.00327510605665826 0.165173373533834 ENSG00000162521 RBBP4
ENST00000526193 0.0415083676781202 0.00355440713427786 0.165035876275048 ENSG00000162521 RBBP4
ENST00000492348 0.086262163960531 0.0115458125784249 0.139700698842285 ENSG00000162521 RBBP4
ENST00000544435 0.086262163960531 0.0115458125784249 0.139700698842285 ENSG00000162521 RBBP4
ENST00000525506 0.447796586237957 0.214491199553378 0.0892959015580638 ENSG00000162521 RBBP4
ENST00000465780 0.964149225134574 0.924516882159293 -0.00801181176436805 ENSG00000162521 RBBP4
ENST00000373485 0.0948105032630561 0.0134907069357218 0.138743143373798 ENSG00000162521 RBBP4
ENST00000477563 0.0232837469013683 0.00147289493017097 0.185219680595646 ENSG00000162521 RBBP4
ENST00000458695 0.0366886940644922 0.00291263362609417 0.161760494490073 ENSG00000162521 RBBP4
ENST00000490500 0.480206249930712 0.242110561592396 0.0906257357763557 ENSG00000162521 RBBP4
ENST00000445722 0.0497490115319327 0.0047672477095044 0.186138793359635 ENSG00000162521 RBBP4
ENST00000475321 0.521715670055086 0.282164612437061 0.0847532188579108 ENSG00000162521 RBBP4
ENST00000531983 0.484401126455796 0.246386189551796 0.106272702140359 ENSG00000162521 RBBP4
ENST00000463378 0.154263059930448 0.0308382632991001 0.153987153864505 ENSG00000162521 RBBP4
ENST00000460669 0.282109635038703 0.0911998138407416 0.11617894428562 ENSG00000162521 RBBP4
ENST00000482190 0.252917303275777 0.0751729176728941 0.121719124118804 ENSG00000162521 RBBP4
ENST00000373484 0.51878200900988 0.279145067939265 0.0746580922267572 ENSG00000162520 SYNC
ENST00000409190 0.318749845712829 0.115365688582835 0.125940282877719 ENSG00000162520 SYNC
ENST00000401073 0.986102202224411 0.97120784706815 0.0039646745881137 ENSG00000162522 KIAA1522
ENST00000373481 0.995499115236092 0.990680984171761 -0.00129270335341109 ENSG00000162522 KIAA1522
ENST00000373480 0.93067354545626 0.858253088393144 -0.0202723071710213 ENSG00000162522 KIAA1522
ENST00000469100 0.725555358569536 0.524682709471484 -0.0378914406499576 ENSG00000134684 YARS
ENST00000373477 0.629771010391381 0.400678650323842 -0.0474676076407232 ENSG00000134684 YARS
ENST00000490826 0.820939294429538 0.668767593995004 -0.0258254076478845 ENSG00000134684 YARS
ENST00000487404 0.762187576689401 0.577475374273831 -0.0335481855767458 ENSG00000134684 YARS
ENST00000478828 0.85903886876158 0.732647350296597 -0.0197834744371736 ENSG00000134684 YARS
ENST00000481895 0.585069596109435 0.348838143068302 -0.0573332695974924 ENSG00000134684 YARS
ENST00000466052 0.771678014090554 0.591867339272285 -0.0325856329893207 ENSG00000134684 YARS
ENST00000470377 0.945675292087498 0.887051000655465 0.00952282457944431 ENSG00000134684 YARS
ENST00000472692 0.207989861916052 0.0526762261663322 -0.172914648767491 ENSG00000134684 YARS
ENST00000530710 0.391007506676167 0.167170804442963 -0.123766807685284 ENSG00000116497 S100PBP
ENST00000373476 0.4734913146288 0.236405804656024 0.0774779001211359 ENSG00000116497 S100PBP
ENST00000373475 0.439405293397862 0.206802730175 0.0828977952100149 ENSG00000116497 S100PBP
ENST00000529027 0.916816905383186 0.832632148610636 -0.0197994139519321 ENSG00000116497 S100PBP
ENST00000531123 0.680772966843081 0.465248498440846 0.0496519963608134 ENSG00000116497 S100PBP
ENST00000398243 0.692340031000922 0.480764652587677 0.0510834394367198 ENSG00000116497 S100PBP
ENST00000356689 0.899739408743057 0.802384110758661 0.0174672148060214 ENSG00000116497 S100PBP
ENST00000526230 0.91526685316271 0.830133849877273 0.0199687890923021 ENSG00000116497 S100PBP
ENST00000531256 0.961404398381383 0.918681108193874 0.00947897083268341 ENSG00000116497 S100PBP
ENST00000482212 0.942677714000328 0.881230140701382 0.0137390136316697 ENSG00000116497 S100PBP
ENST00000525203 0.244600870526226 0.0707180882527439 0.191292609356822 ENSG00000116497 S100PBP
ENST00000524535 0.20917521222926 0.0532218468515972 0.207609613833311 ENSG00000116497 S100PBP
ENST00000373456 0.783366491994589 0.608839767071358 -0.0391220700137832 ENSG00000116514 RNF19B
ENST00000356990 0.780434128155721 0.604836655546869 -0.0395398076028003 ENSG00000116514 RNF19B
ENST00000235150 0.800585717714711 0.636565878519029 -0.0362652348062903 ENSG00000116514 RNF19B
ENST00000427524 0.30401458894328 0.105620762339142 -0.0807672937133289 ENSG00000236065 RP1-117O3.2
ENST00000373449 0.277118726477351 0.088328686903658 -0.0876643129177666 ENSG00000004455 AK2
ENST00000548033 0.341027250968748 0.130523609526361 -0.0783931146736745 ENSG00000004455 AK2
ENST00000482191 0.230276785980227 0.0631790646923491 -0.123850158201056 ENSG00000004455 AK2
ENST00000491241 0.454945548476386 0.220444287398104 -0.0894261753325415 ENSG00000004455 AK2
ENST00000467905 0.379271258070132 0.157491474269287 -0.0772422341578736 ENSG00000004455 AK2
ENST00000354858 0.416878133612163 0.187696285316168 -0.072744129036979 ENSG00000004455 AK2
ENST00000480134 0.415287543829296 0.186405107719719 -0.072950563999243 ENSG00000004455 AK2
ENST00000550338 0.384678643037948 0.161869408706243 -0.0771700931772774 ENSG00000004455 AK2
ENST00000469238 0.320630664513233 0.116738100490616 -0.101647852338141 ENSG00000004455 AK2
ENST00000466029 0.300923027792978 0.103430064980838 -0.104048688072921 ENSG00000004455 AK2
ENST00000487289 0.289825884197025 0.09596874409833 -0.0966338058973111 ENSG00000004455 AK2
ENST00000548559 0.376547218745349 0.155392542585533 -0.0855414416391814 ENSG00000004455 AK2
ENST00000551979 0.645637724210046 0.420443511595947 -0.0540086646464793 ENSG00000004455 AK2
ENST00000294517 0.772772324134551 0.593473923606011 0.0616545714353581 ENSG00000142920 ADC
ENST00000481886 0.772274984658554 0.592872817710106 0.0615520294758509 ENSG00000142920 ADC
ENST00000475935 0.772274984658554 0.592872817710106 0.0615520294758509 ENSG00000142920 ADC
ENST00000471119 0.772274984658554 0.592872817710106 0.0615520294758509 ENSG00000142920 ADC
ENST00000398167 0.772274984658554 0.592872817710106 0.0615520294758509 ENSG00000142920 ADC
ENST00000373443 0.772274984658554 0.592872817710106 0.0615520294758509 ENSG00000142920 ADC
ENST00000484656 0.716918696380264 0.513630391869992 0.0755811375969286 ENSG00000142920 ADC
ENST00000373441 0.758215855262917 0.572126031258806 0.066139270384341 ENSG00000142920 ADC
ENST00000478204 0.719460224530182 0.516829081929732 0.0754746611235048 ENSG00000142920 ADC
ENST00000291416 0.134041336767673 0.0242568635397326 0.201265869522197 ENSG00000116525 TRIM62
ENST00000543586 0.339642151413534 0.129618952942501 0.147813353718006 ENSG00000116525 TRIM62
ENST00000485148 0.399517870329861 0.173579490956557 0.143069035040506 ENSG00000116525 TRIM62
ENST00000483388 0.000155418970174842 2.42141405191597e-06 0.571653545855223 ENSG00000160094 ZNF362
ENST00000539719 0.000107802628446901 1.57928360967143e-06 0.510841916444508 ENSG00000160094 ZNF362
ENST00000373428 0.0147092027346083 0.000744775895159254 0.387673863530632 ENSG00000160094 ZNF362
ENST00000588828 0.745899623288335 0.552955012172288 -0.0598009959603035 ENSG00000225313 RP11-415J8.3
ENST00000457957 0.771617705459646 0.591631349032546 -0.0537143565330243 ENSG00000225313 RP11-415J8.3
ENST00000587696 0.702688657170607 0.494152583146157 -0.0688593109948089 ENSG00000225313 RP11-415J8.3
ENST00000431992 0.968323142967515 0.933480274444249 0.00541706748727155 ENSG00000134686 PHC2
ENST00000485928 0.983583811012597 0.966174279924521 -0.00276311031050082 ENSG00000134686 PHC2
ENST00000373418 0.983583811012597 0.966170810345556 -0.00276434700087165 ENSG00000134686 PHC2
ENST00000373422 0.992644821232742 0.984655540696271 0.00125129329975088 ENSG00000134686 PHC2
ENST00000257118 0.970587785709292 0.938391444497966 0.00501917209739414 ENSG00000134686 PHC2
ENST00000419414 0.754513932808611 0.566214421477299 0.0375606994890165 ENSG00000134686 PHC2
ENST00000467894 0.815423768047207 0.66007704632641 0.0294982633802851 ENSG00000134686 PHC2
ENST00000373416 0.721759117278306 0.519647644859676 0.0448215430918877 ENSG00000134686 PHC2
ENST00000486897 0.869095071506325 0.748964666292002 0.0245407602586581 ENSG00000134686 PHC2
ENST00000493483 0.890300927304778 0.785573480444808 0.0208040484840603 ENSG00000134686 PHC2
ENST00000473158 0.330427351734186 0.123522383451317 -0.143387469869472 ENSG00000134686 PHC2
ENST00000426886 0.217926541754696 0.0571300202792543 -0.108099411591654 ENSG00000163866 SMIM12
ENST00000521580 0.0100567127729673 0.000418812674539326 -0.234480912876424 ENSG00000163866 SMIM12
ENST00000446026 0.0061625244506143 0.000209610118298225 -0.267628585712665 ENSG00000163866 SMIM12
ENST00000456842 0.00339555589515049 9.13410960179053e-05 -0.292379204372935 ENSG00000163866 SMIM12
ENST00000423898 0.00119734509014352 2.59750589172119e-05 -0.31482971391496 ENSG00000163866 SMIM12
ENST00000417239 0.00169375048424592 3.89236676296897e-05 -0.35266094411877 ENSG00000163866 SMIM12
ENST00000417456 0.567193110728436 0.329612164041998 -0.0849576620177456 ENSG00000241014 RP11-244H3.1
ENST00000487874 0.427424882215493 0.196253389037418 0.0844120433304143 ENSG00000271741 RP11-244H3.4
ENST00000373337 0.691570291294726 0.479638049589307 -0.0762552473089933 ENSG00000243749 ZMYM6NB
ENST00000373340 0.383010725397024 0.160490023204427 0.0907654143946264 ENSG00000163867 ZMYM6
ENST00000493328 0.268716721051486 0.0837316633364459 0.11920587460091 ENSG00000163867 ZMYM6
ENST00000357182 0.284056412725481 0.0923545884158568 0.11445654114007 ENSG00000163867 ZMYM6
ENST00000466345 0.219316483885071 0.0577518272353233 0.228049937450689 ENSG00000163867 ZMYM6
ENST00000415531 0.269916309097067 0.0844677796344625 0.151908153946214 ENSG00000163867 ZMYM6
ENST00000317538 0.149349503063847 0.0291744036693594 0.191582508876498 ENSG00000163867 ZMYM6
ENST00000460607 0.144365910480066 0.0274848986837083 0.193961724376935 ENSG00000163867 ZMYM6
ENST00000373333 0.173236681483753 0.0377550458784418 0.194070956249003 ENSG00000163867 ZMYM6
ENST00000471566 0.229677824112553 0.0628626240751085 0.202672128281983 ENSG00000163867 ZMYM6
ENST00000417119 0.219664501713892 0.0579266244937112 0.172547609337382 ENSG00000197056 ZMYM1
ENST00000359858 0.250078688920184 0.0736481158392796 0.155836775852647 ENSG00000197056 ZMYM1
ENST00000466390 0.480916099892702 0.242745709769064 0.129777932251604 ENSG00000197056 ZMYM1
ENST00000488455 0.223091924314021 0.0596151994092709 0.16496543780911 ENSG00000197056 ZMYM1
ENST00000475654 0.269871206520702 0.0844241070934954 0.161361788600319 ENSG00000197056 ZMYM1
ENST00000373329 0.250321117401525 0.0737872985488062 0.155809851542266 ENSG00000197056 ZMYM1
ENST00000373330 0.250321117401525 0.0737783354566924 0.155819469881796 ENSG00000197056 ZMYM1
ENST00000471991 0.537524168498917 0.298609222971754 0.107247380426439 ENSG00000116560 SFPQ
ENST00000468598 0.949409024886982 0.895263455673256 -0.011684973340633 ENSG00000116560 SFPQ
ENST00000460428 0.725375398492698 0.524390389708253 -0.0444396463079685 ENSG00000116560 SFPQ
ENST00000470472 0.728009173791651 0.527856475639312 -0.0418944990005692 ENSG00000116560 SFPQ
ENST00000466745 0.84295555425282 0.705181962571148 -0.0302379371676633 ENSG00000116560 SFPQ
ENST00000466213 0.795650107300906 0.62851832713434 -0.0393185423098917 ENSG00000116560 SFPQ
ENST00000490668 0.968785135811203 0.934632492129259 0.00731466674940108 ENSG00000116560 SFPQ
ENST00000485365 0.937611312430698 0.871250776812346 0.0141392184034482 ENSG00000116560 SFPQ
ENST00000485454 0.393703309353509 0.169093218111073 0.129184835709311 ENSG00000116560 SFPQ
ENST00000357214 0.415151457375701 0.186318968245528 -0.0758436349837392 ENSG00000116560 SFPQ
ENST00000373297 0.33458644996526 0.126306747355001 0.11396117343512 ENSG00000146463 ZMYM4
ENST00000314607 0.33458644996526 0.126306747355001 0.11396117343512 ENSG00000146463 ZMYM4
ENST00000441447 0.419718613105444 0.190026605013884 0.128987404864049 ENSG00000146463 ZMYM4
ENST00000432683 0.566643085489468 0.328939159045831 0.0954904307002799 ENSG00000227409 ZMYM4-AS1
ENST00000457946 0.390804280061478 0.166986622212151 0.0980406789390927 ENSG00000146463 ZMYM4
ENST00000482131 0.7754737126994 0.597942529965296 0.0569470936106017 ENSG00000146463 ZMYM4
ENST00000325722 0.0890388388719367 0.0121329758346141 0.127966534668053 ENSG00000142687 KIAA0319L
ENST00000373266 0.550905281020672 0.312653291858506 0.0710713331054086 ENSG00000142687 KIAA0319L
ENST00000426982 0.10425658409578 0.0157681347633578 0.124576285408416 ENSG00000142687 KIAA0319L
ENST00000461312 0.68438110165299 0.470130512538961 0.0565133294199151 ENSG00000142687 KIAA0319L
ENST00000485551 0.245397657498761 0.0711481755984209 0.118601528129834 ENSG00000142687 KIAA0319L
ENST00000473844 0.239020268604581 0.0679349218655433 0.178763417385903 ENSG00000142687 KIAA0319L
ENST00000474856 0.234092345723768 0.0651145627983626 0.20787256383618 ENSG00000142687 KIAA0319L
ENST00000440579 0.119733568972593 0.020030052068294 0.149216236141662 ENSG00000142687 KIAA0319L
ENST00000431916 0.250798243385386 0.0740579704410525 0.136065698137746 ENSG00000142687 KIAA0319L
ENST00000482929 0.171262904427513 0.036993529707803 0.148352961947264 ENSG00000142687 KIAA0319L
ENST00000478463 0.2166082763224 0.0565394559056926 0.144962848220959 ENSG00000142687 KIAA0319L
ENST00000470388 0.21788640013026 0.057114891006463 0.144600414021665 ENSG00000142687 KIAA0319L
ENST00000492888 0.238374537430692 0.0676102943421366 0.143261804306085 ENSG00000142687 KIAA0319L
ENST00000469892 0.287140170994055 0.0942312890847956 0.135222717223394 ENSG00000142687 KIAA0319L
ENST00000494948 0.20427066279638 0.0510800805466367 0.16586003054155 ENSG00000142687 KIAA0319L
ENST00000476329 0.185764865884825 0.0430419053690585 0.170494318391878 ENSG00000142687 KIAA0319L
ENST00000373253 0.61880084729965 0.387439746648226 -0.0696716316847349 ENSG00000020129 NCDN
ENST00000356090 0.659964265717445 0.438283406600081 -0.0625006994452451 ENSG00000020129 NCDN
ENST00000373243 0.660018382568393 0.438389108442091 -0.062520265064434 ENSG00000020129 NCDN
ENST00000459931 0.774493711730618 0.596066025771771 -0.0603805829313522 ENSG00000020129 NCDN
ENST00000437806 0.580378512999346 0.343844624001166 0.108740459725148 ENSG00000020129 NCDN
ENST00000423723 0.656740748068055 0.434233714502819 -0.0743835905052691 ENSG00000020129 NCDN
ENST00000373237 0.684070969736223 0.469758763255004 -0.0463339196767874 ENSG00000126067 PSMB2
ENST00000270815 0.841766122459601 0.702985556642025 -0.038138267784743 ENSG00000142686 C1orf216
ENST00000373210 0.809685237732309 0.651417957649193 0.0402767294391159 ENSG00000134698 AGO4
ENST00000488778 0.695104321845016 0.484258948643287 -0.0843919233013898 ENSG00000134698 AGO4
ENST00000496257 0.987608349880681 0.974677331156891 0.00407074767425122 ENSG00000134698 AGO4
ENST00000373206 0.458863545588547 0.223614072333076 0.0925624944562094 ENSG00000092847 AGO1
ENST00000373204 0.409067786264778 0.181338184192442 0.0974948526528306 ENSG00000092847 AGO1
ENST00000324350 0.114415920823869 0.0185188617951348 0.157859555537282 ENSG00000126070 AGO3
ENST00000373191 0.153928563194269 0.0307095691772646 0.135306206982438 ENSG00000126070 AGO3
ENST00000397828 0.11999116655487 0.0201200717291849 0.156770287433486 ENSG00000126070 AGO3
ENST00000246314 0.18858909526867 0.0441359189984871 0.128010023230407 ENSG00000126070 AGO3
ENST00000491443 0.277916550555218 0.0888837107114523 0.132073973024944 ENSG00000126070 AGO3
ENST00000466576 0.601696387657649 0.367699461455196 0.0807445745577445 ENSG00000271554 RP4-665N4.8
ENST00000471099 0.876435480579512 0.761635186143405 -0.0287534194139881 ENSG00000126070 AGO3
ENST00000373178 0.132304040565939 0.0237243607711863 -0.199997676217397 ENSG00000116863 ADPRHL2
ENST00000373166 0.327113914693147 0.121183847916142 -0.0919371684941713 ENSG00000054116 TRAPPC3
ENST00000462715 0.279678485811037 0.0897743600206939 -0.113109964651812 ENSG00000054116 TRAPPC3
ENST00000373163 0.301211446952096 0.103701058145259 -0.0961249257639077 ENSG00000054116 TRAPPC3
ENST00000373162 0.313186768367754 0.111862584708465 -0.0920579230799874 ENSG00000054116 TRAPPC3
ENST00000469757 0.236203185731777 0.0664501684981026 -0.110627273956334 ENSG00000054116 TRAPPC3
ENST00000373159 0.477755568524747 0.23989531691844 -0.0761979795135025 ENSG00000054116 TRAPPC3
ENST00000497251 0.550075909516003 0.311734827926073 -0.0716112210396908 ENSG00000054116 TRAPPC3
ENST00000429533 0.901558394352018 0.805474371793367 -0.0179203450564801 ENSG00000116871 MAP7D1
ENST00000316156 0.299578128932775 0.102394640910657 -0.124657485598636 ENSG00000116871 MAP7D1
ENST00000527764 0.910235684373385 0.820923696528273 0.0169631886990131 ENSG00000116871 MAP7D1
ENST00000373150 0.297472714610085 0.101073949051018 -0.125130296837018 ENSG00000116871 MAP7D1
ENST00000373151 0.297477725702883 0.101087231733569 -0.125128900458218 ENSG00000116871 MAP7D1
ENST00000530729 0.91769570938138 0.834237152632248 0.0164228454753592 ENSG00000116871 MAP7D1
ENST00000462118 0.564997540894841 0.327263045203643 -0.0917960262278454 ENSG00000116871 MAP7D1
ENST00000474796 0.453470031247423 0.219132818331247 -0.106818283994484 ENSG00000116871 MAP7D1
ENST00000530975 0.132738798547464 0.0238604163742008 -0.239040584320393 ENSG00000116871 MAP7D1
ENST00000487131 0.101816663519301 0.015168809228557 -0.249832170343807 ENSG00000116871 MAP7D1
ENST00000373148 0.109288567052899 0.0170975285749766 -0.217479950852677 ENSG00000116871 MAP7D1
ENST00000532131 0.149655254761555 0.0292859811080914 -0.231533414282402 ENSG00000116871 MAP7D1
ENST00000487114 0.0919166390706628 0.0128010404548727 -0.232375214069334 ENSG00000116871 MAP7D1
ENST00000354618 0.63465142205882 0.407192194003073 0.0426942109524238 ENSG00000054118 THRAP3
ENST00000469141 0.577874761885023 0.341119863300561 0.0499603535288321 ENSG00000054118 THRAP3
ENST00000478853 0.245168953792424 0.0710183155405368 0.151314724612342 ENSG00000054118 THRAP3
ENST00000466743 0.149131150977674 0.0290738065754593 0.152223480049636 ENSG00000054118 THRAP3
ENST00000373139 0.605097583253074 0.37207507533126 -0.110052868837184 ENSG00000214193 SH3D21
ENST00000453908 0.546279394077173 0.307873640903031 -0.112924394814635 ENSG00000214193 SH3D21
ENST00000426732 0.546279394077173 0.307873640903031 -0.112924394814635 ENSG00000214193 SH3D21
ENST00000312808 0.650461359131032 0.426577384067224 -0.0897156488828354 ENSG00000214193 SH3D21
ENST00000505871 0.659697631338001 0.437918066367052 -0.0873600015261046 ENSG00000214193 SH3D21
ENST00000480549 0.194024937554264 0.0466599940728115 -0.17412461398019 ENSG00000214193 SH3D21
ENST00000474766 0.144394979375264 0.0274980640679443 -0.237160490302269 ENSG00000214193 SH3D21
ENST00000359297 0.618984737101646 0.387671785601247 -0.0497488802930004 ENSG00000196182 STK40
ENST00000373129 0.847982718419831 0.714098437676398 -0.0190863422251611 ENSG00000196182 STK40
ENST00000373130 0.847982718419831 0.714098437676398 -0.0190863422251611 ENSG00000196182 STK40
ENST00000373132 0.847982718419831 0.71413687058301 -0.0190858523247752 ENSG00000196182 STK40
ENST00000460417 0.610069198175753 0.377994126646138 -0.0614774049560243 ENSG00000196182 STK40
ENST00000473733 0.583531794727045 0.347341088269124 -0.0721019121974854 ENSG00000196182 STK40
ENST00000482458 0.993202476683009 0.985591448180486 0.00113735413362553 ENSG00000196182 STK40
ENST00000460017 0.845881960363046 0.709682244968174 0.025224743821255 ENSG00000196182 STK40
ENST00000476041 0.398566332590133 0.172824839372339 -0.119379414311785 ENSG00000181817 LSM10
ENST00000315732 0.351793743774042 0.138249969807512 -0.131929894712835 ENSG00000181817 LSM10
ENST00000489912 0.2383650708189 0.0676050898464579 -0.169888411657069 ENSG00000181817 LSM10
ENST00000373116 0.263367040651981 0.0808231633173337 -0.127211851509493 ENSG00000116898 MRPS15
ENST00000488606 0.312615532511713 0.111529686064411 -0.15248220950898 ENSG00000116898 MRPS15
ENST00000477040 0.634280966022059 0.406405637489765 -0.0926777289809981 ENSG00000116898 MRPS15
ENST00000462067 0.242280768798412 0.0695223320333085 -0.132410227752877 ENSG00000116898 MRPS15
ENST00000373106 0.95004367624603 0.896741856825955 -0.0134728230762099 ENSG00000119535 CSF3R
ENST00000373104 0.95004367624603 0.896741856825955 -0.0134728230762099 ENSG00000119535 CSF3R
ENST00000373103 0.95004367624603 0.896741856825955 -0.0134728230762099 ENSG00000119535 CSF3R
ENST00000480825 0.924838661911951 0.847046210120945 -0.0212284311000905 ENSG00000119535 CSF3R
ENST00000361632 0.956008118430275 0.907909114702003 -0.0120220526319166 ENSG00000119535 CSF3R
ENST00000464465 0.990706939335057 0.981303384046944 -0.00272964714547641 ENSG00000119535 CSF3R
ENST00000331941 0.887233877498127 0.780468316903168 -0.0295900682756987 ENSG00000119535 CSF3R
ENST00000487540 0.88109305910447 0.769495450766481 -0.0335728366249233 ENSG00000119535 CSF3R
ENST00000338937 0.887816371684329 0.781422398236439 -0.029432952179915 ENSG00000119535 CSF3R
ENST00000418048 0.887816371684329 0.781422398236439 -0.029432952179915 ENSG00000119535 CSF3R
ENST00000440588 0.906788834296463 0.815179286809378 -0.0248111465795476 ENSG00000119535 CSF3R
ENST00000484762 0.820467065686714 0.667845223271928 -0.0562814796973655 ENSG00000119535 CSF3R
ENST00000464365 0.845881960363046 0.709627175553415 -0.0426679468718803 ENSG00000119535 CSF3R
ENST00000526980 0.872769394740768 0.755224260263215 0.0287542704188478 ENSG00000119535 CSF3R
ENST00000489551 0.739665198894746 0.543788845830367 0.0563799967141312 ENSG00000119535 CSF3R
ENST00000533491 0.533589016043275 0.294568389042525 0.104070580407266 ENSG00000119535 CSF3R
ENST00000424989 0.610184284324815 0.378142827577168 0.107009720273148 ENSG00000233621 LINC01137
ENST00000373087 0.0562714285247082 0.00574615809254095 -0.189234683815122 ENSG00000163874 ZC3H12A
ENST00000472312 0.17064167106171 0.0367854737002142 -0.151065857621096 ENSG00000163874 ZC3H12A
ENST00000471012 0.137830973272834 0.0254190914359565 -0.189819187906952 ENSG00000163874 ZC3H12A
ENST00000373075 0.19391013296627 0.0465975422315864 0.116954604149182 ENSG00000163875 MEAF6
ENST00000296214 0.231703968947347 0.0639926799825175 0.110735145529096 ENSG00000163875 MEAF6
ENST00000373074 0.233666282135841 0.0649087499771909 0.109741600908396 ENSG00000163875 MEAF6
ENST00000475828 0.226864319720208 0.0614633517220176 0.111187842486693 ENSG00000163875 MEAF6
ENST00000487788 0.229473385125842 0.0627376902159829 0.11098447677108 ENSG00000163875 MEAF6
ENST00000373073 0.349475595347639 0.136697556541822 0.0950069680809973 ENSG00000163875 MEAF6
ENST00000487792 0.390485829991696 0.166667106732918 0.090408659581156 ENSG00000163875 MEAF6
ENST00000448519 0.461087117217519 0.225628525602239 0.0807498202926718 ENSG00000163875 MEAF6
ENST00000485039 0.918618780784076 0.835834439706958 -0.0163216039531802 ENSG00000163875 MEAF6
ENST00000296215 0.942646632125954 0.881164037362927 -0.00997914473562418 ENSG00000163877 SNIP1
ENST00000468040 0.962588070973615 0.9210287986327 -0.00823041614257947 ENSG00000163877 SNIP1
ENST00000493916 0.688139067134235 0.475275174583956 -0.0812003435239679 ENSG00000163877 SNIP1
ENST00000490029 0.412121796103311 0.183799290392913 -0.120290086649719 ENSG00000134697 GNL2
ENST00000373062 0.351183253729071 0.137861578110938 -0.0887195418499548 ENSG00000134697 GNL2
ENST00000462812 0.170436949952208 0.0367148532420061 -0.160735331888024 ENSG00000134697 GNL2
ENST00000479255 0.383499401726957 0.160896603516069 -0.118919623991457 ENSG00000134697 GNL2
ENST00000538069 0.819633056367142 0.666481948433876 -0.0366564417584198 ENSG00000134697 GNL2
ENST00000469191 0.757551673316895 0.570880192167779 -0.0512822995067837 ENSG00000134697 GNL2
ENST00000489146 0.777470530674834 0.600857876705077 -0.0576013916480323 ENSG00000134697 GNL2
ENST00000463351 0.701967294568957 0.493178193265582 -0.0605013202640714 ENSG00000134697 GNL2
ENST00000488496 0.410925526094427 0.182863407819908 -0.119361645654392 ENSG00000134697 GNL2
ENST00000358011 0.369154655476145 0.150464985619456 -0.121444875121867 ENSG00000116922 C1orf109
ENST00000494120 0.320765474585316 0.116820759043132 -0.132398551068344 ENSG00000116922 C1orf109
ENST00000609516 0.994458887805921 0.988152137574087 0.00155101200181169 ENSG00000116922 C1orf109
ENST00000464178 0.58120313847323 0.344767708171805 -0.0934481930297908 ENSG00000116922 C1orf109
ENST00000464085 0.277690796068211 0.0887288662252084 -0.15905896563601 ENSG00000116922 C1orf109
ENST00000491981 0.217391479980389 0.0569142952017855 -0.180273073687538 ENSG00000116922 C1orf109
ENST00000461359 0.0837688152179373 0.0109720962458123 -0.246526554746312 ENSG00000116922 C1orf109
ENST00000477060 0.0662707116985697 0.00750202752689154 -0.263519829620443 ENSG00000116922 C1orf109
ENST00000486637 0.0827658940786285 0.0107681657158816 -0.257461977254541 ENSG00000116922 C1orf109
ENST00000491797 0.207737371880331 0.0525595817596579 -0.216122136022769 ENSG00000116922 C1orf109
ENST00000488137 0.177968579203668 0.0396102312918605 -0.230734770163722 ENSG00000116922 C1orf109
ENST00000472584 0.280516134853707 0.0902666047573304 -0.195462707057023 ENSG00000116922 C1orf109
ENST00000373044 0.00622261882807607 0.000212552838623041 -0.237970040200112 ENSG00000196449 YRDC
ENST00000373043 0.00690376206460277 0.000246351834710217 -0.349453901696855 ENSG00000197982 C1orf122
ENST00000419397 0.0127571912543984 0.000605865469018086 -0.364130511685532 ENSG00000197982 C1orf122
ENST00000468084 0.0119045907566829 0.000544212020237541 -0.341289913520377 ENSG00000197982 C1orf122
ENST00000373042 0.103691019182709 0.0156291447775954 -0.262776278604123 ENSG00000197982 C1orf122
ENST00000446260 0.109566156668718 0.0171884376462822 -0.261347299042559 ENSG00000197982 C1orf122
ENST00000373036 0.978887088012977 0.956261007356288 0.00219260409888408 ENSG00000188786 MTF1
ENST00000468190 0.596500260603336 0.361472512561283 -0.0617690843745135 ENSG00000188786 MTF1
ENST00000373027 0.643747984099663 0.41807658242911 -0.0479618374545446 ENSG00000204084 INPP5B
ENST00000373023 0.60690173626665 0.374100724620264 -0.0526373386805312 ENSG00000204084 INPP5B
ENST00000373026 0.640245445422329 0.413710799822941 -0.0489762411224607 ENSG00000204084 INPP5B
ENST00000373024 0.640879509857207 0.414506633488065 -0.0490107556906729 ENSG00000204084 INPP5B
ENST00000470364 0.935332027725356 0.867416849960057 0.0176204716647676 ENSG00000204084 INPP5B
ENST00000474758 0.889002786653079 0.783601485682934 0.0302175199284255 ENSG00000204084 INPP5B
ENST00000458109 0.542802205089176 0.304275209807269 -0.0821991027605715 ENSG00000204084 INPP5B
ENST00000467066 0.526916083154039 0.287553696471056 -0.126223193004683 ENSG00000204084 INPP5B
ENST00000373021 0.213759053525604 0.0552855941024006 -0.197263839937328 ENSG00000204084 INPP5B
ENST00000373019 0.190897575719671 0.0451795031967271 -0.126654100908875 ENSG00000183431 SF3A3
ENST00000448721 0.202407821437633 0.0503377205169419 -0.122902361283218 ENSG00000183431 SF3A3
ENST00000487062 0.947868305247781 0.8915941482648 0.0148094730837802 ENSG00000183431 SF3A3
ENST00000460925 0.550054048461009 0.311657952919409 -0.0831082078867726 ENSG00000183431 SF3A3
ENST00000489537 0.192140627362929 0.0457650191153836 -0.140318796925693 ENSG00000183431 SF3A3
ENST00000461869 0.221723554241399 0.0589620744449192 -0.134829529078505 ENSG00000183431 SF3A3
ENST00000470585 0.218083792700812 0.0572030001937473 -0.137835724904717 ENSG00000183431 SF3A3
ENST00000488934 0.33171853899194 0.124357519541831 -0.17443233151066 ENSG00000183431 SF3A3
ENST00000462258 0.26851717945425 0.0836042084282027 -0.139940005724945 ENSG00000183431 SF3A3
ENST00000485803 0.896906700457085 0.797598484324984 0.0252267198094618 ENSG00000183386 FHL3
ENST00000373016 0.896906700457085 0.797598484324984 0.0252267198094618 ENSG00000183386 FHL3
ENST00000475084 0.8701378678251 0.750745118632324 0.0312857285555393 ENSG00000183386 FHL3
ENST00000477194 0.788370453852209 0.616483282435349 0.0489969004195511 ENSG00000183386 FHL3
ENST00000483182 0.56486372799408 0.327094244079905 -0.0795415006357278 ENSG00000183520 UTP11L
ENST00000486563 0.496549316096239 0.258208757616973 -0.104628544077619 ENSG00000183520 UTP11L
ENST00000373014 0.369187571170136 0.150505717558171 -0.106718922989968 ENSG00000183520 UTP11L
ENST00000537711 0.413215559211863 0.184623396330631 -0.100491418234919 ENSG00000183520 UTP11L
ENST00000488453 0.383734504155274 0.161130277312973 -0.113240502739329 ENSG00000183520 UTP11L
ENST00000373001 0.644424585266534 0.418868902390665 -0.0607986927707648 ENSG00000116954 RRAGC
ENST00000474456 0.78154455919453 0.606284786436366 -0.0437060897734007 ENSG00000116954 RRAGC
ENST00000493015 0.746016313367559 0.553143115056254 -0.0473983703675962 ENSG00000116954 RRAGC
ENST00000496778 0.669922073092001 0.451178603931697 -0.0711725325451159 ENSG00000116954 RRAGC
ENST00000433671 0.928175363835767 0.853261039502338 0.0162523770767736 ENSG00000228436 RP5-864K19.4
ENST00000456813 0.863703980028887 0.740213363514065 0.0266970523597321 ENSG00000228436 RP5-864K19.4
ENST00000397572 0.751065916296637 0.560761060041281 0.0457739087080138 ENSG00000214114 MYCBP
ENST00000494695 0.966648746957163 0.929852347094997 0.00771848435850248 ENSG00000214114 MYCBP
ENST00000495043 0.940908583907172 0.877927414097052 -0.0138004421879675 ENSG00000214114 MYCBP
ENST00000489803 0.769529792866593 0.588341473933974 -0.0472148177302797 ENSG00000214114 MYCBP
ENST00000454994 0.769954795266915 0.589138428523367 -0.0471946083627979 ENSG00000131233 GJA9
ENST00000489575 0.769954795266915 0.589138428523367 -0.0471946083627979 ENSG00000214114 MYCBP
ENST00000465771 0.727085123840727 0.526679255747896 -0.0583943710032746 ENSG00000214114 MYCBP
ENST00000462027 0.89685974542304 0.797491728166541 -0.0251793028204842 ENSG00000214114 MYCBP
ENST00000372990 0.696376971818534 0.485960114084318 0.0870260599226237 ENSG00000158315 RHBDL2
ENST00000289248 0.684894281852563 0.470758492898037 0.0893898699473063 ENSG00000158315 RHBDL2
ENST00000538156 0.684894281852563 0.470758492898037 0.0893898699473063 ENSG00000158315 RHBDL2
ENST00000372985 0.654148650104625 0.431019443712777 0.0974714943264402 ENSG00000158315 RHBDL2
ENST00000432648 0.21783079865098 0.0570976545820691 -0.105218887652412 ENSG00000174574 AKIRIN1
ENST00000446189 0.235402575722519 0.0659238681707676 -0.0995024405489784 ENSG00000174574 AKIRIN1
ENST00000372984 0.200546349114946 0.0494847806483777 -0.106901282380135 ENSG00000174574 AKIRIN1
ENST00000531822 0.629804377178844 0.400746477673017 -0.045635486685306 ENSG00000174574 AKIRIN1
ENST00000372967 0.722683798737355 0.520827559504761 -0.0579390258683183 ENSG00000168653 NDUFS5
ENST00000372969 0.722683798737355 0.520827559504761 -0.0579390258683183 ENSG00000168653 NDUFS5
ENST00000545844 0.0591300089378741 0.00620867665997394 0.191915112997131 ENSG00000127603 MACF1
ENST00000567887 0.0590817442510209 0.00619803667921526 0.19195276037245 ENSG00000127603 MACF1
ENST00000372915 0.0588732971761578 0.00615808378542482 0.192108437938857 ENSG00000127603 MACF1
ENST00000539005 0.0591296123740231 0.00620739369509029 0.191916284996987 ENSG00000127603 MACF1
ENST00000317713 0.0591296123740231 0.00620739369509029 0.191916284996987 ENSG00000127603 MACF1
ENST00000361689 0.0588732971761578 0.00615808378542482 0.192108437938857 ENSG00000127603 MACF1
ENST00000524432 0.0532074323011707 0.00527918239291282 0.241058363184594 ENSG00000127603 MACF1
ENST00000467673 0.0438464558214427 0.00389297243285648 0.30490010469977 ENSG00000127603 MACF1
ENST00000564288 0.0930840487174159 0.0130531564051407 0.168272331364093 ENSG00000127603 MACF1
ENST00000494012 0.0872263869152391 0.0117319085716018 0.24201989426681 ENSG00000127603 MACF1
ENST00000536367 0.0863538748454514 0.0115617386577105 0.243152925827875 ENSG00000127603 MACF1
ENST00000480624 0.145059692464695 0.0276941613899282 0.209509970443361 ENSG00000127603 MACF1
ENST00000469366 0.0738877695971404 0.0090457668329898 0.236832224628551 ENSG00000127603 MACF1
ENST00000289890 0.932265452060787 0.861327391311962 -0.0204065699817103 ENSG00000226438 RP11-420K8.1
ENST00000496804 0.153882778918337 0.0306923024045177 0.145973431508072 ENSG00000127603 MACF1
ENST00000530262 0.0715698148630451 0.00852614729103516 0.177511005953585 ENSG00000127603 MACF1
ENST00000485063 0.429466311974222 0.19787298032934 0.124220344712211 ENSG00000127603 MACF1
ENST00000472385 0.819641237560679 0.666511538968998 0.0388768203874508 ENSG00000127603 MACF1
ENST00000484393 0.948970885585802 0.894244747990476 0.0126313873379101 ENSG00000127603 MACF1
ENST00000476350 0.068432261330887 0.00790078500215399 0.187343377010222 ENSG00000127603 MACF1
ENST00000372925 0.094850261586451 0.0135003395292536 0.167317665643292 ENSG00000127603 MACF1
ENST00000528611 0.0472638309984069 0.00438772450463495 0.297287216109537 ENSG00000127603 MACF1
ENST00000289893 0.105977608917971 0.0162359035178208 0.163650795678375 ENSG00000127603 MACF1
ENST00000530275 0.353773056128698 0.139809328875645 0.158977940181026 ENSG00000255103 KIAA0754
ENST00000482035 0.332320345680414 0.124803920696645 0.146348803144962 ENSG00000127603 MACF1
ENST00000473843 0.524563700654558 0.28514352728119 0.109537100828981 ENSG00000127603 MACF1
ENST00000469490 0.29497055104618 0.0993981136879499 0.133883137597263 ENSG00000127603 MACF1
ENST00000487656 0.583753934760839 0.347516505973004 0.1121168108418 ENSG00000127603 MACF1
ENST00000360115 0.0828973077554901 0.0108001587099977 0.185678299055784 ENSG00000127603 MACF1
ENST00000497964 0.517653748442581 0.278041007403115 0.0952842720615818 ENSG00000127603 MACF1
ENST00000446276 0.0748138264352991 0.00924724800319618 0.191950132076318 ENSG00000127603 MACF1
ENST00000442046 0.0405357505222694 0.00340641474290047 0.212237806452344 ENSG00000127603 MACF1
ENST00000422234 0.046666520476506 0.00430672758098326 0.220727761914567 ENSG00000127603 MACF1
ENST00000462496 0.0563876276875297 0.00577173193381219 0.216025286890839 ENSG00000127603 MACF1
ENST00000462103 0.246023850038756 0.0714831529105621 0.153640976823224 ENSG00000127603 MACF1
ENST00000496360 0.0587304126853749 0.00613590699156611 0.212461261543113 ENSG00000127603 MACF1
ENST00000497807 0.0708098741935851 0.00836839204894329 0.201669407926638 ENSG00000127603 MACF1
ENST00000458207 0.825562942177598 0.676286390773057 -0.0486719821799063 ENSG00000182109 RP11-69E11.4
ENST00000450157 0.97663527792571 0.950722820730906 -0.00696176938438572 ENSG00000182109 RP11-69E11.4
ENST00000431553 0.968323142967515 0.933442757527877 -0.00934884987564998 ENSG00000182109 RP11-69E11.4
ENST00000417869 0.999788108121888 0.999608459274124 -5.19954581752375e-05 ENSG00000182109 RP11-69E11.4
ENST00000440190 0.930269110293964 0.857522810272137 0.0178996216276426 ENSG00000182109 RP11-69E11.4
ENST00000427240 0.28565410599903 0.093335323423324 0.141486865443704 ENSG00000243970 PPIEL
ENST00000482028 0.900435590022215 0.8035000626567 0.0203519999970758 ENSG00000090621 PABPC4
ENST00000372856 0.0906555800787733 0.012520782467529 -0.118917533012406 ENSG00000090621 PABPC4
ENST00000372857 0.0908903664229473 0.0125738254504346 -0.118832368771058 ENSG00000090621 PABPC4
ENST00000372858 0.216107153764433 0.0563035782339895 -0.0958224403510388 ENSG00000090621 PABPC4
ENST00000372862 0.237682692989509 0.0671940685063244 -0.092612885217281 ENSG00000090621 PABPC4
ENST00000468476 0.867810834683441 0.746769160271041 -0.0232612170639106 ENSG00000090621 PABPC4
ENST00000437136 0.900842758050422 0.804174550154137 -0.0180175693956682 ENSG00000090621 PABPC4
ENST00000492468 0.949357258766673 0.895095133037697 -0.0103373246832933 ENSG00000090621 PABPC4
ENST00000530186 0.756876196817054 0.569869695630827 -0.0497485726635453 ENSG00000090621 PABPC4
ENST00000421687 0.452965143501 0.218680917559727 -0.0656744222559969 ENSG00000090621 PABPC4
ENST00000484555 0.922588293080741 0.84295614000524 0.0174755662582866 ENSG00000090621 PABPC4
ENST00000525045 0.575763018361949 0.338834123321653 -0.0639838738467213 ENSG00000090621 PABPC4
ENST00000527718 0.21463228153432 0.0556266691670087 -0.105314603259823 ENSG00000090621 PABPC4
ENST00000477556 0.755593621076507 0.568059510388649 -0.0451971976677937 ENSG00000090621 PABPC4
ENST00000461578 0.735639483990695 0.538444238217469 -0.0494933771332436 ENSG00000090621 PABPC4
ENST00000483770 0.497191497183171 0.258760029331363 -0.0893308559686238 ENSG00000090621 PABPC4
ENST00000525669 0.179245640052927 0.0401028703717439 -0.122033797615565 ENSG00000090621 PABPC4
ENST00000470443 0.290852480822659 0.096758312623711 -0.0875670183941037 ENSG00000090621 PABPC4
ENST00000415255 0.193614565459512 0.0464380481923848 -0.108616373454755 ENSG00000228060 RP11-69E11.8
ENST00000513632 0.219647941840654 0.0579156054317468 -0.11655270992824 ENSG00000090621 PABPC4
ENST00000525751 0.358120973089979 0.142748215888738 -0.104880399667862 ENSG00000090621 PABPC4
ENST00000474378 0.397703163607268 0.172080634035104 -0.0896778266155531 ENSG00000090621 PABPC4
ENST00000529216 0.321748974338509 0.117481617166694 -0.110142865480724 ENSG00000090621 PABPC4
ENST00000492519 0.592971384616588 0.357503913777021 -0.072993262125653 ENSG00000090621 PABPC4
ENST00000451091 0.0320555045246054 0.00239068380964987 -0.200239544541905 ENSG00000090621 PABPC4
ENST00000531243 0.00494354155031223 0.000151144290221426 -0.289444130362162 ENSG00000090621 PABPC4
ENST00000470018 0.640853321982146 0.414456226436263 -0.0795397616036654 ENSG00000084072 PPIE
ENST00000485507 0.446311297941748 0.213369341245603 -0.130600843966702 ENSG00000084072 PPIE
ENST00000324379 0.995797264094372 0.991388597602392 0.000840440073522715 ENSG00000084072 PPIE
ENST00000356511 0.987018113777134 0.973299241158071 -0.00261755775829558 ENSG00000084072 PPIE
ENST00000456578 0.455019640937529 0.220532828372621 -0.12923044234589 ENSG00000084072 PPIE
ENST00000495526 0.995797264094372 0.991388597602392 0.000840440073522715 ENSG00000084072 PPIE
ENST00000482751 0.995797264094372 0.991388597602392 0.000840440073522715 ENSG00000084072 PPIE
ENST00000372830 0.987018113777134 0.973299241158071 -0.00261755775829558 ENSG00000084072 PPIE
ENST00000497370 0.936719179903895 0.869725039577547 -0.0132365256766538 ENSG00000084072 PPIE
ENST00000372835 0.976399220952015 0.950103633293489 -0.00492010199174357 ENSG00000084072 PPIE
ENST00000470213 0.9068162786205 0.815244578207186 -0.0188094317551697 ENSG00000084072 PPIE
ENST00000474804 0.769667750693793 0.588517357463592 -0.0444449062344579 ENSG00000084072 PPIE
ENST00000475350 0.995797264094372 0.991388597602392 0.000840440073522715 ENSG00000084072 PPIE
ENST00000480169 0.673942302455338 0.456248150050507 -0.068023049411285 ENSG00000084072 PPIE
ENST00000441669 0.484146476828963 0.246053582052348 0.0910662286511577 ENSG00000043514 TRIT1
ENST00000462797 0.484146476828963 0.246053582052348 0.0910662286511577 ENSG00000043514 TRIT1
ENST00000316891 0.484146476828963 0.246053582052348 0.0910662286511577 ENSG00000043514 TRIT1
ENST00000372818 0.484146476828963 0.246053582052348 0.0910662286511577 ENSG00000043514 TRIT1
ENST00000495175 0.432543392206643 0.200775222957168 0.0994575317887878 ENSG00000043514 TRIT1
ENST00000491865 0.430592615430998 0.198963478730804 0.099770601844194 ENSG00000043514 TRIT1
ENST00000537223 0.530046488942264 0.290740720558316 0.0841831600950791 ENSG00000043514 TRIT1
ENST00000537440 0.530046488942264 0.290740720558316 0.0841831600950791 ENSG00000043514 TRIT1
ENST00000541099 0.530046488942264 0.290740720558316 0.0841831600950791 ENSG00000043514 TRIT1
ENST00000545233 0.530046488942264 0.290740720558316 0.0841831600950791 ENSG00000043514 TRIT1
ENST00000465417 0.306133593516769 0.107144948645942 -0.156831535714744 ENSG00000043514 TRIT1
ENST00000492612 0.297428769090158 0.101040675231317 0.141015620960549 ENSG00000043514 TRIT1
ENST00000489945 0.240966716124615 0.0688956618415884 0.161344065803006 ENSG00000043514 TRIT1
ENST00000486825 0.245067368219089 0.0709643439813354 0.16433361251945 ENSG00000043514 TRIT1
ENST00000469476 0.758627686825832 0.572629231883786 0.0589707869750959 ENSG00000043514 TRIT1
ENST00000544981 0.136702167908811 0.025116995050776 0.214957716518838 ENSG00000043514 TRIT1
ENST00000462243 0.678204507281775 0.461981076602451 0.0833223710533464 ENSG00000043514 TRIT1
ENST00000372811 0.658978331377928 0.436915507100401 -0.0583877640179521 ENSG00000168389 MFSD2A
ENST00000420632 0.678909935058039 0.462857762546448 -0.0549327527112794 ENSG00000168389 MFSD2A
ENST00000434861 0.618900607587853 0.387555194601024 -0.0697210487180708 ENSG00000168389 MFSD2A
ENST00000372809 0.658978331377928 0.436915507100401 -0.0583877640179521 ENSG00000168389 MFSD2A
ENST00000483824 0.658978331377928 0.436915507100401 -0.0583877640179521 ENSG00000168389 MFSD2A
ENST00000469745 0.877562487692668 0.763512349565344 -0.0260267501807939 ENSG00000168389 MFSD2A
ENST00000438210 0.86578563178807 0.743841538983381 0.0393015993057533 ENSG00000228477 RP3-342P20.2
ENST00000480630 0.738712509635706 0.542449176948508 -0.0490970963592744 ENSG00000168389 MFSD2A
ENST00000491515 0.835101037995629 0.691214282820469 0.0341595838072802 ENSG00000168389 MFSD2A
ENST00000459917 0.651212515086075 0.427832078213384 0.0717299346758902 ENSG00000168389 MFSD2A
ENST00000481612 0.48452939022461 0.24651288639634 0.109239624494966 ENSG00000168389 MFSD2A
ENST00000372797 0.736604356113131 0.539686543063492 -0.0358541088597187 ENSG00000131236 CAP1
ENST00000372802 0.742921989290104 0.548774577652538 -0.0350490418001828 ENSG00000131236 CAP1
ENST00000449311 0.637132978293047 0.4100815381303 -0.0521192898382305 ENSG00000131236 CAP1
ENST00000421589 0.615807209429529 0.383908764596524 -0.0540146112109189 ENSG00000131236 CAP1
ENST00000414893 0.553762769457844 0.315567926439876 -0.0605502493957727 ENSG00000131236 CAP1
ENST00000414281 0.608776547862695 0.37641271637821 -0.0549338544450224 ENSG00000131236 CAP1
ENST00000420216 0.611860645484219 0.380087116402805 -0.0544668617175689 ENSG00000131236 CAP1
ENST00000372792 0.70065718125349 0.491456779187637 -0.0422796624311022 ENSG00000131236 CAP1
ENST00000372798 0.723500177166708 0.521941581404266 -0.0385429774414107 ENSG00000131236 CAP1
ENST00000340450 0.737278231525192 0.540504040415611 -0.0357804062489382 ENSG00000131236 CAP1
ENST00000372805 0.703025341673045 0.494619589083469 -0.0401001500723998 ENSG00000131236 CAP1
ENST00000435719 0.648385636884999 0.42405104617033 -0.0486159419630501 ENSG00000131236 CAP1
ENST00000427843 0.660523132105389 0.438926833518309 -0.0474978947674408 ENSG00000131236 CAP1
ENST00000417287 0.618096480314645 0.386645941696681 -0.0537551230430081 ENSG00000131236 CAP1
ENST00000424977 0.605830546610416 0.372972440592421 -0.0554307891157571 ENSG00000131236 CAP1
ENST00000446031 0.771115581400087 0.5907601845963 -0.0396735029017606 ENSG00000131236 CAP1
ENST00000479759 0.898971516807649 0.801075216038872 -0.0169687404079916 ENSG00000131236 CAP1
ENST00000461993 0.885301383508376 0.776968903825033 -0.0185059590445709 ENSG00000131236 CAP1
ENST00000494114 0.820973625290123 0.668814168749996 0.0306006021705094 ENSG00000131236 CAP1
ENST00000433473 0.799064374812649 0.634241352959878 -0.0275538381549767 ENSG00000131238 PPT1
ENST00000529905 0.891254615366958 0.787422817224748 -0.0156183828403387 ENSG00000131238 PPT1
ENST00000530704 0.464204019638722 0.228400016004635 -0.0757079265421667 ENSG00000131238 PPT1
ENST00000372775 0.984531868229039 0.968255981405941 0.00318137049595919 ENSG00000131238 PPT1
ENST00000449045 0.445781041610485 0.212884960638029 -0.0778692314437707 ENSG00000131238 PPT1
ENST00000439754 0.51509991778652 0.275269126017278 -0.0758802071632472 ENSG00000131238 PPT1
ENST00000530076 0.898023037524713 0.799674239620467 -0.0212794733852488 ENSG00000131238 PPT1
ENST00000527311 0.406946851119752 0.179493350581697 -0.0945828136189613 ENSG00000131238 PPT1
ENST00000372779 0.42651819381705 0.1954713543166 -0.0989902280224515 ENSG00000131238 PPT1
ENST00000526547 0.210510762555197 0.0538019663941555 -0.180484939449908 ENSG00000131238 PPT1
ENST00000372771 0.430294169221245 0.198712411582888 0.0616553072471476 ENSG00000117000 RLF
ENST00000372759 0.917335727177774 0.833629532917971 -0.0116733598836739 ENSG00000084073 ZMPSTE24
ENST00000479131 0.182609246157784 0.0416943599430151 -0.179232959178828 ENSG00000084073 ZMPSTE24
ENST00000472583 0.123442737103237 0.0211059171472267 -0.17253859174432 ENSG00000084073 ZMPSTE24
ENST00000474142 0.967742080513109 0.931935670234339 0.00936682369333355 ENSG00000084073 ZMPSTE24
ENST00000435168 0.293470408748465 0.0983632983168487 0.108447343532528 ENSG00000084070 SMAP2
ENST00000372718 0.0482307538029628 0.00453101649738116 0.11682361052482 ENSG00000084070 SMAP2
ENST00000372708 0.0351821179400557 0.00273583741171548 0.134654827315683 ENSG00000084070 SMAP2
ENST00000539317 0.209604935794249 0.053403246532597 0.0978252421989976 ENSG00000084070 SMAP2
ENST00000487871 0.868683473063883 0.747878174888218 0.0226612770006156 ENSG00000084070 SMAP2
ENST00000469416 0.242173529481057 0.0694762013886082 0.213953007614479 ENSG00000187801 ZFP69B
ENST00000361584 0.247929483730326 0.072456299769882 0.212088761635828 ENSG00000187801 ZFP69B
ENST00000484445 0.247929483730326 0.072456299769882 0.212088761635828 ENSG00000187801 ZFP69B
ENST00000411995 0.242173529481057 0.0694762013886082 0.213953007614479 ENSG00000187801 ZFP69B
ENST00000372706 0.858250297486886 0.731178840865188 -0.0311373597394593 ENSG00000187815 ZFP69
ENST00000372705 0.847352616314677 0.712801163969811 -0.0339302988214444 ENSG00000187815 ZFP69
ENST00000450713 0.905587284405627 0.812476740760194 0.0234394716458957 ENSG00000238287 RP11-656D10.3
ENST00000358527 0.264772833090639 0.0816491814248053 -0.17988682281625 ENSG00000164002 EXO5
ENST00000372703 0.264772833090639 0.0816491814248053 -0.17988682281625 ENSG00000164002 EXO5
ENST00000420209 0.243186716347983 0.0699988729935639 -0.192012442392882 ENSG00000164002 EXO5
ENST00000296380 0.294087393369835 0.098808211181701 -0.170560077657712 ENSG00000164002 EXO5
ENST00000432259 0.482074172463508 0.243824389469446 -0.134458616133281 ENSG00000164002 EXO5
ENST00000418186 0.252425501287498 0.074954704178986 -0.189202076428067 ENSG00000164002 EXO5
ENST00000415550 0.496779548538497 0.258437313785874 -0.13156984445709 ENSG00000164002 EXO5
ENST00000443729 0.241650692395984 0.0692061591441531 -0.194098753713667 ENSG00000164002 EXO5
ENST00000419161 0.241650692395984 0.0692061591441531 -0.194098753713667 ENSG00000164002 EXO5
ENST00000372699 0.900332141148541 0.803312976174708 0.0286292346342021 ENSG00000117010 ZNF684
ENST00000493756 0.998669122822644 0.997507990123741 -0.000359591818282214 ENSG00000117010 ZNF684
ENST00000606277 0.328591570233313 0.12220637561151 -0.164454382976474 ENSG00000272145 NFYC-AS1
ENST00000467203 0.790153506910821 0.619952592438248 0.0361302544126825 ENSG00000066136 NFYC
ENST00000424419 0.773453183699162 0.59454681026555 0.0368180111170559 ENSG00000066136 NFYC
ENST00000427410 0.734467943627737 0.536577427972317 0.0402308922923181 ENSG00000066136 NFYC
ENST00000447388 0.771447011035674 0.591253115532784 0.0345131945937073 ENSG00000066136 NFYC
ENST00000425457 0.736390508587693 0.539311925393278 0.0398750937878265 ENSG00000066136 NFYC
ENST00000453631 0.75389475120026 0.56524842198267 0.0426173589896931 ENSG00000066136 NFYC
ENST00000456393 0.769044947763589 0.587671363480976 0.0348621832359383 ENSG00000066136 NFYC
ENST00000372654 0.739112605819602 0.542946844138921 0.0397795177489236 ENSG00000066136 NFYC
ENST00000534399 0.766016427266905 0.582909698532276 0.043477013354675 ENSG00000066136 NFYC
ENST00000372653 0.701724220641464 0.492854777491199 0.0453285893153718 ENSG00000066136 NFYC
ENST00000372669 0.712585781363473 0.507333454370524 0.0467272909315586 ENSG00000066136 NFYC
ENST00000372652 0.771510387909065 0.591405129134957 0.030024737272323 ENSG00000066136 NFYC
ENST00000372651 0.735154958343405 0.53773950042206 0.0352365071325442 ENSG00000066136 NFYC
ENST00000531464 0.88140422224497 0.770123778756671 0.0218547368322923 ENSG00000066136 NFYC
ENST00000440226 0.698671186175816 0.48882391555281 0.0391166550657389 ENSG00000066136 NFYC
ENST00000525290 0.743421729490056 0.549435404342121 0.0456845316323072 ENSG00000066136 NFYC
ENST00000530965 0.684168191029514 0.469883378415634 0.0567361866352588 ENSG00000066136 NFYC
ENST00000416859 0.892535639538661 0.789767566259206 0.019431699059689 ENSG00000066136 NFYC
ENST00000308733 0.810470244691152 0.652589212129155 0.0261908374737265 ENSG00000066136 NFYC
ENST00000414185 0.947725697629329 0.891218170223617 0.00853643655898015 ENSG00000066136 NFYC
ENST00000525349 0.82892932800928 0.681628755521546 0.0319215358937536 ENSG00000066136 NFYC
ENST00000483091 0.696593085746272 0.486228732958939 -0.0793932101890849 ENSG00000066136 NFYC
ENST00000488635 0.649737014803926 0.425815730742112 0.0665319757763282 ENSG00000066136 NFYC
ENST00000496608 0.933949785619473 0.864766217059746 0.0137910058703989 ENSG00000066136 NFYC
ENST00000372621 0.897863424479061 0.799277933113526 0.0185983246427451 ENSG00000171793 CTPS1
ENST00000541520 0.851133053986486 0.719792192681298 0.0259004940022449 ENSG00000171793 CTPS1
ENST00000470271 0.833929727191964 0.689583700783318 -0.04004957173783 ENSG00000171793 CTPS1
ENST00000475060 0.558303697107608 0.32043678281782 -0.106437210900197 ENSG00000171793 CTPS1
ENST00000479480 0.966263671606542 0.92904665399369 0.0079493020344495 ENSG00000171793 CTPS1
ENST00000543104 0.984226845637014 0.967535045998675 0.00352755084033194 ENSG00000171793 CTPS1
ENST00000372616 0.842970219189825 0.705209380050061 0.0282607328751886 ENSG00000171793 CTPS1
ENST00000480420 0.7637887697756 0.579837371826355 0.0503596376175211 ENSG00000171793 CTPS1
ENST00000463285 0.992199931777369 0.983799545499598 -0.00189353926038527 ENSG00000171793 CTPS1
ENST00000486889 0.952527501799349 0.901563066976992 -0.0122953227259155 ENSG00000171793 CTPS1
ENST00000497210 0.739971613132901 0.544374892934743 -0.063278153402196 ENSG00000171793 CTPS1
ENST00000464283 0.942234842716766 0.880348052742853 0.012678099073842 ENSG00000171793 CTPS1
ENST00000463423 0.852358165691015 0.721948960981342 -0.030595161490312 ENSG00000171793 CTPS1
ENST00000498694 0.889218244414828 0.784010009804103 0.0229886778318755 ENSG00000171793 CTPS1
ENST00000302946 0.447262758808942 0.214107858094441 0.137703629416296 ENSG00000171790 SLFNL1
ENST00000372613 0.417391676778375 0.188066311641699 0.146731121928788 ENSG00000171790 SLFNL1
ENST00000397197 0.417391676778375 0.188066311641699 0.146731121928788 ENSG00000171790 SLFNL1
ENST00000439569 0.417391676778375 0.188066311641699 0.146731121928788 ENSG00000171790 SLFNL1
ENST00000372611 0.416833868057539 0.187653536056268 0.1466525681928 ENSG00000171790 SLFNL1
ENST00000359345 0.355281729705369 0.140979688061582 0.160416093677401 ENSG00000171790 SLFNL1
ENST00000456518 0.676819631106133 0.460222182966945 0.0562309964559311 ENSG00000010803 SCMH1
ENST00000397174 0.640289188880806 0.413820723295243 0.0618061792133582 ENSG00000010803 SCMH1
ENST00000402904 0.640289188880806 0.413820723295243 0.0618061792133582 ENSG00000010803 SCMH1
ENST00000361191 0.638768010654887 0.411979627574 0.0620818293543717 ENSG00000010803 SCMH1
ENST00000361705 0.638768010654887 0.411979627574 0.0620818293543717 ENSG00000010803 SCMH1
ENST00000397171 0.638768010654887 0.411979627574 0.0620818293543717 ENSG00000010803 SCMH1
ENST00000372597 0.543687452636824 0.30535547868924 0.0790268241050084 ENSG00000010803 SCMH1
ENST00000372596 0.543687452636824 0.30535547868924 0.0790268241050084 ENSG00000010803 SCMH1
ENST00000337495 0.543687452636824 0.30535547868924 0.0790268241050084 ENSG00000010803 SCMH1
ENST00000326197 0.654797639728285 0.431786197399069 0.0598403446796795 ENSG00000010803 SCMH1
ENST00000372595 0.636269011910263 0.409143927930585 0.0621846563003362 ENSG00000010803 SCMH1
ENST00000472037 0.845881960363046 0.709607583131563 0.033361312509765 ENSG00000010803 SCMH1
ENST00000460215 0.788015500953058 0.616001251508686 0.0462556039589687 ENSG00000010803 SCMH1
ENST00000498793 0.81111874172983 0.653497182822084 0.0408974287589899 ENSG00000010803 SCMH1
ENST00000489421 0.806725884838415 0.646435736935401 0.0405679683093146 ENSG00000010803 SCMH1
ENST00000482530 0.839935111869181 0.699741678513947 0.035888658931432 ENSG00000010803 SCMH1
ENST00000488592 0.536070073312895 0.297208255361085 0.110743257496016 ENSG00000010803 SCMH1
ENST00000372583 0.323609875790946 0.118783626891651 0.12358363531232 ENSG00000127124 HIVEP3
ENST00000372584 0.323337835227673 0.118615094464533 0.123630850145175 ENSG00000127124 HIVEP3
ENST00000247584 0.289275488196877 0.0956518100093158 0.12799182307813 ENSG00000127124 HIVEP3
ENST00000460604 0.240732044865706 0.0687566200796373 0.154526011923907 ENSG00000127124 HIVEP3
ENST00000429157 0.287840708370566 0.0946467735278877 0.129434532206651 ENSG00000127124 HIVEP3
ENST00000491442 0.349979309724873 0.137069981489517 0.174452008752076 ENSG00000127124 HIVEP3
ENST00000489103 0.400696468817283 0.174520221277244 0.167601671599136 ENSG00000127124 HIVEP3
ENST00000479350 0.825934604852932 0.677009889189664 0.0517730384476789 ENSG00000127124 HIVEP3
ENST00000372571 0.706692140344856 0.499443692916904 0.0443485200156753 ENSG00000198815 FOXJ3
ENST00000372572 0.339365123811574 0.129356477470274 0.0784212439905038 ENSG00000198815 FOXJ3
ENST00000372573 0.342576419442964 0.131625996392612 0.0774429819251558 ENSG00000198815 FOXJ3
ENST00000361346 0.343420133050745 0.132233212769457 0.0775349175769004 ENSG00000198815 FOXJ3
ENST00000361776 0.343420133050745 0.132233212769457 0.0775349175769004 ENSG00000198815 FOXJ3
ENST00000545068 0.347548453583054 0.135242772715648 0.0774895169149196 ENSG00000198815 FOXJ3
ENST00000445886 0.430929106671336 0.199206250577916 0.0921982075651157 ENSG00000198815 FOXJ3
ENST00000422278 0.445219889875807 0.212469424054102 0.113130170011161 ENSG00000198815 FOXJ3
ENST00000454417 0.678883444141847 0.4628310429996 0.082712864496082 ENSG00000198815 FOXJ3
ENST00000372562 0.742480504327488 0.548091721815504 -0.0454943737745703 ENSG00000127125 PPCS
ENST00000455780 0.700063595563911 0.490567037986233 -0.0531252924728043 ENSG00000127125 PPCS
ENST00000372560 0.690507780103934 0.478305345443062 -0.0760761664724818 ENSG00000127125 PPCS
ENST00000472013 0.698800338436973 0.489008133494928 -0.053203387890071 ENSG00000127125 PPCS
ENST00000372561 0.698800338436973 0.489008133494928 -0.053203387890071 ENSG00000127125 PPCS
ENST00000372556 0.698800338436973 0.489008133494928 -0.053203387890071 ENSG00000127125 PPCS
ENST00000471420 0.880210242001826 0.767849905325019 -0.021523818902951 ENSG00000127125 PPCS
ENST00000482168 0.679744325315578 0.46399991832918 -0.0591724892385945 ENSG00000127125 PPCS
ENST00000469615 0.463262734690679 0.227583272288073 -0.120955054211212 ENSG00000127125 PPCS
ENST00000428554 0.38529497295224 0.162374571833322 0.142790009679571 ENSG00000186409 CCDC30
ENST00000477155 0.38529497295224 0.162374571833322 0.142790009679571 ENSG00000186409 CCDC30
ENST00000507855 0.681476462026703 0.466195770992439 0.0765606281290681 ENSG00000186409 CCDC30
ENST00000509712 0.53228603195364 0.293258327744206 0.124873763715892 ENSG00000186409 CCDC30
ENST00000471390 0.535457881266846 0.296545137849829 0.1187649149595 ENSG00000186409 CCDC30
ENST00000342022 0.558509394616766 0.32077361416635 0.113128845186734 ENSG00000186409 CCDC30
ENST00000340612 0.577493558075592 0.340646058995704 0.109815892739483 ENSG00000186409 CCDC30
ENST00000390640 0.51961180290004 0.279995377953117 0.125349872024882 ENSG00000186409 CCDC30
ENST00000304979 0.846494475031068 0.710941641161797 -0.0290169105683156 ENSG00000171960 PPIH
ENST00000372550 0.388286772576776 0.164768187385286 -0.118262982006796 ENSG00000171960 PPIH
ENST00000440068 0.422261052664349 0.192123891733234 -0.108815854831516 ENSG00000171960 PPIH
ENST00000372549 0.265989459445217 0.0822911152229883 -0.174921520651682 ENSG00000171960 PPIH
ENST00000455203 0.28566975104881 0.0933677478990133 -0.135641566693828 ENSG00000171960 PPIH
ENST00000436387 0.120843817530525 0.0203524547192274 -0.248826781016644 ENSG00000171960 PPIH
ENST00000461351 0.998339966484015 0.997033947881158 -0.000332657858498093 ENSG00000171960 PPIH
ENST00000321358 0.0029536214340928 7.67744864117932e-05 -0.216643279619399 ENSG00000065978 YBX1
ENST00000332220 0.00684186779150194 0.000242632818631121 -0.225080742774499 ENSG00000065978 YBX1
ENST00000436427 0.0060887292784387 0.0002050156249095 -0.2089919714497 ENSG00000065978 YBX1
ENST00000467957 0.0109486843402009 0.000475169359161019 -0.217479208162282 ENSG00000065978 YBX1
ENST00000397054 0.481740327603292 0.243515410027585 -0.104515223727641 ENSG00000117385 LEPRE1
ENST00000460031 0.485348830597567 0.247288894609658 -0.103720514974726 ENSG00000117385 LEPRE1
ENST00000236040 0.485348830597567 0.247288894609658 -0.103720514974726 ENSG00000117385 LEPRE1
ENST00000495874 0.485348830597567 0.247288894609658 -0.103720514974726 ENSG00000117385 LEPRE1
ENST00000296388 0.485348830597567 0.247288894609658 -0.103720514974726 ENSG00000117385 LEPRE1
ENST00000431412 0.787093057207871 0.614536302847957 -0.0585688234269238 ENSG00000117385 LEPRE1
ENST00000463465 0.321399401764156 0.117227336239608 -0.180263150315951 ENSG00000117385 LEPRE1
ENST00000372526 0.525466700934442 0.28612994569269 -0.124778186062763 ENSG00000117385 LEPRE1
ENST00000492956 0.398150807547 0.172457569457953 -0.165563217632793 ENSG00000117385 LEPRE1
ENST00000372525 0.968877601539085 0.93480104646609 -0.00783180570742972 ENSG00000164008 C1orf50
ENST00000464081 0.909479113931286 0.819712643871457 0.0181301741647631 ENSG00000164008 C1orf50
ENST00000603943 0.947658001967813 0.891023463551472 0.0109119286187044 ENSG00000164008 C1orf50
ENST00000536543 0.850990154632594 0.71909183064879 0.0287093080975571 ENSG00000164008 C1orf50
ENST00000468913 0.9504432843528 0.897500793590407 -0.0141281253331884 ENSG00000164008 C1orf50
ENST00000372522 0.0450574785368535 0.00407820946154783 -0.324320510577902 ENSG00000177868 CCDC23
ENST00000372521 0.116745266146526 0.0191525465427204 -0.26775530124216 ENSG00000177868 CCDC23
ENST00000537227 0.151953672277585 0.0300459252406926 -0.250319282162575 ENSG00000177868 CCDC23
ENST00000497437 0.192512834696607 0.045964680135734 -0.242535790967221 ENSG00000177868 CCDC23
ENST00000487556 0.97685607961382 0.951304610641748 -0.00451847493674844 ENSG00000164010 ERMAP
ENST00000372517 0.97685607961382 0.951304610641748 -0.00451847493674844 ENSG00000164010 ERMAP
ENST00000372514 0.836385831867226 0.693064508248633 0.0338605009262173 ENSG00000164010 ERMAP
ENST00000328249 0.877665409726627 0.763680933522415 0.0278781659777425 ENSG00000164010 ERMAP
ENST00000414798 0.961009654552935 0.917852202809496 -0.0100115771016114 ENSG00000228192 RP11-342M1.3
ENST00000416809 0.973075986419035 0.9430644733389 0.00707949611742302 ENSG00000228192 RP11-342M1.3
ENST00000425076 0.686255078677671 0.472708663263728 -0.0780521559201677 ENSG00000228192 RP11-342M1.3
ENST00000444563 0.686255078677671 0.472708663263728 -0.0780521559201677 ENSG00000228192 RP11-342M1.3
ENST00000372508 0.904359632280806 0.810433708248301 -0.0248848344355474 ENSG00000164011 ZNF691
ENST00000372507 0.904359632280806 0.810433708248301 -0.0248848344355474 ENSG00000164011 ZNF691
ENST00000372506 0.904359632280806 0.810433708248301 -0.0248848344355474 ENSG00000164011 ZNF691
ENST00000397044 0.973131577575866 0.943158684753237 -0.00741635964623244 ENSG00000164011 ZNF691
ENST00000372504 0.904359632280806 0.810433708248301 -0.0248848344355474 ENSG00000164011 ZNF691
ENST00000426263 0.5222359338582 0.282642970090322 0.0875340890686043 ENSG00000117394 SLC2A1
ENST00000475162 0.318873205247043 0.115472300182188 0.140849580539599 ENSG00000117394 SLC2A1
ENST00000439722 0.417391676778375 0.188065346773921 0.148495471790301 ENSG00000117394 SLC2A1
ENST00000415851 0.658670048510452 0.436393535295079 0.0750417504994646 ENSG00000117394 SLC2A1
ENST00000372500 0.753594904009913 0.564783970540043 0.0569230295809505 ENSG00000117394 SLC2A1
ENST00000431635 0.0318093681302879 0.00236367173902549 -0.240274091271861 ENSG00000117395 EBNA1BP2
ENST00000236051 0.0323450355981767 0.00241840625005973 -0.24000621273286 ENSG00000117395 EBNA1BP2
ENST00000463906 0.194608574844189 0.0469208524827583 -0.182811122794561 ENSG00000117395 EBNA1BP2
ENST00000491223 0.0714940567735038 0.00850866235831914 -0.229805024088341 ENSG00000117395 EBNA1BP2
ENST00000472982 0.0509695945234471 0.00495346850647433 -0.252385221998302 ENSG00000117395 EBNA1BP2
ENST00000483082 0.0425823392899239 0.00370647152017803 -0.262581432348279 ENSG00000117395 EBNA1BP2
ENST00000461557 0.0225766928866248 0.00140124449714362 -0.296705595895122 ENSG00000117395 EBNA1BP2
ENST00000372492 0.197188094617422 0.0480688837865489 -0.24555526912459 ENSG00000243710 WDR65
ENST00000372458 2.1958459655138e-06 2.05173697377015e-08 -0.415080146188611 ENSG00000066322 ELOVL1
ENST00000413844 2.1559537803475e-06 2.0121840290531e-08 -0.414891176818723 ENSG00000066322 ELOVL1
ENST00000468865 0.000129680718730744 1.94237720508393e-06 -0.372741369170073 ENSG00000066322 ELOVL1
ENST00000464204 2.0332525542966e-06 1.89121779934362e-08 -0.415339927014242 ENSG00000066322 ELOVL1
ENST00000470968 1.86823807384243e-06 1.72390770271796e-08 -0.413687508711482 ENSG00000066322 ELOVL1
ENST00000487209 3.72967583301871e-06 3.61499724009149e-08 -0.413350908841197 ENSG00000066322 ELOVL1
ENST00000470769 2.59831040115934e-05 3.16381484016907e-07 -0.396136601223543 ENSG00000066322 ELOVL1
ENST00000497569 2.89595589316665e-05 3.56603348047135e-07 -0.395508235397649 ENSG00000066322 ELOVL1
ENST00000482302 1.26554577012558e-05 1.40052893627613e-07 -0.41040650360148 ENSG00000066322 ELOVL1
ENST00000497050 1.16511508193747e-05 1.27091372338728e-07 -0.418885809768933 ENSG00000066322 ELOVL1
ENST00000478481 0.00342347787832352 9.23391128586732e-05 -0.35489210205088 ENSG00000066322 ELOVL1
ENST00000479439 0.000108522256786087 1.59097305924703e-06 -0.401063943157976 ENSG00000066322 ELOVL1
ENST00000465321 1.39991850678555e-05 1.57882764508681e-07 -0.423199478729512 ENSG00000066322 ELOVL1
ENST00000479686 3.49025375810062e-05 4.40113808772319e-07 -0.419255430498449 ENSG00000066322 ELOVL1
ENST00000496932 3.88379374789197e-05 4.94664510375316e-07 -0.418598202542646 ENSG00000066322 ELOVL1
ENST00000290663 0.314405900456999 0.112630411970845 -0.122670743555353 ENSG00000159479 MED8
ENST00000372457 0.329167796685916 0.122678143846203 -0.119851916002417 ENSG00000159479 MED8
ENST00000372455 0.163600736018185 0.0340986894855943 -0.169838886512385 ENSG00000159479 MED8
ENST00000436713 0.227853761335996 0.061991521068699 -0.162595316540496 ENSG00000229431 RP1-92O14.6
ENST00000460803 0.617910405991372 0.386359824555886 -0.0879132461328806 ENSG00000159479 MED8
ENST00000473560 0.317447887533306 0.114553268572066 -0.143438217263141 ENSG00000159479 MED8
ENST00000310739 0.626022190240501 0.396224520550507 -0.0661770380859026 ENSG00000198198 SZT2
ENST00000372450 0.626022190240501 0.396224520550507 -0.0661770380859026 ENSG00000198198 SZT2
ENST00000357658 0.688544678984887 0.475800976671429 -0.0528691573378436 ENSG00000198198 SZT2
ENST00000406439 0.653892126061277 0.430739835326353 -0.0531654213335698 ENSG00000198198 SZT2
ENST00000562955 0.746177839905394 0.553394615098127 -0.0277099768557013 ENSG00000198198 SZT2
ENST00000470139 0.541917677214098 0.303170087619442 -0.0784284382099349 ENSG00000198198 SZT2
ENST00000372442 0.603474355575217 0.370109839412471 -0.0536325300718342 ENSG00000198198 SZT2
ENST00000460536 0.937050071641466 0.870294081377713 0.0136431073846488 ENSG00000198198 SZT2
ENST00000372396 0.762624461761043 0.578204528478193 0.0299165796036851 ENSG00000066135 KDM4A
ENST00000463151 0.830351326270822 0.684076743174536 0.0343084263993172 ENSG00000066135 KDM4A
ENST00000485249 0.766640127611075 0.583924900711453 0.0503686445571847 ENSG00000066135 KDM4A
ENST00000398804 0.940239396205291 0.876621726118156 -0.0147688941583065 ENSG00000236200 KDM4A-AS1
ENST00000439057 0.997777255094246 0.996100389430725 -0.00048491678033713 ENSG00000236200 KDM4A-AS1
ENST00000434346 0.997084561600625 0.994593946700182 -0.000829206099935627 ENSG00000236200 KDM4A-AS1
ENST00000453015 0.54513576882491 0.30668748672404 -0.121900319261256 ENSG00000236200 KDM4A-AS1
ENST00000418149 0.550192676061279 0.311864438257864 -0.11646612380291 ENSG00000236200 KDM4A-AS1
ENST00000532911 0.963570468629649 0.923248982457035 0.00895331673211962 ENSG00000126091 ST3GAL3
ENST00000489897 0.814196703992557 0.658261892764267 0.0387052623223456 ENSG00000126091 ST3GAL3
ENST00000372374 0.805303557776129 0.644070905582411 0.0400897725916296 ENSG00000126091 ST3GAL3
ENST00000372375 0.805303557776129 0.644070905582411 0.0400897725916296 ENSG00000126091 ST3GAL3
ENST00000545417 0.805303557776129 0.644070905582411 0.0400897725916296 ENSG00000126091 ST3GAL3
ENST00000372377 0.805303557776129 0.644070905582411 0.0400897725916296 ENSG00000126091 ST3GAL3
ENST00000361392 0.805303557776129 0.644070905582411 0.0400897725916296 ENSG00000126091 ST3GAL3
ENST00000361400 0.805303557776129 0.644070905582411 0.0400897725916296 ENSG00000126091 ST3GAL3
ENST00000353126 0.805303557776129 0.644070905582411 0.0400897725916296 ENSG00000126091 ST3GAL3
ENST00000530154 0.795145846527593 0.627735662327537 0.0425586743335833 ENSG00000126091 ST3GAL3
ENST00000262915 0.805303557776129 0.644070905582411 0.0400897725916296 ENSG00000126091 ST3GAL3
ENST00000330208 0.805303557776129 0.644070905582411 0.0400897725916296 ENSG00000126091 ST3GAL3
ENST00000335430 0.805303557776129 0.644070905582411 0.0400897725916296 ENSG00000126091 ST3GAL3
ENST00000351035 0.805303557776129 0.644070905582411 0.0400897725916296 ENSG00000126091 ST3GAL3
ENST00000479383 0.969303630828953 0.935555402225431 0.00754684984843731 ENSG00000126091 ST3GAL3
ENST00000347631 0.815703357446698 0.660579269810416 0.038432585042756 ENSG00000126091 ST3GAL3
ENST00000484868 0.99564311269124 0.991033702557333 -0.00108615349217232 ENSG00000126091 ST3GAL3
ENST00000461066 0.96440601463546 0.925068923973068 0.00877357121569677 ENSG00000126091 ST3GAL3
ENST00000437753 0.411794939720245 0.183549842559787 0.145497890797817 ENSG00000229444 RP11-184I16.4
ENST00000533997 0.841766122459601 0.703225031003563 0.0343454533335173 ENSG00000126091 ST3GAL3
ENST00000469715 0.841766122459601 0.703225031003563 0.0343454533335173 ENSG00000126091 ST3GAL3
ENST00000490541 0.841766122459601 0.703225031003563 0.0343454533335173 ENSG00000126091 ST3GAL3
ENST00000528371 0.841766122459601 0.703225031003563 0.0343454533335173 ENSG00000126091 ST3GAL3
ENST00000530581 0.841766122459601 0.703225031003563 0.0343454533335173 ENSG00000126091 ST3GAL3
ENST00000531816 0.841766122459601 0.703225031003563 0.0343454533335173 ENSG00000126091 ST3GAL3
ENST00000531993 0.841766122459601 0.703225031003563 0.0343454533335173 ENSG00000126091 ST3GAL3
ENST00000533212 0.841766122459601 0.703225031003563 0.0343454533335173 ENSG00000126091 ST3GAL3
ENST00000533933 0.841766122459601 0.703225031003563 0.0343454533335173 ENSG00000126091 ST3GAL3
ENST00000372369 0.841766122459601 0.703225031003563 0.0343454533335173 ENSG00000126091 ST3GAL3
ENST00000372372 0.841766122459601 0.703225031003563 0.0343454533335173 ENSG00000126091 ST3GAL3
ENST00000372368 0.841766122459601 0.703225031003563 0.0343454533335173 ENSG00000126091 ST3GAL3
ENST00000372367 0.841766122459601 0.703225031003563 0.0343454533335173 ENSG00000126091 ST3GAL3
ENST00000372366 0.841766122459601 0.703225031003563 0.0343454533335173 ENSG00000126091 ST3GAL3
ENST00000372365 0.841766122459601 0.703225031003563 0.0343454533335173 ENSG00000126091 ST3GAL3
ENST00000361746 0.841766122459601 0.703225031003563 0.0343454533335173 ENSG00000126091 ST3GAL3
ENST00000332628 0.841766122459601 0.703225031003563 0.0343454533335173 ENSG00000126091 ST3GAL3
ENST00000531451 0.838175817248665 0.696495910787791 0.0351719023443961 ENSG00000126091 ST3GAL3
ENST00000372362 0.838175817248665 0.696495910787791 0.0351719023443961 ENSG00000126091 ST3GAL3
ENST00000361812 0.838175817248665 0.696495910787791 0.0351719023443961 ENSG00000126091 ST3GAL3
ENST00000461375 0.633734564086056 0.405746889265272 0.0831347346790573 ENSG00000126091 ST3GAL3
ENST00000490502 0.858994189370475 0.732571091215837 0.0366774605184213 ENSG00000126091 ST3GAL3
ENST00000495482 0.916933438663231 0.832951759747757 0.0260549928940688 ENSG00000126091 ST3GAL3
ENST00000372343 0.773517664144484 0.594644412591746 -0.0397107877232313 ENSG00000117408 IPO13
ENST00000489773 0.957655667972206 0.911407121354389 -0.0105811271797899 ENSG00000117408 IPO13
ENST00000471934 0.262527047653773 0.0804127397339301 -0.172549342403242 ENSG00000132768 DPH2
ENST00000476260 0.290960393064934 0.0968298875454684 -0.165419231303306 ENSG00000132768 DPH2
ENST00000255108 0.122719866953974 0.0208854974344516 -0.181367889223584 ENSG00000132768 DPH2
ENST00000412950 0.18705083522423 0.04352175835059 -0.165217644024996 ENSG00000132768 DPH2
ENST00000524776 0.18705083522423 0.04352175835059 -0.165217644024996 ENSG00000132768 DPH2
ENST00000495421 0.122719866953974 0.0208854974344516 -0.181367889223584 ENSG00000132768 DPH2
ENST00000530988 0.230136473629571 0.063074052062766 -0.193962453291849 ENSG00000132768 DPH2
ENST00000527567 0.317447887533306 0.114574493996802 -0.151965260141725 ENSG00000132768 DPH2
ENST00000492306 0.29340871790374 0.0983073803637143 -0.16468102990345 ENSG00000132768 DPH2
ENST00000490861 0.272090948262392 0.085665983953872 -0.166805248833312 ENSG00000132768 DPH2
ENST00000396758 0.122525337497709 0.0208325061990736 -0.181147220756988 ENSG00000132768 DPH2
ENST00000477294 0.243817855036634 0.0703138851147303 -0.170176341651084 ENSG00000132768 DPH2
ENST00000529729 0.254257144200785 0.0759097685748225 -0.170836242765747 ENSG00000132768 DPH2
ENST00000532140 0.298493155456167 0.101704894503383 -0.158544865787606 ENSG00000132768 DPH2
ENST00000534786 0.406593549279681 0.179249440823877 -0.136200204841478 ENSG00000132768 DPH2
ENST00000534655 0.74055152539084 0.545232029221579 -0.0687622229468477 ENSG00000132768 DPH2
ENST00000459879 0.335812683693113 0.127176960381906 -0.125840795235792 ENSG00000132768 DPH2
ENST00000527319 0.246524091258377 0.0717587856246705 -0.156295651288901 ENSG00000132768 DPH2
ENST00000472505 0.0392520314509477 0.00323985153210002 -0.251595002411436 ENSG00000117410 ATP6V0B
ENST00000472174 0.066015007465461 0.00746085439976615 -0.227549289661182 ENSG00000117410 ATP6V0B
ENST00000532642 0.0668431839111412 0.00760357202012179 -0.227311419120613 ENSG00000117410 ATP6V0B
ENST00000236067 0.065950138430586 0.007443360327389 -0.227806334030577 ENSG00000117410 ATP6V0B
ENST00000471859 0.0788055086496759 0.00999057275712803 -0.219222847869732 ENSG00000117410 ATP6V0B
ENST00000472277 0.0550172655579137 0.00555237716863047 -0.234307051856297 ENSG00000117410 ATP6V0B
ENST00000461670 0.0410436165712058 0.0034909784750763 -0.258469259711561 ENSG00000117410 ATP6V0B
ENST00000468183 0.065950138430586 0.007443360327389 -0.227806334030577 ENSG00000117410 ATP6V0B
ENST00000473485 0.065950138430586 0.007443360327389 -0.227806334030577 ENSG00000117410 ATP6V0B
ENST00000496131 0.0516019669066221 0.00503161212066692 -0.240654962882182 ENSG00000117410 ATP6V0B
ENST00000498208 0.0183027304501859 0.00101158428399013 -0.28905568246718 ENSG00000117410 ATP6V0B
ENST00000532072 0.0676931498061341 0.00776279763945548 -0.255702047754696 ENSG00000117410 ATP6V0B
ENST00000498664 0.167270985672603 0.0354883457780858 -0.182619604820779 ENSG00000117410 ATP6V0B
ENST00000372324 0.182638757038613 0.0417133492806219 -0.230697732225339 ENSG00000117411 B4GALT2
ENST00000434555 0.219573345703999 0.0578680865645287 -0.21384944202573 ENSG00000117411 B4GALT2
ENST00000356836 0.230692986658263 0.0634898279472431 -0.207992408965014 ENSG00000117411 B4GALT2
ENST00000309519 0.177226652019436 0.0393195935469982 -0.240620476134718 ENSG00000117411 B4GALT2
ENST00000486064 0.251235064835874 0.0742974408076052 -0.225722453627908 ENSG00000159214 CCDC24
ENST00000372307 0.494014318625789 0.255671514055133 -0.0940622993784093 ENSG00000196517 SLC6A9
ENST00000372318 0.246194086203543 0.071577376110652 -0.22785326420302 ENSG00000159214 CCDC24
ENST00000463846 0.245485729643772 0.0712100367231837 -0.228086152327338 ENSG00000159214 CCDC24
ENST00000490563 0.245485729643772 0.0712100367231837 -0.228086152327338 ENSG00000159214 CCDC24
ENST00000372306 0.595307892746737 0.360163532262767 -0.0729283230837591 ENSG00000196517 SLC6A9
ENST00000372310 0.814403560610025 0.658536551218691 -0.0350356314016717 ENSG00000196517 SLC6A9
ENST00000475075 0.854349007093662 0.725098118293108 -0.028900793622765 ENSG00000196517 SLC6A9
ENST00000357730 0.801468109093541 0.638168889480835 -0.0394891512327152 ENSG00000196517 SLC6A9
ENST00000360584 0.801468109093541 0.638168889480835 -0.0394891512327152 ENSG00000196517 SLC6A9
ENST00000537678 0.910804766382504 0.82208195220012 -0.0193787213706447 ENSG00000196517 SLC6A9
ENST00000492434 0.696401402433513 0.486002869333234 0.0687088341781022 ENSG00000196517 SLC6A9
ENST00000528803 0.577425672361403 0.34042376027577 0.103139575595055 ENSG00000196517 SLC6A9
ENST00000489764 0.715771247101053 0.511841240805575 0.0654642702168977 ENSG00000196517 SLC6A9
ENST00000466926 0.746722676653374 0.554124438053498 0.05881917613612 ENSG00000196517 SLC6A9
ENST00000361745 0.329141795284322 0.122658016429085 -0.107862026315734 ENSG00000178028 DMAP1
ENST00000446292 0.29488708253908 0.0993512853526954 -0.112354070558526 ENSG00000178028 DMAP1
ENST00000440641 0.332874556664889 0.125231258076646 -0.107887955258753 ENSG00000178028 DMAP1
ENST00000436069 0.556607745799035 0.31854237109398 -0.0974847990895283 ENSG00000178028 DMAP1
ENST00000437511 0.297768203836664 0.101272474023109 -0.113285630154816 ENSG00000178028 DMAP1
ENST00000475794 0.50562843300744 0.266450455622815 -0.102581261853383 ENSG00000178028 DMAP1
ENST00000471829 0.31767729684457 0.114682011187408 -0.109969253531341 ENSG00000178028 DMAP1
ENST00000487922 0.303600919685711 0.105386990702771 -0.112797791159906 ENSG00000178028 DMAP1
ENST00000315913 0.329141795284322 0.122658016429085 -0.107862026315734 ENSG00000178028 DMAP1
ENST00000372289 0.329141795284322 0.122658016429085 -0.107862026315734 ENSG00000178028 DMAP1
ENST00000463950 0.34418634587557 0.132760132756357 -0.150940888737896 ENSG00000178028 DMAP1
ENST00000372290 0.429698932821232 0.19815321550438 -0.0997887360603492 ENSG00000178028 DMAP1
ENST00000488433 0.434623677926178 0.2025278959009 -0.094262959097742 ENSG00000178028 DMAP1
ENST00000483741 0.951070316327912 0.898675951217816 -0.0140396955439929 ENSG00000178028 DMAP1
ENST00000372257 0.526599423622485 0.287317988513098 0.0738323480141362 ENSG00000117419 ERI3
ENST00000372259 0.695946127682683 0.48546084089694 0.0536875160323591 ENSG00000117419 ERI3
ENST00000456170 0.623730827769932 0.393176749638441 0.0661471340625426 ENSG00000117419 ERI3
ENST00000537474 0.507799687881919 0.268341002166759 0.078952283432476 ENSG00000117419 ERI3
ENST00000489710 0.489937368703899 0.251808369061506 0.0900413114977974 ENSG00000117419 ERI3
ENST00000479101 0.533832757260266 0.294798869407983 0.0840474229024392 ENSG00000117419 ERI3
ENST00000462341 0.565253741260369 0.327463479211698 0.0841473445765207 ENSG00000117419 ERI3
ENST00000452396 0.638040077365012 0.411152758792877 0.0624860801624392 ENSG00000117419 ERI3
ENST00000495828 0.579873109169779 0.343267601191001 0.0666616096189937 ENSG00000117419 ERI3
ENST00000457571 0.689046344390425 0.476387250542524 0.0520794482615564 ENSG00000117419 ERI3
ENST00000355387 0.10777693349214 0.0167170168506098 -0.14583819079427 ENSG00000187147 RNF220
ENST00000361799 0.10777693349214 0.0167170168506098 -0.14583819079427 ENSG00000187147 RNF220
ENST00000372247 0.110280344312787 0.0174077166228071 -0.144804933728345 ENSG00000187147 RNF220
ENST00000443020 0.167692876065644 0.0356499573646091 -0.137942847082724 ENSG00000187147 RNF220
ENST00000453863 0.170928857203137 0.0368689577910153 -0.203879367922859 ENSG00000187147 RNF220
ENST00000335497 0.192441413264999 0.0458959921881947 -0.141729432300391 ENSG00000187147 RNF220
ENST00000440132 0.178808141267895 0.0398934799636687 -0.143193881085831 ENSG00000187147 RNF220
ENST00000474064 0.0926371337168296 0.0129513193001988 -0.158642309882395 ENSG00000187147 RNF220
ENST00000471494 0.256396734239098 0.0771583191929028 -0.131319099397108 ENSG00000187147 RNF220
ENST00000488865 0.222364281545371 0.0592664305028918 -0.183218129312043 ENSG00000187147 RNF220
ENST00000497469 0.295297218665081 0.099579981442471 -0.11955739328664 ENSG00000187147 RNF220
ENST00000475378 0.161387052564425 0.0332381350528789 -0.14292372767777 ENSG00000187147 RNF220
ENST00000484745 0.105533469954219 0.0161073820264343 -0.152116752193173 ENSG00000187147 RNF220
ENST00000372242 0.149349503063847 0.0291772121587702 -0.134911052866449 ENSG00000126106 TMEM53
ENST00000372243 0.149349503063847 0.0291772121587702 -0.134911052866449 ENSG00000126106 TMEM53
ENST00000372244 0.149349503063847 0.0291772121587702 -0.134911052866449 ENSG00000126106 TMEM53
ENST00000495630 0.143671331366463 0.0272679698505074 -0.135482120763063 ENSG00000126106 TMEM53
ENST00000474394 0.153764118882457 0.0306507575178287 -0.138647155996504 ENSG00000187147 RNF220
ENST00000480686 0.0717168051861714 0.00856199002819822 -0.172017881148722 ENSG00000187147 RNF220
ENST00000474956 0.0516423044198441 0.00503764787166909 -0.208004575331589 ENSG00000187147 RNF220
ENST00000424484 0.786298591373438 0.613379223320549 -0.0468562971360871 ENSG00000198520 C1orf228
ENST00000458657 0.548395835154684 0.309964879502973 -0.0846179465623795 ENSG00000198520 C1orf228
ENST00000357508 0.548395835154684 0.309964879502973 -0.0846179465623795 ENSG00000198520 C1orf228
ENST00000535358 0.548395835154684 0.309964879502973 -0.0846179465623795 ENSG00000198520 C1orf228
ENST00000421398 0.814888927620566 0.659356987124438 -0.0408569208328881 ENSG00000198520 C1orf228
ENST00000444751 0.851329502404532 0.720186839782122 -0.0334747543802768 ENSG00000198520 C1orf228
ENST00000434068 0.79567767608447 0.628592849157115 -0.0471036014525829 ENSG00000198520 C1orf228
ENST00000434520 0.578639803036574 0.342074476887353 -0.0975929689151364 ENSG00000198520 C1orf228
ENST00000427321 0.337096462786084 0.127981141823858 -0.176986765512716 ENSG00000198520 C1orf228
ENST00000418779 0.504033212783472 0.264994704158805 -0.127654550347697 ENSG00000198520 C1orf228
ENST00000568406 0.488790126866511 0.250488859527063 -0.135821511967475 ENSG00000198520 C1orf228
ENST00000428791 0.800656420624784 0.636672872944897 -0.053244179669927 ENSG00000225721 RP11-269F19.2
ENST00000497035 0.103975013055409 0.0156893549401568 -0.166341421130223 ENSG00000142937 RPS8
ENST00000396651 0.101375836568047 0.0150583010617084 -0.167432511834635 ENSG00000142937 RPS8
ENST00000372209 0.10176969474655 0.0151518627188173 -0.167299742091205 ENSG00000142937 RPS8
ENST00000470475 0.0706391380590706 0.00833327014295112 -0.191760982912642 ENSG00000142937 RPS8
ENST00000485390 0.101732972890136 0.0151380607801302 -0.167311874507252 ENSG00000142937 RPS8
ENST00000464658 0.164956087155985 0.0346347179655493 -0.14733425595026 ENSG00000142937 RPS8
ENST00000484599 0.163607401956009 0.0341089062583925 -0.147584443089514 ENSG00000142937 RPS8
ENST00000474582 0.161032133429652 0.0331279201694862 -0.154743215876846 ENSG00000142937 RPS8
ENST00000372201 0.530128866598759 0.290824763598974 -0.0616122251343575 ENSG00000173846 PLK3
ENST00000465443 0.532729225806351 0.293772782386125 -0.0612721073865493 ENSG00000173846 PLK3
ENST00000476731 0.52811099475247 0.288743142346815 -0.0701503012764032 ENSG00000173846 PLK3
ENST00000492398 0.87920789035608 0.766416725414316 -0.0188468410073957 ENSG00000173846 PLK3
ENST00000461358 0.550177869963295 0.31185023047122 -0.0724044890383536 ENSG00000173846 PLK3
ENST00000461769 0.949779632388706 0.89611481845849 0.0106317220394631 ENSG00000173846 PLK3
ENST00000493100 0.627780011808971 0.39844948277739 0.0637115443448299 ENSG00000173846 PLK3
ENST00000339355 0.545901082481855 0.307398011921426 0.101909995372747 ENSG00000188396 TCTEX1D4
ENST00000372200 0.614135353830686 0.38225824305767 0.0780332684569262 ENSG00000188396 TCTEX1D4
ENST00000450269 0.875915245547603 0.76054799851224 0.0225920161384883 ENSG00000222009 BTBD19
ENST00000453418 0.875915245547603 0.76054799851224 0.0225920161384883 ENSG00000222009 BTBD19
ENST00000409335 0.882590507007805 0.772295846200131 0.0219264628758571 ENSG00000222009 BTBD19
ENST00000439563 0.771447011035674 0.591188315877969 0.039600250537756 ENSG00000222009 BTBD19
ENST00000485668 0.641418116194859 0.415275331853034 0.0573054679957314 ENSG00000222009 BTBD19
ENST00000482715 0.845887304822038 0.70983791096873 0.0286136559208971 ENSG00000222009 BTBD19
ENST00000475105 0.637311732422775 0.410285973709414 0.0705683062595672 ENSG00000222009 BTBD19
ENST00000495433 0.989174133520302 0.97803914158297 -0.00263916305368008 ENSG00000222009 BTBD19
ENST00000489976 0.946175304966374 0.887993329940262 -0.0157697516916014 ENSG00000222009 BTBD19
ENST00000464114 0.987608349880681 0.974587193707455 0.0031194593971627 ENSG00000222009 BTBD19
ENST00000439363 0.486947788930658 0.248721209951327 0.0809055391644063 ENSG00000070785 EIF2B3
ENST00000360403 0.651916370962746 0.428579525684949 0.0487209815955149 ENSG00000070785 EIF2B3
ENST00000486491 0.0222115569960931 0.00136848677958996 0.293363218072391 ENSG00000070785 EIF2B3
ENST00000372183 0.956047712794823 0.907977032735157 -0.0078318481447419 ENSG00000070785 EIF2B3
ENST00000480675 0.943314866618822 0.882657413856526 -0.0100341618950388 ENSG00000070785 EIF2B3
ENST00000477953 0.770487971540763 0.589888438125465 -0.0385099579109324 ENSG00000070785 EIF2B3
ENST00000372182 0.56565092540441 0.327902835384365 -0.0754776762444415 ENSG00000070785 EIF2B3
ENST00000487532 0.555785941966884 0.3176299502257 -0.0834338473711792 ENSG00000070785 EIF2B3
ENST00000497010 0.575888654611925 0.338995757811875 -0.0938512491737592 ENSG00000070785 EIF2B3
ENST00000372168 0.445219889875807 0.212476085736509 -0.0996145692414921 ENSG00000126107 HECTD3
ENST00000372172 0.10777693349214 0.016719674223705 -0.19141558261094 ENSG00000126107 HECTD3
ENST00000486132 0.61670047424841 0.384982486359333 -0.0796060766626396 ENSG00000126107 HECTD3
ENST00000486296 0.264705638716913 0.0816116730515451 -0.15269648737817 ENSG00000126107 HECTD3
ENST00000466423 0.174069863089986 0.0380470219412298 -0.178494499229025 ENSG00000126107 HECTD3
ENST00000487488 0.20683180093888 0.0522233409171216 -0.188058579459871 ENSG00000126107 HECTD3
ENST00000246337 0.117116926605501 0.01925762878486 -0.230481606734068 ENSG00000126088 UROD
ENST00000491773 0.223418781469628 0.0597699895720956 -0.192977745211928 ENSG00000126088 UROD
ENST00000463092 0.162374380892085 0.0336319839334662 -0.220464489050586 ENSG00000126088 UROD
ENST00000461035 0.0858749677848556 0.0114640345328957 -0.275309245813696 ENSG00000126088 UROD
ENST00000491300 0.190695824204624 0.0450793487758713 -0.199101307556658 ENSG00000126088 UROD
ENST00000434478 0.176112002083112 0.0388919794009822 -0.205979005598486 ENSG00000126088 UROD
ENST00000494399 0.117638652567861 0.0194122614538728 -0.23041123030045 ENSG00000126088 UROD
ENST00000460334 0.190945962886061 0.0452030645156286 -0.204780708649612 ENSG00000126088 UROD
ENST00000462688 0.199244134331482 0.0489407396519285 -0.195766800431091 ENSG00000126088 UROD
ENST00000460906 0.182356281988851 0.0415948648153918 -0.208643087932006 ENSG00000126088 UROD
ENST00000490385 0.206515396478273 0.0520781231260209 -0.199506693187276 ENSG00000126088 UROD
ENST00000469548 0.139574347345754 0.0259973062703006 -0.224811456093267 ENSG00000126088 UROD
ENST00000486699 0.138204333693452 0.0255674448080336 -0.225880529933198 ENSG00000126088 UROD
ENST00000478467 0.132333976518017 0.0237325262879979 -0.228895336890808 ENSG00000126088 UROD
ENST00000428106 0.124037190073662 0.0212686377518821 -0.233494414829058 ENSG00000126088 UROD
ENST00000496439 0.167909546373864 0.0357348774666708 -0.216447416218147 ENSG00000126088 UROD
ENST00000473012 0.168965282527181 0.0361437007872939 -0.215469227348924 ENSG00000126088 UROD
ENST00000472254 0.253642194074994 0.0755208790704544 -0.217380641751161 ENSG00000126088 UROD
ENST00000359600 0.405165024339931 0.178166331288876 0.142620930767643 ENSG00000162415 ZSWIM5
ENST00000464588 0.415978115633121 0.186965554831073 0.129640502573671 ENSG00000162415 ZSWIM5
ENST00000528332 0.246427779952736 0.071710190592684 -0.161969234252991 ENSG00000132781 MUTYH
ENST00000529984 0.246427779952736 0.071710190592684 -0.161969234252991 ENSG00000132781 MUTYH
ENST00000372110 0.237016857669724 0.0668369050066122 -0.165686952389107 ENSG00000132781 MUTYH
ENST00000372115 0.238492273725635 0.0676613336899214 -0.164090421352095 ENSG00000132781 MUTYH
ENST00000481571 0.237016857669724 0.0668369050066122 -0.165686952389107 ENSG00000132781 MUTYH
ENST00000372098 0.237016857669724 0.0668369050066122 -0.165686952389107 ENSG00000132781 MUTYH
ENST00000355498 0.216682342894132 0.0565816918178983 -0.17970930819233 ENSG00000132781 MUTYH
ENST00000475516 0.239257943952997 0.068068207239276 -0.171740946015819 ENSG00000132781 MUTYH
ENST00000372104 0.280143436616068 0.0900616616455984 -0.16070836396855 ENSG00000132781 MUTYH
ENST00000448481 0.280143436616068 0.0900616616455984 -0.16070836396855 ENSG00000132781 MUTYH
ENST00000456914 0.271926746144843 0.0855719992772995 -0.162943836822658 ENSG00000132781 MUTYH
ENST00000354383 0.239257943952997 0.068068207239276 -0.171740946015819 ENSG00000132781 MUTYH
ENST00000488731 0.245788004032478 0.0713671316431406 -0.170036344222872 ENSG00000132781 MUTYH
ENST00000372100 0.216682342894132 0.0565816918178983 -0.17970930819233 ENSG00000132781 MUTYH
ENST00000450313 0.238492273725635 0.0676613336899214 -0.164090421352095 ENSG00000132781 MUTYH
ENST00000531105 0.225209324183423 0.0606449162621275 -0.176584505658882 ENSG00000132781 MUTYH
ENST00000467459 0.74512304424095 0.551900885922602 -0.0717797355631192 ENSG00000132781 MUTYH
ENST00000529892 0.834441344380751 0.690333097534922 -0.0497350656398883 ENSG00000132781 MUTYH
ENST00000533178 0.577279757808559 0.340251467985907 -0.095819794772934 ENSG00000132781 MUTYH
ENST00000528013 0.268970304465223 0.0838869657783273 -0.162960394897065 ENSG00000132781 MUTYH
ENST00000412971 0.167384676993266 0.0355410223325613 -0.192927426417567 ENSG00000132781 MUTYH
ENST00000462388 0.645840974195097 0.420712397759661 -0.101298430713893 ENSG00000132781 MUTYH
ENST00000470256 0.162261423603365 0.0336017272271891 -0.205145072203059 ENSG00000132781 MUTYH
ENST00000461495 0.175920419601143 0.0387583129106769 -0.193099899657491 ENSG00000132781 MUTYH
ENST00000435155 0.173883152157576 0.0379780140893866 -0.199073873127948 ENSG00000132781 MUTYH
ENST00000467940 0.170989594437905 0.0368951791258919 -0.189818886883418 ENSG00000132781 MUTYH
ENST00000478796 0.709137416221286 0.502694484039802 -0.0804277555691301 ENSG00000132781 MUTYH
ENST00000525160 0.181927270621859 0.0413475173747528 -0.190337662953922 ENSG00000132781 MUTYH
ENST00000479746 0.184100864475731 0.0423294412258938 -0.200020048558249 ENSG00000132781 MUTYH
ENST00000492494 0.181782762943533 0.0412949628595842 -0.19981080096025 ENSG00000132781 MUTYH
ENST00000483642 0.165272325852919 0.0347494782720895 -0.197419556352897 ENSG00000132781 MUTYH
ENST00000481139 0.171871264595635 0.0372449203219536 -0.196563320754438 ENSG00000132781 MUTYH
ENST00000485484 0.154359010745194 0.030864467147465 -0.211700733303465 ENSG00000132781 MUTYH
ENST00000476789 0.148313113913195 0.0288540326468546 -0.203803321967064 ENSG00000132781 MUTYH
ENST00000462387 0.137600632513591 0.0253371101471798 -0.207203008024787 ENSG00000132781 MUTYH
ENST00000474703 0.149616667064153 0.0292721042116232 -0.213278491803825 ENSG00000132781 MUTYH
ENST00000483127 0.122331528678068 0.0207715785178594 -0.226338125305807 ENSG00000132781 MUTYH
ENST00000534453 0.0836561482422325 0.0109529612222572 -0.260194033917096 ENSG00000132781 MUTYH
ENST00000372090 0.958120735669999 0.912375959218823 0.0100488858850024 ENSG00000132773 TOE1
ENST00000477731 0.3847081049597 0.161899535974067 0.149167138898708 ENSG00000132773 TOE1
ENST00000539779 0.703012324195101 0.494595686570517 0.0651177410892659 ENSG00000132773 TOE1
ENST00000471337 0.456646879780036 0.221881624403268 0.12796699233987 ENSG00000132773 TOE1
ENST00000495703 0.650831026130428 0.42720997351998 0.0757225601591333 ENSG00000132773 TOE1
ENST00000460057 0.242280768798412 0.0695212494133443 0.221612784715648 ENSG00000132773 TOE1
ENST00000372084 0.611690269486427 0.379890001554627 0.0751881100629004 ENSG00000070759 TESK2
ENST00000372086 0.593366315680054 0.35806815096667 0.0753779290930356 ENSG00000070759 TESK2
ENST00000341771 0.593366315680054 0.35806815096667 0.0753779290930356 ENSG00000070759 TESK2
ENST00000486676 0.594335948763646 0.35908673770232 0.0751835336514686 ENSG00000070759 TESK2
ENST00000538496 0.602584253781317 0.368890886315523 0.0742157782148171 ENSG00000070759 TESK2
ENST00000493974 0.53437666642973 0.295447403288027 0.105080827026618 ENSG00000070759 TESK2
ENST00000451835 0.496549316096239 0.258203880310625 0.102150051061341 ENSG00000070759 TESK2
ENST00000401061 0.555805494435193 0.317736580732567 0.10153789733813 ENSG00000132763 MMACHC
ENST00000262746 0.291308535771854 0.0970239600290916 0.147622847502367 ENSG00000117450 PRDX1
ENST00000319248 0.291218543300224 0.0969702435242625 0.147664038304484 ENSG00000117450 PRDX1
ENST00000372079 0.291308535771854 0.0970248419358296 0.147638824057722 ENSG00000117450 PRDX1
ENST00000447184 0.301963524236653 0.104245648447256 0.147365058096973 ENSG00000117450 PRDX1
ENST00000424390 0.300043273068776 0.10283754761052 0.14796609506473 ENSG00000117450 PRDX1
ENST00000483583 0.303546147205485 0.105342310469381 0.15288930023832 ENSG00000117450 PRDX1
ENST00000372070 0.419948201667687 0.190208975620387 -0.0744133713293668 ENSG00000117448 AKR1A1
ENST00000434299 0.395626575518409 0.170613411844022 -0.0845885306818551 ENSG00000117448 AKR1A1
ENST00000496999 0.561720961435131 0.32411066139355 -0.0624987768232624 ENSG00000117448 AKR1A1
ENST00000476957 0.481176726358142 0.243047420427263 -0.0697374436933172 ENSG00000117448 AKR1A1
ENST00000481885 0.512782715036982 0.272984964515043 -0.0705796189773129 ENSG00000117448 AKR1A1
ENST00000351829 0.516155720470359 0.276547451175847 -0.0628624745684237 ENSG00000117448 AKR1A1
ENST00000471651 0.628902780696531 0.399793887890491 -0.055914746944403 ENSG00000117448 AKR1A1
ENST00000497973 0.635501199960538 0.408227017793252 -0.0582008540357957 ENSG00000117448 AKR1A1
ENST00000473038 0.524455397555584 0.285036632761262 -0.0806463404979261 ENSG00000117448 AKR1A1
ENST00000495913 0.521201978253078 0.281609198176679 -0.0834710563194826 ENSG00000117448 AKR1A1
ENST00000487654 0.791225404588689 0.621512828244808 -0.0379006021902727 ENSG00000117448 AKR1A1
ENST00000475919 0.812214532153334 0.655332963163386 -0.0366269741451327 ENSG00000117448 AKR1A1
ENST00000475985 0.430294169221245 0.198710031567318 -0.119166494776457 ENSG00000117448 AKR1A1
ENST00000437901 0.839935111869181 0.699746548507224 -0.024086125931606 ENSG00000132780 NASP
ENST00000437362 0.837482897335129 0.695221720881802 -0.0244940664507214 ENSG00000132780 NASP
ENST00000464190 0.356120687598449 0.141549226485528 -0.0998157399207148 ENSG00000132780 NASP
ENST00000528084 0.452396653507318 0.218191285179411 -0.0851721287985374 ENSG00000132780 NASP
ENST00000527359 0.943758936967673 0.883449580656944 -0.00883052158147432 ENSG00000132780 NASP
ENST00000525515 0.934868269979529 0.866387741186108 -0.010835665240475 ENSG00000132780 NASP
ENST00000453748 0.912551499458932 0.824931740016544 -0.0136764809721702 ENSG00000132780 NASP
ENST00000402363 0.647668205098565 0.423091290348986 -0.0450922691437559 ENSG00000132780 NASP
ENST00000537798 0.647732627814304 0.423204395519595 -0.045089762532793 ENSG00000132780 NASP
ENST00000527470 0.321885551448417 0.117660772503045 -0.107035642013592 ENSG00000132780 NASP
ENST00000529333 0.30757734317865 0.108184752496654 -0.108728030882756 ENSG00000132780 NASP
ENST00000531532 0.710856022524297 0.504794158715854 -0.049670514109917 ENSG00000132780 NASP
ENST00000530840 0.809935618693131 0.651773492940236 0.036666817443028 ENSG00000132780 NASP
ENST00000528238 0.715877210534376 0.512090220154769 -0.0385295147806493 ENSG00000132780 NASP
ENST00000534101 0.385891985710248 0.162846720534004 -0.0949834206406557 ENSG00000132780 NASP
ENST00000350030 0.637166582844795 0.410125182546053 -0.0456383611937398 ENSG00000132780 NASP
ENST00000470768 0.442481847816209 0.210046757453329 -0.0836825531906475 ENSG00000132780 NASP
ENST00000372052 0.647677628328337 0.423147596358718 -0.0450900127523102 ENSG00000132780 NASP
ENST00000351223 0.647677628328337 0.423147596358718 -0.0450900127523102 ENSG00000132780 NASP
ENST00000530073 0.605886196148218 0.37303285141411 -0.0548462326739055 ENSG00000132780 NASP
ENST00000481782 0.440910105662027 0.208509121166363 -0.0798512972407597 ENSG00000132780 NASP
ENST00000531612 0.152130333674724 0.0300985063793419 -0.140764655109741 ENSG00000132780 NASP
ENST00000527932 0.389296201594692 0.165641054022511 -0.104832521233876 ENSG00000132780 NASP
ENST00000534450 0.313484120905697 0.112051628456785 -0.108777867180926 ENSG00000132780 NASP
ENST00000472408 0.384678643037948 0.16187040827476 -0.154592611515822 ENSG00000132780 NASP
ENST00000491755 0.26403222403133 0.0812142793131281 -0.191085432479567 ENSG00000159588 CCDC17
ENST00000482416 0.248965424073076 0.0730009811879546 -0.196529310515594 ENSG00000159588 CCDC17
ENST00000372044 0.273350206817973 0.0862907046562758 -0.188798759873696 ENSG00000159588 CCDC17
ENST00000421127 0.257330777224817 0.0777425302761801 -0.194550390059747 ENSG00000159588 CCDC17
ENST00000343901 0.245444318715232 0.0711668926951585 -0.199184853616924 ENSG00000159588 CCDC17
ENST00000528266 0.231939572505318 0.0641278878076516 -0.205280507606201 ENSG00000159588 CCDC17
ENST00000445048 0.252320753882182 0.0749129327632319 -0.195585956531568 ENSG00000159588 CCDC17
ENST00000479529 0.329513488072985 0.122897535542531 -0.173414977913943 ENSG00000159588 CCDC17
ENST00000479235 0.371505349566638 0.15209065944482 -0.078217416358931 ENSG00000159592 GPBP1L1
ENST00000290795 0.682552773192301 0.467538690452895 0.0266623408265497 ENSG00000159592 GPBP1L1
ENST00000355105 0.680201718638028 0.464599723706075 0.0268250102484663 ENSG00000159592 GPBP1L1
ENST00000467032 0.164304389754175 0.034375813504453 -0.152184859211731 ENSG00000159592 GPBP1L1
ENST00000487436 0.473281884963735 0.236218230908133 -0.0808077914698827 ENSG00000159592 GPBP1L1
ENST00000468724 0.31374451303541 0.112240873365076 -0.109410061853738 ENSG00000159592 GPBP1L1
ENST00000498128 0.623519475216589 0.392894940466472 0.0587036033207696 ENSG00000159592 GPBP1L1
ENST00000496278 0.988909247229572 0.977589090428954 -0.00237942202990097 ENSG00000159592 GPBP1L1
ENST00000495616 0.555810369114045 0.317745242248647 0.0883206353924904 ENSG00000159592 GPBP1L1
ENST00000488278 0.637893311522942 0.410990758777626 0.0372007907451087 ENSG00000159592 GPBP1L1
ENST00000480941 0.647300747080601 0.422669072206643 0.0364997179647069 ENSG00000159592 GPBP1L1
ENST00000480083 0.644418862349968 0.418830734932168 0.0368415154607682 ENSG00000159592 GPBP1L1
ENST00000493083 0.883017327393794 0.772984022317177 0.013535734432496 ENSG00000159592 GPBP1L1
ENST00000460859 0.802071063838775 0.638967710064883 0.0230115529628868 ENSG00000159592 GPBP1L1
ENST00000372025 0.538361461803485 0.2995531510983 -0.0758529048557476 ENSG00000159596 TMEM69
ENST00000496366 0.609000558394603 0.376632307766275 -0.0666916244131118 ENSG00000159596 TMEM69
ENST00000359942 0.782199880917572 0.607222042871091 0.046120381330177 ENSG00000197429 IPP
ENST00000396478 0.482079845573448 0.243864575443855 0.114723999780119 ENSG00000197429 IPP
ENST00000470809 0.615252554354967 0.383419793384636 0.0904442444391826 ENSG00000086015 MAST2
ENST00000372009 0.871651522118576 0.753173973012443 0.0202760476479574 ENSG00000086015 MAST2
ENST00000361297 0.869095071506325 0.748985800084524 0.0206235122593946 ENSG00000086015 MAST2
ENST00000372008 0.816741415204454 0.662067378524876 0.0306132227652667 ENSG00000086015 MAST2
ENST00000482881 0.756645660529467 0.569438900917008 0.0608126188373315 ENSG00000086015 MAST2
ENST00000262741 0.966324920818483 0.929182444677225 0.0105881529836528 ENSG00000117461 PIK3R3
ENST00000372006 0.967608385781306 0.931756519611042 0.0101775293811083 ENSG00000117461 PIK3R3
ENST00000340332 0.9654831215686 0.926989930280702 0.0108980325233041 ENSG00000117461 PIK3R3
ENST00000354242 0.9654831215686 0.926989930280702 0.0108980325233041 ENSG00000117461 PIK3R3
ENST00000420542 0.9654831215686 0.926989930280702 0.0108980325233041 ENSG00000117461 PIK3R3
ENST00000540385 0.983531744539873 0.965978916572674 -0.00515978863921575 ENSG00000117461 PIK3R3
ENST00000423209 0.96433135468169 0.924885188433044 0.0114741774716933 ENSG00000117461 PIK3R3
ENST00000493202 0.962643252966291 0.921152560733653 0.0119373078742322 ENSG00000117461 PIK3R3
ENST00000425892 0.913564126623479 0.826812759273805 0.0267241820002411 ENSG00000117461 PIK3R3
ENST00000396420 0.657780885746208 0.435463753098989 -0.0584424783463273 ENSG00000085998 POMGNT1
ENST00000371984 0.714371013947001 0.509745085357081 -0.0507965238760252 ENSG00000085998 POMGNT1
ENST00000371992 0.657780885746208 0.435463753098989 -0.0584424783463273 ENSG00000085998 POMGNT1
ENST00000535522 0.700270863598616 0.490912754149337 -0.054986164872476 ENSG00000085998 POMGNT1
ENST00000371986 0.7083478983343 0.501515780324913 -0.0517828323242275 ENSG00000085998 POMGNT1
ENST00000485714 0.715373253036766 0.511343334469816 -0.0694720003374446 ENSG00000085998 POMGNT1
ENST00000497439 0.765443719766377 0.582151142196513 -0.0591844304465073 ENSG00000085998 POMGNT1
ENST00000489985 0.82573724304509 0.676712310077942 -0.0499489593209311 ENSG00000085998 POMGNT1
ENST00000442598 0.366304894789682 0.148629752995871 -0.160630115002105 ENSG00000085999 RAD54L
ENST00000371975 0.345835408437207 0.133996644791539 -0.166403620507448 ENSG00000085999 RAD54L
ENST00000496156 0.182765050173145 0.0417737991350282 -0.155068714381962 ENSG00000132128 LRRC41
ENST00000343304 0.058985662860532 0.00618220402026763 -0.144574236412592 ENSG00000132128 LRRC41
ENST00000472710 0.103595110621934 0.0156064250167443 -0.130947366742467 ENSG00000132128 LRRC41
ENST00000498402 0.143636637389239 0.0272564824810432 -0.144146618492139 ENSG00000132128 LRRC41
ENST00000469150 0.385703723270145 0.162689519821776 -0.134383308862752 ENSG00000132128 LRRC41
ENST00000311672 0.00101694286524543 2.11968346591125e-05 -0.264092291917988 ENSG00000173660 UQCRH
ENST00000489056 0.00101694286524543 2.11968346591125e-05 -0.264092291917988 ENSG00000173660 UQCRH
ENST00000486951 0.000587061796085949 1.1057553939109e-05 -0.293813681105421 ENSG00000173660 UQCRH
ENST00000496387 0.00101694286524543 2.11968346591125e-05 -0.264092291917988 ENSG00000173660 UQCRH
ENST00000460947 0.000999463043883026 2.07162852271413e-05 -0.298561749634059 ENSG00000173660 UQCRH
ENST00000474844 0.688273583898805 0.475444372047773 -0.0490426569746428 ENSG00000117481 NSUN4
ENST00000307089 0.928175363835767 0.853369191597949 -0.0121052425118947 ENSG00000117481 NSUN4
ENST00000486270 0.755135968100276 0.567140359130141 -0.0408093919067769 ENSG00000117481 NSUN4
ENST00000536062 0.766612416826413 0.583882691199332 -0.0382190163135758 ENSG00000117481 NSUN4
ENST00000469918 0.468263603193075 0.231753585345079 -0.0878159550817594 ENSG00000117481 NSUN4
ENST00000471871 0.751092182359575 0.560854848011319 -0.0402802229104769 ENSG00000117481 NSUN4
ENST00000537428 0.773496488388752 0.594595430784056 -0.0372422162353903 ENSG00000117481 NSUN4
ENST00000498008 0.762551806344064 0.578009255867326 -0.0379028579785598 ENSG00000117481 NSUN4
ENST00000495427 0.81189600357268 0.65471553235496 -0.0306360818469065 ENSG00000117481 NSUN4
ENST00000475281 0.96962820573106 0.936319976191494 -0.00784582865339389 ENSG00000117481 NSUN4
ENST00000602433 0.595982274937682 0.360950738002243 0.0681570467324361 ENSG00000269956 MKNK1-AS1
ENST00000342571 0.433943286052897 0.20202128797683 0.080047009942518 ENSG00000079277 MKNK1
ENST00000371946 0.0790862944072498 0.0100408472362438 0.142486118956907 ENSG00000079277 MKNK1
ENST00000341183 0.0797543208146245 0.0101624751756307 0.142258010213496 ENSG00000079277 MKNK1
ENST00000371944 0.433943286052897 0.20202128797683 0.080047009942518 ENSG00000079277 MKNK1
ENST00000371945 0.0789138837770803 0.0100109337704924 0.142487083702469 ENSG00000079277 MKNK1
ENST00000524749 0.634612451787963 0.407081323360483 0.0702645447666835 ENSG00000079277 MKNK1
ENST00000528077 0.0613230648651569 0.00657824976697498 0.147084513849137 ENSG00000079277 MKNK1
ENST00000428112 0.0476286566743737 0.00444877801299496 0.15225699570862 ENSG00000079277 MKNK1
ENST00000532897 0.821611967658734 0.669775845909796 0.0312180207122303 ENSG00000079277 MKNK1
ENST00000530528 0.595588987481025 0.360536279867939 0.096338249920743 ENSG00000079277 MKNK1
ENST00000531355 0.0449030960185722 0.00404787243929896 0.152319043821871 ENSG00000079277 MKNK1
ENST00000470237 0.758754698760449 0.57282060890904 0.0492474642866039 ENSG00000079277 MKNK1
ENST00000524417 0.916741786242566 0.83242119281189 0.0219678993547268 ENSG00000079277 MKNK1
ENST00000460098 0.836283769861386 0.69279431960295 0.0387652069650654 ENSG00000079277 MKNK1
ENST00000532783 0.437053795376889 0.204642751550073 0.087094726752021 ENSG00000079277 MKNK1
ENST00000496619 0.0408234142414223 0.00344592340435355 0.160511312091936 ENSG00000079277 MKNK1
ENST00000528237 0.510480303949531 0.270764240463257 0.0859586405326802 ENSG00000079277 MKNK1
ENST00000526513 0.0275943646221939 0.0018987550200349 0.170805621363967 ENSG00000079277 MKNK1
ENST00000484301 0.269903639399933 0.0844581091062691 0.0992779328177487 ENSG00000079277 MKNK1
ENST00000545730 0.631713320170693 0.403309917290641 0.0392567259898554 ENSG00000079277 MKNK1
ENST00000486716 0.222607094922019 0.0593592738951699 0.108225604677296 ENSG00000079277 MKNK1
ENST00000480531 0.843106742845545 0.705415378559838 0.0346717006095303 ENSG00000079277 MKNK1
ENST00000529170 0.032585824174367 0.00244645973544302 0.168338653873191 ENSG00000079277 MKNK1
ENST00000531769 0.718737934575207 0.515847020364122 0.0307015163060117 ENSG00000079277 MKNK1
ENST00000465783 0.362817230978889 0.14606919692672 0.0978383602072844 ENSG00000079277 MKNK1
ENST00000474868 0.37210291093902 0.152524082129768 0.0964566768208072 ENSG00000079277 MKNK1
ENST00000532110 0.343145554950543 0.132054947311507 0.102269294133188 ENSG00000079277 MKNK1
ENST00000525888 0.0169907088123183 0.000912873448521106 0.201883139346098 ENSG00000079277 MKNK1
ENST00000468852 0.0236522416745443 0.00151000126272755 0.242454105273868 ENSG00000079277 MKNK1
ENST00000319928 0.472899326312217 0.235942319440176 -0.073772010614452 ENSG00000142961 MOB3C
ENST00000271139 0.511786422898675 0.272048652813128 -0.0698224103262805 ENSG00000142961 MOB3C
ENST00000371940 0.567084990298703 0.32952535622046 -0.0590924859351175 ENSG00000142961 MOB3C
ENST00000477318 0.372190805920486 0.152571912038117 -0.106721213617218 ENSG00000142961 MOB3C
ENST00000576409 0.925878269473757 0.84892694314469 -0.0149832226614669 ENSG00000123472 ATPAF1
ENST00000371937 0.925864835221182 0.848866827383448 -0.0149887010938394 ENSG00000123472 ATPAF1
ENST00000574428 0.925864835221182 0.848866827383448 -0.0149887010938394 ENSG00000123472 ATPAF1
ENST00000492233 0.810631997699876 0.652788776421326 0.0478976647275717 ENSG00000123472 ATPAF1
ENST00000526821 0.930493808922462 0.857939899374523 -0.0155520397168344 ENSG00000123472 ATPAF1
ENST00000542495 0.986003760443028 0.971005489828469 0.00320053080680677 ENSG00000123472 ATPAF1
ENST00000529214 0.986003760443028 0.971005489828469 0.00320053080680677 ENSG00000123472 ATPAF1
ENST00000329231 0.811667505368202 0.6543294485004 -0.0397935255099311 ENSG00000123472 ATPAF1
ENST00000534216 0.867710405758558 0.746584338642003 0.0308645391285093 ENSG00000123472 ATPAF1
ENST00000532925 0.862572227544866 0.73837728960433 -0.0309771316455297 ENSG00000123472 ATPAF1
ENST00000474020 0.857406165466457 0.729731863242657 -0.0402857294560486 ENSG00000123472 ATPAF1
ENST00000487193 0.676381737542921 0.459667052786306 -0.0843032463340952 ENSG00000123472 ATPAF1
ENST00000544071 0.489853373111291 0.251666385118478 -0.0555331997138709 ENSG00000159658 EFCAB14
ENST00000525633 0.404332589709391 0.177506301964377 -0.162553156844165 ENSG00000123472 ATPAF1
ENST00000442839 0.897272733850818 0.798174309853025 0.0153767140864615 ENSG00000228237 EFCAB14-AS1
ENST00000418985 0.890383428929752 0.785822274989154 0.0163916624065393 ENSG00000228237 EFCAB14-AS1
ENST00000371933 0.567847251391321 0.330238346501531 -0.0494498341111789 ENSG00000159658 EFCAB14
ENST00000479745 0.620483847415181 0.389555957348317 -0.0571309655120844 ENSG00000159658 EFCAB14
ENST00000487741 0.613203641152856 0.381375085341513 -0.0584854427744335 ENSG00000159658 EFCAB14
ENST00000481623 0.691849703468173 0.48002876025061 -0.0516396019510675 ENSG00000159658 EFCAB14
ENST00000459797 0.473155134627968 0.236119960798552 -0.118517924876442 ENSG00000159658 EFCAB14
ENST00000484461 0.413530922138109 0.18491291167915 -0.0852786453170754 ENSG00000159658 EFCAB14
ENST00000371873 0.970093110035775 0.937537585462388 0.00542647353123017 ENSG00000162368 CMPK1
ENST00000371871 0.930524759415818 0.858017052702149 -0.0122535389160622 ENSG00000162368 CMPK1
ENST00000471289 0.668623056019819 0.449175858803864 0.0751103367790686 ENSG00000162368 CMPK1
ENST00000450808 0.955999671269774 0.907880883051036 -0.00819409944416467 ENSG00000162368 CMPK1
ENST00000371870 0.789231643935635 0.617811154857076 0.0387787465031401 ENSG00000162368 CMPK1
ENST00000371847 0.741671767896129 0.546856421533872 0.0811606915308411 ENSG00000132122 SPATA6
ENST00000371843 0.702393539823622 0.493680566438072 0.092699154812751 ENSG00000132122 SPATA6
ENST00000396199 0.639130930405463 0.412464565374021 0.110508553861507 ENSG00000132122 SPATA6
ENST00000371839 0.899854289222297 0.802564877450439 0.0294761570239663 ENSG00000186094 AGBL4
ENST00000416121 0.876243835496061 0.761333443598888 -0.036400596675584 ENSG00000186094 AGBL4
ENST00000371838 0.959159751217328 0.914320977517595 0.0126836953787006 ENSG00000186094 AGBL4
ENST00000371833 0.851289836651727 0.720108294424819 -0.0429084465641181 ENSG00000162373 BEND5
ENST00000463562 0.839624102302969 0.699122614808641 -0.0462147009455216 ENSG00000162373 BEND5
ENST00000396153 0.206515396478273 0.0520832877556026 0.173517979640206 ENSG00000185104 FAF1
ENST00000371778 0.219616711989258 0.0578916844428252 0.170245137834639 ENSG00000185104 FAF1
ENST00000545823 0.336670849884966 0.127695005520322 0.142439414415521 ENSG00000185104 FAF1
ENST00000494400 0.253787504677481 0.0756005585549518 0.147267943930404 ENSG00000185104 FAF1
ENST00000472808 0.364960990345114 0.14768374769372 0.150363820920765 ENSG00000185104 FAF1
ENST00000487898 0.194777059153312 0.0469986967652318 0.200183613589784 ENSG00000185104 FAF1
ENST00000242719 0.702387359297498 0.49362982107144 -0.0329915744132569 ENSG00000123091 RNF11
ENST00000494873 0.535053689459224 0.296191832280965 -0.0579922821542556 ENSG00000123091 RNF11
ENST00000486691 0.263510985509194 0.0809648219277952 -0.125920577443782 ENSG00000123091 RNF11
ENST00000447632 0.354620291891579 0.140480536459588 -0.170587996000372 ENSG00000085831 TTC39A
ENST00000413473 0.413497430582442 0.184881918114464 -0.139106256807152 ENSG00000085831 TTC39A
ENST00000262675 0.373444678551099 0.153397743320961 -0.158503052996394 ENSG00000085831 TTC39A
ENST00000451380 0.337165458741029 0.128067608938859 -0.168626612579997 ENSG00000085831 TTC39A
ENST00000371730 0.736522449552292 0.539503211004811 0.0347754377013604 ENSG00000085832 EPS15
ENST00000371733 0.736522449552292 0.539503211004811 0.0347754377013604 ENSG00000085832 EPS15
ENST00000396122 0.831240514907977 0.685558825241147 0.0222301171900837 ENSG00000085832 EPS15
ENST00000486505 0.881428799563298 0.770189079101089 0.0266263912429365 ENSG00000085832 EPS15
ENST00000478657 0.715834167071015 0.512037559031 0.0703094283868823 ENSG00000085832 EPS15
ENST00000493793 0.789797359454893 0.618965056908879 0.0344484534753251 ENSG00000085832 EPS15
ENST00000371727 0.750801090753959 0.560318827585992 0.0413246174406635 ENSG00000085832 EPS15
ENST00000464478 0.825910960302693 0.676964318813146 0.0306560323123905 ENSG00000085832 EPS15
ENST00000471391 0.804664267560927 0.642804274888552 0.0339925928345367 ENSG00000085832 EPS15
ENST00000465467 0.824991446885746 0.675247278777617 0.0310457606361695 ENSG00000085832 EPS15
ENST00000415031 0.379117619541703 0.157354910042 -0.130249652813802 ENSG00000227070 RP11-191G24.1
ENST00000426017 0.438508735243151 0.206085294736621 -0.117831139853711 ENSG00000227070 RP11-191G24.1
ENST00000371714 0.33399294412942 0.125962236981613 0.0826241071783864 ENSG00000117859 OSBPL9
ENST00000337809 0.344888089487167 0.133294221396466 0.0829142372437209 ENSG00000117859 OSBPL9
ENST00000371710 0.344888089487167 0.133294221396466 0.0829142372437209 ENSG00000117859 OSBPL9
ENST00000447887 0.355552573251272 0.141189047812333 0.0806154545764797 ENSG00000117859 OSBPL9
ENST00000495776 0.355552573251272 0.141189047812333 0.0806154545764797 ENSG00000117859 OSBPL9
ENST00000435686 0.355552573251272 0.141189047812333 0.0806154545764797 ENSG00000117859 OSBPL9
ENST00000435274 0.386519047727304 0.163421539474467 0.0765482282584065 ENSG00000117859 OSBPL9
ENST00000428468 0.355552573251272 0.141189047812333 0.0806154545764797 ENSG00000117859 OSBPL9
ENST00000453295 0.355552573251272 0.141189047812333 0.0806154545764797 ENSG00000117859 OSBPL9
ENST00000489990 0.303624649290037 0.105408064834543 0.109453365651187 ENSG00000117859 OSBPL9
ENST00000530544 0.261578187569796 0.0799341181159337 0.0946221466022081 ENSG00000117859 OSBPL9
ENST00000484890 0.0896986437205095 0.0122743862991185 0.206504133062515 ENSG00000117859 OSBPL9
ENST00000534040 0.0270856104227802 0.00183810492158852 0.2466645858044 ENSG00000117859 OSBPL9
ENST00000532975 0.0129978938732379 0.000621856731368131 0.255451298740799 ENSG00000117859 OSBPL9
ENST00000527631 0.0238359404126615 0.0015284683787931 0.246794776441574 ENSG00000117859 OSBPL9
ENST00000531828 0.345114043818997 0.133439914140756 0.0813684928821748 ENSG00000117859 OSBPL9
ENST00000361556 0.310087468541318 0.109890313239262 0.0859480595596986 ENSG00000117859 OSBPL9
ENST00000473207 0.0244684558985695 0.00158722839455629 0.245323438112452 ENSG00000117859 OSBPL9
ENST00000533884 0.023702761865745 0.00151519743297898 0.246950168657845 ENSG00000117859 OSBPL9
ENST00000481937 0.0625838105993137 0.00679803592227269 0.234495933271859 ENSG00000117859 OSBPL9
ENST00000526917 0.0153840541594954 0.000795406935305554 0.25381039355384 ENSG00000117859 OSBPL9
ENST00000462759 0.310087468541318 0.109890313239262 0.0859480595596986 ENSG00000117859 OSBPL9
ENST00000486942 0.294404423340695 0.0990299693305528 0.0883352515277198 ENSG00000117859 OSBPL9
ENST00000524620 0.102942877836729 0.0154225533559999 0.231529006643953 ENSG00000117859 OSBPL9
ENST00000528603 0.310580201705088 0.110261842063791 0.117220447417032 ENSG00000117859 OSBPL9
ENST00000475697 0.75666520385732 0.569503326314641 0.0318650140611271 ENSG00000117859 OSBPL9
ENST00000531061 0.988931189212452 0.977621234063071 -0.00264741594242597 ENSG00000117859 OSBPL9
ENST00000531819 0.923677527374751 0.844996670446625 -0.0113300911924346 ENSG00000117859 OSBPL9
ENST00000533825 0.972544194238233 0.941797862652797 -0.00681483705979264 ENSG00000117859 OSBPL9
ENST00000440943 0.0417144332040481 0.00358732679101445 0.171050017687353 ENSG00000078618 NRD1
ENST00000352171 0.00415288755521419 0.000117771008156092 0.1459870990432 ENSG00000078618 NRD1
ENST00000354831 0.00415288755521419 0.000117771008156092 0.1459870990432 ENSG00000078618 NRD1
ENST00000485608 0.00365053762932468 9.99420588183366e-05 0.156578812203709 ENSG00000078618 NRD1
ENST00000539524 0.0024097874479839 5.95420553836001e-05 0.161753702204528 ENSG00000078618 NRD1
ENST00000464385 0.498539921756753 0.259911669087825 0.112911236304364 ENSG00000078618 NRD1
ENST00000588291 0.0331478734328285 0.00251228028496299 0.222252595295633 ENSG00000266993 RP4-657D16.3
ENST00000586761 0.0474521673066338 0.00442469889290296 0.208822872510923 ENSG00000266993 RP4-657D16.3
ENST00000475310 0.12601173481445 0.0218395122636592 0.21822410654393 ENSG00000078618 NRD1
ENST00000497358 0.0668379710563117 0.00760001079919071 0.195728555980207 ENSG00000078618 NRD1
ENST00000544028 0.00648932227296756 0.000224703989749831 0.142828683495636 ENSG00000078618 NRD1
ENST00000591675 0.0544620936063596 0.00546621138277531 0.220821503703206 ENSG00000266993 RP4-657D16.3
ENST00000483007 0.282718399038523 0.0915590062334631 0.127835073983455 ENSG00000078618 NRD1
ENST00000473805 0.265223945357221 0.0818751973713176 0.0987383107874276 ENSG00000078618 NRD1
ENST00000475715 0.376992635301042 0.15568430000238 0.0769758167126262 ENSG00000078618 NRD1
ENST00000491410 0.251765869388049 0.0746630341449598 0.0968304422838896 ENSG00000078618 NRD1
ENST00000468722 0.445083340987519 0.212349478860306 0.0708023598583823 ENSG00000078618 NRD1
ENST00000469458 0.842112344820166 0.703915989477724 -0.0297287345123514 ENSG00000117862 TXNDC12
ENST00000371626 0.820640337740045 0.668142395918361 -0.0226763585887171 ENSG00000117862 TXNDC12
ENST00000472624 0.937869422681418 0.871768805293646 -0.00891161709604431 ENSG00000117862 TXNDC12
ENST00000471493 0.849236703575366 0.716233962629293 -0.0392537391811279 ENSG00000117862 TXNDC12
ENST00000371614 0.730925424296399 0.531740153453142 -0.0627868502212498 ENSG00000198841 KTI12
ENST00000425802 0.917410209965836 0.833706916067528 -0.0179227423726657 ENSG00000223390 RP11-91A18.4
ENST00000610127 0.954317568106693 0.904681976286784 -0.00883868885824873 ENSG00000117862 TXNDC12
ENST00000313334 0.353759430892316 0.139770291692701 0.0790306493727809 ENSG00000134717 BTF3L4
ENST00000477828 0.358133319078994 0.142760444292989 0.076764064277012 ENSG00000134717 BTF3L4
ENST00000489308 0.428878141790539 0.197328642223701 0.0720182631508513 ENSG00000134717 BTF3L4
ENST00000526132 0.4093723672265 0.181533805737991 0.0710991704850313 ENSG00000134717 BTF3L4
ENST00000472944 0.398112947066087 0.172417844952234 0.0751120223704154 ENSG00000134717 BTF3L4
ENST00000524414 0.629674465138137 0.400567697354472 -0.0697762345215917 ENSG00000134717 BTF3L4
ENST00000484036 0.356342472651048 0.14165636485784 0.0795637752183999 ENSG00000134717 BTF3L4
ENST00000533836 0.354859070005149 0.140662356047872 0.0813659671155356 ENSG00000134717 BTF3L4
ENST00000361625 0.123852698064413 0.0212257570254035 0.274707847976376 ENSG00000157077 ZFYVE9
ENST00000357206 0.122331528678068 0.0207730422191332 0.234682119041773 ENSG00000157077 ZFYVE9
ENST00000287727 0.117876348351097 0.0194850939959812 0.236185181858489 ENSG00000157077 ZFYVE9
ENST00000371591 0.157794736033286 0.0319995962914166 0.212590939906042 ENSG00000157077 ZFYVE9
ENST00000469134 0.117927775538282 0.0195035980070341 0.289958402014465 ENSG00000157077 ZFYVE9
ENST00000470844 0.749754638372376 0.558601242477904 -0.0417602490601914 ENSG00000154222 CC2D1B
ENST00000371586 0.0740676293932032 0.00908377325465164 -0.160650836762381 ENSG00000154222 CC2D1B
ENST00000284376 0.0600614115242694 0.00635663534750932 -0.169119899632979 ENSG00000154222 CC2D1B
ENST00000491136 0.060760903989007 0.00648204509043587 -0.168825425149107 ENSG00000154222 CC2D1B
ENST00000438021 0.159069081220918 0.032462797134064 -0.140335730815019 ENSG00000154222 CC2D1B
ENST00000460261 0.043708874009848 0.0038655111970362 -0.194005925315706 ENSG00000154222 CC2D1B
ENST00000606527 0.615749476174015 0.383850084091271 -0.0913425273423634 ENSG00000272100 RP11-155O18.6
ENST00000450942 0.0528690424082293 0.00522629107399183 -0.191902562397657 ENSG00000154222 CC2D1B
ENST00000460370 0.424181769897824 0.193683775093449 -0.118712783684656 ENSG00000154222 CC2D1B
ENST00000438831 0.0137330312986701 0.000675989882124392 -0.215906943256999 ENSG00000154222 CC2D1B
ENST00000485966 0.237773641591928 0.0672614230139285 -0.175906171286007 ENSG00000154222 CC2D1B
ENST00000257181 0.731272477188067 0.532201725707568 -0.0329049566982226 ENSG00000134748 PRPF38A
ENST00000487160 0.819115920314837 0.665784387915428 -0.0323503763094673 ENSG00000134748 PRPF38A
ENST00000474048 0.950288182186822 0.897273976079771 -0.00785482491016733 ENSG00000134748 PRPF38A
ENST00000528457 0.947658001967813 0.891039930160353 0.00672936424790039 ENSG00000134744 ZCCHC11
ENST00000527941 0.982091184664316 0.962869797354556 0.00230002953821436 ENSG00000134744 ZCCHC11
ENST00000257177 0.065950138430586 0.00744077510529757 0.167382565858318 ENSG00000134744 ZCCHC11
ENST00000371544 0.0662601466415996 0.00749943081776838 0.167264213245347 ENSG00000134744 ZCCHC11
ENST00000466440 0.331287018104525 0.124070751072126 0.135493682434755 ENSG00000134744 ZCCHC11
ENST00000494469 0.333238436752905 0.125449634492579 0.134927268419436 ENSG00000134744 ZCCHC11
ENST00000471623 0.459463093798591 0.22414991956423 0.120180077077061 ENSG00000134744 ZCCHC11
ENST00000531722 0.135626992133407 0.0247466991158839 0.163696429315059 ENSG00000134744 ZCCHC11
ENST00000474453 0.131097031003413 0.023287809307996 0.16407660606653 ENSG00000134744 ZCCHC11
ENST00000470212 0.785606904847348 0.61211748119347 0.0524681688446181 ENSG00000134744 ZCCHC11
ENST00000469810 0.145584949665681 0.027856764810693 0.168993083443515 ENSG00000134744 ZCCHC11
ENST00000528642 0.0799907780973601 0.0102151865147323 0.167995463851418 ENSG00000134744 ZCCHC11
ENST00000497120 0.166869170008235 0.0353302153540884 0.202061012187728 ENSG00000134744 ZCCHC11
ENST00000484723 0.0873694171615094 0.0117595805698682 0.162437297824193 ENSG00000134744 ZCCHC11
ENST00000371541 0.167897899206667 0.0357254870987898 0.134455619936857 ENSG00000134744 ZCCHC11
ENST00000481133 0.980140164875445 0.958780389238566 0.00554246381042112 ENSG00000134744 ZCCHC11
ENST00000473856 0.0307312038210718 0.00223909423614405 0.19426126401886 ENSG00000134744 ZCCHC11
ENST00000355809 0.0118381774341109 0.00053817291319125 0.225119333126464 ENSG00000134744 ZCCHC11
ENST00000470626 0.0257337085342666 0.00170598801305288 0.2417763756405 ENSG00000134744 ZCCHC11
ENST00000524582 0.0249898079585868 0.00163448436879932 0.240773794390595 ENSG00000134744 ZCCHC11
ENST00000361314 0.916816905383186 0.832642154236179 0.0235003387657584 ENSG00000116157 GPX7
ENST00000517870 0.5572037267788 0.319148418759488 0.0899570528851642 ENSG00000182183 FAM159A
ENST00000440303 0.500312899711391 0.261750865108127 0.096706260898951 ENSG00000182183 FAM159A
ENST00000401050 0.471231700273513 0.234263553773575 0.102569668935172 ENSG00000182183 FAM159A
ENST00000424164 0.484295204855216 0.246258492515075 0.100497468073667 ENSG00000182183 FAM159A
ENST00000371538 0.850421730064782 0.717899796989228 -0.0360229317330696 ENSG00000162377 COA7
ENST00000486918 0.812195358913051 0.655308908531628 -0.0492991585689591 ENSG00000162377 COA7
ENST00000443756 0.622950371176805 0.392246154510468 0.0701250852230993 ENSG00000162378 ZYG11B
ENST00000545132 0.560040651817655 0.322351387576171 0.0815491683619712 ENSG00000162378 ZYG11B
ENST00000294353 0.768503956395188 0.586738417729769 0.0379323760625811 ENSG00000162378 ZYG11B
ENST00000371522 0.424369631294345 0.19385029284368 0.090266474198285 ENSG00000121310 ECHDC2
ENST00000460612 0.434330964452854 0.202281099471583 0.0891350426439033 ENSG00000121310 ECHDC2
ENST00000543419 0.87294967652198 0.755593632305852 -0.032010908537009 ENSG00000121310 ECHDC2
ENST00000463923 0.872368889482438 0.754270996919692 -0.0320862300649711 ENSG00000121310 ECHDC2
ENST00000371520 0.434623677926178 0.202530202570029 0.0891188194923312 ENSG00000121310 ECHDC2
ENST00000358358 0.434330964452854 0.202281099471583 0.0891350426439033 ENSG00000121310 ECHDC2
ENST00000476477 0.421879753979 0.191852303007034 0.090646149288637 ENSG00000121310 ECHDC2
ENST00000536120 0.421879753979 0.191852303007034 0.090646149288637 ENSG00000121310 ECHDC2
ENST00000479593 0.789490922381902 0.61830618539343 0.0443905700354013 ENSG00000121310 ECHDC2
ENST00000467988 0.420819869698728 0.190983339272736 0.0921249834198516 ENSG00000121310 ECHDC2
ENST00000487866 0.999297951640894 0.998677040326616 -0.000161869043397279 ENSG00000121310 ECHDC2
ENST00000486170 0.884667971402295 0.775768784274737 -0.0322168936419805 ENSG00000121310 ECHDC2
ENST00000487851 0.790352877431861 0.620217618611059 0.0469574060604213 ENSG00000121310 ECHDC2
ENST00000541281 0.315904979891037 0.11344451047784 0.119078297735731 ENSG00000121310 ECHDC2
ENST00000488268 0.304598204009316 0.106035808951018 0.126474728802297 ENSG00000121310 ECHDC2
ENST00000544365 0.231258125708162 0.0637879276652347 0.143332961536407 ENSG00000121310 ECHDC2
ENST00000495920 0.237108855977373 0.0668840123992357 0.143482175512514 ENSG00000121310 ECHDC2
ENST00000480312 0.283551050690709 0.0920674008410183 0.139032360648672 ENSG00000121310 ECHDC2
ENST00000544531 0.261709954100648 0.0800103448129369 0.141459397575429 ENSG00000121310 ECHDC2
ENST00000542552 0.149278539454969 0.0291377211919083 0.168357616922392 ENSG00000121310 ECHDC2
ENST00000474789 0.228730137003602 0.0623750122577444 0.150910167214405 ENSG00000121310 ECHDC2
ENST00000371514 0.760173392758693 0.574671769037694 -0.0426581632246832 ENSG00000116171 SCP2
ENST00000478631 0.742513013154634 0.54822227809078 -0.0453122584958507 ENSG00000116171 SCP2
ENST00000528311 0.997577922894305 0.995708581932392 -0.000423840115465463 ENSG00000116171 SCP2
ENST00000371509 0.91701520311304 0.833140488213493 -0.0167683728795757 ENSG00000116171 SCP2
ENST00000407246 0.719921028553133 0.517479621883286 -0.048969433030993 ENSG00000116171 SCP2
ENST00000430330 0.315575575308376 0.113239493136425 -0.13585132356583 ENSG00000116171 SCP2
ENST00000408941 0.250202547845028 0.0737154585571384 -0.150457275372845 ENSG00000116171 SCP2
ENST00000478274 0.415622022984445 0.186695166598123 -0.124436045632271 ENSG00000116171 SCP2
ENST00000484100 0.353557742375369 0.139650876053602 -0.129050164570863 ENSG00000116171 SCP2
ENST00000533119 0.361352855750064 0.145050654830092 -0.126704957007322 ENSG00000116171 SCP2
ENST00000435345 0.341627467673691 0.130871315740549 -0.130314565201327 ENSG00000116171 SCP2
ENST00000488965 0.257459895183834 0.0778510784536263 -0.147917251025498 ENSG00000116171 SCP2
ENST00000371486 0.851985357492149 0.721258074244378 -0.0339760273224219 ENSG00000157184 CPT2
ENST00000452466 0.683107842514567 0.468211883586863 -0.08712077218996 ENSG00000236723 RP5-1024G6.2
ENST00000294360 0.457239617041037 0.222310405397696 -0.108487657182699 ENSG00000162384 C1orf123
ENST00000483739 0.397848636735177 0.172215066433592 -0.12620490010039 ENSG00000162384 C1orf123
ENST00000470385 0.431507389282838 0.199800415103229 -0.119184128483728 ENSG00000162384 C1orf123
ENST00000478839 0.813879215729486 0.657828850824108 -0.0514979265391773 ENSG00000162384 C1orf123
ENST00000489755 0.792423742538217 0.623425720646076 -0.054621641858768 ENSG00000162384 C1orf123
ENST00000474227 0.501989417565083 0.263104204925697 -0.124782874487933 ENSG00000162384 C1orf123
ENST00000371470 0.513340348518145 0.273531203685661 -0.0877928033441233 ENSG00000162385 MAGOH
ENST00000371466 0.511754571821376 0.272016162614978 -0.0881093392990116 ENSG00000162385 MAGOH
ENST00000495868 0.462671363802047 0.227014797776909 -0.0915655116934058 ENSG00000162385 MAGOH
ENST00000462941 0.434623677926178 0.202493745133831 -0.105321979398132 ENSG00000162385 MAGOH
ENST00000306052 0.0528032255622633 0.00521507826584985 0.200487643474108 ENSG00000157193 LRP8
ENST00000529670 0.216075932292638 0.0562817406323656 0.185072376207198 ENSG00000157193 LRP8
ENST00000371454 0.0493176011386697 0.00470349242750919 0.203255235443162 ENSG00000157193 LRP8
ENST00000465675 0.0443036331050183 0.00396166047699959 0.209266275960862 ENSG00000157193 LRP8
ENST00000354412 0.049166145686145 0.00466951087297273 0.203819820594281 ENSG00000157193 LRP8
ENST00000480045 0.045776186678938 0.00418478409650387 0.205962491086376 ENSG00000157193 LRP8
ENST00000347547 0.0397702108526138 0.00330742338454445 0.211046017014282 ENSG00000157193 LRP8
ENST00000459674 0.335324407821128 0.126845924922395 0.142930886122263 ENSG00000157193 LRP8
ENST00000460214 0.344626716687923 0.133076640073988 0.167106529190017 ENSG00000157193 LRP8
ENST00000481431 0.839336298391813 0.698462988394594 -0.045974128344777 ENSG00000157193 LRP8
ENST00000475501 0.959161572156483 0.914350886609319 -0.010626501210217 ENSG00000157193 LRP8
ENST00000496580 0.00278623969530394 7.07095678891519e-05 0.32562454606894 ENSG00000157193 LRP8
ENST00000371429 0.609265749403467 0.377064847520551 0.0686821079884832 ENSG00000058804 NDC1
ENST00000540001 0.60921379645306 0.377019816109743 0.0686812590805002 ENSG00000058804 NDC1
ENST00000537333 0.767412968423686 0.585394268806035 0.0453788936893696 ENSG00000058804 NDC1
ENST00000234725 0.760577815037952 0.575234755437914 0.0467991103275259 ENSG00000058804 NDC1
ENST00000480952 0.997433797509461 0.995367429359371 0.000630629587026979 ENSG00000058804 NDC1
ENST00000464950 0.813240564551021 0.656908649537762 -0.0348268896006678 ENSG00000058799 YIPF1
ENST00000371399 0.813710690515414 0.657589428751355 -0.034741895509162 ENSG00000058799 YIPF1
ENST00000072644 0.813710690515414 0.657589428751355 -0.034741895509162 ENSG00000058799 YIPF1
ENST00000539954 0.755135968100276 0.56715075740781 -0.0484999528905219 ENSG00000058799 YIPF1
ENST00000469457 0.623991750055472 0.393548219261507 -0.0810971110903046 ENSG00000058799 YIPF1
ENST00000480151 0.623991750055472 0.393548219261507 -0.0810971110903046 ENSG00000058799 YIPF1
ENST00000412288 0.658214747111335 0.435910993615912 -0.0732256993007136 ENSG00000058799 YIPF1
ENST00000465897 0.635820926442698 0.408660897960317 -0.0778608824864304 ENSG00000058799 YIPF1
ENST00000472983 0.26303574868286 0.0806288681162592 -0.18798632866515 ENSG00000058799 YIPF1
ENST00000371378 0.870808239910575 0.751898076486326 -0.0273873007382237 ENSG00000081870 HSPB11
ENST00000194214 0.881561945853843 0.770426754400612 -0.0250761809972793 ENSG00000081870 HSPB11
ENST00000489675 0.671873104410263 0.45365763989543 0.0806405697604218 ENSG00000081870 HSPB11
ENST00000371377 0.8841342162519 0.774849180370842 -0.0241133201441461 ENSG00000081870 HSPB11
ENST00000371376 0.734754111448447 0.537158228841266 -0.0575189156647883 ENSG00000081870 HSPB11
ENST00000488884 0.586742462097771 0.350473950872214 -0.0976419224741171 ENSG00000081870 HSPB11
ENST00000371370 0.614316519785004 0.38247719894318 -0.0838135448401902 ENSG00000116212 LRRC42
ENST00000371368 0.486308672072531 0.248170534473717 -0.130504383664374 ENSG00000116212 LRRC42
ENST00000319223 0.682512527082997 0.467433921457095 -0.0704272319029817 ENSG00000116212 LRRC42
ENST00000444987 0.544801315781785 0.306372641131965 -0.114447433477885 ENSG00000116212 LRRC42
ENST00000371348 0.94078134012769 0.877468602517177 0.00842247701569872 ENSG00000116209 TMEM59
ENST00000371344 0.714837890918802 0.510471125879834 0.0428740084217198 ENSG00000116209 TMEM59
ENST00000234831 0.859639510561953 0.73369915098574 -0.0179449754383483 ENSG00000116209 TMEM59
ENST00000371341 0.833619549876362 0.689135752435524 -0.0209908751705672 ENSG00000116209 TMEM59
ENST00000470395 0.870489223826889 0.751369530463627 0.0305809006872605 ENSG00000116209 TMEM59
ENST00000420738 0.897685887922084 0.798857640497167 -0.0132087962941357 ENSG00000116209 TMEM59
ENST00000440019 0.899617825359751 0.802162159491683 -0.0129934429114357 ENSG00000116209 TMEM59
ENST00000452421 0.897693266922138 0.798880493489091 -0.0132065266670444 ENSG00000116209 TMEM59
ENST00000371337 0.676398105272909 0.459685325653291 -0.0405464126565794 ENSG00000116209 TMEM59
ENST00000498272 0.7703548408753 0.589672517639425 0.0402826292647849 ENSG00000116205 TCEANC2
ENST00000234827 0.742652108046909 0.54839061375628 0.0507481073046335 ENSG00000116205 TCEANC2
ENST00000371331 0.601398538581693 0.367278741665127 0.0948806470772835 ENSG00000116205 TCEANC2
ENST00000311841 0.759632732578589 0.573967906366723 0.0675468252519187 ENSG00000256407 RP11-446E24.4
ENST00000487096 0.397373433308683 0.171874961836872 -0.125523051089292 ENSG00000116221 MRPL37
ENST00000360840 0.0915760530724262 0.0127274733043297 -0.203139414435463 ENSG00000116221 MRPL37
ENST00000605337 0.183792572563973 0.0422171595133573 -0.156438370831252 ENSG00000116221 MRPL37
ENST00000490670 0.244290131882719 0.0705494898900507 -0.171167484717619 ENSG00000116221 MRPL37
ENST00000336230 0.0915760530724262 0.0127274733043297 -0.203139414435463 ENSG00000116221 MRPL37
ENST00000398219 0.0770975090044911 0.0096647935903906 -0.249552453624845 ENSG00000116221 MRPL37
ENST00000326956 0.0587304126853749 0.00613630975271836 0.211275234457765 ENSG00000157216 SSBP3
ENST00000528930 0.830051415299256 0.683472664911822 -0.0470427185872185 ENSG00000157216 SSBP3
ENST00000417664 0.0175213962519926 0.000953399231629741 0.272212024054539 ENSG00000157216 SSBP3
ENST00000371320 0.0211580457856947 0.00126340731480182 0.262849512093259 ENSG00000157216 SSBP3
ENST00000371319 0.0188213592429272 0.00105431319045717 0.268684295797182 ENSG00000157216 SSBP3
ENST00000533946 0.014618613738353 0.000737505346987696 0.278196157672571 ENSG00000157216 SSBP3
ENST00000357475 0.0213055355802567 0.00128068768135082 0.267770522839466 ENSG00000157216 SSBP3
ENST00000426150 0.0423745636063338 0.0036825636247215 0.222774244785919 ENSG00000157216 SSBP3
ENST00000444533 0.958049718354733 0.912158078950248 0.0123207758514149 ENSG00000157216 SSBP3
ENST00000420121 0.682520784254099 0.467475048036293 0.0790473460219516 ENSG00000157216 SSBP3
ENST00000530618 0.971125080749083 0.939315034926366 -0.00953255358997827 ENSG00000157216 SSBP3
ENST00000533209 0.0187399992988347 0.00104746705777268 0.279666226523324 ENSG00000157216 SSBP3
ENST00000525990 0.0160216218792099 0.000843171953372155 0.292511699183527 ENSG00000157216 SSBP3
ENST00000528787 0.0325517720594943 0.00244115065968472 0.270158049990393 ENSG00000157216 SSBP3
ENST00000606515 0.0359604027215746 0.00282681305585346 0.205029743902487 ENSG00000271723 MROH7-TTC4
ENST00000425300 0.0572322967738399 0.00590356080516551 0.191340418680504 ENSG00000271723 MROH7-TTC4
ENST00000414150 0.0563208900667549 0.00575614349289227 0.191809336944738 ENSG00000271723 MROH7-TTC4
ENST00000460155 0.0576492331715528 0.00597216051659344 0.189708565889559 ENSG00000271723 MROH7-TTC4
ENST00000371281 0.0787569007462525 0.00998186215738792 0.177307599386025 ENSG00000243725 TTC4
ENST00000486621 0.48505950423668 0.246974400353682 0.111540225993662 ENSG00000243725 TTC4
ENST00000371284 0.0753880360055202 0.00935487683734959 0.179638906589072 ENSG00000243725 TTC4
ENST00000486091 0.813133221474902 0.65667634818388 0.0423545011486016 ENSG00000243725 TTC4
ENST00000371269 0.752693534562587 0.563338426376892 -0.0457574752490939 ENSG00000116133 DHCR24
ENST00000436604 0.825111483801585 0.675724696011445 0.0434370722804849 ENSG00000116133 DHCR24
ENST00000537443 0.859639510561953 0.733705506575679 -0.0331229334819472 ENSG00000116133 DHCR24
ENST00000535035 0.94577298024108 0.887314443572396 -0.0132373066171848 ENSG00000116133 DHCR24
ENST00000294383 0.263477509998182 0.0809026320011817 0.117476128480326 ENSG00000162402 USP24
ENST00000407756 0.263040383002243 0.0806506297511765 0.11779845014982 ENSG00000162402 USP24
ENST00000484447 0.403364345445286 0.176724105239903 0.149376236169353 ENSG00000162402 USP24
ENST00000480962 0.500348656379566 0.261796015052493 0.130725525199786 ENSG00000162402 USP24
ENST00000472566 0.537984045855169 0.299005680140318 0.104110141811071 ENSG00000162402 USP24
ENST00000512504 0.397171430622428 0.171752915166841 0.162848157967797 ENSG00000162402 USP24
ENST00000482197 0.774043830672914 0.595490706122336 0.0527130627598401 ENSG00000162402 USP24
ENST00000371250 0.0555891702272573 0.00564358549432725 0.189914851657969 ENSG00000162407 PPAP2B
ENST00000472957 0.00769154389327157 0.000287551826470014 0.306157626918565 ENSG00000162407 PPAP2B
ENST00000459962 0.00842227351977401 0.000327987722874371 0.331817650259238 ENSG00000162407 PPAP2B
ENST00000461655 0.193357135333047 0.0463037422648073 0.162737787291005 ENSG00000162407 PPAP2B
ENST00000476206 0.848312343528074 0.714594811591005 0.0416444577067385 ENSG00000162407 PPAP2B
ENST00000485760 0.0714214112654437 0.00849124326347082 0.237883199940033 ENSG00000173406 DAB1
ENST00000467509 0.162128661424739 0.0335361251746334 0.235630262315415 ENSG00000162600 OMA1
ENST00000460671 0.217403117148383 0.0569238657844364 0.22220387725139 ENSG00000162600 OMA1
ENST00000421528 0.072107112794975 0.00863754938013775 0.269243039172171 ENSG00000162600 OMA1
ENST00000358603 0.051335551429481 0.00499795753276062 0.236183098039546 ENSG00000162600 OMA1
ENST00000371226 0.0495817564819172 0.00474231113746968 0.227555149059428 ENSG00000162600 OMA1
ENST00000476933 0.310147458183066 0.109944354686591 0.182214988902026 ENSG00000162600 OMA1
ENST00000456980 0.0523141687068147 0.00514299995922252 0.236361387617759 ENSG00000162600 OMA1
ENST00000467063 0.0587094217442194 0.00613287546743038 0.234809190756932 ENSG00000162600 OMA1
ENST00000419242 0.0862215495254842 0.0115367311296294 0.217308454819408 ENSG00000162600 OMA1
ENST00000426139 0.0806125384291479 0.0103290178268366 0.220682440951483 ENSG00000162600 OMA1
ENST00000453710 0.0533302526521012 0.00529869647633684 0.245316896447628 ENSG00000162600 OMA1
ENST00000482274 0.289200366978559 0.0956073933556892 0.156353244658046 ENSG00000162600 OMA1
ENST00000472487 0.334170140735177 0.126075415694082 0.103006616463234 ENSG00000162601 MYSM1
ENST00000493821 0.323766798339609 0.118865181679628 0.114442108379552 ENSG00000162601 MYSM1
ENST00000401044 0.0967312134279854 0.0139491164693172 0.180836746830462 ENSG00000162601 MYSM1
ENST00000481973 0.975178469865763 0.947142179047396 0.00772717380504491 ENSG00000162601 MYSM1
ENST00000466774 0.455524386723209 0.22099979230935 0.0856512073182892 ENSG00000162601 MYSM1
ENST00000483003 0.927523949689862 0.852093818635588 -0.0152404490849518 ENSG00000162601 MYSM1
ENST00000489282 0.762647836494433 0.578265304592829 -0.0469967170963908 ENSG00000162601 MYSM1
ENST00000371222 0.499443509972982 0.260931769820467 -0.0771840301071986 ENSG00000177606 JUN
ENST00000544621 0.2681449668997 0.0834486387175413 0.188440697843627 ENSG00000234807 LINC01135
ENST00000419531 0.2687276048013 0.0837449044389858 0.188358717943313 ENSG00000234807 LINC01135
ENST00000438195 0.947591086312867 0.890741029701848 0.0184058707336386 ENSG00000230812 RP4-794H19.4
ENST00000413489 0.0915245168661102 0.0127145062855678 0.308152535360178 ENSG00000172456 FGGY
ENST00000474476 0.0176118881735743 0.000960370906440929 0.358662601782673 ENSG00000172456 FGGY
ENST00000462744 0.132608312967251 0.0238032009708805 0.275099042883921 ENSG00000172456 FGGY
ENST00000371218 0.029569939051958 0.00211564351639594 0.321519276418979 ENSG00000172456 FGGY
ENST00000495718 0.0125745273733456 0.000591074194661046 0.377341896693724 ENSG00000172456 FGGY
ENST00000303721 0.029569939051958 0.00211564351639594 0.321519276418979 ENSG00000172456 FGGY
ENST00000430447 0.0280925692455916 0.00195474068084984 0.329072353199708 ENSG00000172456 FGGY
ENST00000371212 0.0359205729713838 0.00282194605689354 0.317986800068773 ENSG00000172456 FGGY
ENST00000475949 0.0206895517624486 0.00121916784952437 0.365801955098201 ENSG00000172456 FGGY
ENST00000485720 0.0836950019414065 0.0109605928447894 0.289349294247482 ENSG00000172456 FGGY
ENST00000371210 0.19480000754084 0.0470291604465746 0.203402469304633 ENSG00000172456 FGGY
ENST00000493891 0.324443768533341 0.119314836447333 0.178088725019541 ENSG00000172456 FGGY
ENST00000476939 0.275263236574746 0.0873106624778992 0.198059139492035 ENSG00000172456 FGGY
ENST00000472783 0.12018028172387 0.0201689489539818 0.277163419109861 ENSG00000172456 FGGY
ENST00000471169 0.120843817530525 0.0203515549315489 0.276581306399471 ENSG00000172456 FGGY
ENST00000371208 0.686428497913908 0.473103026068845 0.0663446238119311 ENSG00000134709 HOOK1
ENST00000465876 0.727159544972282 0.526848367383937 0.0618998347770616 ENSG00000134709 HOOK1
ENST00000395561 0.735405082776901 0.538170479616725 0.0610730244761064 ENSG00000134709 HOOK1
ENST00000371204 0.560764580761358 0.323220984452625 0.124089722526195 ENSG00000134716 CYP2J2
ENST00000466095 0.560764580761358 0.323220984452625 0.124089722526195 ENSG00000134716 CYP2J2
ENST00000469406 0.560764580761358 0.323220984452625 0.124089722526195 ENSG00000134716 CYP2J2
ENST00000606498 0.284921380060987 0.0929189005316797 0.109564010695645 ENSG00000162604 TM2D1
ENST00000294613 0.278901961378393 0.089390482669482 0.110572206713438 ENSG00000162604 TM2D1
ENST00000472357 0.859498421435562 0.733465786056522 0.0348170099022564 ENSG00000162604 TM2D1
ENST00000371180 0.278901961378393 0.089390482669482 0.110572206713438 ENSG00000162604 TM2D1
ENST00000488206 0.290210305159246 0.0962675380292696 0.107973420422326 ENSG00000162604 TM2D1
ENST00000472989 0.242771212024607 0.0698298575487071 0.128201391780272 ENSG00000162604 TM2D1
ENST00000488410 0.225238350799465 0.0606633451016411 0.158783198045293 ENSG00000162604 TM2D1
ENST00000468586 0.215248406704715 0.0558841824127504 0.119713632446563 ENSG00000162604 TM2D1
ENST00000371178 0.296414893972946 0.100408042808242 0.105482681429305 ENSG00000162604 TM2D1
ENST00000494926 0.320324202238376 0.116528005458658 0.0998659621947588 ENSG00000162604 TM2D1
ENST00000496465 0.321868857336209 0.117633978384355 0.0998232676582593 ENSG00000162604 TM2D1
ENST00000371177 0.482418903736341 0.244215359802432 0.0765078473520257 ENSG00000162604 TM2D1
ENST00000316485 0.633563808674423 0.405502534713001 0.0688313799611 ENSG00000132849 INADL
ENST00000459752 0.63444833939486 0.406740241878282 0.0686377191233954 ENSG00000132849 INADL
ENST00000484562 0.63444833939486 0.406740241878282 0.0686377191233954 ENSG00000132849 INADL
ENST00000371158 0.736175962328957 0.539015767775369 0.0486291361688933 ENSG00000132849 INADL
ENST00000484937 0.691943735944186 0.48027317758542 0.0564641171579626 ENSG00000132849 INADL
ENST00000494842 0.81290499143863 0.656322630474393 0.0462379122728628 ENSG00000132849 INADL
ENST00000490547 0.964263778211494 0.924779607817649 -0.0101787650788135 ENSG00000132849 INADL
ENST00000307297 0.759641512443521 0.573988656470843 0.057610007705795 ENSG00000132849 INADL
ENST00000543708 0.975292215126975 0.947418640964073 0.00604779178063723 ENSG00000132849 INADL
ENST00000545929 0.98937529131578 0.978583133057708 0.0026523622478953 ENSG00000132849 INADL
ENST00000452143 0.749754638372376 0.558588282886258 -0.0536927163860924 ENSG00000162607 USP1
ENST00000442679 0.800260692812128 0.635977557214065 -0.0490609470163774 ENSG00000162607 USP1
ENST00000371146 0.790221851644515 0.620042661023558 -0.0379620514018187 ENSG00000162607 USP1
ENST00000339950 0.801468109093541 0.638179185689408 -0.036353553232155 ENSG00000162607 USP1
ENST00000251157 0.788145958156919 0.616128223163608 0.0446311587534187 ENSG00000116641 DOCK7
ENST00000454575 0.381415792998422 0.15913523657397 0.137665301057122 ENSG00000116641 DOCK7
ENST00000340370 0.790221851644515 0.620054032002226 0.0441051198374399 ENSG00000116641 DOCK7
ENST00000404627 0.999450589568295 0.999101977179878 0.000115422313960279 ENSG00000116641 DOCK7
ENST00000317868 0.323662759911577 0.11880988055015 0.142120677357963 ENSG00000125703 ATG4C
ENST00000371120 0.323662759911577 0.11880988055015 0.142120677357963 ENSG00000125703 ATG4C
ENST00000371108 0.481136516162548 0.24298153761399 0.0859274567533381 ENSG00000088035 ALG6
ENST00000487136 0.767287520518121 0.585154075747119 -0.059034734677448 ENSG00000088035 ALG6
ENST00000263440 0.523623827471768 0.284202174641686 0.0798131157302946 ENSG00000088035 ALG6
ENST00000603108 0.523623827471768 0.284202174641686 0.0798131157302946 ENSG00000088035 ALG6
ENST00000465969 0.985714825197361 0.970461662135825 0.00407833854637007 ENSG00000088035 ALG6
ENST00000462390 0.956165098508417 0.908294583300811 0.01400345719901 ENSG00000088035 ALG6
ENST00000371092 0.357649291557685 0.142403458581932 0.156823970750461 ENSG00000142856 ITGB3BP
ENST00000271002 0.357649291557685 0.142403458581932 0.156823970750461 ENSG00000142856 ITGB3BP
ENST00000489099 0.31901012302455 0.115621739142278 0.165504897997045 ENSG00000142856 ITGB3BP
ENST00000461681 0.478454630717317 0.240423338148928 0.143342992698673 ENSG00000142856 ITGB3BP
ENST00000463803 0.701891233075608 0.493053568662318 0.0880200896683393 ENSG00000142856 ITGB3BP
ENST00000283568 0.232290847735471 0.0643434228631437 0.209085595139938 ENSG00000142856 ITGB3BP
ENST00000476508 0.215035984085742 0.0557929852994924 0.227555238590319 ENSG00000142856 ITGB3BP
ENST00000460394 0.388834528504108 0.165221973787238 0.161366186050819 ENSG00000142856 ITGB3BP
ENST00000462285 0.350149511379847 0.137221573253695 0.168872198128245 ENSG00000142856 ITGB3BP
ENST00000489863 0.379606954276784 0.157740436288372 0.160574619179648 ENSG00000142856 ITGB3BP
ENST00000465781 0.593635718948248 0.358349324024468 0.111971625532202 ENSG00000142856 ITGB3BP
ENST00000460251 0.608248564353924 0.375753845746487 0.109216192860261 ENSG00000142856 ITGB3BP
ENST00000478138 0.722628732441712 0.5206709238348 0.0576532558125754 ENSG00000142856 ITGB3BP
ENST00000371088 0.450508030217664 0.216632797373637 0.120861798442807 ENSG00000203965 EFCAB7
ENST00000371084 0.859440155066289 0.733316138186918 -0.0277089829777055 ENSG00000079739 PGM1
ENST00000540265 0.984564398648096 0.968329997461201 -0.00325001882513873 ENSG00000079739 PGM1
ENST00000371083 0.899443792636738 0.80191672276689 -0.0245404638627838 ENSG00000079739 PGM1
ENST00000371080 0.000355473747538637 6.18450452333917e-06 0.501307210765934 ENSG00000185483 ROR1
ENST00000371079 1.96398046971823e-08 1.24553507787942e-10 0.709108820598366 ENSG00000185483 ROR1
ENST00000482426 0.000528531679956208 9.826625638607e-06 0.485197119532538 ENSG00000185483 ROR1
ENST00000424995 2.41310773376834e-09 1.31356475905114e-11 0.781155807318852 ENSG00000223949 RP11-24J23.2
ENST00000545203 1.08834398179704e-08 6.62607292662533e-11 0.775001516828706 ENSG00000185483 ROR1
ENST00000371073 0.549106552509026 0.31058602574461 0.107229831281775 ENSG00000158966 CACHD1
ENST00000290039 0.548494104568622 0.310043613379545 0.107250625648369 ENSG00000158966 CACHD1
ENST00000495994 0.712762313013853 0.507522369348919 0.0775162320941622 ENSG00000158966 CACHD1
ENST00000294428 0.382933624061222 0.160420163578967 0.147226863693843 ENSG00000162437 RAVER2
ENST00000371072 0.39291494136187 0.168517895502971 0.144245828157063 ENSG00000162437 RAVER2
ENST00000430964 0.459548342035689 0.224205227533145 0.143209616643063 ENSG00000162437 RAVER2
ENST00000342505 0.0227021649583527 0.00141503098816609 0.146398252114685 ENSG00000162434 JAK1
ENST00000481702 0.946011303425094 0.887726152037119 0.0103397848099962 ENSG00000162434 JAK1
ENST00000465376 0.43253199916257 0.200760791037068 0.0862062588892608 ENSG00000162434 JAK1
ENST00000471473 0.333211668965711 0.125411198492956 0.118336065771064 ENSG00000162434 JAK1
ENST00000494904 0.42991668592971 0.198418753242161 0.0981224623216666 ENSG00000162434 JAK1
ENST00000467764 0.147976066632214 0.0287304735948593 0.187979993100901 ENSG00000162434 JAK1
ENST00000447748 0.235534572961543 0.0660131143617232 0.233750272628111 ENSG00000226891 RP11-182I10.3
ENST00000415842 0.465975894734389 0.229833304990915 0.130381112198035 ENSG00000226891 RP11-182I10.3
ENST00000436350 0.764563784203915 0.580891980386239 0.0593824054982368 ENSG00000226891 RP11-182I10.3
ENST00000497030 0.4359822733049 0.203656953314489 -0.127116540926456 ENSG00000162433 AK4
ENST00000545314 0.131953035901488 0.0236218356132049 -0.173998926773359 ENSG00000162433 AK4
ENST00000470888 0.420020972769339 0.190256728091725 -0.131725573998153 ENSG00000162433 AK4
ENST00000546702 0.178508757822751 0.0397829548202187 -0.171099206533874 ENSG00000162433 AK4
ENST00000395334 0.135521319683809 0.0247214229749901 -0.172778641708969 ENSG00000162433 AK4
ENST00000327299 0.139608849364773 0.0260111108642185 -0.172124018520997 ENSG00000162433 AK4
ENST00000474968 0.346838028607553 0.134722391245008 -0.132600643986638 ENSG00000162433 AK4
ENST00000479060 0.421398394364009 0.191430566214497 -0.102853015731126 ENSG00000162433 AK4
ENST00000463018 3.16202640788648e-09 1.76468406109785e-11 0.796173923830644 ENSG00000116675 DNAJC6
ENST00000494710 1.97520057125469e-09 1.05222662528128e-11 0.794857516623539 ENSG00000116675 DNAJC6
ENST00000263441 1.07752461467219e-07 7.88135413494651e-10 0.733876913220082 ENSG00000116675 DNAJC6
ENST00000395325 3.71350022041947e-07 3.08905566433439e-09 0.702513643463976 ENSG00000116675 DNAJC6
ENST00000483402 8.75340345762398e-08 6.30074068496859e-10 0.764146472652124 ENSG00000116675 DNAJC6
ENST00000371069 8.17266424808071e-05 1.14890163197448e-06 0.626539337695892 ENSG00000116675 DNAJC6
ENST00000344610 0.421276377466101 0.191341914787133 0.121015489455813 ENSG00000116678 LEPR
ENST00000371065 0.732190994205698 0.533427015047427 0.0576130631735881 ENSG00000213625 LEPROT
ENST00000475108 0.965824312753597 0.927937653698846 -0.00880770664634965 ENSG00000213625 LEPROT
ENST00000371059 0.435718104359449 0.203423233197231 0.118242750329534 ENSG00000116678 LEPR
ENST00000371060 0.425897122751762 0.19500271182827 0.119734032014767 ENSG00000116678 LEPR
ENST00000349533 0.416803301624831 0.187609726344147 0.121802948214289 ENSG00000116678 LEPR
ENST00000497874 0.649737014803926 0.425807083529872 -0.0835085944651327 ENSG00000213625 LEPROT
ENST00000488747 0.963536921014531 0.923197409098936 -0.00929089292612444 ENSG00000213625 LEPROT
ENST00000484243 0.961595462777214 0.91915936028805 -0.00973354086345852 ENSG00000213625 LEPROT
ENST00000406510 0.431309797821765 0.19948232011 0.118486277034919 ENSG00000116678 LEPR
ENST00000329654 0.760621975302226 0.575340511141151 0.039373225894791 ENSG00000184588 PDE4B
ENST00000341517 0.789694667435216 0.618524181064005 0.0366693321024052 ENSG00000184588 PDE4B
ENST00000371049 0.786201461130865 0.613095703361339 0.0386478207245046 ENSG00000184588 PDE4B
ENST00000423207 0.7754737126994 0.597904763589225 0.0369295801327954 ENSG00000184588 PDE4B
ENST00000531358 0.316928857263783 0.114114399948468 0.218939373428506 ENSG00000184588 PDE4B
ENST00000532040 0.401314682731596 0.175004913543716 0.188668528809644 ENSG00000184588 PDE4B
ENST00000526666 0.402361325616483 0.175933402933153 0.188208744049492 ENSG00000184588 PDE4B
ENST00000412480 0.533886453308005 0.294860088905349 -0.0647508386591138 ENSG00000184588 PDE4B
ENST00000528771 0.730132115034058 0.530754009442572 0.0536832106159635 ENSG00000184588 PDE4B
ENST00000371045 0.805246878718523 0.643804280281451 0.0320315293099278 ENSG00000184588 PDE4B
ENST00000531025 0.713984912675787 0.509114885253347 0.056261128453934 ENSG00000184588 PDE4B
ENST00000526197 0.715423672871527 0.51143389389297 0.0557372948782085 ENSG00000184588 PDE4B
ENST00000480109 0.929012237320159 0.855394229516373 -0.0103339729982757 ENSG00000184588 PDE4B
ENST00000534463 0.850558585119809 0.718123208808888 0.0231162654523046 ENSG00000184588 PDE4B
ENST00000524999 0.877546855523732 0.763458065631207 0.0160979708925236 ENSG00000184588 PDE4B
ENST00000483863 0.293147269842866 0.098148515675492 -0.14050056533139 ENSG00000184588 PDE4B
ENST00000371018 0.541036069169756 0.302338587125806 0.0707587948955597 ENSG00000198160 MIER1
ENST00000355977 0.541036069169756 0.302338587125806 0.0707587948955597 ENSG00000198160 MIER1
ENST00000357692 0.543868094080947 0.305531327132942 0.0702321842698022 ENSG00000198160 MIER1
ENST00000401041 0.537000235759085 0.298170507489228 0.0695485686204183 ENSG00000198160 MIER1
ENST00000371014 0.578201245085807 0.341576866778962 0.0659468586585785 ENSG00000198160 MIER1
ENST00000371016 0.578201245085807 0.341576866778962 0.0659468586585785 ENSG00000198160 MIER1
ENST00000371012 0.474887511987323 0.237659935949181 0.096660059654847 ENSG00000198160 MIER1
ENST00000401042 0.604507322762249 0.371302149193386 0.0623494211546598 ENSG00000198160 MIER1
ENST00000355356 0.568539707550728 0.330911515141143 0.0669669460541449 ENSG00000198160 MIER1
ENST00000479067 0.479088873264364 0.240987376617083 0.0926541688810368 ENSG00000198160 MIER1
ENST00000493357 0.755121474059854 0.567053454175146 0.0596423417352915 ENSG00000198160 MIER1
ENST00000235345 0.92122802731288 0.840564951091168 0.0134156473856421 ENSG00000116704 SLC35D1
ENST00000506472 0.815863061652175 0.660760343867651 -0.0351932188050791 ENSG00000116704 SLC35D1
ENST00000262345 0.86114626174236 0.736191808347872 0.0287590460554147 ENSG00000081985 IL12RB2
ENST00000371000 0.86114626174236 0.736191808347872 0.0287590460554147 ENSG00000081985 IL12RB2
ENST00000541374 0.803599284268867 0.641204430545262 0.0407862282151202 ENSG00000081985 IL12RB2
ENST00000544434 0.821652860479842 0.669869974680328 0.0370286439387641 ENSG00000081985 IL12RB2
ENST00000441640 0.749427255201861 0.557977104254554 0.0576251883025221 ENSG00000081985 IL12RB2
ENST00000465396 0.756733857654918 0.569591528477059 0.0578370165077625 ENSG00000081985 IL12RB2
ENST00000370994 0.341436087103394 0.130776347793187 -0.0883335383189448 ENSG00000142864 SERBP1
ENST00000370995 0.284383185890029 0.0925324411821432 -0.0975802801629485 ENSG00000142864 SERBP1
ENST00000361219 0.186106661431886 0.0431504078914983 -0.120141202316782 ENSG00000142864 SERBP1
ENST00000370990 0.159817334320523 0.0327172058802005 -0.127073150512465 ENSG00000142864 SERBP1
ENST00000493607 0.399638040986066 0.173669718706478 -0.0878759137753925 ENSG00000142864 SERBP1
ENST00000462814 0.707699194824713 0.500705651724274 -0.0418796839122851 ENSG00000142864 SERBP1
ENST00000484880 0.283551050690709 0.0920651378163251 -0.11956137965289 ENSG00000142864 SERBP1
ENST00000490406 0.197700221801681 0.0482687818174672 -0.146685487315494 ENSG00000142864 SERBP1
ENST00000370986 0.281037245143833 0.0905976697739303 0.188625808379677 ENSG00000116717 GADD45A
ENST00000370985 0.19330157142832 0.0462776331305844 0.214007742332417 ENSG00000116717 GADD45A
ENST00000460575 0.600171488951764 0.365752596127249 0.108714699610439 ENSG00000116717 GADD45A
ENST00000484245 0.606525929394554 0.37372162324996 0.112403225826945 ENSG00000116717 GADD45A
ENST00000588515 0.489441788694729 0.251138386751637 -0.127325190263883 ENSG00000033122 LRRC7
ENST00000608744 0.608059795345443 0.375572960297713 -0.104338409614728 ENSG00000033122 LRRC7
ENST00000609072 0.607512694503052 0.374972790552697 -0.105030625825541 ENSG00000033122 LRRC7
ENST00000607936 0.660818353153313 0.439352253151393 -0.0892048839757694 ENSG00000033122 LRRC7
ENST00000370952 0.850975419634554 0.71879267054102 -0.0281222000762898 ENSG00000066557 LRRC40
ENST00000370951 0.791299638944695 0.621606052098091 0.0327991212171768 ENSG00000116754 SRSF11
ENST00000463877 0.593635718948248 0.358332512893816 0.0587904376578962 ENSG00000116754 SRSF11
ENST00000405432 0.73975228767241 0.543949882413589 0.0388019394509865 ENSG00000116754 SRSF11
ENST00000370950 0.796173621330629 0.629304436185822 0.0320812398368458 ENSG00000116754 SRSF11
ENST00000454435 0.391724634203528 0.167710292446929 0.0941186456624494 ENSG00000116754 SRSF11
ENST00000475204 0.395734230762607 0.170714573232471 0.0962123570545822 ENSG00000116754 SRSF11
ENST00000395136 0.391168383420402 0.167247854619948 0.0888395520366618 ENSG00000116754 SRSF11
ENST00000436161 0.367064821701528 0.14910104850479 0.0995562201513975 ENSG00000116754 SRSF11
ENST00000473950 0.352325629231431 0.13864147016306 0.106575747006045 ENSG00000116754 SRSF11
ENST00000469170 0.379115495934125 0.157350021444527 0.100438797486794 ENSG00000116754 SRSF11
ENST00000486667 0.300735528617265 0.103324296395736 0.113369520657146 ENSG00000116754 SRSF11
ENST00000481648 0.390794105855557 0.166976301780011 0.108806486168679 ENSG00000116754 SRSF11
ENST00000463116 0.483186708200264 0.245077875292014 0.109577553860148 ENSG00000116754 SRSF11
ENST00000484162 0.947011574829296 0.889445555033682 0.00967030482458211 ENSG00000116754 SRSF11
ENST00000370949 0.948443142390501 0.893060911040154 -0.00928280349731737 ENSG00000116754 SRSF11
ENST00000463859 0.818567768999434 0.66471589371962 -0.0288585955779884 ENSG00000116754 SRSF11
ENST00000460795 0.694314174981248 0.483214308759899 -0.0519815196410919 ENSG00000116754 SRSF11
ENST00000461935 0.779279622463169 0.603202822314948 -0.0391615039737291 ENSG00000116754 SRSF11
ENST00000489188 0.665932971298466 0.445713943728579 -0.0573721729833071 ENSG00000116754 SRSF11
ENST00000370944 0.380915259185119 0.158725092357545 0.0798144274977357 ENSG00000118454 ANKRD13C
ENST00000262346 0.405120452291443 0.178107347773323 0.0789133770884459 ENSG00000118454 ANKRD13C
ENST00000464236 0.567276572480281 0.329726622174034 -0.0942924713529491 ENSG00000118454 ANKRD13C
ENST00000490846 0.190450726311436 0.0449633009324333 0.175665983668559 ENSG00000118454 ANKRD13C
ENST00000498735 0.0739782959192617 0.00907047144207672 0.233581558814425 ENSG00000118454 ANKRD13C
ENST00000370932 0.0126936302896198 0.00060091312242387 0.335454852525746 ENSG00000050628 PTGER3
ENST00000351052 0.0126936302896198 0.00060091312242387 0.335454852525746 ENSG00000050628 PTGER3
ENST00000370931 0.0126936302896198 0.00060091312242387 0.335454852525746 ENSG00000050628 PTGER3
ENST00000497146 0.0126936302896198 0.00060091312242387 0.335454852525746 ENSG00000050628 PTGER3
ENST00000361210 0.0126936302896198 0.00060091312242387 0.335454852525746 ENSG00000050628 PTGER3
ENST00000479353 0.0126936302896198 0.00060091312242387 0.335454852525746 ENSG00000050628 PTGER3
ENST00000460330 0.01271276275802 0.000603194114944157 0.337949476786371 ENSG00000050628 PTGER3
ENST00000354608 0.0135712747185562 0.000664011147694158 0.335423529873155 ENSG00000050628 PTGER3
ENST00000356595 0.000336803449059521 5.81696070948068e-06 0.41060549199193 ENSG00000050628 PTGER3
ENST00000414819 0.000336803449059521 5.81696070948068e-06 0.41060549199193 ENSG00000050628 PTGER3
ENST00000306666 0.00718431229159349 0.000260311419676092 0.378598622195568 ENSG00000050628 PTGER3
ENST00000370924 0.0051553780214511 0.000161383976561444 0.425757134869533 ENSG00000050628 PTGER3
ENST00000450461 0.271926746144843 0.0855888380342641 0.117046100765061 ENSG00000235079 ZRANB2-AS1
ENST00000426999 0.31398067976589 0.112394403627926 0.113811603460421 ENSG00000235079 ZRANB2-AS1
ENST00000370920 0.605696128830372 0.372826201127131 0.0513829994731574 ENSG00000132485 ZRANB2
ENST00000477096 0.523796396708132 0.28441210344992 0.0872779919663044 ENSG00000132485 ZRANB2
ENST00000254821 0.611985568048283 0.380213584957978 0.0506201569591292 ENSG00000132485 ZRANB2
ENST00000487510 0.663782669805898 0.442911828909323 0.0604295288608286 ENSG00000132485 ZRANB2
ENST00000479947 0.705181796686982 0.497411472694025 0.0602033781085015 ENSG00000132485 ZRANB2
ENST00000473260 0.811941350447269 0.65484667817419 0.0389206083594697 ENSG00000132485 ZRANB2
ENST00000557284 0.78677649641859 0.614126253395766 0.0537393820871362 ENSG00000259030 FPGT-TNNI3K
ENST00000524915 0.864306874943923 0.741149139746958 0.0366479411999406 ENSG00000254685 FPGT
ENST00000370899 0.746342860344457 0.553645368037868 0.0630497454648176 ENSG00000259030 FPGT-TNNI3K
ENST00000370895 0.932232379048972 0.861247679625657 0.0190621781005543 ENSG00000259030 FPGT-TNNI3K
ENST00000534632 0.959639855959182 0.915182124784885 -0.011737295078655 ENSG00000259030 FPGT-TNNI3K
ENST00000533006 0.897887219865993 0.799337921473634 0.0284151615357613 ENSG00000259030 FPGT-TNNI3K
ENST00000370891 0.78677649641859 0.614126253395766 0.0537393820871362 ENSG00000116783 TNNI3K
ENST00000370893 0.908997796443435 0.818931331771892 0.0254842554076744 ENSG00000259030 FPGT-TNNI3K
ENST00000370872 0.728675000488113 0.529001614365711 0.0589850435688163 ENSG00000116791 CRYZ
ENST00000340866 0.736522449552292 0.539533113828723 0.0577484924889698 ENSG00000116791 CRYZ
ENST00000492102 0.880046178928233 0.767559972148455 0.0365603371520103 ENSG00000116791 CRYZ
ENST00000417775 0.837796207383422 0.695633496717854 0.0340076332426355 ENSG00000116791 CRYZ
ENST00000370871 0.694874400081469 0.483934713895802 0.064961432944729 ENSG00000116791 CRYZ
ENST00000370870 0.738516445611584 0.542195920004809 0.0563919569896313 ENSG00000116791 CRYZ
ENST00000441120 0.569253576618711 0.331645909899129 0.09525778054135 ENSG00000116791 CRYZ
ENST00000457880 0.917518955926941 0.833931814311087 0.014979955192005 ENSG00000162623 TYW3
ENST00000370867 0.910326686475268 0.821255941232198 0.0161386177390438 ENSG00000162623 TYW3
ENST00000421739 0.979814676129656 0.958059629946787 0.00420277183570058 ENSG00000162623 TYW3
ENST00000479111 0.995859227925313 0.991533020665144 0.000840870133640814 ENSG00000162623 TYW3
ENST00000483990 0.902151800596482 0.806414565470979 0.0220912623510363 ENSG00000162623 TYW3
ENST00000485401 0.824367737989589 0.674130989494029 -0.049423278372949 ENSG00000162623 TYW3
ENST00000486467 0.874950189682626 0.759032148111708 -0.0375642804593569 ENSG00000162623 TYW3
ENST00000467646 0.788710134813018 0.616827696994472 0.0430363779060503 ENSG00000162623 TYW3
ENST00000370841 0.503196963493065 0.264174549775783 0.0645976712563882 ENSG00000117054 ACADM
ENST00000525881 0.82573724304509 0.676580450177553 -0.0364614926446242 ENSG00000117054 ACADM
ENST00000526129 0.667498186461677 0.447865367785283 0.0441537507072105 ENSG00000117054 ACADM
ENST00000526196 0.505208993585207 0.265962425715363 0.0662470938265105 ENSG00000117054 ACADM
ENST00000370834 0.488216928786107 0.249927400182983 0.0675155221094832 ENSG00000117054 ACADM
ENST00000534146 0.810842405321312 0.653034572988434 -0.0394039258521789 ENSG00000117054 ACADM
ENST00000532509 0.690928033876608 0.478958916950432 0.0478636535070342 ENSG00000117054 ACADM
ENST00000473018 0.768644125661576 0.586943890635637 -0.0470997687315928 ENSG00000117054 ACADM
ENST00000541113 0.471832108460148 0.234836329769593 0.0703038272959136 ENSG00000117054 ACADM
ENST00000530953 0.724502390566577 0.52330745871701 0.0434679387323796 ENSG00000117054 ACADM
ENST00000534334 0.644424585266534 0.418882792029255 0.0468957993915638 ENSG00000117054 ACADM
ENST00000525808 0.491550929418057 0.25339751635257 0.0667824710191257 ENSG00000117054 ACADM
ENST00000543667 0.491550929418057 0.25339751635257 0.0667824710191257 ENSG00000117054 ACADM
ENST00000420607 0.553226008755456 0.314998275155774 0.0585664848483525 ENSG00000117054 ACADM
ENST00000529059 0.410845964819184 0.182794042531339 0.0882399455561763 ENSG00000117054 ACADM
ENST00000526930 0.435672806118597 0.203374454961174 0.109622598203753 ENSG00000117054 ACADM
ENST00000532207 0.896765848035054 0.797230516616097 0.0196801437310017 ENSG00000117054 ACADM
ENST00000528016 0.870143605274212 0.750807423852516 -0.0195680476232481 ENSG00000117054 ACADM
ENST00000481374 0.340250722323267 0.12998986747676 0.122120056146696 ENSG00000117054 ACADM
ENST00000535300 0.998339966484015 0.997042036943722 0.000237677922066574 ENSG00000137955 RABGGTB
ENST00000496055 0.989853992802821 0.979558816562527 0.00163807612800026 ENSG00000137955 RABGGTB
ENST00000319942 0.987284458886185 0.973833205120642 0.00209061730103542 ENSG00000137955 RABGGTB
ENST00000473406 0.965410262397313 0.926807729629299 0.00584652748812861 ENSG00000137955 RABGGTB
ENST00000485459 0.983759809646819 0.966415673650339 0.00270684749259949 ENSG00000137955 RABGGTB
ENST00000370826 0.991595448499133 0.982634206878708 0.00152229324388824 ENSG00000137955 RABGGTB
ENST00000497648 0.724141975737249 0.522899499805491 -0.0465175490642969 ENSG00000137955 RABGGTB
ENST00000462042 0.933095183628495 0.862978270629538 0.0122511858309531 ENSG00000137955 RABGGTB
ENST00000470201 0.937933507080779 0.87217752466056 0.0104109028457092 ENSG00000137955 RABGGTB
ENST00000471759 0.947179617914876 0.889797858489326 0.00893726863832245 ENSG00000137955 RABGGTB
ENST00000491266 0.950038779744504 0.896636817661814 0.00837728518457961 ENSG00000137955 RABGGTB
ENST00000461653 0.961394793144125 0.918552775493631 0.00674116002694013 ENSG00000137955 RABGGTB
ENST00000489450 0.951628070355441 0.899756198135852 -0.00844505087866529 ENSG00000137955 RABGGTB
ENST00000467748 0.790352877431861 0.620213178499504 0.0396799138403014 ENSG00000137955 RABGGTB
ENST00000459697 0.739471503238888 0.543538012311043 -0.0540239339391966 ENSG00000137955 RABGGTB
ENST00000328299 0.513928791557856 0.274245339139029 0.135298169253125 ENSG00000184005 ST6GALNAC3
ENST00000464140 0.48783999256848 0.249553341863213 0.150260831024364 ENSG00000184005 ST6GALNAC3
ENST00000370812 0.316320959473309 0.113724923930071 0.118876760149954 ENSG00000142892 PIGK
ENST00000445065 0.316320959473309 0.113724923930071 0.118876760149954 ENSG00000142892 PIGK
ENST00000370813 0.367593102645286 0.149432197018653 0.11989843474988 ENSG00000142892 PIGK
ENST00000487906 0.235568926249657 0.066041217327565 0.153908191551154 ENSG00000142892 PIGK
ENST00000359130 0.744489096057786 0.550946919818477 0.0651639716403602 ENSG00000142892 PIGK
ENST00000478391 0.758458628714731 0.572454970966265 0.0624821981148506 ENSG00000142892 PIGK
ENST00000354567 0.684064067687965 0.469720850561142 0.0849542755308332 ENSG00000154027 AK5
ENST00000344720 0.706394676170294 0.498992886394847 0.0800709453776812 ENSG00000154027 AK5
ENST00000481346 0.192492658005456 0.0459354473653583 0.190161634108272 ENSG00000036549 ZZZ3
ENST00000370801 0.209604935794249 0.053405661631538 0.167460382732487 ENSG00000036549 ZZZ3
ENST00000476275 0.159817334320523 0.0327168017496283 0.192291053780674 ENSG00000036549 ZZZ3
ENST00000370798 0.203819127189267 0.0508680699636712 0.169155347507744 ENSG00000036549 ZZZ3
ENST00000476195 0.186664004558888 0.0433725629931406 0.228063566496607 ENSG00000036549 ZZZ3
ENST00000433749 0.42506422191247 0.194378631109535 0.118633802850262 ENSG00000036549 ZZZ3
ENST00000414381 0.439024882195825 0.206512322636967 0.116308339177933 ENSG00000036549 ZZZ3
ENST00000463166 0.452795785698144 0.218483741659353 0.11653135493339 ENSG00000036549 ZZZ3
ENST00000469944 0.423935782171969 0.193388232855326 0.129163246041547 ENSG00000036549 ZZZ3
ENST00000458763 0.963110143081632 0.922329464359893 0.0119404063971497 ENSG00000036549 ZZZ3
ENST00000370794 0.312930906247929 0.111724890351262 0.0937044152580164 ENSG00000077254 USP33
ENST00000481579 0.365703938697291 0.148192641310834 0.0944367501238925 ENSG00000077254 USP33
ENST00000357428 0.34925564459661 0.136518783008047 0.0901117377276976 ENSG00000077254 USP33
ENST00000370793 0.312930906247929 0.111724890351262 0.0937044152580164 ENSG00000077254 USP33
ENST00000533928 0.885246119577465 0.776827821238574 0.0297284225737518 ENSG00000077254 USP33
ENST00000477949 0.641163211967151 0.414947635420226 0.0961293624030152 ENSG00000077254 USP33
ENST00000370792 0.392284484533485 0.168094489402555 0.0831927732431791 ENSG00000077254 USP33
ENST00000527390 0.540024835481163 0.301289210498343 0.0816007733157478 ENSG00000077254 USP33
ENST00000472462 0.563197589803058 0.325448229991679 0.101468777943707 ENSG00000077254 USP33
ENST00000498328 0.818688628715297 0.664987105358733 0.0475310524814247 ENSG00000077254 USP33
ENST00000461986 0.70450884103204 0.496341069984352 0.0667521840818524 ENSG00000077254 USP33
ENST00000531637 0.869074358226276 0.748913552189617 0.0334270448905328 ENSG00000077254 USP33
ENST00000462192 0.955684739591422 0.907228253466211 0.0130160461887367 ENSG00000077254 USP33
ENST00000524536 0.555785941966884 0.31763556321126 0.0757610995417914 ENSG00000077254 USP33
ENST00000525113 0.457263594462358 0.222331729633152 0.103900903927006 ENSG00000077254 USP33
ENST00000528150 0.421499731443677 0.19150913954649 0.111637810070252 ENSG00000077254 USP33
ENST00000530709 0.355020338021794 0.140752548476989 0.132031283753642 ENSG00000077254 USP33
ENST00000524778 0.484366638883745 0.246312331420223 0.103747315291135 ENSG00000077254 USP33
ENST00000370791 0.402313370616277 0.175891863051821 0.098735309487139 ENSG00000180488 FAM73A
ENST00000443751 0.550735594412764 0.312469059358923 0.0793633922246026 ENSG00000180488 FAM73A
ENST00000477627 0.639892978655445 0.413395926183443 -0.0836873040052406 ENSG00000180488 FAM73A
ENST00000476203 0.490884440883021 0.252835371252673 0.109883379398104 ENSG00000180488 FAM73A
ENST00000401035 0.913634954245888 0.827012058542671 0.0222326989558077 ENSG00000162614 NEXN
ENST00000457030 0.740949036269084 0.545821752037169 -0.0608635180170143 ENSG00000162614 NEXN
ENST00000330010 0.708122316647385 0.501261009302458 -0.0662050251525773 ENSG00000162614 NEXN
ENST00000334785 0.751057500617448 0.560707145473591 -0.0581673026555129 ENSG00000162614 NEXN
ENST00000440324 0.74512304424095 0.551897952626365 -0.0608051688198702 ENSG00000162614 NEXN
ENST00000342754 0.632738092679825 0.404432326105702 -0.0841457290726591 ENSG00000162614 NEXN
ENST00000464998 0.556801075626549 0.31873534921395 -0.106040116248706 ENSG00000162614 NEXN
ENST00000480732 0.622950371176805 0.392256788065785 -0.0897890810565306 ENSG00000162614 NEXN
ENST00000470735 0.469334600683884 0.232601134742635 -0.138959914854308 ENSG00000162614 NEXN
ENST00000492724 0.535255420512815 0.296370907668021 0.0817688036964615 ENSG00000162613 FUBP1
ENST00000488814 0.446032383617103 0.213109315589589 0.104045035539347 ENSG00000162613 FUBP1
ENST00000492405 0.496069349829128 0.257779465438272 0.0886180566286648 ENSG00000162613 FUBP1
ENST00000489495 0.307453702268961 0.108087577589434 0.152219837227257 ENSG00000162613 FUBP1
ENST00000483894 0.184144361187301 0.042360443607686 0.203260495880332 ENSG00000162613 FUBP1
ENST00000480673 0.267941892654795 0.0833259665115304 0.17813424311879 ENSG00000162613 FUBP1
ENST00000474632 0.33612017338045 0.127354689883299 0.150643790263462 ENSG00000162613 FUBP1
ENST00000294623 0.900435590022215 0.803500451881274 -0.0142196584876818 ENSG00000162613 FUBP1
ENST00000370768 0.777177649085912 0.600279568037398 -0.0289322562888429 ENSG00000162613 FUBP1
ENST00000370767 0.77663013003461 0.599549036638563 -0.0289905185747519 ENSG00000162613 FUBP1
ENST00000436586 0.759921705186699 0.574312822697145 -0.0306722361360393 ENSG00000162613 FUBP1
ENST00000487684 0.818726721654296 0.665164963645689 -0.0306043725119254 ENSG00000162613 FUBP1
ENST00000470287 0.657314813352025 0.434870348458708 -0.0496974754688832 ENSG00000162613 FUBP1
ENST00000421641 0.870143605274212 0.750788276803547 -0.020411461326061 ENSG00000162613 FUBP1
ENST00000487931 3.15132832166439e-07 2.57811426076614e-09 0.381943232204525 ENSG00000162616 DNAJB4
ENST00000477671 3.40890767954097e-07 2.80325357490606e-09 0.361893623580078 ENSG00000162616 DNAJB4
ENST00000484662 3.15040492423681e-07 2.57402890468671e-09 0.368104007289576 ENSG00000162616 DNAJB4
ENST00000476882 1.37177297546131e-07 1.02945683029895e-09 0.413253881421036 ENSG00000137960 GIPC2
ENST00000426517 1.2562565912803e-07 9.34799691637507e-10 0.378048730342317 ENSG00000162616 DNAJB4
ENST00000370763 2.40304316102166e-05 2.90064929328789e-07 0.438922187964174 ENSG00000162616 DNAJB4
ENST00000476396 1.65006281073925e-05 1.90279838759158e-07 0.441129677900314 ENSG00000162616 DNAJB4
ENST00000452835 0.181635390833767 0.0412004024392085 0.176925633897086 ENSG00000137959 IFI44L
ENST00000476521 0.24266674866627 0.0697760223970971 0.151778247213416 ENSG00000137959 IFI44L
ENST00000370751 0.241144993280426 0.068997803103563 0.146469903759365 ENSG00000137959 IFI44L
ENST00000342282 0.227688618227344 0.0618484345926751 0.155441867275096 ENSG00000137959 IFI44L
ENST00000459784 0.223560154297073 0.0598285527449565 0.161259914752194 ENSG00000137959 IFI44L
ENST00000476876 0.229604512789877 0.0628131185626252 0.158375910947153 ENSG00000137959 IFI44L
ENST00000486882 0.294430062488903 0.0990728264682454 0.13390399268149 ENSG00000137959 IFI44L
ENST00000462041 0.372612471681392 0.152886549252185 0.120108765875214 ENSG00000137959 IFI44L
ENST00000450498 0.399124766847517 0.173269482015043 0.108761534573263 ENSG00000137959 IFI44L
ENST00000474002 0.363184122672164 0.146342368321283 0.118914141897619 ENSG00000137959 IFI44L
ENST00000494910 0.346358895393795 0.13434906150381 0.117562467530316 ENSG00000137959 IFI44L
ENST00000470323 0.376360654662075 0.155216100197707 0.10103267734311 ENSG00000137965 IFI44
ENST00000370747 0.40014073711314 0.174027744823372 0.0952349765641159 ENSG00000137965 IFI44
ENST00000545124 0.299309411131609 0.102230065969483 0.116141315168213 ENSG00000137965 IFI44
ENST00000438486 0.226493081343779 0.0613053179618376 0.132619448600617 ENSG00000137965 IFI44
ENST00000495254 0.39995186010806 0.173903324940178 0.0952604532958321 ENSG00000137965 IFI44
ENST00000467790 0.337252736822153 0.128122460514981 0.0959242948675408 ENSG00000137965 IFI44
ENST00000472152 0.402361325616483 0.175926013511651 0.094754649689965 ENSG00000137965 IFI44
ENST00000485662 0.784186509953597 0.609974415266995 0.0355727858857953 ENSG00000137965 IFI44
ENST00000476911 0.634304756642645 0.406459489810275 0.049843407501054 ENSG00000137965 IFI44
ENST00000446486 0.566952255286869 0.329346541959747 0.0583551504098738 ENSG00000137965 IFI44
ENST00000452901 0.779469286165094 0.60343803366054 0.0636735607270649 ENSG00000230817 RP4-601K24.1
ENST00000417975 0.413621157585238 0.184966441658413 0.161813042585082 ENSG00000233008 RP11-475O6.1
ENST00000457273 0.646579021463415 0.421698907507516 0.101565512499136 ENSG00000233008 RP11-475O6.1
ENST00000370689 0.0519157942049028 0.00508023996394624 0.223902704078288 ENSG00000142875 PRKACB
ENST00000370688 0.238585376723812 0.0677054000600462 0.193502272750602 ENSG00000142875 PRKACB
ENST00000370685 0.037001281106666 0.00295434554302186 0.216385368831078 ENSG00000142875 PRKACB
ENST00000470673 0.374064126959476 0.153770804317855 0.151344489379107 ENSG00000142875 PRKACB
ENST00000446538 0.743494674144314 0.549520749444718 0.0631035887481737 ENSG00000142875 PRKACB
ENST00000370684 0.59904193964405 0.364456384127425 0.0902239107865816 ENSG00000142875 PRKACB
ENST00000436133 0.677878417810385 0.461594153945168 0.0781648747888975 ENSG00000142875 PRKACB
ENST00000370682 0.0563252507928118 0.00576344798731943 0.199382106072334 ENSG00000142875 PRKACB
ENST00000394838 0.0563252507928118 0.00576344798731943 0.199382106072334 ENSG00000142875 PRKACB
ENST00000432111 0.704551899199122 0.496521594892449 0.0681481963570923 ENSG00000142875 PRKACB
ENST00000450730 0.728923234928137 0.529274282009358 0.0662529898545998 ENSG00000142875 PRKACB
ENST00000370680 0.615306232116793 0.383469712797623 0.0879623452646612 ENSG00000142875 PRKACB
ENST00000413538 0.77288566605311 0.593625677879877 0.0562147543200431 ENSG00000142875 PRKACB
ENST00000417530 0.756813184885139 0.569707725632178 0.0599490045237523 ENSG00000142875 PRKACB
ENST00000394839 0.0625051958559245 0.00677827411669637 0.199248379832306 ENSG00000142875 PRKACB
ENST00000370656 0.390321296294661 0.166497739863937 -0.129576466768959 ENSG00000117133 RPF1
ENST00000370654 0.230692986658263 0.0634954959103381 -0.1082118150708 ENSG00000117133 RPF1
ENST00000487806 0.277142805481767 0.0883579621573693 -0.132648850566214 ENSG00000174021 GNG5
ENST00000370645 0.227542501700243 0.061786583397766 -0.138115035558137 ENSG00000174021 GNG5
ENST00000370641 0.227542501700243 0.061786583397766 -0.138115035558137 ENSG00000174021 GNG5
ENST00000370638 0.493090391388888 0.254712695378834 0.119143327879514 ENSG00000122432 SPATA1
ENST00000263717 0.469525546954522 0.232730506869667 0.0956500382626779 ENSG00000122432 SPATA1
ENST00000484939 0.66222859113685 0.440977087186437 -0.0915761512532846 ENSG00000122432 SPATA1
ENST00000490879 0.385712369060513 0.162701320428997 0.136545609435557 ENSG00000122432 SPATA1
ENST00000468437 0.695104321845016 0.484263723239765 -0.0868939747961312 ENSG00000122432 SPATA1
ENST00000431031 0.408959575985994 0.18121756179709 0.132311060374483 ENSG00000122432 SPATA1
ENST00000554297 0.291197507304134 0.0969570831272662 0.178846105857837 ENSG00000122432 SPATA1
ENST00000460286 0.723717762123767 0.522335295279489 0.0475304378942266 ENSG00000122432 SPATA1
ENST00000370630 0.84942545575335 0.71653307117601 0.0268693041712822 ENSG00000117151 CTBS
ENST00000477677 0.973369283933646 0.94363598973787 0.0050248505134702 ENSG00000117151 CTBS
ENST00000465118 0.840632901935835 0.70107979009865 0.0273614649909337 ENSG00000117151 CTBS
ENST00000370625 0.887339410172862 0.780596818800187 0.020935504101045 ENSG00000117151 CTBS
ENST00000437941 0.372498739779998 0.152762017747253 0.122184691592205 ENSG00000117155 SSX2IP
ENST00000342203 0.372498739779998 0.152762017747253 0.122184691592205 ENSG00000117155 SSX2IP
ENST00000481102 0.233100605999739 0.0646903519869056 0.162527018368634 ENSG00000117155 SSX2IP
ENST00000476905 0.236343997522108 0.066514763690808 0.1613049732291 ENSG00000117155 SSX2IP
ENST00000605755 0.230403268484729 0.0632930157181573 0.16340487518902 ENSG00000117155 SSX2IP
ENST00000603677 0.154426729358489 0.0308970981621922 0.193273925041708 ENSG00000117155 SSX2IP
ENST00000370612 0.17478525169353 0.0383308607229477 0.186107315925899 ENSG00000117155 SSX2IP
ENST00000422026 0.320324202238376 0.116527736638592 0.176075864732532 ENSG00000117155 SSX2IP
ENST00000370608 0.564692667873413 0.326965604219827 0.0864434998318554 ENSG00000153898 MCOLN2
ENST00000463065 0.559702421505731 0.321990894233123 0.0874466480772759 ENSG00000153898 MCOLN2
ENST00000530971 0.986152253623204 0.971310344515514 0.00351785245866663 ENSG00000153898 MCOLN2
ENST00000284027 0.529276789271391 0.290028396729663 0.095176676740215 ENSG00000153898 MCOLN2
ENST00000531325 0.543189006648492 0.304667892460571 0.0957981406239374 ENSG00000153898 MCOLN2
ENST00000531874 0.601531619367986 0.367566980385404 0.0899050152166017 ENSG00000153898 MCOLN2
ENST00000370596 0.283439517642879 0.0919922399427353 0.163073084615021 ENSG00000162643 WDR63
ENST00000370589 0.701891233075608 0.493064032673758 0.073567882210177 ENSG00000055732 MCOLN3
ENST00000341115 0.727115282148098 0.526724423420164 0.0689583618422379 ENSG00000055732 MCOLN3
ENST00000370587 0.883052375912597 0.773064011193024 0.0340881150177773 ENSG00000055732 MCOLN3
ENST00000490600 0.882435814259095 0.7720578858808 0.0342094443243662 ENSG00000055732 MCOLN3
ENST00000341460 0.84155491163749 0.702624634009904 -0.0445380852697067 ENSG00000097096 SYDE2
ENST00000294661 0.73499896777985 0.537508150205078 0.0402424383315463 ENSG00000162642 C1orf52
ENST00000471115 0.734770274673699 0.537200463324005 0.0403169503356806 ENSG00000162642 C1orf52
ENST00000344356 0.49447401587081 0.256203070088333 -0.0822286453880391 ENSG00000162642 C1orf52
ENST00000493514 0.49447401587081 0.256203070088333 -0.0822286453880391 ENSG00000162642 C1orf52
ENST00000370580 0.402204724767509 0.175792657927483 0.100839992081256 ENSG00000142867 BCL10
ENST00000427819 0.0426840123342308 0.00373066090955147 0.350947530857807 ENSG00000223653 RP11-131L23.1
ENST00000426125 0.0317264484662685 0.00234874108232562 0.375840197263527 ENSG00000223653 RP11-131L23.1
ENST00000535924 0.0585181221771243 0.0061013078291728 0.370923162555139 ENSG00000153904 DDAH1
ENST00000483110 0.0585181221771243 0.0061013078291728 0.370923162555139 ENSG00000153904 DDAH1
ENST00000431532 0.904124339211346 0.809953094401586 -0.0213276061181823 ENSG00000117174 ZNHIT6
ENST00000370574 0.928231566296674 0.853499354345573 -0.0168822032986611 ENSG00000117174 ZNHIT6
ENST00000436319 0.147976066632214 0.0287403672296465 0.215172262253636 ENSG00000171502 COL24A1
ENST00000370571 0.142431512260634 0.0268697230794934 0.217595988255722 ENSG00000171502 COL24A1
ENST00000426639 0.159721021825064 0.0326817442624675 0.214489137624721 ENSG00000171502 COL24A1
ENST00000359242 0.328661025045176 0.122256523738913 0.141171603567724 ENSG00000122417 ODF2L
ENST00000460698 0.307612419193424 0.108206844071464 0.155017695728878 ENSG00000122417 ODF2L
ENST00000394731 0.32989116593324 0.123181359267338 0.140857985020834 ENSG00000122417 ODF2L
ENST00000370566 0.32989116593324 0.123181359267338 0.140857985020834 ENSG00000122417 ODF2L
ENST00000370567 0.32989116593324 0.123181359267338 0.140857985020834 ENSG00000122417 ODF2L
ENST00000317336 0.32989116593324 0.123181359267338 0.140857985020834 ENSG00000122417 ODF2L
ENST00000462648 0.583891979672065 0.347682170232988 0.0994350627658029 ENSG00000122417 ODF2L
ENST00000294678 0.345121200184498 0.133467750293895 0.137258822822111 ENSG00000122417 ODF2L
ENST00000531412 0.304732400944354 0.10615054549644 0.158642906743142 ENSG00000122417 ODF2L
ENST00000476054 0.553777563541907 0.315603010942127 0.0932518077370559 ENSG00000122417 ODF2L
ENST00000473792 0.383623420906228 0.161029726160867 0.164327906776466 ENSG00000122417 ODF2L
ENST00000524695 0.252013290565093 0.0747697113858805 0.175425258622564 ENSG00000122417 ODF2L
ENST00000472144 0.867446004954793 0.746202713105487 0.0345720921616645 ENSG00000122417 ODF2L
ENST00000463933 0.693949601475104 0.482718528075321 0.0776140093327041 ENSG00000122417 ODF2L
ENST00000534092 0.102141567287667 0.0152334081792322 0.239787344071861 ENSG00000122417 ODF2L
ENST00000496592 0.146690527985673 0.0282701264865159 0.212417529901562 ENSG00000122417 ODF2L
ENST00000488879 0.181414201542295 0.0410731769391491 0.181363086386141 ENSG00000122417 ODF2L
ENST00000479890 0.181472887286996 0.0411344171048171 0.181362428472189 ENSG00000122417 ODF2L
ENST00000486557 0.121263070787906 0.0204704891030837 0.234004580727731 ENSG00000122417 ODF2L
ENST00000472368 0.256654389933275 0.0773036761358708 0.182967911306082 ENSG00000122417 ODF2L
ENST00000480440 0.560725182975438 0.323168893696551 0.107288467188384 ENSG00000122417 ODF2L
ENST00000394733 0.474887511987323 0.237662103156949 0.104678509911378 ENSG00000122417 ODF2L
ENST00000478286 0.521232135093029 0.281725062733113 0.104034479363764 ENSG00000122417 ODF2L
ENST00000486215 0.459812992266949 0.224436408480118 0.127619198737076 ENSG00000122417 ODF2L
ENST00000370558 0.593063082769921 0.357652877121536 0.0480705793651966 ENSG00000097033 SH3GLB1
ENST00000535010 0.84155491163749 0.702631504668234 0.0222788118542881 ENSG00000097033 SH3GLB1
ENST00000482504 0.795473017643103 0.628205872687786 0.0286468426381873 ENSG00000097033 SH3GLB1
ENST00000602603 0.634280966022059 0.406413139712521 -0.0852781137771463 ENSG00000097033 SH3GLB1
ENST00000331835 0.468010918772878 0.231569164980033 -0.056575102475718 ENSG00000183291 SEP15
ENST00000370554 0.483152782993852 0.245020953347589 -0.0556367646013415 ENSG00000183291 SEP15
ENST00000469566 0.477181970354516 0.239516509086823 -0.0577146407351322 ENSG00000183291 SEP15
ENST00000401030 0.520406383927834 0.280827808482129 -0.0537476513159571 ENSG00000183291 SEP15
ENST00000497861 0.591504125177142 0.356060137908932 -0.0500558696085056 ENSG00000183291 SEP15
ENST00000467557 0.566427820740447 0.328726513189997 -0.0530290424875055 ENSG00000183291 SEP15
ENST00000370551 0.430807549098093 0.199136189338835 0.157960644052305 ENSG00000153936 HS2ST1
ENST00000370550 0.297477725702883 0.101089643563102 0.176478069799108 ENSG00000153936 HS2ST1
ENST00000591456 0.250678442882306 0.0739838724864059 0.210327909777021 ENSG00000153936 HS2ST1
ENST00000370548 0.186978612115593 0.0434753090014566 0.200851367306313 ENSG00000267561 RP5-1052I5.2
ENST00000356813 0.193421804906803 0.0463452620303809 0.197276464705774 ENSG00000153936 HS2ST1
ENST00000370544 0.144654299691593 0.0275791939383776 -0.168198488168432 ENSG00000143013 LMO4
ENST00000495705 0.281374833603105 0.0907897720661036 -0.156855685673355 ENSG00000143013 LMO4
ENST00000370542 0.210237606126084 0.0536988209582262 -0.157685756979419 ENSG00000143013 LMO4
ENST00000489303 0.336054986256532 0.127319334602196 -0.125038172734782 ENSG00000143013 LMO4
ENST00000316005 0.331536101884152 0.124205578699509 0.15033407895942 ENSG00000065243 PKN2
ENST00000370521 0.304402424199676 0.105909740060467 0.13184832862066 ENSG00000065243 PKN2
ENST00000370505 0.321880285084629 0.117655445240903 0.133025439887513 ENSG00000065243 PKN2
ENST00000370513 0.33991985838926 0.129771642921516 0.129305529552753 ENSG00000065243 PKN2
ENST00000436111 0.77921296545494 0.603078560022632 0.0477246967748661 ENSG00000065243 PKN2
ENST00000544045 0.462930486192918 0.227254737929202 0.0888553309224997 ENSG00000065243 PKN2
ENST00000449189 0.808579169379147 0.649371052214067 -0.0489327650757965 ENSG00000065243 PKN2
ENST00000495119 0.369439085037884 0.150666825112851 0.151150674212069 ENSG00000065243 PKN2
ENST00000370500 0.120293099797968 0.0202050296366044 -0.110068694047895 ENSG00000137947 GTF2B
ENST00000448623 0.131097031003413 0.0232889873064334 -0.109167823114614 ENSG00000137947 GTF2B
ENST00000494819 0.163138468400891 0.033920729406564 -0.109753346853218 ENSG00000137947 GTF2B
ENST00000418217 0.197513845439462 0.0481921340266206 -0.106250058728991 ENSG00000137947 GTF2B
ENST00000486078 0.306935344167181 0.107656290027469 -0.0938357964643689 ENSG00000137947 GTF2B
ENST00000471296 0.402313370616277 0.175895424982525 -0.0837359677735013 ENSG00000137947 GTF2B
ENST00000471471 0.432785270946549 0.200992709307248 -0.0787856210728137 ENSG00000137947 GTF2B
ENST00000446900 0.281263045174872 0.090722402419894 0.0844315547056302 ENSG00000137944 CCBL2
ENST00000370491 0.330683816881897 0.123665490341461 0.0750375515751261 ENSG00000137944 CCBL2
ENST00000260508 0.337020335916372 0.127937067270266 0.074490426872839 ENSG00000137944 CCBL2
ENST00000370485 0.320504604900716 0.116671490896033 0.0775068254600145 ENSG00000137944 CCBL2
ENST00000370486 0.441203406079715 0.208820737934834 0.0651735618119858 ENSG00000137944 CCBL2
ENST00000321792 0.384737010100809 0.161932033339473 0.0722974341372789 ENSG00000213516 RBMXL1
ENST00000399794 0.388109615733031 0.164627329207393 0.0716262463153731 ENSG00000213516 RBMXL1
ENST00000413769 0.470950819969499 0.233964151417909 0.0774405624371984 ENSG00000213516 RBMXL1
ENST00000370481 0.570838183944228 0.333395709626169 -0.0647762115584161 ENSG00000117226 GBP3
ENST00000370482 0.571435897545672 0.333962240876611 -0.0646977602521311 ENSG00000117226 GBP3
ENST00000489444 0.569879491225623 0.332245483801995 -0.064910941935603 ENSG00000117226 GBP3
ENST00000493594 0.540979078974671 0.30224473524129 -0.0681385924624556 ENSG00000117226 GBP3
ENST00000235878 0.36779765953318 0.1495620031663 -0.0937796026683502 ENSG00000117226 GBP3
ENST00000461384 0.309323290408706 0.109426600077043 -0.106911925115195 ENSG00000117226 GBP3
ENST00000445969 0.377722322832708 0.156251750904576 -0.0968682230987226 ENSG00000117226 GBP3
ENST00000564665 0.337553342846378 0.128265203895267 -0.105319649119185 ENSG00000117226 GBP3
ENST00000475853 0.433922733301658 0.201984200782925 -0.0897184216210412 ENSG00000117226 GBP3
ENST00000568006 0.462566807873422 0.226919750626487 -0.0849322506756891 ENSG00000117226 GBP3
ENST00000564037 0.292979345450899 0.0980489386386745 -0.128361352636972 ENSG00000117226 GBP3
ENST00000370473 0.539211925689205 0.300339828642561 -0.0669115572424917 ENSG00000117228 GBP1
ENST00000484970 0.169697303886735 0.036400734444687 -0.135883561707425 ENSG00000117228 GBP1
ENST00000479889 0.127836743355315 0.0223675744553516 -0.150457043126262 ENSG00000117228 GBP1
ENST00000468959 0.142868110023554 0.0270206466016382 -0.141600178853312 ENSG00000117228 GBP1
ENST00000495131 0.474994635006762 0.237762286315629 -0.0684281552983312 ENSG00000117228 GBP1
ENST00000459831 0.886376091714089 0.77893868591571 -0.0193058296199498 ENSG00000117228 GBP1
ENST00000493139 0.869514881356147 0.749696835417176 -0.0223407766404034 ENSG00000117228 GBP1
ENST00000469194 0.320874952438582 0.116874196546138 -0.118267478173506 ENSG00000117228 GBP1
ENST00000439531 0.875915245547603 0.760543017952607 0.0300491439477013 ENSG00000234518 PTGES3P1
ENST00000451566 0.875915245547603 0.760543017952607 0.0300491439477013 ENSG00000234518 PTGES3P1
ENST00000464839 0.720757793790764 0.518530567668769 -0.0323321780447266 ENSG00000162645 GBP2
ENST00000370466 0.644891256223194 0.419428386955913 -0.04025400000263 ENSG00000162645 GBP2
ENST00000493802 0.186106661431886 0.0431525735588715 -0.103731524563653 ENSG00000162645 GBP2
ENST00000463660 0.728327665503827 0.528434571812233 -0.0287345462357609 ENSG00000162645 GBP2
ENST00000355754 0.844964413457882 0.708139641880392 0.0230267933871455 ENSG00000162654 GBP4
ENST00000471938 0.815439173938836 0.660098136279632 0.0279169922290575 ENSG00000162654 GBP4
ENST00000481397 0.813114343718379 0.656624022698446 0.0286681475378862 ENSG00000162654 GBP4
ENST00000481145 0.650690779637232 0.427073249381009 -0.0458530994682138 ENSG00000154451 GBP5
ENST00000343435 0.75666520385732 0.569508353711297 -0.0343980205385193 ENSG00000154451 GBP5
ENST00000370459 0.87429584571218 0.757856678076734 -0.0185214366822059 ENSG00000154451 GBP5
ENST00000471171 0.717091101257516 0.513831030202724 -0.0372523386798611 ENSG00000154451 GBP5
ENST00000437128 0.793586536330365 0.625355484605457 -0.0293829849552637 ENSG00000237568 RP4-620F22.2
ENST00000490568 0.79355350493456 0.625310978905142 -0.0289296802914971 ENSG00000154451 GBP5
ENST00000443807 0.826916358852081 0.678334261265134 -0.0265019278497348 ENSG00000154451 GBP5
ENST00000513638 0.963730152324713 0.923595526653166 0.00810048479885988 ENSG00000225492 GBP1P1
ENST00000394662 0.915599757587927 0.830580955249778 0.0181735460718422 ENSG00000225492 GBP1P1
ENST00000449440 0.248515154745778 0.0727691375230927 0.173597634637411 ENSG00000197147 LRRC8B
ENST00000358200 0.176108829864073 0.0388817262438113 0.182037829404441 ENSG00000197147 LRRC8B
ENST00000330947 0.132741844198565 0.0238632654660109 0.18077489433237 ENSG00000197147 LRRC8B
ENST00000439853 0.115742804496458 0.0188730907732547 0.156625629951603 ENSG00000197147 LRRC8B
ENST00000443562 0.0571186235147921 0.00588700544232302 0.192241225086118 ENSG00000231999 RP5-1007M22.2
ENST00000415584 0.698202945574938 0.488326574730667 -0.0790648052969333 ENSG00000231999 RP5-1007M22.2
ENST00000429074 0.350281265935966 0.137311263302299 0.139782005411932 ENSG00000230735 RP11-413E1.4
ENST00000370454 0.114641376369561 0.0185618736203546 0.177225826938501 ENSG00000171488 LRRC8C
ENST00000479252 0.0904692054356719 0.0124703665410965 0.1874347876609 ENSG00000171488 LRRC8C
ENST00000370453 0.164722371336558 0.0345361747596102 0.176763435340098 ENSG00000271949 RP11-302M6.4
ENST00000482063 0.229310695173534 0.0626647156985382 0.164002455892723 ENSG00000171488 LRRC8C
ENST00000525774 0.352244516029071 0.138602105489057 0.152654987967689 ENSG00000171492 LRRC8D
ENST00000337338 0.378823062611834 0.157001719406734 0.127476360183815 ENSG00000171492 LRRC8D
ENST00000394593 0.373951322213936 0.153693195626576 0.129005388987035 ENSG00000171492 LRRC8D
ENST00000532201 0.363131523916527 0.14628572696219 0.148363850628193 ENSG00000171492 LRRC8D
ENST00000414841 0.368124532982375 0.149790064083083 0.148189244365327 ENSG00000171492 LRRC8D
ENST00000527156 0.361459087665741 0.14513532351305 0.14890470117151 ENSG00000171492 LRRC8D
ENST00000441269 0.305170728554282 0.106435101629926 0.165061637269394 ENSG00000171492 LRRC8D
ENST00000394583 0.589309563904093 0.353594476760515 0.0596983394218142 ENSG00000162664 ZNF326
ENST00000340281 0.607256316573914 0.374505430806141 0.0563525833326471 ENSG00000162664 ZNF326
ENST00000361911 0.516995569576806 0.277370078669208 0.110127955601443 ENSG00000162664 ZNF326
ENST00000370447 0.681335422796203 0.466007820331253 0.0460381661788402 ENSG00000162664 ZNF326
ENST00000455342 0.675217328518161 0.457955060501906 0.0474545799855516 ENSG00000162664 ZNF326
ENST00000370440 0.0182445246353464 0.0010070173836081 0.276486620011357 ENSG00000122482 ZNF644
ENST00000347275 0.0179410530555545 0.000982681742052906 0.276746183639005 ENSG00000122482 ZNF644
ENST00000337393 0.0185399328767769 0.0010309652027262 0.274026782112227 ENSG00000122482 ZNF644
ENST00000361321 0.0196614342674095 0.00112574902415793 0.274398468956783 ENSG00000122482 ZNF644
ENST00000467231 0.0205571760822882 0.00120703357198794 0.274092411315503 ENSG00000122482 ZNF644
ENST00000479798 0.00923010476967656 0.000372587562959287 0.306851001851595 ENSG00000122482 ZNF644
ENST00000482709 0.299242704818236 0.102188706417254 0.171528974846203 ENSG00000122482 ZNF644
ENST00000498303 0.0974969515161961 0.0141304078865722 0.244502513075042 ENSG00000122482 ZNF644
ENST00000474405 0.216637625936246 0.0565654353550199 0.22140126665944 ENSG00000122482 ZNF644
ENST00000495966 0.420667247194721 0.190856270741539 0.138358770865259 ENSG00000122482 ZNF644
ENST00000370425 0.838763007656288 0.697640814673878 -0.0370475151878309 ENSG00000162669 HFM1
ENST00000294696 0.838763007656288 0.697640814673878 -0.0370475151878309 ENSG00000162669 HFM1
ENST00000370424 0.838763007656288 0.697640814673878 -0.0370475151878309 ENSG00000162669 HFM1
ENST00000481900 0.837265841904607 0.694698259253687 -0.0375021155656642 ENSG00000162669 HFM1
ENST00000488023 0.837265841904607 0.694698259253687 -0.0375021155656642 ENSG00000162669 HFM1
ENST00000448819 0.837265841904607 0.694698259253687 -0.0375021155656642 ENSG00000162669 HFM1
ENST00000427444 0.838175817248665 0.696511481518123 -0.0372695152445321 ENSG00000162669 HFM1
ENST00000430031 0.861224089003175 0.736324050312535 0.0354361172864451 ENSG00000097046 CDC7
ENST00000234626 0.773357705138682 0.594372967776639 0.0571084142398007 ENSG00000097046 CDC7
ENST00000428239 0.765665023459431 0.582432753842957 0.0589271296708151 ENSG00000097046 CDC7
ENST00000486509 0.984417657914802 0.967998384228477 -0.00473862119038514 ENSG00000097046 CDC7
ENST00000212355 0.0869113436516937 0.0116605459020731 0.193722301362605 ENSG00000069702 TGFBR3
ENST00000533089 0.0715034656116035 0.00851375225611599 0.198718142019973 ENSG00000069702 TGFBR3
ENST00000370399 0.119429370373079 0.0199410890822169 0.190366608448512 ENSG00000069702 TGFBR3
ENST00000525962 0.105818265655266 0.0162000629934876 0.192390797597839 ENSG00000069702 TGFBR3
ENST00000532540 0.12045054784036 0.020241660519759 0.191641936025551 ENSG00000069702 TGFBR3
ENST00000465892 0.166949199417099 0.0353700996006336 0.178847118178322 ENSG00000069702 TGFBR3
ENST00000470600 0.796402328083518 0.629584086818574 0.0514773610112271 ENSG00000069702 TGFBR3
ENST00000468996 0.347381522987003 0.135131775946164 0.168741617553999 ENSG00000069702 TGFBR3
ENST00000417833 0.66661563662171 0.446748391134837 0.0859201739180457 ENSG00000069702 TGFBR3
ENST00000370360 0.90694663676954 0.815709796853498 0.0192694993479593 ENSG00000174842 GLMN
ENST00000534881 0.90694663676954 0.815709796853498 0.0192694993479593 ENSG00000174842 GLMN
ENST00000495106 0.905652270748435 0.812664223543092 0.019594210515708 ENSG00000174842 GLMN
ENST00000495852 0.813327295571642 0.657022670791297 0.0380456304553609 ENSG00000174842 GLMN
ENST00000463560 0.889043919379428 0.783750161738543 -0.0241004766452574 ENSG00000174842 GLMN
ENST00000487911 0.353897834954492 0.139880276114739 -0.178262953716542 ENSG00000174842 GLMN
ENST00000610020 0.423504576213457 0.19305226625752 0.0864472932493043 ENSG00000122484 RPAP2
ENST00000484158 0.47214637471743 0.235117506284416 0.0972684331864933 ENSG00000122484 RPAP2
ENST00000477322 0.488013792776398 0.249740255060957 0.0864528822672235 ENSG00000122484 RPAP2
ENST00000427103 0.660818353153313 0.439363655045282 -0.0730127720603691 ENSG00000162676 GFI1
ENST00000370332 0.663980785512333 0.443175539988239 -0.0740854582379286 ENSG00000162676 GFI1
ENST00000294702 0.664765508806858 0.44411871419288 -0.0722154002832417 ENSG00000162676 GFI1
ENST00000370331 0.00260881685171568 6.54348147546355e-05 0.389089749746503 ENSG00000067208 EVI5
ENST00000540033 0.00260881685171568 6.54348147546355e-05 0.389089749746503 ENSG00000067208 EVI5
ENST00000543509 0.00161797069902023 3.68198682471071e-05 0.41714497967498 ENSG00000067208 EVI5
ENST00000491940 0.0126990453875212 0.000601953427896375 0.402844284986865 ENSG00000067208 EVI5
ENST00000468580 0.028136612416075 0.00196040213792408 0.381120651428969 ENSG00000067208 EVI5
ENST00000492613 0.0462928552579774 0.00425207868375972 0.359047681005341 ENSG00000067208 EVI5
ENST00000474806 0.0423379534233326 0.00367545055652605 0.334658543694366 ENSG00000067208 EVI5
ENST00000466778 0.170606675219559 0.0367725197505232 0.260987831191691 ENSG00000067208 EVI5
ENST00000370321 0.2842424342142 0.0924601350076842 -0.0955321586694079 ENSG00000122406 RPL5
ENST00000470843 0.165093961747378 0.0346803939981121 -0.124692606443099 ENSG00000122406 RPL5
ENST00000315741 0.181439778337682 0.0410934539277801 -0.119446522238838 ENSG00000122406 RPL5
ENST00000461952 0.15888910073041 0.032387788768362 -0.127409648191346 ENSG00000122406 RPL5
ENST00000497519 0.678412932112657 0.462299920402409 -0.0424864125039835 ENSG00000122406 RPL5
ENST00000370310 0.167021188210584 0.035387116634582 0.20214961251968 ENSG00000154511 FAM69A
ENST00000540243 0.269006099454186 0.0839128202083515 0.0966700657378675 ENSG00000143033 MTF2
ENST00000545708 0.269006099454186 0.0839128202083515 0.0966700657378675 ENSG00000143033 MTF2
ENST00000370298 0.269006099454186 0.0839128202083515 0.0966700657378675 ENSG00000143033 MTF2
ENST00000474314 0.515736289857327 0.276132521881881 0.0815696135226734 ENSG00000143033 MTF2
ENST00000473430 0.573486673964421 0.336136694514782 0.0693975278507051 ENSG00000143033 MTF2
ENST00000494963 0.524564630517068 0.285180304904035 0.0765993896130771 ENSG00000143033 MTF2
ENST00000471953 0.261090264067364 0.0796829084408573 0.0972063390112545 ENSG00000143033 MTF2
ENST00000370303 0.270449389119386 0.084734653069759 0.095099822135302 ENSG00000143033 MTF2
ENST00000467953 0.347717026623327 0.135375767382053 0.0908763692437583 ENSG00000143033 MTF2
ENST00000497976 0.227854381342183 0.0619985549712396 0.129977275048054 ENSG00000143033 MTF2
ENST00000476037 0.280930233430065 0.0905317721684487 0.110128205200889 ENSG00000143033 MTF2
ENST00000487263 0.31451973349381 0.112694399536055 0.113357768136756 ENSG00000143033 MTF2
ENST00000489480 0.893790055208019 0.792232043262535 0.0188127418073241 ENSG00000143033 MTF2
ENST00000370282 0.52554015172648 0.286232795029749 0.0585357095292669 ENSG00000117500 TMED5
ENST00000370290 0.63588747880245 0.40877471284699 0.0456846324024692 ENSG00000117500 TMED5
ENST00000483033 0.554987461473617 0.316840710388155 0.0641839195484531 ENSG00000117500 TMED5
ENST00000479918 0.46797382645835 0.231526079918781 0.0593326960484109 ENSG00000117500 TMED5
ENST00000370280 0.617188072827652 0.385554714770123 0.0450807300224122 ENSG00000117500 TMED5
ENST00000343253 0.122736519705586 0.0209021425603949 0.129920650690775 ENSG00000122483 CCDC18
ENST00000528942 0.687198788740788 0.47407950965042 -0.0609117430663545 ENSG00000122483 CCDC18
ENST00000334652 0.0570738393220269 0.00587877014018912 0.189978941172001 ENSG00000122483 CCDC18
ENST00000557479 0.0570738393220269 0.00587877014018912 0.189978941172001 ENSG00000122483 CCDC18
ENST00000338949 0.0570738393220269 0.00587877014018912 0.189978941172001 ENSG00000122483 CCDC18
ENST00000401026 0.0584804166621525 0.00609226380811735 0.189626073551082 ENSG00000122483 CCDC18
ENST00000448243 0.636965218592356 0.409867650830951 0.0867871202268721 ENSG00000122483 CCDC18
ENST00000370276 0.0649846850375814 0.00725135367609579 0.198449241174856 ENSG00000122483 CCDC18
ENST00000479653 0.268743205988145 0.083761940942586 0.174183935885149 ENSG00000122483 CCDC18
ENST00000481180 0.0759572914516135 0.00946324973670759 0.225885955902022 ENSG00000122483 CCDC18
ENST00000455267 0.112746077979931 0.0180650656501789 0.188473395638976 ENSG00000122483 CCDC18
ENST00000421014 0.513623769218416 0.273877884792911 0.114351136337297 ENSG00000122483 CCDC18
ENST00000447456 0.419406426443773 0.18976975752621 0.146295243632682 ENSG00000122483 CCDC18
ENST00000413606 0.444721872633276 0.212083009538925 0.0965349178220069 ENSG00000223745 RP4-717I23.3
ENST00000602488 0.331743763608671 0.124385064068856 0.171240917882446 ENSG00000223745 RP4-717I23.3
ENST00000457025 0.226305754983764 0.0612186613846983 0.14650403978892 ENSG00000223745 RP4-717I23.3
ENST00000446528 0.227988020725437 0.0620762444787204 0.153186815183788 ENSG00000223745 RP4-717I23.3
ENST00000451302 0.599327508188555 0.364726003298072 0.0662425055675306 ENSG00000223745 RP4-717I23.3
ENST00000415150 0.361061802131366 0.1448235182062 0.12610392839345 ENSG00000223745 RP4-717I23.3
ENST00000455474 0.233247942528025 0.0647411025461206 0.147758426923908 ENSG00000223745 RP4-717I23.3
ENST00000447577 0.288291484137197 0.0949434035532323 0.124615432208686 ENSG00000223745 RP4-717I23.3
ENST00000442860 0.376532841053495 0.155364194917198 0.123856559634574 ENSG00000223745 RP4-717I23.3
ENST00000414430 0.398137590939882 0.172437239034821 0.118153348929631 ENSG00000223745 RP4-717I23.3
ENST00000429859 0.234318587793652 0.0652955642686278 0.148358451324677 ENSG00000223745 RP4-717I23.3
ENST00000427669 0.401680918618956 0.17529098885782 0.117652308652746 ENSG00000223745 RP4-717I23.3
ENST00000424517 0.350144729959471 0.137205927277399 0.128122073362046 ENSG00000223745 RP4-717I23.3
ENST00000450843 0.332603808864729 0.125066119506207 0.122239108830766 ENSG00000223745 RP4-717I23.3
ENST00000440778 0.247999096000287 0.0725405214870228 0.152615710554584 ENSG00000223745 RP4-717I23.3
ENST00000421202 0.618394803843582 0.386969818642535 0.0724065918482722 ENSG00000223745 RP4-717I23.3
ENST00000436200 0.245660370334552 0.071304838120656 0.159007079772746 ENSG00000223745 RP4-717I23.3
ENST00000432741 0.200639081401001 0.0495378357664456 0.170529946150104 ENSG00000223745 RP4-717I23.3
ENST00000411670 0.682114446945428 0.466908344704901 0.0598859992452402 ENSG00000223745 RP4-717I23.3
ENST00000452347 0.752909461999408 0.563820068752604 -0.0564743256086652 ENSG00000223745 RP4-717I23.3
ENST00000438777 0.765703755626499 0.582510777066258 -0.0555889609499147 ENSG00000223745 RP4-717I23.3
ENST00000449305 0.740466517829186 0.545106829516929 -0.0609979515400802 ENSG00000223745 RP4-717I23.3
ENST00000457387 0.731695564825495 0.53283406054622 -0.0632233029832195 ENSG00000223745 RP4-717I23.3
ENST00000445076 0.72650399243837 0.525851313280842 -0.0646219122905073 ENSG00000223745 RP4-717I23.3
ENST00000370272 0.643413011325302 0.417641412957521 -0.0476750390377158 ENSG00000117505 DR1
ENST00000370267 0.333839253765372 0.125848248956674 -0.094356432599399 ENSG00000117505 DR1
ENST00000481583 0.892395179482252 0.789326091776256 0.024526212058432 ENSG00000117505 DR1
ENST00000370256 0.311298598845321 0.110720944636822 0.137820572970893 ENSG00000137942 FNBP1L
ENST00000271234 0.311298598845321 0.110720944636822 0.137820572970893 ENSG00000137942 FNBP1L
ENST00000260506 0.311298598845321 0.110720944636822 0.137820572970893 ENSG00000137942 FNBP1L
ENST00000604705 0.421604947996332 0.191609611722442 0.11928562657639 ENSG00000137942 FNBP1L
ENST00000370253 0.315683527307905 0.113311925788206 0.136921853710609 ENSG00000137942 FNBP1L
ENST00000424449 0.739665198894746 0.543775393107679 0.0686332320847247 ENSG00000137942 FNBP1L
ENST00000370247 0.0303095898914357 0.00219300016406697 0.227500082882058 ENSG00000137936 BCAR3
ENST00000260502 0.0812360341685667 0.010444620698099 0.1920093344154 ENSG00000137936 BCAR3
ENST00000370244 0.103178182817592 0.0154905231927309 0.180367817214332 ENSG00000137936 BCAR3
ENST00000539242 0.154232125829799 0.0308255058578549 0.187756527148581 ENSG00000137936 BCAR3
ENST00000370243 0.0664748154198102 0.00753145627249993 0.200851566340643 ENSG00000137936 BCAR3
ENST00000538653 0.328905834529737 0.122475271956131 0.187498831400891 ENSG00000137936 BCAR3
ENST00000427243 0.118168227604756 0.0195685780337486 0.27874039514754 ENSG00000224093 RP5-1033H22.2
ENST00000417401 0.0446175936238425 0.0040123718309215 0.310769610330936 ENSG00000224093 RP5-1033H22.2
ENST00000479503 0.17513448535474 0.0384777918864339 0.18508896092679 ENSG00000137936 BCAR3
ENST00000436063 0.0431065344345819 0.00378763775914215 0.180916311512937 ENSG00000067334 DNTTIP2
ENST00000462746 0.0760848695313227 0.0094871862704501 0.238884087941687 ENSG00000067334 DNTTIP2
ENST00000496535 0.0061527327663965 0.000208945708424443 0.276944422006061 ENSG00000067334 DNTTIP2
ENST00000359208 0.0487318918585286 0.00459816745033871 0.177449209943819 ENSG00000067334 DNTTIP2
ENST00000460191 0.121972762792847 0.0206766710320548 0.147343975434652 ENSG00000067334 DNTTIP2
ENST00000496672 0.299939000308167 0.102752623312666 0.107668379903521 ENSG00000067334 DNTTIP2
ENST00000528680 0.695771318753674 0.485193049935461 0.0506209781499392 ENSG00000067334 DNTTIP2
ENST00000370238 5.49982963448542e-25 4.18551864709436e-28 0.988057646111427 ENSG00000023909 GCLM
ENST00000467772 1.81180759717662e-40 4.02160043343753e-44 1.08001203220954 ENSG00000023909 GCLM
ENST00000462183 9.09171471657166e-32 4.7087911415617e-35 1.16589135694199 ENSG00000023909 GCLM
ENST00000394233 0.0470019006488444 0.00435496264718758 0.226232896558907 ENSG00000117528 ABCD3
ENST00000454898 0.0637218507707482 0.00702355441699376 0.223534403282947 ENSG00000117528 ABCD3
ENST00000536817 0.0681987589967315 0.00784787799466664 0.216773761855897 ENSG00000117528 ABCD3
ENST00000370214 0.0493022218875163 0.00470150457006386 0.224285621507442 ENSG00000117528 ABCD3
ENST00000315713 0.0654186750036698 0.00733891955574793 0.248420510689211 ENSG00000117528 ABCD3
ENST00000468860 0.0546648124288242 0.00549658447542417 0.258100070835095 ENSG00000117528 ABCD3
ENST00000484213 0.196860232407873 0.0479057291666379 0.174746083663546 ENSG00000117528 ABCD3
ENST00000334047 4.02775245664457e-08 2.70761826298338e-10 0.631457583956926 ENSG00000117525 F3
ENST00000370207 4.07106889198337e-08 2.74104037057089e-10 0.632159941807773 ENSG00000117525 F3
ENST00000478217 9.07389686823047e-09 5.42847469840971e-11 0.669466368471815 ENSG00000117525 F3
ENST00000480356 4.17266900461488e-08 2.81385790458021e-10 0.633269754983814 ENSG00000117525 F3
ENST00000442418 2.12460432180685e-16 3.90746284174224e-19 1.08619497030868 ENSG00000224081 LINC01057
ENST00000452922 2.36136060868948e-16 4.39281111870275e-19 1.08645926034296 ENSG00000224081 LINC01057
ENST00000421997 2.85676801440228e-16 5.40499819867041e-19 1.08438215950899 ENSG00000224081 LINC01057
ENST00000414374 7.56703686795506e-16 1.48766909854204e-18 1.07393269911595 ENSG00000224081 LINC01057
ENST00000418366 7.82034733354884e-16 1.54573555515187e-18 1.07376483260311 ENSG00000224081 LINC01057
ENST00000370206 0.739483266512786 0.54355447494247 -0.0659613020280809 ENSG00000117519 CNN3
ENST00000538964 0.75618123748079 0.568817919243328 -0.0618618059038054 ENSG00000117519 CNN3
ENST00000394202 0.733586234518564 0.535280915280307 -0.067964972562292 ENSG00000117519 CNN3
ENST00000545882 0.676420395459917 0.459721923158185 -0.083372929783896 ENSG00000117519 CNN3
ENST00000370205 0.995325936288442 0.990341662590886 0.00144823569060366 ENSG00000172339 ALG14
ENST00000604534 0.944199785922482 0.88438910732444 -0.013301885124775 ENSG00000271092 TMEM56-RWDD3
ENST00000604203 0.676088039023467 0.459319874977956 0.0656006963745215 ENSG00000271092 TMEM56-RWDD3
ENST00000370202 0.634497059738086 0.406881012201657 0.0743121320859713 ENSG00000122481 RWDD3
ENST00000429514 0.861131456597186 0.736160947458739 0.0303790734680623 ENSG00000122481 RWDD3
ENST00000263893 0.634497059738086 0.406881012201657 0.0743121320859713 ENSG00000122481 RWDD3
ENST00000492639 0.984250785631752 0.967586613621245 0.00410132937371199 ENSG00000122481 RWDD3
ENST00000495272 0.634497059738086 0.406881012201657 0.0743121320859713 ENSG00000122481 RWDD3
ENST00000497058 0.634497059738086 0.406881012201657 0.0743121320859713 ENSG00000122481 RWDD3
ENST00000473397 0.634497059738086 0.406881012201657 0.0743121320859713 ENSG00000122481 RWDD3
ENST00000444665 0.462067041018794 0.226498375696511 0.122330570682747 ENSG00000228852 RP11-57H12.5
ENST00000468715 0.468788162472232 0.232097435956006 -0.107171799765126 ENSG00000137970 RPL7P9
ENST00000482253 0.0582592670706575 0.00606306739927168 0.21030361831736 ENSG00000117569 PTBP2
ENST00000609116 0.0586776681685815 0.00612789793218658 0.201677539678384 ENSG00000117569 PTBP2
ENST00000460706 0.375727194259843 0.154795998032535 0.137626085410999 ENSG00000117569 PTBP2
ENST00000370197 0.065679984181397 0.00738555223328499 0.20162644181154 ENSG00000117569 PTBP2
ENST00000370198 0.065679984181397 0.00738555223328499 0.20162644181154 ENSG00000117569 PTBP2
ENST00000476419 0.0649533725769148 0.00724511347550637 0.207386604934668 ENSG00000117569 PTBP2
ENST00000426398 0.065679984181397 0.00738555223328499 0.20162644181154 ENSG00000117569 PTBP2
ENST00000394184 0.0625061486626371 0.00677960927590242 0.208287503600243 ENSG00000117569 PTBP2
ENST00000541987 0.0611441815789343 0.00654619978239941 0.210677140941358 ENSG00000117569 PTBP2
ENST00000459735 0.0276692541942098 0.00190590805810469 0.234698602095423 ENSG00000117569 PTBP2
ENST00000476783 0.0382687507897249 0.0031182424487944 0.226046482986456 ENSG00000117569 PTBP2
ENST00000492905 0.0382687507897249 0.0031182424487944 0.226046482986456 ENSG00000117569 PTBP2
ENST00000462433 0.105285204989971 0.0160550228032249 0.278337030569291 ENSG00000117569 PTBP2
ENST00000370192 0.895575483414956 0.795310862498012 0.033588899595148 ENSG00000188641 DPYD
ENST00000422980 0.596227496132119 0.361181179996871 0.11617517597253 ENSG00000232878 DPYD-AS1
ENST00000424982 0.768060795724798 0.586081800101051 0.0741036100898388 ENSG00000232542 DPYD-IT1
ENST00000474241 0.800827849540577 0.637090182592615 0.0618016357403122 ENSG00000188641 DPYD
ENST00000423006 0.996757287635286 0.99370197985892 0.00106207435070806 ENSG00000188641 DPYD
ENST00000306031 0.991220886922356 0.982200168136192 -0.00301554872712713 ENSG00000188641 DPYD
ENST00000460019 0.904888958124434 0.811357590902512 -0.0326922033599505 ENSG00000188641 DPYD
ENST00000361915 0.46660295343817 0.230323252269811 0.0937910071803733 ENSG00000162688 AGL
ENST00000294724 0.352393372641134 0.138730902725114 0.115040605216637 ENSG00000162688 AGL
ENST00000370163 0.352393372641134 0.138730902725114 0.115040605216637 ENSG00000162688 AGL
ENST00000370165 0.352393372641134 0.138730902725114 0.115040605216637 ENSG00000162688 AGL
ENST00000361302 0.354538058999437 0.140377203486802 0.114340398730616 ENSG00000162688 AGL
ENST00000370161 0.338432312923476 0.128792366418595 0.118109606938922 ENSG00000162688 AGL
ENST00000361522 0.50166353175264 0.262839260593037 0.0916854055674618 ENSG00000162688 AGL
ENST00000370155 0.383654644977589 0.161058794983299 0.0915449194308383 ENSG00000117620 SLC35A3
ENST00000465289 0.368304886618189 0.149923979678886 0.0920366490219816 ENSG00000117620 SLC35A3
ENST00000427993 0.393162063956318 0.16874009140554 0.0907576203837788 ENSG00000117620 SLC35A3
ENST00000533028 0.36698272239339 0.149048305213732 0.0930144014782236 ENSG00000117620 SLC35A3
ENST00000532693 0.530902203229002 0.2918136995418 0.101839309221002 ENSG00000117620 SLC35A3
ENST00000370153 0.346754126348629 0.134611038318541 0.09896038851518 ENSG00000117620 SLC35A3
ENST00000422078 0.578655540529103 0.342089896704682 0.077366514425833 ENSG00000117620 SLC35A3
ENST00000370156 0.435542101077713 0.203258197917568 0.0906467235736738 ENSG00000117620 SLC35A3
ENST00000370152 0.611797669507816 0.380009196256453 -0.0373268763660543 ENSG00000156875 HIAT1
ENST00000432294 0.39069857869422 0.166844633982009 -0.0634585715239241 ENSG00000241073 RP4-714D9.2
ENST00000421661 0.379120016926869 0.157366987867054 -0.104446073855673 ENSG00000156875 HIAT1
ENST00000287482 0.743261991148253 0.549183793203803 -0.0495554270612851 ENSG00000156876 SASS6
ENST00000462159 0.743261991148253 0.549183793203803 -0.0495554270612851 ENSG00000156876 SASS6
ENST00000535161 0.668822207052279 0.449684402094678 -0.0648616284436968 ENSG00000156876 SASS6
ENST00000370143 0.415151457375701 0.186330860008502 -0.126732683190118 ENSG00000122435 TRMT13
ENST00000370141 0.83203735218898 0.686717295877522 0.0338372184363782 ENSG00000122435 TRMT13
ENST00000482437 0.574445080363133 0.337153827039754 -0.0792852229319507 ENSG00000122435 TRMT13
ENST00000370139 0.45640891302571 0.221679780690605 -0.114052637856396 ENSG00000122435 TRMT13
ENST00000370138 0.705416874901881 0.497808428931963 0.0711109793438498 ENSG00000122477 LRRC39
ENST00000342895 0.705416874901881 0.497808428931963 0.0711109793438498 ENSG00000122477 LRRC39
ENST00000370137 0.705416874901881 0.497808428931963 0.0711109793438498 ENSG00000122477 LRRC39
ENST00000370132 0.975045941089017 0.946958845030804 -0.00505577651618671 ENSG00000137992 DBT
ENST00000370131 0.502287925970619 0.263346911942 -0.112750847099402 ENSG00000137992 DBT
ENST00000370128 0.876701926703655 0.761972391939331 0.0224722426612627 ENSG00000137996 RTCA
ENST00000498617 0.607266057962933 0.374584713780105 0.0878985330316567 ENSG00000137996 RTCA
ENST00000483474 0.625307160358335 0.39522213733192 0.0882777970450115 ENSG00000137996 RTCA
ENST00000260563 0.930012473520033 0.857020546680447 0.0138724515810088 ENSG00000137996 RTCA
ENST00000370126 0.979814676129656 0.958053882782142 -0.00646051132091814 ENSG00000137996 RTCA
ENST00000542213 0.119451375275774 0.0199487546571386 0.210223574424743 ENSG00000079335 CDC14A
ENST00000455467 0.163977410904247 0.0342604784336467 0.198695789989985 ENSG00000079335 CDC14A
ENST00000370125 0.0709619243406621 0.00839311200173355 0.214137435487556 ENSG00000079335 CDC14A
ENST00000361544 0.119429370373079 0.0199420420403315 0.209878847511595 ENSG00000079335 CDC14A
ENST00000370124 0.131951554670399 0.0236137341280906 0.207143346045767 ENSG00000079335 CDC14A
ENST00000336454 0.0704852529359191 0.00829501216785425 0.214575391171474 ENSG00000079335 CDC14A
ENST00000544534 0.074586097182628 0.00918453599447271 0.219549787359829 ENSG00000079335 CDC14A
ENST00000469387 0.341997052118771 0.131151458333234 0.177531000422262 ENSG00000079335 CDC14A
ENST00000432210 0.276337593787707 0.0879201546428329 0.179197958523061 ENSG00000228086 RP5-837M10.4
ENST00000370113 0.345308291117272 0.133690213355331 0.174049346952162 ENSG00000162694 EXTL2
ENST00000370114 0.514903874097905 0.275081857897241 0.120641433405084 ENSG00000162694 EXTL2
ENST00000535414 0.312700572114681 0.111573245810391 0.18267477762078 ENSG00000162694 EXTL2
ENST00000450240 0.277316222238995 0.0885030980746976 0.204409798573758 ENSG00000162694 EXTL2
ENST00000416479 0.296116103399435 0.100205878271254 0.201388769527335 ENSG00000162694 EXTL2
ENST00000370112 0.248510782399515 0.0727600652404 0.119532963314591 ENSG00000162695 SLC30A7
ENST00000357650 0.315963278053794 0.11347546493158 0.129391199169356 ENSG00000162695 SLC30A7
ENST00000370111 0.475680549849831 0.238320435295606 0.102377906800597 ENSG00000162695 SLC30A7
ENST00000370105 0.995939305810584 0.991773800368934 -0.000793317084951822 ENSG00000117543 DPH5
ENST00000488789 0.921871654189565 0.84181481487384 -0.0152697795390397 ENSG00000117543 DPH5
ENST00000370109 0.965824312753597 0.927920897418177 -0.00697967157203232 ENSG00000117543 DPH5
ENST00000492067 0.73522074906551 0.537856847491487 0.0519355135774177 ENSG00000117543 DPH5
ENST00000427040 0.720054096402514 0.517613325331998 -0.0729317962484215 ENSG00000117543 DPH5
ENST00000481871 0.925311533400384 0.847811838966824 0.0158240062877642 ENSG00000117543 DPH5
ENST00000464270 0.987462964428659 0.974207587405074 -0.00248117466198164 ENSG00000117543 DPH5
ENST00000342173 0.990124665761775 0.980296288395632 -0.00189282995231684 ENSG00000117543 DPH5
ENST00000466807 0.994457269851885 0.98811591160411 0.00113791142692832 ENSG00000117543 DPH5
ENST00000477293 0.988299896424562 0.976213699760786 0.00228411519420346 ENSG00000117543 DPH5
ENST00000498372 0.988284883714696 0.976180001829038 0.00228841276397933 ENSG00000117543 DPH5
ENST00000488176 0.994212701434165 0.98763428763529 0.00118612970409348 ENSG00000117543 DPH5
ENST00000490732 0.991722841755505 0.982884434685736 -0.00164717588272129 ENSG00000117543 DPH5
ENST00000476507 0.575283288631254 0.338150482132489 -0.0924088017363451 ENSG00000117543 DPH5
ENST00000453011 0.262334178791074 0.0803287336255262 0.163889836611154 ENSG00000233184 RP11-421L21.3
ENST00000446527 0.249421791107804 0.0732534313619364 0.159660139369078 ENSG00000233184 RP11-421L21.3
ENST00000416329 0.597284766662341 0.362440343456595 0.0855020353805565 ENSG00000233184 RP11-421L21.3
ENST00000454721 0.675543960297614 0.458569909937708 0.076638419540518 ENSG00000233184 RP11-421L21.3
[truncated: 8,504,762 more chars]
