# Supplementary material for: High-throughput allele-specific expression across 250 environmental conditions
Source: Genome Res. 2016 Dec;26(12):1627–38. doi: 10.1101/gr.209759.116 (PMC5131815; doi:10.1101/gr.209759.116)
Supplement: Supplemental Material [file supp_gr.209759.116_Supplemental_Table_S6.tar.gz › DEG_results/DP5_DEG_stats_T42C1.txt]

t.id padj pval logFC ensg g.id
ENST00000541675 0.924522812920558 0.786122046840351 0.0216368103419639 ENSG00000227232 WASH7P
ENST00000423562 0.936068130350998 0.813465487444169 0.0189189541886534 ENSG00000227232 WASH7P
ENST00000438504 0.936068130350998 0.813465487444169 0.0189189541886534 ENSG00000227232 WASH7P
ENST00000488147 0.936068130350998 0.813465487444169 0.0189189541886534 ENSG00000227232 WASH7P
ENST00000538476 0.935755575802224 0.812776993985477 0.0189596846883696 ENSG00000227232 WASH7P
ENST00000423372 0.890971389652823 0.704335641910434 0.0406946331028503 ENSG00000237683 AL627309.1
ENST00000484859 0.611141761360814 0.265699641044389 0.157083521347331 ENSG00000241860 RP11-34P13.13
ENST00000466557 0.652178110699329 0.310050003844031 0.128622484997238 ENSG00000241860 RP11-34P13.13
ENST00000424587 0.645819579923453 0.303060876426876 -0.145269490209794 ENSG00000228463 AP006222.2
ENST00000440200 0.106685482441064 0.00881176600515653 0.247885988437314 ENSG00000230021 RP5-857K21.4
ENST00000416931 0.69705459370736 0.36646501777871 -0.121205827829171 ENSG00000225972 MTND1P23
ENST00000414273 0.196994986374724 0.0256298185315174 0.251921822608368 ENSG00000237973 hsa-mir-6723
ENST00000467115 0.92295825624077 0.781348803428786 0.036367874450661 ENSG00000240409 MTATP8P1
ENST00000514057 0.373007268254897 0.0892296402303889 0.225785196899822 ENSG00000248527 MTATP6P1
ENST00000416718 0.284847499579097 0.051189734004674 0.228782336467832 ENSG00000198744 RP5-857K21.11
ENST00000428504 0.893331523801859 0.709489364761239 -0.0447224715099878 ENSG00000228327 RP11-206L10.2
ENST00000434264 0.946240013756514 0.841700021507555 -0.0270706611807961 ENSG00000237491 RP11-206L10.9
ENST00000589899 0.977644627016222 0.930481423276642 -0.0118711049266667 ENSG00000237491 RP11-206L10.9
ENST00000609830 0.937205521919778 0.816494068815227 -0.0317254071776814 ENSG00000237491 RP11-206L10.9
ENST00000429505 0.956038168052176 0.868240143261876 -0.0170757597835421 ENSG00000237491 RP11-206L10.9
ENST00000591440 0.971835096490485 0.911718862366523 -0.0117393578042549 ENSG00000237491 RP11-206L10.9
ENST00000587530 0.971835096490485 0.911718862366523 -0.0117393578042549 ENSG00000237491 RP11-206L10.9
ENST00000593022 0.970292815058149 0.90714687960215 0.0121505984294211 ENSG00000237491 RP11-206L10.9
ENST00000589531 0.979732036224694 0.937016563814325 0.00842905636139403 ENSG00000237491 RP11-206L10.9
ENST00000588951 0.989888667252755 0.96680010160575 -0.00437597166833218 ENSG00000237491 RP11-206L10.9
ENST00000585768 0.95195260140212 0.857392879370746 -0.0185749554510809 ENSG00000237491 RP11-206L10.9
ENST00000585745 0.955948452591949 0.867673458920395 -0.0200532562394009 ENSG00000237491 RP11-206L10.9
ENST00000590848 0.940054614093887 0.823975357789816 -0.0233799119221079 ENSG00000237491 RP11-206L10.9
ENST00000586288 0.966290951151473 0.896613001505442 0.0139069986801222 ENSG00000237491 RP11-206L10.9
ENST00000447500 0.909900912876385 0.747027202809241 0.0410682220447856 ENSG00000230092 RP11-206L10.8
ENST00000590817 0.909900912876385 0.747027202809241 0.0410682220447856 ENSG00000230092 RP11-206L10.8
ENST00000412115 0.889744308448116 0.701478845783139 0.0518802700487628 ENSG00000237491 RP11-206L10.9
ENST00000435300 0.75699064856778 0.451094695844499 0.0937625465385545 ENSG00000240453 RP11-206L10.10
ENST00000473798 0.859538538758236 0.635431991462936 0.0650615244000974 ENSG00000225880 LINC00115
ENST00000536430 0.860366082731396 0.636879104477547 0.0647941218092128 ENSG00000225880 LINC00115
ENST00000445118 0.838376579485496 0.593716842951248 -0.0400271713687642 ENSG00000228794 LINC01128
ENST00000610067 0.528951209655466 0.18959264419428 -0.107950801013061 ENSG00000228794 LINC01128
ENST00000441765 0.700191986976777 0.370268856076417 -0.0871500180166736 ENSG00000228794 LINC01128
ENST00000609139 0.509916713388096 0.174788801339008 -0.11070377981796 ENSG00000228794 LINC01128
ENST00000449005 0.579277351408284 0.234091424583197 -0.0955279548391622 ENSG00000228794 LINC01128
ENST00000416570 0.522994028496483 0.185011610234122 -0.106198917157809 ENSG00000228794 LINC01128
ENST00000448975 0.522994028496483 0.185011610234122 -0.106198917157809 ENSG00000228794 LINC01128
ENST00000609009 0.617228622850665 0.271746890895758 -0.0916901114715981 ENSG00000228794 LINC01128
ENST00000608189 0.617228622850665 0.271746890895758 -0.0916901114715981 ENSG00000228794 LINC01128
ENST00000415295 0.689223162522975 0.356640720539085 -0.0940041519038059 ENSG00000228794 LINC01128
ENST00000342066 0.924424335637245 0.785794554386378 0.0311750875235514 ENSG00000187634 SAMD11
ENST00000341065 0.935436947513825 0.811680059892583 0.027256926546221 ENSG00000187634 SAMD11
ENST00000483767 0.695343644214329 0.364677286521843 0.0831994651636236 ENSG00000188976 NOC2L
ENST00000327044 0.863051134497127 0.641947517504481 0.0368960908087688 ENSG00000188976 NOC2L
ENST00000477976 0.811231713411161 0.543439852196922 0.0482233959716081 ENSG00000188976 NOC2L
ENST00000496938 0.840220764335222 0.597754611664025 0.0605922550683027 ENSG00000188976 NOC2L
ENST00000487214 0.864401637241643 0.644976383549124 0.0363814860653353 ENSG00000188976 NOC2L
ENST00000469563 0.688730465526845 0.356067554613157 -0.090183418677 ENSG00000188976 NOC2L
ENST00000338591 0.856700736775594 0.630245979382867 0.0524328646928233 ENSG00000187961 KLHL17
ENST00000466300 0.893331523801859 0.709503399109788 0.0476549802758561 ENSG00000187961 KLHL17
ENST00000379410 0.785102716139681 0.49817082866094 -0.0926089099722339 ENSG00000187583 PLEKHN1
ENST00000379407 0.905153959828079 0.735968125544119 -0.0468511083047223 ENSG00000187583 PLEKHN1
ENST00000379409 0.905153959828079 0.735968125544119 -0.0468511083047223 ENSG00000187583 PLEKHN1
ENST00000428771 0.712171299814496 0.386286065073281 -0.113051971365802 ENSG00000188290 HES4
ENST00000304952 0.725364247465967 0.404527163419547 -0.109249503448897 ENSG00000188290 HES4
ENST00000481869 0.727684847897217 0.407820198040669 -0.10823910519851 ENSG00000188290 HES4
ENST00000484667 0.711826732308267 0.385690772921906 -0.113496290442255 ENSG00000188290 HES4
ENST00000379389 0.980461070237611 0.938704965289266 0.00835879948134102 ENSG00000187608 ISG15
ENST00000379370 0.391361419462534 0.0987094750624955 -0.125174131002353 ENSG00000188157 AGRN
ENST00000477585 0.834085737094356 0.585374767849433 0.0585036221164846 ENSG00000188157 AGRN
ENST00000469403 0.978043270594153 0.931617501568186 -0.00908928479980331 ENSG00000188157 AGRN
ENST00000479707 0.834972958232909 0.586932287249652 -0.0590532245227067 ENSG00000188157 AGRN
ENST00000466223 0.475771233298814 0.149915735078237 -0.157610132025584 ENSG00000188157 AGRN
ENST00000478677 0.887161107071641 0.695292058028315 0.049869786726045 ENSG00000188157 AGRN
ENST00000492947 0.240007498485473 0.036955194898291 -0.256738101674226 ENSG00000188157 AGRN
ENST00000419249 0.894675444961409 0.711753157170459 -0.0333740000593639 ENSG00000188157 AGRN
ENST00000461111 0.183690083880668 0.0226906287650312 -0.194987312364894 ENSG00000188157 AGRN
ENST00000418300 0.0736578398262299 0.00489068144052363 -0.256933931192423 ENSG00000242590 RP11-54O7.14
ENST00000427998 0.0141411560953909 0.000420592452153615 -0.284249310387331 ENSG00000217801 RP11-465B22.3
ENST00000394517 0.0282481877843077 0.00114598875620016 -0.278546021702732 ENSG00000217801 RP11-465B22.3
ENST00000442292 0.622133595952546 0.277495788671798 -0.12590989132201 ENSG00000273443 RP11-54O7.18
ENST00000456409 0.00120285025767891 1.81330376493935e-05 -0.343262838254752 ENSG00000217801 RP11-465B22.3
ENST00000412397 0.000365699393358178 4.18108763662243e-06 -0.356739076468218 ENSG00000217801 RP11-465B22.3
ENST00000433695 2.42741702681888e-05 1.51739678794813e-07 -0.451495367124985 ENSG00000217801 RP11-465B22.3
ENST00000451054 2.20162332617082e-05 1.35830032806581e-07 -0.456906895636441 ENSG00000217801 RP11-465B22.3
ENST00000453464 0.0824986863556104 0.00587829579535315 -0.281620752055461 ENSG00000237330 RNF223
ENST00000379339 0.473323044937667 0.148299111134383 -0.0923967974416539 ENSG00000131591 C1orf159
ENST00000294576 0.473323044937667 0.148299111134383 -0.0923967974416539 ENSG00000131591 C1orf159
ENST00000448924 0.473323044937667 0.148299111134383 -0.0923967974416539 ENSG00000131591 C1orf159
ENST00000465822 0.251983893280242 0.0404078737766143 -0.144003970448933 ENSG00000131591 C1orf159
ENST00000379325 0.473955390775085 0.148751276416538 -0.0923889916366197 ENSG00000131591 C1orf159
ENST00000421241 0.473955390775085 0.148751276416538 -0.0923889916366197 ENSG00000131591 C1orf159
ENST00000487177 0.354042818966298 0.0801929549451027 -0.151134181817237 ENSG00000131591 C1orf159
ENST00000467751 0.473955390775085 0.148751276416538 -0.0923889916366197 ENSG00000131591 C1orf159
ENST00000477196 0.473955390775085 0.148751276416538 -0.0923889916366197 ENSG00000131591 C1orf159
ENST00000464905 0.944844232619844 0.837729883510327 -0.0218926479949358 ENSG00000131591 C1orf159
ENST00000379320 0.341754843766127 0.0743135119275472 -0.124914291591482 ENSG00000131591 C1orf159
ENST00000379319 0.163436042985681 0.0183842889823286 -0.154203299935998 ENSG00000131591 C1orf159
ENST00000434641 0.45400038765878 0.135409883050717 -0.0988410583987002 ENSG00000131591 C1orf159
ENST00000482816 0.379625356349813 0.0926864781199894 -0.110407839250284 ENSG00000131591 C1orf159
ENST00000437760 0.424649897645741 0.117300012091242 -0.108547580955976 ENSG00000131591 C1orf159
ENST00000462097 0.708753769212956 0.381617875953594 -0.0636181502200454 ENSG00000131591 C1orf159
ENST00000473600 0.596990853993441 0.251926886255316 -0.101592233738856 ENSG00000131591 C1orf159
ENST00000475119 0.7070645847129 0.379271456504711 -0.0638104886808084 ENSG00000131591 C1orf159
ENST00000442117 0.486891741107702 0.157548059150975 -0.12957326203252 ENSG00000131591 C1orf159
ENST00000427787 0.732369697221494 0.414817224117418 -0.0963014266015198 ENSG00000131591 C1orf159
ENST00000472741 0.843727094407558 0.604731507445734 -0.0394305519288265 ENSG00000131591 C1orf159
ENST00000480643 0.841074937635611 0.599574778428655 -0.0395946022098733 ENSG00000131591 C1orf159
ENST00000379290 0.662301522025267 0.321715539884135 0.101189668537646 ENSG00000162571 TTLL10
ENST00000379289 0.662301522025267 0.321715539884135 0.101189668537646 ENSG00000162571 TTLL10
ENST00000486379 0.638153004543099 0.294511013147393 0.109629391312021 ENSG00000162571 TTLL10
ENST00000328596 1.30909915180972e-05 7.49540830345571e-08 -0.486490508514994 ENSG00000186891 TNFRSF18
ENST00000379268 1.81189049708458e-05 1.09815524641884e-07 -0.479261126607719 ENSG00000186891 TNFRSF18
ENST00000486728 7.17846017958772e-06 3.86949185716264e-08 -0.47588103118685 ENSG00000186891 TNFRSF18
ENST00000379265 1.61504147351302e-05 9.67143271026812e-08 -0.489192067072332 ENSG00000186891 TNFRSF18
ENST00000379236 0.00156586727282293 2.52794908559485e-05 -0.375398374550462 ENSG00000186827 TNFRSF4
ENST00000497869 0.00155654370591014 2.50725642013411e-05 -0.375576793511982 ENSG00000186827 TNFRSF4
ENST00000453580 0.00155508628085383 2.50349998738665e-05 -0.358920785194943 ENSG00000186827 TNFRSF4
ENST00000360001 0.573343020668031 0.228075458256788 -0.0750125233442785 ENSG00000078808 SDF4
ENST00000465727 0.57359538980992 0.228375990354919 -0.0749325244671987 ENSG00000078808 SDF4
ENST00000263741 0.57359538980992 0.228375990354919 -0.0749325244671987 ENSG00000078808 SDF4
ENST00000494748 0.559301861600411 0.215550694344873 -0.0805843497601237 ENSG00000078808 SDF4
ENST00000478938 0.593857662306535 0.248793519890337 -0.0792461396354913 ENSG00000078808 SDF4
ENST00000403997 0.602953051820007 0.257403828978966 -0.0723992543437796 ENSG00000078808 SDF4
ENST00000545427 0.548888747706678 0.205980318147243 -0.0840903341092199 ENSG00000078808 SDF4
ENST00000459994 0.700869197127155 0.371073796661636 -0.0617624866089216 ENSG00000078808 SDF4
ENST00000379198 0.157250404752114 0.0171963213212043 -0.185185051579049 ENSG00000176022 B3GALT6
ENST00000450390 0.946261656394853 0.841788639333239 -0.0107988030562887 ENSG00000160087 UBE2J2
ENST00000347370 0.946261656394853 0.841788639333239 -0.0107988030562887 ENSG00000160087 UBE2J2
ENST00000349431 0.963230423032085 0.888375234469114 -0.00756501037420586 ENSG00000160087 UBE2J2
ENST00000348298 0.96927405711209 0.904197806875556 -0.00660119833200846 ENSG00000160087 UBE2J2
ENST00000339385 0.806512517522834 0.53522549887777 -0.039811202317121 ENSG00000160087 UBE2J2
ENST00000400929 0.963026619491139 0.887803388017854 -0.0077866736126519 ENSG00000160087 UBE2J2
ENST00000464036 0.966904277183232 0.898189923242043 -0.00713895555010049 ENSG00000160087 UBE2J2
ENST00000360466 0.967564021016367 0.899885976712907 -0.00708485639387512 ENSG00000160087 UBE2J2
ENST00000400930 0.972957442293818 0.915462131747553 -0.00598429036859956 ENSG00000160087 UBE2J2
ENST00000467339 0.662675207521714 0.322137200108716 -0.0883463598303502 ENSG00000160087 UBE2J2
ENST00000473215 0.987015080153476 0.958987044058462 -0.00296145300078833 ENSG00000160087 UBE2J2
ENST00000435198 0.964339865579519 0.89141555762288 0.00797750799019608 ENSG00000160087 UBE2J2
ENST00000509720 0.950193046967275 0.852150414489799 0.0109431327614418 ENSG00000160087 UBE2J2
ENST00000491779 0.943867974660907 0.834922435059678 0.0121199567818578 ENSG00000160087 UBE2J2
ENST00000466752 0.936773939272909 0.815002623478056 0.0140080789328763 ENSG00000160087 UBE2J2
ENST00000503294 0.926540903612349 0.790650128127433 0.0159141485143617 ENSG00000160087 UBE2J2
ENST00000477894 0.9467123827072 0.843067909733402 0.0121059289825403 ENSG00000160087 UBE2J2
ENST00000471154 0.972295757186821 0.913366606195439 0.00839865364440565 ENSG00000160087 UBE2J2
ENST00000422076 0.928846723504994 0.796244494235539 0.0158993404634479 ENSG00000160087 UBE2J2
ENST00000502382 0.912554978855352 0.753599229419744 0.019422814918196 ENSG00000160087 UBE2J2
ENST00000461142 0.871889855401979 0.662253968579231 -0.0275931290922746 ENSG00000160087 UBE2J2
ENST00000488418 0.8645951433086 0.645623560763763 0.0333725181329589 ENSG00000160087 UBE2J2
ENST00000379116 0.995618969215723 0.985258639770766 -0.00259600981128446 ENSG00000162572 SCNN1D
ENST00000379101 0.966819768064192 0.89787409768052 0.018163018548048 ENSG00000162572 SCNN1D
ENST00000338555 0.988570097770634 0.963529175932938 -0.00642848960694273 ENSG00000162572 SCNN1D
ENST00000354700 0.048249457718785 0.00255058013416358 0.262205779869918 ENSG00000131584 ACAP3
ENST00000353662 0.0467884079398782 0.00243334990131628 0.262409714759301 ENSG00000131584 ACAP3
ENST00000492936 0.0472660033559962 0.00247733247558825 0.25851055961643 ENSG00000131584 ACAP3
ENST00000467278 0.378324696439673 0.0919202106356252 0.160966793916772 ENSG00000131584 ACAP3
ENST00000476572 0.0103760114961976 0.00027739927999637 0.443073108667703 ENSG00000131584 ACAP3
ENST00000472541 0.0891147893445373 0.00660199371537413 0.249700646874636 ENSG00000131584 ACAP3
ENST00000354980 0.294936733215993 0.0548826383187006 0.217021119901913 ENSG00000131584 ACAP3
ENST00000478065 0.380113690468971 0.0928975314583823 0.215240506488393 ENSG00000131584 ACAP3
ENST00000479108 0.268807603376603 0.0460071320516284 0.24242996216814 ENSG00000131584 ACAP3
ENST00000438966 0.228086909601618 0.0335824866131444 0.261545668299648 ENSG00000131584 ACAP3
ENST00000379031 0.979177177311414 0.935044523529293 -0.0100405049427665 ENSG00000169972 PUSL1
ENST00000470520 0.790454911205773 0.507314145810664 -0.0893257063541043 ENSG00000169972 PUSL1
ENST00000463758 0.823847326069942 0.56555342583098 -0.0813238082455696 ENSG00000169972 PUSL1
ENST00000467712 0.791991098316886 0.509995282055707 -0.0875044915862794 ENSG00000169972 PUSL1
ENST00000493657 0.970953576080516 0.908648774513897 -0.0145884359527268 ENSG00000169972 PUSL1
ENST00000470030 0.935127828215163 0.810439599483127 -0.0197573010584267 ENSG00000127054 CPSF3L
ENST00000435064 0.929582900523572 0.797762088172067 0.0171049694302147 ENSG00000127054 CPSF3L
ENST00000497304 0.920105260190806 0.774534340888813 -0.0280612719163687 ENSG00000127054 CPSF3L
ENST00000323275 0.929582900523572 0.797762088172067 0.0171049694302147 ENSG00000127054 CPSF3L
ENST00000411962 0.929582900523572 0.797762088172067 0.0171049694302147 ENSG00000127054 CPSF3L
ENST00000462432 0.972067181718351 0.912480207520292 -0.00878529197660696 ENSG00000127054 CPSF3L
ENST00000478641 0.975772860515239 0.924021424149106 -0.00787396580914797 ENSG00000127054 CPSF3L
ENST00000458452 0.931247483157374 0.801939778859157 0.0167451469262947 ENSG00000127054 CPSF3L
ENST00000419704 0.931247483157374 0.801939778859157 0.0167451469262947 ENSG00000127054 CPSF3L
ENST00000540437 0.931247483157374 0.801939778859157 0.0167451469262947 ENSG00000127054 CPSF3L
ENST00000421495 0.931247483157374 0.801939778859157 0.0167451469262947 ENSG00000127054 CPSF3L
ENST00000532772 0.933300334540531 0.806377703855351 0.0163317386376688 ENSG00000127054 CPSF3L
ENST00000450926 0.939447399899386 0.822404787099933 0.0150461973153707 ENSG00000127054 CPSF3L
ENST00000545578 0.938865061217294 0.820661676977826 0.0151984520975395 ENSG00000127054 CPSF3L
ENST00000527098 0.938865061217294 0.820661676977826 0.0151984520975395 ENSG00000127054 CPSF3L
ENST00000485710 0.977530038192603 0.930163440314854 -0.00837718826919419 ENSG00000127054 CPSF3L
ENST00000461514 0.942394705106165 0.831106394789545 -0.0202930749594382 ENSG00000127054 CPSF3L
ENST00000525164 0.947665560111759 0.845743586308523 -0.018639692036863 ENSG00000127054 CPSF3L
ENST00000528879 0.941277863406743 0.827495770309047 0.0147417492979768 ENSG00000127054 CPSF3L
ENST00000525769 0.947665560111759 0.845759468867682 -0.0191438504337474 ENSG00000127054 CPSF3L
ENST00000531377 0.99614316436441 0.987184006209092 -0.00122756575362737 ENSG00000127054 CPSF3L
ENST00000527383 0.998550744528499 0.995034084536167 -0.000569290895919762 ENSG00000127054 CPSF3L
ENST00000531292 0.848950707860706 0.615010684840448 0.0439367121521857 ENSG00000127054 CPSF3L
ENST00000467408 0.916928859560542 0.765460020386037 -0.0265820542026968 ENSG00000127054 CPSF3L
ENST00000434694 0.877599343678809 0.673916580780105 0.0268817059420323 ENSG00000127054 CPSF3L
ENST00000531020 0.773015344577458 0.476957016835827 -0.0706467415381081 ENSG00000127054 CPSF3L
ENST00000533916 0.802572640089427 0.528043751450939 -0.0624500253949929 ENSG00000127054 CPSF3L
ENST00000488042 0.930877348580944 0.800852553005429 0.0168172299930247 ENSG00000127054 CPSF3L
ENST00000526797 0.914293234590464 0.758377958704836 0.0207060198579965 ENSG00000127054 CPSF3L
ENST00000526332 0.914413918414532 0.758812961498038 0.0206882193620589 ENSG00000127054 CPSF3L
ENST00000430786 0.919882259109881 0.773975820569772 0.0193970838316658 ENSG00000127054 CPSF3L
ENST00000527719 0.927749049445531 0.793496455549901 0.0178205202187359 ENSG00000127054 CPSF3L
ENST00000530031 0.925906904110346 0.789513446351907 0.0181649851923269 ENSG00000127054 CPSF3L
ENST00000526113 0.883482845152179 0.687202236970817 0.0279280053979373 ENSG00000127054 CPSF3L
ENST00000526904 0.901041054062407 0.726671027012217 0.0239226492613892 ENSG00000127054 CPSF3L
ENST00000525603 0.976644222906318 0.927051958459995 0.00690180990854378 ENSG00000127054 CPSF3L
ENST00000444968 0.754948490955967 0.447896937219571 0.0846928604943365 ENSG00000240731 RP5-890O3.9
ENST00000429572 0.895903438695351 0.714192037407887 0.027473325853984 ENSG00000127054 CPSF3L
ENST00000498173 0.895903438695351 0.714192037407887 0.027473325853984 ENSG00000127054 CPSF3L
ENST00000496353 0.895978555524352 0.714317819139618 0.0274739182236681 ENSG00000127054 CPSF3L
ENST00000493534 0.699971221571617 0.370027638360999 0.0695865634896888 ENSG00000127054 CPSF3L
ENST00000534345 0.635918153176114 0.292244318824478 0.0838114523207327 ENSG00000127054 CPSF3L
ENST00000532952 0.626625904531253 0.28257240406518 0.0849812854604879 ENSG00000127054 CPSF3L
ENST00000490853 0.678734984599231 0.343109420421665 0.0750939164182906 ENSG00000127054 CPSF3L
ENST00000531019 0.678734984599231 0.343109420421665 0.0750939164182906 ENSG00000127054 CPSF3L
ENST00000498476 0.639197621583214 0.295539180690428 0.08193048323512 ENSG00000127054 CPSF3L
ENST00000470679 0.717776772414984 0.393335545911491 0.0672856626782633 ENSG00000127054 CPSF3L
ENST00000525285 0.728304863991424 0.408582234411103 0.0690988944951248 ENSG00000127054 CPSF3L
ENST00000530233 0.945679574115601 0.840266129048802 -0.0217023739419107 ENSG00000127054 CPSF3L
ENST00000464957 0.91927796977465 0.772572490753797 0.0362794487813111 ENSG00000224051 GLTPD1
ENST00000343938 0.989764123588411 0.96651321652592 0.00470313175621023 ENSG00000224051 GLTPD1
ENST00000378891 0.895057508010118 0.712469819194496 -0.0326687380357566 ENSG00000107404 DVL1
ENST00000378888 0.957006638234558 0.870322568082402 -0.0144134413043287 ENSG00000107404 DVL1
ENST00000472445 0.747390745759117 0.436874671786643 0.0940429706761929 ENSG00000107404 DVL1
ENST00000309212 0.841663455686834 0.600741571070086 0.069490100909755 ENSG00000162576 MXRA8
ENST00000477278 0.769427420967468 0.471188120670378 0.0919241316327846 ENSG00000162576 MXRA8
ENST00000342753 0.841663455686834 0.600741571070086 0.069490100909755 ENSG00000162576 MXRA8
ENST00000445648 0.841815791601746 0.601038564129327 0.0694421108625789 ENSG00000162576 MXRA8
ENST00000338370 0.336913425589024 0.0721283659333965 -0.191968988500248 ENSG00000175756 AURKAIP1
ENST00000338338 0.4120409157319 0.109821253903825 -0.160963674960391 ENSG00000175756 AURKAIP1
ENST00000321751 0.346178680012094 0.0760848924706869 -0.188231641334454 ENSG00000175756 AURKAIP1
ENST00000378853 0.352113855562299 0.0792320769196719 -0.186197362992517 ENSG00000175756 AURKAIP1
ENST00000489799 0.235978564318099 0.0357934582879862 -0.2276562877851 ENSG00000175756 AURKAIP1
ENST00000496905 0.349643628420838 0.0780244956583295 -0.200643190082331 ENSG00000175756 AURKAIP1
ENST00000480479 0.688564351845219 0.355761116002591 -0.071653094974848 ENSG00000221978 CCNL2
ENST00000482621 0.858211196589252 0.632804911056837 -0.0338874311038489 ENSG00000221978 CCNL2
ENST00000408952 0.858211196589252 0.632804911056837 -0.0338874311038489 ENSG00000221978 CCNL2
ENST00000463260 0.866043972897528 0.648960406974278 -0.0380768551923464 ENSG00000221978 CCNL2
ENST00000400809 0.854970430170761 0.627124966060967 -0.0337387428987805 ENSG00000221978 CCNL2
ENST00000496007 0.854913485115841 0.627027211689481 -0.0337467681236715 ENSG00000221978 CCNL2
ENST00000482365 0.797973551928921 0.520202960425231 -0.0502856735704574 ENSG00000221978 CCNL2
ENST00000481223 0.850224773482815 0.617335544120398 -0.0348541219979428 ENSG00000221978 CCNL2
ENST00000418865 0.800045897659448 0.523852050034148 -0.0476268540470757 ENSG00000221978 CCNL2
ENST00000505849 0.67665149878023 0.340281206240238 -0.0749743704437902 ENSG00000221978 CCNL2
ENST00000488340 0.829921112580344 0.5773455793372 -0.0385450804110359 ENSG00000221978 CCNL2
ENST00000492998 0.765229338330538 0.465199484422084 -0.0584270100441514 ENSG00000221978 CCNL2
ENST00000469113 0.785134716704975 0.49824219774608 -0.0502895909888938 ENSG00000221978 CCNL2
ENST00000480646 0.501142403008067 0.16803309379148 -0.12382579219353 ENSG00000221978 CCNL2
ENST00000471930 0.955451033442818 0.866416060666771 -0.0118118943366061 ENSG00000221978 CCNL2
ENST00000408918 0.923919904514201 0.784159230986663 -0.0186189387895572 ENSG00000221978 CCNL2
ENST00000473872 0.970852432968389 0.908360237504007 -0.00877245278642511 ENSG00000221978 CCNL2
ENST00000425598 0.999149185419995 0.99717588818205 0.000255818026161779 ENSG00000221978 CCNL2
ENST00000463895 0.9406367665793 0.825604808419629 0.0189650796087342 ENSG00000221978 CCNL2
ENST00000497013 0.806512517522834 0.53516770353945 0.0546872181585766 ENSG00000221978 CCNL2
ENST00000448629 0.609115893216963 0.263831593249151 -0.112868581798665 ENSG00000224870 RP4-758J18.2
ENST00000444362 0.559247021978536 0.215413029719439 -0.0937176981864479 ENSG00000224870 RP4-758J18.2
ENST00000418833 0.622095481067655 0.277435370261695 -0.0854048353679626 ENSG00000224870 RP4-758J18.2
ENST00000576232 0.363714765880862 0.0850329608204448 -0.194453414846397 ENSG00000224870 RP4-758J18.2
ENST00000570344 0.372899004601092 0.089169958837534 -0.190504190274355 ENSG00000224870 RP4-758J18.2
ENST00000447725 0.701739914154139 0.371922894280975 -0.0721484445360724 ENSG00000224870 RP4-758J18.2
ENST00000572242 0.642198494773642 0.298878231107418 -0.0811654665878554 ENSG00000224870 RP4-758J18.2
ENST00000453521 0.748471028952133 0.438477693408559 -0.0601520951141601 ENSG00000224870 RP4-758J18.2
ENST00000344843 0.0107205651364448 0.000288941767885083 -0.222747107495997 ENSG00000242485 MRPL20
ENST00000493287 0.208135514961921 0.0284727106651055 -0.157413614630348 ENSG00000242485 MRPL20
ENST00000487659 0.0107571919152114 0.000291488218247681 -0.222559362711418 ENSG00000242485 MRPL20
ENST00000492508 0.0764371539249634 0.00520609999191777 -0.183033606865466 ENSG00000242485 MRPL20
ENST00000482352 0.00579381374655766 0.000128493636147282 -0.251007112713432 ENSG00000242485 MRPL20
ENST00000582431 0.782421638812714 0.493882350080864 -0.0890504882795014 ENSG00000264293 RN7SL657P
ENST00000477686 0.00306515178508521 5.7260214684195e-05 -0.314502833845356 ENSG00000242485 MRPL20
ENST00000378741 0.814378670896684 0.548826343036053 -0.0452795532692056 ENSG00000160072 ATAD3B
ENST00000308647 0.964826920512413 0.892372948107615 -0.00884062691043992 ENSG00000160072 ATAD3B
ENST00000472194 0.958059066349541 0.874431324868878 -0.0100829605443252 ENSG00000160072 ATAD3B
ENST00000378736 0.752334142373702 0.444096680720806 -0.0821965821228856 ENSG00000160072 ATAD3B
ENST00000485748 0.998279447007714 0.993416659912494 0.000576326157855201 ENSG00000160072 ATAD3B
ENST00000474481 0.929588996151806 0.79778191541534 0.0186085549443538 ENSG00000160072 ATAD3B
ENST00000378756 0.901773958114768 0.728363980737018 0.0243933219390603 ENSG00000197785 ATAD3A
ENST00000378755 0.901773958114768 0.728396558116372 0.0243964754689092 ENSG00000197785 ATAD3A
ENST00000339113 0.908912821769614 0.744873906793187 0.0231450826104714 ENSG00000197785 ATAD3A
ENST00000536055 0.908912821769614 0.744873906793187 0.0231450826104714 ENSG00000197785 ATAD3A
ENST00000429957 0.722632682044887 0.400192419413857 -0.0852442137657304 ENSG00000197785 ATAD3A
ENST00000400830 0.770104456629612 0.472098080890334 0.0659043643966505 ENSG00000197785 ATAD3A
ENST00000291386 0.257286655747158 0.0421367474805606 -0.11108055247392 ENSG00000160075 SSU72
ENST00000378726 0.143351288500664 0.0145973354358763 -0.17081182165654 ENSG00000160075 SSU72
ENST00000378725 0.443688930068778 0.12880440019313 -0.0923876083819757 ENSG00000160075 SSU72
ENST00000359060 0.440273757731673 0.126764029085353 -0.103752506084193 ENSG00000160075 SSU72
ENST00000539195 0.683037309312309 0.349058729138149 -0.0777221999417492 ENSG00000215791 AL645728.2
ENST00000607222 0.586979216237592 0.241443091763905 -0.157390547981711 ENSG00000272106 RP11-345P4.9
ENST00000520777 0.926665795628841 0.790913179395239 0.0211039184115029 ENSG00000197530 MIB2
ENST00000378710 0.926652565862192 0.790887235181999 0.0211075669600827 ENSG00000197530 MIB2
ENST00000360522 0.926652565862192 0.790887235181999 0.0211075669600827 ENSG00000197530 MIB2
ENST00000357210 0.926652565862192 0.790887235181999 0.0211075669600827 ENSG00000197530 MIB2
ENST00000355826 0.922180481925421 0.779601397104382 0.0222202205753322 ENSG00000197530 MIB2
ENST00000518681 0.922021847166575 0.779301041224537 0.0222636331077247 ENSG00000197530 MIB2
ENST00000505820 0.922220254586447 0.779721087508441 0.0222328982659559 ENSG00000197530 MIB2
ENST00000479659 0.919476606980026 0.773165578067904 0.0229049749097583 ENSG00000197530 MIB2
ENST00000489635 0.921111379161321 0.776812975534157 0.0225149934645442 ENSG00000197530 MIB2
ENST00000511502 0.91523194367666 0.760771286638668 0.0241475417576942 ENSG00000197530 MIB2
ENST00000477990 0.958155700899381 0.874649863457683 -0.0183198464191872 ENSG00000197530 MIB2
ENST00000514363 0.972666123747487 0.914245242655341 0.0109315894805649 ENSG00000197530 MIB2
ENST00000487053 0.835238574214858 0.587544682255652 0.0435314282084614 ENSG00000197530 MIB2
ENST00000502470 0.812459360231576 0.545983881459869 0.0619618438856516 ENSG00000197530 MIB2
ENST00000378712 0.835238574214858 0.587544682255652 0.0435314282084614 ENSG00000197530 MIB2
ENST00000507082 0.990711662221609 0.969612604251441 0.00478735305289857 ENSG00000197530 MIB2
ENST00000463492 0.999745935952116 0.999393154872717 -0.000100872817365064 ENSG00000197530 MIB2
ENST00000510793 0.848786117510653 0.614810318443199 0.0525697812914834 ENSG00000197530 MIB2
ENST00000504599 0.854432010122057 0.62596475476579 0.0385594798214364 ENSG00000197530 MIB2
ENST00000507229 0.941465989724438 0.827910883257868 0.0177108000815187 ENSG00000197530 MIB2
ENST00000503789 0.763819050887789 0.462515993939684 0.0805800172091711 ENSG00000197530 MIB2
ENST00000378708 0.825242956511909 0.567930755128882 0.0465328197347866 ENSG00000197530 MIB2
ENST00000506488 0.831342610762435 0.579814522328565 0.0452396090486088 ENSG00000197530 MIB2
ENST00000512004 0.93743899259157 0.8173429181382 0.0316961844514951 ENSG00000197530 MIB2
ENST00000514234 0.936191375340251 0.813724074259845 0.0199833927004851 ENSG00000197530 MIB2
ENST00000467597 0.878684359031015 0.676463271579213 -0.0545721437624122 ENSG00000197530 MIB2
ENST00000508148 0.84316010672722 0.60359863192418 -0.0711514920456536 ENSG00000197530 MIB2
ENST00000486072 0.830546944944078 0.578308335445765 0.0737031668695685 ENSG00000197530 MIB2
ENST00000505370 0.853946752185505 0.624540576824195 0.0593357910420499 ENSG00000197530 MIB2
ENST00000473511 0.993289536295027 0.979035537640446 -0.00300868626195936 ENSG00000197530 MIB2
ENST00000464570 0.921908667843081 0.779004931631277 -0.0338288024692844 ENSG00000197530 MIB2
ENST00000483015 0.547068053281997 0.204457274368254 0.149304918645095 ENSG00000197530 MIB2
ENST00000511910 0.744608791680896 0.433229141059879 0.1009608244159 ENSG00000197530 MIB2
ENST00000513088 0.950466734810364 0.852846115213961 0.0116913017819521 ENSG00000248333 CDK11B
ENST00000341832 0.917469891264682 0.76758701255626 0.0179591902448405 ENSG00000248333 CDK11B
ENST00000317673 0.859056123457683 0.634550166876534 0.0279558600700791 ENSG00000248333 CDK11B
ENST00000340677 0.859056123457683 0.634550166876534 0.0279558600700791 ENSG00000248333 CDK11B
ENST00000407249 0.859056123457683 0.634550166876534 0.0279558600700791 ENSG00000248333 CDK11B
ENST00000341028 0.309933442924304 0.0604532485023303 0.2065233791039 ENSG00000248333 CDK11B
ENST00000607013 0.262143357980962 0.0438876384624417 0.239565706443656 ENSG00000272004 RP11-345P4.10
ENST00000378662 0.661557241290185 0.321054332733284 0.0636098488973543 ENSG00000189339 SLC35E2B
ENST00000234800 0.658500855417831 0.317270196589491 0.064488980958044 ENSG00000189339 SLC35E2B
ENST00000480991 0.910126179616801 0.747784161058578 0.024698399313918 ENSG00000189339 SLC35E2B
ENST00000481276 0.959083336274391 0.87723442180809 -0.0121562706885012 ENSG00000189339 SLC35E2B
ENST00000596308 0.890720759797297 0.703986463119607 -0.0511427326186036 ENSG00000269737 RP11-345P4.7
ENST00000356200 0.955674885291947 0.866896107478885 0.0130111811602042 ENSG00000008128 CDK11A
ENST00000598846 0.985512363058225 0.954120534133747 -0.00382171416972308 ENSG00000268575 RP1-283E3.8
ENST00000463652 0.992339331396714 0.975237292471522 -0.0034409106612885 ENSG00000008128 CDK11A
ENST00000358779 0.950535141520038 0.853096129958985 0.0143853057005005 ENSG00000008128 CDK11A
ENST00000460465 0.950535141520038 0.853096129958985 0.0143853057005005 ENSG00000008128 CDK11A
ENST00000404249 0.950535141520038 0.853096129958985 0.0143853057005005 ENSG00000008128 CDK11A
ENST00000378633 0.950535141520038 0.853096129958985 0.0143853057005005 ENSG00000008128 CDK11A
ENST00000357760 0.950535141520038 0.853096129958985 0.0143853057005005 ENSG00000008128 CDK11A
ENST00000509982 0.954872830473765 0.864550879929952 0.0132362419119632 ENSG00000008128 CDK11A
ENST00000378638 0.954872830473765 0.864550879929952 0.0132362419119632 ENSG00000008128 CDK11A
ENST00000356937 0.846470961880939 0.610093134818147 0.0411973812885542 ENSG00000008128 CDK11A
ENST00000478901 0.960856663019764 0.881866298731199 0.0170285512291773 ENSG00000008128 CDK11A
ENST00000468397 0.987803365413765 0.96157210818721 0.00509274174213036 ENSG00000008128 CDK11A
ENST00000491311 0.953163613831257 0.860094122451753 0.01840600274066 ENSG00000008128 CDK11A
ENST00000495016 0.990559251397895 0.968958829965631 -0.00422527313106448 ENSG00000008128 CDK11A
ENST00000468800 0.923080386972238 0.781691507141515 -0.0263776068108293 ENSG00000008128 CDK11A
ENST00000464748 0.898440349660624 0.719657386285627 0.0416449449128577 ENSG00000008128 CDK11A
ENST00000489300 0.516163935233128 0.179925083762058 -0.146244648666053 ENSG00000008128 CDK11A
ENST00000492390 0.775850333429531 0.482635264628321 -0.0692963508682609 ENSG00000008128 CDK11A
ENST00000474916 0.843268055735578 0.603880801348733 -0.0528316983673034 ENSG00000008128 CDK11A
ENST00000378635 0.936840940404393 0.815332453708448 0.0187743674209666 ENSG00000008128 CDK11A
ENST00000479362 0.833538152872518 0.58442489605298 0.0471062482976213 ENSG00000008128 CDK11A
ENST00000498810 0.972649877881372 0.914210345805115 -0.00980849823290001 ENSG00000008128 CDK11A
ENST00000487462 0.47316423660464 0.148129366205839 -0.128362367542404 ENSG00000008128 CDK11A
ENST00000401096 0.57964389576649 0.234526729361406 -0.109226867742796 ENSG00000008128 CDK11A
ENST00000577672 0.752667595038381 0.444623184483474 -0.0744741629902009 ENSG00000227775 RP1-283E3.4
ENST00000417099 0.981352596747816 0.941581652232861 0.00802230380646427 ENSG00000227775 RP1-283E3.4
ENST00000355439 0.803571979712117 0.529526735694098 -0.0557201050884554 ENSG00000215790 SLC35E2
ENST00000400924 0.792651275005138 0.510970268308854 -0.0591350763564943 ENSG00000215790 SLC35E2
ENST00000246421 0.562275578697094 0.218406602386302 -0.121698064712507 ENSG00000215790 SLC35E2
ENST00000475229 0.665540739043446 0.325854559188161 -0.125495320103978 ENSG00000215790 SLC35E2
ENST00000424604 0.624731440450694 0.28077727554707 -0.132600895135781 ENSG00000227775 RP1-283E3.4
ENST00000418950 0.531239160602946 0.191317026130092 -0.175014085738483 ENSG00000227775 RP1-283E3.4
ENST00000341426 0.399948391174715 0.103091398208958 -0.129649651246711 ENSG00000008130 NADK
ENST00000341991 0.398378210241294 0.102265335148837 -0.129532312328365 ENSG00000008130 NADK
ENST00000378625 0.390610438930431 0.0984267106513892 -0.129653098712813 ENSG00000008130 NADK
ENST00000344463 0.399948391174715 0.103091398208958 -0.129649651246711 ENSG00000008130 NADK
ENST00000342348 0.453203690534844 0.134941633914516 -0.123757862399465 ENSG00000008130 NADK
ENST00000498806 0.847299923630596 0.612223576211485 -0.0515899575987701 ENSG00000008130 NADK
ENST00000469045 0.426977689277011 0.118870316372225 -0.137391788392568 ENSG00000008130 NADK
ENST00000480499 0.360150347580758 0.0831522780922045 -0.159717859967062 ENSG00000008130 NADK
ENST00000497747 0.577125627014389 0.231867714382069 -0.128381636556663 ENSG00000008130 NADK
ENST00000477235 0.406622850722473 0.106812128506701 -0.145695684772833 ENSG00000008130 NADK
ENST00000489538 0.38667109889816 0.0962009921810935 -0.152959066894307 ENSG00000008130 NADK
ENST00000497615 0.55223417947489 0.208710468192539 -0.13572671633496 ENSG00000008130 NADK
ENST00000497186 0.52198456329365 0.184176354936931 -0.120569614264763 ENSG00000008130 NADK
ENST00000400922 0.722105413047492 0.399378637275766 -0.0708837031156555 ENSG00000008130 NADK
ENST00000492845 0.5911095309818 0.246097050183171 -0.0958882268215066 ENSG00000008130 NADK
ENST00000492768 0.6905604128185 0.35825871838291 -0.0762918238553622 ENSG00000008130 NADK
ENST00000460602 0.763075016051894 0.4612628468308 -0.0618702513215383 ENSG00000008130 NADK
ENST00000464373 0.482508822175239 0.154250177187176 -0.119425879475419 ENSG00000008130 NADK
ENST00000480542 0.342651209969641 0.0746372113276049 -0.221191026710956 ENSG00000008130 NADK
ENST00000378609 0.685036558529803 0.351483004251958 -0.0515931997394388 ENSG00000078369 GNB1
ENST00000461893 0.0805164926297375 0.00565681956445053 -0.165005836079119 ENSG00000078369 GNB1
ENST00000471354 0.234310204110155 0.0353384540422119 -0.100293587847905 ENSG00000078369 GNB1
ENST00000439272 0.951147834076167 0.855077494085037 -0.0130159201173015 ENSG00000078369 GNB1
ENST00000434686 0.973554102662946 0.917856164083693 -0.0074524828944156 ENSG00000078369 GNB1
ENST00000437146 0.737553155950896 0.422983370608706 -0.0485668603850517 ENSG00000078369 GNB1
ENST00000472614 0.985371286469632 0.953740701570031 -0.00486158477679852 ENSG00000078369 GNB1
ENST00000607589 0.264005766838474 0.0445323323105023 -0.163381435955067 ENSG00000078369 GNB1
ENST00000378567 0.894839035106024 0.712091777467314 0.031904502252377 ENSG00000067606 PRKCZ
ENST00000468310 0.889535848980167 0.700731044757493 -0.039820529424269 ENSG00000067606 PRKCZ
ENST00000479566 0.945248878938946 0.839231058482049 -0.0247103918412298 ENSG00000067606 PRKCZ
ENST00000466651 0.887569855388791 0.696475955865173 -0.0408581175996032 ENSG00000067606 PRKCZ
ENST00000400921 0.817780899685196 0.554470813732709 0.0523546048358745 ENSG00000067606 PRKCZ
ENST00000495347 0.910445306212855 0.748541256461066 -0.0348189115340757 ENSG00000067606 PRKCZ
ENST00000461106 0.804830805534742 0.53219141292228 0.0556025562871478 ENSG00000067606 PRKCZ
ENST00000461465 0.950564419931034 0.853385605962304 -0.0199817756300518 ENSG00000067606 PRKCZ
ENST00000470596 0.973200893223241 0.916733873413325 -0.0110312111462633 ENSG00000067606 PRKCZ
ENST00000496325 0.944280700141312 0.836000545939285 -0.0221560486109677 ENSG00000067606 PRKCZ
ENST00000481140 0.913485291556146 0.755799197524467 -0.0335043244942523 ENSG00000067606 PRKCZ
ENST00000482686 0.955968328075196 0.86793074718459 -0.0198889312643829 ENSG00000067606 PRKCZ
ENST00000400920 0.616956034942939 0.271539356642389 0.0983232348177046 ENSG00000067606 PRKCZ
ENST00000486681 0.920683467842045 0.775973521582004 0.0322825696583972 ENSG00000067606 PRKCZ
ENST00000470986 0.985904051663731 0.955544769979338 0.00675139187037348 ENSG00000067606 PRKCZ
ENST00000470511 0.90737141071658 0.741686224834614 0.0412696072780815 ENSG00000067606 PRKCZ
ENST00000471018 0.951776349315472 0.856762032967201 -0.0247717944736283 ENSG00000067606 PRKCZ
ENST00000466352 0.991494133575815 0.972458686423616 0.0048488301037781 ENSG00000067606 PRKCZ
ENST00000497183 0.839691087618681 0.596313731626014 0.0677188546821392 ENSG00000067606 PRKCZ
ENST00000419838 0.955339297642396 0.866105333443104 0.0224433770489575 ENSG00000067606 PRKCZ
ENST00000479263 0.212711482234781 0.029603589296081 0.198135017431123 ENSG00000067606 PRKCZ
ENST00000503672 0.198238576792516 0.0259707872010567 0.290206167670354 ENSG00000067606 PRKCZ
ENST00000478770 0.120087513521572 0.0108271435715086 0.228800738671755 ENSG00000067606 PRKCZ
ENST00000505322 0.617371950884873 0.271948804071944 0.122998565060212 ENSG00000067606 PRKCZ
ENST00000469733 0.994834788362238 0.983143616370234 0.00172251879450239 ENSG00000162585 C1orf86
ENST00000414253 0.990898315824407 0.970090275086622 -0.00308431063212622 ENSG00000162585 C1orf86
ENST00000428120 0.990898315824407 0.970090275086622 -0.00308431063212622 ENSG00000162585 C1orf86
ENST00000400919 0.990898315824407 0.970090275086622 -0.00308431063212622 ENSG00000162585 C1orf86
ENST00000400918 0.828895982262563 0.57515826641134 -0.0477965181993021 ENSG00000162585 C1orf86
ENST00000497675 0.737215253458103 0.422484908124687 -0.0761222253481172 ENSG00000162585 C1orf86
ENST00000378543 0.67520536196999 0.338382764064719 -0.089867655657732 ENSG00000162585 C1orf86
ENST00000378546 0.67520536196999 0.338382764064719 -0.089867655657732 ENSG00000162585 C1orf86
ENST00000401813 0.67520536196999 0.33833353220283 -0.0889459153095541 ENSG00000162585 C1orf86
ENST00000487186 0.805640100199647 0.533883745771858 -0.0577178606635234 ENSG00000162585 C1orf86
ENST00000378545 0.697522493240611 0.367096481073134 -0.0844443627134748 ENSG00000162585 C1orf86
ENST00000476803 0.726390156861119 0.405670237326783 -0.0787137654665689 ENSG00000162585 C1orf86
ENST00000440825 0.688085688232184 0.35524174554758 -0.0868142975670177 ENSG00000162585 C1orf86
ENST00000597060 0.726964872474198 0.406518393142569 -0.110700760789285 ENSG00000269554 AL590822.2
ENST00000420515 0.711574962829101 0.385144865346427 -0.0924958540580747 ENSG00000162585 C1orf86
ENST00000378536 0.000736461152915757 9.7544523565001e-06 0.287281215188987 ENSG00000157933 SKI
ENST00000508416 0.00114384303267993 1.70155213275876e-05 0.335155550546038 ENSG00000157933 SKI
ENST00000478223 0.000881173432119631 1.22140164624622e-05 0.345566251336046 ENSG00000157933 SKI
ENST00000507179 0.163436042985681 0.0184031242927551 0.278957084245458 ENSG00000157933 SKI
ENST00000378531 0.161871085077185 0.0180910610501532 0.252209569245336 ENSG00000116151 MORN1
ENST00000606372 0.15182327648831 0.0161945195040212 0.258552881228582 ENSG00000116151 MORN1
ENST00000378529 0.158622261460086 0.0174758819146059 0.26069104891012 ENSG00000116151 MORN1
ENST00000607342 0.776789305209254 0.484580638756855 0.0923971601628175 ENSG00000116151 MORN1
ENST00000469374 0.200841871221435 0.0266749597640878 0.277637876845011 ENSG00000116151 MORN1
ENST00000419785 0.313378813039675 0.0618603831938602 0.249653927781613 ENSG00000116151 MORN1
ENST00000378525 0.302510717394218 0.0576568473971023 0.245070156328937 ENSG00000116151 MORN1
ENST00000449373 0.205006597704464 0.027619364876773 0.290136846343825 ENSG00000116151 MORN1
ENST00000378518 0.678430283548679 0.34254948762032 -0.0513490153048325 ENSG00000157916 RER1
ENST00000605895 0.821139120581357 0.560852157020259 -0.0311519157150612 ENSG00000157916 RER1
ENST00000378513 0.777160043415644 0.485407315327862 -0.0365390428812995 ENSG00000157916 RER1
ENST00000306256 0.654168094590286 0.312377547746074 -0.0543694344984369 ENSG00000157916 RER1
ENST00000493207 0.682921435778195 0.348820171804406 -0.0563442999566787 ENSG00000157916 RER1
ENST00000378512 0.77871658809943 0.487738357297877 -0.0363561298935583 ENSG00000157916 RER1
ENST00000443438 0.745077082095285 0.433707342813306 -0.045596591173801 ENSG00000157916 RER1
ENST00000488353 0.789016364398964 0.504639451159025 -0.0407854637362349 ENSG00000157916 RER1
ENST00000462129 0.978917017897605 0.934443228903853 0.00659791307466829 ENSG00000157916 RER1
ENST00000288774 0.844024541956461 0.60529423307701 0.0473039392538977 ENSG00000157911 PEX10
ENST00000447513 0.86550067293419 0.647629828330958 0.0419634405106012 ENSG00000157911 PEX10
ENST00000507596 0.856049058792371 0.629110477348261 0.0445590240522762 ENSG00000157911 PEX10
ENST00000510434 0.398425293353206 0.102304665836235 0.186286699758925 ENSG00000157911 PEX10
ENST00000508384 0.339440676777838 0.0732752235100454 0.218617814695391 ENSG00000157911 PEX10
ENST00000502666 0.453415820695366 0.13504176538861 0.205841774919455 ENSG00000157911 PEX10
ENST00000504111 0.330251752461265 0.0689758554573884 0.24573683839645 ENSG00000157911 PEX10
ENST00000514502 0.351542540907136 0.0789641854961591 0.225127317006549 ENSG00000157911 PEX10
ENST00000449969 0.48892693921735 0.158906459847459 -0.18481962716817 ENSG00000149527 PLCH2
ENST00000419816 0.426735767957562 0.11864059255743 -0.204965323865792 ENSG00000149527 PLCH2
ENST00000378488 0.426735767957562 0.11864059255743 -0.204965323865792 ENSG00000149527 PLCH2
ENST00000378486 0.426735767957562 0.11864059255743 -0.204965323865792 ENSG00000149527 PLCH2
ENST00000343889 0.392241978142353 0.0991398786765249 -0.216537358086651 ENSG00000149527 PLCH2
ENST00000278878 0.505088767774787 0.171096871825372 -0.181598199698903 ENSG00000149527 PLCH2
ENST00000378466 0.62149127918279 0.276656132600934 -0.0822378898546883 ENSG00000157881 PANK4
ENST00000435556 0.621672543263952 0.276776381747043 -0.0822898475046941 ENSG00000157881 PANK4
ENST00000505228 0.569505702546882 0.224704544779643 -0.0997574513700452 ENSG00000157881 PANK4
ENST00000502512 0.827419725762674 0.572134792843298 -0.057810328598144 ENSG00000157881 PANK4
ENST00000471361 0.73914279071911 0.425214187320857 -0.0965383053121246 ENSG00000157881 PANK4
ENST00000487804 0.993427995747417 0.979350062371577 -0.00337420205849609 ENSG00000157881 PANK4
ENST00000515423 0.906770545075889 0.739990546595029 -0.0432453448754418 ENSG00000157881 PANK4
ENST00000468002 0.691486509494938 0.359688960206357 -0.0974132991273054 ENSG00000157881 PANK4
ENST00000486396 0.691581661656135 0.359968881062237 -0.0833823838725666 ENSG00000157881 PANK4
ENST00000502770 0.996158403507859 0.987246305337984 -0.00159444760533481 ENSG00000157881 PANK4
ENST00000491212 0.923713711238929 0.783309908091836 -0.0289594653574634 ENSG00000157881 PANK4
ENST00000514922 0.859195197482168 0.634920194735256 -0.0516117323286943 ENSG00000157881 PANK4
ENST00000606645 0.712171299814496 0.386297667462762 0.10772653619539 ENSG00000272449 RP3-395M20.12
ENST00000416860 0.19619465411584 0.0254729428535779 -0.169612320890912 ENSG00000238164 RP3-395M20.8
ENST00000443892 0.920268674722607 0.77507636923811 0.0316279968408247 ENSG00000238164 RP3-395M20.8
ENST00000449660 0.967487711712743 0.899664264622816 -0.0156551588394611 ENSG00000238164 RP3-395M20.8
ENST00000448624 0.828882369373581 0.575128616228818 -0.0744183118262735 ENSG00000238164 RP3-395M20.8
ENST00000432521 0.839168344083695 0.594976977707523 -0.0618669963501522 ENSG00000238164 RP3-395M20.8
ENST00000452793 0.162024422532634 0.0181251988062526 -0.184303792720955 ENSG00000238164 RP3-395M20.8
ENST00000426449 0.0453382394077234 0.00231215570733732 -0.216276774299134 ENSG00000157873 TNFRSF14
ENST00000434817 0.0686250413770967 0.00437704519173883 -0.194086669599582 ENSG00000157873 TNFRSF14
ENST00000435221 0.0689452988606374 0.00441193432696484 -0.193923200450155 ENSG00000157873 TNFRSF14
ENST00000451778 0.0692766284531469 0.00444572946319597 -0.193898281046717 ENSG00000157873 TNFRSF14
ENST00000409119 0.0724822051070043 0.00477830581553838 -0.192551037492465 ENSG00000157873 TNFRSF14
ENST00000355716 0.0613605822352032 0.00368282455593102 -0.190653486046666 ENSG00000157873 TNFRSF14
ENST00000475523 0.0625353310131274 0.00378746571235235 -0.189463728614988 ENSG00000157873 TNFRSF14
ENST00000442392 0.0921365618734692 0.00695901030375801 -0.218181534676256 ENSG00000157873 TNFRSF14
ENST00000482074 0.0808155217213865 0.00570125716966178 -0.227637311023462 ENSG00000157873 TNFRSF14
ENST00000496064 0.0899659331749903 0.00670866902785212 -0.191979819036109 ENSG00000157873 TNFRSF14
ENST00000463471 0.0625769849706151 0.00379324889644401 -0.188481645777806 ENSG00000157873 TNFRSF14
ENST00000466750 0.0523008085791723 0.00286803735326024 -0.186648758461176 ENSG00000157873 TNFRSF14
ENST00000471768 0.0982975152152705 0.00774493336559016 -0.181516273285896 ENSG00000157873 TNFRSF14
ENST00000463835 0.0923267384617917 0.00698341145140467 -0.169557057193507 ENSG00000157873 TNFRSF14
ENST00000482602 0.0793560046336798 0.00553718436767743 -0.165642992729672 ENSG00000157873 TNFRSF14
ENST00000480305 0.161319717926797 0.0179981366926237 -0.152945990860199 ENSG00000157873 TNFRSF14
ENST00000456687 0.57496516182571 0.229770381898698 -0.130442698111243 ENSG00000225931 RP3-395M20.7
ENST00000424215 0.173432926042772 0.0205028605641562 -0.301989322649733 ENSG00000228037 RP3-395M20.9
ENST00000493183 0.97618058548135 0.925753594437469 -0.0123092582989973 ENSG00000157870 FAM213B
ENST00000474659 0.969113446023028 0.903741429174564 -0.0159247075974693 ENSG00000157870 FAM213B
ENST00000419916 0.812787593094888 0.546480202403829 -0.0691385131115868 ENSG00000157870 FAM213B
ENST00000378424 0.812787593094888 0.546480202403829 -0.0691385131115868 ENSG00000157870 FAM213B
ENST00000537325 0.863360725108799 0.642788741085558 -0.0573992028522008 ENSG00000157870 FAM213B
ENST00000378427 0.812787593094888 0.546480202403829 -0.0691385131115868 ENSG00000157870 FAM213B
ENST00000378425 0.812787593094888 0.546480202403829 -0.0691385131115868 ENSG00000157870 FAM213B
ENST00000464043 0.879258893494645 0.678045682369084 -0.05379542825003 ENSG00000157870 FAM213B
ENST00000444521 0.812787593094888 0.546480202403829 -0.0691385131115868 ENSG00000157870 FAM213B
ENST00000465233 0.965261941302579 0.893423247616159 -0.0182479658238122 ENSG00000157870 FAM213B
ENST00000498083 0.945289596878571 0.839438428741994 -0.0276519899142259 ENSG00000157870 FAM213B
ENST00000481683 0.957664149820423 0.872840466782281 0.0212566062867483 ENSG00000157870 FAM213B
ENST00000484099 0.819845066825661 0.558857283903116 -0.0664257339007932 ENSG00000157870 FAM213B
ENST00000477045 0.921185002282061 0.776924631842876 0.0386176959597686 ENSG00000157870 FAM213B
ENST00000476686 0.598523930037874 0.253622447583855 -0.132984478788831 ENSG00000157870 FAM213B
ENST00000471840 0.754589574212053 0.447369532129723 -0.104026460568713 ENSG00000142606 MMEL1
ENST00000288709 0.776603755312529 0.484163271855432 -0.0952468821351589 ENSG00000142606 MMEL1
ENST00000378412 0.78658156219898 0.500684059228151 -0.0917498612800978 ENSG00000142606 MMEL1
ENST00000502556 0.805509606909297 0.53333581121087 -0.085717736373604 ENSG00000142606 MMEL1
ENST00000504800 0.805509606909297 0.53333581121087 -0.085717736373604 ENSG00000142606 MMEL1
ENST00000511072 0.030957883079158 0.00130191331165193 0.427994184547325 ENSG00000142611 PRDM16
ENST00000378398 0.0315190281397292 0.00133921818044165 0.425727067406178 ENSG00000142611 PRDM16
ENST00000441472 0.0315190281397292 0.00133921818044165 0.425727067406178 ENSG00000142611 PRDM16
ENST00000442529 0.0315190281397292 0.00133921818044165 0.425727067406178 ENSG00000142611 PRDM16
ENST00000607632 0.218481402438728 0.0311272400937297 0.307001170054722 ENSG00000142611 PRDM16
ENST00000378391 0.0276498061213534 0.0011126954710598 0.433645744392449 ENSG00000142611 PRDM16
ENST00000514189 0.0309784760960547 0.00130308513580845 0.42796371504655 ENSG00000142611 PRDM16
ENST00000270722 0.0315293576559674 0.00134051399678799 0.425694402443169 ENSG00000142611 PRDM16
ENST00000512462 0.00953495727737813 0.00024738845663072 0.500601663949347 ENSG00000142611 PRDM16
ENST00000463591 0.00725924505011204 0.000173225930748907 0.514173642735315 ENSG00000142611 PRDM16
ENST00000294599 0.11981963421234 0.0107801957525547 0.235038000726811 ENSG00000162591 MEGF6
ENST00000356575 0.101852317357392 0.00817819270289781 0.242364926019311 ENSG00000162591 MEGF6
ENST00000485002 0.0948625060357134 0.00730240452419761 0.244073259484762 ENSG00000162591 MEGF6
ENST00000491842 0.284258964695237 0.0510260563545486 0.254032657285046 ENSG00000162591 MEGF6
ENST00000475790 0.325622946014903 0.0671255174284323 0.2406692786752 ENSG00000162591 MEGF6
ENST00000378344 0.880203350114143 0.680351325548865 -0.0359583003846343 ENSG00000158109 TPRG1L
ENST00000344579 0.880203350114143 0.680351325548865 -0.0359583003846343 ENSG00000158109 TPRG1L
ENST00000378322 0.874859496634503 0.667812640889659 -0.0379648566131946 ENSG00000116213 WRAP73
ENST00000270708 0.874859496634503 0.667812640889659 -0.0379648566131946 ENSG00000116213 WRAP73
ENST00000471223 0.981167367978793 0.940744027735042 0.00689744783815206 ENSG00000116213 WRAP73
ENST00000424367 0.875605324672737 0.669453621231066 -0.037357230636757 ENSG00000116213 WRAP73
ENST00000497940 0.9449326000624 0.83786593385767 -0.0196829323613569 ENSG00000116213 WRAP73
ENST00000469643 0.962693157139725 0.886434787907176 0.0179052996187712 ENSG00000116213 WRAP73
ENST00000494884 0.957083960768948 0.870697467612146 0.0222217628597392 ENSG00000116213 WRAP73
ENST00000465916 0.783503984716936 0.495732381828476 -0.061601270821115 ENSG00000116213 WRAP73
ENST00000419924 0.637791009625088 0.294026786587605 -0.0949530834422359 ENSG00000116213 WRAP73
ENST00000479331 0.602683530056596 0.257182903315986 -0.145665571954929 ENSG00000116213 WRAP73
ENST00000418088 0.685990615691409 0.352637496630416 0.100685682262673 ENSG00000227372 TP73-AS1
ENST00000452079 0.718151504964212 0.393934947780419 0.0937200994528745 ENSG00000227372 TP73-AS1
ENST00000423764 0.701982067491304 0.372276749014854 0.101087647717854 ENSG00000227372 TP73-AS1
ENST00000587071 0.496297726936476 0.164125673135433 0.171045254470976 ENSG00000227372 TP73-AS1
ENST00000608600 0.601728642215711 0.25634220970086 0.136091218020137 ENSG00000227372 TP73-AS1
ENST00000544565 0.991738508524591 0.973470024203559 0.00469341989556317 ENSG00000227372 TP73-AS1
ENST00000378251 0.927064097774686 0.791961599288996 -0.0197626558548362 ENSG00000130764 LRRC47
ENST00000462356 0.822489389785372 0.563399678487627 0.0594802038071408 ENSG00000130764 LRRC47
ENST00000479239 0.815547482573191 0.550995674191172 0.0624762410212732 ENSG00000130764 LRRC47
ENST00000607459 0.447621780739164 0.131204956405279 -0.174593444675472 ENSG00000272153 RP1-286D6.5
ENST00000378230 0.189715151623101 0.024062221965043 0.131439462441847 ENSG00000116198 CEP104
ENST00000438539 0.718539675307472 0.394584056573414 0.0764363811067652 ENSG00000116198 CEP104
ENST00000461667 0.596715249394216 0.25165824090921 0.116647250749103 ENSG00000116198 CEP104
ENST00000495701 0.9712718574358 0.909414448358734 0.0145533396499091 ENSG00000116198 CEP104
ENST00000460038 0.380012482124873 0.0928505507551827 0.16822415571842 ENSG00000116198 CEP104
ENST00000494653 0.0747942596253653 0.00501891531815367 0.181582233743823 ENSG00000116198 CEP104
ENST00000443466 0.0891147893445373 0.00660662320447165 0.266656763122178 ENSG00000116198 CEP104
ENST00000428079 0.411708062300103 0.109592352753868 0.131886572392857 ENSG00000116198 CEP104
ENST00000494951 0.163574784345232 0.0184308888897045 0.242064596518576 ENSG00000116198 CEP104
ENST00000378223 0.618043540709424 0.272792249602406 0.0989299104551227 ENSG00000116198 CEP104
ENST00000378212 0.57496516182571 0.229726481873933 -0.134440117772722 ENSG00000169598 DFFB
ENST00000378209 0.535325176903095 0.195001603637017 -0.123247677521415 ENSG00000169598 DFFB
ENST00000491998 0.535325176903095 0.195001603637017 -0.123247677521415 ENSG00000169598 DFFB
ENST00000338895 0.628325121495979 0.283957014537676 -0.115463361872471 ENSG00000169598 DFFB
ENST00000341385 0.854630487573536 0.626457518776441 -0.0659612655543947 ENSG00000169598 DFFB
ENST00000468793 0.558893555011393 0.215101429267645 -0.118973107149167 ENSG00000169598 DFFB
ENST00000339350 0.534863814524173 0.194473574564353 -0.124454440366541 ENSG00000169598 DFFB
ENST00000477548 0.534863814524173 0.194473574564353 -0.124454440366541 ENSG00000169598 DFFB
ENST00000378206 0.534688166387474 0.194262787875031 -0.124544476838543 ENSG00000169598 DFFB
ENST00000475969 0.558750218999485 0.214917948270636 -0.119337460558919 ENSG00000169598 DFFB
ENST00000461150 0.788161735963769 0.503223409304809 -0.0899399780197457 ENSG00000169598 DFFB
ENST00000486765 0.236986965534404 0.0361188222718157 -0.177609425795406 ENSG00000198912 C1orf174
ENST00000361605 0.236986965534404 0.0361188222718157 -0.177609425795406 ENSG00000198912 C1orf174
ENST00000474140 0.236986965534404 0.0361188222718157 -0.177609425795406 ENSG00000198912 C1orf174
ENST00000442673 0.869820336184624 0.657802911157656 -0.0603598296308471 ENSG00000236423 LINC01134
ENST00000439488 0.838344145051932 0.593631090471031 -0.0734922148916362 ENSG00000236423 LINC01134
ENST00000478423 0.011598624904769 0.000321644040491552 0.249595425051538 ENSG00000131697 NPHP4
ENST00000460696 0.375792971657376 0.0904816028821816 0.211700558936226 ENSG00000131697 NPHP4
ENST00000378161 0.32428474766153 0.0665015677341789 0.220583572353848 ENSG00000131697 NPHP4
ENST00000489180 0.0115807742316323 0.000321044103140893 0.249590450123041 ENSG00000131697 NPHP4
ENST00000378156 0.0115807742316323 0.000321044103140893 0.249590450123041 ENSG00000131697 NPHP4
ENST00000378169 0.0155177291763745 0.000482482008074915 0.246054950540727 ENSG00000131697 NPHP4
ENST00000468253 0.35766381502573 0.0820097943431955 0.237755463759676 ENSG00000131697 NPHP4
ENST00000470763 0.995765146539 0.985651436068358 -0.00243643925579979 ENSG00000131697 NPHP4
ENST00000466897 0.602998015724162 0.257605914865755 0.14499947378829 ENSG00000131697 NPHP4
ENST00000378111 0.71509013572245 0.389779643566648 0.0448232657587867 ENSG00000069424 KCNAB2
ENST00000378097 0.800360383504818 0.524343916165247 0.0317999611968323 ENSG00000069424 KCNAB2
ENST00000493807 0.544728039363443 0.202575639247361 0.13537545026172 ENSG00000069424 KCNAB2
ENST00000378092 0.739959447268353 0.426182051388795 0.0461108083142819 ENSG00000069424 KCNAB2
ENST00000478098 0.841019810048319 0.59938053055021 0.0389488171032558 ENSG00000069424 KCNAB2
ENST00000445501 0.853031712665938 0.622688961397867 0.0367918264583045 ENSG00000069424 KCNAB2
ENST00000428161 0.718795886677047 0.395118668769537 0.0517378975124745 ENSG00000069424 KCNAB2
ENST00000389632 0.734711313408872 0.418558498719689 0.0492454203767047 ENSG00000069424 KCNAB2
ENST00000602612 0.849405755572914 0.615686622676305 0.0301593454297412 ENSG00000069424 KCNAB2
ENST00000378087 0.861730088738738 0.63942444982577 0.024619606961922 ENSG00000069424 KCNAB2
ENST00000341524 0.881427758480544 0.6828556194588 0.0211064628085518 ENSG00000069424 KCNAB2
ENST00000352527 0.881427758480544 0.6828556194588 0.0211064628085518 ENSG00000069424 KCNAB2
ENST00000435937 0.910698626039807 0.749170304131079 0.0238198006862909 ENSG00000069424 KCNAB2
ENST00000164247 0.838853263289116 0.594469643516683 0.0263744173056326 ENSG00000069424 KCNAB2
ENST00000459822 0.986729266557143 0.958079918662853 -0.00598089213958666 ENSG00000069424 KCNAB2
ENST00000594544 0.630743426724503 0.286269615980116 0.139614283482635 ENSG00000268332 AL035406.1
ENST00000472700 0.676245807032491 0.339884263437988 0.0711428142707991 ENSG00000069424 KCNAB2
ENST00000378083 0.71876252914222 0.395077800467335 0.0422524814846914 ENSG00000069424 KCNAB2
ENST00000458166 0.510578667746317 0.17543645119967 0.075493432384899 ENSG00000069424 KCNAB2
ENST00000462676 0.672466668025264 0.334585385237926 0.120023379839885 ENSG00000069424 KCNAB2
ENST00000481789 0.757437348849942 0.452034961772905 -0.0791928629000289 ENSG00000069424 KCNAB2
ENST00000484532 0.418351191469954 0.113679216866578 -0.112260545131182 ENSG00000116251 RPL22
ENST00000234875 0.422389210872538 0.116076571508266 -0.111633476316412 ENSG00000116251 RPL22
ENST00000480661 0.384951077796249 0.0953650286040029 -0.123970657548756 ENSG00000116251 RPL22
ENST00000497965 0.385479285583035 0.095572712772587 -0.123972931215205 ENSG00000116251 RPL22
ENST00000471204 0.388287644181768 0.0969877020686689 -0.123500777352001 ENSG00000116251 RPL22
ENST00000465387 0.388392796278138 0.0970618580323375 -0.123535658309616 ENSG00000116251 RPL22
ENST00000462296 0.373782912552931 0.0896386830902839 -0.128511315480526 ENSG00000116251 RPL22
ENST00000465335 0.375911878825056 0.090630363970287 -0.128181271931286 ENSG00000116251 RPL22
ENST00000343813 0.689689472308526 0.357206923677137 0.0747546116864227 ENSG00000116237 ICMT
ENST00000495791 0.871909975819949 0.662304748558055 0.055460853062363 ENSG00000116237 ICMT
ENST00000489498 0.920232138123449 0.774903357985093 0.0260587100833567 ENSG00000116237 ICMT
ENST00000474756 0.943363698131621 0.833791044343157 -0.0216080405860145 ENSG00000116237 ICMT
ENST00000377893 0.574549734370848 0.229266065718723 -0.159525370564709 ENSG00000158292 GPR153
ENST00000608083 0.709530477817663 0.382578790945551 0.0847409248362421 ENSG00000097021 ACOT7
ENST00000377845 0.623115945429039 0.278717384093892 0.106348781306253 ENSG00000097021 ACOT7
ENST00000377855 0.678907773880127 0.343276475804692 0.0937927227219092 ENSG00000097021 ACOT7
ENST00000377860 0.709530477817663 0.382578790945551 0.0847409248362421 ENSG00000097021 ACOT7
ENST00000418124 0.709530477817663 0.382578790945551 0.0847409248362421 ENSG00000097021 ACOT7
ENST00000545482 0.709530477817663 0.382578790945551 0.0847409248362421 ENSG00000097021 ACOT7
ENST00000361521 0.656348648278633 0.315174676603786 0.0983027333960975 ENSG00000097021 ACOT7
ENST00000377842 0.590526995955709 0.245144546336409 0.114406745716433 ENSG00000097021 ACOT7
ENST00000473466 0.759292896684319 0.454993788408219 0.0806000363181472 ENSG00000097021 ACOT7
ENST00000541130 0.986418091926979 0.957323640868403 0.00664422388273524 ENSG00000097021 ACOT7
ENST00000377828 0.913052846839347 0.754677658434266 -0.0427688460700728 ENSG00000187017 ESPN
ENST00000461727 0.904419205678779 0.733908265179802 0.0456983356558843 ENSG00000187017 ESPN
ENST00000475228 0.836387241352009 0.589915437142336 0.0743423696078363 ENSG00000187017 ESPN
ENST00000416731 0.823270818081979 0.564691152289152 0.0772918464953258 ENSG00000187017 ESPN
ENST00000434576 0.196548728580268 0.0255432684201442 -0.226281862749279 ENSG00000187017 ESPN
ENST00000477679 0.764268060560464 0.463417266497965 0.101175620677162 ENSG00000187017 ESPN
ENST00000468561 0.0369549508353084 0.00169774286956858 -0.355835378869846 ENSG00000187017 ESPN
ENST00000356876 0.704191552051793 0.37519582986248 -0.0634415873331422 ENSG00000215788 TNFRSF25
ENST00000485036 0.704191552051793 0.375212418281898 -0.0634422755219732 ENSG00000215788 TNFRSF25
ENST00000480393 0.704191552051793 0.375212418281898 -0.0634422755219732 ENSG00000215788 TNFRSF25
ENST00000513135 0.703991339309021 0.374942308717498 -0.0634390930291494 ENSG00000215788 TNFRSF25
ENST00000473343 0.906013437033458 0.738346151568581 -0.0256418918945559 ENSG00000215788 TNFRSF25
ENST00000377782 0.704191552051793 0.375212418281898 -0.0634422755219732 ENSG00000215788 TNFRSF25
ENST00000351959 0.70544939211773 0.37713309214003 -0.063194178578969 ENSG00000215788 TNFRSF25
ENST00000510563 0.722198736503903 0.399652597222357 -0.0603394476908877 ENSG00000215788 TNFRSF25
ENST00000502730 0.722198736503903 0.399652597222357 -0.0603394476908877 ENSG00000215788 TNFRSF25
ENST00000502588 0.722198736503903 0.399652597222357 -0.0603394476908877 ENSG00000215788 TNFRSF25
ENST00000414040 0.722198736503903 0.399652597222357 -0.0603394476908877 ENSG00000215788 TNFRSF25
ENST00000351748 0.722198736503903 0.399652597222357 -0.0603394476908877 ENSG00000215788 TNFRSF25
ENST00000348333 0.722198736503903 0.399652597222357 -0.0603394476908877 ENSG00000215788 TNFRSF25
ENST00000453260 0.958424004747468 0.875346026919252 -0.0124052130012757 ENSG00000215788 TNFRSF25
ENST00000475730 0.782103041372595 0.493459748288594 -0.070205440305384 ENSG00000215788 TNFRSF25
ENST00000469691 0.865538135862728 0.647745706923494 -0.0348488477146389 ENSG00000215788 TNFRSF25
ENST00000481401 0.828500316363921 0.574374720127588 -0.0422972651178931 ENSG00000215788 TNFRSF25
ENST00000461703 0.608960962473481 0.263601871156321 -0.084676903109463 ENSG00000215788 TNFRSF25
ENST00000453341 0.607631117620379 0.262252692840582 -0.0846019217329005 ENSG00000215788 TNFRSF25
ENST00000515145 0.59323122576936 0.247963891381187 -0.0980705071068613 ENSG00000215788 TNFRSF25
ENST00000377748 0.846214594626894 0.609540375646078 -0.0524091676926245 ENSG00000171680 PLEKHG5
ENST00000400913 0.84653470332386 0.61030779894918 -0.0535941018068138 ENSG00000171680 PLEKHG5
ENST00000489097 0.814191798549317 0.548575010644144 -0.0635397924543242 ENSG00000171680 PLEKHG5
ENST00000340850 0.853522690297369 0.623603738380868 -0.0516524217189776 ENSG00000171680 PLEKHG5
ENST00000377705 0.836489134477195 0.590205259703689 0.0403955382767046 ENSG00000162408 NOL9
ENST00000464383 0.490562064164677 0.160029674485957 0.119672921294203 ENSG00000162408 NOL9
ENST00000462798 0.423412864827843 0.116569822245254 0.203060361872935 ENSG00000162408 NOL9
ENST00000456162 0.590737228084149 0.245461440615436 0.161011913358047 ENSG00000229519 RP11-58A11.2
ENST00000460777 0.799695252769355 0.523432777793952 0.0846367655337977 ENSG00000162408 NOL9
ENST00000464665 0.841097628633573 0.599600567778614 0.0540082691320254 ENSG00000162408 NOL9
ENST00000319084 0.696129788315208 0.365461674591442 -0.0905481430694184 ENSG00000204859 ZBTB48
ENST00000435905 0.727587513439407 0.407669915033531 -0.0848004725261452 ENSG00000204859 ZBTB48
ENST00000377674 0.98695221705392 0.958641188924908 0.00397579569298149 ENSG00000204859 ZBTB48
ENST00000488936 0.978404086568232 0.932976694683196 0.00685287425114433 ENSG00000204859 ZBTB48
ENST00000482360 0.978094056685608 0.932207460910501 -0.00730571534915382 ENSG00000204859 ZBTB48
ENST00000498342 0.89812216759776 0.718845755008905 0.0353478118421042 ENSG00000204859 ZBTB48
ENST00000466813 0.91569308651549 0.761879526542041 0.0333746457635239 ENSG00000204859 ZBTB48
ENST00000466941 0.906534879374589 0.739544268587571 0.0432666343549973 ENSG00000204859 ZBTB48
ENST00000377658 0.109341765245365 0.00923621473938249 0.202188021367547 ENSG00000162413 KLHL21
ENST00000377663 0.112446609483738 0.00967472164835491 0.201003720406186 ENSG00000162413 KLHL21
ENST00000467612 0.156595819324627 0.0170611003995068 0.194442998284559 ENSG00000162413 KLHL21
ENST00000496707 0.0828623938892836 0.0059241405670267 0.250070660308059 ENSG00000162413 KLHL21
ENST00000463043 0.159124675872077 0.017571228095779 0.204219835519599 ENSG00000162413 KLHL21
ENST00000377648 0.0169359391712918 0.000544068637731138 -0.334622634276069 ENSG00000116273 PHF13
ENST00000495385 0.0559670460583745 0.00317961737828129 -0.29403923920791 ENSG00000116273 PHF13
ENST00000054650 0.865675611621307 0.648066591992418 0.0497916962540321 ENSG00000041988 THAP3
ENST00000484676 0.847299923630596 0.612233512188956 -0.0685223334175749 ENSG00000041988 THAP3
ENST00000307896 0.922336995115877 0.779968492178014 0.0309109801736396 ENSG00000041988 THAP3
ENST00000377627 0.994958934959597 0.983535686228773 0.00175928247707664 ENSG00000041988 THAP3
ENST00000484669 0.946345549058006 0.842006710561925 0.0221275177325095 ENSG00000041988 THAP3
ENST00000487819 0.924440441447098 0.785864408018427 0.0306259670636195 ENSG00000041988 THAP3
ENST00000472925 0.891398464838518 0.70570693911854 0.0425451481743432 ENSG00000041988 THAP3
ENST00000480647 0.96220422406472 0.88479508396183 -0.0186071557425897 ENSG00000041988 THAP3
ENST00000465508 0.901938083067811 0.728809763378147 0.0275794462955743 ENSG00000007923 DNAJC11
ENST00000349363 0.96235584620885 0.88526694148631 0.00808486824531522 ENSG00000007923 DNAJC11
ENST00000451196 0.96235584620885 0.88526694148631 0.00808486824531522 ENSG00000007923 DNAJC11
ENST00000377577 0.990091244623151 0.967363883137979 0.00221155237486095 ENSG00000007923 DNAJC11
ENST00000294401 0.971119725656323 0.909001465020883 0.00621183607500199 ENSG00000007923 DNAJC11
ENST00000542246 0.924297199068679 0.785286160727059 0.0151523880666498 ENSG00000007923 DNAJC11
ENST00000377573 0.959809922231389 0.879218307247696 0.00833094428130996 ENSG00000007923 DNAJC11
ENST00000472414 0.90548116597968 0.736910163015896 0.0323533217123119 ENSG00000007923 DNAJC11
ENST00000426784 0.941646730764067 0.828897449938312 -0.0120118921906079 ENSG00000007923 DNAJC11
ENST00000473993 0.94158638343792 0.828305996986908 -0.0120754223716723 ENSG00000007923 DNAJC11
ENST00000469318 0.996272108505437 0.987621617856954 -0.00116709450593428 ENSG00000007923 DNAJC11
ENST00000485073 0.894417695842209 0.71121825303463 -0.025035964419848 ENSG00000007923 DNAJC11
ENST00000460594 0.873614299437118 0.665287475949053 -0.0303865533292057 ENSG00000007923 DNAJC11
ENST00000465911 0.954415901210364 0.863108231260088 -0.0143101269154634 ENSG00000007923 DNAJC11
ENST00000303635 0.666882173577972 0.327269552373553 0.0801438218428596 ENSG00000171735 CAMTA1
ENST00000490738 0.632354884117092 0.287771213294892 0.0954243420765734 ENSG00000171735 CAMTA1
ENST00000476163 0.726390933645269 0.405730212835229 0.0687123208582836 ENSG00000171735 CAMTA1
ENST00000473578 0.63238813871605 0.287820993445559 0.0954180157287206 ENSG00000171735 CAMTA1
ENST00000557126 0.720106058282271 0.396671931282727 0.0703241692310717 ENSG00000171735 CAMTA1
ENST00000467404 0.629845779153022 0.28555641072226 0.0958254578705116 ENSG00000171735 CAMTA1
ENST00000439411 0.649934008874052 0.30756414974293 0.0841675506235839 ENSG00000171735 CAMTA1
ENST00000461311 0.717093983036634 0.392600554336241 0.0710017857778253 ENSG00000171735 CAMTA1
ENST00000486138 0.756639453037502 0.450490466784787 0.0690320839593801 ENSG00000171735 CAMTA1
ENST00000482934 0.814191798549317 0.54857031343778 0.048026257597328 ENSG00000171735 CAMTA1
ENST00000470648 0.909758989547913 0.74668299488221 -0.0250653180454296 ENSG00000171735 CAMTA1
ENST00000461580 0.907389733680392 0.741829553630396 -0.0256317788719456 ENSG00000171735 CAMTA1
ENST00000472283 0.925270019090054 0.787922565608109 -0.0277787995911904 ENSG00000171735 CAMTA1
ENST00000467267 0.998550744528499 0.995127651256732 0.000490563464912402 ENSG00000171735 CAMTA1
ENST00000495233 0.81961860574874 0.558408906218616 -0.077007491282964 ENSG00000171735 CAMTA1
ENST00000490905 0.980008632106887 0.937720905154868 0.0108191095266344 ENSG00000171735 CAMTA1
ENST00000054666 0.0545925146357692 0.00306482479798683 -0.20069840805077 ENSG00000049245 VAMP3
ENST00000470357 0.106681115517066 0.00880947235428252 -0.202134764315181 ENSG00000049245 VAMP3
ENST00000487194 0.557626273362789 0.213771082905949 -0.122329042859686 ENSG00000049245 VAMP3
ENST00000377541 0.932160305780562 0.803586179295849 0.0297732327018054 ENSG00000049246 PER3
ENST00000377532 0.979482896249363 0.936188334225096 0.00688521715007457 ENSG00000049246 PER3
ENST00000361923 0.970953576080516 0.908638644454297 0.00983229529233274 ENSG00000049246 PER3
ENST00000451646 0.94857917092332 0.848239344325439 -0.0219039264990429 ENSG00000236266 RP3-467L1.4
ENST00000377516 0.992914796490255 0.977469715872415 -0.00384004637382805 ENSG00000049247 UTS2
ENST00000377507 4.10788334840526e-10 6.28941834084208e-13 -0.549868726737147 ENSG00000049249 TNFRSF9
ENST00000474475 7.38165021062441e-12 7.95803965414613e-15 -0.592957357351882 ENSG00000049249 TNFRSF9
ENST00000492571 1.53119945971154e-06 6.85274216665461e-09 -0.55042613589075 ENSG00000049249 TNFRSF9
ENST00000493373 0.105726739263698 0.00866385892182573 -0.192149662908193 ENSG00000116288 PARK7
ENST00000460192 0.0718717289267129 0.00471544070888337 -0.218365884360654 ENSG00000116288 PARK7
ENST00000338639 0.129632852556146 0.0122958536788974 -0.183525052600053 ENSG00000116288 PARK7
ENST00000493678 0.126545482555451 0.0118416057955197 -0.184267799584255 ENSG00000116288 PARK7
ENST00000377493 0.127047212307338 0.0119221167571705 -0.184064798417861 ENSG00000116288 PARK7
ENST00000465354 0.0714436091947309 0.00467181825828329 -0.215909027237411 ENSG00000116288 PARK7
ENST00000377491 0.127782605108213 0.012039563811937 -0.184075589471156 ENSG00000116288 PARK7
ENST00000377488 0.129632852556146 0.0122926753630357 -0.183623776676436 ENSG00000116288 PARK7
ENST00000497113 0.0706371748549663 0.00457940789866135 -0.217080275004325 ENSG00000116288 PARK7
ENST00000469225 0.155343903456853 0.0168388563689516 -0.176405532477296 ENSG00000116288 PARK7
ENST00000474874 0.0722990586256071 0.00476050731639424 0.296549314011993 ENSG00000116285 ERRFI1
ENST00000377482 0.0106201950897687 0.000285274444344263 0.377378734195123 ENSG00000116285 ERRFI1
ENST00000467067 0.525626939818649 0.18709402688382 0.182883512288051 ENSG00000116285 ERRFI1
ENST00000469499 0.0156552528901769 0.00048817623003949 0.41108839466613 ENSG00000116285 ERRFI1
ENST00000487559 0.0319911963869154 0.00136768516094123 0.388774611911562 ENSG00000116285 ERRFI1
ENST00000337907 0.678437392423781 0.342559223320563 0.0697514877081247 ENSG00000142599 RERE
ENST00000377464 0.7606106567392 0.457072009423432 0.051571381964401 ENSG00000142599 RERE
ENST00000467350 0.624285079208914 0.28023236773389 -0.0924285378686674 ENSG00000142599 RERE
ENST00000400907 0.676804062279012 0.340508210603298 0.068191383089791 ENSG00000142599 RERE
ENST00000476556 0.802572640089427 0.528135126612022 0.0476500868405448 ENSG00000142599 RERE
ENST00000400908 0.637014531891673 0.293273339448556 0.0809041564214625 ENSG00000142599 RERE
ENST00000505225 0.704355412038242 0.375484290392587 0.0690656876267155 ENSG00000142599 RERE
ENST00000464367 0.516163935233128 0.179944957843343 0.140392606157141 ENSG00000142599 RERE
ENST00000488215 0.821094634986185 0.560791099395172 0.0512660193785329 ENSG00000142599 RERE
ENST00000460659 0.82546637104564 0.568496656707764 0.052171576534953 ENSG00000142599 RERE
ENST00000492766 0.835716596122929 0.588574619337207 0.0496177138156122 ENSG00000142599 RERE
ENST00000465125 0.84274949898058 0.602824003004397 0.0472338242404014 ENSG00000142599 RERE
ENST00000464972 0.469045084327196 0.145540316704691 0.117295344553613 ENSG00000142599 RERE
ENST00000449895 0.998521363872865 0.99487577169993 -0.00069935810774187 ENSG00000232912 RP5-1115A15.1
ENST00000444276 0.947684042280617 0.845825749845242 -0.0265849905245344 ENSG00000232912 RP5-1115A15.1
ENST00000480342 0.608405821003638 0.262929636466269 0.106200841409054 ENSG00000142599 RERE
ENST00000507012 0.352113855562299 0.079231615370072 0.178748270347796 ENSG00000142599 RERE
ENST00000469251 0.539858247966893 0.198734644218225 0.140529621896215 ENSG00000142599 RERE
ENST00000514428 0.672893920252897 0.335142711677032 0.0941739923188372 ENSG00000142599 RERE
ENST00000468247 0.740968537492093 0.428053767793507 0.08644783566861 ENSG00000142599 RERE
ENST00000234590 0.840238153219546 0.597783152647022 -0.0336073937298292 ENSG00000074800 ENO1
ENST00000464920 0.85402708564176 0.624831441844677 -0.0320052665420976 ENSG00000074800 ENO1
ENST00000497492 0.590769376936972 0.245550639015829 -0.0694541867530582 ENSG00000074800 ENO1
ENST00000486051 0.856552472790058 0.629929167626829 -0.0308721712546967 ENSG00000074800 ENO1
ENST00000492343 0.930997773829998 0.801129928715398 -0.0168584325678107 ENSG00000074800 ENO1
ENST00000489867 0.804309842829111 0.531053063062291 -0.0453408181950004 ENSG00000074800 ENO1
ENST00000414948 0.739063596879546 0.425056931264565 -0.103331384206623 ENSG00000236269 ENO1-IT1
ENST00000424862 0.775693176941984 0.482294154992785 -0.0978306544866889 ENSG00000232208 RP3-477M7.5
ENST00000549778 0.763382122527409 0.461839503498594 -0.0746310603951081 ENSG00000131686 CA6
ENST00000476083 0.581662447804235 0.236367391999157 -0.115361800051722 ENSG00000131686 CA6
ENST00000377443 0.591087885926013 0.245916679368553 -0.113440862673485 ENSG00000131686 CA6
ENST00000377436 0.595492819059431 0.250603205542156 -0.112327826571498 ENSG00000131686 CA6
ENST00000377442 0.59858682859889 0.253678868258836 -0.111267999210403 ENSG00000131686 CA6
ENST00000377411 6.31168933705944e-05 4.87181608716594e-07 -0.468588722958461 ENSG00000180758 GPR157
ENST00000414642 0.000587679470004894 7.42711934714151e-06 -0.469179206393398 ENSG00000180758 GPR157
ENST00000465853 0.00900975755243751 0.000228792549618887 -0.414961274580979 ENSG00000180758 GPR157
ENST00000466131 0.00564756711169133 0.000124333125551227 -0.432432989379398 ENSG00000180758 GPR157
ENST00000377403 0.736485213268736 0.421069829399656 0.0423411232744202 ENSG00000049239 H6PD
ENST00000602477 0.892546228320325 0.708059736209598 -0.0220249724586082 ENSG00000049239 H6PD
ENST00000495451 0.31586104955789 0.0629055131991111 0.14483762825062 ENSG00000049239 H6PD
ENST00000328089 0.0110445102374148 0.000300574453512778 0.353095847605179 ENSG00000171621 SPSB1
ENST00000450402 0.0103840621256564 0.000277990809843311 0.377704050836518 ENSG00000171621 SPSB1
ENST00000357898 0.165478579466239 0.0188788990063358 0.253848684813385 ENSG00000171621 SPSB1
ENST00000377399 0.445986317552612 0.130322637792281 0.166697390596319 ENSG00000171621 SPSB1
ENST00000302692 0.73712388595034 0.422285548091096 -0.0484081364333892 ENSG00000171612 SLC25A33
ENST00000377376 0.589673996169425 0.244302615113648 0.115148281988227 ENSG00000188807 TMEM201
ENST00000340381 0.574160778444681 0.228934002961626 0.119719600295012 ENSG00000188807 TMEM201
ENST00000340305 0.840821546857146 0.598911686697879 0.0596495546014532 ENSG00000188807 TMEM201
ENST00000416541 0.541750799709001 0.200138738646449 0.128954606018582 ENSG00000188807 TMEM201
ENST00000536656 0.608545723194784 0.26317517183597 -0.0573621736455199 ENSG00000171608 PIK3CD
ENST00000377346 0.594172130629074 0.249132319418875 -0.0591562005603378 ENSG00000171608 PIK3CD
ENST00000377320 0.381918858649092 0.0937440047950847 0.204593036784668 ENSG00000179840 C1orf200
ENST00000426570 0.674063359805845 0.337050562593289 0.134899372336625 ENSG00000233268 RP11-558F24.2
ENST00000415330 0.79522252564505 0.514767562139511 -0.0636880957486183 ENSG00000231789 RP11-558F24.4
ENST00000484851 0.868017725312096 0.653975925971324 0.0502481109866083 ENSG00000171608 PIK3CD
ENST00000361110 0.471690690019018 0.147138129195557 -0.0759358598189579 ENSG00000171608 PIK3CD
ENST00000481137 0.910944493804601 0.749743935760324 -0.0340155991911714 ENSG00000171608 PIK3CD
ENST00000479223 0.299466939746659 0.0565503926588758 -0.192998996755613 ENSG00000171608 PIK3CD
ENST00000543390 0.532294153379204 0.192300469981891 -0.0903823833862332 ENSG00000171608 PIK3CD
ENST00000377298 0.363002521981789 0.0846748642232346 0.0853992755748356 ENSG00000171603 CLSTN1
ENST00000377288 0.363002521981789 0.0846748642232346 0.0853992755748356 ENSG00000171603 CLSTN1
ENST00000477264 0.945506254353736 0.839983498675158 0.0143051167063613 ENSG00000171603 CLSTN1
ENST00000435891 0.945910237278998 0.841020565442534 0.0104936129923749 ENSG00000171603 CLSTN1
ENST00000361311 0.36239039756499 0.0843654799850295 0.0854061241169039 ENSG00000171603 CLSTN1
ENST00000464286 0.668355045880463 0.329074407325323 -0.107528258382295 ENSG00000171603 CLSTN1
ENST00000377263 0.869834936632662 0.657831337279254 0.0480881912560595 ENSG00000178585 CTNNBIP1
ENST00000537447 0.787988338501024 0.502775757634837 0.0906984926068353 ENSG00000178585 CTNNBIP1
ENST00000400904 0.923070109520789 0.781474879414104 0.0305263370982635 ENSG00000178585 CTNNBIP1
ENST00000377258 0.966934206297465 0.898256044499945 0.0145459910821439 ENSG00000178585 CTNNBIP1
ENST00000377256 0.938678075533236 0.820345161163508 0.0298631874150138 ENSG00000178585 CTNNBIP1
ENST00000488540 0.700752315053431 0.370951381472764 -0.0662121280133272 ENSG00000162441 LZIC
ENST00000377223 0.364388528165124 0.0853126238516711 -0.119220478135053 ENSG00000162441 LZIC
ENST00000400903 0.484409448658495 0.15559504808062 -0.101443022544785 ENSG00000162441 LZIC
ENST00000541052 0.528540360050056 0.189330462999784 -0.101077107081014 ENSG00000162441 LZIC
ENST00000377213 0.573433423591318 0.228152608497721 -0.095666657873327 ENSG00000162441 LZIC
ENST00000471853 0.879376995477736 0.678320316929148 -0.0518138963827099 ENSG00000162441 LZIC
ENST00000445884 0.858835056755441 0.634036744910303 0.0563923451497363 ENSG00000228150 RP11-84A14.4
ENST00000403197 0.826969290008589 0.571266723937445 0.0579931356459152 ENSG00000173614 NMNAT1
ENST00000377205 0.809154176269708 0.539388694826666 0.0578762353534485 ENSG00000173614 NMNAT1
ENST00000462686 0.812395495778889 0.545863298352369 0.0590445393541893 ENSG00000173614 NMNAT1
ENST00000492735 0.937421915074158 0.817064518731859 0.0236480492376944 ENSG00000173614 NMNAT1
ENST00000496751 0.91629707673455 0.763463296647762 0.0405814639291413 ENSG00000173614 NMNAT1
ENST00000253251 0.861041952632318 0.638029582896536 0.0248106638801414 ENSG00000130939 UBE4B
ENST00000377157 0.911893042169356 0.752016303828922 0.0166065490551034 ENSG00000130939 UBE4B
ENST00000377153 0.648694182228768 0.30626624462507 0.0835092394169716 ENSG00000130939 UBE4B
ENST00000343090 0.958155700899381 0.874641748999994 0.00897214498110238 ENSG00000130939 UBE4B
ENST00000462658 0.988254666369126 0.962729164080932 0.00632042560919731 ENSG00000130939 UBE4B
ENST00000475795 0.838108152015684 0.592987553025113 0.0460109727616142 ENSG00000130939 UBE4B
ENST00000470736 0.962862974575064 0.887234412661038 0.0127244646107962 ENSG00000130939 UBE4B
ENST00000466379 0.967564021016367 0.899881176988143 -0.0121656155806944 ENSG00000130939 UBE4B
ENST00000488228 0.991461368152853 0.972304950202099 -0.00299181587592898 ENSG00000130939 UBE4B
ENST00000487244 0.906227443572878 0.738722795831726 -0.0339845359757067 ENSG00000130939 UBE4B
ENST00000465408 0.963293833319593 0.888442443964702 0.0187227590148158 ENSG00000130939 UBE4B
ENST00000377093 0.877426017160669 0.673428085654784 0.0331750970438857 ENSG00000054523 KIF1B
ENST00000263934 0.759038579134145 0.454593837611546 0.0561878914327346 ENSG00000054523 KIF1B
ENST00000377086 0.703663151818445 0.374644554642838 0.0638490689405346 ENSG00000054523 KIF1B
ENST00000377083 0.927327505518765 0.792484544995742 0.0206019526592975 ENSG00000054523 KIF1B
ENST00000377081 0.740509767982202 0.427295355650795 0.057437955024682 ENSG00000054523 KIF1B
ENST00000497835 0.896553217405616 0.715606636583759 -0.0411587290799337 ENSG00000054523 KIF1B
ENST00000465635 0.94840050768535 0.847498731166044 0.0204157791992602 ENSG00000054523 KIF1B
ENST00000483340 0.882500049168011 0.68518876730055 0.0431401802483678 ENSG00000054523 KIF1B
ENST00000470616 0.956616160749513 0.869431241450538 0.0232204735614474 ENSG00000054523 KIF1B
ENST00000491493 0.0843236317857698 0.00606256821239044 0.186700363947527 ENSG00000142657 PGD
ENST00000487775 0.368230553334579 0.0870461386303727 0.129600691640593 ENSG00000142657 PGD
ENST00000541529 0.0777652745901304 0.00536419130764581 0.179713545165348 ENSG00000142657 PGD
ENST00000477958 0.107029907332334 0.00886445504962082 0.180396918954546 ENSG00000142657 PGD
ENST00000270776 0.0647723542618605 0.00399674314309104 0.187906128653965 ENSG00000142657 PGD
ENST00000483936 0.0738282742981927 0.0049126994203733 0.176989158464232 ENSG00000142657 PGD
ENST00000538557 0.0592443218861281 0.00347024477390187 0.190184745657453 ENSG00000142657 PGD
ENST00000465632 0.0747897692941857 0.00501733307021539 0.178123100044945 ENSG00000142657 PGD
ENST00000460189 0.0608165279558622 0.00362262229287463 0.194628802161072 ENSG00000142657 PGD
ENST00000493288 0.236986965534404 0.0361118572306971 0.165119315899119 ENSG00000142657 PGD
ENST00000498356 0.203110743672996 0.027218580375345 0.159438217094882 ENSG00000142657 PGD
ENST00000496718 0.272983010184248 0.0473678199785434 0.170930545763096 ENSG00000142657 PGD
ENST00000400900 0.839430649824691 0.595668245909711 0.0575598731255588 ENSG00000251503 APITD1-CORT
ENST00000602296 0.839430649824691 0.595668245909711 0.0575598731255588 ENSG00000175279 APITD1
ENST00000602787 0.839430649824691 0.595668245909711 0.0575598731255588 ENSG00000175279 APITD1
ENST00000470413 0.866998854136633 0.650951604605666 0.0490216562597415 ENSG00000251503 APITD1-CORT
ENST00000309048 0.910852402395052 0.749511874241647 0.0371000175463809 ENSG00000175279 APITD1
ENST00000477755 0.924073155998416 0.78479370485786 -0.0322713479079369 ENSG00000175279 APITD1
ENST00000462462 0.849544554182548 0.615995034820797 0.0602263303590088 ENSG00000175279 APITD1
ENST00000465026 0.829675629221946 0.576701267899854 0.0616524738365522 ENSG00000251503 APITD1-CORT
ENST00000602446 0.985088377678846 0.952747258694643 0.00697792141001122 ENSG00000251503 APITD1-CORT
ENST00000464507 0.793396069939627 0.51208488678016 0.0919935137930013 ENSG00000175279 APITD1
ENST00000377038 0.624731440450694 0.280836070028878 -0.0704499939545459 ENSG00000160049 DFFA
ENST00000424487 0.186003121453309 0.023212978301035 -0.273435644691949 ENSG00000203469 RP5-1113E3.3
ENST00000476658 0.733865502767289 0.417410659329643 -0.059617114563039 ENSG00000160049 DFFA
ENST00000377036 0.700209026472849 0.370339321647352 -0.0649204614102115 ENSG00000160049 DFFA
ENST00000472851 0.335645776961696 0.0714312693906307 -0.134202691792484 ENSG00000142655 PEX14
ENST00000356607 0.778095479571887 0.486738793532938 -0.0465156138343882 ENSG00000142655 PEX14
ENST00000538836 0.779442259707402 0.489219514180779 -0.0465194771574182 ENSG00000142655 PEX14
ENST00000491661 0.793107527384882 0.511619923187619 -0.0464095027391195 ENSG00000142655 PEX14
ENST00000377022 0.572278855234775 0.226921198102911 0.0670554720738403 ENSG00000130940 CASZ1
ENST00000478524 0.879664037882365 0.678852535662238 -0.0523925226131475 ENSG00000130940 CASZ1
ENST00000606802 0.960022957351917 0.879721225979466 0.0109758660316901 ENSG00000272078 RP4-734G22.3
ENST00000447850 0.871241620056159 0.660394849356853 0.0585433009806255 ENSG00000130940 CASZ1
ENST00000344008 0.58728650522382 0.241711812509886 0.0775391916046952 ENSG00000130940 CASZ1
ENST00000496432 0.594172130629074 0.249127900990265 0.082001351181433 ENSG00000130940 CASZ1
ENST00000492173 0.79958241101723 0.523165293364617 -0.0694783845138834 ENSG00000130940 CASZ1
ENST00000478728 0.535041212006236 0.194648342178049 0.122873439578203 ENSG00000130940 CASZ1
ENST00000473118 0.774720298648042 0.48036715268089 -0.0452114933320006 ENSG00000120948 TARDBP
ENST00000240185 0.516307625104122 0.180062565205064 -0.0797115800470631 ENSG00000120948 TARDBP
ENST00000476201 0.812006666242556 0.545145939988808 -0.0390300840736647 ENSG00000120948 TARDBP
ENST00000472476 0.834113491339705 0.585483726325264 -0.0342143456208007 ENSG00000120948 TARDBP
ENST00000439080 0.815204915270463 0.550505742693582 -0.0376090706084473 ENSG00000120948 TARDBP
ENST00000473869 0.51628227191849 0.180042339650469 -0.0800521377493392 ENSG00000120948 TARDBP
ENST00000315091 0.513233000299249 0.177728215937874 -0.0807237821006168 ENSG00000120948 TARDBP
ENST00000477447 0.496129008337234 0.164021559015806 -0.0900667125880975 ENSG00000120948 TARDBP
ENST00000496840 0.108890067864146 0.00916353213315749 -0.169974165697423 ENSG00000120948 TARDBP
ENST00000480464 0.880787880766072 0.681339668847826 -0.0487193429290328 ENSG00000120948 TARDBP
ENST00000400897 0.753454951829357 0.445775351592828 -0.073548668856472 ENSG00000009724 MASP2
ENST00000607145 0.994160798811953 0.981416417710868 -0.00291849404112143 ENSG00000271895 RP4-635E18.8
ENST00000475189 0.91689249803744 0.765147927316194 -0.0334302462768596 ENSG00000116649 SRM
ENST00000376957 0.930201430459941 0.799740239877692 -0.0227356873780431 ENSG00000116649 SRM
ENST00000490101 0.85461989956969 0.626430134530016 -0.0504967814065313 ENSG00000116649 SRM
ENST00000465788 0.991200112558583 0.971004525880221 0.00347184895610389 ENSG00000116649 SRM
ENST00000459997 0.927327505518765 0.792496874276609 -0.0249797771724467 ENSG00000116649 SRM
ENST00000487300 0.84533912253246 0.607440080451874 -0.0514841221000036 ENSG00000116649 SRM
ENST00000304457 0.763269638477183 0.461581023071261 -0.0390298937720579 ENSG00000171824 EXOSC10
ENST00000376936 0.763269638477183 0.461581023071261 -0.0390298937720579 ENSG00000171824 EXOSC10
ENST00000474216 0.90132944143147 0.727396795657661 -0.023537500037011 ENSG00000171824 EXOSC10
ENST00000544779 0.763269638477183 0.46157856074498 -0.039028913538805 ENSG00000171824 EXOSC10
ENST00000490565 0.833707165470155 0.584799825029667 -0.0704793096065901 ENSG00000171824 EXOSC10
ENST00000452378 0.42011211589947 0.114841352394519 -0.138655606068511 ENSG00000226849 RP4-635E18.7
ENST00000469634 0.52436536746713 0.18621025062263 -0.122785760598396 ENSG00000171824 EXOSC10
ENST00000478271 0.554575792264647 0.211011518212944 -0.116977016934796 ENSG00000171824 EXOSC10
ENST00000470611 0.867686850548764 0.652966039806947 0.0426550717212137 ENSG00000171824 EXOSC10
ENST00000498576 0.867784933995746 0.653165249110164 0.0495213709525206 ENSG00000171824 EXOSC10
ENST00000472078 0.99369745088081 0.979941800795737 0.00278620634342458 ENSG00000171824 EXOSC10
ENST00000485606 0.720084382689259 0.396601517130218 0.0835538800398477 ENSG00000171824 EXOSC10
ENST00000460196 0.992416678039422 0.975498673541586 0.00265865093764597 ENSG00000171824 EXOSC10
ENST00000447600 0.574025823503169 0.228776184556685 -0.164339409084079 ENSG00000230337 RP4-635E18.6
ENST00000435388 0.574025823503169 0.228776184556685 -0.164339409084079 ENSG00000230337 RP4-635E18.6
ENST00000376838 0.763763022467672 0.462440640625435 0.0536194549812503 ENSG00000198793 MTOR
ENST00000361445 0.729170638867996 0.409730653920784 0.0375589153273956 ENSG00000198793 MTOR
ENST00000473471 0.869774506100237 0.657696655482866 0.0464899571103718 ENSG00000198793 MTOR
ENST00000490931 0.769745982942208 0.471697013364563 0.0726849669928553 ENSG00000198793 MTOR
ENST00000455339 0.839532346960948 0.595987896934684 0.0550350752833857 ENSG00000198793 MTOR
ENST00000495435 0.819979865471698 0.559002186990522 0.0609255135666674 ENSG00000198793 MTOR
ENST00000476768 0.818857583586439 0.556919003406394 0.0795638989363182 ENSG00000198793 MTOR
ENST00000445982 0.580400643161396 0.235318306442249 0.139429087446014 ENSG00000225602 MTOR-AS1
ENST00000420480 0.609004455785361 0.263639798990185 0.130998618298572 ENSG00000225602 MTOR-AS1
ENST00000376819 0.896633692691972 0.715818378953891 0.0504096081406007 ENSG00000171819 ANGPTL7
ENST00000376810 0.978793456829343 0.934243594741568 0.00564563213058329 ENSG00000120942 UBIAD1
ENST00000376804 0.955906802296413 0.867600104014856 0.0116219614058951 ENSG00000120942 UBIAD1
ENST00000486588 0.843125532318124 0.603511396290914 0.0372319173302182 ENSG00000120942 UBIAD1
ENST00000483738 0.925574389360373 0.788902888176431 0.0190082133459497 ENSG00000120942 UBIAD1
ENST00000251546 0.752678245683705 0.444722187279194 -0.0745421722141872 ENSG00000132879 FBXO44
ENST00000425796 0.852405058401743 0.621432636099022 -0.055177487823457 ENSG00000132879 FBXO44
ENST00000376770 0.731767826157797 0.413427176550788 -0.0784305310697144 ENSG00000132879 FBXO44
ENST00000376768 0.797538063510508 0.519383615160485 -0.0672690192289157 ENSG00000132879 FBXO44
ENST00000251547 0.731603447992717 0.413162611272103 -0.0784832218125605 ENSG00000132879 FBXO44
ENST00000376760 0.906868179445344 0.740227115460691 -0.0351259067177672 ENSG00000132879 FBXO44
ENST00000376762 0.731210214133258 0.412360833312165 -0.0800292510593384 ENSG00000132879 FBXO44
ENST00000475435 0.810645032698432 0.542483911455188 -0.0603991818063201 ENSG00000132879 FBXO44
ENST00000471895 0.708259696249504 0.380909111243381 -0.0923168587195972 ENSG00000132879 FBXO44
ENST00000376753 0.942354850790683 0.831025306016002 0.0197238067100761 ENSG00000116663 FBXO6
ENST00000474239 0.98734096303967 0.96002237539307 -0.00487054432983509 ENSG00000116663 FBXO6
ENST00000449067 0.973328606628968 0.917290852893025 -0.00947342655745347 ENSG00000116663 FBXO6
ENST00000235310 0.552032575066163 0.208568200238803 -0.128527042552654 ENSG00000116670 MAD2L2
ENST00000376692 0.596073953625947 0.251031371415876 -0.119364969362006 ENSG00000116670 MAD2L2
ENST00000376672 0.574947186771853 0.229611579220188 -0.123502847395072 ENSG00000116670 MAD2L2
ENST00000376669 0.625182191580102 0.28133635363035 -0.114230139328347 ENSG00000116670 MAD2L2
ENST00000376667 0.555163447465642 0.211619375230748 -0.130568132598618 ENSG00000116670 MAD2L2
ENST00000445656 0.64990456828677 0.307415382351934 -0.112474395729538 ENSG00000116670 MAD2L2
ENST00000456915 0.638884494231035 0.295237705039451 -0.114670444227153 ENSG00000116670 MAD2L2
ENST00000376664 0.618389215642083 0.273257047199042 -0.122169652831124 ENSG00000116670 MAD2L2
ENST00000376655 0.27134643590128 0.0468475287778371 -0.212233346297581 ENSG00000116670 MAD2L2
ENST00000376637 0.454139762169715 0.135589177008346 -0.112017565165921 ENSG00000177674 AGTRAP
ENST00000476512 0.467883295176333 0.144871014246299 -0.111454031862594 ENSG00000177674 AGTRAP
ENST00000400895 0.471668502007546 0.147105569347186 -0.111262301659002 ENSG00000177674 AGTRAP
ENST00000494437 0.390225306811743 0.0982249586212491 -0.113493811824931 ENSG00000177674 AGTRAP
ENST00000491346 0.485780940480746 0.156570075578144 -0.106734561650024 ENSG00000177674 AGTRAP
ENST00000376629 0.447971326467186 0.131573644051659 -0.113097291785654 ENSG00000177674 AGTRAP
ENST00000376627 0.454812874760404 0.136094191923937 -0.111895488310907 ENSG00000177674 AGTRAP
ENST00000314340 0.447486247606911 0.131122013289493 -0.113123202662165 ENSG00000177674 AGTRAP
ENST00000452018 0.490618883646822 0.160128005298948 -0.105656493116081 ENSG00000177674 AGTRAP
ENST00000510878 0.44736821644103 0.131052004227364 -0.113431998611319 ENSG00000177674 AGTRAP
ENST00000476309 0.710069786937002 0.383175608654592 -0.0874120252056988 ENSG00000177674 AGTRAP
ENST00000514733 0.641602072103917 0.298192794488528 -0.105883781355164 ENSG00000177674 AGTRAP
ENST00000513739 0.688134798274998 0.355290582418868 -0.0972336858430042 ENSG00000177674 AGTRAP
ENST00000471765 0.49530457573479 0.163401826719177 -0.165222025691886 ENSG00000177674 AGTRAP
ENST00000433342 0.609700285412101 0.264591397720717 -0.0932384633198176 ENSG00000215910 C1orf167
ENST00000312793 0.613732108913789 0.268322084288101 -0.0930828387656139 ENSG00000215910 C1orf167
ENST00000444493 0.706272519982685 0.378348043779807 -0.0724241398734753 ENSG00000215910 C1orf167
ENST00000449278 0.699838608953367 0.369868772075924 -0.0737355641282133 ENSG00000215910 C1orf167
ENST00000475041 0.838853263289116 0.594510395211534 -0.0575689567834428 ENSG00000215910 C1orf167
ENST00000376592 0.475024326427228 0.149496609896063 -0.107441064682885 ENSG00000177000 MTHFR
ENST00000376583 0.482095288278332 0.154026258472234 -0.104243467216207 ENSG00000177000 MTHFR
ENST00000376590 0.504443505189752 0.170544049489234 -0.102384195432371 ENSG00000177000 MTHFR
ENST00000482358 0.809394924672315 0.539842567031888 -0.0650694743364424 ENSG00000215910 C1orf167
ENST00000376585 0.591350339602193 0.246443744594092 -0.0944855577847487 ENSG00000177000 MTHFR
ENST00000418034 0.936703712608875 0.814733748459277 -0.02413667274297 ENSG00000177000 MTHFR
ENST00000413656 0.824497785790728 0.566685321483405 0.068322450481011 ENSG00000177000 MTHFR
ENST00000423400 0.796734334994555 0.517694407728704 0.0774511507834728 ENSG00000177000 MTHFR
ENST00000431243 0.796734334994555 0.517694407728704 0.0774511507834728 ENSG00000177000 MTHFR
ENST00000376486 0.913821657734699 0.756968199973928 -0.03050619782466 ENSG00000177000 MTHFR
ENST00000312413 0.345014854982986 0.0755763661508215 -0.106926242374593 ENSG00000011021 CLCN6
ENST00000346436 0.34401353326096 0.0751949708223311 -0.106943920924026 ENSG00000011021 CLCN6
ENST00000376497 0.470947553378619 0.146748678105825 -0.114422699038446 ENSG00000011021 CLCN6
ENST00000376487 0.329745689170663 0.0687701703293324 -0.112822992469171 ENSG00000011021 CLCN6
ENST00000376496 0.294804739862081 0.05481571754904 -0.118644020998394 ENSG00000011021 CLCN6
ENST00000376491 0.575162215746699 0.229953377330497 -0.0773945227510216 ENSG00000011021 CLCN6
ENST00000376492 0.548567276112125 0.205613960055518 -0.0811711791808737 ENSG00000011021 CLCN6
ENST00000376490 0.575162215746699 0.229953377330497 -0.0773945227510216 ENSG00000011021 CLCN6
ENST00000494028 0.284267758058951 0.0510327854766325 -0.193648873139536 ENSG00000011021 CLCN6
ENST00000446542 0.673971163786783 0.336769485334845 -0.093318292478266 ENSG00000242349 NPPA-AS1
ENST00000400892 0.400337757023884 0.103220776808506 -0.201410180497334 ENSG00000242349 NPPA-AS1
ENST00000376480 0.740300489703748 0.426879498003768 -0.10973396015245 ENSG00000175206 NPPA
ENST00000376476 0.752513013484778 0.444412397560694 -0.106427398790801 ENSG00000175206 NPPA
ENST00000376572 0.95742104714757 0.871773854488853 -0.0133952575335637 ENSG00000116685 KIAA2013
ENST00000376576 0.955110188778053 0.865639724187543 0.0160802864807239 ENSG00000116685 KIAA2013
ENST00000485046 0.871520992753092 0.661106807662714 0.050095258061412 ENSG00000083444 PLOD1
ENST00000449038 0.772905181403613 0.476622877920848 0.0846408171832002 ENSG00000083444 PLOD1
ENST00000358133 0.756165660915145 0.449591833378933 0.0894880038576853 ENSG00000083444 PLOD1
ENST00000376369 0.83230758447016 0.581896989843858 0.0531684914874077 ENSG00000083444 PLOD1
ENST00000429000 0.887612288445789 0.696557846456828 0.044577020421168 ENSG00000083444 PLOD1
ENST00000196061 0.833034693288784 0.58338314407295 0.0532611203469784 ENSG00000083444 PLOD1
ENST00000491536 0.968503263998233 0.902056364457021 -0.0158343462291581 ENSG00000083444 PLOD1
ENST00000444836 0.575080309653102 0.229863321240928 -0.0642243639377698 ENSG00000116688 MFN2
ENST00000490079 0.283521351865541 0.050803679937664 -0.152590586334816 ENSG00000116688 MFN2
ENST00000235329 0.57515715280572 0.229935721174938 -0.0642245625721738 ENSG00000116688 MFN2
ENST00000484391 0.264035533103688 0.0445445293796657 -0.159786754778512 ENSG00000116688 MFN2
ENST00000497302 0.421571783279827 0.115502927963167 -0.115193201653919 ENSG00000116688 MFN2
ENST00000412236 0.551189026667426 0.207848064093514 -0.0949238768176891 ENSG00000116688 MFN2
ENST00000478749 0.985096690478981 0.952775731820587 -0.00590926231318669 ENSG00000116691 MIIP
ENST00000235332 0.978523207973952 0.933498073455333 -0.00795389161502767 ENSG00000116691 MIIP
ENST00000436478 0.978523207973952 0.933498073455333 -0.00795389161502767 ENSG00000116691 MIIP
ENST00000466860 0.971491539008286 0.910390146182065 -0.0107259953854037 ENSG00000116691 MIIP
ENST00000498685 0.931164540185367 0.801403322610501 -0.0240266040048494 ENSG00000116691 MIIP
ENST00000492256 0.973333516581354 0.917312263823884 -0.0137740946333931 ENSG00000116691 MIIP
ENST00000460823 0.889424443682567 0.700485909374409 -0.0443844560603015 ENSG00000116691 MIIP
ENST00000263932 0.199356012878461 0.0262595993118225 -0.309651638513103 ENSG00000120949 TNFRSF8
ENST00000417814 0.136986443361323 0.0135049191134155 -0.335482958193613 ENSG00000120949 TNFRSF8
ENST00000514649 0.136986443361323 0.0135049191134155 -0.335482958193613 ENSG00000120949 TNFRSF8
ENST00000413146 0.163436042985681 0.0184035197232842 -0.33173093171776 ENSG00000120949 TNFRSF8
ENST00000479933 0.165459984755651 0.0188730876277702 -0.330409356315491 ENSG00000120949 TNFRSF8
ENST00000536782 0.132347544459431 0.0127154646994706 -0.225529504288639 ENSG00000028137 TNFRSF1B
ENST00000376259 0.107194627357645 0.00892859644255976 -0.252363759924697 ENSG00000028137 TNFRSF1B
ENST00000492361 0.107194627357645 0.00892859644255976 -0.252363759924697 ENSG00000028137 TNFRSF1B
ENST00000489921 0.323182291800491 0.066007610707677 -0.205735844138636 ENSG00000028137 TNFRSF1B
ENST00000356315 0.995729049176966 0.985497268158771 -0.00106680129310904 ENSG00000048707 VPS13D
ENST00000358136 0.995729049176966 0.985497268158771 -0.00106680129310904 ENSG00000048707 VPS13D
ENST00000476169 0.941533263740097 0.82812531539487 0.025365096773289 ENSG00000048707 VPS13D
ENST00000489961 0.809701439911436 0.540326138180185 -0.0628286439403698 ENSG00000048707 VPS13D
ENST00000011700 0.946006518533881 0.841156555698398 0.0129444746339453 ENSG00000048707 VPS13D
ENST00000460333 0.962957213343906 0.887442789315271 -0.00906046025038122 ENSG00000048707 VPS13D
ENST00000487188 0.836902404331884 0.590784966122253 -0.0465884209996166 ENSG00000048707 VPS13D
ENST00000469054 0.49389074813874 0.162208632267537 0.161212811092167 ENSG00000048707 VPS13D
ENST00000496628 0.86531817836509 0.647360953890879 0.0342572777123627 ENSG00000048707 VPS13D
ENST00000466732 0.94840050768535 0.847465941961238 0.0262549698849977 ENSG00000048707 VPS13D
ENST00000476045 0.951620609286087 0.856399061831681 -0.0216201241143652 ENSG00000048707 VPS13D
ENST00000481484 0.99109211735876 0.970674260346468 -0.00443671356661338 ENSG00000048707 VPS13D
ENST00000543766 0.828542554723758 0.574577522547714 0.0442478284149895 ENSG00000048707 VPS13D
ENST00000471923 0.982657463223891 0.946491359636562 0.00494952988936036 ENSG00000048707 VPS13D
ENST00000543710 0.924771371629015 0.786710201635036 -0.0243778120487363 ENSG00000048707 VPS13D
ENST00000473099 0.951303650607885 0.855729214627843 0.0206426550898892 ENSG00000048707 VPS13D
ENST00000376223 0.822315568461945 0.563089415682958 -0.0577961316107062 ENSG00000162496 DHRS3
ENST00000464917 0.74011345979435 0.426565570805716 -0.0837223307933752 ENSG00000162496 DHRS3
ENST00000430996 0.996272108505437 0.987624668219314 -0.00179644446559971 ENSG00000162496 DHRS3
ENST00000482265 0.733406506368398 0.416482477277172 -0.0937604640376438 ENSG00000162496 DHRS3
ENST00000484063 0.733995717350555 0.41762605639868 0.063599106211542 ENSG00000116731 PRDM2
ENST00000376048 0.526709916471643 0.187863576263022 0.055618261708724 ENSG00000116731 PRDM2
ENST00000311066 0.635707487842239 0.291859544318145 0.0444145538308985 ENSG00000116731 PRDM2
ENST00000235372 0.51478663495467 0.178882240606206 0.056467205007453 ENSG00000116731 PRDM2
ENST00000491134 0.609473513491226 0.264200343782369 0.0480359442052473 ENSG00000116731 PRDM2
ENST00000502727 0.352742607818199 0.0795053799105732 0.105666848094571 ENSG00000116731 PRDM2
ENST00000502724 0.375702947192205 0.0904490924944063 0.101410193428457 ENSG00000116731 PRDM2
ENST00000413440 0.735331606318211 0.419217824208865 0.034787464137686 ENSG00000116731 PRDM2
ENST00000343137 0.718525420932686 0.394504757556997 0.0367028431910273 ENSG00000116731 PRDM2
ENST00000491815 0.39755111100456 0.101844129207376 0.103412418377628 ENSG00000116731 PRDM2
ENST00000503842 0.512878487774346 0.177261614848491 0.0566837262652865 ENSG00000116731 PRDM2
ENST00000407521 0.364451302775821 0.0853507097235637 0.104865673092171 ENSG00000116731 PRDM2
ENST00000505823 0.509916713388096 0.174764403326164 0.0571879825051718 ENSG00000116731 PRDM2
ENST00000487453 0.338952287215555 0.0730807429126661 0.159578621336578 ENSG00000116731 PRDM2
ENST00000491547 0.430493570447755 0.120806125550798 -0.20548630037891 ENSG00000189337 KAZN
ENST00000376030 0.436551478764575 0.124430677606572 -0.200492167747257 ENSG00000189337 KAZN
ENST00000503743 0.441420612986698 0.127458146447059 -0.202800755497661 ENSG00000189337 KAZN
ENST00000422387 0.431297839547842 0.121225713410567 -0.205447931997151 ENSG00000189337 KAZN
ENST00000428417 0.863440657665714 0.643108055093984 -0.0652413079203001 ENSG00000171729 TMEM51
ENST00000376014 0.864333519444561 0.644822357645072 -0.0649130187378332 ENSG00000171729 TMEM51
ENST00000451326 0.864912607850354 0.646468911184695 -0.0646033868639598 ENSG00000171729 TMEM51
ENST00000400796 0.868044307774199 0.654062865184116 -0.0631168004336006 ENSG00000171729 TMEM51
ENST00000434578 0.868093322829425 0.65412339110005 -0.0631066695848887 ENSG00000171729 TMEM51
ENST00000376008 0.868093322829425 0.65412339110005 -0.0631066695848887 ENSG00000171729 TMEM51
ENST00000417793 0.159026596613427 0.0175516430266465 -0.309075449998809 ENSG00000142621 FHAD1
ENST00000358897 0.159026596613427 0.0175516430266465 -0.309075449998809 ENSG00000142621 FHAD1
ENST00000375999 0.0782405249380672 0.00541611193096431 -0.362082020412657 ENSG00000142621 FHAD1
ENST00000433640 0.110735590729492 0.0094332064361567 -0.36867104491184 ENSG00000142621 FHAD1
ENST00000375998 0.151068399741101 0.0160414628728264 -0.314638860709112 ENSG00000142621 FHAD1
ENST00000375980 0.138063863578082 0.013671772571606 -0.248746838693877 ENSG00000142634 EFHD2
ENST00000445566 0.264452737298373 0.0446690062688607 -0.205154412282 ENSG00000142634 EFHD2
ENST00000546424 0.65268509730353 0.310680075163481 -0.0982718420377293 ENSG00000132906 CASP9
ENST00000333868 0.583338387551042 0.238180061643478 -0.113457909960147 ENSG00000132906 CASP9
ENST00000348549 0.5834523673939 0.238330954435745 -0.113421001400191 ENSG00000132906 CASP9
ENST00000400777 0.583121739987896 0.23780063070564 -0.114048105402871 ENSG00000132906 CASP9
ENST00000424908 0.448222049919101 0.131769104464309 -0.188023199953668 ENSG00000132906 CASP9
ENST00000375890 0.319793626055159 0.0645746448114732 -0.178049872498989 ENSG00000132906 CASP9
ENST00000474305 0.284542536541028 0.0511130485729927 -0.190795746215767 ENSG00000132906 CASP9
ENST00000447522 0.245272504287106 0.038383397610949 -0.209519471001613 ENSG00000132906 CASP9
ENST00000440484 0.485576589532951 0.156425927568351 -0.149990937484544 ENSG00000132906 CASP9
ENST00000546969 0.516599103877077 0.180279191902094 -0.152825290451599 ENSG00000132906 CASP9
ENST00000469637 0.448750718655024 0.132168451667178 -0.201829107043297 ENSG00000132906 CASP9
ENST00000375849 0.966119876597752 0.895931855393162 -0.00808766203322898 ENSG00000116138 DNAJC16
ENST00000375847 0.986563700449147 0.957721408194597 -0.00336853508048215 ENSG00000116138 DNAJC16
ENST00000475133 0.986563700449147 0.957721408194597 -0.00336853508048215 ENSG00000116138 DNAJC16
ENST00000375838 0.985174940811071 0.952995809591819 -0.00448970269109174 ENSG00000116138 DNAJC16
ENST00000483270 0.61735709891607 0.271924037977674 -0.0742281039087146 ENSG00000116138 DNAJC16
ENST00000472665 0.8990682339896 0.721383577936293 -0.0441788779528583 ENSG00000116138 DNAJC16
ENST00000490811 0.690787776788408 0.358651912013543 -0.116790997320279 ENSG00000116138 DNAJC16
ENST00000495523 0.441683807098267 0.1276621898847 0.152284509403951 ENSG00000116138 DNAJC16
ENST00000375826 0.258000341910931 0.0423938795188613 -0.215572758614705 ENSG00000116771 AGMAT
ENST00000428945 0.458111651991626 0.138295535514705 -0.200416832565937 ENSG00000237301 RP4-680D5.2
ENST00000480945 0.957207454307918 0.871200047853674 -0.00939098792756273 ENSG00000197312 DDI2
ENST00000486680 0.985606891128957 0.954594817145516 0.00531513696585754 ENSG00000197312 DDI2
ENST00000546927 0.91939185417109 0.772905189443401 0.0319802688346834 ENSG00000197312 DDI2
ENST00000320153 0.755173273149677 0.44812628185072 0.0491956884358817 ENSG00000197312 DDI2
ENST00000483899 0.76468990021299 0.464264847237175 0.0668075049970599 ENSG00000197312 DDI2
ENST00000548451 0.885001850735163 0.690243876480465 -0.0423763156244876 ENSG00000197312 DDI2
ENST00000345034 0.280086818175094 0.0497341176129211 0.154050218633668 ENSG00000215695 RSC1A1
ENST00000375799 0.0215276874104953 0.00077236173564708 -0.143733805658005 ENSG00000116786 PLEKHM2
ENST00000375793 0.0215276874104953 0.00077213130229367 -0.143735452590784 ENSG00000116786 PLEKHM2
ENST00000584345 0.503491898253505 0.169857974697455 0.189106071424843 ENSG00000264048 AL121992.1
ENST00000462455 0.0338437418809221 0.0014793855335198 -0.194569896000809 ENSG00000116786 PLEKHM2
ENST00000453804 0.233548952470794 0.0350997324950672 -0.111641765766307 ENSG00000237938 RP11-288I21.1
ENST00000477849 0.287118015097885 0.0519632598690939 -0.127542213237062 ENSG00000116786 PLEKHM2
ENST00000294454 0.624006513217416 0.279833688807513 -0.124574885525084 ENSG00000162461 SLC25A34
ENST00000418525 0.315227846426316 0.0626508954883588 -0.254747091460666 ENSG00000224459 RP11-169K16.4
ENST00000535249 0.526538142748834 0.187738435394418 -0.172088416862444 ENSG00000179743 RP11-169K16.9
ENST00000317122 0.118563378077977 0.0105683503221498 -0.250232692415343 ENSG00000179743 RP11-169K16.9
ENST00000375759 0.466282235787258 0.143779927575162 -0.085156689582604 ENSG00000065526 SPEN
ENST00000438066 0.845430893495918 0.607736724736917 -0.036753431563482 ENSG00000065526 SPEN
ENST00000471538 0.972067181718351 0.912374547293039 0.0102888462502818 ENSG00000065526 SPEN
ENST00000442985 0.773282272399164 0.477270314055865 -0.0549940404736515 ENSG00000065526 SPEN
ENST00000487496 0.475984330022525 0.150025863668113 -0.149609478143538 ENSG00000065526 SPEN
ENST00000462525 0.150465318820904 0.0159460713308172 -0.242284125997891 ENSG00000116809 ZBTB17
ENST00000440560 0.132173406036911 0.0126855624025424 -0.255336694634406 ENSG00000116809 ZBTB17
ENST00000375743 0.0043044815949402 8.63875571582848e-05 -0.23874861774175 ENSG00000116809 ZBTB17
ENST00000537142 0.0043044815949402 8.63875571582848e-05 -0.23874861774175 ENSG00000116809 ZBTB17
ENST00000375733 0.0043044815949402 8.63875571582848e-05 -0.23874861774175 ENSG00000116809 ZBTB17
ENST00000444358 0.0191400994385913 0.000640987602577125 -0.298836980394803 ENSG00000116809 ZBTB17
ENST00000488008 0.196423464977798 0.0255216507796775 -0.280251973846128 ENSG00000116809 ZBTB17
ENST00000471805 0.140961641595017 0.0141790444608173 -0.263042878419424 ENSG00000116809 ZBTB17
ENST00000472658 0.166324187800606 0.0190512556011197 -0.266595101397935 ENSG00000116809 ZBTB17
ENST00000474511 0.0647918312150363 0.00400100762022192 -0.296275060238471 ENSG00000116809 ZBTB17
ENST00000487785 0.1197432276576 0.010770066987839 -0.276800983108074 ENSG00000116809 ZBTB17
ENST00000448462 0.0114209071401211 0.000314956752833627 -0.222327161594143 ENSG00000116809 ZBTB17
ENST00000492834 0.0823811151675469 0.00586618680041781 -0.278538662111515 ENSG00000116809 ZBTB17
ENST00000490899 0.129632852556146 0.0122909535191839 -0.229435569328591 ENSG00000116809 ZBTB17
ENST00000464719 0.110061759933588 0.00933592065897373 -0.255556032457682 ENSG00000116809 ZBTB17
ENST00000479282 0.0249922608173099 0.000967484716322242 -0.209051396147365 ENSG00000116809 ZBTB17
ENST00000494020 0.00433927627608693 8.72722056596062e-05 -0.298144130936424 ENSG00000116809 ZBTB17
ENST00000478117 0.497311696853591 0.165123288334805 0.134658491091789 ENSG00000142632 ARHGEF19
ENST00000270747 0.469720661931441 0.145974650222722 0.140155057942348 ENSG00000142632 ARHGEF19
ENST00000449495 0.843111892567568 0.603455803737063 0.0674315408357157 ENSG00000142632 ARHGEF19
ENST00000478210 0.756384939804447 0.449934636826628 0.10038596976085 ENSG00000142632 ARHGEF19
ENST00000375592 0.777627379854888 0.486079636240365 -0.0507043995350301 ENSG00000037637 FBXO42
ENST00000456164 0.405163837213814 0.105988401985386 -0.16113589279822 ENSG00000037637 FBXO42
ENST00000444116 0.456502980791945 0.137283145548893 -0.148094257581255 ENSG00000037637 FBXO42
ENST00000478089 0.745733859859322 0.43465759973198 0.0636657632169513 ENSG00000037637 FBXO42
ENST00000475078 0.928035537148716 0.794180457564083 -0.0153784189937532 ENSG00000055070 SZRD1
ENST00000401088 0.0357368999420812 0.00160455219750641 -0.156317273013033 ENSG00000055070 SZRD1
ENST00000471507 0.446399809136261 0.130525668728068 -0.0888946811804248 ENSG00000055070 SZRD1
ENST00000401089 0.0357526126391672 0.00160622938800727 -0.156317262128153 ENSG00000055070 SZRD1
ENST00000486763 0.437102436812764 0.12475007534732 -0.0910236580037471 ENSG00000055070 SZRD1
ENST00000476423 0.905015222281925 0.73531858058442 -0.0197017000183595 ENSG00000055070 SZRD1
ENST00000475554 0.359388888543956 0.0828009352099607 -0.102334729685166 ENSG00000055070 SZRD1
ENST00000375590 0.165111332753987 0.0187771678102282 -0.124827090293135 ENSG00000055070 SZRD1
ENST00000472351 0.453765516965995 0.135250692291119 -0.0885564465728465 ENSG00000055070 SZRD1
ENST00000492354 0.0358396895924486 0.001615985858994 -0.156232313923664 ENSG00000055070 SZRD1
ENST00000472461 0.367839438723287 0.0868903663245575 -0.102955059740257 ENSG00000055070 SZRD1
ENST00000491418 0.0109665781067188 0.000297758079613668 -0.196097243075577 ENSG00000187144 SPATA21
ENST00000466212 0.00896164320192346 0.000226986356729812 -0.209769235003102 ENSG00000187144 SPATA21
ENST00000335496 0.938876564253969 0.820752452590796 0.0283472703424076 ENSG00000187144 SPATA21
ENST00000540400 0.908900465537931 0.744720743362598 0.0408294730289651 ENSG00000187144 SPATA21
ENST00000337132 0.361495480572587 0.0839264782856693 -0.106255197219447 ENSG00000157191 NECAP2
ENST00000504551 0.383852013740471 0.0947903716757566 -0.101645826920708 ENSG00000157191 NECAP2
ENST00000406746 0.363015213814982 0.0846852425302886 -0.10612436315674 ENSG00000157191 NECAP2
ENST00000457722 0.399623847956991 0.102933334662565 -0.100511369506135 ENSG00000157191 NECAP2
ENST00000486390 0.310493572808866 0.0606575328452171 -0.186591472410074 ENSG00000157191 NECAP2
ENST00000443980 0.362714305555367 0.0845558973967503 -0.10613172730617 ENSG00000157191 NECAP2
ENST00000504858 0.388081362711649 0.0968823441614245 -0.110507057595724 ENSG00000157191 NECAP2
ENST00000508680 0.209405777106745 0.0287735880394089 -0.163782678945933 ENSG00000157191 NECAP2
ENST00000492095 0.362714305555367 0.0845558973967503 -0.10613172730617 ENSG00000157191 NECAP2
ENST00000459640 0.358331293891614 0.0822842998910205 -0.105394550012652 ENSG00000157191 NECAP2
ENST00000496239 0.362601658876582 0.0845099272180804 -0.106134560215058 ENSG00000157191 NECAP2
ENST00000513161 0.383172136728875 0.0944522215621887 -0.101662195605824 ENSG00000157191 NECAP2
ENST00000509727 0.549172207119952 0.206273540801345 -0.108661455952216 ENSG00000157191 NECAP2
ENST00000457898 0.941465989724438 0.827911974533483 0.0242440900600677 ENSG00000226029 RP4-798A10.2
ENST00000263511 0.612764413809073 0.267372700252926 0.103485017405802 ENSG00000080947 CROCCP3
ENST00000591348 0.631562623141509 0.287049992665281 0.0993589665997678 ENSG00000080947 CROCCP3
ENST00000420820 0.312705085423 0.0615507481716756 0.216430163015525 ENSG00000080947 CROCCP3
ENST00000591316 0.751984980583914 0.443648078813338 0.104384009971255 ENSG00000080947 CROCCP3
ENST00000590118 0.44287372751017 0.128309066101084 0.188590649292486 ENSG00000080947 CROCCP3
ENST00000589964 0.468731334123577 0.145361450778523 0.180845214787824 ENSG00000080947 CROCCP3
ENST00000383925 0.207943143944558 0.028414368778284 0.281428691910444 ENSG00000206652 RNU1-1
ENST00000430580 0.864558139646008 0.645365891541773 0.0353482989385899 ENSG00000219481 NBPF1
ENST00000392963 0.782493684337846 0.49405556602256 0.0594371435069267 ENSG00000219481 NBPF1
ENST00000420031 0.96890983537663 0.902910890676173 -0.0111893403595131 ENSG00000219481 NBPF1
ENST00000432949 0.983012330343059 0.947300754576617 0.00605251324023979 ENSG00000219481 NBPF1
ENST00000287968 0.760895310714589 0.457688116655444 0.0906910098573738 ENSG00000219481 NBPF1
ENST00000420513 0.771246691858031 0.473944237044141 0.0749144264872503 ENSG00000219481 NBPF1
ENST00000599069 0.859056123457683 0.634528305606006 0.0516438028340727 ENSG00000219481 NBPF1
ENST00000599908 0.560451296883643 0.216592245546798 0.173309685866441 ENSG00000219481 NBPF1
ENST00000449853 0.842755312186969 0.602852768681583 -0.0602926083590036 ENSG00000219481 NBPF1
ENST00000540383 0.992711020121138 0.976822153733332 0.00176604942091519 ENSG00000215908 CROCCP2
ENST00000412962 0.925008973109474 0.787323162796208 0.0153578704928371 ENSG00000215908 CROCCP2
ENST00000362058 0.638153004543099 0.294502534633728 0.0689006422342885 ENSG00000215908 CROCCP2
ENST00000466256 0.0996845935242908 0.00791822602252078 0.201840945336037 ENSG00000058453 CROCC
ENST00000375541 0.00187500250474536 3.12638500760322e-05 0.354226009909399 ENSG00000058453 CROCC
ENST00000445545 0.00712155668024978 0.000169185868734229 0.313798474192483 ENSG00000058453 CROCC
ENST00000467938 0.00785606602384741 0.000191880432323431 0.329953442887599 ENSG00000058453 CROCC
ENST00000492631 0.0043376443753138 8.71214935547848e-05 0.416702067523865 ENSG00000058453 CROCC
ENST00000494191 0.055847815878785 0.00316829004115701 0.289229074625088 ENSG00000058453 CROCC
ENST00000486318 0.146001451906675 0.0150642822203561 0.269725670719439 ENSG00000058453 CROCC
ENST00000498688 0.337252183880138 0.0723611421905433 0.221731402515755 ENSG00000058453 CROCC
ENST00000465021 0.055282247245905 0.00311967746346511 0.382357286800324 ENSG00000058453 CROCC
ENST00000446261 0.64467725721614 0.301829807445782 0.069733683283271 ENSG00000226526 RP1-37C10.3
ENST00000326735 0.5637723669719 0.219851802080179 0.0848204012885721 ENSG00000159363 ATP13A2
ENST00000341676 0.55825913017993 0.214400313881806 0.0873120777263317 ENSG00000159363 ATP13A2
ENST00000452699 0.55825913017993 0.214400313881806 0.0873120777263317 ENSG00000159363 ATP13A2
ENST00000466561 0.678151613162162 0.342255189444177 0.1037907542969 ENSG00000159363 ATP13A2
ENST00000502418 0.680065908809496 0.345143568290811 0.108383410954728 ENSG00000159363 ATP13A2
ENST00000503552 0.891363569034412 0.705407964286414 0.0378866152879692 ENSG00000159363 ATP13A2
ENST00000463860 0.547459981282521 0.204732703702278 0.130280857118569 ENSG00000159363 ATP13A2
ENST00000502860 0.512654557042467 0.177067207476136 0.147334109216198 ENSG00000159363 ATP13A2
ENST00000506174 0.678731541876363 0.343063589522949 0.109315319819854 ENSG00000159363 ATP13A2
ENST00000510069 0.827026128740966 0.571507568174536 0.0577015661333621 ENSG00000159363 ATP13A2
ENST00000511957 0.916563414152366 0.76432459012405 0.0327136312155964 ENSG00000159363 ATP13A2
ENST00000508222 0.92714679735757 0.792137796859734 0.0287698789811227 ENSG00000159363 ATP13A2
ENST00000509619 0.749605120278544 0.439900420550168 -0.0918053823508282 ENSG00000159363 ATP13A2
ENST00000375499 0.150936929079297 0.0160206653417984 -0.182689492345709 ENSG00000117118 SDHB
ENST00000485092 0.385186287321227 0.0954435723204599 -0.173521799145928 ENSG00000117118 SDHB
ENST00000475049 0.349596866637087 0.0780033461781687 -0.181902012571608 ENSG00000117118 SDHB
ENST00000485515 0.182515832309782 0.0224575632967032 -0.1792409493289 ENSG00000117118 SDHB
ENST00000491274 0.19418141579385 0.0250473813253443 -0.179221697563955 ENSG00000117118 SDHB
ENST00000475506 0.29872600892476 0.0562941059751582 -0.169844239832301 ENSG00000117118 SDHB
ENST00000463045 0.244232502856377 0.0380845062959066 -0.179584509641628 ENSG00000117118 SDHB
ENST00000466613 0.307868927639795 0.0597017094982815 -0.181647684692286 ENSG00000117118 SDHB
ENST00000375486 0.834933952027527 0.586831165981895 -0.0651226788777141 ENSG00000117115 PADI2
ENST00000479534 0.628748868514558 0.284580620496166 -0.149698031255434 ENSG00000117115 PADI2
ENST00000466151 0.77871658809943 0.487732072753361 -0.0956172559989131 ENSG00000117115 PADI2
ENST00000444885 0.736666554653278 0.421284983026155 -0.100703344664936 ENSG00000117115 PADI2
ENST00000375481 0.845896771926079 0.608866964661481 -0.0664600538544634 ENSG00000117115 PADI2
ENST00000375448 0.917241277939892 0.76662449157958 0.0363747667598914 ENSG00000159339 PADI4
ENST00000439577 0.63847265116307 0.294771522788048 -0.0957044407819979 ENSG00000227751 RP1-20B21.4
ENST00000375436 0.339570369111481 0.0733237022185279 -0.127811489494487 ENSG00000179051 RCC2
ENST00000474892 0.209716135535802 0.0288438455740949 -0.177799997724939 ENSG00000179051 RCC2
ENST00000375433 0.365065240150373 0.0857669459621785 -0.122864296298983 ENSG00000179051 RCC2
ENST00000583469 0.260962719962383 0.0434847238951278 -0.25519075944829 ENSG00000266727 AC004824.1
ENST00000361221 0.0107160234649284 0.000288722278152012 -0.486581100815161 ENSG00000074964 ARHGEF10L
ENST00000452522 0.0107160234649284 0.000288722278152012 -0.486581100815161 ENSG00000074964 ARHGEF10L
ENST00000434513 0.019617164791248 0.000670546224054671 -0.459846021912078 ENSG00000074964 ARHGEF10L
ENST00000375415 0.00697166715423385 0.000165037155615668 -0.504532472373081 ENSG00000074964 ARHGEF10L
ENST00000375420 0.0215464724019552 0.000773459974943748 -0.454190904179034 ENSG00000074964 ARHGEF10L
ENST00000469726 0.00522115024193801 0.000112052150172075 -0.515780450210219 ENSG00000074964 ARHGEF10L
ENST00000375408 0.00533237884716292 0.000115258074258778 -0.515079615333993 ENSG00000074964 ARHGEF10L
ENST00000167825 0.00533237884716292 0.000115258074258778 -0.515079615333993 ENSG00000074964 ARHGEF10L
ENST00000475356 0.00665090838333091 0.000154778734472229 -0.506293830327245 ENSG00000074964 ARHGEF10L
ENST00000482359 0.117389859433739 0.0103798101105775 -0.355912510188468 ENSG00000074964 ARHGEF10L
ENST00000466782 0.0608370340360387 0.00362659954119944 -0.408925537960004 ENSG00000074964 ARHGEF10L
ENST00000495593 0.00275347481541641 4.99153215285985e-05 -0.562667290711079 ENSG00000074964 ARHGEF10L
ENST00000494072 0.353208587884169 0.0796719201926132 0.142359326916546 ENSG00000255275 RP13-279N23.2
ENST00000538309 0.8867836350924 0.694124043739261 0.051992066446041 ENSG00000159423 ALDH4A1
ENST00000538839 0.466282235787258 0.143769878493389 0.180837502877285 ENSG00000159423 ALDH4A1
ENST00000290597 0.470947553378619 0.146752720540772 0.178749873291811 ENSG00000159423 ALDH4A1
ENST00000375341 0.45011966335951 0.132950882710884 0.184599283351465 ENSG00000159423 ALDH4A1
ENST00000432718 0.0794529223121568 0.00555042519952747 0.37674404199044 ENSG00000159423 ALDH4A1
ENST00000455833 0.264850737538821 0.0447883019739642 0.12771974629201 ENSG00000169991 IFFO2
ENST00000355609 0.500529979019453 0.167352985071418 0.185020634870342 ENSG00000169991 IFFO2
ENST00000416166 0.329646990836132 0.0687348776422022 0.146386059770237 ENSG00000169991 IFFO2
ENST00000606379 0.673890811762552 0.336655412009516 -0.0972222940148524 ENSG00000272084 RP5-1126H10.2
ENST00000375254 0.617901645025843 0.272642686488395 0.0743113508899275 ENSG00000127481 UBR4
ENST00000375226 0.617859233156825 0.272610994323245 0.0743115663675081 ENSG00000127481 UBR4
ENST00000375267 0.617859233156825 0.272610994323245 0.0743115663675081 ENSG00000127481 UBR4
ENST00000375217 0.617859233156825 0.272610994323245 0.0743115663675081 ENSG00000127481 UBR4
ENST00000375225 0.935088221142914 0.810329030405634 0.020282574109821 ENSG00000127481 UBR4
ENST00000429347 0.768217362681164 0.469546298356916 0.0484053072949771 ENSG00000127481 UBR4
ENST00000375224 0.751543530921844 0.442738327157154 0.0516507463234843 ENSG00000127481 UBR4
ENST00000459947 0.999212346731383 0.997457398254528 0.000270094991696399 ENSG00000127481 UBR4
ENST00000486515 0.991949559028972 0.974366954479106 0.00309049617585731 ENSG00000127481 UBR4
ENST00000543981 0.73531568395509 0.41916980787264 0.0538170112005263 ENSG00000127481 UBR4
ENST00000492606 0.796534266735689 0.517318484819927 0.0691539757690597 ENSG00000127481 UBR4
ENST00000467272 0.599984717042651 0.25491479080694 0.0816570777928731 ENSG00000127481 UBR4
ENST00000483922 0.676140308066467 0.339785405853083 0.0855412901859478 ENSG00000127481 UBR4
ENST00000494503 0.717093983036634 0.392606334396661 0.0751033328222918 ENSG00000127481 UBR4
ENST00000466969 0.995313709429641 0.984475185782144 0.00162662729760337 ENSG00000127481 UBR4
ENST00000375218 0.764692394309866 0.464284205450744 0.0518972194117862 ENSG00000127481 UBR4
ENST00000425413 0.42440919345728 0.117154627023783 0.112517705847672 ENSG00000127481 UBR4
ENST00000417040 0.576646160712779 0.231311243307166 0.0852533769330708 ENSG00000127481 UBR4
ENST00000475973 0.585981900227374 0.240517617347239 0.103941659036978 ENSG00000127481 UBR4
ENST00000465036 0.984945953185153 0.952314002479886 0.00573416407096102 ENSG00000127481 UBR4
ENST00000419533 0.752461283495448 0.444290910678803 0.0543270460680735 ENSG00000127481 UBR4
ENST00000497018 0.519866081487567 0.182534015162903 0.129851223170325 ENSG00000127481 UBR4
ENST00000437898 0.731563972952997 0.413020389980928 -0.043863393445127 ENSG00000230424 RP1-43E13.2
ENST00000477853 0.663074344086257 0.322553573252394 -0.0553919740837341 ENSG00000127463 EMC1
ENST00000480380 0.157286727134115 0.0172047720478824 -0.198748545565578 ENSG00000127463 EMC1
ENST00000375199 0.737895864665277 0.423433942107458 -0.0459764273350822 ENSG00000127463 EMC1
ENST00000375208 0.798843991367675 0.521581490092211 -0.0365847916691199 ENSG00000127463 EMC1
ENST00000461353 0.528270655064274 0.188910832273784 -0.137353888845978 ENSG00000127463 EMC1
ENST00000486405 0.80563786090317 0.533847692920378 -0.0576939770699833 ENSG00000127463 EMC1
ENST00000486238 0.661665506330949 0.321155116281658 -0.103766305488036 ENSG00000127463 EMC1
ENST00000494770 0.98043436299643 0.938620158077353 -0.00555645047478696 ENSG00000127463 EMC1
ENST00000462505 0.552918217113564 0.209296961401817 -0.123863224047521 ENSG00000127463 EMC1
ENST00000496654 0.531239160602946 0.191313955289169 -0.142176218552867 ENSG00000127463 EMC1
ENST00000467423 0.572420783269779 0.22712737451888 -0.129711779452592 ENSG00000127463 EMC1
ENST00000475079 0.997262229055861 0.99026935016104 0.00136043776704119 ENSG00000127463 EMC1
ENST00000488681 0.962794989449904 0.886998078165464 -0.0169248952370944 ENSG00000127463 EMC1
ENST00000356068 0.985693917553562 0.954903540335339 -0.00672037449212569 ENSG00000127463 EMC1
ENST00000330263 0.438996089421441 0.125959752788548 -0.112771780800378 ENSG00000053372 MRTO4
ENST00000493700 0.629330357096683 0.285062890693542 -0.0910374707227322 ENSG00000053372 MRTO4
ENST00000479559 0.647359467478697 0.304821557353215 -0.11588049783718 ENSG00000053372 MRTO4
ENST00000235835 0.1175381689242 0.0104024277024172 0.324543861028467 ENSG00000053371 AKR7A2
ENST00000330072 0.106888095433705 0.00884642196222407 0.329710088668674 ENSG00000053371 AKR7A2
ENST00000489286 0.0996070764600071 0.00790496543598683 0.335193303453997 ENSG00000053371 AKR7A2
ENST00000481966 0.28823890255501 0.0523520656047131 0.259630864783964 ENSG00000053371 AKR7A2
ENST00000492217 0.251535278619512 0.0402866236080216 0.284228286032646 ENSG00000053371 AKR7A2
ENST00000375155 0.969361436834847 0.90461205176148 -0.014150730324071 ENSG00000040487 PQLC2
ENST00000375153 0.969361436834847 0.90461205176148 -0.014150730324071 ENSG00000040487 PQLC2
ENST00000469076 0.969361436834847 0.90461205176148 -0.014150730324071 ENSG00000040487 PQLC2
ENST00000400548 0.969361436834847 0.90461205176148 -0.014150730324071 ENSG00000040487 PQLC2
ENST00000497827 0.923919904514201 0.784186649323887 0.0331466702492979 ENSG00000040487 PQLC2
ENST00000401084 0.347618639005754 0.076883478926285 -0.0950297440729336 ENSG00000077549 CAPZB
ENST00000264203 0.347674535933706 0.0769172446807401 -0.0950278368646162 ENSG00000077549 CAPZB
ENST00000375144 0.0342954003405468 0.00151435284387553 -0.139634081651891 ENSG00000077549 CAPZB
ENST00000375142 0.347674535933706 0.0769366494489027 -0.0949920632459087 ENSG00000077549 CAPZB
ENST00000433834 0.360582640535314 0.0834023554371413 -0.0938474868815305 ENSG00000077549 CAPZB
ENST00000264202 0.490418985110304 0.159909719366337 -0.0812084446413581 ENSG00000077549 CAPZB
ENST00000413711 0.531239160602946 0.191337870898423 -0.0782201955064052 ENSG00000077549 CAPZB
ENST00000459967 0.623982845122415 0.279797673351833 -0.0697050469959078 ENSG00000077549 CAPZB
ENST00000457768 0.157318024116895 0.0172124711432198 -0.139401545784381 ENSG00000077549 CAPZB
ENST00000489607 0.264922462033612 0.0448097220170669 -0.115818880457659 ENSG00000077549 CAPZB
ENST00000482808 0.736350736836299 0.420864745916584 -0.0560193366442746 ENSG00000077549 CAPZB
ENST00000602662 0.132808854070842 0.0127970843885948 -0.134759067320183 ENSG00000270136 MINOS1-NBL1
ENST00000486890 0.165111332753987 0.0187761520097316 -0.128759422619209 ENSG00000173436 MINOS1
ENST00000322753 0.19618300832253 0.0254601014272074 -0.123621627424225 ENSG00000173436 MINOS1
ENST00000498067 0.690058202534205 0.357647695808875 -0.0955902388243337 ENSG00000173436 MINOS1
ENST00000462646 0.191126930742001 0.0243330533127743 -0.125090900452805 ENSG00000173436 MINOS1
ENST00000467029 0.189354371787286 0.0239804383291913 -0.120582918406484 ENSG00000173436 MINOS1
ENST00000481464 0.18939154474421 0.0239985336047418 -0.121035760262797 ENSG00000173436 MINOS1
ENST00000498642 0.186003121453309 0.0232122814805865 -0.12185382621692 ENSG00000173436 MINOS1
ENST00000479642 0.313888850873686 0.0620830433332782 -0.150179119070291 ENSG00000173436 MINOS1
ENST00000602293 0.165402728338912 0.0188530925294877 -0.129941341281255 ENSG00000270136 MINOS1-NBL1
ENST00000602384 0.170352557954539 0.0198732561652875 -0.128874788300344 ENSG00000270136 MINOS1-NBL1
ENST00000602450 0.165402728338912 0.0188530925294877 -0.129941341281255 ENSG00000270136 MINOS1-NBL1
ENST00000485362 0.191275944288727 0.0243641548518268 -0.121362292855097 ENSG00000173436 MINOS1
ENST00000428975 0.512447554454407 0.176917688779306 -0.171321511197476 ENSG00000158747 NBL1
ENST00000289749 0.479962917127223 0.152715435823633 -0.180383535626861 ENSG00000158747 NBL1
ENST00000451758 0.548965196241382 0.206086371765525 -0.163369633073018 ENSG00000158747 NBL1
ENST00000439664 0.620242623566564 0.275309821506821 -0.142937771278618 ENSG00000158747 NBL1
ENST00000375136 0.489504099769296 0.159235952839856 -0.166887615176775 ENSG00000158747 NBL1
ENST00000548815 0.489504099769296 0.159235952839856 -0.166887615176775 ENSG00000158747 NBL1
ENST00000425400 0.482090685514396 0.15400731785913 -0.18620588288687 ENSG00000158747 NBL1
ENST00000439278 0.532697574814825 0.192755353623146 -0.175645822448591 ENSG00000158747 NBL1
ENST00000427894 0.525297639246547 0.186806822615286 -0.166952644882632 ENSG00000158747 NBL1
ENST00000294543 0.559375721139164 0.215619700700566 0.0855873283968087 ENSG00000162542 TMCO4
ENST00000375127 0.557204030597964 0.213346133027218 0.0865669004422089 ENSG00000162542 TMCO4
ENST00000489814 0.978177047516219 0.932489511381243 -0.00770874640185923 ENSG00000162542 TMCO4
ENST00000375122 0.559956365720918 0.216142822354129 0.0855734314496362 ENSG00000162542 TMCO4
ENST00000489135 0.593346664101451 0.248135147446859 0.0932428143257656 ENSG00000162542 TMCO4
ENST00000496528 0.142736295088529 0.0144838813116116 0.182652126210599 ENSG00000162542 TMCO4
ENST00000462171 0.259636980872455 0.0430027204347688 0.18360014040581 ENSG00000162542 TMCO4
ENST00000488449 0.388466843537777 0.0971651016319339 0.170291660143184 ENSG00000162542 TMCO4
ENST00000375120 0.326430298104476 0.0674058559416506 0.170241610776723 ENSG00000169914 OTUD3
ENST00000466697 0.515005781704859 0.179004645916314 0.180978738067651 ENSG00000169914 OTUD3
ENST00000264198 0.698515781512381 0.368247957751806 -0.079009623010185 ENSG00000090432 MUL1
ENST00000321556 0.64123211089203 0.297835035860551 0.0770914330623493 ENSG00000158828 PINK1
ENST00000492302 0.743249563556212 0.431211833604648 0.0612946701512031 ENSG00000158828 PINK1
ENST00000451424 0.929582900523572 0.797726634973612 0.0183116874327673 ENSG00000117242 PINK1-AS
ENST00000400490 0.977769296650566 0.930918644726912 0.00742095521591594 ENSG00000158828 PINK1
ENST00000535128 0.83230758447016 0.58183930827272 -0.0735080793122576 ENSG00000257033 AL391357.1
ENST00000602624 0.487747585583192 0.158076862201403 -0.0920912305306669 ENSG00000244038 DDOST
ENST00000375048 0.490259862466697 0.159739025681254 -0.0917564959913384 ENSG00000244038 DDOST
ENST00000415136 0.499772994445254 0.166751496893181 -0.090166267846147 ENSG00000244038 DDOST
ENST00000475210 0.733317484883337 0.416241615861568 0.0740914344789778 ENSG00000244038 DDOST
ENST00000464364 0.125270190091485 0.0116348827136727 -0.18121495606744 ENSG00000244038 DDOST
ENST00000477229 0.0545776356722324 0.00306275406458006 -0.27221033764405 ENSG00000244038 DDOST
ENST00000312239 0.856552472790058 0.629938274124635 -0.0364713941688881 ENSG00000127483 HP1BP3
ENST00000375003 0.990091244623151 0.967567965017075 -0.00309883077054867 ENSG00000127483 HP1BP3
ENST00000413451 0.748104106281241 0.437934444863198 0.0729941649619565 ENSG00000203394 RP5-930J4.4
ENST00000488722 0.850467543052961 0.617854146133294 -0.0400415592554865 ENSG00000127483 HP1BP3
ENST00000491748 0.759050017059579 0.454628194416094 0.0673511908207167 ENSG00000127483 HP1BP3
ENST00000419948 0.915232016207433 0.760785936749862 -0.0255378787479399 ENSG00000127483 HP1BP3
ENST00000438032 0.930110117239332 0.799215604926235 -0.0197789614086202 ENSG00000127483 HP1BP3
ENST00000424732 0.923553601208913 0.782757888040219 -0.0214724066259286 ENSG00000127483 HP1BP3
ENST00000417710 0.836922720845416 0.590808362653029 -0.0444904378269858 ENSG00000127483 HP1BP3
ENST00000487117 0.790454911205773 0.507309738849735 -0.0547480285282681 ENSG00000127483 HP1BP3
ENST00000375000 0.736350736836299 0.420851804279321 -0.0644301453334923 ENSG00000127483 HP1BP3
ENST00000437575 0.863440657665714 0.643014730999899 -0.035406984284738 ENSG00000127483 HP1BP3
ENST00000419490 0.86300125685931 0.641831347052537 -0.036259910734997 ENSG00000127483 HP1BP3
ENST00000414993 0.866232085692631 0.649479834790479 -0.035363143163725 ENSG00000127483 HP1BP3
ENST00000443615 0.733406506368398 0.416540152897603 -0.0639761152632898 ENSG00000127483 HP1BP3
ENST00000264211 0.557880132816398 0.214014026362325 0.083432494478414 ENSG00000075151 EIF4G3
ENST00000400422 0.659710624758118 0.318545963086328 0.0824816089691166 ENSG00000075151 EIF4G3
ENST00000602326 0.659710624758118 0.318545963086328 0.0824816089691166 ENSG00000075151 EIF4G3
ENST00000374935 0.56214411631971 0.218178998987622 0.0829170105851994 ENSG00000075151 EIF4G3
ENST00000537738 0.874903081251881 0.667870453514326 0.0247408324075808 ENSG00000075151 EIF4G3
ENST00000374937 0.540193711085493 0.199010493303119 0.0876027471582589 ENSG00000075151 EIF4G3
ENST00000536266 0.574727475116285 0.22941358961868 0.0707328572773048 ENSG00000075151 EIF4G3
ENST00000435383 0.684819560353765 0.3512661949802 0.0821894908852976 ENSG00000075151 EIF4G3
ENST00000496705 0.797760790319719 0.519737747890994 -0.060659338595191 ENSG00000075151 EIF4G3
ENST00000374933 0.905049083004819 0.735798730395353 0.0264379997061898 ENSG00000075151 EIF4G3
ENST00000544689 0.918345316718245 0.769952515523047 0.0227106792911186 ENSG00000075151 EIF4G3
ENST00000485722 0.846773824132458 0.610733348011282 0.0535951015330054 ENSG00000075151 EIF4G3
ENST00000356916 0.640208768516812 0.296934094247649 0.102385372849214 ENSG00000075151 EIF4G3
ENST00000374927 0.393841415326377 0.0998633863799537 0.146706081616927 ENSG00000075151 EIF4G3
ENST00000438975 0.648986805452988 0.306610856194163 0.101052239052087 ENSG00000075151 EIF4G3
ENST00000411888 0.64794278815091 0.305400752037822 0.101039988926766 ENSG00000075151 EIF4G3
ENST00000476088 0.791246862422843 0.508496214788985 -0.0757076707882209 ENSG00000075151 EIF4G3
ENST00000463775 0.660437049664322 0.319682422658739 0.109623404926239 ENSG00000075151 EIF4G3
ENST00000415912 0.447887528218413 0.131494042934217 0.0942329982650055 ENSG00000117298 ECE1
ENST00000357071 0.883063196161931 0.686188777339645 0.0223620646410243 ENSG00000117298 ECE1
ENST00000531334 0.891179558161243 0.704725574212804 0.0282729734708889 ENSG00000117298 ECE1
ENST00000374893 0.820417740437736 0.559606840943916 0.0344159563686751 ENSG00000117298 ECE1
ENST00000436918 0.827006296957064 0.571385923267982 0.0335104739226165 ENSG00000117298 ECE1
ENST00000264205 0.822315568461945 0.563089717112445 0.0342491494734097 ENSG00000117298 ECE1
ENST00000526194 0.771110147771108 0.473699612252682 0.046603475556161 ENSG00000117298 ECE1
ENST00000470394 0.699318960022648 0.369227049983758 -0.0710461798474884 ENSG00000117298 ECE1
ENST00000528294 0.766024183122821 0.466449911791119 0.0497075944073824 ENSG00000117298 ECE1
ENST00000473505 0.690792007789766 0.35870259089447 0.0741918281448221 ENSG00000117298 ECE1
ENST00000416959 0.438669453308776 0.125726530358305 0.215018450742563 ENSG00000236936 RP3-329E20.2
ENST00000481130 0.735151930466995 0.418995507357327 0.0601816739424704 ENSG00000117298 ECE1
ENST00000527991 0.891002433633291 0.704442986444963 0.0281995868355044 ENSG00000117298 ECE1
ENST00000463334 0.263230501734218 0.0442443684597746 0.167850275123238 ENSG00000117298 ECE1
ENST00000449034 0.303397292482847 0.0580195612329065 0.208769673212419 ENSG00000231105 RP5-1071N3.1
ENST00000454000 0.776271346187678 0.483542828576154 0.0806274860848536 ENSG00000142794 NBPF3
ENST00000318220 0.755416000030901 0.448530174812923 0.0852092415159249 ENSG00000142794 NBPF3
ENST00000478653 0.768090310062673 0.469264105509742 0.101144618328945 ENSG00000142794 NBPF3
ENST00000318249 0.755416000030901 0.448530174812923 0.0852092415159249 ENSG00000142794 NBPF3
ENST00000342104 0.755416000030901 0.448530174812923 0.0852092415159249 ENSG00000142794 NBPF3
ENST00000486229 0.63535188492798 0.291244319566533 0.137111021773731 ENSG00000142794 NBPF3
ENST00000434838 0.73602604132 0.420227187197323 0.0958553765143364 ENSG00000142794 NBPF3
ENST00000400301 0.853202266977373 0.623011874206298 0.0328237398244484 ENSG00000090686 USP48
ENST00000308271 0.83924590948925 0.595187750375466 0.0355639284697865 ENSG00000090686 USP48
ENST00000374732 0.590526995955709 0.245134112098533 0.0775487732113188 ENSG00000090686 USP48
ENST00000479177 0.944018230814234 0.835328996074003 -0.0268572375056317 ENSG00000090686 USP48
ENST00000529637 0.835316745104497 0.587689474662587 0.0369751660657808 ENSG00000090686 USP48
ENST00000464577 0.799192536618393 0.522298070287409 0.0571354631192299 ENSG00000090686 USP48
ENST00000471752 0.663353899766017 0.323001984496645 0.100404191918702 ENSG00000090686 USP48
ENST00000487880 0.807822626674299 0.536962633987049 0.0526161670879606 ENSG00000090686 USP48
ENST00000526044 0.963904090599306 0.890192904536952 -0.0135417850877897 ENSG00000090686 USP48
ENST00000534705 0.981352596747816 0.941412875709588 -0.00720276878381877 ENSG00000090686 USP48
ENST00000421625 0.977530038192603 0.930165144282149 -0.00565012839489227 ENSG00000090686 USP48
ENST00000374730 0.97766557048771 0.930589601732741 -0.00797625049886745 ENSG00000090686 USP48
ENST00000527823 0.967168953534202 0.898991082093921 -0.0115638428867318 ENSG00000090686 USP48
ENST00000532737 0.909900912876385 0.747147173086318 -0.0283560761795168 ENSG00000090686 USP48
ENST00000489108 0.851653995672893 0.619822309259362 -0.0481004968360287 ENSG00000090686 USP48
ENST00000434233 0.690355058499086 0.358075590366932 -0.116611495249166 ENSG00000218510 LINC00339
ENST00000420503 0.650919726741748 0.308768362170423 -0.128717361982431 ENSG00000218510 LINC00339
ENST00000404210 0.670606313907145 0.332297435855299 -0.122340378757011 ENSG00000218510 LINC00339
ENST00000416769 0.670606313907145 0.332297435855299 -0.122340378757011 ENSG00000218510 LINC00339
ENST00000400259 0.00464780236718308 9.57511037495069e-05 -0.186604851995747 ENSG00000070831 CDC42
ENST00000344548 0.00457865936884752 9.38935598643395e-05 -0.187013683426879 ENSG00000070831 CDC42
ENST00000315554 0.0650368504118848 0.00403180151210038 -0.125786023992916 ENSG00000070831 CDC42
ENST00000498236 0.0603445615418657 0.00358084161313288 -0.125870429220855 ENSG00000070831 CDC42
ENST00000421089 0.0616442120980952 0.00370375711974495 -0.128596653214051 ENSG00000070831 CDC42
ENST00000411827 0.0892073156341543 0.00662058080353496 -0.122244634467248 ENSG00000070831 CDC42
ENST00000431803 0.93894914601822 0.820973379513119 -0.0270691219030347 ENSG00000230068 CDC42-IT1
ENST00000290167 0.522867955891331 0.184865537249941 0.155810431294632 ENSG00000162552 WNT4
ENST00000542383 0.624424109710092 0.280399976861961 0.135628457305559 ENSG00000162552 WNT4
ENST00000441048 0.858005567332212 0.632485655010833 0.067585492798694 ENSG00000162552 WNT4
ENST00000404138 0.563680112773241 0.219686930947712 0.0739764206843996 ENSG00000184677 ZBTB40
ENST00000400239 0.543388079029138 0.201269398478538 0.0930106216788748 ENSG00000184677 ZBTB40
ENST00000375647 0.56489962305467 0.220856086439646 0.0738078096482766 ENSG00000184677 ZBTB40
ENST00000374651 0.35560983860941 0.0809905299214841 0.110945621494958 ENSG00000184677 ZBTB40
ENST00000438551 0.923919904514201 0.78413990051577 -0.0378206350793485 ENSG00000237200 ZBTB40-IT1
ENST00000510260 0.503649376340659 0.169964571858067 -0.192688654936864 ENSG00000173369 C1QB
ENST00000509305 0.653182442839582 0.311179707735164 -0.142509953454815 ENSG00000173369 C1QB
ENST00000432749 0.64364632321387 0.300703042167399 -0.145503724105355 ENSG00000173369 C1QB
ENST00000314933 0.653182442839582 0.311179707735164 -0.142509953454815 ENSG00000173369 C1QB
ENST00000544305 0.125008341144893 0.0115947073920458 0.348890944274415 ENSG00000133216 EPHB2
ENST00000374630 0.158017069467351 0.0173404912299945 0.325555421811012 ENSG00000133216 EPHB2
ENST00000400191 0.224695007753861 0.0326611568602145 0.288627866035178 ENSG00000133216 EPHB2
ENST00000374632 0.20076274270057 0.0266474750482968 0.299988308862852 ENSG00000133216 EPHB2
ENST00000374627 0.405006811492622 0.105914578491536 0.211274757266112 ENSG00000133216 EPHB2
ENST00000356634 0.606597256801036 0.261161170678471 -0.0636313617695043 ENSG00000004487 KDM1A
ENST00000400181 0.606537302785655 0.261014309307319 -0.063634143527506 ENSG00000004487 KDM1A
ENST00000542151 0.606597256801036 0.261161170678471 -0.0636313617695043 ENSG00000004487 KDM1A
ENST00000427154 0.724786245473189 0.403341327570206 -0.0475706229042991 ENSG00000240553 RP1-184J9.2
ENST00000481879 0.948770670595238 0.848685640667887 0.023082836391718 ENSG00000004487 KDM1A
ENST00000465864 0.587397373539874 0.241947450326102 -0.111557870735526 ENSG00000004487 KDM1A
ENST00000494920 0.548601968905637 0.205667142809582 -0.116738219815198 ENSG00000004487 KDM1A
ENST00000602503 0.802572640089427 0.528074471520439 -0.0706354847989367 ENSG00000004487 KDM1A
ENST00000374623 0.811231713411161 0.54342509007201 0.0434354945911495 ENSG00000169641 LUZP1
ENST00000418342 0.820669143099179 0.560096983170875 0.0404343365659991 ENSG00000169641 LUZP1
ENST00000302291 0.825200865802042 0.567811998073914 0.0395159988626702 ENSG00000169641 LUZP1
ENST00000314174 0.780722700507012 0.491246812775877 0.0547040742197563 ENSG00000169641 LUZP1
ENST00000471849 0.67665149878023 0.340240288325158 0.0842961704612298 ENSG00000169641 LUZP1
ENST00000475164 0.398285105456914 0.102193590896538 0.148365376183869 ENSG00000169641 LUZP1
ENST00000566551 0.876969808616863 0.67207600849891 0.0490084909308565 ENSG00000261326 RP5-1057J7.6
ENST00000464516 0.972108005629525 0.912789041706212 -0.0120679149462801 ENSG00000125944 HNRNPR
ENST00000478691 0.520101832262787 0.182726638236208 -0.0641763811997609 ENSG00000125944 HNRNPR
ENST00000374616 0.557880132816398 0.214022356326013 -0.062925490203844 ENSG00000125944 HNRNPR
ENST00000476660 0.416483823591556 0.112651163260389 -0.0911139843871286 ENSG00000125944 HNRNPR
ENST00000374612 0.557466168625884 0.213560435278845 -0.0629857492779961 ENSG00000125944 HNRNPR
ENST00000302271 0.55772328116384 0.213845883156496 -0.0629441911949365 ENSG00000125944 HNRNPR
ENST00000427764 0.582173268067086 0.236807037107329 -0.0607742218063769 ENSG00000125944 HNRNPR
ENST00000606561 0.53504635673346 0.194674154004656 -0.0677778227775877 ENSG00000125944 HNRNPR
ENST00000426846 0.536907734147311 0.196193153091213 -0.0680223230617723 ENSG00000125944 HNRNPR
ENST00000463552 0.836101700630958 0.589142835719416 -0.0287142962505049 ENSG00000125944 HNRNPR
ENST00000470941 0.893233407477176 0.709317543296293 -0.0200881757949597 ENSG00000125944 HNRNPR
ENST00000476451 0.814673225725195 0.549305242366283 -0.0357196567737983 ENSG00000125944 HNRNPR
ENST00000490652 0.458965503283933 0.138989861282939 -0.116438982108003 ENSG00000125944 HNRNPR
ENST00000314011 0.498717568975209 0.165883762105116 -0.144837540078371 ENSG00000125945 ZNF436
ENST00000374608 0.479146462258317 0.152176892104527 -0.156117214134909 ENSG00000125945 ZNF436
ENST00000450454 0.923080386972238 0.781624114535816 0.0379448669496692 ENSG00000204219 TCEA3
ENST00000374561 0.348100222243028 0.0771884382628061 -0.181734316483337 ENSG00000117318 ID3
ENST00000463312 0.839267043502196 0.595291814873409 -0.0681885342170485 ENSG00000117318 ID3
ENST00000486541 0.416658724577655 0.112757818621227 -0.169009437792405 ENSG00000117318 ID3
ENST00000477916 0.991188639677455 0.970882339659762 -0.00482762585548852 ENSG00000197880 MDS2
ENST00000374555 0.99181849402288 0.973983116505497 0.00456969605186055 ENSG00000197880 MDS2
ENST00000374550 0.566665366879611 0.222449307509992 -0.0872401309252839 ENSG00000142676 RPL11
ENST00000467075 0.482825584447719 0.154548998025857 -0.0878904930834906 ENSG00000142676 RPL11
ENST00000482370 0.565589639253278 0.221555615655525 -0.0874984858199861 ENSG00000142676 RPL11
ENST00000443624 0.556141660963017 0.212495365061969 -0.0885226706845139 ENSG00000142676 RPL11
ENST00000458455 0.562369180576045 0.218660213456661 -0.0881672391616387 ENSG00000142676 RPL11
ENST00000418390 0.775707599471405 0.482349702438996 -0.0435248543908656 ENSG00000011007 TCEB3
ENST00000609199 0.799350160392699 0.52259332556094 -0.0392901011372777 ENSG00000011007 TCEB3
ENST00000487554 0.967977970782321 0.900874325839565 -0.0083567220235618 ENSG00000011007 TCEB3
ENST00000427796 0.956038168052176 0.868238716523094 0.0130315482313116 ENSG00000236810 RP5-886K2.3
ENST00000246151 0.723454707224382 0.401112826132167 0.0587914081099333 ENSG00000057757 PITHD1
ENST00000415372 0.73564595444928 0.419703608242754 0.0800772337884292 ENSG00000057757 PITHD1
ENST00000374524 0.716976792842152 0.392409271790999 0.062000058696581 ENSG00000057757 PITHD1
ENST00000374514 0.126264188478417 0.0117958372508805 -0.200269891869807 ENSG00000011009 LYPLA2
ENST00000400061 0.125598270998647 0.0117006280127838 -0.200837982510121 ENSG00000011009 LYPLA2
ENST00000420982 0.165077018783318 0.0187687789178449 -0.201300722344153 ENSG00000011009 LYPLA2
ENST00000374505 0.139528252850497 0.0139122489456752 -0.203298831628604 ENSG00000011009 LYPLA2
ENST00000495365 0.108145733392646 0.00906464269528957 -0.215816319645048 ENSG00000011009 LYPLA2
ENST00000374503 0.0981490485570274 0.00771101518970718 -0.216717827491309 ENSG00000011009 LYPLA2
ENST00000374502 0.111577576456298 0.00955446365465913 -0.213870551380629 ENSG00000011009 LYPLA2
ENST00000492577 0.112255314826239 0.00964605920517911 -0.21993651839462 ENSG00000011009 LYPLA2
ENST00000421070 0.0493612215555642 0.0026366291507742 -0.265983795427054 ENSG00000011009 LYPLA2
ENST00000374501 0.480403565826858 0.152954046804014 -0.13636229498411 ENSG00000011009 LYPLA2
ENST00000472213 0.67230086289968 0.334230370981503 -0.0920427405365144 ENSG00000011009 LYPLA2
ENST00000481736 0.304616341373502 0.0584445228581732 -0.220054250540822 ENSG00000117308 GALE
ENST00000374497 0.427069744899487 0.118919158906249 -0.183216573700493 ENSG00000117308 GALE
ENST00000456977 0.236130443553938 0.0358428133623198 -0.295993189644568 ENSG00000117308 GALE
ENST00000459934 0.296776628139201 0.0554982090660295 -0.222505693321564 ENSG00000117308 GALE
ENST00000429356 0.414963807350686 0.11175169696149 -0.190472585914709 ENSG00000117308 GALE
ENST00000418277 0.48369213612058 0.155101721836076 -0.165259586098582 ENSG00000117308 GALE
ENST00000470949 0.829811896047832 0.576962183971802 -0.0710345675489171 ENSG00000117308 GALE
ENST00000425913 0.783060699590638 0.495009344319547 -0.0836201933973844 ENSG00000117308 GALE
ENST00000445705 0.878867637797636 0.677116322815248 -0.0528467423732357 ENSG00000117308 GALE
ENST00000467493 0.911269571674357 0.750641558107309 -0.0403188402821554 ENSG00000117308 GALE
ENST00000486382 0.972666123747487 0.914316325674439 -0.0144986464423958 ENSG00000117308 GALE
ENST00000470383 0.643903421166873 0.300954162414004 -0.135272122674128 ENSG00000117308 GALE
ENST00000466250 0.654840638602714 0.313202793057712 -0.132347360521032 ENSG00000117308 GALE
ENST00000467070 0.756077349435485 0.44945028003514 -0.101153257530867 ENSG00000117308 GALE
ENST00000374490 0.709389333470214 0.382401460124999 0.0858658533479983 ENSG00000117305 HMGCL
ENST00000374487 0.722194458504067 0.399597997419265 0.0827473271560432 ENSG00000117305 HMGCL
ENST00000374483 0.722194458504067 0.399597997419265 0.0827473271560432 ENSG00000117305 HMGCL
ENST00000436439 0.709389333470214 0.382401460124999 0.0858658533479983 ENSG00000117305 HMGCL
ENST00000235958 0.706409924588382 0.3784946688054 0.0866488432805527 ENSG00000117305 HMGCL
ENST00000509389 0.683993607284377 0.350340607305939 0.0930602116003061 ENSG00000117305 HMGCL
ENST00000496907 0.914080567622044 0.757782812915308 0.036939500519192 ENSG00000117305 HMGCL
ENST00000513148 0.771774257246158 0.474837130335298 0.0760020095890954 ENSG00000117305 HMGCL
ENST00000479458 0.905918482225774 0.73808036973686 0.045101012991659 ENSG00000117305 HMGCL
ENST00000498698 0.609885986936074 0.264695819951339 0.153754404691445 ENSG00000117305 HMGCL
ENST00000374479 0.503662684058244 0.169984460517614 0.158329653137427 ENSG00000179163 FUCA1
ENST00000374472 0.0213132690067965 0.000758836640334026 -0.339640411826373 ENSG00000188822 CNR2
ENST00000536471 0.0123430764143473 0.000352479813054321 -0.354945136343364 ENSG00000188822 CNR2
ENST00000471915 0.695108339855181 0.364075280713052 -0.0587678994883602 ENSG00000189266 PNRC2
ENST00000334351 0.70544939211773 0.376929802491794 -0.0557014857034322 ENSG00000189266 PNRC2
ENST00000374468 0.721225749139075 0.398141728610204 -0.0527401720029304 ENSG00000189266 PNRC2
ENST00000579103 0.817162567323161 0.553582276811444 -0.0417154462739111 ENSG00000189266 PNRC2
ENST00000344989 0.285611645767138 0.0514433672642915 -0.13541429264192 ENSG00000188529 SRSF10
ENST00000453840 0.306657453170004 0.0591972985581435 -0.130366386409611 ENSG00000188529 SRSF10
ENST00000341154 0.306930029772885 0.0592952964210338 -0.130349568229266 ENSG00000188529 SRSF10
ENST00000484146 0.292614429212182 0.0538443117510201 -0.132127693556418 ENSG00000188529 SRSF10
ENST00000473858 0.292614429212182 0.0538443117510201 -0.132127693556418 ENSG00000188529 SRSF10
ENST00000374452 0.292614429212182 0.0538445474552993 -0.132130793676044 ENSG00000188529 SRSF10
ENST00000374453 0.292351188540713 0.0537519408439808 -0.132144213681835 ENSG00000188529 SRSF10
ENST00000343255 0.300443282514778 0.0569171277725925 -0.131017150844827 ENSG00000188529 SRSF10
ENST00000492112 0.305010412240611 0.0586196074077271 -0.129564516329008 ENSG00000188529 SRSF10
ENST00000485841 0.291358343084973 0.0534031071909888 -0.14287840633936 ENSG00000188529 SRSF10
ENST00000338597 0.243199884253742 0.0378489024714352 -0.155745565490679 ENSG00000188529 SRSF10
ENST00000495785 0.266879298988501 0.0453486302857641 -0.139583057956797 ENSG00000188529 SRSF10
ENST00000473754 0.191276056498334 0.0243659020159545 -0.170871794787049 ENSG00000188529 SRSF10
ENST00000497214 0.791055901231061 0.508253271680402 0.0863509256293042 ENSG00000188529 SRSF10
ENST00000485292 0.651882223163708 0.3096856512992 -0.0710962090079628 ENSG00000188529 SRSF10
ENST00000469303 0.618355158315131 0.273165075780818 -0.0827633152388557 ENSG00000188529 SRSF10
ENST00000327535 0.86600608369348 0.648787025205101 0.0386049345560967 ENSG00000185436 IFNLR1
ENST00000327575 0.923713711238929 0.783300307528641 0.026288244168986 ENSG00000185436 IFNLR1
ENST00000374421 0.924424335637245 0.785783233875959 0.0258215320551007 ENSG00000185436 IFNLR1
ENST00000374419 0.998489953844568 0.99477210955044 0.000641160960446115 ENSG00000185436 IFNLR1
ENST00000374418 0.994374308228512 0.982117310617729 -0.00224243449428677 ENSG00000185436 IFNLR1
ENST00000374409 0.941277863406743 0.827476940371669 0.0240847283132626 ENSG00000001460 STPG1
ENST00000440416 0.970654470373856 0.907867641857451 0.0132282102551008 ENSG00000001460 STPG1
ENST00000003583 0.935118779328297 0.810380926737454 0.0265540825147279 ENSG00000001460 STPG1
ENST00000468303 0.837909736796387 0.592543628295199 0.0555965695422101 ENSG00000001460 STPG1
ENST00000337248 0.949370189885441 0.850132181778023 0.0208437212033333 ENSG00000001460 STPG1
ENST00000497384 0.986959264628964 0.958847543155218 -0.00680342054691903 ENSG00000001460 STPG1
ENST00000498488 0.763079162675953 0.461279179655493 -0.0950241818617538 ENSG00000001460 STPG1
ENST00000374399 0.969113446023028 0.903694841255051 -0.00856110781690342 ENSG00000001461 NIPAL3
ENST00000003912 0.945796922973546 0.840465934191213 0.0134613518863547 ENSG00000001461 NIPAL3
ENST00000488155 0.716196569375859 0.391380555211058 -0.0967930716964705 ENSG00000001461 NIPAL3
ENST00000358028 0.947669559257053 0.845788995759572 -0.0142406266339294 ENSG00000001461 NIPAL3
ENST00000339255 0.933134236297215 0.805821754719976 -0.0180880027916708 ENSG00000001461 NIPAL3
ENST00000475663 0.702430944140047 0.372921967981686 -0.0933794668704081 ENSG00000001461 NIPAL3
ENST00000428131 0.981113909456565 0.940591552228306 0.00587344221457101 ENSG00000001461 NIPAL3
ENST00000432012 0.963029838777903 0.887887773795909 -0.0167669432483143 ENSG00000001461 NIPAL3
ENST00000374395 0.731074455027929 0.412220789868576 -0.0539096153761186 ENSG00000117602 RCAN3
ENST00000436717 0.845723612733252 0.608373687479887 -0.0346981162846361 ENSG00000117602 RCAN3
ENST00000425530 0.826115466858399 0.569908232126302 -0.0513657407807423 ENSG00000117602 RCAN3
ENST00000412742 0.971272560014845 0.909527474442641 0.00849327881735413 ENSG00000117602 RCAN3
ENST00000538532 0.97762728836799 0.930411453448124 0.00657844887484463 ENSG00000117602 RCAN3
ENST00000374393 0.908900465537931 0.744732516725353 0.0250194599877096 ENSG00000117602 RCAN3
ENST00000482807 0.860286441498381 0.636723576473953 -0.0476728043192601 ENSG00000117602 RCAN3
ENST00000577528 0.578808786942367 0.233552428446805 -0.114551939371398 ENSG00000264443 RP4-594I10.3
ENST00000478890 0.486406471997603 0.157048479401855 -0.105788646395151 ENSG00000133226 SRRM1
ENST00000593639 0.478927834548573 0.152038034176322 -0.108571337237032 ENSG00000133226 SRRM1
ENST00000323848 0.428792563398286 0.119837850610827 -0.0865969366277163 ENSG00000133226 SRRM1
ENST00000466910 0.501453927360913 0.168262610678319 -0.11131918500793 ENSG00000133226 SRRM1
ENST00000468822 0.421806104985757 0.11570329356283 -0.108920126143644 ENSG00000133226 SRRM1
ENST00000447431 0.50606983668464 0.171887048016813 -0.076503656323414 ENSG00000133226 SRRM1
ENST00000600523 0.509417544633787 0.174200946175039 -0.10307349055461 ENSG00000133226 SRRM1
ENST00000462710 0.536243652922378 0.195646029574746 -0.0989497219667803 ENSG00000133226 SRRM1
ENST00000374389 0.48004432739961 0.152762133376566 -0.0796977059593215 ENSG00000133226 SRRM1
ENST00000490543 0.53446400564415 0.194091280802364 -0.0992724455838417 ENSG00000133226 SRRM1
ENST00000479034 0.448172341982854 0.13174543173023 -0.0836108779429514 ENSG00000133226 SRRM1
ENST00000596378 0.435181181888727 0.123476700853567 -0.0853346278580596 ENSG00000133226 SRRM1
ENST00000494934 0.206746736903058 0.0280766942333992 -0.156763320996745 ENSG00000133226 SRRM1
ENST00000495561 0.138240505315116 0.0137203392021235 -0.182674862156602 ENSG00000133226 SRRM1
ENST00000537199 0.396467978022233 0.101295806197315 -0.0934099418198112 ENSG00000133226 SRRM1
ENST00000485441 0.282224243679919 0.0503488807543414 -0.157029129975083 ENSG00000133226 SRRM1
ENST00000470243 0.724518046368685 0.402954794990068 -0.064953278998522 ENSG00000133226 SRRM1
ENST00000496882 0.733242867255342 0.416071695980598 -0.0563561811066308 ENSG00000133226 SRRM1
ENST00000461768 0.647596807563629 0.305005637514446 -0.0716391552909582 ENSG00000133226 SRRM1
ENST00000485541 0.683112938048727 0.349382966684032 -0.06979455914225 ENSG00000133226 SRRM1
ENST00000488317 0.716630837065998 0.391961963799798 -0.072177846487243 ENSG00000133226 SRRM1
ENST00000489130 0.691949579932083 0.360533342135446 -0.0941952643275445 ENSG00000133226 SRRM1
ENST00000474843 0.924381312774928 0.785499261597104 -0.0225456358654302 ENSG00000133226 SRRM1
ENST00000374379 0.00110226817717849 1.6297203913312e-05 -0.261898476658507 ENSG00000169504 CLIC4
ENST00000497755 0.156784438452296 0.017095084913162 -0.189986888688639 ENSG00000169504 CLIC4
ENST00000488683 0.0010817024062959 1.59441372613351e-05 -0.262057707903871 ENSG00000169504 CLIC4
ENST00000489758 0.0862533351310635 0.00628413695404112 -0.224729297545739 ENSG00000169504 CLIC4
ENST00000399916 0.525402435014366 0.186908824590054 -0.0709879930782531 ENSG00000020633 RUNX3
ENST00000308873 0.782076768650463 0.493295699522339 -0.0359852879901937 ENSG00000020633 RUNX3
ENST00000338888 0.580808005021894 0.235699203458482 -0.07360965628121 ENSG00000020633 RUNX3
ENST00000540420 0.841564757982548 0.60060499889182 -0.0329242345438251 ENSG00000020633 RUNX3
ENST00000496967 0.879664037882365 0.678847889123258 -0.0263838272335637 ENSG00000020633 RUNX3
ENST00000479341 0.0960364449330713 0.00744758580396165 -0.218484801103761 ENSG00000020633 RUNX3
ENST00000456316 0.606992354755139 0.2616845288609 -0.152623723121467 ENSG00000229162 RP11-84D1.1
ENST00000236273 0.128508188500018 0.0121381974551888 -0.173785084309228 ENSG00000117614 SYF2
ENST00000354361 0.13440037309792 0.0130721990703044 -0.172353856623061 ENSG00000117614 SYF2
ENST00000474160 0.298464107627104 0.0561041435293072 -0.149180196488731 ENSG00000117614 SYF2
ENST00000476231 0.280339555691651 0.0498120120834232 -0.161959128537341 ENSG00000117614 SYF2
ENST00000243189 0.835152077051215 0.587264267987351 -0.0345333490693512 ENSG00000117616 C1orf63
ENST00000569495 0.729633887319013 0.41039578581637 -0.0623198374981778 ENSG00000117616 C1orf63
ENST00000498238 0.835601481841232 0.588324698642871 -0.0344338658742578 ENSG00000117616 C1orf63
ENST00000566395 0.826752075506029 0.570856474392579 -0.0385529671951932 ENSG00000117616 C1orf63
ENST00000565733 0.855593039536129 0.628360164231086 -0.0327406567229911 ENSG00000117616 C1orf63
ENST00000568254 0.835650515332 0.588439492953068 -0.034433905285666 ENSG00000117616 C1orf63
ENST00000473314 0.565131706268089 0.221063922352973 -0.0620555202143963 ENSG00000117616 C1orf63
ENST00000417642 0.835601481841232 0.588324698642871 -0.0344338658742578 ENSG00000117616 C1orf63
ENST00000570063 0.871385906785349 0.660859463265616 -0.0295950560462411 ENSG00000117616 C1orf63
ENST00000564223 0.916886106983406 0.765113673078268 -0.0256548111807051 ENSG00000117616 C1orf63
ENST00000475766 0.834894918149776 0.586715576716127 -0.0382178613341499 ENSG00000117616 C1orf63
ENST00000491378 0.883205903897639 0.686456968326187 -0.0334673529425327 ENSG00000117616 C1orf63
ENST00000431849 0.883004118017341 0.686089641782872 -0.0278242634879224 ENSG00000117616 C1orf63
ENST00000568212 0.946990407277288 0.843738674174833 -0.0135914691700445 ENSG00000117616 C1orf63
ENST00000568701 0.590769376936972 0.245595198613296 -0.0639047120269007 ENSG00000117616 C1orf63
ENST00000561867 0.467286250280618 0.144515367009082 -0.0781562224613187 ENSG00000117616 C1orf63
ENST00000568996 0.479458158110056 0.152362760004226 -0.0775382007900423 ENSG00000117616 C1orf63
ENST00000450820 0.31619765279816 0.0631019052724915 -0.118479498577868 ENSG00000117616 C1orf63
ENST00000566714 0.545132099971976 0.202854667074487 0.158891111478239 ENSG00000261349 RP3-465N24.5
ENST00000564398 0.454025394197538 0.135441318525258 0.163767191499833 ENSG00000187010 RHD
ENST00000328664 0.727212121433626 0.407046021948069 -0.0636373198364721 ENSG00000187010 RHD
ENST00000454452 0.624883790324575 0.28111060543386 -0.0835536373084996 ENSG00000187010 RHD
ENST00000342055 0.624883790324575 0.28111060543386 -0.0835536373084996 ENSG00000187010 RHD
ENST00000423810 0.624883790324575 0.28111060543386 -0.0835536373084996 ENSG00000187010 RHD
ENST00000568195 0.624883790324575 0.28111060543386 -0.0835536373084996 ENSG00000187010 RHD
ENST00000417538 0.624883790324575 0.28111060543386 -0.0835536373084996 ENSG00000187010 RHD
ENST00000357542 0.624883790324575 0.28111060543386 -0.0835536373084996 ENSG00000187010 RHD
ENST00000423253 0.797545598643792 0.51940427160569 -0.0531962274853166 ENSG00000187010 RHD
ENST00000568399 0.166228747908668 0.0190307452126891 -0.178207952399745 ENSG00000117616 C1orf63
ENST00000562018 0.200923811220628 0.0267084752568292 -0.163616113497833 ENSG00000117616 C1orf63
ENST00000567741 0.217099137139366 0.03074723739502 -0.159436398707762 ENSG00000117616 C1orf63
ENST00000566599 0.774003011230483 0.479087503340487 -0.0698230270790672 ENSG00000117616 C1orf63
ENST00000564413 0.45823464830928 0.138390321554267 -0.183908266468425 ENSG00000117616 C1orf63
ENST00000570165 0.818182511932602 0.555756492906219 -0.0712804672264879 ENSG00000259984 RP11-335G20.7
ENST00000374358 0.628136356046926 0.283802614116309 -0.0767272687727586 ENSG00000183726 TMEM50A
ENST00000498135 0.481953651951254 0.153924245044324 -0.108481373587854 ENSG00000183726 TMEM50A
ENST00000491936 0.501896542764132 0.168701647151908 -0.103529508199565 ENSG00000183726 TMEM50A
ENST00000480937 0.501716128312114 0.16839631248207 -0.103630261269536 ENSG00000183726 TMEM50A
ENST00000468704 0.497208131250772 0.16480821087111 -0.10972675316297 ENSG00000183726 TMEM50A
ENST00000487234 0.797353089813322 0.518875702542034 -0.0504389549298331 ENSG00000183726 TMEM50A
ENST00000294413 0.85022401989248 0.617248580184758 0.0652022743164871 ENSG00000188672 RHCE
ENST00000374352 0.893760065977218 0.710221884637708 0.0480956101986027 ENSG00000188672 RHCE
ENST00000243186 0.825306043853374 0.568161014725125 0.0740818135395997 ENSG00000188672 RHCE
ENST00000413854 0.825306043853374 0.568161014725125 0.0740818135395997 ENSG00000188672 RHCE
ENST00000425135 0.825306043853374 0.568161014725125 0.0740818135395997 ENSG00000188672 RHCE
ENST00000455194 0.825306043853374 0.568161014725125 0.0740818135395997 ENSG00000188672 RHCE
ENST00000340849 0.895703767504815 0.713828917368091 -0.0518942217214501 ENSG00000188672 RHCE
ENST00000349320 0.867108657471686 0.651249738277717 -0.0633525834521443 ENSG00000188672 RHCE
ENST00000399763 0.291128135814499 0.0533114667308546 0.104341975013542 ENSG00000204178 TMEM57
ENST00000399766 0.291128135814499 0.0533114667308546 0.104341975013542 ENSG00000204178 TMEM57
ENST00000374343 0.291128135814499 0.0533114667308546 0.104341975013542 ENSG00000204178 TMEM57
ENST00000470035 0.993706117307028 0.980081913588485 -0.00215797847252899 ENSG00000204178 TMEM57
ENST00000374338 0.840758239798418 0.598812248448431 0.044117099568989 ENSG00000157978 LDLRAP1
ENST00000485476 0.916544027545501 0.764100963833779 0.036615659924381 ENSG00000157978 LDLRAP1
ENST00000488127 0.964113699524901 0.89062681261591 0.0126566722180447 ENSG00000157978 LDLRAP1
ENST00000484476 0.513009814557259 0.177409681596771 -0.159556163569784 ENSG00000157978 LDLRAP1
ENST00000474283 0.778095479571887 0.486724702964301 -0.077805468192143 ENSG00000157978 LDLRAP1
ENST00000470950 0.994876693928731 0.983292462397895 -0.00241583547842917 ENSG00000157978 LDLRAP1
ENST00000374332 0.356460731432252 0.0814449734963602 0.178445277815812 ENSG00000117643 MAN1C1
ENST00000263979 0.363678041575376 0.0850177855320301 0.177173030279076 ENSG00000117643 MAN1C1
ENST00000436991 0.454382051137785 0.135761771016064 0.19915890377135 ENSG00000233478 RP1-187B23.1
ENST00000473891 0.322661514280773 0.0657652924714293 0.19929350462549 ENSG00000117643 MAN1C1
ENST00000374329 0.341195608009272 0.0740620828575765 0.159196526320544 ENSG00000117643 MAN1C1
ENST00000496532 0.56696024818555 0.222749975838802 0.107063837631068 ENSG00000117643 MAN1C1
ENST00000475314 0.838940997755239 0.594686580374892 0.0506979018818718 ENSG00000117643 MAN1C1
ENST00000487493 0.853924994540731 0.624516928042776 0.0513146539880363 ENSG00000117643 MAN1C1
ENST00000354177 0.751875042294412 0.443386241612661 -0.0635302182004924 ENSG00000162430 SEPN1
ENST00000361547 0.751875042294412 0.443386241612661 -0.0635302182004924 ENSG00000162430 SEPN1
ENST00000374315 0.751875042294412 0.44337526346505 -0.0635330406327953 ENSG00000162430 SEPN1
ENST00000559265 0.825153589271536 0.567771992088878 -0.0477401587797284 ENSG00000255054 RP1-317E23.6
ENST00000494537 0.682084413556785 0.347579086463718 0.118175793867876 ENSG00000162430 SEPN1
ENST00000527604 0.926667417975033 0.791016818684982 0.0243723419963782 ENSG00000255054 RP1-317E23.6
ENST00000442055 0.687787966264291 0.354809244422517 -0.114253430840533 ENSG00000228172 RP1-317E23.3
ENST00000453649 0.687752444024402 0.354743196201318 -0.11429002265064 ENSG00000228172 RP1-317E23.3
ENST00000424294 0.95677028998852 0.869779352867777 0.0158194625350171 ENSG00000117640 MTFR1L
ENST00000374303 0.940654667846338 0.82565177112873 -0.0185466644752892 ENSG00000117640 MTFR1L
ENST00000533762 0.920018032286781 0.774257107951988 0.0290806488440892 ENSG00000117640 MTFR1L
ENST00000529116 0.91240600169848 0.753352212688757 0.0316781084036186 ENSG00000117640 MTFR1L
ENST00000474295 0.942844764823817 0.83263088233596 -0.0177977801020652 ENSG00000117640 MTFR1L
ENST00000488327 0.997197225720519 0.990015085728602 0.0012376671740271 ENSG00000117640 MTFR1L
ENST00000472643 0.9880888174587 0.962357960008588 0.00434501871835803 ENSG00000117640 MTFR1L
ENST00000494293 0.886961891739517 0.694736572620322 0.0413865620705465 ENSG00000117640 MTFR1L
ENST00000469815 0.975772860515239 0.923945004063433 -0.00829645491607722 ENSG00000117640 MTFR1L
ENST00000526894 0.9880888174587 0.962357960008588 0.00434501871835803 ENSG00000117640 MTFR1L
ENST00000478284 0.993304410938531 0.979068196570979 0.00249627227316787 ENSG00000117640 MTFR1L
ENST00000524618 0.992887446004522 0.977388628237804 -0.00247273786003662 ENSG00000117640 MTFR1L
ENST00000374307 0.946470782804893 0.84234107582287 -0.0167544074433162 ENSG00000117640 MTFR1L
ENST00000528624 0.891396115578146 0.705632443636999 0.0387846499483632 ENSG00000117640 MTFR1L
ENST00000525713 0.907252738417078 0.741277749977494 0.0336884151597689 ENSG00000117640 MTFR1L
ENST00000374301 0.950374520389636 0.852625796152824 -0.0157391139531397 ENSG00000117640 MTFR1L
ENST00000464008 0.978463201112791 0.933095115452259 0.0077949442698344 ENSG00000117640 MTFR1L
ENST00000526158 0.872533209455457 0.663576927020594 0.0419838089876243 ENSG00000117640 MTFR1L
ENST00000530599 0.969589859866308 0.905554291440352 0.0115202297494415 ENSG00000117640 MTFR1L
ENST00000374300 0.939808470330268 0.822976299667999 -0.018448053466802 ENSG00000117640 MTFR1L
ENST00000466284 0.859817738650931 0.635946222639772 -0.0397317899742717 ENSG00000117640 MTFR1L
ENST00000531361 0.945373393613448 0.839621422884999 -0.0187658665593582 ENSG00000117640 MTFR1L
ENST00000497956 0.93308614848986 0.805703037523356 -0.0235460808551991 ENSG00000117640 MTFR1L
ENST00000606617 0.773015344577458 0.476963934672968 -0.0921405040763348 ENSG00000272478 RP1-317E23.7
ENST00000538789 0.83772450901768 0.59221640985347 -0.0603720995852847 ENSG00000127423 AUNIP
ENST00000455431 0.458256277524966 0.138413896347038 -0.193362688681971 ENSG00000236528 RP1-125I3.2
ENST00000374296 0.217484704217842 0.0308401913922518 -0.272668176202568 ENSG00000182749 PAQR7
ENST00000426559 0.612624864945431 0.267272497200702 0.0916668977949917 ENSG00000117632 STMN1
ENST00000455785 0.649934008874052 0.30755436007802 0.0844819651519922 ENSG00000117632 STMN1
ENST00000399728 0.653993026423721 0.312144255577079 0.0838832830144723 ENSG00000117632 STMN1
ENST00000465604 0.62666836613171 0.282633744270528 0.0900334606484959 ENSG00000117632 STMN1
ENST00000357865 0.629604801373136 0.285287447527009 0.0892130315955849 ENSG00000117632 STMN1
ENST00000374291 0.654840638602714 0.313199537955084 0.0852532303145806 ENSG00000117632 STMN1
ENST00000485226 0.791803811705832 0.509402560954025 0.0596927039815374 ENSG00000117632 STMN1
ENST00000446334 0.668072803183694 0.328767765004287 0.0935292802548745 ENSG00000117632 STMN1
ENST00000580971 0.561264233486907 0.217523774154939 0.16036195138657 ENSG00000264021 MIR3917
ENST00000374282 0.315657415097481 0.0628277116811216 0.170832696448094 ENSG00000158006 PAFAH2
ENST00000374284 0.243032810938009 0.0378100476679655 0.195392285508477 ENSG00000158006 PAFAH2
ENST00000493892 0.457664804561956 0.138007202506271 0.170022869708238 ENSG00000158006 PAFAH2
ENST00000464540 0.457664804561956 0.138007202506271 0.170022869708238 ENSG00000158006 PAFAH2
ENST00000439092 0.802447046914848 0.527888765862556 0.0776871852052348 ENSG00000158006 PAFAH2
ENST00000441420 0.805101311600788 0.532742441790254 0.0765228057680928 ENSG00000158006 PAFAH2
ENST00000444713 0.742060006682651 0.429568044382711 -0.0918285716657664 ENSG00000175087 PDIK1L
ENST00000374271 0.375804224548804 0.0904877169083277 -0.168745575800581 ENSG00000175087 PDIK1L
ENST00000374269 0.504100710263749 0.170268314118946 -0.150430558658263 ENSG00000175087 PDIK1L
ENST00000374266 0.75856220028594 0.453827475584411 -0.0836740133898611 ENSG00000142684 ZNF593
ENST00000270812 0.75856220028594 0.453827475584411 -0.0836740133898611 ENSG00000142684 ZNF593
ENST00000407889 0.797954756847701 0.520126170268753 -0.0713862636752139 ENSG00000236782 RP11-96L14.7
ENST00000414762 0.765650220546248 0.46582297869202 -0.0837981064114304 ENSG00000236782 RP11-96L14.7
ENST00000433939 0.752664282178032 0.444598404857467 -0.0854802493784215 ENSG00000236782 RP11-96L14.7
ENST00000444682 0.695161718841846 0.364127732444254 -0.101385112779289 ENSG00000236782 RP11-96L14.7
ENST00000448923 0.875581239270757 0.669141709351464 0.0484187438031634 ENSG00000236782 RP11-96L14.7
ENST00000451429 0.0123706953040217 0.000353589328636163 0.301738381360518 ENSG00000130695 CEP85
ENST00000476272 0.0120507877939143 0.000339189572593975 0.308285029323295 ENSG00000130695 CEP85
ENST00000252992 0.0120507877939143 0.000339189572593975 0.308285029323295 ENSG00000130695 CEP85
ENST00000453146 0.0190887137415225 0.00063873172298711 0.316505415351746 ENSG00000130695 CEP85
ENST00000469609 0.0387831304732461 0.00183162373195597 0.297352393781533 ENSG00000130695 CEP85
ENST00000468163 0.857107783585262 0.630737738383871 0.0631918447672418 ENSG00000130695 CEP85
ENST00000491670 0.0779273071630514 0.00538948789087555 0.329143981290587 ENSG00000130695 CEP85
ENST00000270792 0.74077795303179 0.427678515098981 -0.0784167709962063 ENSG00000142669 SH3BGRL3
ENST00000319041 0.737788668125572 0.423286885851413 -0.0792315084522851 ENSG00000142669 SH3BGRL3
ENST00000314675 0.931484211273753 0.802302918241632 -0.0193266139678457 ENSG00000158062 UBXN11
ENST00000472155 0.624393605730745 0.280364384957802 0.104225500911222 ENSG00000158062 UBXN11
ENST00000374223 0.609599564566309 0.264493914219918 0.107676635357838 ENSG00000158062 UBXN11
ENST00000475591 0.624393605730745 0.28036930879806 0.104185854528723 ENSG00000158062 UBXN11
ENST00000357089 0.624731440450694 0.280886641695195 0.104145967588113 ENSG00000158062 UBXN11
ENST00000494942 0.624731440450694 0.280886641695195 0.104145967588113 ENSG00000158062 UBXN11
ENST00000374221 0.624458130704722 0.280484679296154 0.104256237573089 ENSG00000158062 UBXN11
ENST00000374217 0.701643336797309 0.37180149131292 0.0758420776888849 ENSG00000158062 UBXN11
ENST00000374222 0.707722474709346 0.380261136699812 0.0744481078579622 ENSG00000158062 UBXN11
ENST00000496466 0.491921895332291 0.160956728914395 0.143065567034191 ENSG00000158062 UBXN11
ENST00000535108 0.720799332958064 0.397617951890013 0.0889441704802965 ENSG00000158062 UBXN11
ENST00000436301 0.539083428804599 0.197989459793275 0.137850892237054 ENSG00000158062 UBXN11
ENST00000374215 0.559508017227215 0.215706178355914 0.134314191457197 ENSG00000158062 UBXN11
ENST00000452980 0.443835945064519 0.128875863911776 0.171030864277978 ENSG00000158062 UBXN11
ENST00000442942 0.481536637269843 0.153687246518033 0.165165747543304 ENSG00000158062 UBXN11
ENST00000450041 0.849647357328126 0.616277406163758 0.05856346274646 ENSG00000158062 UBXN11
ENST00000423664 0.866357098661407 0.649675600733815 0.053135377645509 ENSG00000158062 UBXN11
ENST00000421827 0.973109970696421 0.916483692731538 0.0128373613121424 ENSG00000158062 UBXN11
ENST00000374213 0.599435132418684 0.254383659240577 -0.107725252152613 ENSG00000169442 CD52
ENST00000492808 0.413175726135667 0.110560454665713 -0.162319263261206 ENSG00000169442 CD52
ENST00000470468 0.544728039363443 0.202548383503361 -0.122397464033322 ENSG00000169442 CD52
ENST00000434391 0.598121308961272 0.253168103483527 -0.0583614875986758 ENSG00000117682 DHDDS
ENST00000427245 0.0596691268693927 0.00350724576809976 -0.22081636388387 ENSG00000117682 DHDDS
ENST00000527611 0.0767561057212346 0.00524103576540297 -0.270902602505782 ENSG00000117682 DHDDS
ENST00000374186 0.0138579569632235 0.000410035127801776 -0.280412489069576 ENSG00000117682 DHDDS
ENST00000525682 0.484068435845678 0.155396415346641 -0.0830881803530571 ENSG00000117682 DHDDS
ENST00000236342 0.487003938926862 0.157602012143453 -0.0830222537063298 ENSG00000117682 DHDDS
ENST00000526219 0.456196588600403 0.13706901532978 -0.0889096540810189 ENSG00000117682 DHDDS
ENST00000374185 0.0687182379292181 0.00438824284262839 -0.214590710893489 ENSG00000117682 DHDDS
ENST00000487944 0.099356354724887 0.00787156595853577 -0.229975161027097 ENSG00000117682 DHDDS
ENST00000360009 0.598121308961272 0.253168103483527 -0.0583614875986758 ENSG00000117682 DHDDS
ENST00000533087 0.116527110395973 0.0102496055918546 -0.201993446623423 ENSG00000117682 DHDDS
ENST00000531312 0.119655015345342 0.0107599648700217 -0.205242676397023 ENSG00000117682 DHDDS
ENST00000525165 0.10500568700778 0.00856837882315864 -0.211286877463811 ENSG00000117682 DHDDS
ENST00000525546 0.0298448475121141 0.00123507907177155 -0.257406740960009 ENSG00000117682 DHDDS
ENST00000528557 0.0153022578980033 0.000473564408544762 -0.278585374628789 ENSG00000117682 DHDDS
ENST00000525326 0.025126416611388 0.000974499139465596 -0.260934965777591 ENSG00000117682 DHDDS
ENST00000526278 0.113954879366806 0.00988253962403067 -0.207564320373849 ENSG00000117682 DHDDS
ENST00000436153 0.122867237826161 0.0112734793563352 -0.196593921836006 ENSG00000117682 DHDDS
ENST00000529688 0.119132008857785 0.0106805551648983 -0.20549464171362 ENSG00000117682 DHDDS
ENST00000530781 0.0944488451022139 0.00724893271547989 -0.239031888682007 ENSG00000117682 DHDDS
ENST00000531955 0.0456114076399469 0.00233054908987326 -0.267333048127145 ENSG00000117682 DHDDS
ENST00000525410 0.286908839090541 0.051875297535955 -0.17024083272728 ENSG00000117682 DHDDS
ENST00000430232 0.346517087919981 0.0762751350793323 -0.119455948372667 ENSG00000117682 DHDDS
ENST00000431933 0.845687131838958 0.608293361035369 0.0271918152575063 ENSG00000117682 DHDDS
ENST00000416052 0.955882150609485 0.867421852474154 0.0122301233072658 ENSG00000117682 DHDDS
ENST00000423060 0.388017645692711 0.096859407048468 0.189713373810759 ENSG00000225891 RP3-476K8.3
ENST00000468388 0.639695752577521 0.296243909168117 0.0948073995153781 ENSG00000198830 HMGN2
ENST00000479815 0.676563061556576 0.340136690356434 0.0798549303000593 ENSG00000198830 HMGN2
ENST00000460563 0.744296116263833 0.432487553120972 0.0663350288016749 ENSG00000198830 HMGN2
ENST00000464888 0.664999045522749 0.324968769930062 0.082179985808479 ENSG00000198830 HMGN2
ENST00000463817 0.753846219822071 0.446239044791895 0.0629112219993533 ENSG00000198830 HMGN2
ENST00000467700 0.756407524800134 0.449995841507493 0.0626175590318771 ENSG00000198830 HMGN2
ENST00000361427 0.74443113939857 0.432729042978742 0.065439452755568 ENSG00000198830 HMGN2
ENST00000466194 0.72741558669393 0.407406483375018 0.0699989399407189 ENSG00000198830 HMGN2
ENST00000493418 0.673371987641744 0.335902405734975 0.0840669328771827 ENSG00000198830 HMGN2
ENST00000525525 0.55923436775317 0.215403089113106 -0.136065227429836 ENSG00000117676 RPS6KA1
ENST00000526040 0.0316275214758962 0.00134612021900291 -0.261315514778915 ENSG00000117676 RPS6KA1
ENST00000374168 5.86615498825762e-05 4.41631693429311e-07 -0.306819008283579 ENSG00000117676 RPS6KA1
ENST00000524436 0.0974098512861114 0.00761069804110333 -0.225833581305774 ENSG00000117676 RPS6KA1
ENST00000374166 5.67738351046788e-05 4.23819680255255e-07 -0.30667897184389 ENSG00000117676 RPS6KA1
ENST00000526792 5.67185113051937e-05 4.22378999038505e-07 -0.30655818960859 ENSG00000117676 RPS6KA1
ENST00000529454 0.00806601314081868 0.000198908215809863 -0.292618137813108 ENSG00000117676 RPS6KA1
ENST00000374162 5.27375945029358e-05 3.84133374225278e-07 -0.308102099496378 ENSG00000117676 RPS6KA1
ENST00000530003 5.60435705030687e-06 2.93974754000025e-08 -0.329674203304249 ENSG00000117676 RPS6KA1
ENST00000366866 0.00602935608816273 0.000135683863373191 -0.318776537741795 ENSG00000117676 RPS6KA1
ENST00000531113 1.73023429178772e-06 7.85610209515717e-09 -0.329497718359371 ENSG00000117676 RPS6KA1
ENST00000374163 2.43004645541828e-05 1.52124197162015e-07 -0.325291629938396 ENSG00000117676 RPS6KA1
ENST00000530607 0.025126416611388 0.000974353321725829 -0.292517376628482 ENSG00000117676 RPS6KA1
ENST00000531382 5.0711637275511e-05 3.65701191974223e-07 -0.321029339939374 ENSG00000117676 RPS6KA1
ENST00000525582 0.881967534686397 0.68389007948092 0.0486061120643022 ENSG00000117676 RPS6KA1
ENST00000527264 0.03195062918596 0.00136479948844447 -0.280129854425967 ENSG00000117676 RPS6KA1
ENST00000474934 0.0372992513394163 0.00172458008614964 -0.33283877530976 ENSG00000117676 RPS6KA1
ENST00000488985 0.513973972186216 0.178199000874847 -0.156522125104503 ENSG00000117676 RPS6KA1
ENST00000403732 0.00115987424016078 1.73524795533688e-05 -0.366529756091814 ENSG00000117676 RPS6KA1
ENST00000530305 0.18683516154768 0.0234041164577216 -0.266653016034793 ENSG00000117676 RPS6KA1
ENST00000438977 0.241105058085023 0.0372510274465894 -0.220857602380259 ENSG00000117676 RPS6KA1
ENST00000324856 0.570068849588099 0.225179803688051 0.0615526912448225 ENSG00000117713 ARID1A
ENST00000457599 0.531239160602946 0.191327821992619 0.0676642368202328 ENSG00000117713 ARID1A
ENST00000524572 0.898274585427651 0.719151306562418 0.0353585335514206 ENSG00000117713 ARID1A
ENST00000374152 0.572420783269779 0.227137275716248 0.0588132625367138 ENSG00000117713 ARID1A
ENST00000430291 0.748807190631757 0.438941669876493 0.0666105070773852 ENSG00000117713 ARID1A
ENST00000430799 0.589442270319593 0.244014500160841 0.0595464502130666 ENSG00000117713 ARID1A
ENST00000466382 0.549696227291364 0.206659606636441 0.0655784654971122 ENSG00000117713 ARID1A
ENST00000540690 0.572779142563948 0.227482955728805 0.0629241372329973 ENSG00000117713 ARID1A
ENST00000532781 0.384507132934953 0.0951766266049729 0.0921594199349936 ENSG00000117713 ARID1A
ENST00000430292 0.576592583466999 0.231272230188329 0.120223645054865 ENSG00000060642 PIGV
ENST00000472757 0.61122272661729 0.26586120392413 0.0920678832600221 ENSG00000060642 PIGV
ENST00000078527 0.505218788288823 0.17120356730675 0.11023664979693 ENSG00000060642 PIGV
ENST00000431541 0.504199631241739 0.17037937910797 0.143918397608667 ENSG00000060642 PIGV
ENST00000449950 0.490418478270895 0.159879951627347 0.114467641793637 ENSG00000060642 PIGV
ENST00000374145 0.460113597290189 0.139738895266999 0.119211177075888 ENSG00000060642 PIGV
ENST00000455364 0.523100091233664 0.185166850681136 0.135443081248411 ENSG00000060642 PIGV
ENST00000374142 0.152939890677021 0.0163995302276045 -0.13312496484326 ENSG00000204160 ZDHHC18
ENST00000374141 0.544101225123061 0.20199784477689 -0.0946488003701638 ENSG00000204160 ZDHHC18
ENST00000534643 0.558646201360467 0.214741289929649 -0.0997296437123452 ENSG00000204160 ZDHHC18
ENST00000488397 0.12227127400986 0.0111518850792022 -0.168882211257807 ENSG00000204160 ZDHHC18
ENST00000478902 0.90039760604787 0.725311909993191 -0.0368123482476082 ENSG00000204160 ZDHHC18
ENST00000374135 0.901625426251685 0.727951552161084 0.0230099289658298 ENSG00000142751 GPN2
ENST00000448791 0.467657622766176 0.144719191513458 0.134702728537525 ENSG00000226698 RP1-50O24.6
ENST00000374133 0.918472073448062 0.770417846698337 -0.0242756518762766 ENSG00000142751 GPN2
ENST00000477418 0.918345316718245 0.769830518656166 -0.0248140233688703 ENSG00000142751 GPN2
ENST00000431781 0.871954071369941 0.662378926526907 -0.041005013922955 ENSG00000142751 GPN2
ENST00000461282 0.918014882462579 0.768873757659487 -0.0374140913298328 ENSG00000142751 GPN2
ENST00000445019 0.50917986426791 0.1740366360071 -0.13911417568632 ENSG00000198746 GPATCH3
ENST00000361720 0.864366909090587 0.644936696603752 -0.0382110314344113 ENSG00000198746 GPATCH3
ENST00000450844 0.408524476415495 0.107777980609848 -0.18275512854592 ENSG00000198746 GPATCH3
ENST00000435827 0.653993026423721 0.312235064858163 0.0704677286639939 ENSG00000090273 NUDC
ENST00000321265 0.992957114881138 0.977575293735915 0.00184808833951413 ENSG00000090273 NUDC
ENST00000452707 0.750177762640021 0.440567429749136 0.0563758978373105 ENSG00000090273 NUDC
ENST00000484772 0.390269141767922 0.0982737177741686 -0.141136310376644 ENSG00000090273 NUDC
ENST00000374089 0.451223152429051 0.133640638327344 0.168922396739576 ENSG00000090020 SLC9A1
ENST00000263980 0.101454133777974 0.00812508078924168 0.184131412671924 ENSG00000090020 SLC9A1
ENST00000545949 0.109210702404351 0.0092186008018375 0.19267036572542 ENSG00000090020 SLC9A1
ENST00000447808 0.527144306258513 0.188176109108489 0.178263070300366 ENSG00000090020 SLC9A1
ENST00000374086 0.2140280466416 0.0299341823688227 0.168668691453991 ENSG00000090020 SLC9A1
ENST00000374084 0.316164334656116 0.0630703015822523 0.146987398251675 ENSG00000090020 SLC9A1
ENST00000319394 0.750521638602376 0.441082153792544 0.0451628718606695 ENSG00000142784 WDTC1
ENST00000361771 0.737707095242725 0.423212002963828 0.0468271065273599 ENSG00000142784 WDTC1
ENST00000447062 0.740632364760119 0.427446614879766 0.0493033911725578 ENSG00000142784 WDTC1
ENST00000491239 0.942581394397963 0.831792118643456 0.0143469217147726 ENSG00000142784 WDTC1
ENST00000472249 0.622095481067655 0.277460637505021 0.106600675983234 ENSG00000142784 WDTC1
ENST00000374076 0.568128371816721 0.223692729432842 -0.0839387950004308 ENSG00000186501 TMEM222
ENST00000464720 0.568370250377211 0.223894204577346 -0.0839363809715334 ENSG00000186501 TMEM222
ENST00000608611 0.568370250377211 0.223894204577346 -0.0839363809715334 ENSG00000186501 TMEM222
ENST00000466759 0.536667620163345 0.195968198325206 -0.0975298728336042 ENSG00000186501 TMEM222
ENST00000486082 0.516455829829966 0.180134650432334 -0.0910423214072742 ENSG00000186501 TMEM222
ENST00000464813 0.561921267422603 0.217970329198264 -0.0863967732623625 ENSG00000186501 TMEM222
ENST00000478104 0.528378430375771 0.189080169509088 -0.0890913013469335 ENSG00000186501 TMEM222
ENST00000498220 0.513267707527453 0.177758999415385 -0.0898849745096588 ENSG00000186501 TMEM222
ENST00000471456 0.791854385153774 0.509660473046152 -0.0562416048204379 ENSG00000186501 TMEM222
ENST00000470223 0.796179692541309 0.516812449339876 -0.0584031801446919 ENSG00000186501 TMEM222
ENST00000318074 0.963013796688786 0.887728513324225 0.012687411962934 ENSG00000142765 SYTL1
ENST00000483926 0.963029838777903 0.88782253386309 0.0126813325996055 ENSG00000142765 SYTL1
ENST00000473280 0.626791163552375 0.282729201885041 0.135554465274567 ENSG00000142765 SYTL1
ENST00000543823 0.959927554213249 0.879482851795746 0.0144591546792051 ENSG00000142765 SYTL1
ENST00000490170 0.597516902021469 0.252405820435694 -0.11229429393598 ENSG00000142765 SYTL1
ENST00000496001 0.778631827371171 0.48749735402139 -0.080479567976444 ENSG00000142765 SYTL1
ENST00000485269 0.776789305209254 0.484585946091778 -0.0815457902181619 ENSG00000142765 SYTL1
ENST00000475199 0.735385455489562 0.419295159734837 -0.111792281265827 ENSG00000142765 SYTL1
ENST00000430629 0.910469820674732 0.748602247018758 -0.0143196361091035 ENSG00000158195 WASF2
ENST00000536657 0.964325591941864 0.891289285151136 -0.00902286766767441 ENSG00000158195 WASF2
ENST00000247087 0.158086020784549 0.0173552187411526 0.197971999786652 ENSG00000126705 AHDC1
ENST00000374011 0.164784572862363 0.0186892496685473 0.195730618665213 ENSG00000126705 AHDC1
ENST00000490295 0.170947990782848 0.0199891803574366 0.239406496372579 ENSG00000126705 AHDC1
ENST00000480033 0.163574784345232 0.0184302843370382 0.256566410103633 ENSG00000126705 AHDC1
ENST00000374005 0.793540378783018 0.51234580384966 0.0584703338818733 ENSG00000000938 FGR
ENST00000399173 0.877564581811403 0.673782162079924 0.0381043511139914 ENSG00000000938 FGR
ENST00000545953 0.793577020216573 0.512421858278836 0.0583630152887593 ENSG00000000938 FGR
ENST00000374004 0.866924164829355 0.650756750632611 0.0415612064603471 ENSG00000000938 FGR
ENST00000374003 0.887489650252631 0.696284720304018 0.0354702285206335 ENSG00000000938 FGR
ENST00000457296 0.966119876597752 0.896070055537648 0.0122616560616818 ENSG00000000938 FGR
ENST00000475472 0.891002433633291 0.704405119257451 0.0344815262714885 ENSG00000000938 FGR
ENST00000468038 0.815139550189951 0.550280668504116 -0.056440007444682 ENSG00000000938 FGR
ENST00000361157 0.622847296769988 0.278399723938338 0.0995739727841274 ENSG00000126709 IFI6
ENST00000339145 0.622847296769988 0.2783881937124 0.0995719170823975 ENSG00000126709 IFI6
ENST00000362020 0.622847296769988 0.278398988198103 0.0995711225716467 ENSG00000126709 IFI6
ENST00000430683 0.0115700780364231 0.000320118664654571 0.413173096522912 ENSG00000225886 RP11-288L9.4
ENST00000373954 0.324037456169056 0.0664210011688047 0.141135939420054 ENSG00000009780 FAM76A
ENST00000419687 0.233369362768995 0.0350346863177994 0.165926826298235 ENSG00000009780 FAM76A
ENST00000373949 0.20991433109804 0.0289126396555665 0.168138661348453 ENSG00000009780 FAM76A
ENST00000530324 0.305030979272321 0.058630754005228 0.160646876782483 ENSG00000009780 FAM76A
ENST00000234549 0.213366465191884 0.0297730037540495 0.178198232447153 ENSG00000009780 FAM76A
ENST00000010299 0.213366465191884 0.0297730037540495 0.178198232447153 ENSG00000009780 FAM76A
ENST00000446647 0.491331599027631 0.160631609216537 0.139909144662666 ENSG00000009780 FAM76A
ENST00000373943 0.0252666953791212 0.000982773696482293 -0.18154029353907 ENSG00000117758 STX12
ENST00000440806 0.383303717182166 0.0945332719657379 -0.109904823356684 ENSG00000117758 STX12
ENST00000468761 0.76105184886016 0.457843149064158 -0.0600170380845577 ENSG00000117758 STX12
ENST00000481874 0.985088377678846 0.952742725316607 -0.00541188267303116 ENSG00000117758 STX12
ENST00000472285 0.555687784627582 0.211966015006454 -0.0941455543721311 ENSG00000117758 STX12
ENST00000311772 0.298661951532066 0.0562522714267098 -0.112278498443839 ENSG00000117751 PPP1R8
ENST00000236412 0.303566194474207 0.0580725284470819 -0.11166045414226 ENSG00000117751 PPP1R8
ENST00000373931 0.298661951532066 0.0562522714267098 -0.112278498443839 ENSG00000117751 PPP1R8
ENST00000431586 0.538939979111667 0.19783575990094 -0.0868301177219034 ENSG00000117751 PPP1R8
ENST00000486634 0.431166237602825 0.121126225182106 -0.109972513457998 ENSG00000117751 PPP1R8
ENST00000601459 0.447887528218413 0.131483945305286 -0.165803190566394 ENSG00000268552 AL109927.1
ENST00000328928 0.994467147716257 0.982466620082352 0.00293169854118851 ENSG00000130775 THEMIS2
ENST00000373925 0.994467147716257 0.982466620082352 0.00293169854118851 ENSG00000130775 THEMIS2
ENST00000373927 0.993170188802179 0.97847744838007 0.00359962804650305 ENSG00000130775 THEMIS2
ENST00000427466 0.909400645529364 0.746001663795335 0.0444172952070333 ENSG00000130775 THEMIS2
ENST00000442118 0.914468940198522 0.758969072278439 0.0419267639021762 ENSG00000130775 THEMIS2
ENST00000467258 0.991527284366504 0.972602946196485 -0.00457943134258316 ENSG00000130775 THEMIS2
ENST00000373921 0.994525956536134 0.98254273911472 0.00291892771309031 ENSG00000130775 THEMIS2
ENST00000466068 0.970883889289632 0.90845353084495 0.015514516124186 ENSG00000130775 THEMIS2
ENST00000482828 0.997071971913787 0.989658435060099 -0.00174296841996347 ENSG00000130775 THEMIS2
ENST00000456990 0.975845411819715 0.924330647370458 -0.0126270597945412 ENSG00000130775 THEMIS2
ENST00000492877 0.95677028998852 0.869716906965215 0.0219426378519694 ENSG00000130775 THEMIS2
ENST00000373912 0.785538163399957 0.499267377928037 -0.0445642436023155 ENSG00000117748 RPA2
ENST00000419958 0.900969028168783 0.726580290190091 -0.0283144846704366 ENSG00000117748 RPA2
ENST00000373909 0.788847957993141 0.504199972506508 -0.0448440878165578 ENSG00000117748 RPA2
ENST00000313433 0.866351282822261 0.649663390737962 -0.0300085590956355 ENSG00000117748 RPA2
ENST00000444045 0.724380631697274 0.402789520222535 -0.0583722881694376 ENSG00000117748 RPA2
ENST00000373884 0.711056244603954 0.384518306335484 -0.0878298458303269 ENSG00000158156 XKR8
ENST00000481387 0.962693157139725 0.88632471742777 0.0183060666783966 ENSG00000158156 XKR8
ENST00000373871 0.0782889015290109 0.00542168390181813 -0.169391572879052 ENSG00000158161 EYA3
ENST00000436342 0.0788420767289313 0.00547728008992036 -0.169217935865655 ENSG00000158161 EYA3
ENST00000373864 0.0951981652463719 0.00734204238720762 -0.182428407649592 ENSG00000158161 EYA3
ENST00000540618 0.16830596268223 0.019453053260071 -0.162390721063979 ENSG00000158161 EYA3
ENST00000545175 0.165524094759068 0.0188912744353093 -0.163262054789513 ENSG00000158161 EYA3
ENST00000373863 0.166516979009388 0.0190893890468903 -0.164863595565222 ENSG00000158161 EYA3
ENST00000495923 0.0305388347437592 0.00127405337241568 -0.231311996971809 ENSG00000158161 EYA3
ENST00000471498 0.20313891437962 0.0272260361777126 -0.159203446774703 ENSG00000158161 EYA3
ENST00000468665 0.336350722508317 0.071828115626476 -0.161292777827581 ENSG00000158161 EYA3
ENST00000543748 0.658336792537217 0.317099910296484 0.133114250086654 ENSG00000228589 SPCS2P4
ENST00000436160 0.608817863853656 0.263422952601997 0.150594182844903 ENSG00000228589 SPCS2P4
ENST00000373857 0.000402081214651399 4.70632562967909e-06 -0.412069943010603 ENSG00000169403 PTAFR
ENST00000539896 0.000459159547354492 5.52417425903702e-06 -0.398432126371885 ENSG00000169403 PTAFR
ENST00000305392 0.00024899391047392 2.60996474640127e-06 -0.380750424258362 ENSG00000169403 PTAFR
ENST00000603289 0.404497305065559 0.105561186886498 -0.111666869616523 ENSG00000126698 DNAJC8
ENST00000263697 0.375804995323141 0.0905126716434777 -0.0952429021362134 ENSG00000126698 DNAJC8
ENST00000596102 0.767129241107416 0.467929696683136 -0.0614233776699744 ENSG00000269804 AL353354.2
ENST00000489277 0.375911878825056 0.0905925433523971 -0.0952424062945481 ENSG00000126698 DNAJC8
ENST00000470967 0.645013599045345 0.30210414887567 -0.0872406328169389 ENSG00000126698 DNAJC8
ENST00000482674 0.714445514172176 0.38899969561562 -0.0512712653117035 ENSG00000126698 DNAJC8
ENST00000488868 0.680602453410184 0.34581593642316 -0.0564742013853633 ENSG00000126698 DNAJC8
ENST00000497986 0.671426927066509 0.333129437129886 -0.0905230085320911 ENSG00000130770 ATPIF1
ENST00000335514 0.671426927066509 0.333129437129886 -0.0905230085320911 ENSG00000130770 ATPIF1
ENST00000468425 0.636661855244012 0.292966775200525 -0.0864400816334067 ENSG00000130770 ATPIF1
ENST00000465645 0.671426927066509 0.333129437129886 -0.0905230085320911 ENSG00000130770 ATPIF1
ENST00000253063 0.146945230490884 0.0152681607205946 0.23469141555546 ENSG00000130766 SESN2
ENST00000479574 0.780380970652128 0.49079682850723 -0.0730363933131564 ENSG00000130772 MED18
ENST00000373842 0.757384562322422 0.451825470706112 -0.0793282999323573 ENSG00000130772 MED18
ENST00000398997 0.757384562322422 0.451825470706112 -0.0793282999323573 ENSG00000130772 MED18
ENST00000475655 0.569169369756482 0.224430556163075 -0.147042917147706 ENSG00000130772 MED18
ENST00000474683 0.959334431451248 0.878247504829515 -0.0192407005904419 ENSG00000130772 MED18
ENST00000373839 0.655233852736034 0.313812500565228 -0.0646792191455194 ENSG00000204138 PHACTR4
ENST00000463428 0.923546443076288 0.78268706101159 -0.0232750055619208 ENSG00000204138 PHACTR4
ENST00000493669 0.81850719474689 0.556345039127558 -0.040030715506585 ENSG00000204138 PHACTR4
ENST00000373836 0.691884118666712 0.36044968104954 -0.0567612099145668 ENSG00000204138 PHACTR4
ENST00000398958 0.934477214151008 0.808737344923033 0.0150161588000004 ENSG00000180198 RCC1
ENST00000413987 0.88265690085715 0.685421673840735 -0.0281715885227955 ENSG00000242125 SNHG3
ENST00000427469 0.986616561178219 0.957862106359814 0.00333968949522942 ENSG00000180198 RCC1
ENST00000447507 0.711056244603954 0.384522114715212 -0.0652364140303885 ENSG00000242125 SNHG3
ENST00000434290 0.978539404635472 0.93353170926876 0.00526247681552359 ENSG00000180198 RCC1
ENST00000373833 0.931214494945261 0.801559352008393 0.015592438724996 ENSG00000180198 RCC1
ENST00000437681 0.801820177287212 0.526851666666246 -0.0469500603266215 ENSG00000242125 SNHG3
ENST00000364938 0.368576018477936 0.0872146205110048 0.220199000435405 ENSG00000242125 SNHG3
ENST00000363217 0.650535167075612 0.308273552370644 -0.128582730364914 ENSG00000200087 SNORA73B
ENST00000419074 0.69453100515162 0.363282105737708 0.0640039114065322 ENSG00000180198 RCC1
ENST00000373832 0.538068120410171 0.197223236641044 0.10274202890584 ENSG00000180198 RCC1
ENST00000373831 0.396994573737602 0.10151776369571 0.139099574878328 ENSG00000180198 RCC1
ENST00000411533 0.334567997721693 0.0710109443710769 0.15090512538446 ENSG00000180198 RCC1
ENST00000486790 0.558085232367731 0.214223575081482 0.113838953805746 ENSG00000180198 RCC1
ENST00000430407 0.380891384782091 0.0933310015691217 0.140605803527337 ENSG00000180198 RCC1
ENST00000429051 0.820903445821977 0.560472810398473 0.0624457799293353 ENSG00000180198 RCC1
ENST00000478232 0.568930200277736 0.224279784086618 0.154062153908055 ENSG00000180198 RCC1
ENST00000373830 0.72921442468614 0.409797881679872 -0.0555009192942946 ENSG00000180098 TRNAU1AP
ENST00000495995 0.460283273766162 0.139863786087874 -0.142041395578274 ENSG00000180098 TRNAU1AP
ENST00000411406 0.33066116909696 0.0691302651656585 -0.220687339094023 ENSG00000180098 TRNAU1AP
ENST00000480930 0.745439265387595 0.434239087926567 -0.0531541419006755 ENSG00000180098 TRNAU1AP
ENST00000491577 0.715781714059298 0.390881493735936 -0.0583205694170858 ENSG00000180098 TRNAU1AP
ENST00000464880 0.579956122553137 0.234738765614612 -0.133392965680664 ENSG00000180098 TRNAU1AP
ENST00000497790 0.5911095309818 0.246093142726167 -0.132851990675948 ENSG00000180098 TRNAU1AP
ENST00000495215 0.5439415369476 0.201864352852334 -0.111201187648006 ENSG00000180098 TRNAU1AP
ENST00000464093 0.516025850076022 0.179731213144605 -0.131322520602505 ENSG00000180098 TRNAU1AP
ENST00000484775 0.653977310234036 0.312080553289357 -0.066479094973799 ENSG00000180098 TRNAU1AP
ENST00000464612 0.368622429881071 0.0872372169790296 0.125704408514817 ENSG00000197989 SNHG12
ENST00000475441 0.437380807228103 0.124928584541612 0.112862588299467 ENSG00000197989 SNHG12
ENST00000531126 0.635365783288861 0.291304314936031 0.0675621817021781 ENSG00000197989 SNHG12
ENST00000461448 0.635365783288861 0.291304314936031 0.0675621817021781 ENSG00000197989 SNHG12
ENST00000470977 0.636568632647668 0.292854673671023 0.0673489087775266 ENSG00000197989 SNHG12
ENST00000474814 0.636568632647668 0.292854673671023 0.0673489087775266 ENSG00000197989 SNHG12
ENST00000481368 0.587311316115615 0.241785157616908 0.0787883243551676 ENSG00000197989 SNHG12
ENST00000481220 0.6310390758638 0.286565175823009 0.0681662097068587 ENSG00000197989 SNHG12
ENST00000488745 0.643662407316658 0.30073655187525 0.0663234171585664 ENSG00000197989 SNHG12
ENST00000483436 0.63238813871605 0.287865904768164 0.0679218995229571 ENSG00000197989 SNHG12
ENST00000384581 0.706305056841262 0.378398962152589 0.0899948368376918 ENSG00000197989 SNHG12
ENST00000464115 0.773993483183001 0.478913353515656 0.0486754493736132 ENSG00000197989 SNHG12
ENST00000461832 0.773993483183001 0.478913353515656 0.0486754493736132 ENSG00000197989 SNHG12
ENST00000384584 0.493232984690924 0.161885608443567 0.170751521269868 ENSG00000197989 SNHG12
ENST00000384342 0.613732108913789 0.268334629651094 0.126602642486699 ENSG00000197989 SNHG12
ENST00000471683 0.801299306457192 0.525957621894997 0.0613605382458219 ENSG00000120656 TAF12
ENST00000373824 0.119552337638576 0.0107442026068486 0.181459524056054 ENSG00000120656 TAF12
ENST00000263974 0.112408132709601 0.0096663193455353 0.184354192922241 ENSG00000120656 TAF12
ENST00000495422 0.102714684265802 0.00831000739994153 0.196064850834819 ENSG00000120656 TAF12
ENST00000602813 0.149402796457944 0.0157698314676733 0.303364144818608 ENSG00000270103 RNU11
ENST00000387069 0.140973650424264 0.0141815295595349 0.307385416918261 ENSG00000270103 RNU11
ENST00000373816 0.00168908385913227 2.75900580536096e-05 -0.182775675864508 ENSG00000162419 GMEB1
ENST00000361872 0.0878483849208317 0.0064665621766401 -0.138583508788028 ENSG00000162419 GMEB1
ENST00000294409 0.0877659170424433 0.00645715306349537 -0.138640151289588 ENSG00000162419 GMEB1
ENST00000480454 0.0793095745162531 0.00553018359021341 -0.159822485623747 ENSG00000162419 GMEB1
ENST00000474884 0.372352735454723 0.0889224914446741 -0.112690417409208 ENSG00000198492 YTHDF2
ENST00000542507 0.483622000003522 0.155022522252994 -0.0522517715851962 ENSG00000198492 YTHDF2
ENST00000373812 0.483246751130602 0.154744588147855 -0.0522993000766029 ENSG00000198492 YTHDF2
ENST00000541996 0.478339178974003 0.151630152583328 -0.0526616888234957 ENSG00000198492 YTHDF2
ENST00000478283 0.587450330611517 0.242010675236076 -0.047828433757772 ENSG00000198492 YTHDF2
ENST00000496288 0.417803687382751 0.113305465498586 -0.103328125802382 ENSG00000198492 YTHDF2
ENST00000475796 0.557894195346549 0.214063043961482 -0.102314594766736 ENSG00000198492 YTHDF2
ENST00000476976 0.661135378027327 0.320395287011975 -0.0762503043344404 ENSG00000198492 YTHDF2
ENST00000468863 0.887369805125928 0.695989716335033 -0.0319861058248457 ENSG00000198492 YTHDF2
ENST00000343067 0.989665305164004 0.96634970781243 0.00239440130345767 ENSG00000159023 EPB41
ENST00000356093 0.989665305164004 0.96634970781243 0.00239440130345767 ENSG00000159023 EPB41
ENST00000398863 0.989665305164004 0.96634970781243 0.00239440130345767 ENSG00000159023 EPB41
ENST00000482464 0.881134569158737 0.682221876079295 0.0350606362741051 ENSG00000159023 EPB41
ENST00000373800 0.881427758480544 0.682843046547441 0.0283456280462026 ENSG00000159023 EPB41
ENST00000349460 0.881427758480544 0.682843046547441 0.0283456280462026 ENSG00000159023 EPB41
ENST00000347529 0.881787668304795 0.683570926448825 0.0282850642063488 ENSG00000159023 EPB41
ENST00000373798 0.991018986178955 0.970401001655208 -0.00208674688714725 ENSG00000159023 EPB41
ENST00000373797 0.866308431462309 0.649568090198772 0.0324023136883644 ENSG00000159023 EPB41
ENST00000488277 0.962812856691695 0.887100409838668 -0.010195987429544 ENSG00000159023 EPB41
ENST00000490308 0.94193422501931 0.830030299169757 0.0158625614444911 ENSG00000159023 EPB41
ENST00000460378 0.834645196233814 0.586187282242346 -0.034742926194381 ENSG00000159023 EPB41
ENST00000462032 0.632354884117092 0.287774750559368 0.109305310907922 ENSG00000159023 EPB41
ENST00000521452 0.846458031224357 0.610007129939065 -0.044033688507556 ENSG00000253304 TMEM200B
ENST00000420504 0.901789089542039 0.728507939804434 -0.0304321817671918 ENSG00000253304 TMEM200B
ENST00000373795 0.55107718930736 0.207787867649073 -0.0483992196870449 ENSG00000116350 SRSF4
ENST00000546138 0.516221257630979 0.180001250307071 -0.0518080617166102 ENSG00000116350 SRSF4
ENST00000466448 0.614721690865999 0.269237641848839 -0.0451124200888318 ENSG00000116350 SRSF4
ENST00000497015 0.7754791316733 0.481839044814787 0.0453699044408441 ENSG00000116350 SRSF4
ENST00000605204 0.677158481101819 0.340821605313443 -0.0465632738165593 ENSG00000116350 SRSF4
ENST00000477193 0.708753769212956 0.381614237307935 -0.0592258791224122 ENSG00000116350 SRSF4
ENST00000489898 0.90733279983062 0.741551604875953 -0.0278266684353682 ENSG00000116350 SRSF4
ENST00000472353 0.774003011230483 0.479090588167483 -0.0501764966945699 ENSG00000116350 SRSF4
ENST00000373791 0.374740053445448 0.0900549429493658 0.158196904414504 ENSG00000116353 MECR
ENST00000475773 0.868765030854016 0.655576777512052 0.0507427321237664 ENSG00000116353 MECR
ENST00000483435 0.969610851676415 0.905584288470982 0.0143846333145486 ENSG00000116353 MECR
ENST00000263702 0.402634294122226 0.104529797629717 0.152834398493368 ENSG00000116353 MECR
ENST00000473030 0.321178956097277 0.0651692327457688 0.182604674004733 ENSG00000116353 MECR
ENST00000463412 0.258868724799395 0.0428004296716732 0.205511312194387 ENSG00000116353 MECR
ENST00000453185 0.998157746491726 0.992894813482801 -0.0010281510246679 ENSG00000116353 MECR
ENST00000478505 0.208898548099155 0.0286486044737962 0.207940886007097 ENSG00000116353 MECR
ENST00000490529 0.49567547629431 0.16367820133155 0.139199986210931 ENSG00000116353 MECR
ENST00000463052 0.334771623904993 0.0710723605927616 0.194645635982944 ENSG00000116353 MECR
ENST00000489248 0.330963479704742 0.0692369425947001 0.196577259223255 ENSG00000116353 MECR
ENST00000475861 0.348309182882108 0.0772878643338399 0.191190694203678 ENSG00000116353 MECR
ENST00000474946 0.382132326383681 0.0938981807421983 0.18519264675523 ENSG00000116353 MECR
ENST00000464915 0.711807419331854 0.385525541146896 0.116976596194893 ENSG00000116353 MECR
ENST00000482610 0.828240412889539 0.573850303013799 0.069312115128374 ENSG00000116353 MECR
ENST00000484012 0.86503070405907 0.646881266130923 0.056650734092541 ENSG00000116353 MECR
ENST00000493928 0.952128131433112 0.857910926266699 -0.0240154237459973 ENSG00000116353 MECR
ENST00000373765 0.976635606787489 0.926928330726101 0.0113884421148443 ENSG00000162510 MATN1
ENST00000414532 0.707574316891665 0.379911530377496 0.104841231128614 ENSG00000186056 MATN1-AS1
ENST00000454613 0.707873512323595 0.380455084455908 0.104806695113352 ENSG00000186056 MATN1-AS1
ENST00000294507 0.564272194773359 0.220354526192965 -0.110245452893548 ENSG00000162511 LAPTM5
ENST00000464569 0.672893920252897 0.335094224992607 -0.0941321162897815 ENSG00000162511 LAPTM5
ENST00000476492 0.677167870365488 0.340853410927311 -0.0982253273511525 ENSG00000162511 LAPTM5
ENST00000424085 0.944480013898548 0.836806342691328 0.0105010976011171 ENSG00000134644 PUM1
ENST00000257075 0.944480013898548 0.836806922465078 0.0105010768225222 ENSG00000134644 PUM1
ENST00000373747 0.944480013898548 0.836806922465078 0.0105010768225222 ENSG00000134644 PUM1
ENST00000525843 0.936967686739005 0.815577324182401 0.011975202643239 ENSG00000134644 PUM1
ENST00000426105 0.931947939270962 0.803056941355464 0.0128042429324488 ENSG00000134644 PUM1
ENST00000440538 0.932006469047125 0.803200255248429 0.0127890333959187 ENSG00000134644 PUM1
ENST00000498419 0.987126018508877 0.959662378907489 0.00279863710194975 ENSG00000134644 PUM1
ENST00000373741 0.93041655316645 0.800068384224683 0.0129893890376154 ENSG00000134644 PUM1
ENST00000423018 0.930997773829998 0.80111173234639 0.0129116026878519 ENSG00000134644 PUM1
ENST00000373742 0.954894419177505 0.864613510882046 0.00883452175749052 ENSG00000134644 PUM1
ENST00000530669 0.935591608632464 0.812095991290938 0.0164745533364619 ENSG00000134644 PUM1
ENST00000529846 0.955085921595055 0.865459650902615 0.0119618997090065 ENSG00000134644 PUM1
ENST00000525997 0.955692207541833 0.866970850984677 0.011802566391609 ENSG00000134644 PUM1
ENST00000527498 0.589340455087894 0.243897603109866 -0.0770432247625588 ENSG00000134644 PUM1
ENST00000498627 0.579403596140527 0.234211008472905 0.124765206905876 ENSG00000134644 PUM1
ENST00000471894 0.877049333697261 0.672265969917448 0.0303746907391536 ENSG00000134644 PUM1
ENST00000490546 0.940564990159608 0.825351823004118 -0.0147621182190176 ENSG00000134644 PUM1
ENST00000532678 0.839532346960948 0.595956050874227 0.0352583784584237 ENSG00000134644 PUM1
ENST00000526128 0.898451708392367 0.719751859163657 -0.0293872359146241 ENSG00000134644 PUM1
ENST00000526215 0.847290369184014 0.612188228169093 0.0302623308944608 ENSG00000134644 PUM1
ENST00000525948 0.859835614863448 0.63604944776468 0.026313517321617 ENSG00000134644 PUM1
ENST00000480602 0.887210515506685 0.695712064396922 0.0231839156669934 ENSG00000134644 PUM1
ENST00000524516 0.830913565275635 0.578992008345417 -0.0321723370499543 ENSG00000134644 PUM1
ENST00000531867 0.433063030061321 0.122217710417613 -0.122906341165571 ENSG00000134644 PUM1
ENST00000263694 0.942844764823817 0.83261426862651 0.0137379643842792 ENSG00000060688 SNRNP40
ENST00000486941 0.979979235130423 0.937523914899644 0.00874590334313602 ENSG00000060688 SNRNP40
ENST00000489853 0.975905529300813 0.924688193606811 0.00701012108828101 ENSG00000060688 SNRNP40
ENST00000373720 0.937444610746726 0.817466097921948 0.0203665268429074 ENSG00000060688 SNRNP40
ENST00000491106 0.910852402395052 0.749552565423861 0.0372103973479183 ENSG00000060688 SNRNP40
ENST00000446633 0.961229485104619 0.882527077551856 0.00958314657363014 ENSG00000060688 SNRNP40
ENST00000474025 0.606785622840523 0.261415617333628 0.100243048870443 ENSG00000060688 SNRNP40
ENST00000463988 0.577510921338422 0.232269841319878 -0.128437266398308 ENSG00000060688 SNRNP40
ENST00000344147 0.552370011686377 0.208800778554408 0.0985203352029077 ENSG00000121766 ZCCHC17
ENST00000479629 0.580794753161921 0.235678040504032 0.110083877155473 ENSG00000121766 ZCCHC17
ENST00000373714 0.552370011686377 0.208800778554408 0.0985203352029077 ENSG00000121766 ZCCHC17
ENST00000546109 0.626333353774744 0.282305110446682 0.0872359881322117 ENSG00000121766 ZCCHC17
ENST00000422613 0.593857662306535 0.248795034779383 0.0924631906153406 ENSG00000121766 ZCCHC17
ENST00000490049 0.723431052302195 0.401073358040109 0.0818864672749368 ENSG00000121766 ZCCHC17
ENST00000430143 0.877599343678809 0.674049804559812 0.047664020296716 ENSG00000229044 RP11-266K22.2
ENST00000373705 0.539780182805096 0.198652760584624 -0.105653162105376 ENSG00000121764 HCRTR1
ENST00000373703 0.724248252704807 0.402617491076112 -0.0597878961360141 ENSG00000162517 PEF1
ENST00000461006 0.557204030597964 0.213376411916647 -0.106837309300687 ENSG00000162517 PEF1
ENST00000478502 0.685405412629661 0.351827494583276 -0.0656094417330752 ENSG00000162517 PEF1
ENST00000489164 0.924924394494848 0.787159000447831 -0.019283399087197 ENSG00000162517 PEF1
ENST00000492061 0.727115756160449 0.406709970485676 -0.0625101002524298 ENSG00000162517 PEF1
ENST00000496805 0.909915966234485 0.747265465932446 -0.0242446128005411 ENSG00000162517 PEF1
ENST00000472443 0.947625156029735 0.845643481389378 -0.0148568816945978 ENSG00000162517 PEF1
ENST00000471219 0.648832127641542 0.306426095197123 -0.104156651772523 ENSG00000162517 PEF1
ENST00000440872 0.984052565489813 0.950139700421339 0.00492203133555522 ENSG00000162517 PEF1
ENST00000602889 0.108677242649387 0.00912986900904838 -0.116744786127229 ENSG00000269967 RP11-84A19.4
ENST00000602725 0.165610456376064 0.0189113341771134 -0.113276778855675 ENSG00000184007 PTP4A2
ENST00000344035 0.12916106751109 0.0122177895227152 -0.102527231482262 ENSG00000184007 PTP4A2
ENST00000356536 0.103506573615414 0.00840385494551908 -0.111847034455064 ENSG00000184007 PTP4A2
ENST00000457805 0.089574123881473 0.0066624107144064 -0.13464496167746 ENSG00000184007 PTP4A2
ENST00000489313 0.459239066704675 0.139185038525998 -0.0999786413673026 ENSG00000184007 PTP4A2
ENST00000602683 0.467797186639592 0.144821712630327 -0.0760149757880139 ENSG00000184007 PTP4A2
ENST00000470404 0.484910954947799 0.156008113280611 -0.0757134695219342 ENSG00000184007 PTP4A2
ENST00000532001 0.10589367257867 0.00869921803717782 -0.132242291815766 ENSG00000184007 PTP4A2
ENST00000528253 0.050133808666827 0.00270060632113274 -0.154983454022735 ENSG00000184007 PTP4A2
ENST00000391369 0.871337471543082 0.660753892328758 0.0551917313378968 ENSG00000212673 AL136115.1
ENST00000484483 0.213485013104931 0.0298034060795345 -0.151935255080392 ENSG00000184007 PTP4A2
ENST00000468531 0.107194627357645 0.0089054224942905 -0.121731303885176 ENSG00000184007 PTP4A2
ENST00000534796 0.119050812428471 0.0106721971080142 -0.150341915075724 ENSG00000184007 PTP4A2
ENST00000532289 0.16027303058699 0.017801499850486 -0.147925540418694 ENSG00000184007 PTP4A2
ENST00000526960 0.161519280507967 0.0180346955117898 -0.128915446538928 ENSG00000184007 PTP4A2
ENST00000524384 0.187160829245928 0.0234686498364111 -0.142081123532745 ENSG00000184007 PTP4A2
ENST00000528840 0.197183339063007 0.0256850613991529 -0.139899638303715 ENSG00000184007 PTP4A2
ENST00000494444 0.211035508162133 0.0292434665039021 -0.136633794248542 ENSG00000184007 PTP4A2
ENST00000529477 0.206005893635677 0.0278678396079754 -0.121070841164531 ENSG00000184007 PTP4A2
ENST00000533408 0.450151957239112 0.132998420411437 -0.0934168054889799 ENSG00000184007 PTP4A2
ENST00000475464 0.505218788288823 0.171175527892136 -0.0920821427299126 ENSG00000184007 PTP4A2
ENST00000447478 0.911174777134292 0.75033795415131 -0.0415776572056738 ENSG00000228634 RP4-534N18.2
ENST00000327300 0.783253276069799 0.495292491090193 -0.0297284309824644 ENSG00000121774 KHDRBS1
ENST00000307714 0.791796918414555 0.509370398547518 -0.0285956643027597 ENSG00000121774 KHDRBS1
ENST00000492989 0.956595513341432 0.869264713134499 -0.00735458031478715 ENSG00000121774 KHDRBS1
ENST00000484270 0.981724146227852 0.943214638764301 -0.00268977985890062 ENSG00000121774 KHDRBS1
ENST00000366152 0.727129782378326 0.406853357621608 0.0584832628779646 ENSG00000203325 RP11-277A4.4
ENST00000487305 0.761480264650024 0.458490040822163 0.0607160049236854 ENSG00000121775 TMEM39B
ENST00000336294 0.757408328073167 0.451913181332162 0.0622549153062057 ENSG00000121775 TMEM39B
ENST00000438825 0.53028118454571 0.190468088925483 0.139726737346766 ENSG00000121775 TMEM39B
ENST00000441402 0.757408328073167 0.451913181332162 0.0622549153062057 ENSG00000121775 TMEM39B
ENST00000472503 0.448467369118486 0.131926544809762 0.15743747684878 ENSG00000121775 TMEM39B
ENST00000456834 0.673635195192472 0.336329499930677 0.0825112804483346 ENSG00000121775 TMEM39B
ENST00000468135 0.746786564707173 0.436032917530685 0.0645063160026125 ENSG00000121775 TMEM39B
ENST00000466321 0.513615932753203 0.178012070650432 0.143822267811232 ENSG00000121775 TMEM39B
ENST00000373634 0.746786564707173 0.436032917530685 0.0645063160026125 ENSG00000121775 TMEM39B
ENST00000427288 0.812395495778889 0.545846093713302 0.0524009134769337 ENSG00000121775 TMEM39B
ENST00000476968 0.756068161402353 0.449390930075928 0.0630447781011549 ENSG00000121775 TMEM39B
ENST00000498613 0.512180062967796 0.17657941399552 0.156222241528912 ENSG00000121775 TMEM39B
ENST00000373625 0.815174140952267 0.550432384331224 -0.0302782327677726 ENSG00000025800 KPNA6
ENST00000471599 0.869107305141804 0.656370995580708 -0.0235690189752623 ENSG00000025800 KPNA6
ENST00000537234 0.987779363193512 0.961500731341821 0.0028102046406711 ENSG00000025800 KPNA6
ENST00000469790 0.79182339802736 0.509436682348511 -0.0462055236891021 ENSG00000025800 KPNA6
ENST00000545542 0.767873331881346 0.468831187693638 -0.0373271939469717 ENSG00000025800 KPNA6
ENST00000446515 0.566741254993916 0.222590959597881 -0.0713602685066292 ENSG00000025800 KPNA6
ENST00000515055 0.618944122876626 0.27389395533204 -0.0701079020881593 ENSG00000250135 RP4-622L5.2
ENST00000373610 0.846893481998974 0.611088186923223 -0.0301940614601396 ENSG00000084652 TXLNA
ENST00000373609 0.846672396585815 0.610538529084728 -0.0302910073769893 ENSG00000084652 TXLNA
ENST00000373602 0.887878516871305 0.6971126522196 0.0415041659410237 ENSG00000160050 CCDC28B
ENST00000469003 0.53709026421998 0.19633191398775 -0.164021407794721 ENSG00000160050 CCDC28B
ENST00000421922 0.923954716758099 0.784329313086106 0.0292802566997041 ENSG00000160050 CCDC28B
ENST00000461819 0.923954716758099 0.784541789714666 0.0291071927670763 ENSG00000160050 CCDC28B
ENST00000483009 0.956595513341432 0.869343145376641 -0.0183781431894401 ENSG00000160050 CCDC28B
ENST00000373604 0.488787956628137 0.158821435323332 0.195927157200574 ENSG00000224066 RP4-622L5.7
ENST00000537469 0.94158638343792 0.828280560825087 0.0298137240022167 ENSG00000160051 IQCC
ENST00000291358 0.943736416384638 0.834709257890541 0.0287046408534267 ENSG00000160051 IQCC
ENST00000409358 0.884035938773784 0.688179540774805 0.046093878278851 ENSG00000222046 DCDC2B
ENST00000487056 0.873854128582191 0.665810963136948 0.0496314476843756 ENSG00000222046 DCDC2B
ENST00000466796 0.671401024358664 0.333081962419986 0.0847205653287405 ENSG00000160055 TMEM234
ENST00000491434 0.742556272741262 0.430138417094843 0.0660901239377545 ENSG00000160055 TMEM234
ENST00000489170 0.741510838808797 0.428907534135633 0.0661579306191387 ENSG00000160055 TMEM234
ENST00000495091 0.658028971813941 0.316784424567365 0.129408004217401 ENSG00000160055 TMEM234
ENST00000461402 0.741510838808797 0.428907534135633 0.0661579306191387 ENSG00000160055 TMEM234
ENST00000483001 0.946398691797244 0.84219975084353 0.0176917743837272 ENSG00000160055 TMEM234
ENST00000545122 0.968493930808547 0.901959653895704 0.0109313240497276 ENSG00000160055 TMEM234
ENST00000309777 0.983776171864542 0.949198856058329 -0.00569154155816449 ENSG00000160055 TMEM234
ENST00000373593 0.983790884621185 0.949289887942693 -0.00568256980204878 ENSG00000160055 TMEM234
ENST00000344461 0.982368823667987 0.945340317555676 -0.00615862166866258 ENSG00000160055 TMEM234
ENST00000484490 0.957767286432362 0.873861454271022 0.0142176115548791 ENSG00000160055 TMEM234
ENST00000485689 0.951716801303349 0.856600198581809 0.0234963177715647 ENSG00000160055 TMEM234
ENST00000487174 0.945849335657559 0.840775475781893 0.0193072233074941 ENSG00000160055 TMEM234
ENST00000355082 0.175440190955413 0.020886851475778 -0.162784144746263 ENSG00000084623 EIF3I
ENST00000373586 0.111499371961637 0.00954372642296727 -0.165912825601917 ENSG00000084623 EIF3I
ENST00000489353 0.112442150262839 0.00967067512554074 -0.180142421810598 ENSG00000084623 EIF3I
ENST00000471486 0.0572358611058527 0.00329992498779361 -0.189254655149445 ENSG00000084623 EIF3I
ENST00000483517 0.0530735957390093 0.00293157077051974 -0.193052886868438 ENSG00000084623 EIF3I
ENST00000474371 0.0647385170144436 0.0039917227312699 -0.183427645043662 ENSG00000084623 EIF3I
ENST00000423995 0.785222296828494 0.498618380206377 -0.0884871876299786 ENSG00000220785 MTMR9LP
ENST00000403496 0.692226737530733 0.361074458700172 -0.120318431499655 ENSG00000220785 MTMR9LP
ENST00000441044 0.781186902055882 0.492062943380502 -0.0886180430666598 ENSG00000220785 MTMR9LP
ENST00000426597 0.61487340588118 0.269406252176074 -0.143702130924299 ENSG00000220785 MTMR9LP
ENST00000336890 0.0759947605640054 0.00515462599852066 -0.205967270517216 ENSG00000182866 LCK
ENST00000482949 0.161631772738802 0.0180548782550745 -0.181219978410178 ENSG00000182866 LCK
ENST00000495610 0.0767622452892827 0.00524215041529442 -0.193181450646996 ENSG00000182866 LCK
ENST00000355928 0.124571349400231 0.0115270903758252 -0.2000286272326 ENSG00000182866 LCK
ENST00000476457 0.13778439116082 0.0136285228680101 -0.189697157533748 ENSG00000182866 LCK
ENST00000469765 0.0759947605640054 0.00515462599852066 -0.205967270517216 ENSG00000182866 LCK
ENST00000461712 0.355038056946529 0.0807427641125464 -0.171518875874139 ENSG00000182866 LCK
ENST00000373562 0.51131108368632 0.176011154517798 -0.126768166978573 ENSG00000182866 LCK
ENST00000477031 0.497311311804777 0.164947449619814 -0.144680183388963 ENSG00000182866 LCK
ENST00000373557 0.363866254930528 0.0851065759377691 -0.147372325631625 ENSG00000182866 LCK
ENST00000333070 0.12696762641453 0.0119041136224891 -0.202262829248186 ENSG00000182866 LCK
ENST00000373564 0.134996203877065 0.0131668414939209 -0.196969481237909 ENSG00000182866 LCK
ENST00000469956 0.364451302775821 0.0853636403182258 -0.149807951056342 ENSG00000182866 LCK
ENST00000373548 0.841542551116806 0.600499397922229 0.0336431857251472 ENSG00000116478 HDAC1
ENST00000481281 0.711882470772239 0.385875757523891 0.0603206964989897 ENSG00000116478 HDAC1
ENST00000463172 0.645574014702465 0.302748437222278 0.0726221336113582 ENSG00000116478 HDAC1
ENST00000428704 0.752449238882152 0.444249314186151 0.0525396959764371 ENSG00000116478 HDAC1
ENST00000472928 0.707559839234074 0.379853244247948 0.0613359202201003 ENSG00000116478 HDAC1
ENST00000373541 0.861071625780101 0.638098376038998 0.02961515404171 ENSG00000116478 HDAC1
ENST00000490081 0.925171708414299 0.7875287282313 0.0209763295467255 ENSG00000116478 HDAC1
ENST00000482310 0.94433283232641 0.836263397025523 0.0164536062019611 ENSG00000116478 HDAC1
ENST00000476391 0.978056146688475 0.931922101094398 -0.00708443060508575 ENSG00000116478 HDAC1
ENST00000484305 0.906227443572878 0.738921290268698 -0.0355226973355382 ENSG00000116478 HDAC1
ENST00000471488 0.697561864292652 0.367158236679621 0.0823175315210848 ENSG00000116478 HDAC1
ENST00000329421 0.985174940811071 0.953007887200598 -0.00581346896421123 ENSG00000175130 MARCKSL1
ENST00000574315 0.762294832745849 0.459924375536397 0.078393261671504 ENSG00000162526 TSSK3
ENST00000416512 0.93786128054743 0.818396352736797 0.0266327134844832 ENSG00000225828 FAM229A
ENST00000415596 0.850731044907495 0.618443033723804 0.0584396555779382 ENSG00000225828 FAM229A
ENST00000373534 0.781437988437919 0.492446389533661 0.081761968341125 ENSG00000162526 TSSK3
ENST00000455895 0.845344305547448 0.607554576327273 -0.0290957567832474 ENSG00000160058 BSDC1
ENST00000413080 0.845344305547448 0.607554576327273 -0.0290957567832474 ENSG00000160058 BSDC1
ENST00000444377 0.846001449585579 0.609203716850294 -0.028920171260802 ENSG00000160058 BSDC1
ENST00000341071 0.841716819609963 0.600811178851388 -0.0296302940332287 ENSG00000160058 BSDC1
ENST00000526031 0.802558163833396 0.527976405585435 -0.0375415172261136 ENSG00000160058 BSDC1
ENST00000419121 0.810302782528806 0.541961239033477 -0.0362938903373769 ENSG00000160058 BSDC1
ENST00000446293 0.839993142420189 0.597342492949626 -0.0313597577412001 ENSG00000160058 BSDC1
ENST00000463967 0.88265690085715 0.685523948475069 -0.0342127097432132 ENSG00000160058 BSDC1
ENST00000373520 0.738867968994584 0.42479664304033 -0.0500822210574687 ENSG00000160058 BSDC1
ENST00000449308 0.828542554723758 0.574613338645935 -0.034515275546655 ENSG00000160058 BSDC1
ENST00000527513 0.724735752471467 0.403216785776336 -0.0578258389878386 ENSG00000160058 BSDC1
ENST00000527163 0.771467055829191 0.474289287790695 -0.0500478076703008 ENSG00000160058 BSDC1
ENST00000530485 0.654424681446046 0.312710589722763 -0.0722270893313481 ENSG00000160058 BSDC1
ENST00000474414 0.617664333550233 0.272194002381606 -0.0795330341630213 ENSG00000160058 BSDC1
ENST00000530876 0.693399357319798 0.362263017529449 -0.0761350709204152 ENSG00000160058 BSDC1
ENST00000530753 0.662420601187269 0.321821303099705 -0.0836461353328457 ENSG00000160058 BSDC1
ENST00000533084 0.626680262773954 0.282649088059183 -0.0966549399769469 ENSG00000160058 BSDC1
ENST00000531222 0.584362306907789 0.239187632009239 -0.112284335011004 ENSG00000160058 BSDC1
ENST00000373510 0.501892388220292 0.168685735038102 0.187155714176915 ENSG00000160062 ZBTB8A
ENST00000341885 0.668071647954832 0.328755091669858 -0.0603171838054583 ENSG00000176261 ZBTB8OS
ENST00000468695 0.731832572064814 0.413741449080005 -0.0510556405595561 ENSG00000176261 ZBTB8OS
ENST00000492007 0.697402985682024 0.366995677030703 -0.0564395746130431 ENSG00000176261 ZBTB8OS
ENST00000373506 0.705369875123996 0.376741295947085 -0.055438566439037 ENSG00000176261 ZBTB8OS
ENST00000467652 0.439799508321891 0.126453909845932 -0.121795918784993 ENSG00000176261 ZBTB8OS
ENST00000498691 0.444545304828918 0.129363365592486 -0.107806369096759 ENSG00000176261 ZBTB8OS
ENST00000478041 0.722143139676199 0.399542524357885 -0.0532114760419046 ENSG00000176261 ZBTB8OS
ENST00000473294 0.722199709805118 0.399712130451928 -0.0531428316873286 ENSG00000176261 ZBTB8OS
ENST00000436661 0.720817907909479 0.397693539573724 -0.053307591154991 ENSG00000176261 ZBTB8OS
ENST00000373501 0.720528815279431 0.397359979286444 -0.0533202526905023 ENSG00000176261 ZBTB8OS
ENST00000476493 0.723859314111043 0.401838702790473 -0.0528145715115201 ENSG00000176261 ZBTB8OS
ENST00000465588 0.732271789215023 0.414704984557528 -0.0515178499169502 ENSG00000176261 ZBTB8OS
ENST00000483138 0.909620697570438 0.746376870909458 -0.0231082379915256 ENSG00000176261 ZBTB8OS
ENST00000479075 0.916299002182666 0.763473202179197 -0.0217998754588468 ENSG00000176261 ZBTB8OS
ENST00000473383 0.970251679900203 0.906972294466102 -0.0115949053498153 ENSG00000176261 ZBTB8OS
ENST00000466361 0.914175711682926 0.758109657643254 -0.0232212488607477 ENSG00000176261 ZBTB8OS
ENST00000414241 0.117389859433739 0.0103787056069461 -0.137773251803559 ENSG00000162521 RBBP4
ENST00000373493 0.0611650264489382 0.0036606719338737 -0.160853713386 ENSG00000162521 RBBP4
ENST00000527118 0.25161111893031 0.0403057392569894 -0.117864218814907 ENSG00000162521 RBBP4
ENST00000401893 0.286550103628035 0.0517750784553335 -0.11344505400796 ENSG00000162521 RBBP4
ENST00000524393 0.232499191827076 0.0348282234882879 -0.120225290751856 ENSG00000162521 RBBP4
ENST00000526193 0.307484243213421 0.0595184709370086 -0.108054587197594 ENSG00000162521 RBBP4
ENST00000492348 0.0986796697964752 0.00778916565750799 -0.148200158251201 ENSG00000162521 RBBP4
ENST00000544435 0.0986796697964752 0.00778916565750799 -0.148200158251201 ENSG00000162521 RBBP4
ENST00000525506 0.225733021229573 0.0329461563675937 -0.15537403534408 ENSG00000162521 RBBP4
ENST00000465780 0.271270352996211 0.0468218512722644 -0.169298737367155 ENSG00000162521 RBBP4
ENST00000373485 0.0983908503194695 0.00775585280645858 -0.150498463134779 ENSG00000162521 RBBP4
ENST00000477563 0.3557685718065 0.0811499577849134 -0.103218491249874 ENSG00000162521 RBBP4
ENST00000458695 0.104646645327316 0.00852880613510198 -0.1441359469339 ENSG00000162521 RBBP4
ENST00000490500 0.194599500545529 0.0251171767267207 -0.175613556061379 ENSG00000162521 RBBP4
ENST00000445722 0.300728108951723 0.0569983309390111 -0.127300004082034 ENSG00000162521 RBBP4
ENST00000475321 0.516703420491277 0.180404536308906 -0.106327201908627 ENSG00000162521 RBBP4
ENST00000531983 0.779190008127845 0.488715291967884 -0.0639891176023171 ENSG00000162521 RBBP4
ENST00000463378 0.346454990509964 0.0762286924482422 -0.127499998582443 ENSG00000162521 RBBP4
ENST00000460669 0.140063273375647 0.0140163517064295 -0.170097390267707 ENSG00000162521 RBBP4
ENST00000482190 0.13147082826815 0.0125931189903983 -0.17186399557917 ENSG00000162521 RBBP4
ENST00000373484 0.0172659590557919 0.00055858109446583 -0.240118543180815 ENSG00000162520 SYNC
ENST00000409190 0.129632852556146 0.012298973641463 -0.202624068128442 ENSG00000162520 SYNC
ENST00000401073 0.99147630775917 0.972366965974291 0.00381023623335449 ENSG00000162522 KIAA1522
ENST00000373481 0.96057165999547 0.881020767954011 -0.0166012717607593 ENSG00000162522 KIAA1522
ENST00000294521 0.854591343348872 0.626267689730286 0.0633577670754879 ENSG00000162522 KIAA1522
ENST00000373480 0.957626649515036 0.872386469914288 -0.018257203775751 ENSG00000162522 KIAA1522
ENST00000469100 0.904206354877981 0.733630903236628 0.0202490740752192 ENSG00000134684 YARS
ENST00000373477 0.868204328480732 0.654496735301071 0.0252634221390498 ENSG00000134684 YARS
ENST00000490826 0.791023277040244 0.508169445812239 0.0398884206352111 ENSG00000134684 YARS
ENST00000487404 0.867274364092812 0.651847474485204 0.0271459513675762 ENSG00000134684 YARS
ENST00000478828 0.874970913929849 0.668076738065126 0.024816716244358 ENSG00000134684 YARS
ENST00000481895 0.914432656464848 0.758903477125363 0.0187695907184051 ENSG00000134684 YARS
ENST00000466052 0.964862783014502 0.892635855763869 -0.00820240437784914 ENSG00000134684 YARS
ENST00000470377 0.936873062237724 0.815423567781616 0.0156554862782335 ENSG00000134684 YARS
ENST00000472692 0.981717510389794 0.942800630172256 0.00638456036469173 ENSG00000134684 YARS
ENST00000530710 0.965491191967908 0.893894448976312 0.0119185325181309 ENSG00000116497 S100PBP
ENST00000373476 0.462798014356091 0.141489432336544 -0.0968663822261414 ENSG00000116497 S100PBP
ENST00000373475 0.531200309280921 0.191216904077406 -0.0863605745175695 ENSG00000116497 S100PBP
ENST00000529027 0.483622000003522 0.155036134969802 -0.134134065820201 ENSG00000116497 S100PBP
ENST00000531123 0.35346839635397 0.0798162707270518 -0.120202435534039 ENSG00000116497 S100PBP
ENST00000398243 0.451655033851311 0.133894236562744 -0.109766564763418 ENSG00000116497 S100PBP
ENST00000356689 0.417187363390921 0.112988795431928 -0.111581272767194 ENSG00000116497 S100PBP
ENST00000526230 0.593592440689701 0.248363868003821 -0.108107750432646 ENSG00000116497 S100PBP
ENST00000531256 0.610357479585922 0.265095703205117 -0.104022302526804 ENSG00000116497 S100PBP
ENST00000477248 0.681592320754709 0.346957469281469 -0.120442224026196 ENSG00000116497 S100PBP
ENST00000482212 0.597599826595034 0.252562292292888 -0.105836078555121 ENSG00000116497 S100PBP
ENST00000530552 0.937427756754371 0.817324629078228 -0.0297650396395483 ENSG00000116497 S100PBP
ENST00000525203 0.495099043236907 0.163173083174781 -0.150392661957894 ENSG00000116497 S100PBP
ENST00000524535 0.517620724636224 0.181053066718728 -0.146363989931623 ENSG00000116497 S100PBP
ENST00000527692 0.575009535807244 0.229808985895549 -0.161504550134077 ENSG00000116497 S100PBP
ENST00000475486 0.619426470375273 0.274439391140245 -0.147025083404816 ENSG00000116497 S100PBP
ENST00000373456 0.633459945649601 0.289141147242419 -0.0810855673146807 ENSG00000116514 RNF19B
ENST00000356990 0.633167697891018 0.28874892940305 -0.0811102146124236 ENSG00000116514 RNF19B
ENST00000235150 0.648666102079015 0.306241906773282 -0.0785726357443485 ENSG00000116514 RNF19B
ENST00000427524 0.145382398071504 0.0149227001943282 -0.12167760564583 ENSG00000236065 RP1-117O3.2
ENST00000373449 0.20907274701026 0.0286909891000592 -0.112643200312749 ENSG00000004455 AK2
ENST00000548033 0.117787777063873 0.010434122576626 -0.133097504516316 ENSG00000004455 AK2
ENST00000482191 0.166484162711891 0.0190841187413917 -0.156978296497484 ENSG00000004455 AK2
ENST00000491241 0.402137714946266 0.104194912597849 -0.118897699609686 ENSG00000004455 AK2
ENST00000467905 0.217811380926441 0.030956640581024 -0.118139372659451 ENSG00000004455 AK2
ENST00000354858 0.195461988954661 0.025323242261726 -0.123849592424653 ENSG00000004455 AK2
ENST00000480134 0.195361207365937 0.0253039851216315 -0.123853163657335 ENSG00000004455 AK2
ENST00000550338 0.198226695353994 0.0259660610804704 -0.123185719788988 ENSG00000004455 AK2
ENST00000469238 0.312750506846819 0.0615890213653555 -0.121388139047514 ENSG00000004455 AK2
ENST00000466029 0.252536908263271 0.040622972576885 -0.131169588351884 ENSG00000004455 AK2
ENST00000487289 0.238008404742364 0.0363913959362449 -0.121742686447806 ENSG00000004455 AK2
ENST00000548559 0.290802659312516 0.0531860019949182 -0.116701374554881 ENSG00000004455 AK2
ENST00000551979 0.501051622307182 0.167898921592977 -0.0927523351035726 ENSG00000004455 AK2
ENST00000478635 0.308157069495764 0.0597866064404785 0.246786825707665 ENSG00000142920 ADC
ENST00000358680 0.349314407071448 0.0777644241304588 0.222098473447337 ENSG00000142920 ADC
ENST00000294517 0.57496516182571 0.229702304933064 0.13855658964307 ENSG00000142920 ADC
ENST00000481886 0.577785650625483 0.232656334091473 0.137231121726024 ENSG00000142920 ADC
ENST00000475935 0.577785650625483 0.232656334091473 0.137231121726024 ENSG00000142920 ADC
ENST00000462920 0.205724634934866 0.0278123663658331 0.293257860577228 ENSG00000142920 ADC
ENST00000471119 0.577785650625483 0.232656334091473 0.137231121726024 ENSG00000142920 ADC
ENST00000477570 0.333596367906919 0.0706476099675802 0.230275444571589 ENSG00000142920 ADC
ENST00000483027 0.312683576507141 0.0615305167131265 0.239910713143007 ENSG00000142920 ADC
ENST00000492420 0.306394807430417 0.0591105119923785 0.247359007719452 ENSG00000142920 ADC
ENST00000398167 0.577785650625483 0.232656334091473 0.137231121726024 ENSG00000142920 ADC
ENST00000373443 0.577785650625483 0.232656334091473 0.137231121726024 ENSG00000142920 ADC
ENST00000497710 0.198852774493429 0.0261345348031033 0.296582079538331 ENSG00000142920 ADC
ENST00000473089 0.333596367906919 0.0706476099675802 0.230275444571589 ENSG00000142920 ADC
ENST00000484656 0.656975808260187 0.315771824246745 0.116030262119031 ENSG00000142920 ADC
ENST00000373440 0.462685051414983 0.141382159059765 0.187472168976223 ENSG00000142920 ADC
ENST00000373441 0.677810965976985 0.341899049326121 0.111213882786483 ENSG00000142920 ADC
ENST00000478204 0.602943173013375 0.257387433637947 0.131762264055609 ENSG00000142920 ADC
ENST00000291416 0.250285591373768 0.0399008206074001 0.184012822692512 ENSG00000116525 TRIM62
ENST00000543586 0.594550081612112 0.249491102313239 0.112703129710663 ENSG00000116525 TRIM62
ENST00000485148 0.45179726494974 0.13409311087746 0.157655325765787 ENSG00000116525 TRIM62
ENST00000483388 0.153444359718708 0.0164869869476076 0.29281522912402 ENSG00000160094 ZNF362
ENST00000539719 0.133846553376487 0.012979530058089 0.266181602803351 ENSG00000160094 ZNF362
ENST00000490959 0.0573478457247934 0.00330843557430445 0.371343620540906 ENSG00000160094 ZNF362
ENST00000373428 0.404854567298968 0.105726905724377 0.187139695529503 ENSG00000160094 ZNF362
ENST00000588828 0.914060398520642 0.757519499789265 0.031076797936536 ENSG00000225313 RP11-415J8.3
ENST00000457957 0.899063205225802 0.721296610847665 0.0356713965994266 ENSG00000225313 RP11-415J8.3
ENST00000587696 0.96927405711209 0.904153079641932 0.012114567505428 ENSG00000225313 RP11-415J8.3
ENST00000431992 0.614495571674501 0.269061739913393 0.0716610879300592 ENSG00000134686 PHC2
ENST00000485928 0.667818404922051 0.328209869129814 0.0636441206357683 ENSG00000134686 PHC2
ENST00000373418 0.663449343890058 0.323157763605755 0.0643329361331519 ENSG00000134686 PHC2
ENST00000373422 0.647978381641515 0.3054417261593 0.0666146205874245 ENSG00000134686 PHC2
ENST00000257118 0.614856367817139 0.26938575301913 0.0716528222487778 ENSG00000134686 PHC2
ENST00000419414 0.434643622475825 0.123108701259487 0.100865232152244 ENSG00000134686 PHC2
ENST00000467894 0.583338387551042 0.238185637368441 0.0790807687959572 ENSG00000134686 PHC2
ENST00000373416 0.565580448222586 0.221534670734401 0.0850901104830089 ENSG00000134686 PHC2
ENST00000486897 0.733058927734328 0.415795772299645 0.0624043305314263 ENSG00000134686 PHC2
ENST00000493483 0.710766418793787 0.384105583926596 0.0665353628780203 ENSG00000134686 PHC2
ENST00000473158 0.94469287818716 0.837207229875349 -0.0190371921238541 ENSG00000134686 PHC2
ENST00000583214 0.332157535235796 0.0697446939298648 0.245848132647519 ENSG00000266239 MIR3605
ENST00000361328 0.904926663347807 0.735100734689343 0.0424189234443236 ENSG00000121903 ZSCAN20
ENST00000373413 0.864269414393441 0.644701023108349 -0.0621016125767289 ENSG00000121903 ZSCAN20
ENST00000426886 0.710401399430963 0.383657044444955 -0.0494377421856335 ENSG00000163866 SMIM12
ENST00000521580 0.0215633670418302 0.000774646891455234 -0.22356736081313 ENSG00000163866 SMIM12
ENST00000446026 0.0573910932770195 0.00331251442972877 -0.211741542088219 ENSG00000163866 SMIM12
ENST00000456842 0.0457754863838192 0.00234895332245078 -0.226941657867845 ENSG00000163866 SMIM12
ENST00000423898 0.0371414066745756 0.00171312787450773 -0.234150272361208 ENSG00000163866 SMIM12
ENST00000417239 0.15564835787408 0.016884549308162 -0.203782679967512 ENSG00000163866 SMIM12
ENST00000235180 0.141503411837408 0.0142861001577815 -0.341078745334775 ENSG00000116544 DLGAP3
ENST00000373347 0.1614111458885 0.0180097994470313 -0.31246529037006 ENSG00000116544 DLGAP3
ENST00000417456 0.851031932046503 0.618884807363147 0.0431839043472113 ENSG00000241014 RP11-244H3.1
ENST00000311990 0.419807496819215 0.114656839552177 0.186727543927842 ENSG00000241014 RP11-244H3.1
ENST00000487874 0.914293234590464 0.758478054983158 -0.0201695119680816 ENSG00000271741 RP11-244H3.4
ENST00000373337 0.899646409396764 0.723557583647613 -0.0381554577877713 ENSG00000243749 ZMYM6NB
ENST00000373340 0.904442443809657 0.734076957025108 -0.022081313842277 ENSG00000163867 ZMYM6
ENST00000493328 0.95480796302151 0.864082092842314 -0.0118618542686788 ENSG00000163867 ZMYM6
ENST00000357182 0.96421598977064 0.890867063523056 -0.00938021190674546 ENSG00000163867 ZMYM6
ENST00000466345 0.715404101057856 0.390409552689521 0.103735706005607 ENSG00000163867 ZMYM6
ENST00000472971 0.680602453410184 0.345813012596609 -0.127319520173269 ENSG00000163867 ZMYM6
ENST00000415531 0.961878222332319 0.884079405290773 0.0129308438069817 ENSG00000163867 ZMYM6
ENST00000317538 0.779708485530118 0.489520823758049 0.0612365564467392 ENSG00000163867 ZMYM6
ENST00000460607 0.775386017264452 0.481661809244101 0.0624534419482597 ENSG00000163867 ZMYM6
ENST00000373333 0.661135378027327 0.320400383914041 0.093419000397163 ENSG00000163867 ZMYM6
ENST00000471566 0.548601968905637 0.205650496438872 0.138598413833531 ENSG00000163867 ZMYM6
ENST00000417119 0.0820591114090288 0.00583201133080961 0.250522477748274 ENSG00000197056 ZMYM1
ENST00000359858 0.136618647656599 0.0134325467455 0.21521114544848 ENSG00000197056 ZMYM1
ENST00000466390 0.188814645963622 0.023857347435289 0.250262943641598 ENSG00000197056 ZMYM1
ENST00000488455 0.13147082826815 0.0125911355148504 0.218406438511554 ENSG00000197056 ZMYM1
ENST00000475654 0.134190776586646 0.0130420874174137 0.231901020439973 ENSG00000197056 ZMYM1
ENST00000373329 0.138772978931728 0.0137920983037515 0.214459681743211 ENSG00000197056 ZMYM1
ENST00000373330 0.13873757285157 0.0137853523929074 0.214481376577893 ENSG00000197056 ZMYM1
ENST00000471991 0.935658278785775 0.812508052602966 -0.0246596507672401 ENSG00000116560 SFPQ
ENST00000468598 0.726964872474198 0.406516035110953 -0.073722694256084 ENSG00000116560 SFPQ
ENST00000460428 0.774430069013769 0.479798841517315 -0.0493339564806375 ENSG00000116560 SFPQ
ENST00000470472 0.774689412896976 0.480326946931593 -0.0468432396275929 ENSG00000116560 SFPQ
ENST00000466745 0.796102989087331 0.516719386037205 -0.0518757430739273 ENSG00000116560 SFPQ
ENST00000466213 0.797079653111425 0.518379078558274 -0.0525268799275813 ENSG00000116560 SFPQ
ENST00000490668 0.855931009017066 0.628868635909034 -0.0431236788351346 ENSG00000116560 SFPQ
ENST00000485365 0.88265690085715 0.685501684519112 -0.0353452537652365 ENSG00000116560 SFPQ
ENST00000485454 0.772177896441141 0.475383047928301 -0.0676987687579075 ENSG00000116560 SFPQ
ENST00000357214 0.752879692235543 0.445033189303683 -0.0438315612635752 ENSG00000116560 SFPQ
ENST00000373297 0.813816538649414 0.548056472578679 -0.0448716367225813 ENSG00000146463 ZMYM4
ENST00000314607 0.813816538649414 0.548056472578679 -0.0448716367225813 ENSG00000146463 ZMYM4
ENST00000441447 0.725546299435419 0.404707545733374 -0.0822368052507309 ENSG00000146463 ZMYM4
ENST00000432683 0.479409790173239 0.152303957311539 -0.141649031670282 ENSG00000227409 ZMYM4-AS1
ENST00000457946 0.944393541564021 0.836406204890463 -0.0146965705871971 ENSG00000146463 ZMYM4
ENST00000482131 0.797538063510508 0.519369741903598 -0.0699339392949251 ENSG00000146463 ZMYM4
ENST00000470175 0.899842960386852 0.724123966549384 -0.043361564574339 ENSG00000146463 ZMYM4
ENST00000492456 0.580818135616157 0.235713838460074 -0.144418696426958 ENSG00000146463 ZMYM4
ENST00000325722 0.333768614988824 0.0707184331413624 0.0923849064605262 ENSG00000142687 KIAA0319L
ENST00000373266 0.804196973961723 0.530795794004234 0.044206835352565 ENSG00000142687 KIAA0319L
ENST00000426982 0.323331759851008 0.0660626401359549 0.0950143980846379 ENSG00000142687 KIAA0319L
ENST00000461312 0.811230639414375 0.543353508603687 0.0476385363085985 ENSG00000142687 KIAA0319L
ENST00000485551 0.908057352830606 0.743344908493497 0.0216396510920954 ENSG00000142687 KIAA0319L
ENST00000473423 0.975751274039771 0.92387020549229 -0.0119769081063228 ENSG00000142687 KIAA0319L
ENST00000473844 0.758330720890595 0.45345959415518 0.0738528047930808 ENSG00000142687 KIAA0319L
ENST00000474856 0.575548941550646 0.230281192545797 0.135678734742748 ENSG00000142687 KIAA0319L
ENST00000492544 0.506450249334483 0.172181430742384 -0.173218154850726 ENSG00000142687 KIAA0319L
ENST00000440579 0.438996089421441 0.125933119920775 0.0984009843755157 ENSG00000142687 KIAA0319L
ENST00000467109 0.846164422876633 0.609462637360542 -0.0714351219143281 ENSG00000142687 KIAA0319L
ENST00000431916 0.349963931506471 0.0781625533690493 0.134407038323016 ENSG00000142687 KIAA0319L
ENST00000482929 0.349457682873848 0.0778555263583936 0.125557962027661 ENSG00000142687 KIAA0319L
ENST00000478463 0.389283537120006 0.0976356259833053 0.126047695613296 ENSG00000142687 KIAA0319L
ENST00000470388 0.389171838176838 0.0975608325209413 0.126052234052696 ENSG00000142687 KIAA0319L
ENST00000492888 0.364598601118002 0.0854609000346624 0.134919237315175 ENSG00000142687 KIAA0319L
ENST00000469892 0.420741252190887 0.115155843457641 0.127392445379742 ENSG00000142687 KIAA0319L
ENST00000494948 0.57630894590207 0.231069201527794 0.102032760725286 ENSG00000142687 KIAA0319L
ENST00000476329 0.777298877509143 0.485628581388748 0.0590992716263562 ENSG00000142687 KIAA0319L
ENST00000373253 0.17330681252119 0.0204816713867325 0.184760511364246 ENSG00000020129 NCDN
ENST00000356090 0.176698958469994 0.0211466940994249 0.183914923117231 ENSG00000020129 NCDN
ENST00000373243 0.177209758659634 0.0212559879386267 0.183862863158656 ENSG00000020129 NCDN
ENST00000459931 0.681283884684463 0.346681998935843 0.106647533147218 ENSG00000020129 NCDN
ENST00000437806 0.692223537029933 0.360892292546776 0.105145435002279 ENSG00000020129 NCDN
ENST00000423723 0.0980298366432811 0.00769542343803762 0.249546651618331 ENSG00000020129 NCDN
ENST00000444348 0.675363457689291 0.338571967047722 0.128739812602323 ENSG00000239636 RP4-728D4.2
ENST00000373235 0.377989788032929 0.0917433653544559 0.215753787709356 ENSG00000116819 TFAP2E
ENST00000373237 0.490746327758741 0.160264110016633 -0.0902225943230986 ENSG00000126067 PSMB2
ENST00000270815 0.260049014499913 0.0431544267295203 -0.203582403124661 ENSG00000142686 C1orf216
ENST00000453178 0.849517550114002 0.615951024351775 -0.0692628471710338 ENSG00000142686 C1orf216
ENST00000251195 0.464456825103349 0.142723414391522 0.187236211960135 ENSG00000092853 CLSPN
ENST00000318121 0.698384808105147 0.368094430798246 0.116780896178616 ENSG00000092853 CLSPN
ENST00000373220 0.698384808105147 0.368094430798246 0.116780896178616 ENSG00000092853 CLSPN
ENST00000520551 0.698384808105147 0.368094430798246 0.116780896178616 ENSG00000092853 CLSPN
ENST00000373210 0.666428616270797 0.326834778310613 -0.0875708852410795 ENSG00000134698 AGO4
ENST00000488778 0.239008414512524 0.0366564304480166 -0.253847824797938 ENSG00000134698 AGO4
ENST00000496257 0.355746018057889 0.0810999328480267 -0.2247534542862 ENSG00000134698 AGO4
ENST00000373206 0.853091944683216 0.622766130911061 0.0375207698113186 ENSG00000092847 AGO1
ENST00000373204 0.91523194367666 0.760776551473212 0.02225596631654 ENSG00000092847 AGO1
ENST00000324350 0.922123227081252 0.77948697646579 0.0188567240495623 ENSG00000126070 AGO3
ENST00000373191 0.800651357617616 0.524908599716948 0.0398656562711223 ENSG00000126070 AGO3
ENST00000397828 0.92990763489862 0.798510298567967 0.0172949955117555 ENSG00000126070 AGO3
ENST00000246314 0.712198200464146 0.386408220884 0.0551588235477245 ENSG00000126070 AGO3
ENST00000491443 0.777763232679367 0.486284340059737 -0.0545850521421449 ENSG00000126070 AGO3
ENST00000466576 0.930997773829998 0.801089610145704 0.0226330428652666 ENSG00000271554 RP4-665N4.8
ENST00000479395 0.735186135975549 0.41902832346717 0.102562849075321 ENSG00000271554 RP4-665N4.8
ENST00000471099 0.781656581890052 0.492747936127191 0.0648863549412178 ENSG00000126070 AGO3
ENST00000373178 0.885486294951217 0.691225705098742 0.0349976752865568 ENSG00000116863 ADPRHL2
ENST00000373166 0.829883968051548 0.577184653716018 -0.0330439619012443 ENSG00000054116 TRAPPC3
ENST00000462715 0.94265754059677 0.832022036856714 -0.0141015595305114 ENSG00000054116 TRAPPC3
ENST00000373163 0.853007966075543 0.622555709289151 -0.029041889297403 ENSG00000054116 TRAPPC3
ENST00000373162 0.751875042294412 0.443387096928476 -0.0443688240627404 ENSG00000054116 TRAPPC3
ENST00000469757 0.730705243285885 0.411601648501411 -0.0494391937640567 ENSG00000054116 TRAPPC3
ENST00000373159 0.772523748954262 0.476046237052131 -0.0462391050496549 ENSG00000054116 TRAPPC3
ENST00000497251 0.639217080054462 0.295563838427856 -0.0742186594072006 ENSG00000054116 TRAPPC3
ENST00000429533 0.317670854415784 0.0637292958043787 -0.135514430693406 ENSG00000116871 MAP7D1
ENST00000316156 0.452009381801197 0.134192054312553 -0.114364871246302 ENSG00000116871 MAP7D1
ENST00000527764 0.285122881352705 0.051292444492099 -0.147235638444927 ENSG00000116871 MAP7D1
ENST00000373150 0.444552247871665 0.129429372861888 -0.115776410923588 ENSG00000116871 MAP7D1
ENST00000373151 0.444560468985799 0.129440111185209 -0.115776378774833 ENSG00000116871 MAP7D1
ENST00000530729 0.587397373539874 0.241970616092063 -0.0922446378846107 ENSG00000116871 MAP7D1
ENST00000462118 0.717718059821158 0.393225820474731 -0.0801181178314068 ENSG00000116871 MAP7D1
ENST00000474796 0.410503811784177 0.109010497558618 -0.13963521594355 ENSG00000116871 MAP7D1
ENST00000530975 0.922712734872729 0.780486010960145 -0.0294161034155172 ENSG00000116871 MAP7D1
ENST00000487131 0.881512019466197 0.683063137551439 -0.0419173017568887 ENSG00000116871 MAP7D1
ENST00000373148 0.686610185336911 0.353458576847118 -0.0845434706827007 ENSG00000116871 MAP7D1
ENST00000532131 0.819795770972241 0.558713589604914 -0.0620386956403606 ENSG00000116871 MAP7D1
ENST00000487114 0.32799168436574 0.0680343320429964 -0.170313776893527 ENSG00000116871 MAP7D1
ENST00000354618 0.88395246637542 0.688017198904316 -0.020702857342106 ENSG00000054118 THRAP3
ENST00000469141 0.886861400708022 0.69426332075756 -0.0206506630008098 ENSG00000054118 THRAP3
ENST00000478853 0.595378051241403 0.250463212050938 0.096400433818722 ENSG00000054118 THRAP3
ENST00000466743 0.862094871990654 0.639981319254747 -0.0329845156279936 ENSG00000054118 THRAP3
ENST00000373139 0.953787182235072 0.861634781968342 -0.0214743755642416 ENSG00000214193 SH3D21
ENST00000453908 0.858738054477759 0.633814117075691 0.0525331639411343 ENSG00000214193 SH3D21
ENST00000426732 0.858738054477759 0.633814117075691 0.0525331639411343 ENSG00000214193 SH3D21
ENST00000312808 0.805468861968469 0.533197123605072 0.0700562967142098 ENSG00000214193 SH3D21
ENST00000505871 0.801423736964282 0.526164658923323 0.0711213617303197 ENSG00000214193 SH3D21
ENST00000480549 0.881480540431682 0.682963214740704 -0.0355178312816024 ENSG00000214193 SH3D21
ENST00000496636 0.9257140762005 0.789147746697697 -0.0369225975510463 ENSG00000214193 SH3D21
ENST00000508854 0.648060763415914 0.305616639385812 0.143723848843841 ENSG00000214193 SH3D21
ENST00000474766 0.866142206489915 0.649357517651284 -0.0484709589258701 ENSG00000214193 SH3D21
ENST00000270824 0.528378430375771 0.189165165013046 -0.160162331999496 ENSG00000142694 EVA1B
ENST00000490466 0.320020608707963 0.0647066914058736 -0.234115607107117 ENSG00000142694 EVA1B
ENST00000359297 0.945822561923735 0.840538846262915 0.0115871401905885 ENSG00000196182 STK40
ENST00000373129 0.779143711661888 0.488509787490459 0.0360905646188783 ENSG00000196182 STK40
ENST00000373130 0.779143711661888 0.488509787490459 0.0360905646188783 ENSG00000196182 STK40
ENST00000373132 0.778538644224207 0.487298143618976 0.0361953137982675 ENSG00000196182 STK40
ENST00000460417 0.878938928842193 0.677353348691905 -0.0290366257466231 ENSG00000196182 STK40
ENST00000473733 0.909956226397976 0.747413697195587 -0.0247160341550872 ENSG00000196182 STK40
ENST00000482458 0.777958157760153 0.486497651197324 0.0438399323353989 ENSG00000196182 STK40
ENST00000460017 0.509725719978244 0.174463337900346 0.092000215963984 ENSG00000196182 STK40
ENST00000476041 0.923080386972238 0.781560012529168 0.0241681984862113 ENSG00000181817 LSM10
ENST00000315732 0.935393478279471 0.811397441587667 0.0211260622261781 ENSG00000181817 LSM10
ENST00000489912 0.867686850548764 0.652983087900677 -0.0416089518754976 ENSG00000181817 LSM10
ENST00000373116 0.0446222050909533 0.0022557496707542 -0.224075076635592 ENSG00000116898 MRPS15
ENST00000488606 0.304788470370299 0.0585521014866888 -0.181755847547532 ENSG00000116898 MRPS15
ENST00000477040 0.442332708085405 0.12801404553128 -0.170827703405098 ENSG00000116898 MRPS15
ENST00000462067 0.0442855078863091 0.00223150718750194 -0.22453429422761 ENSG00000116898 MRPS15
ENST00000373106 0.923737154998473 0.783520849366169 -0.0285784696644036 ENSG00000119535 CSF3R
ENST00000373104 0.923737154998473 0.783520849366169 -0.0285784696644036 ENSG00000119535 CSF3R
ENST00000373103 0.923737154998473 0.783520849366169 -0.0285784696644036 ENSG00000119535 CSF3R
ENST00000480825 0.964780836258494 0.892313673309987 0.0149225820762916 ENSG00000119535 CSF3R
ENST00000361632 0.896735228723021 0.716195579798734 -0.03786348779047 ENSG00000119535 CSF3R
ENST00000464465 0.718105924160921 0.393861722168003 0.0993493981487173 ENSG00000119535 CSF3R
ENST00000331941 0.869865285528561 0.657901890475243 -0.04710798059506 ENSG00000119535 CSF3R
ENST00000487540 0.776820989478519 0.484710788632276 0.080081113068042 ENSG00000119535 CSF3R
ENST00000338937 0.868494080947059 0.65512233152213 -0.047477195641744 ENSG00000119535 CSF3R
ENST00000418048 0.868494080947059 0.65512233152213 -0.047477195641744 ENSG00000119535 CSF3R
ENST00000440588 0.862749124933003 0.641199293039016 -0.0495714655391689 ENSG00000119535 CSF3R
ENST00000484762 0.977037716501795 0.927849916150281 -0.0118851039539437 ENSG00000119535 CSF3R
ENST00000466138 0.553903967542858 0.210356477428993 0.172154474802982 ENSG00000119535 CSF3R
ENST00000464365 0.81478953035664 0.549738048067878 0.0685469479615669 ENSG00000119535 CSF3R
ENST00000469380 0.642932013041953 0.299728275649418 -0.145820631155153 ENSG00000119535 CSF3R
ENST00000526980 0.596642784805923 0.251616869141571 -0.10669643773761 ENSG00000119535 CSF3R
ENST00000489551 0.957045356228488 0.87063700131099 -0.0152176353075751 ENSG00000119535 CSF3R
ENST00000533491 0.871774321003064 0.66185653417913 0.043652356922617 ENSG00000119535 CSF3R
ENST00000424989 0.554123156308699 0.21054316813851 -0.153230809615373 ENSG00000233621 LINC01137
ENST00000373087 0.60287455020717 0.257341754306549 -0.0775985653907433 ENSG00000163874 ZC3H12A
ENST00000472312 0.611331096654965 0.265993038114031 -0.08048436358985 ENSG00000163874 ZC3H12A
ENST00000471012 0.378881611895559 0.0922790448917859 -0.143091700594451 ENSG00000163874 ZC3H12A
ENST00000373075 0.430933179927603 0.121017218921226 -0.0922140299736902 ENSG00000163875 MEAF6
ENST00000296214 0.483222399157818 0.154727828845851 -0.0860117892208363 ENSG00000163875 MEAF6
ENST00000373074 0.380396438840705 0.0931259702750224 -0.101030174259515 ENSG00000163875 MEAF6
ENST00000475828 0.43157999145733 0.121383216629608 -0.0931697292540454 ENSG00000163875 MEAF6
ENST00000487788 0.427425653184524 0.11912077766397 -0.0940210423638876 ENSG00000163875 MEAF6
ENST00000373073 0.637998747024758 0.294363101174293 -0.0675364845274558 ENSG00000163875 MEAF6
ENST00000487792 0.728111789743092 0.408353688187603 -0.0544863197718062 ENSG00000163875 MEAF6
ENST00000448519 0.842894885218075 0.603178301415013 -0.0348896131674456 ENSG00000163875 MEAF6
ENST00000485039 0.891316700142797 0.705157206907288 -0.0298650147190896 ENSG00000163875 MEAF6
ENST00000296215 0.993870119654933 0.980607233050792 0.00162440010696272 ENSG00000163877 SNIP1
ENST00000468040 0.976399636877393 0.926200164692151 -0.00770377731509377 ENSG00000163877 SNIP1
ENST00000493916 0.603283118599212 0.257884391483305 0.128006617240681 ENSG00000163877 SNIP1
ENST00000296218 0.935125790301035 0.810414343166237 -0.0321653142788745 ENSG00000163879 DNALI1
ENST00000497858 0.940009982798608 0.823551861834939 -0.0299178602466363 ENSG00000163879 DNALI1
ENST00000490029 0.953873430762461 0.861873055275565 -0.0156855783170783 ENSG00000134697 GNL2
ENST00000373062 0.710197206141327 0.383405219321819 -0.0521095781894253 ENSG00000134697 GNL2
ENST00000462812 0.689761661319865 0.357269307785222 -0.070714021570649 ENSG00000134697 GNL2
ENST00000479255 0.739818389990473 0.425958885795428 -0.0674758675513386 ENSG00000134697 GNL2
ENST00000538069 0.862871198293622 0.641561091882449 -0.0396406954789538 ENSG00000134697 GNL2
ENST00000469191 0.906685445478062 0.739837553087842 -0.0300713444344675 ENSG00000134697 GNL2
ENST00000489146 0.645500353376425 0.302575117058116 -0.113791013461578 ENSG00000134697 GNL2
ENST00000463351 0.869466654871918 0.657040813933841 -0.0392239012120383 ENSG00000134697 GNL2
ENST00000488496 0.705431590860427 0.376838774195047 -0.0791746052420068 ENSG00000134697 GNL2
ENST00000358011 0.970579985418598 0.907718837976941 -0.0097509941435577 ENSG00000116922 C1orf109
ENST00000494120 0.925185181122821 0.78768409597957 -0.0226489211101607 ENSG00000116922 C1orf109
ENST00000609516 0.682332350220273 0.347907221376389 -0.0986526530887639 ENSG00000116922 C1orf109
ENST00000464178 0.938633602860649 0.820255273388882 0.0223908976214308 ENSG00000116922 C1orf109
ENST00000464085 0.891002433633291 0.7044271580241 0.0351811023159499 ENSG00000116922 C1orf109
ENST00000491981 0.964562456225563 0.89192818822521 0.0127728579340964 ENSG00000116922 C1orf109
ENST00000461359 0.978094056685608 0.932187629140039 0.00814873138437408 ENSG00000116922 C1orf109
ENST00000477060 0.979490364034313 0.936212940782286 -0.00779940159181102 ENSG00000116922 C1orf109
ENST00000486637 0.942179214812643 0.830643209522269 0.0213302382385581 ENSG00000116922 C1orf109
ENST00000491797 0.978698294531295 0.934090697935985 -0.00914381279725563 ENSG00000116922 C1orf109
ENST00000488137 0.972666683859854 0.914394138775812 -0.0119481752802098 ENSG00000116922 C1orf109
ENST00000472584 0.955155034510861 0.86572368039125 0.0193578873921945 ENSG00000116922 C1orf109
ENST00000373045 0.85193426012859 0.620265670652037 -0.0679457128048344 ENSG00000185090 MANEAL
ENST00000397631 0.85193426012859 0.620265670652037 -0.0679457128048344 ENSG00000185090 MANEAL
ENST00000329006 0.856442947550452 0.629722894611819 -0.0681823914857042 ENSG00000185090 MANEAL
ENST00000373044 0.0218557278424781 0.000792691997713446 -0.215762936941537 ENSG00000196449 YRDC
ENST00000373043 0.0606306462765099 0.00360495856635413 -0.277459493501009 ENSG00000197982 C1orf122
ENST00000419397 0.102426529190822 0.00826400639259518 -0.280403580241536 ENSG00000197982 C1orf122
ENST00000468084 0.0775327208696245 0.00533058967285656 -0.27501940851844 ENSG00000197982 C1orf122
ENST00000373042 0.253536359969812 0.0409770582062262 -0.222279301863029 ENSG00000197982 C1orf122
ENST00000446260 0.247792370288459 0.0391658921703979 -0.226369345687519 ENSG00000197982 C1orf122
ENST00000373036 0.00224194085231556 3.86923231684905e-05 -0.165146144486806 ENSG00000188786 MTF1
ENST00000448796 0.985371286469632 0.953784182073127 -0.00777078029995689 ENSG00000230610 AL929472.1
ENST00000447422 0.90579372919321 0.73777312937717 -0.045113618921368 ENSG00000235673 RP11-109P14.8
ENST00000468190 0.145926652424033 0.0150420221893319 -0.165741802868081 ENSG00000188786 MTF1
ENST00000419993 0.740104389668395 0.42642446593282 0.0933569817386437 ENSG00000230955 RP11-109P14.10
ENST00000373027 0.573175468604383 0.227919352020366 0.0711962391797679 ENSG00000204084 INPP5B
ENST00000373023 0.522935041988255 0.184937888828611 0.0782515727236602 ENSG00000204084 INPP5B
ENST00000373026 0.530572782983057 0.190808356449891 0.0781207323803094 ENSG00000204084 INPP5B
ENST00000373024 0.528378430375771 0.189195103534298 0.078594933026203 ENSG00000204084 INPP5B
ENST00000487328 0.255892449046441 0.0416847294942433 0.284336870212408 ENSG00000204084 INPP5B
ENST00000470364 0.725040525644742 0.403876465902042 0.0879938667045702 ENSG00000204084 INPP5B
ENST00000474758 0.592412427359135 0.247304991260104 0.127044312737739 ENSG00000204084 INPP5B
ENST00000458109 0.788459803715229 0.503651102093269 0.0532216548937915 ENSG00000204084 INPP5B
ENST00000467066 0.852513760204153 0.621707442745832 0.0582859506328036 ENSG00000204084 INPP5B
ENST00000373021 0.769662017844827 0.471564555297846 0.0732135321189584 ENSG00000204084 INPP5B
ENST00000491406 0.910469820674732 0.748602653672069 0.0453028450357532 ENSG00000204084 INPP5B
ENST00000373019 0.766989933973363 0.467774108696998 -0.0458505122452181 ENSG00000183431 SF3A3
ENST00000448721 0.690611384585598 0.35843889904805 -0.0576048338348124 ENSG00000183431 SF3A3
ENST00000487062 0.982552296470599 0.945944294477977 -0.00738054102116757 ENSG00000183431 SF3A3
ENST00000460925 0.973746430003303 0.918644872399903 -0.00837581152930843 ENSG00000183431 SF3A3
ENST00000489537 0.660117385591524 0.319243223721897 -0.0698570850358659 ENSG00000183431 SF3A3
ENST00000461869 0.762720316027751 0.460606205289804 -0.0525852183911969 ENSG00000183431 SF3A3
ENST00000470585 0.734268035846711 0.418099261548976 -0.0585863776105344 ENSG00000183431 SF3A3
ENST00000488934 0.790102037078473 0.506632772690746 -0.0752397360476638 ENSG00000183431 SF3A3
ENST00000462258 0.818046384279143 0.555300092237502 -0.0476189783998689 ENSG00000183431 SF3A3
ENST00000485803 0.72850682757998 0.408793038597914 -0.0815817986272583 ENSG00000183386 FHL3
ENST00000373016 0.72850682757998 0.408793038597914 -0.0815817986272583 ENSG00000183386 FHL3
ENST00000475084 0.853522690297369 0.623663860096049 -0.048490277793256 ENSG00000183386 FHL3
ENST00000477194 0.843466075980647 0.604397036443675 -0.0509122885264478 ENSG00000183386 FHL3
ENST00000483132 0.975697347745313 0.923765359434876 0.0116740679327673 ENSG00000183386 FHL3
ENST00000483182 0.202139084103405 0.0270022992644088 -0.180391777466069 ENSG00000183520 UTP11L
ENST00000486563 0.215169740629496 0.0302303144352943 -0.201560518358285 ENSG00000183520 UTP11L
ENST00000373014 0.181171620054673 0.0220873745579015 -0.170361932000106 ENSG00000183520 UTP11L
ENST00000537711 0.24288621679765 0.0377550638951819 -0.157777554445531 ENSG00000183520 UTP11L
ENST00000488453 0.362208506738595 0.0843001652287487 -0.139759734032589 ENSG00000183520 UTP11L
ENST00000373001 0.424437791402094 0.117171147023533 -0.118013083152362 ENSG00000116954 RRAGC
ENST00000474456 0.117890646088257 0.0104517794060544 -0.218928793338297 ENSG00000116954 RRAGC
ENST00000493015 0.50402276631326 0.170200891381311 -0.109989194266303 ENSG00000116954 RRAGC
ENST00000496778 0.614438726859238 0.268996811378279 -0.104825265673541 ENSG00000116954 RRAGC
ENST00000433671 0.566741254993916 0.222597699669975 -0.107472074263394 ENSG00000228436 RP5-864K19.4
ENST00000456813 0.403240674552242 0.104827743509087 -0.131403987128433 ENSG00000228436 RP5-864K19.4
ENST00000397572 0.488612096716216 0.158719593319702 -0.111834702923583 ENSG00000214114 MYCBP
ENST00000494695 0.619141604137262 0.274204573848765 -0.096416495982416 ENSG00000214114 MYCBP
ENST00000495043 0.682648966733673 0.348316036776322 -0.084618907859349 ENSG00000214114 MYCBP
ENST00000489803 0.636457975850236 0.292739793486937 -0.0920739720918109 ENSG00000214114 MYCBP
ENST00000454994 0.637292743310235 0.293516895882495 -0.0920813036118556 ENSG00000131233 GJA9
ENST00000489575 0.637292743310235 0.293516895882495 -0.0920813036118556 ENSG00000214114 MYCBP
ENST00000465771 0.745955476835335 0.434877695747944 -0.0721754443810495 ENSG00000214114 MYCBP
ENST00000462027 0.874389556242218 0.666971466710086 -0.0423167058905615 ENSG00000214114 MYCBP
ENST00000357771 0.831945797972769 0.581059576277673 -0.0746304327041918 ENSG00000131233 GJA9
ENST00000372990 0.902706073527894 0.730402233942433 0.0430922649668476 ENSG00000158315 RHBDL2
ENST00000289248 0.899436412244419 0.723002648964209 0.0439901770725442 ENSG00000158315 RHBDL2
ENST00000538156 0.899436412244419 0.723002648964209 0.0439901770725442 ENSG00000158315 RHBDL2
ENST00000372985 0.878867637797636 0.677044278169219 0.0516264762782341 ENSG00000158315 RHBDL2
ENST00000432648 0.422612454978059 0.116159173721757 -0.0869298492636858 ENSG00000174574 AKIRIN1
ENST00000446189 0.420689742603607 0.115107415280838 -0.0853194959687347 ENSG00000174574 AKIRIN1
ENST00000372984 0.388308853583398 0.0970167316530474 -0.0903690000785606 ENSG00000174574 AKIRIN1
ENST00000531822 0.846958065495392 0.611203845454389 -0.0276365908560346 ENSG00000174574 AKIRIN1
ENST00000372967 0.881134569158737 0.682218552838262 -0.0369400078972241 ENSG00000168653 NDUFS5
ENST00000372969 0.881134569158737 0.682218552838262 -0.0369400078972241 ENSG00000168653 NDUFS5
ENST00000545844 0.931165177364706 0.801412306915566 0.0176467552276685 ENSG00000127603 MACF1
ENST00000567887 0.931309464887485 0.802008973413403 0.0175924346977876 ENSG00000127603 MACF1
ENST00000372915 0.930367225327711 0.799999596254047 0.0177754298404525 ENSG00000127603 MACF1
ENST00000539005 0.931247483157374 0.801730121382848 0.0176175836495017 ENSG00000127603 MACF1
ENST00000317713 0.931247483157374 0.801730121382848 0.0176175836495017 ENSG00000127603 MACF1
ENST00000361689 0.930367225327711 0.799999596254047 0.0177754298404525 ENSG00000127603 MACF1
ENST00000524432 0.652924232859004 0.310982530874727 0.0876118158252699 ENSG00000127603 MACF1
ENST00000467673 0.45078535252607 0.133347617168546 0.15862946688874 ENSG00000127603 MACF1
ENST00000564288 0.986265248581507 0.95673831152583 -0.00367926600943597 ENSG00000127603 MACF1
ENST00000494012 0.592805323834541 0.247662346858878 0.111323412363285 ENSG00000127603 MACF1
ENST00000536367 0.47819128325814 0.151552074666053 0.138279091539583 ENSG00000127603 MACF1
ENST00000480624 0.582219989543159 0.236852414912403 0.112875122459026 ENSG00000127603 MACF1
ENST00000469366 0.560904595598274 0.217071398934099 0.112545656823904 ENSG00000127603 MACF1
ENST00000289890 0.811805674972081 0.544561729168467 -0.0709784708303597 ENSG00000226438 RP11-420K8.1
ENST00000496804 0.994303657513559 0.981940477717213 0.00153301525340151 ENSG00000127603 MACF1
ENST00000530262 0.971926511316493 0.91199065746299 0.00746866936715564 ENSG00000127603 MACF1
ENST00000485063 0.830613459897256 0.578527041885478 -0.0541377996360171 ENSG00000127603 MACF1
ENST00000472385 0.875831857902159 0.669928335443031 0.0384980914286073 ENSG00000127603 MACF1
ENST00000484393 0.997423595515141 0.990556091754607 0.00112674416671906 ENSG00000127603 MACF1
ENST00000476350 0.951748513830737 0.856652126236503 0.0127576439908465 ENSG00000127603 MACF1
ENST00000372925 0.946944325885448 0.843603545477277 -0.0133713998992326 ENSG00000127603 MACF1
ENST00000528611 0.940718729512703 0.825750613069417 0.0233421052919741 ENSG00000127603 MACF1
ENST00000289893 0.936600128052108 0.814575615523999 -0.01597984708409 ENSG00000127603 MACF1
ENST00000530275 0.367755259511713 0.0868496998423934 -0.187051855250815 ENSG00000255103 KIAA0754
ENST00000482035 0.813947453975021 0.548203908017367 0.057386028188906 ENSG00000127603 MACF1
ENST00000473843 0.974575880354773 0.92115175996128 -0.0101978506008541 ENSG00000127603 MACF1
ENST00000469490 0.896711080335139 0.716168169423224 -0.0297016223312561 ENSG00000127603 MACF1
ENST00000487656 0.68243107167059 0.34797610492664 -0.112850959329959 ENSG00000127603 MACF1
ENST00000360115 0.985693917553562 0.954898165448473 0.00413482227604867 ENSG00000127603 MACF1
ENST00000497964 0.864666869148432 0.646005429337435 0.04044211754795 ENSG00000127603 MACF1
ENST00000446276 0.979199501508296 0.935183363292224 0.00602249681198264 ENSG00000127603 MACF1
ENST00000442046 0.953753747993564 0.861481198598076 -0.0127177996501388 ENSG00000127603 MACF1
ENST00000422234 0.600004124601352 0.254985853370823 0.0886015609820974 ENSG00000127603 MACF1
ENST00000462496 0.613657468129764 0.268226704458709 0.0871806813993284 ENSG00000127603 MACF1
ENST00000462103 0.682084413556785 0.347643191209653 0.0805484477333753 ENSG00000127603 MACF1
ENST00000496360 0.990174610698519 0.967868252322401 0.00314688151912748 ENSG00000127603 MACF1
ENST00000497807 0.948100850151218 0.846737951349481 -0.0148875734799696 ENSG00000127603 MACF1
ENST00000331593 0.676140308066467 0.339763835678525 -0.126159964058548 ENSG00000183682 BMP8A
ENST00000331856 0.955071753967683 0.865345314737699 -0.0237292136393922 ENSG00000182109 RP11-69E11.4
ENST00000458207 0.765067720506302 0.465006145805614 0.0850020615764108 ENSG00000182109 RP11-69E11.4
ENST00000450157 0.623131549419513 0.278742615375884 0.121796503635635 ENSG00000182109 RP11-69E11.4
ENST00000431553 0.635703453458662 0.291840414569213 0.117782478370133 ENSG00000182109 RP11-69E11.4
ENST00000417869 0.678537562620771 0.342702553183648 0.100378415409833 ENSG00000182109 RP11-69E11.4
ENST00000440190 0.650092143300331 0.307745579074951 0.101547810214282 ENSG00000182109 RP11-69E11.4
ENST00000427240 0.677167870365488 0.340857006871923 0.0807212113144801 ENSG00000243970 PPIEL
ENST00000482028 0.944535758099358 0.836905180686817 0.0168691370681457 ENSG00000090621 PABPC4
ENST00000372856 0.94840050768535 0.847484489874396 -0.00914930812428616 ENSG00000090621 PABPC4
ENST00000372857 0.94887326641805 0.848914955278369 -0.00906139172877574 ENSG00000090621 PABPC4
ENST00000372858 0.962693157139725 0.886473033976746 0.00716050819933364 ENSG00000090621 PABPC4
ENST00000372862 0.970471425418348 0.90757334896096 0.0058690483949144 ENSG00000090621 PABPC4
ENST00000468476 0.947452832718359 0.84530541421858 -0.0140656305023344 ENSG00000090621 PABPC4
ENST00000437136 0.975209285144259 0.922536682643639 -0.00707077893018799 ENSG00000090621 PABPC4
ENST00000492468 0.985521188599889 0.954146935270602 -0.00451093837834084 ENSG00000090621 PABPC4
ENST00000530186 0.86708673606834 0.65115941147152 -0.0396316891741953 ENSG00000090621 PABPC4
ENST00000421687 0.957664149820423 0.873134038109143 -0.00852273430678627 ENSG00000090621 PABPC4
ENST00000484555 0.963599484319727 0.889318769554505 -0.0122997759235322 ENSG00000090621 PABPC4
ENST00000525045 0.971062420756657 0.908892374243276 -0.00765114206029075 ENSG00000090621 PABPC4
ENST00000527718 0.879616061007473 0.678759728688565 -0.0227604258632921 ENSG00000090621 PABPC4
ENST00000477556 0.86792960541342 0.653520437881264 -0.0355837693266985 ENSG00000090621 PABPC4
ENST00000461578 0.821499597360741 0.561556943516634 -0.0468027278940473 ENSG00000090621 PABPC4
ENST00000483770 0.99334843098091 0.979201578411156 -0.00205857046265852 ENSG00000090621 PABPC4
ENST00000525669 0.917094872800696 0.765789466360121 -0.0176776738943183 ENSG00000090621 PABPC4
ENST00000470443 0.983083278129166 0.947422562556475 0.00347314210336447 ENSG00000090621 PABPC4
ENST00000415255 0.946350159783615 0.842034081707063 -0.0108562683377973 ENSG00000228060 RP11-69E11.8
ENST00000513632 0.8990682339896 0.721373463754452 -0.0218679928993441 ENSG00000090621 PABPC4
ENST00000525751 0.935572903788011 0.812043690187927 -0.0169978686296233 ENSG00000090621 PABPC4
ENST00000474378 0.928651489620727 0.795908869031714 -0.0169710130231108 ENSG00000090621 PABPC4
ENST00000529216 0.93269170197293 0.804644211447407 -0.0173795387170608 ENSG00000090621 PABPC4
ENST00000492519 0.969722915682853 0.90586601614648 0.00936957737000483 ENSG00000090621 PABPC4
ENST00000451091 0.954959429121379 0.864888831676323 -0.0111878885515619 ENSG00000090621 PABPC4
ENST00000531243 0.802572640089427 0.528053318850191 -0.0480002773689555 ENSG00000090621 PABPC4
ENST00000372844 0.987030492342386 0.959083284659835 -0.00685476047282137 ENSG00000116983 HPCAL4
ENST00000470018 0.885855226754289 0.691975490351963 -0.0385928582597088 ENSG00000084072 PPIE
ENST00000485507 0.737809165043496 0.423315451529163 -0.0839855827098477 ENSG00000084072 PPIE
ENST00000324379 0.973024857916266 0.915751469109985 -0.0082503961622811 ENSG00000084072 PPIE
ENST00000356511 0.923088626098869 0.781725005587658 0.021665726901659 ENSG00000084072 PPIE
ENST00000456578 0.579684827927755 0.234586945024097 -0.125558493307355 ENSG00000084072 PPIE
ENST00000495526 0.973024857916266 0.915751469109985 -0.0082503961622811 ENSG00000084072 PPIE
ENST00000482751 0.973024857916266 0.915751469109985 -0.0082503961622811 ENSG00000084072 PPIE
ENST00000372830 0.923088626098869 0.781725005587658 0.021665726901659 ENSG00000084072 PPIE
ENST00000497370 0.99859004067678 0.995488151243343 0.000456608298747104 ENSG00000084072 PPIE
ENST00000372835 0.986015387940066 0.955742006201099 -0.00436826056803445 ENSG00000084072 PPIE
ENST00000470213 0.987067535958695 0.959273917719651 -0.00411246091097889 ENSG00000084072 PPIE
ENST00000474804 0.933288537078362 0.80634282997574 -0.020141119384034 ENSG00000084072 PPIE
ENST00000475350 0.973024857916266 0.915751469109985 -0.0082503961622811 ENSG00000084072 PPIE
ENST00000480169 0.796432314969741 0.517200104812839 -0.0591915428276503 ENSG00000084072 PPIE
ENST00000372827 0.988517731443635 0.96342440303109 0.00610362071974242 ENSG00000116985 BMP8B
ENST00000441669 0.634782321688066 0.290445648769768 0.0830873846950649 ENSG00000043514 TRIT1
ENST00000462797 0.634782321688066 0.290445648769768 0.0830873846950649 ENSG00000043514 TRIT1
ENST00000316891 0.634782321688066 0.290445648769768 0.0830873846950649 ENSG00000043514 TRIT1
ENST00000372818 0.634782321688066 0.290445648769768 0.0830873846950649 ENSG00000043514 TRIT1
ENST00000495175 0.624883790324575 0.281068486790496 0.0839294264388717 ENSG00000043514 TRIT1
ENST00000491865 0.618855382608235 0.273789726078678 0.0851328930530936 ENSG00000043514 TRIT1
ENST00000537223 0.66125207880096 0.320634957293186 0.0792225323528247 ENSG00000043514 TRIT1
ENST00000537440 0.66125207880096 0.320634957293186 0.0792225323528247 ENSG00000043514 TRIT1
ENST00000541099 0.66125207880096 0.320634957293186 0.0792225323528247 ENSG00000043514 TRIT1
ENST00000545233 0.66125207880096 0.320634957293186 0.0792225323528247 ENSG00000043514 TRIT1
ENST00000465417 0.820903445821977 0.560474596058032 -0.0564527353492769 ENSG00000043514 TRIT1
ENST00000492612 0.53509825819648 0.194744600185554 0.111706109828763 ENSG00000043514 TRIT1
ENST00000489945 0.577552005809732 0.23233202918953 0.106206752477034 ENSG00000043514 TRIT1
ENST00000486825 0.562167350322458 0.218202787325188 0.112314054155925 ENSG00000043514 TRIT1
ENST00000469476 0.695045660131681 0.363984433936835 0.0948592349820673 ENSG00000043514 TRIT1
ENST00000544981 0.5654725414379 0.221381672622077 0.117839940103307 ENSG00000043514 TRIT1
ENST00000462243 0.997229344107156 0.990065041646796 0.00141897520410258 ENSG00000043514 TRIT1
ENST00000372811 0.153968615789344 0.0165835564729006 0.17975315387312 ENSG00000168389 MFSD2A
ENST00000420632 0.148186589768343 0.0154918390552272 0.180936009059794 ENSG00000168389 MFSD2A
ENST00000434861 0.236634412883635 0.0359909462016239 0.169017285055286 ENSG00000168389 MFSD2A
ENST00000372809 0.153968615789344 0.0165835564729006 0.17975315387312 ENSG00000168389 MFSD2A
ENST00000483824 0.153968615789344 0.0165835564729006 0.17975315387312 ENSG00000168389 MFSD2A
ENST00000469745 0.242652083664546 0.0376790997908184 0.179647001188634 ENSG00000168389 MFSD2A
ENST00000438210 0.460770060515415 0.140266853656327 0.177104120800365 ENSG00000228477 RP3-342P20.2
ENST00000480630 0.107194627357645 0.00890056253750414 0.21046000020232 ENSG00000168389 MFSD2A
ENST00000491515 0.0688029485128887 0.00439753944753563 0.244372102536314 ENSG00000168389 MFSD2A
ENST00000459917 0.285797637361614 0.0515074042177655 0.176068157918154 ENSG00000168389 MFSD2A
ENST00000481612 0.528004172926523 0.188755249198825 0.124127797921674 ENSG00000168389 MFSD2A
ENST00000372797 0.0601278463913388 0.00356144499240425 -0.170676357242314 ENSG00000131236 CAP1
ENST00000372802 0.0611743989349766 0.00366278256730108 -0.17014060026374 ENSG00000131236 CAP1
ENST00000449311 0.323038995686303 0.0659241755087349 -0.116575839198783 ENSG00000131236 CAP1
ENST00000421589 0.270365822556146 0.0464379343350937 -0.123789816414341 ENSG00000131236 CAP1
ENST00000414893 0.295092504595815 0.0549562027620806 -0.115989582952635 ENSG00000131236 CAP1
ENST00000414281 0.270574436240922 0.0465751900508874 -0.123851071635144 ENSG00000131236 CAP1
ENST00000420216 0.297574426141413 0.0558022826089222 -0.118917787623632 ENSG00000131236 CAP1
ENST00000372792 0.12750655542698 0.0119939171143433 -0.15464350258845 ENSG00000131236 CAP1
ENST00000372798 0.12965388129756 0.0123074928496374 -0.150918871282594 ENSG00000131236 CAP1
ENST00000340450 0.0611441985855309 0.00365817631885504 -0.170178889704611 ENSG00000131236 CAP1
ENST00000372805 0.06430073467889 0.00395832156025999 -0.169456215502191 ENSG00000131236 CAP1
ENST00000435719 0.280804184658484 0.0499322886287207 -0.119469506542348 ENSG00000131236 CAP1
ENST00000427843 0.240441042197501 0.0370765528419172 -0.128227658277063 ENSG00000131236 CAP1
ENST00000417287 0.294137992767045 0.0545614998446615 -0.119605287642799 ENSG00000131236 CAP1
ENST00000424977 0.27134643590128 0.0468569301739224 -0.123913653410683 ENSG00000131236 CAP1
ENST00000446031 0.384571102891083 0.0951977316331247 -0.123404158286387 ENSG00000131236 CAP1
ENST00000479759 0.0737940771744906 0.00490477477660088 -0.190194146569963 ENSG00000131236 CAP1
ENST00000461993 0.0828667994832103 0.00592779779780423 -0.180494676348209 ENSG00000131236 CAP1
ENST00000494114 0.191390986843602 0.0243942700906729 -0.161884280121647 ENSG00000131236 CAP1
ENST00000433473 0.557858210063046 0.21397848140404 -0.0723007210098952 ENSG00000131238 PPT1
ENST00000529905 0.565888537004292 0.221764981701513 -0.0711382627946339 ENSG00000131238 PPT1
ENST00000530704 0.282531537819995 0.0504426488001862 -0.123636911600463 ENSG00000131238 PPT1
ENST00000372775 0.693156091812596 0.361995432195448 -0.0734356291971061 ENSG00000131238 PPT1
ENST00000449045 0.2311042363188 0.0344637980036036 -0.133027577770211 ENSG00000131238 PPT1
ENST00000439754 0.273966366128749 0.0477265041473597 -0.138651232404921 ENSG00000131238 PPT1
ENST00000530076 0.307618090485911 0.0595860353882863 -0.159574584969441 ENSG00000131238 PPT1
ENST00000527311 0.231715823077312 0.0346455945712225 -0.149609466351882 ENSG00000131238 PPT1
ENST00000372779 0.258693449539092 0.0426331754610451 -0.155782238561977 ENSG00000131238 PPT1
ENST00000526547 0.411989322489866 0.10974901490935 -0.149748214245167 ENSG00000131238 PPT1
ENST00000372771 0.789586544525959 0.505880182539349 -0.0320028767023139 ENSG00000117000 RLF
ENST00000372759 0.500666342258858 0.167489018529009 -0.0769781782778093 ENSG00000084073 ZMPSTE24
ENST00000479131 0.571457784935337 0.22630769962595 -0.106250133157314 ENSG00000084073 ZMPSTE24
ENST00000472583 0.677166949638946 0.340838019115976 -0.070957070611888 ENSG00000084073 ZMPSTE24
ENST00000474142 0.733406506368398 0.416491647084221 -0.0894469733950848 ENSG00000084073 ZMPSTE24
ENST00000435168 0.235018205474285 0.0355209722150105 -0.138304161499542 ENSG00000084070 SMAP2
ENST00000372718 0.0265129720554815 0.00104845148188707 -0.135612541538318 ENSG00000084070 SMAP2
ENST00000372708 0.0424391829679158 0.00209079712069583 -0.139018259252167 ENSG00000084070 SMAP2
ENST00000539317 0.098573645873651 0.00777383415017197 -0.135579263481457 ENSG00000084070 SMAP2
ENST00000487871 0.13113722653544 0.0125302753940378 -0.179109759405888 ENSG00000084070 SMAP2
ENST00000469416 0.719485482082266 0.395843794143684 -0.101170982060006 ENSG00000187801 ZFP69B
ENST00000361584 0.720106058282271 0.396650661227102 -0.101161600507299 ENSG00000187801 ZFP69B
ENST00000484445 0.720106058282271 0.396650661227102 -0.101161600507299 ENSG00000187801 ZFP69B
ENST00000411995 0.719485482082266 0.395843794143684 -0.101170982060006 ENSG00000187801 ZFP69B
ENST00000565390 0.41861742824432 0.113890476010472 -0.221404384571474 ENSG00000260920 RP1-228H13.5
ENST00000372706 0.90691521352763 0.740353091851271 -0.0300921124992859 ENSG00000187815 ZFP69
ENST00000372705 0.859538538758236 0.635458290060171 -0.0438030345707085 ENSG00000187815 ZFP69
ENST00000450713 0.804712598081526 0.5319672187189 -0.0619421658720285 ENSG00000238287 RP11-656D10.3
ENST00000358527 0.711802231931474 0.385513261537653 0.0887704632590802 ENSG00000164002 EXO5
ENST00000372703 0.711802231931474 0.385513261537653 0.0887704632590802 ENSG00000164002 EXO5
ENST00000420209 0.549177739634904 0.206282549521381 0.132012229130127 ENSG00000164002 EXO5
ENST00000296380 0.636615555329971 0.29292816748543 0.107585238024599 ENSG00000164002 EXO5
ENST00000432259 0.530679329565646 0.190870712016431 0.149394583311045 ENSG00000164002 EXO5
ENST00000418186 0.553936671833871 0.210386634414359 0.131212601284142 ENSG00000164002 EXO5
ENST00000415550 0.494162582307013 0.162389077922545 0.161171433968132 ENSG00000164002 EXO5
ENST00000443729 0.459270630632308 0.139233975225271 0.15568997274369 ENSG00000164002 EXO5
ENST00000419161 0.459270630632308 0.139233975225271 0.15568997274369 ENSG00000164002 EXO5
ENST00000471429 0.654263351831544 0.31247736381657 0.129174557396279 ENSG00000164002 EXO5
ENST00000453437 0.735552321603617 0.419596878397686 0.10845678250632 ENSG00000227278 RP11-656D10.5
ENST00000372699 0.305784402485991 0.0588708594525308 -0.219578704752519 ENSG00000117010 ZNF684
ENST00000465152 0.576878453083846 0.231646217503602 -0.148002921046187 ENSG00000117010 ZNF684
ENST00000372696 0.675419117211527 0.338624346096574 -0.117506769821737 ENSG00000117010 ZNF684
ENST00000372697 0.675419117211527 0.338624346096574 -0.117506769821737 ENSG00000117010 ZNF684
ENST00000493756 0.293099700748948 0.0540325540768158 -0.224082503190931 ENSG00000117010 ZNF684
ENST00000372684 0.903064695091825 0.731182884099135 -0.0462591993967931 ENSG00000117016 RIMS3
ENST00000606277 0.500140953766664 0.167082176009873 -0.147227166394551 ENSG00000272145 NFYC-AS1
ENST00000467203 0.692005164692907 0.360644546683602 -0.0666874388260954 ENSG00000066136 NFYC
ENST00000424419 0.658835757644182 0.317769877979169 -0.0692062529390893 ENSG00000066136 NFYC
ENST00000427410 0.622095481067655 0.277417969464751 -0.0708176358991403 ENSG00000066136 NFYC
ENST00000447388 0.586552193992389 0.241012591767921 -0.0754708489494113 ENSG00000066136 NFYC
ENST00000425457 0.617859233156825 0.272595219116769 -0.071379354801522 ENSG00000066136 NFYC
ENST00000453631 0.696430037352229 0.365842136792647 -0.0671075055917509 ENSG00000066136 NFYC
ENST00000456393 0.584990588435995 0.239712534816214 -0.0757132989325391 ENSG00000066136 NFYC
ENST00000372654 0.617982209334143 0.272709543842474 -0.0718329292270553 ENSG00000066136 NFYC
ENST00000534399 0.735291062623058 0.419103764799466 -0.0640467490770556 ENSG00000066136 NFYC
ENST00000372653 0.629506382912748 0.285193156333851 -0.0707530904745178 ENSG00000066136 NFYC
ENST00000372669 0.678734984599231 0.343115320033675 -0.0669144882545297 ENSG00000066136 NFYC
ENST00000372652 0.551626764017299 0.208269950357588 -0.0706080819921797 ENSG00000066136 NFYC
ENST00000372651 0.635247779426497 0.291119992175074 -0.0605507010761389 ENSG00000066136 NFYC
ENST00000531464 0.580435692138115 0.235364067587809 -0.0895007483224727 ENSG00000066136 NFYC
ENST00000440226 0.501859501185757 0.16858707400924 -0.078290921051088 ENSG00000066136 NFYC
ENST00000525290 0.811312190040779 0.543788828951681 -0.0465749984053233 ENSG00000066136 NFYC
ENST00000530965 0.827510243972685 0.572447235839579 -0.0445873631274824 ENSG00000066136 NFYC
ENST00000416859 0.688200572708581 0.355400813963519 -0.0676635405431922 ENSG00000066136 NFYC
ENST00000308733 0.473072676987074 0.147993518894018 -0.0846330039854614 ENSG00000066136 NFYC
ENST00000414185 0.446477508094865 0.130572656877636 -0.0949787024290374 ENSG00000066136 NFYC
ENST00000525349 0.528378430375771 0.18918034447597 -0.103236488474756 ENSG00000066136 NFYC
ENST00000483091 0.776789305209254 0.484575232357488 -0.0798526019251773 ENSG00000066136 NFYC
ENST00000488635 0.534365553997131 0.194016799155136 -0.109865726323657 ENSG00000066136 NFYC
ENST00000496608 0.320532274564975 0.0649421892207092 -0.151046201441558 ENSG00000066136 NFYC
ENST00000347132 0.215589700192063 0.0303402362949408 -0.307432348776007 ENSG00000117013 KCNQ4
ENST00000372621 0.886736324146954 0.69398848566285 0.0287727793796641 ENSG00000171793 CTPS1
ENST00000541520 0.968545645404659 0.90211781876475 0.00888284255708212 ENSG00000171793 CTPS1
ENST00000470271 0.708259696249504 0.380900693262634 -0.0879881258916211 ENSG00000171793 CTPS1
ENST00000475060 0.812223534843405 0.545496380028672 -0.064708841297229 ENSG00000171793 CTPS1
ENST00000479480 0.87787147630112 0.674878236745294 -0.0374998714409054 ENSG00000171793 CTPS1
ENST00000543104 0.934273561096235 0.808334235884104 -0.0210410284306542 ENSG00000171793 CTPS1
ENST00000372616 0.925945798123179 0.789561185345176 0.0199411483297234 ENSG00000171793 CTPS1
ENST00000480420 0.447800679709796 0.131415143604923 0.136926894253371 ENSG00000171793 CTPS1
ENST00000463285 0.66792875682879 0.328631083655597 0.0908782067999829 ENSG00000171793 CTPS1
ENST00000486889 0.494708626000274 0.162860516662697 0.138088371863625 ENSG00000171793 CTPS1
ENST00000497210 0.867784933995746 0.653231693554103 -0.0469360099169557 ENSG00000171793 CTPS1
ENST00000464283 0.978065087207815 0.93209248421711 0.00718505709437318 ENSG00000171793 CTPS1
ENST00000463423 0.945146241404299 0.838953463360387 -0.0174780403876396 ENSG00000171793 CTPS1
ENST00000498694 0.920518692312821 0.775664237789038 -0.0239583217793669 ENSG00000171793 CTPS1
ENST00000302946 0.573003176455145 0.227750866187266 0.13386568478209 ENSG00000171790 SLFNL1
ENST00000372613 0.571404490811575 0.226256113641854 0.135087403038563 ENSG00000171790 SLFNL1
ENST00000397197 0.571404490811575 0.226256113641854 0.135087403038563 ENSG00000171790 SLFNL1
ENST00000439569 0.571404490811575 0.226256113641854 0.135087403038563 ENSG00000171790 SLFNL1
ENST00000372611 0.5637723669719 0.219868056126907 0.136756958979607 ENSG00000171790 SLFNL1
ENST00000359345 0.7053658089286 0.376675221345126 0.0966260402697977 ENSG00000171790 SLFNL1
ENST00000456518 0.912746813637382 0.753937008366995 -0.0239070890498624 ENSG00000010803 SCMH1
ENST00000397174 0.915135925747387 0.760498558951056 -0.0230948012742601 ENSG00000010803 SCMH1
ENST00000402904 0.915135925747387 0.760498558951056 -0.0230948012742601 ENSG00000010803 SCMH1
ENST00000361191 0.915215989066728 0.760685294274746 -0.0230880099679248 ENSG00000010803 SCMH1
ENST00000361705 0.915215989066728 0.760685294274746 -0.0230880099679248 ENSG00000010803 SCMH1
ENST00000397171 0.915215989066728 0.760685294274746 -0.0230880099679248 ENSG00000010803 SCMH1
ENST00000372597 0.772978336596447 0.476789882270298 -0.0549340127250047 ENSG00000010803 SCMH1
ENST00000372596 0.772978336596447 0.476789882270298 -0.0549340127250047 ENSG00000010803 SCMH1
ENST00000337495 0.772978336596447 0.476789882270298 -0.0549340127250047 ENSG00000010803 SCMH1
ENST00000326197 0.91410473950672 0.757896196207001 -0.0235031875069434 ENSG00000010803 SCMH1
ENST00000372595 0.911899048295132 0.752057927210759 -0.0238428981792989 ENSG00000010803 SCMH1
ENST00000472037 0.637976866871487 0.294344549178061 0.0938260172315447 ENSG00000010803 SCMH1
ENST00000460215 0.951716801303349 0.856610900487017 0.0166937017679023 ENSG00000010803 SCMH1
ENST00000498793 0.925707459376044 0.789107487477409 0.0244000903602132 ENSG00000010803 SCMH1
ENST00000489421 0.8684433512248 0.654953617162915 0.0395994754394708 ENSG00000010803 SCMH1
ENST00000482530 0.443989775633621 0.129030134677458 0.140807715561658 ENSG00000010803 SCMH1
ENST00000488592 0.785134716704975 0.498277033505138 -0.0722372895137774 ENSG00000010803 SCMH1
ENST00000372583 0.12236272630763 0.0111664121732613 0.201022770987913 ENSG00000127124 HIVEP3
ENST00000372584 0.12236272630763 0.0111649156704554 0.201011379902382 ENSG00000127124 HIVEP3
ENST00000247584 0.146612869330925 0.0151896269980537 0.186489541202806 ENSG00000127124 HIVEP3
ENST00000460604 0.168415182320345 0.0194793908617383 0.198372872195736 ENSG00000127124 HIVEP3
ENST00000429157 0.145613423229747 0.0149872802484105 0.188395825148318 ENSG00000127124 HIVEP3
ENST00000434240 0.48750260149565 0.157943904691678 0.182687354103434 ENSG00000230638 RP11-486B10.4
ENST00000455975 0.500124289063981 0.167063016156468 0.180838923094673 ENSG00000230638 RP11-486B10.4
ENST00000491442 0.0278996913495467 0.00112704834824498 0.381507680334834 ENSG00000127124 HIVEP3
ENST00000489103 0.120819123171811 0.0109237536283841 0.314059823265353 ENSG00000127124 HIVEP3
ENST00000479350 0.0353217170502317 0.00157596707306988 0.390454877189217 ENSG00000127124 HIVEP3
ENST00000372571 0.848693712196935 0.61458853944868 -0.0331577486841177 ENSG00000198815 FOXJ3
ENST00000372572 0.811844653626705 0.544689675835907 0.0313585321782073 ENSG00000198815 FOXJ3
ENST00000372573 0.798982518238461 0.521918042915592 0.0329319606468661 ENSG00000198815 FOXJ3
ENST00000361346 0.804622748378021 0.531864619151681 0.0322377715355723 ENSG00000198815 FOXJ3
ENST00000361776 0.804622748378021 0.531864619151681 0.0322377715355723 ENSG00000198815 FOXJ3
ENST00000545068 0.878156864736576 0.675533431464764 0.021744999507125 ENSG00000198815 FOXJ3
ENST00000445886 0.659948922612406 0.318952306809686 0.0716084518903162 ENSG00000198815 FOXJ3
ENST00000422278 0.738998894844474 0.424970727291362 0.0727959478489616 ENSG00000198815 FOXJ3
ENST00000454417 0.377850800427517 0.091671976476467 0.189737658537286 ENSG00000198815 FOXJ3
ENST00000372562 0.800255612886712 0.524213437926073 -0.0483257685927762 ENSG00000127125 PPCS
ENST00000455780 0.819230265290508 0.557743952367856 -0.0452242909477599 ENSG00000127125 PPCS
ENST00000372560 0.920813894609966 0.776302981533182 0.030406277106267 ENSG00000127125 PPCS
ENST00000472013 0.818484506228964 0.556257437455524 -0.0452993339493215 ENSG00000127125 PPCS
ENST00000372561 0.818484506228964 0.556257437455524 -0.0452993339493215 ENSG00000127125 PPCS
ENST00000372556 0.818484506228964 0.556257437455524 -0.0452993339493215 ENSG00000127125 PPCS
ENST00000471420 0.823154780993661 0.564389948061051 -0.0421509360475783 ENSG00000127125 PPCS
ENST00000482168 0.690679966504622 0.358508336406468 -0.0744055318689947 ENSG00000127125 PPCS
ENST00000469615 0.777007233200576 0.485060237125408 -0.0699440496802211 ENSG00000127125 PPCS
ENST00000428554 0.331044500735362 0.0692944091462891 0.185656223610071 ENSG00000186409 CCDC30
ENST00000477155 0.331044500735362 0.0692944091462891 0.185656223610071 ENSG00000186409 CCDC30
ENST00000495044 0.674799467767176 0.337904012618943 0.12561751400414 ENSG00000186409 CCDC30
ENST00000507855 0.362821732123582 0.0845940886378318 0.180836091117621 ENSG00000186409 CCDC30
ENST00000509712 0.655874235960582 0.314463831544758 0.119725116777068 ENSG00000186409 CCDC30
ENST00000471390 0.388705332153396 0.0972839941234937 0.188526862453557 ENSG00000186409 CCDC30
ENST00000342022 0.372352588026814 0.0889144827027366 0.193639943602659 ENSG00000186409 CCDC30
ENST00000340612 0.433244425820156 0.122333561861767 0.177951900816721 ENSG00000186409 CCDC30
ENST00000514642 0.656844066602703 0.315672661464746 0.128442672951918 ENSG00000186409 CCDC30
ENST00000390640 0.367419449628062 0.0866946264806704 0.198620291072047 ENSG00000186409 CCDC30
ENST00000304979 0.359671877262247 0.0829570879337888 -0.136220341013816 ENSG00000171960 PPIH
ENST00000372550 0.767890921844219 0.468862797578703 -0.0615658808901188 ENSG00000171960 PPIH
ENST00000440068 0.758991860857552 0.454490220482706 -0.0623373614932563 ENSG00000171960 PPIH
ENST00000372549 0.568108967263112 0.223654208354866 -0.12238535917065 ENSG00000171960 PPIH
ENST00000455203 0.534717785762947 0.194314659749514 -0.104919007762364 ENSG00000171960 PPIH
ENST00000436387 0.797125029713523 0.518429881574765 -0.0688176208433618 ENSG00000171960 PPIH
ENST00000461351 0.489306071363076 0.15911390660989 -0.126439969519423 ENSG00000171960 PPIH
ENST00000321358 0.361708753641491 0.0840330387795095 -0.094616080972244 ENSG00000065978 YBX1
ENST00000332220 0.537429094361788 0.196618975345504 -0.0791462558891921 ENSG00000065978 YBX1
ENST00000436427 0.452462922803695 0.134417736427272 -0.0842205630133146 ENSG00000065978 YBX1
ENST00000467957 0.660104899855412 0.319210501288057 -0.0619453975156475 ENSG00000065978 YBX1
ENST00000397054 0.522145570783525 0.184338706370328 0.118033785044519 ENSG00000117385 LEPRE1
ENST00000460031 0.518668474658058 0.18175316947458 0.118777117013124 ENSG00000117385 LEPRE1
ENST00000236040 0.518668474658058 0.18175316947458 0.118777117013124 ENSG00000117385 LEPRE1
ENST00000495874 0.518668474658058 0.18175316947458 0.118777117013124 ENSG00000117385 LEPRE1
ENST00000296388 0.518668474658058 0.18175316947458 0.118777117013124 ENSG00000117385 LEPRE1
ENST00000462474 0.426889051138076 0.118743555363932 0.212017819351791 ENSG00000117385 LEPRE1
ENST00000431412 0.678749178887733 0.343128644704382 0.109817112610493 ENSG00000117385 LEPRE1
ENST00000481465 0.465451739401051 0.14330706700922 0.185457839946086 ENSG00000117385 LEPRE1
ENST00000447502 0.600011992439911 0.255000068647219 0.147842722353866 ENSG00000117385 LEPRE1
ENST00000463465 0.90548116597968 0.736989903361211 0.0383722134978326 ENSG00000117385 LEPRE1
ENST00000372526 0.762894264831046 0.460875770572312 0.0857276197685437 ENSG00000117385 LEPRE1
ENST00000492956 0.986907101718652 0.958510756740273 0.00628566163415239 ENSG00000117385 LEPRE1
ENST00000372525 0.779994837667655 0.490166755752684 0.0659317220594629 ENSG00000164008 C1orf50
ENST00000464081 0.327408383164619 0.067852894103834 0.144453104048861 ENSG00000164008 C1orf50
ENST00000603943 0.321676565086977 0.0654246553863674 0.145836338098342 ENSG00000164008 C1orf50
ENST00000536543 0.342715067141807 0.0746992852063736 0.141612979867518 ENSG00000164008 C1orf50
ENST00000468913 0.510980949663736 0.175736434997844 0.147635463316678 ENSG00000164008 C1orf50
ENST00000494155 0.416433746718936 0.112562100969426 0.213850262555881 ENSG00000164008 C1orf50
ENST00000372522 0.267164912483371 0.0454234325887192 -0.225406552998535 ENSG00000177868 CCDC23
ENST00000372521 0.317152348042718 0.0635419517576822 -0.211965796739972 ENSG00000177868 CCDC23
ENST00000537227 0.275307263380719 0.0481975899728072 -0.228064466322572 ENSG00000177868 CCDC23
ENST00000497437 0.449571147568108 0.13260966102563 -0.182669988348051 ENSG00000177868 CCDC23
ENST00000487556 0.864712656386648 0.64616278197099 -0.0341279440568601 ENSG00000164010 ERMAP
ENST00000372517 0.864712656386648 0.64616278197099 -0.0341279440568601 ENSG00000164010 ERMAP
ENST00000372514 0.975294310130156 0.922694721719508 0.00836202573316825 ENSG00000164010 ERMAP
ENST00000328249 0.95826923855532 0.87502095437051 0.0146366366251353 ENSG00000164010 ERMAP
ENST00000414798 0.923499769421052 0.782577870206694 0.0268037109792794 ENSG00000228192 RP11-342M1.3
ENST00000416809 0.829418604267523 0.576218809618335 0.0553961867462931 ENSG00000228192 RP11-342M1.3
ENST00000425076 0.935213536840394 0.810725818010675 -0.0260236741804784 ENSG00000228192 RP11-342M1.3
ENST00000444563 0.935213536840394 0.810725818010675 -0.0260236741804784 ENSG00000228192 RP11-342M1.3
ENST00000372508 0.843125532318124 0.603509969216901 0.0537919936980267 ENSG00000164011 ZNF691
ENST00000372507 0.843125532318124 0.603509969216901 0.0537919936980267 ENSG00000164011 ZNF691
ENST00000372506 0.843125532318124 0.603509969216901 0.0537919936980267 ENSG00000164011 ZNF691
ENST00000397044 0.897247912115494 0.717196270694711 0.0376689720697377 ENSG00000164011 ZNF691
ENST00000372504 0.843125532318124 0.603509969216901 0.0537919936980267 ENSG00000164011 ZNF691
ENST00000397034 0.47690569654439 0.150609757801079 0.174716746971637 ENSG00000164011 ZNF691
ENST00000372503 0.731603447992717 0.413117599967964 0.0957156138082555 ENSG00000164011 ZNF691
ENST00000372502 0.99883013306218 0.996370408894828 -0.000553851670887712 ENSG00000164011 ZNF691
ENST00000426263 0.374741520919668 0.090058782726881 0.137991350083152 ENSG00000117394 SLC2A1
ENST00000475162 0.380114293706541 0.0929064198540398 0.150646260219927 ENSG00000117394 SLC2A1
ENST00000439722 0.465826012800645 0.143532025632697 0.165208966637378 ENSG00000117394 SLC2A1
ENST00000415851 0.655457479429177 0.314031029772972 0.0970845076475941 ENSG00000117394 SLC2A1
ENST00000372500 0.760213250644064 0.456407983658785 0.0736581361210952 ENSG00000117394 SLC2A1
ENST00000460369 0.909023056852517 0.745114696149687 0.0414320091215387 ENSG00000117394 SLC2A1
ENST00000431635 0.884740753716683 0.689719624367604 -0.0314158166839774 ENSG00000117395 EBNA1BP2
ENST00000236051 0.879884087822377 0.67931802697131 -0.0325690004726708 ENSG00000117395 EBNA1BP2
ENST00000463906 0.806915959890876 0.535777693773043 -0.0568258657480094 ENSG00000117395 EBNA1BP2
ENST00000491223 0.866831754320595 0.650581258141667 0.039270597527497 ENSG00000117395 EBNA1BP2
ENST00000472982 0.868018123507445 0.654003590347135 0.039948323767307 ENSG00000117395 EBNA1BP2
ENST00000483082 0.878944234624846 0.677392303821266 0.0373395312883342 ENSG00000117395 EBNA1BP2
ENST00000461557 0.960140529551925 0.880006401960388 -0.0139132096211547 ENSG00000117395 EBNA1BP2
ENST00000372492 0.897876450293431 0.718465898007027 -0.044582001934243 ENSG00000243710 WDR65
ENST00000372458 0.0592546153098712 0.00347160831310585 -0.21535134939813 ENSG00000066322 ELOVL1
ENST00000413844 0.0592546572791631 0.00347214759135745 -0.21511718178217 ENSG00000066322 ELOVL1
ENST00000468865 0.134950809326121 0.0131576112234628 -0.193135980457516 ENSG00000066322 ELOVL1
ENST00000464204 0.0574196212912735 0.00331468121205638 -0.215945719088528 ENSG00000066322 ELOVL1
ENST00000470968 0.0529511887393863 0.00292289065137189 -0.217304568558483 ENSG00000066322 ELOVL1
ENST00000487209 0.0765605129301902 0.0052210455053671 -0.208555844330122 ENSG00000066322 ELOVL1
ENST00000470769 0.0697960081521613 0.00449515606810696 -0.219226208905215 ENSG00000066322 ELOVL1
ENST00000497569 0.0703071978464937 0.00455100903790686 -0.219522904202068 ENSG00000066322 ELOVL1
ENST00000482302 0.0850443883475718 0.00615522253384868 -0.212531104811404 ENSG00000066322 ELOVL1
ENST00000497050 0.0904918882026663 0.00676264561639951 -0.213736927849567 ENSG00000066322 ELOVL1
ENST00000478481 0.408079680290078 0.107548940468988 -0.145165310388298 ENSG00000066322 ELOVL1
ENST00000479439 0.0342574288484541 0.00151112438792114 -0.264249295728357 ENSG00000066322 ELOVL1
ENST00000465321 0.0551074068657354 0.00310332068995036 -0.23750676726925 ENSG00000066322 ELOVL1
ENST00000479686 0.055019237672507 0.00309586328429658 -0.244383869522023 ENSG00000066322 ELOVL1
ENST00000496932 0.0664007114735568 0.00416279000368735 -0.237359794933583 ENSG00000066322 ELOVL1
ENST00000290663 0.884196037132568 0.688574042198527 -0.0309328708759511 ENSG00000159479 MED8
ENST00000372457 0.890607578148985 0.703792628828222 -0.0294679254139708 ENSG00000159479 MED8
ENST00000372455 0.766570917615821 0.467121085695907 -0.0581259567673184 ENSG00000159479 MED8
ENST00000436713 0.804507850409708 0.531545404443299 -0.0543634131483451 ENSG00000229431 RP1-92O14.6
ENST00000460803 0.939456795963703 0.822421523577179 -0.022753323004172 ENSG00000159479 MED8
ENST00000473560 0.85856471948961 0.633474671721783 -0.0432511944976808 ENSG00000159479 MED8
ENST00000310739 0.987676973266254 0.961119637704389 -0.00379862124599044 ENSG00000198198 SZT2
ENST00000372450 0.987676973266254 0.961119637704389 -0.00379862124599044 ENSG00000198198 SZT2
ENST00000357658 0.985747134802633 0.954964025629273 0.00418502777140299 ENSG00000198198 SZT2
ENST00000406439 0.859251918822984 0.635047312428888 0.0319519211269476 ENSG00000198198 SZT2
ENST00000562955 0.47316423660464 0.148077032383377 0.0675041010088326 ENSG00000198198 SZT2
ENST00000470139 0.748920256286737 0.439090832478943 0.058596932578234 ENSG00000198198 SZT2
ENST00000372442 0.738175258421888 0.423835020094074 0.0477732426257706 ENSG00000198198 SZT2
ENST00000478140 0.59858682859889 0.253688923326973 0.145116963775501 ENSG00000198198 SZT2
ENST00000470897 0.168415182320345 0.0194875262346718 0.331503324509556 ENSG00000198198 SZT2
ENST00000471177 0.63006893707578 0.285774825096555 0.127772360244412 ENSG00000198198 SZT2
ENST00000460536 0.900937631278974 0.726471111613718 0.0292628596228927 ENSG00000198198 SZT2
ENST00000396885 0.716158684865375 0.391340388246391 0.11021055073819 ENSG00000229372 SZT2-AS1
ENST00000583037 0.738095636241455 0.423729122560482 -0.0961816394037653 ENSG00000178922 HYI
ENST00000372425 0.738095636241455 0.423729122560482 -0.0961816394037653 ENSG00000178922 HYI
ENST00000372433 0.689235933325872 0.356773238238815 -0.110234868112152 ENSG00000178922 HYI
ENST00000372434 0.718462080363848 0.394408546395189 -0.101700579826991 ENSG00000178922 HYI
ENST00000470662 0.596990853993441 0.251870300246637 -0.137754838897731 ENSG00000178922 HYI
ENST00000487366 0.573065604167986 0.227858746535443 -0.144609179712834 ENSG00000178922 HYI
ENST00000372430 0.638162958320433 0.294524742353465 -0.125933351607828 ENSG00000178922 HYI
ENST00000372432 0.71550152089155 0.390571601561137 -0.102886801451131 ENSG00000178922 HYI
ENST00000372427 0.744261559792623 0.432453988099577 -0.0940808794339929 ENSG00000178922 HYI
ENST00000372426 0.598523930037874 0.253608567237296 -0.137159536299339 ENSG00000178922 HYI
ENST00000486909 0.82745848303561 0.57231337820624 -0.0679704355267237 ENSG00000178922 HYI
ENST00000372396 0.116367869785018 0.0102334904739327 0.13763735422081 ENSG00000066135 KDM4A
ENST00000463151 0.638971889212439 0.295326449950182 0.0881450358557111 ENSG00000066135 KDM4A
ENST00000485249 0.372124266189534 0.0888060211446237 0.155955938990332 ENSG00000066135 KDM4A
ENST00000472265 0.574471826314736 0.229193452095282 0.167870816593731 ENSG00000066135 KDM4A
ENST00000481296 0.88144128601022 0.682883222786983 -0.0556360889044022 ENSG00000066135 KDM4A
ENST00000398804 0.603195012783978 0.257806426088817 0.107247596511229 ENSG00000236200 KDM4A-AS1
ENST00000439057 0.691181114805096 0.359266234209575 0.0907615973198774 ENSG00000236200 KDM4A-AS1
ENST00000434346 0.981717510389794 0.942896240975103 0.00877097338335175 ENSG00000236200 KDM4A-AS1
ENST00000453015 0.824251057541573 0.566263209015111 0.0681065564813126 ENSG00000236200 KDM4A-AS1
ENST00000418149 0.757531272533672 0.452201047450978 0.0861720491917549 ENSG00000236200 KDM4A-AS1
ENST00000532911 0.582333612180982 0.23697777267426 0.109824957658133 ENSG00000126091 ST3GAL3
ENST00000489897 0.719082027390651 0.395426386611691 -0.0744331914672955 ENSG00000126091 ST3GAL3
ENST00000372374 0.712620912149347 0.387082734431697 -0.0751219768806804 ENSG00000126091 ST3GAL3
ENST00000372375 0.712620912149347 0.387082734431697 -0.0751219768806804 ENSG00000126091 ST3GAL3
ENST00000545417 0.712620912149347 0.387082734431697 -0.0751219768806804 ENSG00000126091 ST3GAL3
ENST00000372377 0.712620912149347 0.387082734431697 -0.0751219768806804 ENSG00000126091 ST3GAL3
ENST00000361392 0.712620912149347 0.387082734431697 -0.0751219768806804 ENSG00000126091 ST3GAL3
ENST00000361400 0.712620912149347 0.387082734431697 -0.0751219768806804 ENSG00000126091 ST3GAL3
ENST00000353126 0.712620912149347 0.387082734431697 -0.0751219768806804 ENSG00000126091 ST3GAL3
ENST00000530154 0.759792281894338 0.455829620296249 -0.0655089440507246 ENSG00000126091 ST3GAL3
ENST00000262915 0.712620912149347 0.387082734431697 -0.0751219768806804 ENSG00000126091 ST3GAL3
ENST00000330208 0.712620912149347 0.387082734431697 -0.0751219768806804 ENSG00000126091 ST3GAL3
ENST00000335430 0.712620912149347 0.387082734431697 -0.0751219768806804 ENSG00000126091 ST3GAL3
ENST00000351035 0.712620912149347 0.387082734431697 -0.0751219768806804 ENSG00000126091 ST3GAL3
ENST00000479383 0.595763380072622 0.250806205124247 0.107114882159488 ENSG00000126091 ST3GAL3
ENST00000347631 0.71876252914222 0.395051029486529 -0.0745065440712212 ENSG00000126091 ST3GAL3
ENST00000484868 0.743960075597413 0.432129034542706 0.0758820588921049 ENSG00000126091 ST3GAL3
ENST00000461066 0.587836155356571 0.242492199726457 0.108957618370024 ENSG00000126091 ST3GAL3
ENST00000437753 0.346470429945188 0.0762473726449424 0.193921478115507 ENSG00000229444 RP11-184I16.4
ENST00000533997 0.668901489733614 0.330236061306142 -0.0878601663787167 ENSG00000126091 ST3GAL3
ENST00000469715 0.668901489733614 0.330236061306142 -0.0878601663787167 ENSG00000126091 ST3GAL3
ENST00000490541 0.668901489733614 0.330236061306142 -0.0878601663787167 ENSG00000126091 ST3GAL3
ENST00000528371 0.668901489733614 0.330236061306142 -0.0878601663787167 ENSG00000126091 ST3GAL3
ENST00000530581 0.668901489733614 0.330236061306142 -0.0878601663787167 ENSG00000126091 ST3GAL3
ENST00000531816 0.668901489733614 0.330236061306142 -0.0878601663787167 ENSG00000126091 ST3GAL3
ENST00000531993 0.668901489733614 0.330236061306142 -0.0878601663787167 ENSG00000126091 ST3GAL3
ENST00000533212 0.668901489733614 0.330236061306142 -0.0878601663787167 ENSG00000126091 ST3GAL3
ENST00000533933 0.668901489733614 0.330236061306142 -0.0878601663787167 ENSG00000126091 ST3GAL3
ENST00000372369 0.668901489733614 0.330236061306142 -0.0878601663787167 ENSG00000126091 ST3GAL3
ENST00000372372 0.668901489733614 0.330236061306142 -0.0878601663787167 ENSG00000126091 ST3GAL3
ENST00000372368 0.668901489733614 0.330236061306142 -0.0878601663787167 ENSG00000126091 ST3GAL3
ENST00000372367 0.668901489733614 0.330236061306142 -0.0878601663787167 ENSG00000126091 ST3GAL3
ENST00000372366 0.668901489733614 0.330236061306142 -0.0878601663787167 ENSG00000126091 ST3GAL3
ENST00000372365 0.668901489733614 0.330236061306142 -0.0878601663787167 ENSG00000126091 ST3GAL3
ENST00000361746 0.668901489733614 0.330236061306142 -0.0878601663787167 ENSG00000126091 ST3GAL3
ENST00000332628 0.668901489733614 0.330236061306142 -0.0878601663787167 ENSG00000126091 ST3GAL3
ENST00000531451 0.67149965865221 0.333252564308786 -0.0873323825969308 ENSG00000126091 ST3GAL3
ENST00000372362 0.67149965865221 0.333252564308786 -0.0873323825969308 ENSG00000126091 ST3GAL3
ENST00000361812 0.67149965865221 0.333252564308786 -0.0873323825969308 ENSG00000126091 ST3GAL3
ENST00000461375 0.430855127747594 0.120988082547399 -0.155343705101996 ENSG00000126091 ST3GAL3
ENST00000490502 0.0422957182749481 0.00207998682407346 -0.33188331278456 ENSG00000126091 ST3GAL3
ENST00000495482 0.3607639787929 0.0835094275323043 -0.215383164349478 ENSG00000126091 ST3GAL3
ENST00000446167 0.733406506368398 0.416587389740085 -0.109566457637672 ENSG00000237950 RP11-7O11.3
ENST00000445226 0.787423238366161 0.502040186474638 -0.0906361404019932 ENSG00000237950 RP11-7O11.3
ENST00000412378 0.760522903653385 0.456983838218173 -0.0978265497026731 ENSG00000237950 RP11-7O11.3
ENST00000372343 0.522331100693782 0.184538343203463 0.0984703878759864 ENSG00000117408 IPO13
ENST00000489061 0.667597676934648 0.32797908737365 0.125888362719322 ENSG00000117408 IPO13
ENST00000489773 0.63368804181218 0.289365126783605 0.100304294976415 ENSG00000117408 IPO13
ENST00000492152 0.450133476061015 0.132959040536807 0.184875051135986 ENSG00000117408 IPO13
ENST00000372339 0.971491539008286 0.910370578558276 0.0144390131272418 ENSG00000117408 IPO13
ENST00000471934 0.833195922832164 0.583743687943763 -0.053888095523503 ENSG00000132768 DPH2
ENST00000476260 0.998279447007714 0.993422849739678 -0.000818152374002923 ENSG00000132768 DPH2
ENST00000255108 0.961116989911452 0.882358954452911 -0.0115661560447926 ENSG00000132768 DPH2
ENST00000412950 0.972853015480149 0.915035856897152 -0.008695021062967 ENSG00000132768 DPH2
ENST00000524776 0.972853015480149 0.915035856897152 -0.008695021062967 ENSG00000132768 DPH2
ENST00000495421 0.961116989911452 0.882358954452911 -0.0115661560447926 ENSG00000132768 DPH2
ENST00000530988 0.878867637797636 0.676999204209083 -0.0433022700161535 ENSG00000132768 DPH2
ENST00000527567 0.95480796302151 0.864258228514429 -0.016396888680049 ENSG00000132768 DPH2
ENST00000492306 0.994958934959597 0.983516736793587 0.00205033468885331 ENSG00000132768 DPH2
ENST00000490861 0.977372143287249 0.928966652661858 -0.00861887262771495 ENSG00000132768 DPH2
ENST00000396758 0.956038168052176 0.868256332109316 -0.0129439140354317 ENSG00000132768 DPH2
ENST00000477294 0.918345316718245 0.769721027477268 -0.0273997065496665 ENSG00000132768 DPH2
ENST00000529729 0.971468642224574 0.910282722803654 -0.0108048753059787 ENSG00000132768 DPH2
ENST00000532140 0.960856663019764 0.881863893151055 -0.0143338342306885 ENSG00000132768 DPH2
ENST00000534786 0.993140245758687 0.978348281728466 -0.00274206951429571 ENSG00000132768 DPH2
ENST00000534655 0.774836600715371 0.480598478479952 0.0799329352764664 ENSG00000132768 DPH2
ENST00000459879 0.978509061987584 0.933378200384783 -0.00686580264607969 ENSG00000132768 DPH2
ENST00000527319 0.954553298859038 0.863488731752634 -0.0148445313002476 ENSG00000132768 DPH2
ENST00000472505 0.0440189256672919 0.00221361530437874 -0.261749065103273 ENSG00000117410 ATP6V0B
ENST00000472174 0.122834104240111 0.0112661823260062 -0.215643195313381 ENSG00000117410 ATP6V0B
ENST00000532642 0.12309439549365 0.0113123594449007 -0.215809223553138 ENSG00000117410 ATP6V0B
ENST00000236067 0.122822079074187 0.0112611850984686 -0.215836305628531 ENSG00000117410 ATP6V0B
ENST00000471859 0.12652692382042 0.0118375765964566 -0.214304681594286 ENSG00000117410 ATP6V0B
ENST00000472277 0.0676296061240871 0.00428455835357299 -0.241538588654801 ENSG00000117410 ATP6V0B
ENST00000461670 0.044062242676627 0.00221746277048281 -0.270979402328139 ENSG00000117410 ATP6V0B
ENST00000468183 0.122822079074187 0.0112611850984686 -0.215836305628531 ENSG00000117410 ATP6V0B
ENST00000473485 0.122822079074187 0.0112611850984686 -0.215836305628531 ENSG00000117410 ATP6V0B
ENST00000496131 0.0465680702522681 0.00241458819244868 -0.260532961232994 ENSG00000117410 ATP6V0B
ENST00000498208 0.0324843270636281 0.00139782368912492 -0.281163244318889 ENSG00000117410 ATP6V0B
ENST00000532072 0.138905034552531 0.0138211648244756 -0.236615414569905 ENSG00000117410 ATP6V0B
ENST00000498664 0.342714646923368 0.0746960887805182 -0.154854853145613 ENSG00000117410 ATP6V0B
ENST00000372324 0.31058982009186 0.0607621126136675 -0.212410547970827 ENSG00000117411 B4GALT2
ENST00000497866 0.300625814793497 0.0569626015021243 -0.264776776985788 ENSG00000117411 B4GALT2
ENST00000434555 0.33615624531712 0.0717217637117508 -0.203097807101362 ENSG00000117411 B4GALT2
ENST00000356836 0.323479387381724 0.0661312712845143 -0.206109753010128 ENSG00000117411 B4GALT2
ENST00000309519 0.357975844273517 0.0821345723636414 -0.20283564795759 ENSG00000117411 B4GALT2
ENST00000485678 0.599511874569458 0.254461644988301 -0.150633611167694 ENSG00000117411 B4GALT2
ENST00000486064 0.665825744112938 0.326136465402518 0.123357248842593 ENSG00000159214 CCDC24
ENST00000372307 0.831715232338505 0.580432210049734 0.045567430966375 ENSG00000196517 SLC6A9
ENST00000372318 0.653913355455026 0.311918462517486 0.126998459931837 ENSG00000159214 CCDC24
ENST00000460543 0.83772450901768 0.5921541936587 0.071867114030793 ENSG00000159214 CCDC24
ENST00000463846 0.653970623754598 0.312051629452119 0.126925429173108 ENSG00000159214 CCDC24
ENST00000490563 0.653970623754598 0.312051629452119 0.126925429173108 ENSG00000159214 CCDC24
ENST00000490064 0.695239667612788 0.364398425190503 0.113690999673604 ENSG00000159214 CCDC24
ENST00000486504 0.654836035190029 0.313134039440937 0.125792752137729 ENSG00000159214 CCDC24
ENST00000485811 0.690250190379144 0.357860027041133 0.115418361878699 ENSG00000159214 CCDC24
ENST00000372306 0.809767456994092 0.540574979844188 0.0486331495526496 ENSG00000196517 SLC6A9
ENST00000466180 0.666423825377059 0.326732600146988 0.121895690937412 ENSG00000159214 CCDC24
ENST00000479055 0.534781611006422 0.194371345176857 0.16341251482899 ENSG00000159214 CCDC24
ENST00000372310 0.890008768970498 0.702413584845806 0.0302454675766757 ENSG00000196517 SLC6A9
ENST00000475075 0.873584621512937 0.665165657055146 0.0355206546635002 ENSG00000196517 SLC6A9
ENST00000357730 0.906013437033458 0.738329299454277 0.0280030759507155 ENSG00000196517 SLC6A9
ENST00000360584 0.906013437033458 0.738329299454277 0.0280030759507155 ENSG00000196517 SLC6A9
ENST00000537678 0.872878924331799 0.66410317052196 0.0373824568232732 ENSG00000196517 SLC6A9
ENST00000492434 0.617228622850665 0.271748493791644 0.10834581916498 ENSG00000196517 SLC6A9
ENST00000528803 0.57964389576649 0.234514074444479 0.128632281944188 ENSG00000196517 SLC6A9
ENST00000489764 0.571404490811575 0.226226612741687 0.120668926391416 ENSG00000196517 SLC6A9
ENST00000466926 0.588859623756602 0.243476212695611 0.115860267551679 ENSG00000196517 SLC6A9
ENST00000533007 0.862901901223412 0.641639035635633 0.0625947976634372 ENSG00000196517 SLC6A9
ENST00000361745 0.462126644240709 0.141027314585375 -0.102910773597626 ENSG00000178028 DMAP1
ENST00000446292 0.373754750005146 0.0896116130392565 -0.115858787374208 ENSG00000178028 DMAP1
ENST00000440641 0.447938682693178 0.13155594002181 -0.106214144645592 ENSG00000178028 DMAP1
ENST00000436069 0.672954243882382 0.335276862560213 -0.0943133202539551 ENSG00000178028 DMAP1
ENST00000437511 0.403711924572062 0.105150354409107 -0.112129123653235 ENSG00000178028 DMAP1
ENST00000475794 0.558788861507764 0.214968248295139 -0.11470731404651 ENSG00000178028 DMAP1
ENST00000471829 0.427655944738899 0.119299323597231 -0.108714008234669 ENSG00000178028 DMAP1
ENST00000487922 0.373768742211424 0.0896231982773927 -0.11841830540557 ENSG00000178028 DMAP1
ENST00000315913 0.462126644240709 0.141027314585375 -0.102910773597626 ENSG00000178028 DMAP1
ENST00000372289 0.462126644240709 0.141027314585375 -0.102910773597626 ENSG00000178028 DMAP1
ENST00000463950 0.779786454162844 0.489615237948234 -0.0692101018986809 ENSG00000178028 DMAP1
ENST00000372290 0.413056022925259 0.11047782648121 -0.124005854765993 ENSG00000178028 DMAP1
ENST00000488433 0.433681972122226 0.122606966978431 -0.114407204127195 ENSG00000178028 DMAP1
ENST00000483741 0.899864861012481 0.724208916500582 -0.0389875648602215 ENSG00000178028 DMAP1
ENST00000494092 0.846820273907235 0.610895428038593 -0.0640003665158831 ENSG00000178028 DMAP1
ENST00000372257 0.0809842162015263 0.00572403225663275 0.191361341241119 ENSG00000117419 ERI3
ENST00000372259 0.267860033203975 0.045665378143271 0.1535517120134 ENSG00000117419 ERI3
ENST00000456170 0.261418796879143 0.0436387916942974 0.1560571940875 ENSG00000117419 ERI3
ENST00000537474 0.108421650104657 0.00910053893532078 0.185714835887992 ENSG00000117419 ERI3
ENST00000489710 0.278827481255924 0.0493740947140204 0.154179628149247 ENSG00000117419 ERI3
ENST00000479101 0.27955441649801 0.0495813302269553 0.157234227952781 ENSG00000117419 ERI3
ENST00000462341 0.160508974598849 0.0178393392012999 0.203026511549738 ENSG00000117419 ERI3
ENST00000452396 0.084965242640231 0.0061417967859179 0.207756601727829 ENSG00000117419 ERI3
ENST00000495828 0.0622225614649597 0.00375710830816858 0.202910152378809 ENSG00000117419 ERI3
ENST00000457571 0.0353217170502317 0.00157599094474947 0.229623132763479 ENSG00000117419 ERI3
ENST00000355387 0.690418024668616 0.358165960886152 0.055770994213897 ENSG00000187147 RNF220
ENST00000361799 0.690418024668616 0.358165960886152 0.055770994213897 ENSG00000187147 RNF220
ENST00000372247 0.682787988754387 0.348483175335142 0.0568540469687855 ENSG00000187147 RNF220
ENST00000443020 0.71323719249308 0.387746078590674 0.0564978034453758 ENSG00000187147 RNF220
ENST00000453863 0.952839511487828 0.859326040619222 0.0172510647531794 ENSG00000187147 RNF220
ENST00000335497 0.775182460479177 0.481208517539193 0.049830285888533 ENSG00000187147 RNF220
ENST00000440132 0.777120644441699 0.485174196527937 0.048465451131385 ENSG00000187147 RNF220
ENST00000474064 0.688037627637563 0.355155829525925 0.0587815115296674 ENSG00000187147 RNF220
ENST00000471494 0.772523748954262 0.476051347961158 0.052761121773898 ENSG00000187147 RNF220
ENST00000488865 0.918964707118156 0.771755627662506 0.0280846393138352 ENSG00000187147 RNF220
ENST00000497469 0.830315595327442 0.5779133749669 0.0402531488286004 ENSG00000187147 RNF220
ENST00000475378 0.750752488979489 0.441374258430662 0.0514717780263665 ENSG00000187147 RNF220
ENST00000484745 0.742806071364359 0.430483828435753 0.0496270870779723 ENSG00000187147 RNF220
ENST00000372242 0.685975559705437 0.352613229651535 0.0572619911319941 ENSG00000126106 TMEM53
ENST00000372243 0.685975559705437 0.352613229651535 0.0572619911319941 ENSG00000126106 TMEM53
ENST00000372244 0.685975559705437 0.352613229651535 0.0572619911319941 ENSG00000126106 TMEM53
ENST00000495630 0.635536435938859 0.291665947379447 0.064419766258897 ENSG00000126106 TMEM53
ENST00000474394 0.598802244017774 0.253954298739856 0.0726729363183993 ENSG00000187147 RNF220
ENST00000480686 0.6816409194407 0.347085348720926 0.0610729402655073 ENSG00000187147 RNF220
ENST00000474956 0.698387153925144 0.368119206882173 0.0660693526495762 ENSG00000187147 RNF220
ENST00000424484 0.92714679735757 0.792149802157936 -0.0244770228279344 ENSG00000198520 C1orf228
ENST00000455805 0.759485209559407 0.455377371325411 -0.102186796027664 ENSG00000198520 C1orf228
ENST00000458657 0.707285293519336 0.379552070341131 -0.0733912265183664 ENSG00000198520 C1orf228
ENST00000441519 0.759485209559407 0.455377371325411 -0.102186796027664 ENSG00000198520 C1orf228
ENST00000357508 0.707285293519336 0.379552070341131 -0.0733912265183664 ENSG00000198520 C1orf228
ENST00000535358 0.707285293519336 0.379552070341131 -0.0733912265183664 ENSG00000198520 C1orf228
ENST00000421398 0.905041265689822 0.735746671991789 -0.0313672994941047 ENSG00000198520 C1orf228
ENST00000444751 0.925226346643524 0.787782342611546 -0.0252261122554789 ENSG00000198520 C1orf228
ENST00000434068 0.917135235187285 0.766073810538092 -0.0290320090874854 ENSG00000198520 C1orf228
ENST00000434520 0.963439283464089 0.888777343177701 -0.0143319714369932 ENSG00000198520 C1orf228
ENST00000427321 0.955934837922816 0.867642870350289 0.019251013989188 ENSG00000198520 C1orf228
ENST00000446792 0.954919808380247 0.864766436666541 0.0200152572957973 ENSG00000198520 C1orf228
ENST00000444525 0.93716843786495 0.816396270363901 0.0280017706098324 ENSG00000198520 C1orf228
ENST00000440383 0.943615131908676 0.834497876477584 0.024579684760844 ENSG00000198520 C1orf228
ENST00000427336 0.962798415066612 0.887034768847892 0.016646856251234 ENSG00000198520 C1orf228
ENST00000418779 0.82745848303561 0.572355324319945 -0.0645942533101846 ENSG00000198520 C1orf228
ENST00000568406 0.694896958995342 0.363783247031816 -0.107392801599722 ENSG00000198520 C1orf228
ENST00000372224 0.54182013784919 0.200192218264702 0.153663355584379 ENSG00000142945 KIF2C
ENST00000372218 0.530572782983057 0.190757532495751 0.156968117064169 ENSG00000142945 KIF2C
ENST00000372222 0.455803198718573 0.136760367620881 0.185800938508992 ENSG00000142945 KIF2C
ENST00000372217 0.629061330696177 0.284807530295444 0.131748299971063 ENSG00000142945 KIF2C
ENST00000428791 0.646948213515328 0.304422773937418 0.115437228288831 ENSG00000225721 RP11-269F19.2
ENST00000497035 0.478311491246317 0.151617042491166 -0.098700257778385 ENSG00000142937 RPS8
ENST00000396651 0.502061774417663 0.168851878962022 -0.0947473844683354 ENSG00000142937 RPS8
ENST00000372209 0.502336834826352 0.168980793922299 -0.0947311372168792 ENSG00000142937 RPS8
ENST00000470475 0.256724961670589 0.0419158147854096 -0.147845876804158 ENSG00000142937 RPS8
ENST00000485390 0.502041974037853 0.168840671494489 -0.0947562753133641 ENSG00000142937 RPS8
ENST00000464658 0.634970627491824 0.290669869239583 -0.0736704281929417 ENSG00000142937 RPS8
ENST00000484599 0.612485516539999 0.267154018167391 -0.0772710014855084 ENSG00000142937 RPS8
ENST00000474582 0.971516543296255 0.910577342322913 -0.00814829137039188 ENSG00000142937 RPS8
ENST00000372201 0.995919662768396 0.986301609294419 -0.00100214764181729 ENSG00000173846 PLK3
ENST00000465443 0.994034559730305 0.981217159347289 -0.00137497919489293 ENSG00000173846 PLK3
ENST00000476731 0.972067181718351 0.912482140035434 0.00727119524757719 ENSG00000173846 PLK3
ENST00000492398 0.957111988542521 0.870758621867572 0.0103369319532859 ENSG00000173846 PLK3
ENST00000461358 0.862837310210103 0.641416405219608 -0.0333939569961601 ENSG00000173846 PLK3
ENST00000461769 0.880203350114143 0.680339727673346 0.0336142722737887 ENSG00000173846 PLK3
ENST00000493100 0.644272018136451 0.301453301933243 0.0781119727984445 ENSG00000173846 PLK3
ENST00000339355 0.804447229938028 0.531412112376036 0.0627585161488256 ENSG00000188396 TCTEX1D4
ENST00000372200 0.637800144069802 0.294055983315672 0.0939372370662286 ENSG00000188396 TCTEX1D4
ENST00000450269 0.794475609482846 0.513595722260066 0.0484851615850617 ENSG00000222009 BTBD19
ENST00000453418 0.794475609482846 0.513595722260066 0.0484851615850617 ENSG00000222009 BTBD19
ENST00000409335 0.678924552247404 0.34329111019636 0.0718662207009936 ENSG00000222009 BTBD19
ENST00000439563 0.636419953742035 0.292688257324727 0.0776766494167713 ENSG00000222009 BTBD19
ENST00000485668 0.854824772203737 0.626863239017869 0.0342654391591814 ENSG00000222009 BTBD19
ENST00000482715 0.633394202230649 0.289044845121792 0.0816007843967835 ENSG00000222009 BTBD19
ENST00000475105 0.454136106137044 0.135554743245689 0.127999098759263 ENSG00000222009 BTBD19
ENST00000495433 0.737443074088699 0.422876135915354 0.0768495276012503 ENSG00000222009 BTBD19
ENST00000489976 0.799350160392699 0.522610700883633 0.0715798976152131 ENSG00000222009 BTBD19
ENST00000464114 0.864731700155766 0.646196701094679 -0.0451626689813291 ENSG00000222009 BTBD19
ENST00000438067 0.968493930808547 0.902000603356237 -0.0165550310530284 ENSG00000117425 PTCH2
ENST00000447098 0.886166841450924 0.692654559596645 -0.0479477690372482 ENSG00000117425 PTCH2
ENST00000372192 0.827965380544116 0.573337203521344 -0.0762207677320961 ENSG00000117425 PTCH2
ENST00000439363 0.324724806048822 0.0667045730748456 0.128527830535128 ENSG00000070785 EIF2B3
ENST00000360403 0.318601668409207 0.0641335118739637 0.113799782720345 ENSG00000070785 EIF2B3
ENST00000486491 0.0710064840518265 0.00462626387332427 0.260356405088866 ENSG00000070785 EIF2B3
ENST00000372183 0.752854757565866 0.445004200518069 0.0516934666295957 ENSG00000070785 EIF2B3
ENST00000480675 0.564941273748731 0.220883973577021 0.0829099028067317 ENSG00000070785 EIF2B3
ENST00000477953 0.655880984984752 0.31447300938869 0.0715350636556374 ENSG00000070785 EIF2B3
ENST00000372182 0.735320789351892 0.419185010735252 0.0619114161516617 ENSG00000070785 EIF2B3
ENST00000487532 0.704387079634987 0.375648434330121 0.0733593479744825 ENSG00000070785 EIF2B3
ENST00000497010 0.635498752197473 0.291631293373051 0.102643777135758 ENSG00000070785 EIF2B3
ENST00000372168 0.946209913724606 0.841611718679556 0.0159135922985679 ENSG00000126107 HECTD3
ENST00000372172 0.944480013898548 0.836766715893929 -0.0164154908275178 ENSG00000126107 HECTD3
ENST00000486132 0.936600128052108 0.814543764324458 -0.0214735210707329 ENSG00000126107 HECTD3
ENST00000486296 0.962752777693051 0.886730748349957 -0.0124204097381853 ENSG00000126107 HECTD3
ENST00000466423 0.870731499293418 0.65947176906288 -0.0377095294510759 ENSG00000126107 HECTD3
ENST00000487488 0.891761140092183 0.706626267742466 0.0360136912420543 ENSG00000126107 HECTD3
ENST00000484564 0.776033421438948 0.483078309185415 -0.0859730706837163 ENSG00000126107 HECTD3
ENST00000246337 0.102625307900976 0.00828711863041917 -0.260463796767354 ENSG00000126088 UROD
ENST00000491773 0.0433788566459762 0.00216224231766483 -0.316034771451878 ENSG00000126088 UROD
ENST00000463092 0.0329383391985563 0.00142309763127635 -0.332622829593488 ENSG00000126088 UROD
ENST00000461035 0.0263489285094923 0.0010395773154695 -0.358616614094423 ENSG00000126088 UROD
ENST00000491300 0.0770770486745291 0.00527299678268898 -0.278199148468305 ENSG00000126088 UROD
ENST00000434478 0.0674659923026416 0.00426930319741578 -0.286071535533202 ENSG00000126088 UROD
ENST00000494399 0.101655779882682 0.00815504417301122 -0.261258397113503 ENSG00000126088 UROD
ENST00000460334 0.0496141699552291 0.00266227637586924 -0.308533564746223 ENSG00000126088 UROD
ENST00000462688 0.0775949822166982 0.00533954302144022 -0.27799184189708 ENSG00000126088 UROD
ENST00000460906 0.0452597374141637 0.00230616474329277 -0.313442293357009 ENSG00000126088 UROD
ENST00000490385 0.0577586092396546 0.00334680846066652 -0.302600995174736 ENSG00000126088 UROD
ENST00000469548 0.0742491591871221 0.0049655945599273 -0.284451475042718 ENSG00000126088 UROD
ENST00000486699 0.0674395006049975 0.00426701581092129 -0.289922046492933 ENSG00000126088 UROD
ENST00000478467 0.0632312386625302 0.00386665057700219 -0.29321860426342 ENSG00000126088 UROD
ENST00000428106 0.0554792291763106 0.00313388746523702 -0.300359263546206 ENSG00000126088 UROD
ENST00000496439 0.0282087204571336 0.00114362094967135 -0.336881218525984 ENSG00000126088 UROD
ENST00000473012 0.0201958806219209 0.000699019725880406 -0.350553612363116 ENSG00000126088 UROD
ENST00000472254 0.741399914350692 0.428739971864217 -0.0965890224842409 ENSG00000126088 UROD
ENST00000466193 0.751496118979581 0.442515430577417 -0.101307537154937 ENSG00000126088 UROD
ENST00000465678 0.674143736379953 0.337190962987627 -0.128117802113484 ENSG00000126088 UROD
ENST00000359600 0.844970107915783 0.606952192102142 0.0547412251483504 ENSG00000162415 ZSWIM5
ENST00000464588 0.731037010811918 0.412130750130037 0.0809230554406126 ENSG00000162415 ZSWIM5
ENST00000528332 0.336704382038857 0.0720256553999464 0.160408760456005 ENSG00000132781 MUTYH
ENST00000529984 0.336704382038857 0.0720256553999464 0.160408760456005 ENSG00000132781 MUTYH
ENST00000372110 0.337469996891694 0.0724660855704342 0.160991877030905 ENSG00000132781 MUTYH
ENST00000372115 0.333217129528194 0.0703498947681091 0.161099566471886 ENSG00000132781 MUTYH
ENST00000481571 0.337469996891694 0.0724660855704342 0.160991877030905 ENSG00000132781 MUTYH
ENST00000372098 0.337469996891694 0.0724660855704342 0.160991877030905 ENSG00000132781 MUTYH
ENST00000355498 0.355913232935794 0.0812453749312218 0.162947655881766 ENSG00000132781 MUTYH
ENST00000475516 0.348100222243028 0.0771975733168487 0.164940992625052 ENSG00000132781 MUTYH
ENST00000485271 0.900629461476845 0.725779632101173 0.0492186052857679 ENSG00000132781 MUTYH
ENST00000372104 0.30361418913889 0.0580947430294973 0.178173700871656 ENSG00000132781 MUTYH
ENST00000448481 0.30361418913889 0.0580947430294973 0.178173700871656 ENSG00000132781 MUTYH
ENST00000456914 0.308836965512737 0.0600893736369811 0.176712846032881 ENSG00000132781 MUTYH
ENST00000354383 0.348100222243028 0.0771975733168487 0.164940992625052 ENSG00000132781 MUTYH
ENST00000488731 0.325878390098829 0.0672062734728781 0.171128528636517 ENSG00000132781 MUTYH
ENST00000372100 0.355913232935794 0.0812453749312218 0.162947655881766 ENSG00000132781 MUTYH
ENST00000450313 0.333217129528194 0.0703498947681091 0.161099566471886 ENSG00000132781 MUTYH
ENST00000531105 0.336638105907054 0.071971531670331 0.16792042032749 ENSG00000132781 MUTYH
ENST00000467459 0.358004274763998 0.0821670423068383 0.208474783662068 ENSG00000132781 MUTYH
ENST00000482094 0.492619774366863 0.161508022345896 0.174623730193507 ENSG00000132781 MUTYH
ENST00000529892 0.313389635392035 0.061870201656552 0.231761184031948 ENSG00000132781 MUTYH
ENST00000533178 0.188383954884579 0.0237646968238315 0.225068749621551 ENSG00000132781 MUTYH
ENST00000528013 0.293301986567807 0.0541321854426111 0.179991076902505 ENSG00000132781 MUTYH
ENST00000412971 0.305050563613184 0.0586439057434864 0.17170746245338 ENSG00000132781 MUTYH
ENST00000462388 0.0769017318620669 0.00525446283059321 0.348120044824767 ENSG00000132781 MUTYH
ENST00000466231 0.206576844584658 0.0280287005572687 0.300778768261265 ENSG00000132781 MUTYH
ENST00000470256 0.330216392061887 0.0689517276861586 0.173725235493059 ENSG00000132781 MUTYH
ENST00000461495 0.382742440544617 0.0941521229931599 0.154876797027642 ENSG00000132781 MUTYH
ENST00000435155 0.358564074978822 0.0824384549407284 0.164842094799346 ENSG00000132781 MUTYH
ENST00000467940 0.39565660854487 0.100866788346297 0.147650347082571 ENSG00000132781 MUTYH
ENST00000478796 0.13399961058797 0.0130042367148962 0.295035092296752 ENSG00000132781 MUTYH
ENST00000525160 0.430038216957192 0.120489866334198 0.14345578934189 ENSG00000132781 MUTYH
ENST00000479746 0.379080079315665 0.0923635651345185 0.164068340205122 ENSG00000132781 MUTYH
ENST00000492494 0.367972004123624 0.0869283479903934 0.165800777047034 ENSG00000132781 MUTYH
ENST00000483642 0.47819128325814 0.151542097582378 0.132724932699536 ENSG00000132781 MUTYH
ENST00000481139 0.478437826280394 0.151665757506974 0.133901735582195 ENSG00000132781 MUTYH
ENST00000485484 0.392349211562715 0.0991954181161676 0.159759470277699 ENSG00000132781 MUTYH
ENST00000476789 0.452860425170711 0.134648054739026 0.137927782287725 ENSG00000132781 MUTYH
ENST00000462387 0.588571275912807 0.24315478934396 0.106950383745904 ENSG00000132781 MUTYH
ENST00000474703 0.682904867565504 0.348781457117408 0.0907184738909034 ENSG00000132781 MUTYH
ENST00000483127 0.661462061544013 0.320823248402547 0.095952479145849 ENSG00000132781 MUTYH
ENST00000534453 0.720468433175604 0.397291858114464 0.0855200258199443 ENSG00000132781 MUTYH
ENST00000372090 0.673090632749262 0.335511724884691 0.0877872108335546 ENSG00000132773 TOE1
ENST00000477731 0.245187043115734 0.0383548316601532 0.220569687768216 ENSG00000132773 TOE1
ENST00000539779 0.462583651652579 0.141279931007254 0.140027423578777 ENSG00000132773 TOE1
ENST00000471337 0.351160052070629 0.0788021965696947 0.183983138297905 ENSG00000132773 TOE1
ENST00000495703 0.470887659681505 0.146695662781347 0.138260559831572 ENSG00000132773 TOE1
ENST00000460057 0.345873248677461 0.0759766453929388 0.216893680472395 ENSG00000132773 TOE1
ENST00000372084 0.43613580444534 0.124142296589704 0.131611605048398 ENSG00000070759 TESK2
ENST00000372086 0.389778804602809 0.0979227502599597 0.135682055105473 ENSG00000070759 TESK2
ENST00000341771 0.389778804602809 0.0979227502599597 0.135682055105473 ENSG00000070759 TESK2
ENST00000486676 0.38944798803226 0.0977703879867183 0.135680460703959 ENSG00000070759 TESK2
ENST00000538496 0.402011619133214 0.104136746594758 0.134171589447337 ENSG00000070759 TESK2
ENST00000493974 0.717751795882976 0.393270840226148 0.0858024813546223 ENSG00000070759 TESK2
ENST00000451835 0.593768853297645 0.24850061103757 0.104301340973135 ENSG00000070759 TESK2
ENST00000415578 0.977530038192603 0.929888505989103 0.0121509900915646 ENSG00000236624 CCDC163P
ENST00000515561 0.978551950945001 0.933614438208481 0.0115022507965835 ENSG00000236624 CCDC163P
ENST00000401061 0.704337778068959 0.375448786131736 0.0902391311451726 ENSG00000132763 MMACHC
ENST00000262746 0.421979347838012 0.115845183161752 0.139890205426775 ENSG00000117450 PRDX1
ENST00000319248 0.422659288063012 0.116199010076926 0.139771094585477 ENSG00000117450 PRDX1
ENST00000372079 0.421623323587731 0.115572918276489 0.140010314995264 ENSG00000117450 PRDX1
ENST00000447184 0.454056727115818 0.135477241078546 0.13542022772731 ENSG00000117450 PRDX1
ENST00000424390 0.451655033851311 0.133924745629402 0.135959369132608 ENSG00000117450 PRDX1
ENST00000483583 0.539235255009534 0.19815115666409 0.1214939320554 ENSG00000117450 PRDX1
ENST00000372070 0.528378430375771 0.189128430064224 -0.0746381127463038 ENSG00000117448 AKR1A1
ENST00000434299 0.583651283389974 0.238456516613111 -0.072795950426715 ENSG00000117448 AKR1A1
ENST00000496999 0.758487408288066 0.45368401633571 -0.0475038378673774 ENSG00000117448 AKR1A1
ENST00000476957 0.564787160857087 0.220758510434035 -0.0732028887142618 ENSG00000117448 AKR1A1
ENST00000481885 0.77678456035115 0.484546471932833 -0.0449976749650577 ENSG00000117448 AKR1A1
ENST00000351829 0.663735108879509 0.323498247817052 -0.0570617612880073 ENSG00000117448 AKR1A1
ENST00000471651 0.927061196621849 0.79180790565331 -0.0175182283199345 ENSG00000117448 AKR1A1
ENST00000497973 0.477621867114352 0.151130103172937 -0.101228295999782 ENSG00000117448 AKR1A1
ENST00000473038 0.470044819509229 0.146190859524523 -0.109843266497077 ENSG00000117448 AKR1A1
ENST00000495913 0.523249018295872 0.185263932497796 -0.10287571061996 ENSG00000117448 AKR1A1
ENST00000487654 0.666147201920984 0.326401929823941 -0.0755887020960373 ENSG00000117448 AKR1A1
ENST00000475919 0.425173251497247 0.117597588065074 -0.129394026399271 ENSG00000117448 AKR1A1
ENST00000475985 0.683112390162636 0.349282758702938 -0.08682082121965 ENSG00000117448 AKR1A1
ENST00000437901 0.257853845635906 0.0423266126333063 0.126510849997427 ENSG00000132780 NASP
ENST00000437362 0.258763020483374 0.0427108166071408 0.126410109109463 ENSG00000132780 NASP
ENST00000464190 0.573526614241936 0.228300312401166 0.081390577990227 ENSG00000132780 NASP
ENST00000528084 0.414510257020093 0.111344627005303 0.109474475851295 ENSG00000132780 NASP
ENST00000527359 0.150380617625272 0.0159248334352996 0.144867278749837 ENSG00000132780 NASP
ENST00000525515 0.240274763099502 0.0370465586757723 0.133990800037098 ENSG00000132780 NASP
ENST00000453748 0.204672400296018 0.0275428183654528 0.135947360831181 ENSG00000132780 NASP
ENST00000402363 0.119491951576581 0.0107327272461208 0.143182334865608 ENSG00000132780 NASP
ENST00000537798 0.119571452845288 0.0107475992869313 0.143182405216912 ENSG00000132780 NASP
ENST00000527470 0.424729102027676 0.117340520655193 0.106604630777653 ENSG00000132780 NASP
ENST00000529333 0.395004215894188 0.100528041747162 0.110574043269799 ENSG00000132780 NASP
ENST00000531532 0.462177698143625 0.141068803361115 0.10909974068733 ENSG00000132780 NASP
ENST00000530840 0.0438764582536105 0.00220178754524031 0.246691814724839 ENSG00000132780 NASP
ENST00000528238 0.142886412523073 0.0145137519791331 0.143251823364899 ENSG00000132780 NASP
ENST00000534101 0.36782939838223 0.0868784149741262 0.115966020738564 ENSG00000132780 NASP
ENST00000350030 0.121727253489038 0.0110572652174857 0.140358594147902 ENSG00000132780 NASP
ENST00000470768 0.313695955576823 0.0620079484475718 0.124004084300029 ENSG00000132780 NASP
ENST00000372052 0.119980008590469 0.0108109291041103 0.143050875972767 ENSG00000132780 NASP
ENST00000351223 0.119980008590469 0.0108109291041103 0.143050875972767 ENSG00000132780 NASP
ENST00000530073 0.309239335731414 0.0602520006621186 0.115261186982663 ENSG00000132780 NASP
ENST00000481782 0.404932984833952 0.105825294330591 0.102275673238354 ENSG00000132780 NASP
ENST00000531612 0.365843966429195 0.0860630673344662 0.110709102503735 ENSG00000132780 NASP
ENST00000527932 0.272376028192618 0.0471886106161393 0.148892344296596 ENSG00000132780 NASP
ENST00000534450 0.161319717926797 0.0179977496522424 0.160527901816539 ENSG00000132780 NASP
ENST00000472408 0.807810906233777 0.536935513994669 0.0678131798652111 ENSG00000132780 NASP
ENST00000491755 0.951565776080386 0.856323853157635 -0.0197146843699953 ENSG00000159588 CCDC17
ENST00000482416 0.951303650607885 0.855731467106138 -0.0197972242053423 ENSG00000159588 CCDC17
ENST00000372044 0.956255736040771 0.868518681031475 -0.0181055841868842 ENSG00000159588 CCDC17
ENST00000421127 0.946538633839318 0.842631603370798 -0.0217605376294683 ENSG00000159588 CCDC17
ENST00000343901 0.934477214151008 0.808742299865716 -0.0265547733365438 ENSG00000159588 CCDC17
ENST00000528266 0.925392066556328 0.788384952818665 -0.0295786005025338 ENSG00000159588 CCDC17
ENST00000445048 0.942688431002043 0.832097761808694 -0.0231266017642025 ENSG00000159588 CCDC17
ENST00000479529 0.910852402395052 0.749527115314165 -0.0357369905360171 ENSG00000159588 CCDC17
ENST00000464739 0.776271346187678 0.483524831459731 -0.0905566594018221 ENSG00000159588 CCDC17
ENST00000525599 0.996303042290614 0.987755384803826 -0.00208609914379685 ENSG00000159588 CCDC17
ENST00000479235 0.326652357674188 0.0675233481949545 -0.10021243681683 ENSG00000159592 GPBP1L1
ENST00000290795 0.233750961936123 0.0351848049492625 -0.0776286003253545 ENSG00000159592 GPBP1L1
ENST00000355105 0.232916457046597 0.0349329318125983 -0.0776971705356684 ENSG00000159592 GPBP1L1
ENST00000467032 0.245789782120542 0.0385532400890057 -0.149225120586096 ENSG00000159592 GPBP1L1
ENST00000487436 0.821473510560314 0.561474067133138 -0.0396159671998812 ENSG00000159592 GPBP1L1
ENST00000468724 0.468269185416558 0.145101341266105 -0.100595449765634 ENSG00000159592 GPBP1L1
ENST00000498128 0.733406506368398 0.416509736396959 -0.0560527191221277 ENSG00000159592 GPBP1L1
ENST00000437848 0.440849798149176 0.127064234638334 -0.197493918325505 ENSG00000234329 RP11-767N6.2
ENST00000496278 0.84629095619401 0.609678393214345 0.0432351414147047 ENSG00000159592 GPBP1L1
ENST00000495616 0.847033506555648 0.611554997894548 0.0451077624745421 ENSG00000159592 GPBP1L1
ENST00000488278 0.101837231541186 0.00817540712198188 -0.12096201793277 ENSG00000159592 GPBP1L1
ENST00000480941 0.0976299340451787 0.00764466176728737 -0.122730040294842 ENSG00000159592 GPBP1L1
ENST00000480083 0.0942470166846009 0.00722880820617972 -0.123739373285534 ENSG00000159592 GPBP1L1
ENST00000493083 0.0998113491841038 0.00793664847978149 -0.125758185354909 ENSG00000159592 GPBP1L1
ENST00000460859 0.199783864927853 0.0264071774394249 -0.10986327218544 ENSG00000159592 GPBP1L1
ENST00000372025 0.84506698659807 0.607090268509737 -0.0375999270717491 ENSG00000159596 TMEM69
ENST00000496366 0.978056352718637 0.931963971738863 -0.00643135053308359 ENSG00000159596 TMEM69
ENST00000359942 0.314917766472632 0.0625093835299133 0.16641714863456 ENSG00000197429 IPP
ENST00000495072 0.434911124097896 0.123253909495569 0.180370153967682 ENSG00000197429 IPP
ENST00000396478 0.200922381210686 0.0266947902055161 0.217476444631766 ENSG00000197429 IPP
ENST00000470809 0.260351744369999 0.0432692864016758 0.209153815040144 ENSG00000086015 MAST2
ENST00000372009 0.0313540608167529 0.00132965237389787 0.205459665423389 ENSG00000086015 MAST2
ENST00000361297 0.0317042313502635 0.0013499595704536 0.205101820952718 ENSG00000086015 MAST2
ENST00000372008 0.0583101884115624 0.00339673051962155 0.203330567025499 ENSG00000086015 MAST2
ENST00000482881 0.201525425096477 0.0268772381786692 0.235365073217033 ENSG00000086015 MAST2
ENST00000262741 0.794269424956894 0.513321373132498 0.0778257178571299 ENSG00000117461 PIK3R3
ENST00000372006 0.79522252564505 0.514829516901649 0.0773581124098561 ENSG00000117461 PIK3R3
ENST00000340332 0.79522252564505 0.514795541846074 0.0774201376403913 ENSG00000117461 PIK3R3
ENST00000354242 0.79522252564505 0.514795541846074 0.0774201376403913 ENSG00000117461 PIK3R3
ENST00000420542 0.79522252564505 0.514795541846074 0.0774201376403913 ENSG00000117461 PIK3R3
ENST00000540385 0.854971844449543 0.62713374908455 0.0587260967913868 ENSG00000117461 PIK3R3
ENST00000423209 0.788646814736682 0.503920600858646 0.0812758456539287 ENSG00000117461 PIK3R3
ENST00000493202 0.801006321309494 0.525460611210448 0.0765128846981769 ENSG00000117461 PIK3R3
ENST00000425892 0.773282272399164 0.477275750844894 0.0867486890724109 ENSG00000117461 PIK3R3
ENST00000396420 0.769041186953456 0.470728646735609 0.0538261892638986 ENSG00000085998 POMGNT1
ENST00000371984 0.73602604132 0.420220634820962 0.0618587874672725 ENSG00000085998 POMGNT1
ENST00000371992 0.769041186953456 0.470728646735609 0.0538261892638986 ENSG00000085998 POMGNT1
ENST00000475642 0.294840528365622 0.0548353539723128 0.23203732062185 ENSG00000085998 POMGNT1
ENST00000535522 0.797076746444414 0.518362938213199 0.0513674545194011 ENSG00000085998 POMGNT1
ENST00000371986 0.73618910801029 0.420459928845769 0.0618171346654814 ENSG00000085998 POMGNT1
ENST00000480972 0.918716445596848 0.771097014838979 0.0374145247006445 ENSG00000085998 POMGNT1
ENST00000485714 0.868453763956523 0.654969337912219 -0.0473042801838165 ENSG00000085998 POMGNT1
ENST00000477114 0.346002346879795 0.0760301766025804 -0.216627386382567 ENSG00000085998 POMGNT1
ENST00000497439 0.595290390826127 0.250356951156065 0.122895740807143 ENSG00000085998 POMGNT1
ENST00000489985 0.568572245435709 0.224059582634737 0.144871428195709 ENSG00000085998 POMGNT1
ENST00000442598 0.551284025843584 0.207950761309005 -0.140222446645154 ENSG00000085999 RAD54L
ENST00000371975 0.548888747706678 0.205940417602574 -0.140597373028771 ENSG00000085999 RAD54L
ENST00000496156 0.473340624842045 0.14830890742213 -0.11010633661919 ENSG00000132128 LRRC41
ENST00000488942 0.644767659754296 0.301924704409092 -0.128655326122777 ENSG00000085999 RAD54L
ENST00000459678 0.756299619677626 0.449808515344276 -0.0979561096696699 ENSG00000085999 RAD54L
ENST00000343304 0.238280897758842 0.036452233191516 -0.110497799890424 ENSG00000132128 LRRC41
ENST00000472710 0.139786281433456 0.0139633047271295 -0.133438833896309 ENSG00000132128 LRRC41
ENST00000498402 0.437131143114774 0.124777835774624 -0.100205704334049 ENSG00000132128 LRRC41
ENST00000469150 0.435117940177052 0.123418954249403 -0.148582456383882 ENSG00000132128 LRRC41
ENST00000311672 0.42928551673422 0.120131184953962 -0.0960845755583888 ENSG00000173660 UQCRH
ENST00000489056 0.42928551673422 0.120131184953962 -0.0960845755583888 ENSG00000173660 UQCRH
ENST00000486951 0.301812844596363 0.0573987418284571 -0.126362237323566 ENSG00000173660 UQCRH
ENST00000496387 0.42928551673422 0.120131184953962 -0.0960845755583888 ENSG00000173660 UQCRH
ENST00000460947 0.305973637047311 0.0589738191190652 -0.13183468593403 ENSG00000173660 UQCRH
ENST00000474844 0.470830415742005 0.146663649674439 -0.100125221485391 ENSG00000117481 NSUN4
ENST00000307089 0.242869714055179 0.0377502983669717 -0.136891868660252 ENSG00000117481 NSUN4
ENST00000486270 0.497283476219477 0.164932168915532 -0.0994479440759376 ENSG00000117481 NSUN4
ENST00000536062 0.463523480888063 0.142121277096381 -0.102874144105041 ENSG00000117481 NSUN4
ENST00000469918 0.589853888108221 0.24451087147498 -0.0856584306807246 ENSG00000117481 NSUN4
ENST00000472157 0.44206140950546 0.127839413058622 -0.186601931745308 ENSG00000117481 NSUN4
ENST00000471871 0.463205043127033 0.1418640357878 -0.102172778492449 ENSG00000117481 NSUN4
ENST00000537428 0.501892388220292 0.168685785693051 -0.0967170388984795 ENSG00000117481 NSUN4
ENST00000498008 0.477860048029287 0.151253153695357 -0.0982296796116945 ENSG00000117481 NSUN4
ENST00000495427 0.560904595598274 0.217075644365298 -0.0849304497715541 ENSG00000117481 NSUN4
ENST00000475281 0.900969028168783 0.726564320586341 -0.0344804551280379 ENSG00000117481 NSUN4
ENST00000243167 0.933308498642406 0.806427719064146 0.0283661579840448 ENSG00000117480 FAAH
ENST00000493735 0.821010509770545 0.560622074024835 -0.0792518058585897 ENSG00000117480 FAAH
ENST00000484697 0.854913485115841 0.627014657721032 -0.0627154773604178 ENSG00000117480 FAAH
ENST00000602433 0.511205554921188 0.175919252440921 -0.102001161672501 ENSG00000269956 MKNK1-AS1
ENST00000342571 0.539842806087729 0.19868558898102 -0.0812794678737376 ENSG00000079277 MKNK1
ENST00000371946 0.822153447161956 0.562806584692085 -0.03224326096438 ENSG00000079277 MKNK1
ENST00000341183 0.82213823962211 0.562695570134091 -0.0322526608655671 ENSG00000079277 MKNK1
ENST00000371944 0.539842806087729 0.19868558898102 -0.0812794678737376 ENSG00000079277 MKNK1
ENST00000371945 0.822058373626228 0.562615860496968 -0.0322465153101467 ENSG00000079277 MKNK1
ENST00000524749 0.668531922921219 0.329421892132261 -0.0835240565694885 ENSG00000079277 MKNK1
ENST00000528077 0.834692332253148 0.586313495812212 -0.029677547616314 ENSG00000079277 MKNK1
ENST00000428112 0.889048506435779 0.699473507596275 -0.0208255571535632 ENSG00000079277 MKNK1
ENST00000532897 0.639723194361018 0.296301262071623 -0.0771943663232607 ENSG00000079277 MKNK1
ENST00000530528 0.749943091233401 0.440273345939128 0.0815835505837939 ENSG00000079277 MKNK1
ENST00000531355 0.892603089476624 0.708162998901244 -0.0199999206264977 ENSG00000079277 MKNK1
ENST00000470237 0.900602049980708 0.725699232428828 -0.0308911813741141 ENSG00000079277 MKNK1
ENST00000524417 0.475483835009447 0.149767754479776 -0.151384408956813 ENSG00000079277 MKNK1
ENST00000460098 0.663972868026968 0.323730003231201 -0.097866493567764 ENSG00000079277 MKNK1
ENST00000532783 0.62999757996374 0.285683578567507 -0.0740974472383648 ENSG00000079277 MKNK1
ENST00000496619 0.90909199324065 0.745290209563162 -0.0179891563370678 ENSG00000079277 MKNK1
ENST00000528237 0.629676585231532 0.285362657763193 -0.0840944856538672 ENSG00000079277 MKNK1
ENST00000526513 0.93097456559544 0.800974671214264 -0.0140020861593822 ENSG00000079277 MKNK1
ENST00000484301 0.964113699524901 0.890658285467088 -0.00797596448569392 ENSG00000079277 MKNK1
ENST00000545730 0.938600170289411 0.820129248303259 -0.0107069951752265 ENSG00000079277 MKNK1
ENST00000486716 0.870871826889851 0.659687821556785 -0.0255500959883464 ENSG00000079277 MKNK1
ENST00000480531 0.442218369462484 0.127936885971453 -0.141047764174679 ENSG00000079277 MKNK1
ENST00000529170 0.878197362213941 0.675604364946152 -0.0235415624219251 ENSG00000079277 MKNK1
ENST00000531769 0.919389312998136 0.772868265122485 -0.0136705258354057 ENSG00000079277 MKNK1
ENST00000465783 0.967167436347013 0.898928532863435 0.00860876872188752 ENSG00000079277 MKNK1
ENST00000474868 0.972324733501236 0.913464296748034 0.00737732622535073 ENSG00000079277 MKNK1
ENST00000532110 0.908442779892742 0.743948475241432 0.0223195839066544 ENSG00000079277 MKNK1
ENST00000477883 0.995013933149109 0.983798750316185 -0.00256273866579079 ENSG00000079277 MKNK1
ENST00000525888 0.929313560549231 0.797235934531473 0.0158283282762881 ENSG00000079277 MKNK1
ENST00000468852 0.835533616315197 0.588229109392504 -0.0421654698199853 ENSG00000079277 MKNK1
ENST00000319928 0.976534603711811 0.926613994862303 -0.00573049122516125 ENSG00000142961 MOB3C
ENST00000271139 0.806287146916014 0.53487807079955 -0.0394657651946162 ENSG00000142961 MOB3C
ENST00000371940 0.938096782729655 0.818893790597258 -0.0138767628003664 ENSG00000142961 MOB3C
ENST00000477318 0.998393603840811 0.994246614227802 -0.000537149450284862 ENSG00000142961 MOB3C
ENST00000576409 0.484588697102733 0.155823839383267 0.111129342418234 ENSG00000123472 ATPAF1
ENST00000371937 0.488612096716216 0.158733307146581 0.110353064512678 ENSG00000123472 ATPAF1
ENST00000574428 0.488612096716216 0.158733307146581 0.110353064512678 ENSG00000123472 ATPAF1
ENST00000492233 0.444298500962554 0.129235031123153 0.161075778059411 ENSG00000123472 ATPAF1
ENST00000526821 0.349390208337795 0.0778223395529396 0.152279378872301 ENSG00000123472 ATPAF1
ENST00000542495 0.360226751342681 0.0832187314325042 0.151762570620373 ENSG00000123472 ATPAF1
ENST00000529214 0.360226751342681 0.0832187314325042 0.151762570620373 ENSG00000123472 ATPAF1
ENST00000329231 0.697928623798283 0.36759055952016 0.0797995488799466 ENSG00000123472 ATPAF1
ENST00000534216 0.414400576913411 0.111221008182657 0.151537672100335 ENSG00000123472 ATPAF1
ENST00000532925 0.373997322622603 0.0897364110281686 0.156363578314756 ENSG00000123472 ATPAF1
ENST00000474020 0.809767456994092 0.540639870520613 0.0712034190553572 ENSG00000123472 ATPAF1
ENST00000487193 0.940634310846587 0.82555720759809 0.0250748912524861 ENSG00000123472 ATPAF1
ENST00000544071 0.523678825379175 0.185700769000024 -0.0641732614610811 ENSG00000159658 EFCAB14
ENST00000525633 0.920105260190806 0.774549104194916 -0.0344588720898714 ENSG00000123472 ATPAF1
ENST00000460928 0.615998602625442 0.270645167479241 0.152984993091179 ENSG00000123472 ATPAF1
ENST00000442839 0.808688118086409 0.538697627427831 -0.0370335877205891 ENSG00000228237 EFCAB14-AS1
ENST00000418985 0.808688118086409 0.538557444603371 -0.0371626166718963 ENSG00000228237 EFCAB14-AS1
ENST00000371933 0.514431672936207 0.178655962079856 -0.0683838387035735 ENSG00000159658 EFCAB14
ENST00000479745 0.708188583518158 0.380768652916301 -0.0582800803843184 ENSG00000159658 EFCAB14
ENST00000487741 0.658500855417831 0.317284511032919 -0.0669312683625847 ENSG00000159658 EFCAB14
ENST00000481623 0.527882296633878 0.18864519322184 -0.0964580485207247 ENSG00000159658 EFCAB14
ENST00000459797 0.915510864570253 0.761461942475091 -0.030297540565675 ENSG00000159658 EFCAB14
ENST00000484461 0.473009773534603 0.147924152779448 -0.0932512605886102 ENSG00000159658 EFCAB14
ENST00000371884 0.142700494977207 0.0144751965377615 -0.33084684756789 ENSG00000162367 TAL1
ENST00000371883 0.318205045019601 0.0639777186664372 -0.255906803890954 ENSG00000162367 TAL1
ENST00000294339 0.318205045019601 0.0639777186664372 -0.255906803890954 ENSG00000162367 TAL1
ENST00000337817 0.846974701312668 0.611392500256345 0.0672186389220059 ENSG00000123473 STIL
ENST00000360380 0.846974701312668 0.611392500256345 0.0672186389220059 ENSG00000123473 STIL
ENST00000371877 0.846974701312668 0.611392500256345 0.0672186389220059 ENSG00000123473 STIL
ENST00000243182 0.858914674525575 0.634219702341233 0.064330562522356 ENSG00000123473 STIL
ENST00000396221 0.858914674525575 0.634219702341233 0.064330562522356 ENSG00000123473 STIL
ENST00000447475 0.868963274774259 0.656117222826264 0.0614378793375466 ENSG00000123473 STIL
ENST00000371873 0.793694679075759 0.51258923716286 -0.0454004473479812 ENSG00000162368 CMPK1
ENST00000371871 0.727129782378326 0.406860933938201 -0.0569128125820457 ENSG00000162368 CMPK1
ENST00000471289 0.9914530183119 0.972171857364608 -0.00347469603337713 ENSG00000162368 CMPK1
ENST00000450808 0.80821245496328 0.537538815991564 -0.043723552877578 ENSG00000162368 CMPK1
ENST00000371870 0.922220254586447 0.779689421195648 0.021771565372503 ENSG00000162368 CMPK1
ENST00000420876 0.956034707821444 0.868200506741639 -0.0227152164525875 ENSG00000225762 RP11-511I2.2
ENST00000371847 0.414674684996086 0.1114702932019 0.214283293152741 ENSG00000132122 SPATA6
ENST00000371843 0.421596400178229 0.115532077685835 0.21304865259637 ENSG00000132122 SPATA6
ENST00000603831 0.0992026442670518 0.00785159810760737 0.375215287068796 ENSG00000132122 SPATA6
ENST00000396199 0.377276739698487 0.0913549677812409 0.227532851594996 ENSG00000132122 SPATA6
ENST00000371841 0.0954017232668115 0.007373403723991 0.378279715773806 ENSG00000132122 SPATA6
ENST00000490850 0.139682338029667 0.0139453290429234 0.343928978886229 ENSG00000132122 SPATA6
ENST00000371839 0.0607373804582187 0.00361460624772414 -0.346960813323467 ENSG00000186094 AGBL4
ENST00000416121 0.0264458561281272 0.00104507863156604 -0.397202756533039 ENSG00000186094 AGBL4
ENST00000371838 0.089869087863659 0.00669819068367131 -0.323121719240306 ENSG00000186094 AGBL4
ENST00000371833 0.0364612395407554 0.00165910665400243 -0.38218284216259 ENSG00000162373 BEND5
ENST00000476079 0.553616239944489 0.20994895683203 -0.169792579906079 ENSG00000162373 BEND5
ENST00000463562 0.036780517954896 0.00168639712785469 -0.381042585730465 ENSG00000162373 BEND5
ENST00000476096 0.846507589755937 0.610146511110055 -0.0680901233313637 ENSG00000162373 BEND5
ENST00000480399 0.0113844636929791 0.000313539192674974 -0.495230531249258 ENSG00000162373 BEND5
ENST00000489956 0.000365128789494385 4.17125595485111e-06 -0.642858582018186 ENSG00000162373 BEND5
ENST00000396153 0.11365735904414 0.00983964380668593 0.230570183778449 ENSG00000185104 FAF1
ENST00000371778 0.115150589663868 0.0100499557361332 0.231040649364563 ENSG00000185104 FAF1
ENST00000545823 0.192524511559058 0.0246354476117587 0.210037918310388 ENSG00000185104 FAF1
ENST00000494400 0.11707046419416 0.0103313377457653 0.212484971717739 ENSG00000185104 FAF1
ENST00000424664 0.478500666826887 0.151705017414823 0.181806326938899 ENSG00000225767 RP5-850O15.3
ENST00000472808 0.299294863576976 0.0565016295124798 0.198014642625715 ENSG00000185104 FAF1
ENST00000487898 0.127488930188616 0.0119863718936924 0.253183249083566 ENSG00000185104 FAF1
ENST00000242719 0.341628650633539 0.0742520266834803 -0.0864040031266395 ENSG00000123091 RNF11
ENST00000494873 0.691709124502872 0.360164276530674 -0.0509028717056822 ENSG00000123091 RNF11
ENST00000486691 0.634132947749878 0.289694475705683 -0.0764074883734121 ENSG00000123091 RNF11
ENST00000447632 0.097929915975405 0.00768214237931733 -0.311065762482238 ENSG00000085831 TTC39A
ENST00000413473 0.212977737471874 0.0296830932249871 -0.230129022551251 ENSG00000085831 TTC39A
ENST00000530004 0.23907448585064 0.0366795591440609 -0.286687973683031 ENSG00000085831 TTC39A
ENST00000262675 0.161519280507967 0.0180364976901931 -0.264805438106854 ENSG00000085831 TTC39A
ENST00000451380 0.146304310363923 0.0151392706441936 -0.271426855592555 ENSG00000085831 TTC39A
ENST00000371750 0.0936140738139493 0.00714014991202869 -0.315219706014275 ENSG00000085831 TTC39A
ENST00000534098 0.26114458904173 0.0435292241760701 -0.282038756524825 ENSG00000085831 TTC39A
ENST00000431927 0.729021192612579 0.409423957150754 -0.112493917495717 ENSG00000085831 TTC39A
ENST00000371747 0.559705624621312 0.215834570635304 -0.151015859318969 ENSG00000085831 TTC39A
ENST00000262676 0.580530272558747 0.235434423615331 -0.148179189038923 ENSG00000085831 TTC39A
ENST00000411642 0.380214610675731 0.0930273868738232 -0.222641786874428 ENSG00000085831 TTC39A
ENST00000439482 0.503094348429879 0.169513494115172 -0.18523731434154 ENSG00000085831 TTC39A
ENST00000371730 0.884312480042785 0.688853752498552 0.0227031359294959 ENSG00000085832 EPS15
ENST00000371733 0.884312480042785 0.688853752498552 0.0227031359294959 ENSG00000085832 EPS15
ENST00000396122 0.938872743553795 0.820676897851876 -0.0124622223785693 ENSG00000085832 EPS15
ENST00000486505 0.715401092841844 0.390394948653559 0.0782612489907861 ENSG00000085832 EPS15
ENST00000478657 0.690921558387192 0.358909153172767 0.0984598386386843 ENSG00000085832 EPS15
ENST00000493793 0.736214234171522 0.420488038513054 0.0558300330250564 ENSG00000085832 EPS15
ENST00000371727 0.571404490811575 0.226246833669857 0.0858549941534032 ENSG00000085832 EPS15
ENST00000464478 0.928286829509046 0.794988631972426 0.019197295287289 ENSG00000085832 EPS15
ENST00000471391 0.576646160712779 0.231320736830949 0.0877078060560965 ENSG00000085832 EPS15
ENST00000465467 0.580223953930022 0.235192460341844 0.0879399505925241 ENSG00000085832 EPS15
ENST00000415031 0.981724146227852 0.943400074638577 -0.00651844364340078 ENSG00000227070 RP11-191G24.1
ENST00000426017 0.998566929897484 0.995319481587253 -0.000545093699678998 ENSG00000227070 RP11-191G24.1
ENST00000371714 0.943448172422509 0.834081684180446 0.0113523866051861 ENSG00000117859 OSBPL9
ENST00000337809 0.957664149820423 0.873230930818086 0.00884425958721664 ENSG00000117859 OSBPL9
ENST00000371710 0.957664149820423 0.873230930818086 0.00884425958721664 ENSG00000117859 OSBPL9
ENST00000447887 0.973581644254242 0.918247544875216 0.00564484403240214 ENSG00000117859 OSBPL9
ENST00000495776 0.973581644254242 0.918247544875216 0.00564484403240214 ENSG00000117859 OSBPL9
ENST00000435686 0.973581644254242 0.918247544875216 0.00564484403240214 ENSG00000117859 OSBPL9
ENST00000435274 0.985606891128957 0.954599831513168 0.00313874292310233 ENSG00000117859 OSBPL9
ENST00000428468 0.973581644254242 0.918247544875216 0.00564484403240214 ENSG00000117859 OSBPL9
ENST00000453295 0.973581644254242 0.918247544875216 0.00564484403240214 ENSG00000117859 OSBPL9
ENST00000489990 0.823364685384308 0.56485229559838 0.0390345232365882 ENSG00000117859 OSBPL9
ENST00000530544 0.984946042089024 0.952331934735082 -0.00324877009549047 ENSG00000117859 OSBPL9
ENST00000484890 0.404865417797172 0.105763024046626 0.134116914915918 ENSG00000117859 OSBPL9
ENST00000534040 0.475110878243639 0.149556413267809 0.115063333698451 ENSG00000117859 OSBPL9
ENST00000532975 0.502599693731866 0.169209394214715 0.103654842120802 ENSG00000117859 OSBPL9
ENST00000527631 0.564033929335113 0.220149063494122 0.0963737652928267 ENSG00000117859 OSBPL9
ENST00000531828 0.921875354300062 0.778960078457456 -0.0153250145661998 ENSG00000117859 OSBPL9
ENST00000361556 0.880474475560036 0.680823361379835 -0.0222773165225897 ENSG00000117859 OSBPL9
ENST00000473207 0.533236782696319 0.193123878764015 0.102039466480374 ENSG00000117859 OSBPL9
ENST00000533884 0.533781991642577 0.193538422553199 0.102185145465552 ENSG00000117859 OSBPL9
ENST00000481937 0.301757133620431 0.0573710621045141 0.165585775488722 ENSG00000117859 OSBPL9
ENST00000526917 0.479347846935529 0.152275593198053 0.109340805910938 ENSG00000117859 OSBPL9
ENST00000462759 0.880474475560036 0.680823361379835 -0.0222773165225897 ENSG00000117859 OSBPL9
ENST00000486942 0.880084106601081 0.680016071199646 -0.0222541047769777 ENSG00000117859 OSBPL9
ENST00000467064 0.956620757445696 0.869444085743626 0.0216761159707573 ENSG00000117859 OSBPL9
ENST00000524620 0.575318452598688 0.230076247929868 0.115499425389582 ENSG00000117859 OSBPL9
ENST00000528603 0.898543575849252 0.720060066158131 -0.0265769335570393 ENSG00000117859 OSBPL9
ENST00000475697 0.463379747084335 0.141976454701373 -0.0831013735599974 ENSG00000117859 OSBPL9
ENST00000531061 0.491331599027631 0.160625624566432 -0.133561941206319 ENSG00000117859 OSBPL9
ENST00000531819 0.326296976583858 0.0673694575728261 -0.106965349288718 ENSG00000117859 OSBPL9
ENST00000533825 0.7814093091601 0.492330127602108 -0.0643738509394424 ENSG00000117859 OSBPL9
ENST00000440943 0.855593039536129 0.628356591112331 0.0285367310608778 ENSG00000078618 NRD1
ENST00000352171 0.998124298313388 0.992758822895464 -0.000345289042944152 ENSG00000078618 NRD1
ENST00000354831 0.998124298313388 0.992758822895464 -0.000345289042944152 ENSG00000078618 NRD1
ENST00000485608 0.981219519828148 0.941029095328529 -0.00298967122503532 ENSG00000078618 NRD1
ENST00000539524 0.996039079752812 0.986735700627553 -0.000672255253059802 ENSG00000078618 NRD1
ENST00000464385 0.359658524957796 0.0829084975942775 0.17365333641296 ENSG00000078618 NRD1
ENST00000588291 0.78939718884913 0.505401087471541 0.0494591100037676 ENSG00000266993 RP4-657D16.3
ENST00000586761 0.858935269061448 0.634250794750831 0.0352235242613354 ENSG00000266993 RP4-657D16.3
ENST00000475310 0.955351138674873 0.866181688346326 -0.016206191527549 ENSG00000078618 NRD1
ENST00000497358 0.966104345741587 0.895499412346907 -0.00970950910730468 ENSG00000078618 NRD1
ENST00000544028 0.922220254586447 0.779735363583688 -0.0108688518097964 ENSG00000078618 NRD1
ENST00000591675 0.692223537029933 0.360850151860128 0.0732888592830608 ENSG00000266993 RP4-657D16.3
ENST00000483007 0.946177065897277 0.841509248026746 0.0152423627098905 ENSG00000078618 NRD1
ENST00000473805 0.720347934933257 0.39703638840248 -0.0484176588310634 ENSG00000078618 NRD1
ENST00000475715 0.53365805652093 0.193426328129745 -0.0711177122790043 ENSG00000078618 NRD1
ENST00000390787 0.904419205678779 0.733921539203261 -0.0471456814994133 ENSG00000212076 MIR761
ENST00000491410 0.993170188802179 0.978513692149758 0.00146825161717178 ENSG00000078618 NRD1
ENST00000468722 0.766498386564715 0.466998695381122 0.0414240934965788 ENSG00000078618 NRD1
ENST00000469458 0.117337982357393 0.0103708913298369 -0.202818505875959 ENSG00000117862 TXNDC12
ENST00000371626 0.0968227961690057 0.00754365377241961 -0.142358218953984 ENSG00000117862 TXNDC12
ENST00000472624 0.131340850360059 0.0125632851278642 -0.138938269621725 ENSG00000117862 TXNDC12
ENST00000471493 0.505277626814553 0.171265499765718 -0.148600646268289 ENSG00000117862 TXNDC12
ENST00000371614 0.467773682857517 0.144787382357667 -0.147062541416926 ENSG00000198841 KTI12
ENST00000425802 0.776409319927309 0.483696884494106 -0.0599940101998875 ENSG00000223390 RP11-91A18.4
ENST00000610127 0.614899281616984 0.269485386291999 -0.0818872844709368 ENSG00000117862 TXNDC12
ENST00000313334 0.556537054288627 0.212791058598828 -0.0671821896253939 ENSG00000134717 BTF3L4
ENST00000477828 0.833034693288784 0.583377733302998 -0.0289682136558527 ENSG00000134717 BTF3L4
ENST00000489308 0.774817832780294 0.480504025248309 -0.0396761806993938 ENSG00000134717 BTF3L4
ENST00000526132 0.840539369869659 0.598395442419662 -0.0282392867942757 ENSG00000134717 BTF3L4
ENST00000472944 0.582672715186252 0.237390263493182 -0.0655078230167346 ENSG00000134717 BTF3L4
ENST00000524414 0.333210747783974 0.070336474786119 -0.15112207817471 ENSG00000134717 BTF3L4
ENST00000484036 0.88995227107859 0.702356156431171 -0.0208436602840942 ENSG00000134717 BTF3L4
ENST00000533836 0.896711080335139 0.716128472350863 -0.0202412767689051 ENSG00000134717 BTF3L4
ENST00000361625 0.127079337969203 0.0119307052787604 0.299735611023306 ENSG00000157077 ZFYVE9
ENST00000357206 0.149349793129444 0.0157547856170831 0.245099717087235 ENSG00000157077 ZFYVE9
ENST00000287727 0.15995692354231 0.0177113227777798 0.239823470560374 ENSG00000157077 ZFYVE9
ENST00000371591 0.289205914183956 0.0526555408752861 0.19233149156227 ENSG00000157077 ZFYVE9
ENST00000469134 0.537966802900033 0.197151275381137 0.160708078204413 ENSG00000157077 ZFYVE9
ENST00000470844 0.602959963694557 0.257453642743307 -0.0811729150730325 ENSG00000154222 CC2D1B
ENST00000371586 0.697301889046971 0.366828744285756 -0.0554552969163151 ENSG00000154222 CC2D1B
ENST00000284376 0.678241318156511 0.342377074151069 -0.0587044723450907 ENSG00000154222 CC2D1B
ENST00000491136 0.680009795983184 0.345027305891513 -0.0584195817605078 ENSG00000154222 CC2D1B
ENST00000438021 0.560451296883643 0.216602969035035 -0.0810085833502862 ENSG00000154222 CC2D1B
ENST00000460261 0.693325878361988 0.362155535542504 -0.0609907723375921 ENSG00000154222 CC2D1B
ENST00000606527 0.828754547085036 0.574979860395531 -0.0588390309698106 ENSG00000272100 RP11-155O18.6
ENST00000450942 0.67520536196999 0.338380138200503 -0.0655600789301421 ENSG00000154222 CC2D1B
ENST00000460370 0.668736725892155 0.329676100743312 -0.0890565980049565 ENSG00000154222 CC2D1B
ENST00000438831 0.812729138951596 0.546348732277597 -0.03811780989124 ENSG00000154222 CC2D1B
ENST00000492426 0.879866385008871 0.679263768207671 0.0464949438033695 ENSG00000154222 CC2D1B
ENST00000485966 0.952170526628857 0.858014071228073 -0.017086615452518 ENSG00000154222 CC2D1B
ENST00000494789 0.822333605808988 0.563122701588507 -0.0702094909464101 ENSG00000154222 CC2D1B
ENST00000371568 0.674624918829971 0.337578404063341 -0.129029185244627 ENSG00000085840 ORC1
ENST00000371566 0.674171630022967 0.337235453127967 -0.129257929054301 ENSG00000085840 ORC1
ENST00000257181 0.515945769523858 0.179555427991224 -0.0708760171902666 ENSG00000134748 PRPF38A
ENST00000487160 0.39066360464713 0.0984474082131505 -0.124453025711447 ENSG00000134748 PRPF38A
ENST00000474048 0.687259962739832 0.354099045072618 -0.0565543871509433 ENSG00000134748 PRPF38A
ENST00000528457 0.637642991970528 0.293857288469472 -0.0517660381680944 ENSG00000134744 ZCCHC11
ENST00000527941 0.59622583024993 0.251127742093111 -0.0569256824129505 ENSG00000134744 ZCCHC11
ENST00000257177 0.907759824051245 0.742607915782638 0.0205731005740995 ENSG00000134744 ZCCHC11
ENST00000371544 0.908969783010401 0.745014135029888 0.0203794403789007 ENSG00000134744 ZCCHC11
ENST00000466440 0.990917959833428 0.970135713399295 0.00331868042859449 ENSG00000134744 ZCCHC11
ENST00000494469 0.884312480042785 0.688829286094 0.0354820154122295 ENSG00000134744 ZCCHC11
ENST00000471623 0.973321554134529 0.917237069913574 -0.0103413923706441 ENSG00000134744 ZCCHC11
ENST00000531722 0.877283608087203 0.673042004809881 0.0309383181674191 ENSG00000134744 ZCCHC11
ENST00000474453 0.899587492837754 0.723493899214346 0.025743770189197 ENSG00000134744 ZCCHC11
ENST00000470212 0.889124420523141 0.699760191355197 0.0399588331685431 ENSG00000134744 ZCCHC11
ENST00000469810 0.868198998476838 0.654412910084879 -0.034579532052866 ENSG00000134744 ZCCHC11
ENST00000528642 0.916510486597694 0.763980582402598 0.0196778579590344 ENSG00000134744 ZCCHC11
ENST00000497120 0.788531504789583 0.503755446310865 -0.0647785829774436 ENSG00000134744 ZCCHC11
ENST00000484723 0.91741091872462 0.767389956856619 0.0191107420608008 ENSG00000134744 ZCCHC11
ENST00000481528 0.877283608087203 0.673001799443552 -0.0541013076846758 ENSG00000134744 ZCCHC11
ENST00000371541 0.928519918369647 0.795446287674398 0.0166390873041202 ENSG00000134744 ZCCHC11
ENST00000481133 0.407080042614023 0.106983855520336 -0.174187992531284 ENSG00000134744 ZCCHC11
ENST00000473856 0.547809261741955 0.204942729850554 0.0807852156624328 ENSG00000134744 ZCCHC11
ENST00000355809 0.541242176654287 0.199813543079535 0.0839926641143686 ENSG00000134744 ZCCHC11
ENST00000470626 0.735949686063573 0.420036910993007 0.0626705596922626 ENSG00000134744 ZCCHC11
ENST00000524582 0.760297189910922 0.456649320157222 0.0574119862444375 ENSG00000134744 ZCCHC11
ENST00000361314 0.899831325481702 0.72402402261149 -0.0394621718678024 ENSG00000116157 GPX7
ENST00000459779 0.895863851776518 0.714119899168446 -0.0444774411059577 ENSG00000116157 GPX7
ENST00000517870 0.189462009598155 0.0240146671645282 -0.205549219471689 ENSG00000182183 FAM159A
ENST00000440303 0.165930272028996 0.0189612404692435 -0.203845799328926 ENSG00000182183 FAM159A
ENST00000401050 0.174181553078619 0.0206434002142936 -0.201222385541122 ENSG00000182183 FAM159A
ENST00000424164 0.093984928884202 0.00719227669875118 -0.235189640485875 ENSG00000182183 FAM159A
ENST00000371538 0.573202709601055 0.22796245938408 -0.12069694177798 ENSG00000162377 COA7
ENST00000486918 0.670606313907145 0.332293163243196 -0.107354437752281 ENSG00000162377 COA7
ENST00000443756 0.307821335802876 0.059678536941879 0.154019673820911 ENSG00000162378 ZYG11B
ENST00000545132 0.275074423440199 0.0481039453861277 0.162511844030375 ENSG00000162378 ZYG11B
ENST00000294353 0.296351522677185 0.055344581843501 0.133312274261032 ENSG00000162378 ZYG11B
ENST00000371522 0.470649482179968 0.1465489776549 0.100924627954291 ENSG00000121310 ECHDC2
ENST00000460612 0.473295048969699 0.148244009112236 0.101118294992151 ENSG00000121310 ECHDC2
ENST00000539680 0.931247483157374 0.801824219305528 0.0325373046971592 ENSG00000121310 ECHDC2
ENST00000479183 0.781415876900254 0.492390899719338 0.0876442536648824 ENSG00000121310 ECHDC2
ENST00000543419 0.67204294963782 0.333924380444352 0.0990146016966076 ENSG00000121310 ECHDC2
ENST00000463923 0.670575504148889 0.332228939721422 0.0990376736591428 ENSG00000121310 ECHDC2
ENST00000371520 0.473556549527573 0.148464753703941 0.101100587761567 ENSG00000121310 ECHDC2
ENST00000358358 0.473295048969699 0.148244009112236 0.101118294992151 ENSG00000121310 ECHDC2
ENST00000498544 0.746188735309257 0.435193785044311 0.0975931834224072 ENSG00000121310 ECHDC2
ENST00000476477 0.466376594950686 0.143862228838984 0.101569882271311 ENSG00000121310 ECHDC2
ENST00000536120 0.466376594950686 0.143862228838984 0.101569882271311 ENSG00000121310 ECHDC2
ENST00000479593 0.519037435287398 0.182028230922083 0.11866241106582 ENSG00000121310 ECHDC2
ENST00000467988 0.504746518558206 0.17078367631306 0.0965737933543447 ENSG00000121310 ECHDC2
ENST00000487866 0.745033270170807 0.433607067990443 0.0762924702298417 ENSG00000121310 ECHDC2
ENST00000486170 0.722915546366794 0.400494728040839 0.0947684107980271 ENSG00000121310 ECHDC2
ENST00000487851 0.513120926962135 0.177596433205546 0.127480387568476 ENSG00000121310 ECHDC2
ENST00000541281 0.431317734971658 0.121235212991644 0.116704855639538 ENSG00000121310 ECHDC2
ENST00000488268 0.585173163621725 0.239902930591805 0.0921958554995016 ENSG00000121310 ECHDC2
ENST00000544365 0.504637851265701 0.170669187863852 0.106218733720434 ENSG00000121310 ECHDC2
ENST00000495920 0.548567276112125 0.205610576517777 0.0993902972463817 ENSG00000121310 ECHDC2
ENST00000480312 0.699641202287658 0.369692081482137 0.0743023667432916 ENSG00000121310 ECHDC2
ENST00000544531 0.6678590195632 0.328497079401471 0.0792461187166641 ENSG00000121310 ECHDC2
ENST00000493896 0.951108309082067 0.854934412493699 -0.0239899129964702 ENSG00000121310 ECHDC2
ENST00000542552 0.414867868355862 0.111620169725155 0.123332089632779 ENSG00000121310 ECHDC2
ENST00000474789 0.591675043430474 0.246680909745975 0.0942660576459305 ENSG00000121310 ECHDC2
ENST00000371514 0.398373632212268 0.102240774314049 0.123397866334992 ENSG00000116171 SCP2
ENST00000478631 0.390269141767922 0.0982782478095036 0.12390937842598 ENSG00000116171 SCP2
ENST00000528311 0.232499191827076 0.0348242924421715 0.165254532257493 ENSG00000116171 SCP2
ENST00000371509 0.311348457103748 0.0610563588529108 0.148186843448894 ENSG00000116171 SCP2
ENST00000407246 0.421623323587731 0.11558440104515 0.118251560609325 ENSG00000116171 SCP2
ENST00000371513 0.500682251921368 0.167509592062752 0.161709606762726 ENSG00000116171 SCP2
ENST00000528809 0.947986645074748 0.846412659956847 0.0255170712245983 ENSG00000116171 SCP2
ENST00000529363 0.796698709718781 0.517632938321829 0.0886074165055739 ENSG00000116171 SCP2
ENST00000430330 0.594146821486868 0.249057115175595 0.0978677649688939 ENSG00000116171 SCP2
ENST00000408941 0.635441911850159 0.291394081686375 0.0878125061063362 ENSG00000116171 SCP2
ENST00000478274 0.281470752046632 0.0501095640477789 0.181981715790635 ENSG00000116171 SCP2
ENST00000484100 0.567041425713022 0.222839875546432 0.105442603287254 ENSG00000116171 SCP2
ENST00000533119 0.559956365720918 0.216113756745897 0.106481967319368 ENSG00000116171 SCP2
ENST00000435345 0.576064230917974 0.230827270702362 0.102334895636912 ENSG00000116171 SCP2
ENST00000488965 0.62250872507803 0.277856059301512 0.0900461550041356 ENSG00000116171 SCP2
ENST00000371486 0.986164626585864 0.956435771270074 -0.00520607071315529 ENSG00000157184 CPT2
ENST00000468572 0.881787668304795 0.683582461466252 -0.0564834130308522 ENSG00000157184 CPT2
ENST00000452466 0.850126875895725 0.617071918388503 -0.060088319220727 ENSG00000236723 RP5-1024G6.2
ENST00000294360 0.818671452058623 0.556616364760089 0.0519688811846251 ENSG00000162384 C1orf123
ENST00000483739 0.596083389635814 0.251040745544977 0.105176303146862 ENSG00000162384 C1orf123
ENST00000470385 0.822988542208453 0.564134969506692 0.0533179705218838 ENSG00000162384 C1orf123
ENST00000478839 0.659586486728995 0.318335138361799 0.115512674847651 ENSG00000162384 C1orf123
ENST00000489755 0.484461996948898 0.155655816868779 0.156921438281814 ENSG00000162384 C1orf123
ENST00000474227 0.966104345741587 0.895508340105099 0.014582201998228 ENSG00000162384 C1orf123
ENST00000602807 0.980955885244753 0.9398712868312 0.00923231624846412 ENSG00000162384 C1orf123
ENST00000371470 0.364849554956698 0.085614894813327 -0.137911181697562 ENSG00000162385 MAGOH
ENST00000371466 0.365035430536109 0.085751793459031 -0.13791103796655 ENSG00000162385 MAGOH
ENST00000495868 0.468583112591506 0.145260297937654 -0.110455815710211 ENSG00000162385 MAGOH
ENST00000462941 0.365943560664787 0.086094421385056 -0.141905902960351 ENSG00000162385 MAGOH
ENST00000602943 0.768352486542621 0.469694534221922 0.0945521042444966 ENSG00000270172 RP5-1024G6.8
ENST00000306052 0.0572111975788034 0.00329798470926995 0.210834192672063 ENSG00000157193 LRP8
ENST00000529670 0.761463948537416 0.458364307232405 0.0721239691900084 ENSG00000157193 LRP8
ENST00000371454 0.0430258932690561 0.00213373442671124 0.220728753245827 ENSG00000157193 LRP8
ENST00000465675 0.0425033184346868 0.00209612085705386 0.223353167176014 ENSG00000157193 LRP8
ENST00000354412 0.0438900503562388 0.00220402559430184 0.220465548293504 ENSG00000157193 LRP8
ENST00000480045 0.0313999212060512 0.00133301954839652 0.230642789516207 ENSG00000157193 LRP8
ENST00000347547 0.027355080681036 0.00109689505475584 0.234403181523881 ENSG00000157193 LRP8
ENST00000459674 0.479962917127223 0.152685085949553 0.133946708152617 ENSG00000157193 LRP8
ENST00000460214 0.464320122296306 0.142655785936299 0.163187986884737 ENSG00000157193 LRP8
ENST00000481431 0.601206875070502 0.255927380147244 0.134241756393126 ENSG00000157193 LRP8
ENST00000475501 0.657893840629848 0.316665060676125 0.0986371048540855 ENSG00000157193 LRP8
ENST00000421637 0.142516181858377 0.0144387028720725 0.341877370418048 ENSG00000228838 RP4-784A16.2
ENST00000496580 0.0110121570640214 0.000299394672535384 0.296523930961369 ENSG00000157193 LRP8
ENST00000446686 0.691590519156612 0.360033574639625 0.122590334526548 ENSG00000232762 RP4-784A16.4
ENST00000371429 0.954406109007136 0.86309072939267 0.013428826461214 ENSG00000058804 NDC1
ENST00000540001 0.954440404947009 0.863139300044019 0.0134225931224918 ENSG00000058804 NDC1
ENST00000537333 0.877617821423084 0.674196472086607 0.0349840657805386 ENSG00000058804 NDC1
ENST00000234725 0.864104113431818 0.644353734579076 0.0385666368166438 ENSG00000058804 NDC1
ENST00000480952 0.743714592343583 0.431872397200364 -0.0856644902980417 ENSG00000058804 NDC1
ENST00000464950 0.985075992962712 0.952689615067406 0.00465224720697944 ENSG00000058799 YIPF1
ENST00000371399 0.984560339063026 0.951366013256329 0.00478101585454885 ENSG00000058799 YIPF1
ENST00000072644 0.984560339063026 0.951366013256329 0.00478101585454885 ENSG00000058799 YIPF1
ENST00000539954 0.99369745088081 0.98001250779767 0.00212245739951227 ENSG00000058799 YIPF1
ENST00000469457 0.82886094273094 0.5751062400402 -0.0533151064877531 ENSG00000058799 YIPF1
ENST00000480151 0.82886094273094 0.5751062400402 -0.0533151064877531 ENSG00000058799 YIPF1
ENST00000412288 0.829614154319242 0.576614694484578 -0.0525303051296201 ENSG00000058799 YIPF1
ENST00000465897 0.8043275472015 0.531238392332715 -0.0590679613548906 ENSG00000058799 YIPF1
ENST00000472983 0.486603737538024 0.157300573131533 -0.152219760838099 ENSG00000058799 YIPF1
ENST00000361921 0.71820260923765 0.39413589389713 0.118195894172702 ENSG00000211452 DIO1
ENST00000322679 0.704404265130325 0.375670362469012 0.123010649143748 ENSG00000211452 DIO1
ENST00000371378 0.763203838911032 0.461492831448499 0.0636705684544536 ENSG00000081870 HSPB11
ENST00000194214 0.856112783814135 0.629219356705315 0.0414339713790205 ENSG00000081870 HSPB11
ENST00000489675 0.633053018342543 0.288601849153413 0.114191810582475 ENSG00000081870 HSPB11
ENST00000371377 0.801262508333876 0.525875476640535 0.0533728173918876 ENSG00000081870 HSPB11
ENST00000371376 0.975603241397382 0.923482565606074 0.00893901838938041 ENSG00000081870 HSPB11
ENST00000488884 0.981352596747816 0.941635567837914 -0.00764135981418896 ENSG00000081870 HSPB11
ENST00000371370 0.972666123747487 0.914315840895826 0.0102931136438753 ENSG00000116212 LRRC42
ENST00000371368 0.724502034781626 0.402916098849484 -0.0945505158794197 ENSG00000116212 LRRC42
ENST00000319223 0.975019598107681 0.922239918195747 0.00943832323957267 ENSG00000116212 LRRC42
ENST00000444987 0.692223537029933 0.360884181134389 -0.102351111810541 ENSG00000116212 LRRC42
ENST00000477905 0.703586583548612 0.374424681804695 0.110898403251737 ENSG00000116212 LRRC42
ENST00000371348 0.633000777417576 0.288523705288347 -0.0582254247720233 ENSG00000116209 TMEM59
ENST00000371344 0.606310472914759 0.260825735660126 -0.0736356139725508 ENSG00000116209 TMEM59
ENST00000234831 0.723066430802174 0.400617621769766 -0.0444171232482126 ENSG00000116209 TMEM59
ENST00000371341 0.770954424746266 0.47334552431559 -0.0376870229955435 ENSG00000116209 TMEM59
ENST00000470395 0.753862994314494 0.446306790927865 -0.0737787445584153 ENSG00000116209 TMEM59
ENST00000420738 0.887567150817215 0.69645213214132 -0.0202520067208253 ENSG00000116209 TMEM59
ENST00000440019 0.887631887113261 0.696619799042707 -0.020250139120498 ENSG00000116209 TMEM59
ENST00000452421 0.887569855388791 0.696480090608998 -0.0202489176883019 ENSG00000116209 TMEM59
ENST00000371337 0.867570843332186 0.652702081108831 -0.0247012083012459 ENSG00000116209 TMEM59
ENST00000498272 0.199737135228196 0.0263597518808091 0.165251704570377 ENSG00000116205 TCEANC2
ENST00000234827 0.193425700560003 0.0248582296228513 0.188914676848328 ENSG00000116205 TCEANC2
ENST00000371331 0.176998235414734 0.0212065632976677 0.241696343337537 ENSG00000116205 TCEANC2
ENST00000311841 0.181726022771055 0.0222175254554261 0.273408441906937 ENSG00000256407 RP11-446E24.4
ENST00000420054 0.217795418801671 0.0309523988253578 0.276340443163913 ENSG00000215883 CYB5RL
ENST00000421415 0.146015105986269 0.0150736574666572 0.308229723852026 ENSG00000215883 CYB5RL
ENST00000490863 0.180477849662995 0.0219373923857223 0.29039971478993 ENSG00000215883 CYB5RL
ENST00000401046 0.270857684919658 0.0466622855059495 0.254698293656696 ENSG00000215883 CYB5RL
ENST00000419823 0.292476137791387 0.0537861871248437 0.249476198393586 ENSG00000215883 CYB5RL
ENST00000528287 0.16101673172948 0.0179511672244148 0.308911768130174 ENSG00000215883 CYB5RL
ENST00000534324 0.274088368758116 0.0477605782649721 0.263919047115561 ENSG00000215883 CYB5RL
ENST00000287899 0.308877184834963 0.060112697698197 0.253005212639164 ENSG00000215883 CYB5RL
ENST00000542737 0.217484704217842 0.0308374149890713 0.28599442932179 ENSG00000215883 CYB5RL
ENST00000537208 0.217484704217842 0.0308374149890713 0.28599442932179 ENSG00000215883 CYB5RL
ENST00000493530 0.285943039730517 0.0515724767562173 0.261341444077597 ENSG00000215883 CYB5RL
ENST00000487096 0.998393603840811 0.994351221016198 -0.000648441300097579 ENSG00000116221 MRPL37
ENST00000360840 0.852513760204153 0.621721222356559 -0.0400110660091481 ENSG00000116221 MRPL37
ENST00000605337 0.801299306457192 0.525964963632717 -0.0486696389939689 ENSG00000116221 MRPL37
ENST00000490670 0.766754661575126 0.467439638041994 -0.0686077257932413 ENSG00000116221 MRPL37
ENST00000336230 0.852513760204153 0.621721222356559 -0.0400110660091481 ENSG00000116221 MRPL37
ENST00000398219 0.97964963925102 0.936631712239581 0.00758641347559361 ENSG00000116221 MRPL37
ENST00000326956 0.0441615241957793 0.002224059512093 0.235827249779731 ENSG00000157216 SSBP3
ENST00000528930 0.888466524668745 0.698425638100973 0.0446260598434727 ENSG00000157216 SSBP3
ENST00000417664 0.023141557972662 0.000868586755698343 0.274410736984295 ENSG00000157216 SSBP3
ENST00000371320 0.0196003276854102 0.000669615565194026 0.277353825930398 ENSG00000157216 SSBP3
ENST00000371319 0.0228932102433627 0.000852628507718395 0.273612756663122 ENSG00000157216 SSBP3
ENST00000533946 0.0216916077380626 0.000782225646466188 0.276920812763674 ENSG00000157216 SSBP3
ENST00000357475 0.0231568733977365 0.000870398773934983 0.276880862773622 ENSG00000157216 SSBP3
ENST00000426150 0.0468035272293693 0.00243515912359877 0.232654654299009 ENSG00000157216 SSBP3
ENST00000444533 0.567598760192139 0.223324794621761 0.135643735763834 ENSG00000157216 SSBP3
ENST00000420121 0.131062345044597 0.0125219330395658 0.270588537542551 ENSG00000157216 SSBP3
ENST00000530618 0.75653603687527 0.450243415518622 0.094390197320563 ENSG00000157216 SSBP3
ENST00000533209 0.0401695029203917 0.00192257257977758 0.26497250443136 ENSG00000157216 SSBP3
ENST00000525990 0.018788671453644 0.000625714823627753 0.299738800378374 ENSG00000157216 SSBP3
ENST00000528787 0.0770770486745291 0.00527342451681035 0.248923006012254 ENSG00000157216 SSBP3
ENST00000606515 0.587720678140176 0.242350444214145 0.0805724982000227 ENSG00000271723 MROH7-TTC4
ENST00000425300 0.527681139971762 0.188520721453751 0.0916546537179959 ENSG00000271723 MROH7-TTC4
ENST00000414150 0.53222289287289 0.19223111126966 0.0908437895945139 ENSG00000271723 MROH7-TTC4
ENST00000460155 0.538266069552964 0.197344557204038 0.0892204874738143 ENSG00000271723 MROH7-TTC4
ENST00000371281 0.63122553722049 0.286758679932326 0.0735396209759221 ENSG00000243725 TTC4
ENST00000486621 0.971611574802319 0.910822584526957 0.0108455020577697 ENSG00000243725 TTC4
ENST00000371284 0.652407528026901 0.310415634169796 0.0703421349967259 ENSG00000243725 TTC4
ENST00000486091 0.676740341837146 0.34040730346568 0.0908340549450198 ENSG00000243725 TTC4
ENST00000371276 0.62557109158201 0.281619154684117 0.135820160159821 ENSG00000006555 TTC22
ENST00000371274 0.818639997500107 0.556541570325582 0.0781307927921576 ENSG00000006555 TTC22
ENST00000371269 0.497451911913648 0.165223924358161 0.109397392749394 ENSG00000116133 DHCR24
ENST00000436604 0.643433882896317 0.300378425850127 0.107375526789873 ENSG00000116133 DHCR24
ENST00000537443 0.447978816669298 0.131611999413064 0.146068667855872 ENSG00000116133 DHCR24
ENST00000535035 0.583208561998615 0.2379203082668 0.109848556592434 ENSG00000116133 DHCR24
ENST00000415336 0.871575219206737 0.661360327693571 -0.0570333917747137 ENSG00000242396 RP11-67L3.5
ENST00000294383 0.59412769615909 0.249032950582008 -0.0776980964349077 ENSG00000162402 USP24
ENST00000407756 0.594010202154038 0.248955527078009 -0.0778590071404537 ENSG00000162402 USP24
ENST00000484447 0.347270183849328 0.0767184975503905 -0.197841174238551 ENSG00000162402 USP24
ENST00000480962 0.574180124432355 0.228952120353736 -0.141498770227775 ENSG00000162402 USP24
ENST00000472566 0.582162890818686 0.236784178019539 -0.119854583478842 ENSG00000162402 USP24
ENST00000512504 0.779909981526994 0.489835725269783 -0.0828155665140636 ENSG00000162402 USP24
ENST00000482197 0.536653772249145 0.195927126075285 -0.130082260111629 ENSG00000162402 USP24
ENST00000371250 0.000112659248029718 1.00022705963095e-06 0.335441379805438 ENSG00000162407 PPAP2B
ENST00000472957 0.0186278629464758 0.000618166731348155 0.290150061639561 ENSG00000162407 PPAP2B
ENST00000459962 0.0077309103617548 0.000188053146114926 0.34575967961012 ENSG00000162407 PPAP2B
ENST00000461655 0.000392805092060314 4.55860449650993e-06 0.373853885771094 ENSG00000162407 PPAP2B
ENST00000476206 0.133559544036028 0.0129214839417723 0.281229055713659 ENSG00000162407 PPAP2B
ENST00000485760 0.00108593697033722 1.60262302812924e-05 0.389371260891973 ENSG00000173406 DAB1
ENST00000371234 0.77381140138841 0.478205224941874 0.100534339926264 ENSG00000173406 DAB1
ENST00000467509 0.00164639002886344 2.68031896963028e-05 0.464342129438548 ENSG00000162600 OMA1
ENST00000460671 0.0221459978037835 0.000808347678961448 0.390147451157927 ENSG00000162600 OMA1
ENST00000421528 0.00492763962251556 0.000104016092628815 0.397337412349189 ENSG00000162600 OMA1
ENST00000358603 0.00564579610632658 0.00012419089095682 0.32257383435164 ENSG00000162600 OMA1
ENST00000371226 0.00790935119347944 0.000193970100658164 0.300069156066649 ENSG00000162600 OMA1
ENST00000476933 0.0989133046428689 0.00781495846015582 0.302858923029367 ENSG00000162600 OMA1
ENST00000456980 0.0310520792514569 0.0013095317936559 0.271646868947981 ENSG00000162600 OMA1
ENST00000467063 0.0368009329073141 0.00168798795568282 0.269199877661554 ENSG00000162600 OMA1
ENST00000419242 0.0595532941359439 0.00349628064538424 0.251377595847731 ENSG00000162600 OMA1
ENST00000426139 0.0516593301909324 0.00281463831936321 0.257172408389906 ENSG00000162600 OMA1
ENST00000453710 0.0481127625707083 0.00254030295306337 0.265928374359634 ENSG00000162600 OMA1
ENST00000482274 0.219140098980435 0.0313205855038437 0.202005493353587 ENSG00000162600 OMA1
ENST00000472487 0.896633692691972 0.715903285930811 -0.0245626149729823 ENSG00000162601 MYSM1
ENST00000493821 0.895431549809635 0.713458922950576 -0.0270112225967552 ENSG00000162601 MYSM1
ENST00000401044 0.950162542026826 0.852014235033078 0.0137730248886152 ENSG00000162601 MYSM1
ENST00000481973 0.834991630123742 0.587005756207289 0.0632839760530548 ENSG00000162601 MYSM1
ENST00000466774 0.81012904959722 0.541512079017973 -0.0430476364601038 ENSG00000162601 MYSM1
ENST00000483003 0.778526046438136 0.487219727687736 -0.0570267076535753 ENSG00000162601 MYSM1
ENST00000489282 0.537966802900033 0.19712630241326 -0.109664012309156 ENSG00000162601 MYSM1
ENST00000371222 0.98280988018757 0.946971374489751 -0.00456405722555349 ENSG00000177606 JUN
ENST00000544621 0.515048285924328 0.179028751636103 0.146501415370119 ENSG00000234807 LINC01135
ENST00000419531 0.515608683777971 0.17937302123621 0.1464613734492 ENSG00000234807 LINC01135
ENST00000447329 0.223314324472444 0.0322829714860962 -0.300771560635117 ENSG00000230812 RP4-794H19.4
ENST00000438195 0.191870700157038 0.0244959408496768 -0.302112568785419 ENSG00000230812 RP4-794H19.4
ENST00000451090 0.228403441877122 0.033668406725638 -0.28857757228238 ENSG00000235215 RP11-145M4.2
ENST00000449812 0.215477477738892 0.0303204010132222 -0.282801984795012 ENSG00000237352 RP11-145M4.3
ENST00000582567 0.158101120339911 0.0173626057089571 0.298816831782349 ENSG00000172456 FGGY
ENST00000413489 0.409517035080006 0.108405142661592 0.198968005210981 ENSG00000172456 FGGY
ENST00000474476 0.463926428923294 0.142361082836059 0.159693525654353 ENSG00000172456 FGGY
ENST00000462744 0.167739322277047 0.0193304894872154 0.284913354952536 ENSG00000172456 FGGY
ENST00000371218 0.677170843780454 0.341004780136569 0.099821668641142 ENSG00000172456 FGGY
ENST00000495718 0.407977820016877 0.107445259853513 0.177176749885361 ENSG00000172456 FGGY
ENST00000583635 0.0403120746131427 0.00193231794220145 0.399813338991753 ENSG00000172456 FGGY
ENST00000303721 0.677170843780454 0.341004780136569 0.099821668641142 ENSG00000172456 FGGY
ENST00000430447 0.59444958288938 0.249364773098757 0.122658093495482 ENSG00000172456 FGGY
ENST00000371212 0.772200347399547 0.475457167679351 0.0761566737338477 ENSG00000172456 FGGY
ENST00000475949 0.574012277297278 0.228744759881183 0.136552487603733 ENSG00000172456 FGGY
ENST00000485720 0.56941723826622 0.224643846991593 0.138735415996988 ENSG00000172456 FGGY
ENST00000371210 0.999539591750491 0.998336010122788 0.000214809301672327 ENSG00000172456 FGGY
ENST00000493891 0.749943091233401 0.440268284545548 -0.0887268246015863 ENSG00000172456 FGGY
ENST00000466791 0.499752594856651 0.166703423076633 -0.177951984257689 ENSG00000172456 FGGY
ENST00000476939 0.743140691239435 0.430977747492057 -0.0918045095506994 ENSG00000172456 FGGY
ENST00000472783 0.865831486905451 0.64839507287569 -0.0547440483234483 ENSG00000172456 FGGY
ENST00000471169 0.863105714341047 0.642283861073424 -0.0557324075417116 ENSG00000172456 FGGY
ENST00000455990 0.61532022481858 0.269929026971719 0.144987613172975 ENSG00000134709 HOOK1
ENST00000371208 0.805509606909297 0.533363287932683 -0.0578365514475082 ENSG00000134709 HOOK1
ENST00000465876 0.98454020551772 0.951281766900556 0.00599312222072596 ENSG00000134709 HOOK1
ENST00000395561 0.992887446004522 0.977385788416085 0.00282015182088081 ENSG00000134709 HOOK1
ENST00000474695 0.79905245503 0.522065176386131 0.0907744871491186 ENSG00000134709 HOOK1
ENST00000466803 0.955998805139036 0.868038230007398 -0.0219183834903111 ENSG00000134709 HOOK1
ENST00000371204 0.418967130967936 0.114166730118296 0.198463336073439 ENSG00000134716 CYP2J2
ENST00000492633 0.279506974564906 0.0495627871930759 0.263360706188177 ENSG00000134716 CYP2J2
ENST00000466095 0.418967130967936 0.114166730118296 0.198463336073439 ENSG00000134716 CYP2J2
ENST00000469406 0.418967130967936 0.114166730118296 0.198463336073439 ENSG00000134716 CYP2J2
ENST00000468257 0.763763022467672 0.462433616365775 0.0981540128214489 ENSG00000134716 CYP2J2
ENST00000371191 0.560695226985875 0.216835457543174 0.166202919968516 ENSG00000162599 NFIA
ENST00000476646 0.828537127446323 0.57454378331528 0.0776704606154288 ENSG00000162599 NFIA
ENST00000407417 0.710579812554751 0.383838062817605 0.118328226838712 ENSG00000162599 NFIA
ENST00000479364 0.782057307119671 0.493267899957428 0.0942857404406725 ENSG00000162599 NFIA
ENST00000371189 0.748281770562411 0.438152360250046 0.106142419351567 ENSG00000162599 NFIA
ENST00000403491 0.664473681107014 0.324408065471929 0.132332867689635 ENSG00000162599 NFIA
ENST00000371187 0.770750615639762 0.472977355130232 0.0981523265143424 ENSG00000162599 NFIA
ENST00000485903 0.727785125020261 0.408038613955335 0.11334781490401 ENSG00000162599 NFIA
ENST00000371185 0.727785125020261 0.408038613955335 0.11334781490401 ENSG00000162599 NFIA
ENST00000371184 0.728398581631999 0.408660104522443 0.113106307148438 ENSG00000162599 NFIA
ENST00000606498 0.947265491210322 0.844830068647676 -0.0128281179738945 ENSG00000162604 TM2D1
ENST00000294613 0.947215555221475 0.844507857602307 -0.01283337900287 ENSG00000162604 TM2D1
ENST00000472357 0.580142709471422 0.234972174560569 -0.122329386809787 ENSG00000162604 TM2D1
ENST00000371180 0.947215555221475 0.844507857602307 -0.01283337900287 ENSG00000162604 TM2D1
ENST00000488206 0.941042089998994 0.826513555919645 -0.014302434794813 ENSG00000162604 TM2D1
ENST00000472989 0.888092078534163 0.697583872303494 0.0276238958124712 ENSG00000162604 TM2D1
ENST00000488410 0.826961179799792 0.571233006947959 0.048203314460529 ENSG00000162604 TM2D1
ENST00000468586 0.990091244623151 0.967657029089551 0.00255476629520921 ENSG00000162604 TM2D1
ENST00000371178 0.861899423935436 0.639671517782052 -0.0303383511404292 ENSG00000162604 TM2D1
ENST00000494926 0.842276465111629 0.601927340359508 -0.033511208592061 ENSG00000162604 TM2D1
ENST00000496465 0.842836441012241 0.6030677572331 -0.0334903929166166 ENSG00000162604 TM2D1
ENST00000371177 0.972666683859854 0.914387975696951 -0.00711836612082383 ENSG00000162604 TM2D1
ENST00000316485 0.798923679899267 0.521790171429292 0.0530419645242852 ENSG00000132849 INADL
ENST00000459752 0.784187317797038 0.496637996013079 0.0562740416851593 ENSG00000132849 INADL
ENST00000484562 0.784187317797038 0.496637996013079 0.0562740416851593 ENSG00000132849 INADL
ENST00000371158 0.828991305560068 0.575334160841676 0.0443664384061208 ENSG00000132849 INADL
ENST00000484937 0.886736324146954 0.693916073104208 0.0315073624018836 ENSG00000132849 INADL
ENST00000488913 0.750840112572653 0.441548462261982 0.103468356174674 ENSG00000132849 INADL
ENST00000494842 0.864974340488226 0.646671777752601 -0.0477852657020284 ENSG00000132849 INADL
ENST00000490547 0.685972160726734 0.352514436422822 -0.100573247744463 ENSG00000132849 INADL
ENST00000307297 0.90111753687809 0.726822509542342 0.0358490585695422 ENSG00000132849 INADL
ENST00000543708 0.938122319953755 0.818958577569906 0.0209984222284116 ENSG00000132849 INADL
ENST00000545929 0.997785842594846 0.991958863887135 0.000996642597586979 ENSG00000132849 INADL
ENST00000465798 0.814506610117956 0.549043815392035 -0.0720169049099396 ENSG00000132849 INADL
ENST00000452143 0.88527889972992 0.690765330373779 -0.0365441771631964 ENSG00000162607 USP1
ENST00000442679 0.911430956799934 0.751126913574071 -0.0328904423190291 ENSG00000162607 USP1
ENST00000371146 0.97144224544625 0.909942182834221 -0.00865811251872782 ENSG00000162607 USP1
ENST00000339950 0.982453983271508 0.945667921242163 -0.00526647235793316 ENSG00000162607 USP1
ENST00000251157 0.899653605280209 0.723626490799002 0.0315443270632643 ENSG00000116641 DOCK7
ENST00000454575 0.873584621512937 0.665229272188564 0.042567644167306 ENSG00000116641 DOCK7
ENST00000340370 0.899436412244419 0.722517401917477 0.0316544110449944 ENSG00000116641 DOCK7
ENST00000404627 0.998827149142235 0.996289314206046 0.000477928853236636 ENSG00000116641 DOCK7
ENST00000443289 0.993899225332647 0.980712184210423 0.00311234594828993 ENSG00000125703 ATG4C
ENST00000317868 0.384125378963736 0.0949786003130683 0.152281732844847 ENSG00000125703 ATG4C
ENST00000371120 0.384125378963736 0.0949786003130683 0.152281732844847 ENSG00000125703 ATG4C
ENST00000371118 0.855931009017066 0.62886403033147 0.0629050141180412 ENSG00000125703 ATG4C
ENST00000414558 0.757437348849942 0.452054682845548 0.102711243982057 ENSG00000125703 ATG4C
ENST00000371108 0.775636519156302 0.482131079733309 0.0518855573481928 ENSG00000088035 ALG6
ENST00000487136 0.806094537650759 0.534655359984846 0.066835468739869 ENSG00000088035 ALG6
ENST00000263440 0.814683420751478 0.549453447994117 0.0447467857902876 ENSG00000088035 ALG6
ENST00000603108 0.814683420751478 0.549453447994117 0.0447467857902876 ENSG00000088035 ALG6
ENST00000465969 0.981582542736009 0.942472550772238 0.00795310115694246 ENSG00000088035 ALG6
ENST00000462390 0.964003451862483 0.890336955277677 0.0167704478123229 ENSG00000088035 ALG6
ENST00000494765 0.852810132917033 0.622241775829473 0.0614717019789509 ENSG00000088035 ALG6
ENST00000492655 0.369771062033568 0.0877687448499241 0.230237708692022 ENSG00000142856 ITGB3BP
ENST00000371092 0.382041640710293 0.0938412861323795 0.179088423778866 ENSG00000142856 ITGB3BP
ENST00000271002 0.382041640710293 0.0938412861323795 0.179088423778866 ENSG00000142856 ITGB3BP
ENST00000489099 0.338699653166458 0.07294342463896 0.188583073411798 ENSG00000142856 ITGB3BP
ENST00000461681 0.342908475439261 0.0747724013178361 0.21735543172103 ENSG00000142856 ITGB3BP
ENST00000463803 0.701995375151854 0.372308337320992 0.114552083766055 ENSG00000142856 ITGB3BP
ENST00000283568 0.502363401724128 0.169007935451078 0.155677301696739 ENSG00000142856 ITGB3BP
ENST00000476508 0.30694751904256 0.0593144706170246 0.224442175107321 ENSG00000142856 ITGB3BP
ENST00000460394 0.438918735766085 0.125864911019142 0.177977717944035 ENSG00000142856 ITGB3BP
ENST00000462285 0.512760273015039 0.177202175867511 0.153458906771172 ENSG00000142856 ITGB3BP
ENST00000489863 0.496462337991441 0.164232842255654 0.158187502800412 ENSG00000142856 ITGB3BP
ENST00000465781 0.790227254064368 0.506849853634448 0.0809888896366431 ENSG00000142856 ITGB3BP
ENST00000460251 0.823214762749033 0.564515192814552 0.071109666373344 ENSG00000142856 ITGB3BP
ENST00000478138 0.804539229037074 0.531684969345616 0.0562050616098132 ENSG00000142856 ITGB3BP
ENST00000371088 0.915540269352629 0.761563689106686 0.0298947549522151 ENSG00000203965 EFCAB7
ENST00000496956 0.735971962068977 0.420063967697354 0.104923556417787 ENSG00000203965 EFCAB7
ENST00000460678 0.846974701312668 0.611307339482994 0.0599544489861844 ENSG00000203965 EFCAB7
ENST00000461039 0.985606891128957 0.954563364812461 0.0075006210409705 ENSG00000203965 EFCAB7
ENST00000371084 0.25900028482453 0.0428362598613585 0.163236110637914 ENSG00000079739 PGM1
ENST00000540265 0.166728720442341 0.0191212153548128 0.190025544773994 ENSG00000079739 PGM1
ENST00000371083 0.573896896068725 0.228662410098681 0.117136982310196 ENSG00000079739 PGM1
ENST00000483707 0.944941937865244 0.838097407281883 0.0280710496953857 ENSG00000079739 PGM1
ENST00000371080 0.139010081945197 0.0138328764922047 0.274150067209081 ENSG00000185483 ROR1
ENST00000371079 0.203825512359974 0.0273845903210149 0.243993314487918 ENSG00000185483 ROR1
ENST00000482426 0.0749345786860858 0.0050416074761556 0.309009604102188 ENSG00000185483 ROR1
ENST00000412349 0.669491737855582 0.330959131232982 0.135383056266242 ENSG00000223949 RP11-24J23.2
ENST00000424995 0.412789601539956 0.110268462892217 0.18517211952888 ENSG00000223949 RP11-24J23.2
ENST00000545203 0.570455190216243 0.225502955851963 0.14450433954628 ENSG00000185483 ROR1
ENST00000371073 0.097929915975405 0.00768139802705152 0.280373390452108 ENSG00000158966 CACHD1
ENST00000290039 0.0973062407079115 0.00759625024503694 0.280498931302852 ENSG00000158966 CACHD1
ENST00000495994 0.320254617711181 0.0648408543858449 0.21534426474907 ENSG00000158966 CACHD1
ENST00000470527 0.429533394204187 0.120251138762086 0.196292252196658 ENSG00000158966 CACHD1
ENST00000294428 0.35091090477288 0.0786457226726867 0.184536836424593 ENSG00000162437 RAVER2
ENST00000371072 0.335082049914493 0.0711984875400282 0.189024329107821 ENSG00000162437 RAVER2
ENST00000430964 0.260857092141236 0.0434387640141697 0.237576169250323 ENSG00000162437 RAVER2
ENST00000342505 0.0930886414436053 0.00708152057149287 0.123583831772393 ENSG00000162434 JAK1
ENST00000481702 0.859347691455025 0.635224868309672 0.0347650203428774 ENSG00000162434 JAK1
ENST00000465376 0.500022990886198 0.167006528342753 0.0931803504006704 ENSG00000162434 JAK1
ENST00000471473 0.5228427109804 0.184850081046648 0.102510268479785 ENSG00000162434 JAK1
ENST00000494904 0.174093698470345 0.0206140969823377 0.176398440191303 ENSG00000162434 JAK1
ENST00000467764 0.438669453308776 0.12568096641891 0.132483596877826 ENSG00000162434 JAK1
ENST00000447748 0.883364920142595 0.686852911365989 0.0515087164453226 ENSG00000226891 RP11-182I10.3
ENST00000444349 0.971778073547253 0.91154211283653 -0.0153881630455951 ENSG00000226891 RP11-182I10.3
ENST00000415842 0.965141924265022 0.893199059274895 0.0146590463206496 ENSG00000226891 RP11-182I10.3
ENST00000436350 0.960676233568892 0.881437048850157 0.0161173203502876 ENSG00000226891 RP11-182I10.3
ENST00000448344 0.964308390585775 0.891148303251601 0.0185709346130767 ENSG00000231485 RP4-535B20.1
ENST00000497030 0.873584621512937 0.66519958001296 -0.0432813773577402 ENSG00000162433 AK4
ENST00000545314 0.22617503617471 0.0330569317047169 -0.164014223197416 ENSG00000162433 AK4
ENST00000470888 0.867600695389704 0.65276182088153 -0.0452560718216518 ENSG00000162433 AK4
ENST00000546702 0.372108533079912 0.0887771895626847 -0.141728131730062 ENSG00000162433 AK4
ENST00000395334 0.235848619721255 0.0357432146848324 -0.161701204795068 ENSG00000162433 AK4
ENST00000327299 0.236296287209513 0.0358808315735375 -0.162392507803704 ENSG00000162433 AK4
ENST00000474968 0.609479519702051 0.264215067828968 -0.0990396415422092 ENSG00000162433 AK4
ENST00000479060 0.445986317552612 0.130324491538332 -0.119332018596143 ENSG00000162433 AK4
ENST00000463018 0.000152006885273149 1.42255562539897e-06 0.572521799568914 ENSG00000116675 DNAJC6
ENST00000494710 4.21881194057923e-05 2.9009324638295e-07 0.601161008774557 ENSG00000116675 DNAJC6
ENST00000263441 4.52070314828629e-05 3.16995156482872e-07 0.611322136187562 ENSG00000116675 DNAJC6
ENST00000395325 5.2472537623893e-05 3.8172735988971e-07 0.602647098427551 ENSG00000116675 DNAJC6
ENST00000483402 0.00134861028530443 2.09046140020101e-05 0.527240501037442 ENSG00000116675 DNAJC6
ENST00000435739 0.0335793624298962 0.00146478678486288 0.441140229456719 ENSG00000229294 RP5-1044H5.1
ENST00000371069 8.20044158465764e-05 6.77380188312554e-07 0.640045297778447 ENSG00000116675 DNAJC6
ENST00000344610 0.549780425341446 0.206731396872807 0.117034033754661 ENSG00000116678 LEPR
ENST00000371065 0.86351903374049 0.643250504670599 -0.0429530735135913 ENSG00000213625 LEPROT
ENST00000475108 0.715404101057856 0.390403936003845 -0.08390376410042 ENSG00000213625 LEPROT
ENST00000371059 0.562168320014204 0.21825659779173 0.114551646060295 ENSG00000116678 LEPR
ENST00000371060 0.565182344576273 0.22111957266673 0.113141912406203 ENSG00000116678 LEPR
ENST00000349533 0.5627699170558 0.219028597645584 0.113711412386821 ENSG00000116678 LEPR
ENST00000497874 0.878772568252678 0.67687484735064 -0.0437358740139391 ENSG00000213625 LEPROT
ENST00000488747 0.770959276158525 0.473362472011413 -0.0693101986768706 ENSG00000213625 LEPROT
ENST00000484243 0.883429213324002 0.687079032290649 -0.0387374442958901 ENSG00000213625 LEPROT
ENST00000406510 0.57327494632484 0.22799911346754 0.111422470112705 ENSG00000116678 LEPR
ENST00000462765 0.200816610544643 0.026665540815474 0.294125745414237 ENSG00000116678 LEPR
ENST00000371058 0.0597331949941981 0.0035126759331815 0.406517913667019 ENSG00000116678 LEPR
ENST00000329654 0.0110037244538265 0.000298966032533004 -0.254337468911953 ENSG00000184588 PDE4B
ENST00000341517 0.0198655677798642 0.000683356382530909 -0.250258314435199 ENSG00000184588 PDE4B
ENST00000371049 0.0267132480468349 0.00105806543210119 -0.250433696913625 ENSG00000184588 PDE4B
ENST00000423207 0.00780704513702496 0.000190258753033558 -0.261475104048391 ENSG00000184588 PDE4B
ENST00000531358 0.662498741601367 0.321901368970258 0.13718258608399 ENSG00000184588 PDE4B
ENST00000532040 0.729149924499181 0.409655942307251 0.114652612410684 ENSG00000184588 PDE4B
ENST00000526666 0.729400515504914 0.410109608383498 0.114508411667174 ENSG00000184588 PDE4B
ENST00000412480 0.00211188734101058 3.60842855667729e-05 -0.258309675603416 ENSG00000184588 PDE4B
ENST00000528771 0.0864150298557922 0.00630218054138962 -0.234069151430582 ENSG00000184588 PDE4B
ENST00000371045 0.00541473286674445 0.000117851217323455 -0.266946457500943 ENSG00000184588 PDE4B
ENST00000531025 0.0858662305942205 0.0062442651632057 -0.233175213145645 ENSG00000184588 PDE4B
ENST00000526197 0.0855220524797242 0.00620916397362327 -0.232432512746764 ENSG00000184588 PDE4B
ENST00000480109 3.03004256539352e-05 1.9682196386943e-07 -0.295909910731385 ENSG00000184588 PDE4B
ENST00000534463 0.00187500250474536 3.12701938737889e-05 -0.268069668921994 ENSG00000184588 PDE4B
ENST00000524999 0.000155618056143255 1.47467849290951e-06 -0.261785853258558 ENSG00000184588 PDE4B
ENST00000483863 0.00114594325902263 1.70616976230464e-05 -0.368332498571417 ENSG00000184588 PDE4B
ENST00000237247 0.0791920947727283 0.00551570310662827 -0.391394269099402 ENSG00000118473 SGIP1
ENST00000371039 0.0804195089700757 0.00564854869085256 -0.390420087524699 ENSG00000118473 SGIP1
ENST00000371035 0.0841034933362956 0.00603535969398119 -0.388201656139858 ENSG00000118473 SGIP1
ENST00000371036 0.0688029485128887 0.0043962030068644 -0.401893910171529 ENSG00000118473 SGIP1
ENST00000371037 0.0626159119924562 0.00379957944325084 -0.408977887876859 ENSG00000118473 SGIP1
ENST00000371026 0.608008559574162 0.262612370663953 0.148223597184137 ENSG00000152763 WDR78
ENST00000431318 0.608008559574162 0.262612370663953 0.148223597184137 ENSG00000152763 WDR78
ENST00000371023 0.436795246066884 0.124554498101531 0.204212152590958 ENSG00000152763 WDR78
ENST00000531980 0.468083776068066 0.144980567979579 0.1935504312184 ENSG00000152763 WDR78
ENST00000371022 0.440729082600809 0.12701091779864 0.203665192165042 ENSG00000152763 WDR78
ENST00000532629 0.522975983319891 0.184963530071527 0.180650947286504 ENSG00000152763 WDR78
ENST00000371018 0.706184501090309 0.378218138785965 0.0604705240596862 ENSG00000198160 MIER1
ENST00000355977 0.706184501090309 0.378218138785965 0.0604705240596862 ENSG00000198160 MIER1
ENST00000357692 0.701078573184265 0.37126086770676 0.0613041386114861 ENSG00000198160 MIER1
ENST00000401041 0.60820480221501 0.26279080305524 0.0748794854702749 ENSG00000198160 MIER1
ENST00000371014 0.65240600021594 0.31039785634273 0.0703546835983628 ENSG00000198160 MIER1
ENST00000371016 0.65240600021594 0.31039785634273 0.0703546835983628 ENSG00000198160 MIER1
ENST00000371012 0.24795825943194 0.0392186859685434 0.168669551961404 ENSG00000198160 MIER1
ENST00000401042 0.672001851426776 0.33386098631461 0.0674090831270767 ENSG00000198160 MIER1
ENST00000355356 0.720123968804712 0.396705810948355 0.0583919510420651 ENSG00000198160 MIER1
ENST00000479067 0.444552247871665 0.129429662621753 0.119835978307334 ENSG00000198160 MIER1
ENST00000493357 0.80806605706191 0.537251445408716 -0.0645231883511341 ENSG00000198160 MIER1
ENST00000235345 0.823964290963769 0.565751837835715 -0.0384233103464262 ENSG00000116704 SLC35D1
ENST00000506472 0.997071971913787 0.989698236898512 -0.00103534338959078 ENSG00000116704 SLC35D1
ENST00000262345 0.392802243309881 0.0993704518185658 -0.140846379910968 ENSG00000081985 IL12RB2
ENST00000371000 0.392802243309881 0.0993704518185658 -0.140846379910968 ENSG00000081985 IL12RB2
ENST00000541374 0.476525507517302 0.150353180412037 -0.126028566407235 ENSG00000081985 IL12RB2
ENST00000544434 0.457073148873067 0.13756791614373 -0.129125427108818 ENSG00000081985 IL12RB2
ENST00000441640 0.607974226147556 0.262514921883464 -0.110978276723722 ENSG00000081985 IL12RB2
ENST00000465396 0.719833007598443 0.396279050562061 -0.0866428638153231 ENSG00000081985 IL12RB2
ENST00000370994 0.700823615225423 0.371024266884047 -0.0522857203742436 ENSG00000142864 SERBP1
ENST00000370995 0.69549479675242 0.364848652245952 -0.0525527730383297 ENSG00000142864 SERBP1
ENST00000361219 0.664888457420678 0.324851509849496 -0.0584701051592911 ENSG00000142864 SERBP1
ENST00000370990 0.681675497659736 0.347133833933863 -0.0559193247603576 ENSG00000142864 SERBP1
ENST00000493607 0.596642784805923 0.251604485134856 -0.0740450886017626 ENSG00000142864 SERBP1
ENST00000462814 0.903955453313595 0.733049758204473 -0.0212107273511548 ENSG00000142864 SERBP1
ENST00000484880 0.508524033479405 0.173519435567435 -0.0965751177321089 ENSG00000142864 SERBP1
ENST00000490406 0.573778669055958 0.228552925965994 -0.089393802234811 ENSG00000142864 SERBP1
ENST00000370986 0.376722478810499 0.0910704909259675 0.188442771517218 ENSG00000116717 GADD45A
ENST00000370985 0.164208194467811 0.0185985889531402 0.252808254346939 ENSG00000116717 GADD45A
ENST00000460575 0.360150347580758 0.083149521757713 0.208172750819734 ENSG00000116717 GADD45A
ENST00000484245 0.51125714842511 0.175955534118385 0.171000627982744 ENSG00000116717 GADD45A
ENST00000420587 0.781751235048541 0.492895470230965 0.0930917873461308 ENSG00000232284 GNG12-AS1
ENST00000413628 0.781751235048541 0.492895470230965 0.0930917873461308 ENSG00000232284 GNG12-AS1
ENST00000540432 0.722511008344152 0.400051940814611 0.111367121202352 ENSG00000116729 WLS
ENST00000354777 0.722511008344152 0.400051940814611 0.111367121202352 ENSG00000116729 WLS
ENST00000262348 0.47316423660464 0.148096626013959 0.191814724336217 ENSG00000116729 WLS
ENST00000370976 0.47316423660464 0.148096626013959 0.191814724336217 ENSG00000116729 WLS
ENST00000534713 0.624273139837373 0.280210472954652 0.150284454505979 ENSG00000116729 WLS
ENST00000533537 0.725040525644742 0.40358537831526 0.116482875291575 ENSG00000116729 WLS
ENST00000530486 0.79025404216128 0.506924241904856 0.0921435138819746 ENSG00000116729 WLS
ENST00000370973 0.791969715351194 0.509819067352565 0.091605540420096 ENSG00000116729 WLS
ENST00000471243 0.750333283567198 0.440855897051731 0.107424741149028 ENSG00000116729 WLS
ENST00000491076 0.824251057541573 0.566305737905023 0.079936757811882 ENSG00000116729 WLS
ENST00000588515 0.0252831671887938 0.000984258327933164 -0.370419140484915 ENSG00000033122 LRRC7
ENST00000608744 0.0691118103979061 0.00442855051996621 -0.338538174821379 ENSG00000033122 LRRC7
ENST00000609072 0.0710064840518265 0.00462420636581099 -0.33858091948086 ENSG00000033122 LRRC7
ENST00000607936 0.0791662099723155 0.00551318303020619 -0.323484045185649 ENSG00000033122 LRRC7
ENST00000370952 0.107076713757037 0.00886930172657057 -0.206069462283608 ENSG00000066557 LRRC40
ENST00000441830 0.00900254485064535 0.000228519936624611 -0.448946871222773 ENSG00000033122 LRRC7
ENST00000370951 0.785222296828494 0.49870198582061 -0.0449810342676494 ENSG00000116754 SRSF11
ENST00000463877 0.891680241907804 0.7064308664951 -0.0241619504979892 ENSG00000116754 SRSF11
ENST00000405432 0.836366663408419 0.58976175313092 -0.0344966558228562 ENSG00000116754 SRSF11
ENST00000370950 0.782569990976564 0.494217043703041 -0.0454575767689412 ENSG00000116754 SRSF11
ENST00000454435 0.869673474842524 0.657417711511357 -0.0303024290686222 ENSG00000116754 SRSF11
ENST00000475204 0.990322062682383 0.9682243897098 -0.00280081960579385 ENSG00000116754 SRSF11
ENST00000395136 0.985693917553562 0.954900600346456 0.00364113829723338 ENSG00000116754 SRSF11
ENST00000436161 0.99773804793275 0.991781257396048 -0.000711629405246102 ENSG00000116754 SRSF11
ENST00000473950 0.959809922231389 0.879244722444043 -0.0109475679085852 ENSG00000116754 SRSF11
ENST00000469170 0.951121148994702 0.85498208226037 -0.0130013253926921 ENSG00000116754 SRSF11
ENST00000486667 0.95195260140212 0.857577506801207 0.0125044167245221 ENSG00000116754 SRSF11
ENST00000481648 0.927337979746886 0.792548382379051 -0.0207401742993271 ENSG00000116754 SRSF11
ENST00000463116 0.9257140762005 0.789144120844969 -0.0252931656101372 ENSG00000116754 SRSF11
ENST00000484162 0.767025934944906 0.467813482323597 -0.0505387345537308 ENSG00000116754 SRSF11
ENST00000370949 0.776033421438948 0.483081144259777 -0.0484547075427277 ENSG00000116754 SRSF11
ENST00000463859 0.657778402778872 0.316551443426534 -0.0667439577959467 ENSG00000116754 SRSF11
ENST00000460795 0.766134429106865 0.466672837494036 -0.0539844361531118 ENSG00000116754 SRSF11
ENST00000461935 0.650857210899119 0.308638434061048 -0.0767448666198692 ENSG00000116754 SRSF11
ENST00000489188 0.678797762977903 0.34316550463808 -0.0713517469101842 ENSG00000116754 SRSF11
ENST00000370944 0.771246691858031 0.473919501092233 0.0406653900447452 ENSG00000118454 ANKRD13C
ENST00000262346 0.780380970652128 0.49078736056703 0.0404806526443871 ENSG00000118454 ANKRD13C
ENST00000464236 0.594172130629074 0.249115513783978 -0.111691325207412 ENSG00000118454 ANKRD13C
ENST00000490846 0.731860766575506 0.413805711889318 0.0720796970988298 ENSG00000118454 ANKRD13C
ENST00000498735 0.439369788628658 0.126248168865671 0.137949424317164 ENSG00000118454 ANKRD13C
ENST00000361764 0.343684297645851 0.0750480984602312 0.241250151321151 ENSG00000197568 HHLA3
ENST00000359875 0.333534907479494 0.0706073525613405 0.244378793189799 ENSG00000197568 HHLA3
ENST00000486110 0.414467205273635 0.111301444261981 0.22263447706771 ENSG00000197568 HHLA3
ENST00000463058 0.345404408871342 0.0757548430831967 0.23975618829299 ENSG00000197568 HHLA3
ENST00000370940 0.3561844841011 0.0813363360202601 0.23511260625004 ENSG00000197568 HHLA3
ENST00000531950 0.322900909949546 0.0658746580911048 0.245568681299457 ENSG00000197568 HHLA3
ENST00000525653 0.366290139844308 0.0862436720198304 0.232170928613899 ENSG00000197568 HHLA3
ENST00000432224 0.364587835208462 0.085455073540857 0.233209838522188 ENSG00000197568 HHLA3
ENST00000370932 0.307655475378712 0.0596240832145153 0.184898878996197 ENSG00000050628 PTGER3
ENST00000351052 0.307655475378712 0.0596240832145153 0.184898878996197 ENSG00000050628 PTGER3
ENST00000370931 0.307655475378712 0.0596240832145153 0.184898878996197 ENSG00000050628 PTGER3
ENST00000497146 0.307655475378712 0.0596240832145153 0.184898878996197 ENSG00000050628 PTGER3
ENST00000361210 0.307655475378712 0.0596240832145153 0.184898878996197 ENSG00000050628 PTGER3
ENST00000479353 0.307655475378712 0.0596240832145153 0.184898878996197 ENSG00000050628 PTGER3
ENST00000460330 0.322935907025575 0.0658972863975145 0.181939911468248 ENSG00000050628 PTGER3
ENST00000354608 0.303888401800664 0.058175829703812 0.187433084891526 ENSG00000050628 PTGER3
ENST00000426775 0.756995718640616 0.451190012788046 -0.105747810955036 ENSG00000235782 RP3-333A15.1
ENST00000356595 0.0702570714665571 0.00453750663860802 0.259071668609338 ENSG00000050628 PTGER3
ENST00000414819 0.0702570714665571 0.00453750663860802 0.259071668609338 ENSG00000050628 PTGER3
ENST00000306666 0.0346544226819618 0.00153648494401682 0.329300261572518 ENSG00000050628 PTGER3
ENST00000370924 0.0204269178515923 0.000712474372660425 0.382973667305662 ENSG00000050628 PTGER3
ENST00000450461 0.99822366209071 0.993147575795417 0.000586495284050823 ENSG00000235079 ZRANB2-AS1
ENST00000426999 0.9405969569893 0.825481212358625 -0.0158562306622257 ENSG00000235079 ZRANB2-AS1
ENST00000370920 0.77231440060767 0.475782447515463 -0.041183366416201 ENSG00000132485 ZRANB2
ENST00000477096 0.961572507454052 0.883383072573873 -0.0119822613286809 ENSG00000132485 ZRANB2
ENST00000254821 0.766771474776616 0.46746176878004 -0.0419856947797855 ENSG00000132485 ZRANB2
ENST00000487510 0.844403180568025 0.60590632426272 -0.0407520715490613 ENSG00000132485 ZRANB2
ENST00000479947 0.810034674800315 0.541277011904878 -0.0544055334718899 ENSG00000132485 ZRANB2
ENST00000473260 0.752327933902903 0.444082849028982 -0.066899065915707 ENSG00000132485 ZRANB2
ENST00000357731 0.604307942946828 0.258834989572629 -0.152907636838953 ENSG00000172260 NEGR1
ENST00000306821 0.477042463979167 0.150696167605744 -0.201554438549014 ENSG00000172260 NEGR1
ENST00000434200 0.609115893216963 0.263813035732299 -0.151555446919033 ENSG00000172260 NEGR1
ENST00000395089 0.300978841101535 0.05708675421768 0.267952587081543 ENSG00000162620 LRRIQ3
ENST00000354431 0.345427541378423 0.0757680877826958 0.249763118990327 ENSG00000162620 LRRIQ3
ENST00000415760 0.345427541378423 0.0757680877826958 0.249763118990327 ENSG00000162620 LRRIQ3
ENST00000370909 0.353375549222942 0.0797350171345968 0.247448837007421 ENSG00000162620 LRRIQ3
ENST00000370898 0.833209782918121 0.583788291177098 0.0623949126027585 ENSG00000254685 FPGT
ENST00000557284 0.682084413556785 0.347626529370824 0.100094424937625 ENSG00000259030 FPGT-TNNI3K
ENST00000467578 0.878763880990577 0.676848016350256 0.0546161168969596 ENSG00000254685 FPGT
ENST00000524915 0.701946078093284 0.372159451664992 0.0989207000906057 ENSG00000254685 FPGT
ENST00000370894 0.819550152571532 0.558211082485773 0.069824955452894 ENSG00000254685 FPGT
ENST00000370899 0.712533240858739 0.386901349558738 0.0921781813939302 ENSG00000259030 FPGT-TNNI3K
ENST00000609362 0.906971861991343 0.740607548479609 0.0376208913751058 ENSG00000254685 FPGT
ENST00000482102 0.940009982798608 0.823328118127912 0.0297187555904346 ENSG00000254685 FPGT
ENST00000529485 0.931640940976834 0.802564515592405 0.0333109792090979 ENSG00000254685 FPGT
ENST00000370895 0.769041186953456 0.470690361654796 0.0786111363171076 ENSG00000259030 FPGT-TNNI3K
ENST00000534632 0.743140691239435 0.431002919179036 0.0865619752385826 ENSG00000259030 FPGT-TNNI3K
ENST00000533006 0.68286565071791 0.348720548828518 0.104589585619601 ENSG00000259030 FPGT-TNNI3K
ENST00000370891 0.682084413556785 0.347626529370824 0.100094424937625 ENSG00000116783 TNNI3K
ENST00000370893 0.731210225699249 0.412409960148327 0.0911526446389336 ENSG00000259030 FPGT-TNNI3K
ENST00000534056 0.818935394834004 0.557038696691748 0.0701508126214622 ENSG00000254685 FPGT
ENST00000472069 0.89185505255195 0.706981325343048 0.0491745777439883 ENSG00000254685 FPGT
[truncated: 9,984,880 more chars]
