# Supplementary material for: High-throughput allele-specific expression across 250 environmental conditions
Source: Genome Res. 2016 Dec;26(12):1627–38. doi: 10.1101/gr.209759.116 (PMC5131815; doi:10.1101/gr.209759.116)
Supplement: Supplemental Material [file supp_gr.209759.116_Supplemental_Table_S6.tar.gz › DEG_results/DP5_DEG_stats_T47C1.txt]

t.id padj pval logFC ensg g.id
ENST00000541675 0.778147155851029 0.616300442395647 -0.0404889072311524 ENSG00000227232 WASH7P
ENST00000423562 0.758083388802624 0.58868996803771 -0.0439274240142367 ENSG00000227232 WASH7P
ENST00000438504 0.758083388802624 0.58868996803771 -0.0439274240142367 ENSG00000227232 WASH7P
ENST00000488147 0.758083388802624 0.58868996803771 -0.0439274240142367 ENSG00000227232 WASH7P
ENST00000538476 0.775995324093288 0.613350066502462 -0.0409800771070201 ENSG00000227232 WASH7P
ENST00000440200 0.92030225995771 0.8458727417364 -0.0184581636767639 ENSG00000230021 RP5-857K21.4
ENST00000416931 0.416463977531375 0.209494320923328 -0.167144219372805 ENSG00000225972 MTND1P23
ENST00000414273 0.800777291681808 0.649162187912549 0.0514093938142687 ENSG00000237973 hsa-mir-6723
ENST00000429505 0.562652030499042 0.347823465518868 -0.0971000597884746 ENSG00000237491 RP11-206L10.9
ENST00000591440 0.765758628802144 0.599117508807014 -0.0560801490624394 ENSG00000237491 RP11-206L10.9
ENST00000587530 0.765758628802144 0.599117508807014 -0.0560801490624394 ENSG00000237491 RP11-206L10.9
ENST00000593022 0.946424999875862 0.895622674198207 -0.0137720111534579 ENSG00000237491 RP11-206L10.9
ENST00000589531 0.946953585402326 0.896405359137794 -0.0139800825874702 ENSG00000237491 RP11-206L10.9
ENST00000588951 0.929921045821849 0.864235066948848 0.0181153315863773 ENSG00000237491 RP11-206L10.9
ENST00000590848 0.737430348679424 0.560035562962857 -0.061705239738053 ENSG00000237491 RP11-206L10.9
ENST00000586288 0.957810172014419 0.917007580159042 -0.0112235997630268 ENSG00000237491 RP11-206L10.9
ENST00000445118 0.281479901292975 0.110220304102949 0.121080304465826 ENSG00000228794 LINC01128
ENST00000610067 0.571006924930117 0.356272103687416 0.0767678411024474 ENSG00000228794 LINC01128
ENST00000441765 0.809298900529619 0.662372917510196 0.0428981000836417 ENSG00000228794 LINC01128
ENST00000609139 0.563215103857216 0.348486220507113 0.077352236547117 ENSG00000228794 LINC01128
ENST00000449005 0.522431414004717 0.306222995260656 0.0830573859012655 ENSG00000228794 LINC01128
ENST00000416570 0.53534322569882 0.318593546060049 0.0808068070000105 ENSG00000228794 LINC01128
ENST00000448975 0.53534322569882 0.318593546060049 0.0808068070000105 ENSG00000228794 LINC01128
ENST00000609009 0.690001712980909 0.495707381550153 0.0575560004266816 ENSG00000228794 LINC01128
ENST00000608189 0.690001712980909 0.495707381550153 0.0575560004266816 ENSG00000228794 LINC01128
ENST00000483767 0.683466870104343 0.487528143424461 -0.0646593918376488 ENSG00000188976 NOC2L
ENST00000327044 0.874148864272425 0.765162111051702 -0.0238472644314778 ENSG00000188976 NOC2L
ENST00000477976 0.801959918655023 0.651124409356416 -0.0361405045239396 ENSG00000188976 NOC2L
ENST00000487214 0.526260452837062 0.30996306849282 0.0808789480785109 ENSG00000188976 NOC2L
ENST00000469563 0.38151606737919 0.181318111718044 0.131954869364706 ENSG00000188976 NOC2L
ENST00000379389 0.608045510689804 0.398132931786986 -0.0918797463011507 ENSG00000187608 ISG15
ENST00000379370 0.0517235120891311 0.00615718721606919 -0.208503307650907 ENSG00000188157 AGRN
ENST00000477585 0.57295116496367 0.358099927859728 -0.100100879338342 ENSG00000188157 AGRN
ENST00000469403 0.305805730853329 0.126867686337021 -0.164176073623309 ENSG00000188157 AGRN
ENST00000419249 0.479455797227375 0.265144681414846 -0.101307773834994 ENSG00000188157 AGRN
ENST00000461111 0.0161799288961332 0.000842136058208381 -0.287840428071192 ENSG00000188157 AGRN
ENST00000418300 0.0017459749272033 2.54422979246239e-05 -0.388858653337615 ENSG00000242590 RP11-54O7.14
ENST00000427998 0.863306638771592 0.747331633446491 -0.0260486934644873 ENSG00000217801 RP11-465B22.3
ENST00000394517 0.979314779375458 0.957549216067001 -0.00457350432088958 ENSG00000217801 RP11-465B22.3
ENST00000456409 0.990325402849747 0.980094419920314 0.00199923606199175 ENSG00000217801 RP11-465B22.3
ENST00000412397 0.923386163058574 0.851383692773229 -0.0145566088961712 ENSG00000217801 RP11-465B22.3
ENST00000433695 0.704507166211297 0.514772352886367 0.0558769593955814 ENSG00000217801 RP11-465B22.3
ENST00000451054 0.691728481324827 0.498044506553876 0.0585861330439343 ENSG00000217801 RP11-465B22.3
ENST00000379339 0.0762042396431923 0.0120264314859642 -0.162571299040492 ENSG00000131591 C1orf159
ENST00000294576 0.0762042396431923 0.0120264314859642 -0.162571299040492 ENSG00000131591 C1orf159
ENST00000448924 0.0762042396431923 0.0120264314859642 -0.162571299040492 ENSG00000131591 C1orf159
ENST00000465822 0.0270988302454139 0.00204722012791923 -0.222157498749582 ENSG00000131591 C1orf159
ENST00000379325 0.0773026481775307 0.0123145030280021 -0.162193239927904 ENSG00000131591 C1orf159
ENST00000421241 0.0773026481775307 0.0123145030280021 -0.162193239927904 ENSG00000131591 C1orf159
ENST00000487177 0.0632278099760722 0.00875483717918327 -0.230868000942602 ENSG00000131591 C1orf159
ENST00000467751 0.0773026481775307 0.0123145030280021 -0.162193239927904 ENSG00000131591 C1orf159
ENST00000477196 0.0773026481775307 0.0123145030280021 -0.162193239927904 ENSG00000131591 C1orf159
ENST00000379320 0.0368450206197265 0.00341581611579202 -0.210379079556558 ENSG00000131591 C1orf159
ENST00000379319 0.200088199175593 0.0622214666301275 -0.123849152062163 ENSG00000131591 C1orf159
ENST00000434641 0.120179412170269 0.0265228751421122 -0.148712977902396 ENSG00000131591 C1orf159
ENST00000482816 0.174250690949267 0.0494863122692065 -0.130659658117203 ENSG00000131591 C1orf159
ENST00000437760 0.234070090469819 0.0809964126143099 -0.122292172128378 ENSG00000131591 C1orf159
ENST00000462097 0.358792726548872 0.164012513759816 -0.102405797835512 ENSG00000131591 C1orf159
ENST00000473600 0.4410775072364 0.23022735529903 -0.109821059881396 ENSG00000131591 C1orf159
ENST00000475119 0.33604136881322 0.147142223204125 -0.106488157165254 ENSG00000131591 C1orf159
ENST00000442117 0.39444141439784 0.191703029582169 -0.123612485835534 ENSG00000131591 C1orf159
ENST00000472741 0.408290442115165 0.202892129275821 -0.0981340929250473 ENSG00000131591 C1orf159
ENST00000480643 0.350189865245033 0.157769749815657 -0.107852561190987 ENSG00000131591 C1orf159
ENST00000379290 0.887071838620143 0.786653281467024 0.0279879363026581 ENSG00000162571 TTLL10
ENST00000379289 0.887071838620143 0.786653281467024 0.0279879363026581 ENSG00000162571 TTLL10
ENST00000486379 0.895951281474625 0.801436091121982 0.026638307773516 ENSG00000162571 TTLL10
ENST00000328596 0.967808855168982 0.936019873805727 0.00724929203439481 ENSG00000186891 TNFRSF18
ENST00000379268 0.992083466712948 0.983934367515011 0.00181473263558302 ENSG00000186891 TNFRSF18
ENST00000486728 0.934358277381988 0.872454894868482 0.0138468999131992 ENSG00000186891 TNFRSF18
ENST00000379265 0.944288267313056 0.891733331152562 0.0124651374553761 ENSG00000186891 TNFRSF18
ENST00000379236 0.0428992726807371 0.00446674735204631 0.253557668811673 ENSG00000186827 TNFRSF4
ENST00000497869 0.0427927388390613 0.00444643724594499 0.253696055898629 ENSG00000186827 TNFRSF4
ENST00000453580 0.595578794054834 0.383036096706591 0.0747011946901946 ENSG00000186827 TNFRSF4
ENST00000360001 0.717926505005926 0.533088391293576 0.0389445518108117 ENSG00000078808 SDF4
ENST00000465727 0.717753753010962 0.532850376885028 0.0389510077822141 ENSG00000078808 SDF4
ENST00000263741 0.717753753010962 0.532850376885028 0.0389510077822141 ENSG00000078808 SDF4
ENST00000494748 0.891753177179911 0.794493706395605 0.0170675996151459 ENSG00000078808 SDF4
ENST00000478938 0.806545892492253 0.658206913000526 0.0305978160462408 ENSG00000078808 SDF4
ENST00000403997 0.694772849517249 0.501787244569541 0.0431501726930719 ENSG00000078808 SDF4
ENST00000545427 0.616472863090832 0.407333369271177 0.0553634405640329 ENSG00000078808 SDF4
ENST00000459994 0.531127525166011 0.314538194390424 0.0701580325728406 ENSG00000078808 SDF4
ENST00000379198 0.661356858368883 0.460258362520542 0.0581423391908111 ENSG00000176022 B3GALT6
ENST00000450390 0.680169357480194 0.483537011205482 0.038451526042648 ENSG00000160087 UBE2J2
ENST00000347370 0.680169357480194 0.483537011205482 0.038451526042648 ENSG00000160087 UBE2J2
ENST00000349431 0.730711389483884 0.550440676833704 0.0326638190492485 ENSG00000160087 UBE2J2
ENST00000348298 0.733588173779747 0.554317273075094 0.032912087670497 ENSG00000160087 UBE2J2
ENST00000339385 0.53534322569882 0.318598810515445 0.0650176582615686 ENSG00000160087 UBE2J2
ENST00000400929 0.642007662846378 0.437558551697709 0.0434858609696497 ENSG00000160087 UBE2J2
ENST00000464036 0.633118770112212 0.427172500808368 0.0449459952631839 ENSG00000160087 UBE2J2
ENST00000360466 0.595559254957566 0.38298145215012 0.0498345942797115 ENSG00000160087 UBE2J2
ENST00000400930 0.585131092109909 0.371441365687627 0.0511071331801414 ENSG00000160087 UBE2J2
ENST00000467339 0.573452632246814 0.358747894019922 0.0832589978154425 ENSG00000160087 UBE2J2
ENST00000473215 0.600374997157364 0.388985902646481 0.0503016842017284 ENSG00000160087 UBE2J2
ENST00000435198 0.617787051719844 0.409032223488728 0.0489415323446055 ENSG00000160087 UBE2J2
ENST00000509720 0.633437564281276 0.427580397702865 0.047258428299477 ENSG00000160087 UBE2J2
ENST00000491779 0.701163033802557 0.509721632925452 0.0389573566039126 ENSG00000160087 UBE2J2
ENST00000466752 0.67524386973275 0.477834590277083 0.0432130542635033 ENSG00000160087 UBE2J2
ENST00000503294 0.669400707262085 0.470753818876219 0.0439575434697801 ENSG00000160087 UBE2J2
ENST00000477894 0.661320809858668 0.460215541896828 0.0458613507236792 ENSG00000160087 UBE2J2
ENST00000471154 0.417076742208439 0.210077614376035 0.0988831164917904 ENSG00000160087 UBE2J2
ENST00000422076 0.625774912430956 0.418469589250457 0.0506065891219708 ENSG00000160087 UBE2J2
ENST00000502382 0.541207333161748 0.324834220028065 0.0618861785803829 ENSG00000160087 UBE2J2
ENST00000461142 0.612219904172635 0.402698609130168 0.0538922271018874 ENSG00000160087 UBE2J2
ENST00000488418 0.914785771357483 0.835741731587048 0.0153808315192097 ENSG00000160087 UBE2J2
ENST00000354700 0.722637358718336 0.539306506165367 0.0545495467678758 ENSG00000131584 ACAP3
ENST00000353662 0.713365750970811 0.526750718056735 0.05605056679778 ENSG00000131584 ACAP3
ENST00000492936 0.716336071334857 0.530879069936889 0.0549905644839498 ENSG00000131584 ACAP3
ENST00000472541 0.399501666126981 0.195746745666774 0.122071642576855 ENSG00000131584 ACAP3
ENST00000470030 0.530836838875562 0.314301187821743 -0.0839940564988398 ENSG00000127054 CPSF3L
ENST00000435064 0.739393706549651 0.562601985103846 -0.0391114189356824 ENSG00000127054 CPSF3L
ENST00000497304 0.221353402066357 0.074016535179221 -0.180624218896987 ENSG00000127054 CPSF3L
ENST00000323275 0.739393706549651 0.562601985103846 -0.0391114189356824 ENSG00000127054 CPSF3L
ENST00000411962 0.739393706549651 0.562601985103846 -0.0391114189356824 ENSG00000127054 CPSF3L
ENST00000462432 0.718103147843348 0.533372592981529 -0.0504008527649959 ENSG00000127054 CPSF3L
ENST00000478641 0.569224631542334 0.354384745243034 -0.0775484248545584 ENSG00000127054 CPSF3L
ENST00000458452 0.739393706549651 0.562573790901615 -0.0391162081581338 ENSG00000127054 CPSF3L
ENST00000419704 0.739393706549651 0.562573790901615 -0.0391162081581338 ENSG00000127054 CPSF3L
ENST00000540437 0.739393706549651 0.562573790901615 -0.0391162081581338 ENSG00000127054 CPSF3L
ENST00000421495 0.739393706549651 0.562573790901615 -0.0391162081581338 ENSG00000127054 CPSF3L
ENST00000532772 0.737791846226217 0.560506594349893 -0.0392503909928897 ENSG00000127054 CPSF3L
ENST00000450926 0.737307450276588 0.559795626065448 -0.0395566610729594 ENSG00000127054 CPSF3L
ENST00000545578 0.732235649166358 0.552403774136472 -0.0403098005409721 ENSG00000127054 CPSF3L
ENST00000527098 0.732235649166358 0.552403774136472 -0.0403098005409721 ENSG00000127054 CPSF3L
ENST00000485710 0.641208236824682 0.436720953080948 -0.0755581366757381 ENSG00000127054 CPSF3L
ENST00000461514 0.702281583044579 0.511298399972608 -0.0636145315661518 ENSG00000127054 CPSF3L
ENST00000525164 0.678852988226983 0.481981316929755 -0.0685555349764283 ENSG00000127054 CPSF3L
ENST00000528879 0.79776770276861 0.644820913133187 -0.031551285471624 ENSG00000127054 CPSF3L
ENST00000525769 0.780928556753143 0.620396092816283 -0.0495475831486726 ENSG00000127054 CPSF3L
ENST00000531377 0.811770350597817 0.665744063393788 -0.0333777409912116 ENSG00000127054 CPSF3L
ENST00000527383 0.874618575973006 0.765965942621793 -0.0275111842591636 ENSG00000127054 CPSF3L
ENST00000531292 0.602953728244628 0.392176092666506 -0.076720465655996 ENSG00000127054 CPSF3L
ENST00000467408 0.641203136243217 0.436684951379338 -0.0703386195809755 ENSG00000127054 CPSF3L
ENST00000434694 0.812521205631268 0.66730815769524 -0.0279074534797665 ENSG00000127054 CPSF3L
ENST00000531020 0.645612757023234 0.441931552917844 -0.0771719225991572 ENSG00000127054 CPSF3L
ENST00000533916 0.598656368920694 0.386905879013298 -0.0865156291362149 ENSG00000127054 CPSF3L
ENST00000488042 0.928527548507135 0.860970520724266 -0.0118561173654391 ENSG00000127054 CPSF3L
ENST00000526797 0.915133182770215 0.836367320861684 -0.0141330378665618 ENSG00000127054 CPSF3L
ENST00000526332 0.915156030313104 0.836532773910347 -0.0141320793415398 ENSG00000127054 CPSF3L
ENST00000430786 0.907537810684285 0.822515847367546 -0.0154060683519155 ENSG00000127054 CPSF3L
ENST00000527719 0.922161199738203 0.849323914361291 -0.0131535741878618 ENSG00000127054 CPSF3L
ENST00000530031 0.918599303983305 0.842338669311464 -0.0137660387488644 ENSG00000127054 CPSF3L
ENST00000526113 0.984235494748818 0.967091746275438 -0.00290887189280751 ENSG00000127054 CPSF3L
ENST00000526904 0.941415691581568 0.886411226253524 0.00994438175389139 ENSG00000127054 CPSF3L
ENST00000525603 0.96717304744952 0.935048428409948 0.00624885624804855 ENSG00000127054 CPSF3L
ENST00000429572 0.850156160895062 0.724629982463797 0.0270300722837896 ENSG00000127054 CPSF3L
ENST00000498173 0.850156160895062 0.724629982463797 0.0270300722837896 ENSG00000127054 CPSF3L
ENST00000496353 0.848680611109281 0.721949405577062 0.0273170835719472 ENSG00000127054 CPSF3L
ENST00000493534 0.951320792875698 0.905078284337616 0.00949152372638865 ENSG00000127054 CPSF3L
ENST00000534345 0.894781128444759 0.799663114258025 0.020710092377008 ENSG00000127054 CPSF3L
ENST00000532952 0.897187443731133 0.803782095277247 0.020179409699421 ENSG00000127054 CPSF3L
ENST00000490853 0.860568571205505 0.742850212181756 0.0266579090458988 ENSG00000127054 CPSF3L
ENST00000531019 0.860568571205505 0.742850212181756 0.0266579090458988 ENSG00000127054 CPSF3L
ENST00000498476 0.818900286560438 0.67628013062885 0.0336056356979717 ENSG00000127054 CPSF3L
ENST00000470679 0.899011350651393 0.80715760260342 0.019826087086702 ENSG00000127054 CPSF3L
ENST00000525285 0.70106145975109 0.509609888250516 0.0567423865856202 ENSG00000127054 CPSF3L
ENST00000378891 0.704083747614863 0.514139136290268 -0.0584755432165636 ENSG00000107404 DVL1
ENST00000378888 0.746404676581527 0.572568589317821 -0.0504024849032797 ENSG00000107404 DVL1
ENST00000338370 0.397387541022289 0.19416877231348 0.139457988654039 ENSG00000175756 AURKAIP1
ENST00000338338 0.348790209430311 0.156707077905378 0.143642931868976 ENSG00000175756 AURKAIP1
ENST00000321751 0.428041156609171 0.21931666958952 0.13116854852522 ENSG00000175756 AURKAIP1
ENST00000378853 0.414368331494368 0.207771810537719 0.134487311684223 ENSG00000175756 AURKAIP1
ENST00000489799 0.416911802685097 0.209846488585493 0.136951006624934 ENSG00000175756 AURKAIP1
ENST00000496905 0.590350540597327 0.377397586555352 0.101186449378553 ENSG00000175756 AURKAIP1
ENST00000480479 0.111604593930868 0.0234320108119914 0.176660738874004 ENSG00000221978 CCNL2
ENST00000482621 0.215774980212394 0.0709416688272176 0.12851610856037 ENSG00000221978 CCNL2
ENST00000408952 0.215774980212394 0.0709416688272176 0.12851610856037 ENSG00000221978 CCNL2
ENST00000463260 0.124488546324216 0.028101098744765 0.184976260935052 ENSG00000221978 CCNL2
ENST00000400809 0.197203248184538 0.0607816175095602 0.130693493072735 ENSG00000221978 CCNL2
ENST00000496007 0.196782236273326 0.0605969496379533 0.130781374864519 ENSG00000221978 CCNL2
ENST00000482365 0.121662657550515 0.0270759202878432 0.173475772652524 ENSG00000221978 CCNL2
ENST00000481223 0.199730442632816 0.0620367567599278 0.130633126842715 ENSG00000221978 CCNL2
ENST00000418865 0.0938961578356147 0.0173050470073463 0.178456482124396 ENSG00000221978 CCNL2
ENST00000505849 0.0873325918456402 0.0152890183619178 0.191457380685544 ENSG00000221978 CCNL2
ENST00000488340 0.200005246505409 0.0621601594275403 0.129516087078056 ENSG00000221978 CCNL2
ENST00000492998 0.220630712778585 0.0735091233916183 0.144180523929674 ENSG00000221978 CCNL2
ENST00000469113 0.107314918611628 0.0219251742542428 0.170956621908785 ENSG00000221978 CCNL2
ENST00000480646 0.259747320679891 0.0966846399740621 0.150424393907032 ENSG00000221978 CCNL2
ENST00000471930 0.423475299650806 0.215128817932026 0.0876635709831026 ENSG00000221978 CCNL2
ENST00000408918 0.655460212762112 0.453737090114829 0.0515520479910291 ENSG00000221978 CCNL2
ENST00000473872 0.730584621800282 0.550185349936598 -0.0464574266191806 ENSG00000221978 CCNL2
ENST00000425598 0.99853697165321 0.997067976235179 0.000271117653622689 ENSG00000221978 CCNL2
ENST00000463895 0.265833960439736 0.100302170666361 -0.145213670204304 ENSG00000221978 CCNL2
ENST00000497013 0.991768430767384 0.982863268446733 0.0019423471512427 ENSG00000221978 CCNL2
ENST00000444362 0.268304289704425 0.101846743121663 0.125638051960925 ENSG00000224870 RP4-758J18.2
ENST00000418833 0.297649351612632 0.121381292341207 0.1235295303508 ENSG00000224870 RP4-758J18.2
ENST00000447725 0.218386755410191 0.0722684287751186 0.147298881234906 ENSG00000224870 RP4-758J18.2
ENST00000572242 0.237352783453964 0.0828221240830991 0.137291018521852 ENSG00000224870 RP4-758J18.2
ENST00000453521 0.241522833224217 0.0854565063300246 0.135580696559886 ENSG00000224870 RP4-758J18.2
ENST00000344843 0.0583748774856742 0.00761799301887094 0.164675271347429 ENSG00000242485 MRPL20
ENST00000493287 0.127412482440702 0.0291424008800811 0.157632557635725 ENSG00000242485 MRPL20
ENST00000487659 0.0583225752950145 0.0076030152372537 0.164679535529235 ENSG00000242485 MRPL20
ENST00000492508 0.0277133955015828 0.00212076890877046 0.20199834006284 ENSG00000242485 MRPL20
ENST00000482352 0.0320517337409791 0.00270966210675164 0.197421400792389 ENSG00000242485 MRPL20
ENST00000477686 0.0955785448638546 0.0179071888810872 0.185853983123291 ENSG00000242485 MRPL20
ENST00000378741 0.16101191452654 0.0431402506009017 0.155382514989231 ENSG00000160072 ATAD3B
ENST00000308647 0.567705940597217 0.352877660882064 0.0614006733460641 ENSG00000160072 ATAD3B
ENST00000472194 0.619992700888371 0.411506886505934 0.0531069482934365 ENSG00000160072 ATAD3B
ENST00000378736 0.102972404009801 0.0203776967935185 0.25267799847627 ENSG00000160072 ATAD3B
ENST00000485748 0.890352343339095 0.791810568947252 -0.0187442953982327 ENSG00000160072 ATAD3B
ENST00000474481 0.923574158576346 0.851820001373572 -0.0138033367392488 ENSG00000160072 ATAD3B
ENST00000378756 0.77518450604285 0.612086079216586 0.036292410742536 ENSG00000197785 ATAD3A
ENST00000378755 0.77849897415165 0.616896621936859 0.0358119368329588 ENSG00000197785 ATAD3A
ENST00000339113 0.711580069468569 0.524401561145171 0.0461099385616212 ENSG00000197785 ATAD3A
ENST00000536055 0.711580069468569 0.524401561145171 0.0461099385616212 ENSG00000197785 ATAD3A
ENST00000429957 0.968958493490877 0.93824920655069 -0.007982725546829 ENSG00000197785 ATAD3A
ENST00000400830 0.33057501143677 0.143235196775361 0.136349429703111 ENSG00000197785 ATAD3A
ENST00000291386 0.0701017926853668 0.0103885789160242 0.141060390176101 ENSG00000160075 SSU72
ENST00000378726 0.0273974235724027 0.00208666102297529 0.216628498523288 ENSG00000160075 SSU72
ENST00000378725 0.273601841560176 0.10557156019568 0.0991587045724615 ENSG00000160075 SSU72
ENST00000359060 0.105341125556395 0.0212565966864654 0.157724458745184 ENSG00000160075 SSU72
ENST00000539195 0.175283649553909 0.0499330543599228 0.164020262593443 ENSG00000215791 AL645728.2
ENST00000520777 0.80443239208958 0.654798785307362 0.0363559571723184 ENSG00000197530 MIB2
ENST00000378710 0.80443239208958 0.654794965747328 0.0363579514198718 ENSG00000197530 MIB2
ENST00000360522 0.80443239208958 0.654794965747328 0.0363579514198718 ENSG00000197530 MIB2
ENST00000357210 0.80443239208958 0.654794965747328 0.0363579514198718 ENSG00000197530 MIB2
ENST00000355826 0.804417520982584 0.654725469170568 0.036278346289129 ENSG00000197530 MIB2
ENST00000518681 0.804352481524534 0.654589167000788 0.0363126551040229 ENSG00000197530 MIB2
ENST00000505820 0.801091753884983 0.649708591038956 0.0368831639863526 ENSG00000197530 MIB2
ENST00000479659 0.801124868592299 0.649880456898968 0.0368507530229666 ENSG00000197530 MIB2
ENST00000489635 0.796336563897016 0.642445543142909 0.0376705340528074 ENSG00000197530 MIB2
ENST00000511502 0.796088320897769 0.641953539545931 0.0376727771757068 ENSG00000197530 MIB2
ENST00000514363 0.936094031906214 0.876452721273141 -0.016070269073835 ENSG00000197530 MIB2
ENST00000487053 0.785688723278536 0.627165934456238 0.0398030956063084 ENSG00000197530 MIB2
ENST00000502470 0.970998768712719 0.941910544498314 0.00762276617746373 ENSG00000197530 MIB2
ENST00000378712 0.785688723278536 0.627165934456238 0.0398030956063084 ENSG00000197530 MIB2
ENST00000510793 0.937218465266513 0.878381260936648 0.0162412447753108 ENSG00000197530 MIB2
ENST00000504599 0.736208025140301 0.557848307091469 0.0473449142618164 ENSG00000197530 MIB2
ENST00000507229 0.716754702216796 0.531589283267447 0.0520043952489606 ENSG00000197530 MIB2
ENST00000378708 0.892886148970679 0.79618040753492 0.0215106043175519 ENSG00000197530 MIB2
ENST00000506488 0.86377647374783 0.748204605668697 0.0268126163088342 ENSG00000197530 MIB2
ENST00000514234 0.537906002927449 0.321420155154467 0.0862920745650007 ENSG00000197530 MIB2
ENST00000513088 0.807580835203471 0.659881111367463 -0.028373555720396 ENSG00000248333 CDK11B
ENST00000341832 0.767729307324087 0.601759570194773 -0.0323931951562721 ENSG00000248333 CDK11B
ENST00000317673 0.910465793613305 0.827952305202897 -0.0130531270681774 ENSG00000248333 CDK11B
ENST00000340677 0.910465793613305 0.827952305202897 -0.0130531270681774 ENSG00000248333 CDK11B
ENST00000407249 0.910465793613305 0.827952305202897 -0.0130531270681774 ENSG00000248333 CDK11B
ENST00000378662 0.82138386739239 0.680232930129652 -0.0269165727834649 ENSG00000189339 SLC35E2B
ENST00000234800 0.827336861263771 0.689057494471407 -0.026277247532926 ENSG00000189339 SLC35E2B
ENST00000480991 0.886975610310937 0.786458124069608 -0.0213620450384463 ENSG00000189339 SLC35E2B
ENST00000481276 0.935800652039328 0.875692408918788 -0.0126009231687345 ENSG00000189339 SLC35E2B
ENST00000356200 0.140071968640329 0.0341871632993465 0.165501539332392 ENSG00000008128 CDK11A
ENST00000598846 0.149097465678607 0.037923890572608 0.13914914009087 ENSG00000268575 RP1-283E3.8
ENST00000358779 0.159965556550624 0.0426622154559681 0.158519353749615 ENSG00000008128 CDK11A
ENST00000460465 0.159965556550624 0.0426622154559681 0.158519353749615 ENSG00000008128 CDK11A
ENST00000404249 0.159965556550624 0.0426622154559681 0.158519353749615 ENSG00000008128 CDK11A
ENST00000378633 0.159965556550624 0.0426622154559681 0.158519353749615 ENSG00000008128 CDK11A
ENST00000357760 0.159965556550624 0.0426622154559681 0.158519353749615 ENSG00000008128 CDK11A
ENST00000509982 0.139889202933539 0.0340685650883288 0.165531583409494 ENSG00000008128 CDK11A
ENST00000378638 0.139889202933539 0.0340685650883288 0.165531583409494 ENSG00000008128 CDK11A
ENST00000356937 0.243157204707513 0.0864552188370069 0.139645801717068 ENSG00000008128 CDK11A
ENST00000468800 0.879749497479678 0.774684724470086 -0.027806184498753 ENSG00000008128 CDK11A
ENST00000492390 0.913929316243473 0.833964847597136 0.0210894426135577 ENSG00000008128 CDK11A
ENST00000474916 0.78533109728036 0.626631468820433 0.0505286150036771 ENSG00000008128 CDK11A
ENST00000378635 0.0749070707759401 0.0116668831477403 0.204237519720558 ENSG00000008128 CDK11A
ENST00000479362 0.0170140954813053 0.000917919621781517 0.287370099543285 ENSG00000008128 CDK11A
ENST00000498810 0.00398726924325637 8.96029385127915e-05 0.357846638109884 ENSG00000008128 CDK11A
ENST00000487462 0.00126501280398962 1.56392448202074e-05 0.385111353372866 ENSG00000008128 CDK11A
ENST00000401096 0.0021696657309642 3.53461135962803e-05 0.382161438501463 ENSG00000008128 CDK11A
ENST00000577672 0.870111280822978 0.758493427811167 0.0306602590718127 ENSG00000227775 RP1-283E3.4
ENST00000355439 0.98538773317567 0.968986193383868 -0.00352396075909203 ENSG00000215790 SLC35E2
ENST00000400924 0.993343485449642 0.98623827649855 -0.00158546201277941 ENSG00000215790 SLC35E2
ENST00000246421 0.989433084862789 0.977913749772059 0.00280987566929821 ENSG00000215790 SLC35E2
ENST00000341426 0.827837656830163 0.690091391814274 -0.0317875978888655 ENSG00000008130 NADK
ENST00000341991 0.825680773034584 0.686377902727937 -0.0320843911281048 ENSG00000008130 NADK
ENST00000378625 0.813417833203075 0.668715081822738 -0.0336535624003945 ENSG00000008130 NADK
ENST00000344463 0.827837656830163 0.690091391814274 -0.0317875978888655 ENSG00000008130 NADK
ENST00000342348 0.77849897415165 0.616888499648321 0.0415544776352936 ENSG00000008130 NADK
ENST00000498806 0.999355805779684 0.998557335066125 0.000185427367082409 ENSG00000008130 NADK
ENST00000469045 0.757780387733279 0.588271768216315 0.04785539904777 ENSG00000008130 NADK
ENST00000480499 0.85835327011162 0.739484630364666 0.0307835381564478 ENSG00000008130 NADK
ENST00000497747 0.725026985292282 0.542487534283755 0.0659061451328831 ENSG00000008130 NADK
ENST00000477235 0.833794171632926 0.69908112831856 0.0350544106192208 ENSG00000008130 NADK
ENST00000489538 0.937109148084263 0.878161001292913 0.0141452561591324 ENSG00000008130 NADK
ENST00000497615 0.686256117358311 0.491044129962092 0.0748960103743768 ENSG00000008130 NADK
ENST00000497186 0.786699090467193 0.628710756953585 0.0440940317549092 ENSG00000008130 NADK
ENST00000400922 0.806228043795906 0.657540395484812 0.0375269090650956 ENSG00000008130 NADK
ENST00000492845 0.680307113150991 0.483652198375461 -0.0581052121501301 ENSG00000008130 NADK
ENST00000492768 0.616243303119783 0.40689985766833 -0.0691926785219959 ENSG00000008130 NADK
ENST00000460602 0.492232284016657 0.276936427387852 -0.0917683621026912 ENSG00000008130 NADK
ENST00000464373 0.398337818599265 0.194935464886365 -0.109494909532298 ENSG00000008130 NADK
ENST00000378609 0.0641145508205991 0.00898498144029955 -0.144975287684745 ENSG00000078369 GNB1
ENST00000461893 0.510540535650264 0.294313529496803 -0.0629943465934651 ENSG00000078369 GNB1
ENST00000471354 0.159965556550624 0.0426568026524142 -0.0973753463758006 ENSG00000078369 GNB1
ENST00000439272 0.0336816746921183 0.00293160854041862 -0.212417272140237 ENSG00000078369 GNB1
ENST00000434686 0.0317229428338459 0.00265284118227707 -0.217593734733881 ENSG00000078369 GNB1
ENST00000437146 0.107911128681527 0.0221487140410717 -0.139960232693743 ENSG00000078369 GNB1
ENST00000472614 0.0454062120847072 0.00492759615483627 -0.236095313147 ENSG00000078369 GNB1
ENST00000607589 0.87276958102494 0.763017865458616 -0.0247870827766023 ENSG00000078369 GNB1
ENST00000378567 0.252211505194933 0.0920191715048811 -0.147774963373918 ENSG00000067606 PRKCZ
ENST00000468310 0.289082409693423 0.115568087948631 -0.164827197784067 ENSG00000067606 PRKCZ
ENST00000466651 0.289841430481632 0.116101985818165 -0.16651510746863 ENSG00000067606 PRKCZ
ENST00000400921 0.197246178220136 0.0608023539355564 -0.168844982614188 ENSG00000067606 PRKCZ
ENST00000495347 0.210849638411808 0.0683053211447539 -0.200470236405897 ENSG00000067606 PRKCZ
ENST00000461106 0.218596484533413 0.0723849614605886 -0.162620176314171 ENSG00000067606 PRKCZ
ENST00000461465 0.167655012653752 0.046301111976089 -0.21813794077308 ENSG00000067606 PRKCZ
ENST00000470596 0.18559768189961 0.0549096096810919 -0.205276089214744 ENSG00000067606 PRKCZ
ENST00000496325 0.161542606370601 0.0433715633985364 -0.219009386649119 ENSG00000067606 PRKCZ
ENST00000481140 0.19362335151049 0.0590103721590474 -0.206063546008971 ENSG00000067606 PRKCZ
ENST00000400920 0.321670967549826 0.137235400740344 -0.135984439412969 ENSG00000067606 PRKCZ
ENST00000479263 0.512584686339446 0.296128981823979 -0.0983362341541709 ENSG00000067606 PRKCZ
ENST00000478770 0.514471795045499 0.297943699765258 -0.0968751371432128 ENSG00000067606 PRKCZ
ENST00000469733 0.728702709513334 0.547505891665735 0.0500297251169576 ENSG00000162585 C1orf86
ENST00000414253 0.754821974575958 0.584099145221645 0.0459018119656586 ENSG00000162585 C1orf86
ENST00000428120 0.754821974575958 0.584099145221645 0.0459018119656586 ENSG00000162585 C1orf86
ENST00000400919 0.754821974575958 0.584099145221645 0.0459018119656586 ENSG00000162585 C1orf86
ENST00000400918 0.892267882443255 0.79513414411749 0.0225799457445341 ENSG00000162585 C1orf86
ENST00000497675 0.975702386662148 0.950704026762895 0.00596837899826767 ENSG00000162585 C1orf86
ENST00000378543 0.984235494748818 0.967080785054602 0.0039360030530257 ENSG00000162585 C1orf86
ENST00000378546 0.984235494748818 0.967080785054602 0.0039360030530257 ENSG00000162585 C1orf86
ENST00000401813 0.903111110486538 0.814267912629979 0.0221964277946025 ENSG00000162585 C1orf86
ENST00000487186 0.895156944144532 0.800151657449725 0.0238873320779699 ENSG00000162585 C1orf86
ENST00000378545 0.950600757361394 0.903228454596596 0.011578443118946 ENSG00000162585 C1orf86
ENST00000476803 0.958940898945614 0.919403589339118 0.00973958371073959 ENSG00000162585 C1orf86
ENST00000440825 0.97521478919716 0.9497367617305 0.00601245948629606 ENSG00000162585 C1orf86
ENST00000378536 0.000291548584351841 1.6453915033173e-06 -0.314155033277733 ENSG00000157933 SKI
ENST00000508416 0.00011218806015796 3.03067985132549e-07 -0.402531339695001 ENSG00000157933 SKI
ENST00000478223 0.000113265007595835 3.26482845085199e-07 -0.408396167455563 ENSG00000157933 SKI
ENST00000378518 0.555028751718854 0.340091491937811 0.0521900303606431 ENSG00000157916 RER1
ENST00000605895 0.443667381634604 0.23248508401241 0.064566759775331 ENSG00000157916 RER1
ENST00000378513 0.539298271158607 0.322792414804445 0.052334520516293 ENSG00000157916 RER1
ENST00000306256 0.571393475958295 0.356671069437776 0.0501677080815783 ENSG00000157916 RER1
ENST00000493207 0.565469433409401 0.350569534340966 0.05698595835324 ENSG00000157916 RER1
ENST00000378512 0.535465152361725 0.318780027674877 0.0527867519356572 ENSG00000157916 RER1
ENST00000443438 0.717926505005926 0.53308401232034 0.0366592668982752 ENSG00000157916 RER1
ENST00000488353 0.507934913382063 0.291800072370079 0.0650390800901297 ENSG00000157916 RER1
ENST00000462129 0.749274811676863 0.576670782770097 0.0452368524965528 ENSG00000157916 RER1
ENST00000288774 0.295002593825646 0.119662180861376 -0.146615144382255 ENSG00000157911 PEX10
ENST00000447513 0.252225975889209 0.0920317587165911 -0.159141577226827 ENSG00000157911 PEX10
ENST00000507596 0.212821804917438 0.0693688422090435 -0.172480318618532 ENSG00000157911 PEX10
ENST00000378466 0.549524942593117 0.334258913083717 0.0741806241961883 ENSG00000157881 PANK4
ENST00000435556 0.546726956981832 0.330996889606109 0.0747443676849562 ENSG00000157881 PANK4
ENST00000505228 0.662798659423051 0.462230975221475 0.0614716192459884 ENSG00000157881 PANK4
ENST00000486396 0.412241073730292 0.206141449538512 0.11818857031014 ENSG00000157881 PANK4
ENST00000416860 0.564877651817975 0.350030717410606 0.0714091612066253 ENSG00000238164 RP3-395M20.8
ENST00000452793 0.385956934855234 0.185127477454913 0.10395087877846 ENSG00000238164 RP3-395M20.8
ENST00000426449 0.956887043577384 0.914970900920234 0.0075984160786166 ENSG00000157873 TNFRSF14
ENST00000434817 0.902301011861151 0.812769706849768 -0.0161717790989831 ENSG00000157873 TNFRSF14
ENST00000435221 0.90417503657178 0.816672422632192 -0.015829258454299 ENSG00000157873 TNFRSF14
ENST00000451778 0.880334944539548 0.775589687776808 -0.0194784865019982 ENSG00000157873 TNFRSF14
ENST00000409119 0.722980177189556 0.539846479113225 -0.0419560449474687 ENSG00000157873 TNFRSF14
ENST00000355716 0.638477153973011 0.433241365201927 -0.051576124428712 ENSG00000157873 TNFRSF14
ENST00000475523 0.627652427206321 0.420817669203416 -0.0528110585771948 ENSG00000157873 TNFRSF14
ENST00000442392 0.921071657268093 0.847397606001259 -0.0156136365203758 ENSG00000157873 TNFRSF14
ENST00000482074 0.977711767645639 0.954164847585283 -0.00475125514945152 ENSG00000157873 TNFRSF14
ENST00000496064 0.702411336137083 0.511517581893816 -0.0466331632364073 ENSG00000157873 TNFRSF14
ENST00000463471 0.580807918625531 0.366564011740165 -0.058946769379045 ENSG00000157873 TNFRSF14
ENST00000466750 0.46615773765516 0.25292530541995 -0.0718226188431873 ENSG00000157873 TNFRSF14
ENST00000471768 0.469244996245432 0.255665621860495 -0.078068024451175 ENSG00000157873 TNFRSF14
ENST00000463835 0.500856433527333 0.28497682985124 -0.0676024116924588 ENSG00000157873 TNFRSF14
ENST00000482602 0.375176057876013 0.176577789268697 -0.081231698232329 ENSG00000157873 TNFRSF14
ENST00000480305 0.685246398302247 0.489594706809671 -0.045066454659448 ENSG00000157873 TNFRSF14
ENST00000419916 0.855502603108341 0.734158725939258 -0.0391983583839042 ENSG00000157870 FAM213B
ENST00000378424 0.855502603108341 0.734158725939258 -0.0391983583839042 ENSG00000157870 FAM213B
ENST00000378427 0.855502603108341 0.734158725939258 -0.0391983583839042 ENSG00000157870 FAM213B
ENST00000378425 0.855502603108341 0.734158725939258 -0.0391983583839042 ENSG00000157870 FAM213B
ENST00000444521 0.855502603108341 0.734158725939258 -0.0391983583839042 ENSG00000157870 FAM213B
ENST00000484099 0.868159868821478 0.755436714262261 -0.0356666680942794 ENSG00000157870 FAM213B
ENST00000294599 0.166705944689302 0.0458423648021686 -0.188917062216953 ENSG00000162591 MEGF6
ENST00000356575 0.151716589709249 0.0390268559172188 -0.194228768188695 ENSG00000162591 MEGF6
ENST00000485002 0.162376549250432 0.043775509486472 -0.188701603740042 ENSG00000162591 MEGF6
ENST00000378344 0.275963519551506 0.106959050361618 0.142383364776997 ENSG00000158109 TPRG1L
ENST00000344579 0.275963519551506 0.106959050361618 0.142383364776997 ENSG00000158109 TPRG1L
ENST00000378322 0.914044428408653 0.834139441154108 0.0188610174564879 ENSG00000116213 WRAP73
ENST00000270708 0.914044428408653 0.834139441154108 0.0188610174564879 ENSG00000116213 WRAP73
ENST00000471223 0.682600939905515 0.486330445174534 0.0662915345021577 ENSG00000116213 WRAP73
ENST00000424367 0.733414453958336 0.554068846482632 0.0529307087983402 ENSG00000116213 WRAP73
ENST00000465916 0.522568292940172 0.306343649624179 0.0945533185839055 ENSG00000116213 WRAP73
ENST00000419924 0.665768054518563 0.465927872979624 0.0677398221974865 ENSG00000116213 WRAP73
ENST00000418088 0.807135786005636 0.659150806368762 0.048469476182316 ENSG00000227372 TP73-AS1
ENST00000452079 0.764288117571201 0.597269112449205 0.0589120142810619 ENSG00000227372 TP73-AS1
ENST00000423764 0.720195026080585 0.536159394114856 0.070924999545688 ENSG00000227372 TP73-AS1
ENST00000378251 0.193499851597015 0.058943516777979 0.143419817713225 ENSG00000130764 LRRC47
ENST00000462356 0.376658756272602 0.177638650217654 0.14060212300758 ENSG00000130764 LRRC47
ENST00000378230 0.53966631554102 0.32315643315897 0.0588547730079525 ENSG00000116198 CEP104
ENST00000438539 0.597683371690103 0.385670639842644 0.0796118928702484 ENSG00000116198 CEP104
ENST00000461667 0.493804464784543 0.27834038601584 0.11253514478668 ENSG00000116198 CEP104
ENST00000494653 0.633096070715378 0.427141127025839 0.0530564141729909 ENSG00000116198 CEP104
ENST00000428079 0.833367904247543 0.698549375565467 -0.0327312112272624 ENSG00000116198 CEP104
ENST00000378223 0.971603947294129 0.943123696849889 -0.00658678865244912 ENSG00000116198 CEP104
ENST00000378209 0.306763340116365 0.127412801379974 0.146500432783308 ENSG00000169598 DFFB
ENST00000491998 0.306763340116365 0.127412801379974 0.146500432783308 ENSG00000169598 DFFB
ENST00000468793 0.350811034474694 0.158216364287365 0.136884274465875 ENSG00000169598 DFFB
ENST00000339350 0.336895700259561 0.147832482295255 0.140314488387617 ENSG00000169598 DFFB
ENST00000477548 0.336895700259561 0.147832482295255 0.140314488387617 ENSG00000169598 DFFB
ENST00000378206 0.332653594130163 0.144819276166216 0.141409350739897 ENSG00000169598 DFFB
ENST00000475969 0.345595643239636 0.15444202512156 0.138479913195696 ENSG00000169598 DFFB
ENST00000486765 0.429675650844922 0.220799336671977 0.104933776263606 ENSG00000198912 C1orf174
ENST00000361605 0.429675650844922 0.220799336671977 0.104933776263606 ENSG00000198912 C1orf174
ENST00000474140 0.429675650844922 0.220799336671977 0.104933776263606 ENSG00000198912 C1orf174
ENST00000478423 0.048192597308162 0.00546462040863039 -0.199812215492084 ENSG00000131697 NPHP4
ENST00000489180 0.0473848803889058 0.00529743073093927 -0.200502561252302 ENSG00000131697 NPHP4
ENST00000378156 0.0473848803889058 0.00529743073093927 -0.200502561252302 ENSG00000131697 NPHP4
ENST00000378169 0.0572653218881483 0.0073723984489386 -0.1955147759297 ENSG00000131697 NPHP4
ENST00000378111 0.142684748339362 0.0353200412831517 -0.111718828349534 ENSG00000069424 KCNAB2
ENST00000378097 0.1572920208741 0.041480104907789 -0.103795847128842 ENSG00000069424 KCNAB2
ENST00000378092 0.142008184743251 0.0349676092169155 -0.124254431447722 ENSG00000069424 KCNAB2
ENST00000478098 0.140989445470766 0.0345925687932078 -0.158688973076108 ENSG00000069424 KCNAB2
ENST00000445501 0.143213086928544 0.0355644318978797 -0.159143400577506 ENSG00000069424 KCNAB2
ENST00000428161 0.133946962825001 0.0317426049011011 -0.132719603028237 ENSG00000069424 KCNAB2
ENST00000389632 0.129853307442942 0.0300718179370198 -0.13411429119761 ENSG00000069424 KCNAB2
ENST00000602612 0.135848594134076 0.0324434353346707 -0.13058613810312 ENSG00000069424 KCNAB2
ENST00000378087 0.150453119279303 0.0384518866165695 -0.110816927847717 ENSG00000069424 KCNAB2
ENST00000341524 0.170108921604774 0.0475010556232582 -0.104291467599939 ENSG00000069424 KCNAB2
ENST00000352527 0.170108921604774 0.0475010556232582 -0.104291467599939 ENSG00000069424 KCNAB2
ENST00000435937 0.185549443990129 0.0548882787707009 -0.144549305238483 ENSG00000069424 KCNAB2
ENST00000164247 0.270653926031185 0.103466344861864 -0.0824689376055124 ENSG00000069424 KCNAB2
ENST00000472700 0.222258315462161 0.0744882465999122 -0.134872665946903 ENSG00000069424 KCNAB2
ENST00000378083 0.382821137215502 0.182304316881316 -0.0680073724843367 ENSG00000069424 KCNAB2
ENST00000458166 0.29152317698361 0.117252581291797 -0.0894908094741223 ENSG00000069424 KCNAB2
ENST00000481789 0.580378331808611 0.36617198796214 -0.0972680492926088 ENSG00000069424 KCNAB2
ENST00000484532 1.335861233051e-05 1.03345003444656e-08 0.406571898615207 ENSG00000116251 RPL22
ENST00000234875 1.77974342501405e-05 1.5871787632934e-08 0.401773966843684 ENSG00000116251 RPL22
ENST00000480661 1.01627477516623e-05 7.19838139047425e-09 0.430386301769441 ENSG00000116251 RPL22
ENST00000497965 1.00567434052319e-05 6.75976411512102e-09 0.431449586647191 ENSG00000116251 RPL22
ENST00000471204 1.01627477516623e-05 7.2176775408128e-09 0.43082195719132 ENSG00000116251 RPL22
ENST00000465387 1.00567434052319e-05 6.73081184527163e-09 0.431910025621238 ENSG00000116251 RPL22
ENST00000462296 7.02981281082844e-06 4.02766876648025e-09 0.445699465419347 ENSG00000116251 RPL22
ENST00000465335 7.14027442558022e-06 4.48899922615054e-09 0.444569161634813 ENSG00000116251 RPL22
ENST00000343813 0.0421761145989925 0.0043316572957819 0.238361354273396 ENSG00000116237 ICMT
ENST00000489498 0.0377828114013635 0.00356840325308756 0.273412494829485 ENSG00000116237 ICMT
ENST00000608083 0.703267377057275 0.513166668438394 -0.0649442710565283 ENSG00000097021 ACOT7
ENST00000377855 0.768563213791829 0.60277157040029 -0.052702794813834 ENSG00000097021 ACOT7
ENST00000377860 0.703267377057275 0.513166668438394 -0.0649442710565283 ENSG00000097021 ACOT7
ENST00000418124 0.703267377057275 0.513166668438394 -0.0649442710565283 ENSG00000097021 ACOT7
ENST00000545482 0.703267377057275 0.513166668438394 -0.0649442710565283 ENSG00000097021 ACOT7
ENST00000361521 0.716149360762908 0.530622626554869 -0.0627039212977215 ENSG00000097021 ACOT7
ENST00000356876 0.0531071764974342 0.00643911201762325 0.196020604703714 ENSG00000215788 TNFRSF25
ENST00000485036 0.0531071764974342 0.00644235133732435 0.196017461772308 ENSG00000215788 TNFRSF25
ENST00000480393 0.0531071764974342 0.00644235133732435 0.196017461772308 ENSG00000215788 TNFRSF25
ENST00000513135 0.0531071764974342 0.00644133167224937 0.19590017900737 ENSG00000215788 TNFRSF25
ENST00000473343 0.10347752893389 0.0205813327364641 0.179912873241174 ENSG00000215788 TNFRSF25
ENST00000377782 0.0531071764974342 0.00644235133732435 0.196017461772308 ENSG00000215788 TNFRSF25
ENST00000351959 0.0527899771353422 0.00636425520163048 0.196325906900738 ENSG00000215788 TNFRSF25
ENST00000510563 0.0546248533840158 0.00678149660935225 0.195054197181831 ENSG00000215788 TNFRSF25
ENST00000502730 0.0546248533840158 0.00678149660935225 0.195054197181831 ENSG00000215788 TNFRSF25
ENST00000502588 0.0546248533840158 0.00678149660935225 0.195054197181831 ENSG00000215788 TNFRSF25
ENST00000414040 0.0546248533840158 0.00678149660935225 0.195054197181831 ENSG00000215788 TNFRSF25
ENST00000351748 0.0546248533840158 0.00678149660935225 0.195054197181831 ENSG00000215788 TNFRSF25
ENST00000348333 0.0546248533840158 0.00678149660935225 0.195054197181831 ENSG00000215788 TNFRSF25
ENST00000453260 0.170504578840365 0.0476526240190885 0.158756013222476 ENSG00000215788 TNFRSF25
ENST00000475730 0.909932157295628 0.82693618931503 0.0228907549691826 ENSG00000215788 TNFRSF25
ENST00000469691 0.0589628006014576 0.00774633247064887 0.204362307261545 ENSG00000215788 TNFRSF25
ENST00000481401 0.0637399661084204 0.00887832654113863 0.198274449482653 ENSG00000215788 TNFRSF25
ENST00000461703 0.05005297134168 0.00579570102162759 0.210321753786911 ENSG00000215788 TNFRSF25
ENST00000453341 0.078918945657379 0.0127741598405216 0.189440891225399 ENSG00000215788 TNFRSF25
ENST00000515145 0.253735481507561 0.0928572105818919 0.144215624911735 ENSG00000215788 TNFRSF25
ENST00000377748 0.853132370178339 0.729798750804047 0.0360765979467011 ENSG00000171680 PLEKHG5
ENST00000400913 0.744331098062071 0.569689550002507 0.0607210438545961 ENSG00000171680 PLEKHG5
ENST00000489097 0.697704285279807 0.50566659069224 0.0715767582481684 ENSG00000171680 PLEKHG5
ENST00000340850 0.755108213221175 0.584528501010442 0.0584761216390378 ENSG00000171680 PLEKHG5
ENST00000377705 0.659607632291319 0.458236992792059 0.055958496244944 ENSG00000162408 NOL9
ENST00000464383 0.924717200086685 0.85391955474366 -0.0160119522087161 ENSG00000162408 NOL9
ENST00000319084 0.11769877881414 0.0256757982800511 0.226033467025048 ENSG00000204859 ZBTB48
ENST00000435905 0.133066783023373 0.0313858722976371 0.222920146378763 ENSG00000204859 ZBTB48
ENST00000377674 0.177972976132246 0.0512339285029243 0.151318539283926 ENSG00000204859 ZBTB48
ENST00000488936 0.150453119279303 0.0384516973730009 0.170526423315794 ENSG00000204859 ZBTB48
ENST00000482360 0.413559077441832 0.207063653540278 0.110477536410452 ENSG00000204859 ZBTB48
ENST00000377658 0.289300997259411 0.115752466251157 0.12434915948816 ENSG00000162413 KLHL21
ENST00000377663 0.290695155513889 0.116695872070071 0.124057663503242 ENSG00000162413 KLHL21
ENST00000467612 0.884547987136091 0.782440748342017 0.0231036693941027 ENSG00000162413 KLHL21
ENST00000496707 0.830717343536225 0.694418560911159 0.0368240271444527 ENSG00000162413 KLHL21
ENST00000463043 0.7534233190969 0.581975321448762 0.0486013222682985 ENSG00000162413 KLHL21
ENST00000377648 0.989369940578814 0.977801150658539 0.0027171779851775 ENSG00000116273 PHF13
ENST00000377627 0.496898592132194 0.281105332900961 -0.0939747050009447 ENSG00000041988 THAP3
ENST00000465508 0.979475072847829 0.957873206624844 0.00428079314568023 ENSG00000007923 DNAJC11
ENST00000349363 0.986624912915979 0.971720268898949 -0.00201568257719898 ENSG00000007923 DNAJC11
ENST00000451196 0.986624912915979 0.971720268898949 -0.00201568257719898 ENSG00000007923 DNAJC11
ENST00000377577 0.923751817559749 0.852089295454321 -0.0102349304899778 ENSG00000007923 DNAJC11
ENST00000294401 0.997650189294071 0.995436000541675 0.00031590577007612 ENSG00000007923 DNAJC11
ENST00000542246 0.962461495037282 0.925869661573936 0.00525845054081879 ENSG00000007923 DNAJC11
ENST00000377573 0.996687919603 0.992961712981663 0.000491373910659623 ENSG00000007923 DNAJC11
ENST00000472414 0.923711822502238 0.851997737436764 0.018378376137831 ENSG00000007923 DNAJC11
ENST00000426784 0.905062445877505 0.818232940565842 -0.0130371279587402 ENSG00000007923 DNAJC11
ENST00000473993 0.880758288594478 0.776328920198417 -0.0161437214378856 ENSG00000007923 DNAJC11
ENST00000469318 0.430093461001896 0.221150403080036 -0.0950049134307985 ENSG00000007923 DNAJC11
ENST00000485073 0.848083160488714 0.721033572692709 -0.024791296821186 ENSG00000007923 DNAJC11
ENST00000460594 0.78882480990515 0.631819805523838 -0.0345595992812131 ENSG00000007923 DNAJC11
ENST00000465911 0.926113959474657 0.856276627793791 0.0154778827066071 ENSG00000007923 DNAJC11
ENST00000303635 0.167071236632185 0.0460115732376459 -0.163989723524276 ENSG00000171735 CAMTA1
ENST00000490738 0.121595263069701 0.0270516445248344 -0.199360779932112 ENSG00000171735 CAMTA1
ENST00000476163 0.148891909656278 0.0378130690027516 -0.172469437240788 ENSG00000171735 CAMTA1
ENST00000473578 0.121595263069701 0.0270543693316481 -0.199364458296419 ENSG00000171735 CAMTA1
ENST00000557126 0.148747085207422 0.0377385597916865 -0.173208248079216 ENSG00000171735 CAMTA1
ENST00000467404 0.119464670746726 0.026289803003135 -0.200286940283474 ENSG00000171735 CAMTA1
ENST00000439411 0.178449689709708 0.051427910576581 -0.161406482949003 ENSG00000171735 CAMTA1
ENST00000461311 0.150453119279303 0.0384481079712658 -0.172745343959482 ENSG00000171735 CAMTA1
ENST00000486138 0.178611325418205 0.0515039404696733 -0.179061152305822 ENSG00000171735 CAMTA1
ENST00000482934 0.238607208330367 0.0835352185917539 -0.139478771993135 ENSG00000171735 CAMTA1
ENST00000470648 0.596570456855481 0.384150518406851 -0.0684802023286212 ENSG00000171735 CAMTA1
ENST00000461580 0.600313672140597 0.388870876311999 -0.0679763438554381 ENSG00000171735 CAMTA1
ENST00000472283 0.693130785351482 0.499744928050603 -0.070439900766349 ENSG00000171735 CAMTA1
ENST00000467267 0.71664871561148 0.531396434781577 -0.0514247010271659 ENSG00000171735 CAMTA1
ENST00000054666 0.918611142008214 0.842431075329816 0.0135276822354873 ENSG00000049245 VAMP3
ENST00000470357 0.996677216771061 0.99277140497674 0.000705641157935608 ENSG00000049245 VAMP3
ENST00000487194 0.662583129401453 0.461841326994897 0.0729940234793818 ENSG00000049245 VAMP3
ENST00000377532 0.582113918181881 0.368071700935879 0.078373924375307 ENSG00000049246 PER3
ENST00000361923 0.575513641310498 0.360735179159543 0.0792832195216881 ENSG00000049246 PER3
ENST00000377507 0.234658057761589 0.0813430458164484 0.1328341639021 ENSG00000049249 TNFRSF9
ENST00000474475 0.0792409572121325 0.0128638413133653 0.188397825242856 ENSG00000049249 TNFRSF9
ENST00000492571 0.622748504443211 0.414902355775021 0.0770364633269021 ENSG00000049249 TNFRSF9
ENST00000493373 0.00453765607462375 0.000110597367654118 0.283281173236476 ENSG00000116288 PARK7
ENST00000460192 0.000702892018467503 6.56091979190973e-06 0.348608437492788 ENSG00000116288 PARK7
ENST00000338639 0.00465955227304402 0.000115408531151745 0.282943334765465 ENSG00000116288 PARK7
ENST00000493678 0.0046670663880825 0.000115774024795046 0.282532286397077 ENSG00000116288 PARK7
ENST00000377493 0.00454857407619741 0.000111275292403745 0.283197798556178 ENSG00000116288 PARK7
ENST00000465354 0.000573997858552309 4.74642833715031e-06 0.349537435977683 ENSG00000116288 PARK7
ENST00000377491 0.00448107984898768 0.000107920997250826 0.284151663100179 ENSG00000116288 PARK7
ENST00000377488 0.00444433111628184 0.000106134121648176 0.284589032702531 ENSG00000116288 PARK7
ENST00000497113 0.000674675014899217 6.08406111882721e-06 0.346621213534509 ENSG00000116288 PARK7
ENST00000469225 0.0073930438669325 0.00023875059604896 0.271476964889865 ENSG00000116288 PARK7
ENST00000474874 0.760242092631049 0.591802912437461 0.0569848757748669 ENSG00000116285 ERRFI1
ENST00000377482 0.341629966785511 0.151448008737952 0.152403803740575 ENSG00000116285 ERRFI1
ENST00000337907 0.0940942358096745 0.0173705852156568 -0.175229147501667 ENSG00000142599 RERE
ENST00000377464 0.111760405599721 0.0234916545644866 -0.157709043252457 ENSG00000142599 RERE
ENST00000467350 0.398155157464923 0.194789586449457 0.112137063104208 ENSG00000142599 RERE
ENST00000400907 0.0420130069212934 0.00429774145627334 -0.204987546434797 ENSG00000142599 RERE
ENST00000476556 0.123803238504366 0.027869467133196 -0.166846082439 ENSG00000142599 RERE
ENST00000400908 0.071242392400586 0.0107189651044365 -0.19688298362313 ENSG00000142599 RERE
ENST00000505225 0.452926356750192 0.240971506831468 -0.0930500418027637 ENSG00000142599 RERE
ENST00000488215 0.0773867945041502 0.0123426293935852 -0.221378772393884 ENSG00000142599 RERE
ENST00000460659 0.133608526090177 0.0315848183426873 -0.197362390033598 ENSG00000142599 RERE
ENST00000492766 0.13104487424317 0.0305505630906009 -0.199100021666192 ENSG00000142599 RERE
ENST00000465125 0.121423080667705 0.026970245210072 -0.201519007886235 ENSG00000142599 RERE
ENST00000464972 0.079775104492328 0.0130048911257717 -0.202490686369287 ENSG00000142599 RERE
ENST00000449895 0.851598355456784 0.727417278842427 -0.0386669847711058 ENSG00000232912 RP5-1115A15.1
ENST00000480342 0.0669531007519073 0.00963932153681346 -0.246540519339296 ENSG00000142599 RERE
ENST00000507012 0.274387186847765 0.1060349013372 -0.167810242186825 ENSG00000142599 RERE
ENST00000469251 0.206162715333587 0.0657707432367328 -0.203062191925543 ENSG00000142599 RERE
ENST00000514428 0.0578344981524026 0.00749758072433557 -0.263975242562561 ENSG00000142599 RERE
ENST00000468247 0.30457899645214 0.126111541866449 -0.169783043540803 ENSG00000142599 RERE
ENST00000234590 0.339533325536087 0.149864024459511 0.0918265355667109 ENSG00000074800 ENO1
ENST00000464920 0.271467936738782 0.104104596970289 0.106507369787794 ENSG00000074800 ENO1
ENST00000497492 0.589050710285755 0.376006345594199 0.0530821123324045 ENSG00000074800 ENO1
ENST00000486051 0.656413005877199 0.454735625022652 0.0480622632811568 ENSG00000074800 ENO1
ENST00000492343 0.694042460151842 0.500960463881826 0.0452002951692501 ENSG00000074800 ENO1
ENST00000489867 0.719464089295802 0.535277632649955 0.0450351154106528 ENSG00000074800 ENO1
ENST00000549778 0.870790704023635 0.759742451440878 0.0312652278027589 ENSG00000131686 CA6
ENST00000476083 0.775475886538266 0.612572417939474 0.049696544734992 ENSG00000131686 CA6
ENST00000377443 0.781101091145792 0.62086972676546 0.0487050918946443 ENSG00000131686 CA6
ENST00000377436 0.837991061480873 0.705549151421588 0.0372198041714299 ENSG00000131686 CA6
ENST00000377442 0.834813835313495 0.700777777544708 0.0377399272591571 ENSG00000131686 CA6
ENST00000377411 0.4351475146188 0.225266714710444 -0.112641755425519 ENSG00000180758 GPR157
ENST00000414642 0.444136719384323 0.232821143424624 -0.124962959121891 ENSG00000180758 GPR157
ENST00000466131 0.426790487052204 0.218145319778402 -0.138518862861694 ENSG00000180758 GPR157
ENST00000377403 0.0559071510494814 0.00706337398547791 -0.145246537903295 ENSG00000049239 H6PD
ENST00000602477 0.0389028747565777 0.00377021680277599 -0.174880734014479 ENSG00000049239 H6PD
ENST00000495451 0.412877899067691 0.206627454345088 -0.100316021827358 ENSG00000049239 H6PD
ENST00000328089 0.0583340181293025 0.00760820599165184 -0.262945921302099 ENSG00000171621 SPSB1
ENST00000450402 0.0395961939416627 0.00388780892195754 -0.302589082924546 ENSG00000171621 SPSB1
ENST00000357898 0.787949961553129 0.630379955290989 -0.0529922109335531 ENSG00000171621 SPSB1
ENST00000302692 0.419062384984256 0.211694266565541 -0.0767989666807838 ENSG00000171612 SLC25A33
ENST00000377376 0.956602598916516 0.914395618046122 0.0108928027775096 ENSG00000188807 TMEM201
ENST00000340381 0.96682984350842 0.934295098068572 0.00840200839104796 ENSG00000188807 TMEM201
ENST00000416541 0.893623524652118 0.79748391324281 0.026481054492169 ENSG00000188807 TMEM201
ENST00000536656 0.515669725310121 0.299493913387153 -0.0535493125346763 ENSG00000171608 PIK3CD
ENST00000377346 0.519157237328498 0.30290207613567 -0.0532400033834195 ENSG00000171608 PIK3CD
ENST00000415330 0.474162362051829 0.260215012437625 -0.111095831035185 ENSG00000231789 RP11-558F24.4
ENST00000361110 0.756781918932946 0.586738732404918 0.0288421520196165 ENSG00000171608 PIK3CD
ENST00000543390 0.785858188119167 0.627380939555021 0.0343881270064007 ENSG00000171608 PIK3CD
ENST00000377298 0.450241178999044 0.238402621326107 -0.0595806568414298 ENSG00000171603 CLSTN1
ENST00000377288 0.450241178999044 0.238402621326107 -0.0595806568414298 ENSG00000171603 CLSTN1
ENST00000477264 0.438869141747261 0.228396881513687 0.0870637499745855 ENSG00000171603 CLSTN1
ENST00000435891 0.779199604269521 0.617740121077552 0.0266756728536019 ENSG00000171603 CLSTN1
ENST00000361311 0.451828496597405 0.239968083707565 -0.0593312502862081 ENSG00000171603 CLSTN1
ENST00000488540 0.526241468877612 0.309931790894223 0.0762323733061464 ENSG00000162441 LZIC
ENST00000377223 0.616839868132487 0.407771441045097 0.0584198221292635 ENSG00000162441 LZIC
ENST00000400903 0.77738727324721 0.615304245064786 0.0366974934127184 ENSG00000162441 LZIC
ENST00000541052 0.677348259493567 0.480157019205998 0.0553091935996578 ENSG00000162441 LZIC
ENST00000377213 0.773334250882957 0.609614927484236 0.0411806125218779 ENSG00000162441 LZIC
ENST00000377205 0.196298059493604 0.0603358246022447 -0.180550057935166 ENSG00000173614 NMNAT1
ENST00000253251 0.649429002025622 0.446841745680356 0.0405443453551966 ENSG00000130939 UBE4B
ENST00000377157 0.569191362504462 0.354349595467584 0.0491699201100422 ENSG00000130939 UBE4B
ENST00000377153 0.746819175984235 0.573104394668739 0.0469540114716849 ENSG00000130939 UBE4B
ENST00000343090 0.653563369380926 0.451520682944176 0.0431956526571518 ENSG00000130939 UBE4B
ENST00000475795 0.7096662437878 0.521759942737683 -0.0558890022105518 ENSG00000130939 UBE4B
ENST00000470736 0.856794351451247 0.737049598718302 0.0305088055390545 ENSG00000130939 UBE4B
ENST00000466379 0.763887496464435 0.59657821220393 0.0517575522511788 ENSG00000130939 UBE4B
ENST00000488228 0.978272763500807 0.955456737983014 0.00488650690294101 ENSG00000130939 UBE4B
ENST00000377093 0.287770130695335 0.114691999077129 -0.125110535046864 ENSG00000054523 KIF1B
ENST00000263934 0.298734282477558 0.122157127075763 -0.116817385284118 ENSG00000054523 KIF1B
ENST00000377086 0.334744631112699 0.146128661351049 -0.105151972273966 ENSG00000054523 KIF1B
ENST00000377083 0.303700207406515 0.125632099674012 -0.121004360760262 ENSG00000054523 KIF1B
ENST00000377081 0.389302553402979 0.187609334104771 -0.0959446589544719 ENSG00000054523 KIF1B
ENST00000465635 0.957200086146816 0.915719839301068 0.0113315454818261 ENSG00000054523 KIF1B
ENST00000483340 0.958124216804189 0.917652110456293 0.011085803587577 ENSG00000054523 KIF1B
ENST00000491493 0.419145018529378 0.211745786589749 0.0854583489537627 ENSG00000142657 PGD
ENST00000487775 0.285883957519809 0.113207871776773 0.122438247589312 ENSG00000142657 PGD
ENST00000541529 0.43474911290228 0.224966814263016 0.0786168435971246 ENSG00000142657 PGD
ENST00000477958 0.341799570009435 0.151622896129233 0.0996016629607477 ENSG00000142657 PGD
ENST00000270776 0.455901479334517 0.243677461592305 0.0763721008529117 ENSG00000142657 PGD
ENST00000483936 0.338286660104428 0.148961967349218 0.0912428608838739 ENSG00000142657 PGD
ENST00000538557 0.465689689088771 0.252501269498718 0.0747245745770182 ENSG00000142657 PGD
ENST00000465632 0.42798593011866 0.219268834736886 0.0786311137261839 ENSG00000142657 PGD
ENST00000460189 0.34680048441121 0.155305921433662 0.0955721757216906 ENSG00000142657 PGD
ENST00000493288 0.215644999802629 0.0708748258515943 0.143533868370877 ENSG00000142657 PGD
ENST00000498356 0.543882987847982 0.328123332145557 0.0710928788357693 ENSG00000142657 PGD
ENST00000496718 0.870194927251847 0.75869740854512 0.0267053576024904 ENSG00000142657 PGD
ENST00000377038 0.250429214771676 0.0909039005321721 0.111998066899485 ENSG00000160049 DFFA
ENST00000476658 0.218860048911028 0.0725279462578331 0.134357185451796 ENSG00000160049 DFFA
ENST00000377036 0.151227678364247 0.0388128665447972 0.152465500200146 ENSG00000160049 DFFA
ENST00000472851 0.85416608687077 0.731520493069627 -0.0258210422626883 ENSG00000142655 PEX14
ENST00000356607 0.211892273627671 0.0688025095965665 -0.122641324472223 ENSG00000142655 PEX14
ENST00000538836 0.213037103187851 0.0694923905523627 -0.123031799655744 ENSG00000142655 PEX14
ENST00000491661 0.235423318799463 0.0817816122414215 -0.1239062979084 ENSG00000142655 PEX14
ENST00000377022 0.104636314547635 0.021003816314865 -0.131645877312833 ENSG00000130940 CASZ1
ENST00000606802 0.260530829994201 0.0971976591748817 -0.125349479430043 ENSG00000272078 RP4-734G22.3
ENST00000344008 0.300563482925916 0.123385407467711 -0.104488461751383 ENSG00000130940 CASZ1
ENST00000496432 0.3022309104095 0.124621859101383 -0.111802629765704 ENSG00000130940 CASZ1
ENST00000478728 0.510967971714013 0.294767281285419 -0.100908972088734 ENSG00000130940 CASZ1
ENST00000473118 0.00419662571799404 9.68124563225258e-05 0.252191110171441 ENSG00000120948 TARDBP
ENST00000240185 0.00708463194938286 0.000223635369968471 0.220182410262717 ENSG00000120948 TARDBP
ENST00000476201 0.00184036281313317 2.751791701565e-05 0.273228086558207 ENSG00000120948 TARDBP
ENST00000472476 0.00265701017697164 4.82878323855467e-05 0.257158413448097 ENSG00000120948 TARDBP
ENST00000439080 0.00585405582022873 0.000167513778078249 0.238086003507434 ENSG00000120948 TARDBP
ENST00000473869 0.0092609078567846 0.000333322213031765 0.214949594221529 ENSG00000120948 TARDBP
ENST00000315091 0.00742449887761303 0.000239919126698262 0.220686939389953 ENSG00000120948 TARDBP
ENST00000477447 0.0326456774137137 0.00278811265196989 0.194235339193931 ENSG00000120948 TARDBP
ENST00000496840 0.0856796305080395 0.0148112494632857 0.160351935564826 ENSG00000120948 TARDBP
ENST00000400897 0.909216480055351 0.825490153337761 0.0215179525862166 ENSG00000009724 MASP2
ENST00000475189 0.522084486175598 0.305714065893967 0.116008851684728 ENSG00000116649 SRM
ENST00000376957 0.123462897140863 0.0277349181617768 0.198348845524905 ENSG00000116649 SRM
ENST00000490101 0.545988900852128 0.33025923432013 0.102418624183931 ENSG00000116649 SRM
ENST00000465788 0.172755537472884 0.0487812560790584 0.18924849942417 ENSG00000116649 SRM
ENST00000459997 0.16245098027315 0.043819123776382 0.192458898306304 ENSG00000116649 SRM
ENST00000487300 0.251111335004148 0.0913674702366894 0.170267556044293 ENSG00000116649 SRM
ENST00000304457 0.715369308147933 0.529518448573926 0.0336677743925748 ENSG00000171824 EXOSC10
ENST00000376936 0.715369308147933 0.529518448573926 0.0336677743925748 ENSG00000171824 EXOSC10
ENST00000474216 0.451584433715263 0.239697695678946 0.0803565449130979 ENSG00000171824 EXOSC10
ENST00000544779 0.715349077034098 0.52948532888955 0.033669468436556 ENSG00000171824 EXOSC10
ENST00000452378 0.756643660775885 0.586612347836279 0.0484520453866497 ENSG00000226849 RP4-635E18.7
ENST00000469634 0.798200981559496 0.645498796705544 0.043238562720764 ENSG00000171824 EXOSC10
ENST00000478271 0.712643309927489 0.525900937451626 0.0601129506293549 ENSG00000171824 EXOSC10
ENST00000470611 0.431279491377259 0.222058854794137 0.116882883808379 ENSG00000171824 EXOSC10
ENST00000460196 0.903696945654953 0.815603573064179 -0.020444384000572 ENSG00000171824 EXOSC10
ENST00000376838 0.429871250946051 0.220965271681603 0.090266835988173 ENSG00000198793 MTOR
ENST00000361445 0.817157371672856 0.673751191055475 -0.0194897480589482 ENSG00000198793 MTOR
ENST00000473471 0.218860048911028 0.0725268719247181 0.190129074541012 ENSG00000198793 MTOR
ENST00000490931 0.32491058058543 0.139464108130048 0.150860150598083 ENSG00000198793 MTOR
ENST00000376810 0.448235131393946 0.236383362514205 0.0826520789136351 ENSG00000120942 UBIAD1
ENST00000376804 0.522015004307375 0.305630733134166 0.0727357908169073 ENSG00000120942 UBIAD1
ENST00000486588 0.601441718155589 0.390516933900443 0.0629380166778275 ENSG00000120942 UBIAD1
ENST00000483738 0.580620228311682 0.366383514012379 0.0656525037515679 ENSG00000120942 UBIAD1
ENST00000251546 0.331434484375191 0.143928953248802 0.144727270154013 ENSG00000132879 FBXO44
ENST00000376770 0.439847020758998 0.229274768093644 0.11711291623864 ENSG00000132879 FBXO44
ENST00000251547 0.440153273409515 0.229543979148671 0.117057009287873 ENSG00000132879 FBXO44
ENST00000376762 0.409753037376074 0.204148992686355 0.125915828247679 ENSG00000132879 FBXO44
ENST00000376753 0.720602754418367 0.5366731280972 -0.05739318161189 ENSG00000116663 FBXO6
ENST00000474239 0.894084758710126 0.79841712257522 -0.0249547778981936 ENSG00000116663 FBXO6
ENST00000449067 0.871626772510598 0.76128125303378 -0.027908496297717 ENSG00000116663 FBXO6
ENST00000235310 0.827620983533249 0.689596685074629 0.0409525131475543 ENSG00000116670 MAD2L2
ENST00000376692 0.83308941153309 0.69806236423578 0.0404700875527134 ENSG00000116670 MAD2L2
ENST00000376672 0.823814369240847 0.683593536652624 0.0420264396941387 ENSG00000116670 MAD2L2
ENST00000376669 0.88600225798063 0.78476698812897 0.0290606891223435 ENSG00000116670 MAD2L2
ENST00000376667 0.860654547602179 0.743088154041963 0.0343810199787686 ENSG00000116670 MAD2L2
ENST00000445656 0.838994458840395 0.707034524425502 0.0414807955278799 ENSG00000116670 MAD2L2
ENST00000456915 0.824486354629395 0.684736701748965 0.0445475375950113 ENSG00000116670 MAD2L2
ENST00000376664 0.766912163881402 0.600642494362663 0.0584881022819226 ENSG00000116670 MAD2L2
ENST00000376655 0.525067829850559 0.308817911832943 0.108726616300064 ENSG00000116670 MAD2L2
ENST00000376637 0.191400610013612 0.057784293232391 -0.143574906472281 ENSG00000177674 AGTRAP
ENST00000476512 0.203375392094268 0.0641103201762224 -0.142702757343575 ENSG00000177674 AGTRAP
ENST00000400895 0.218374840604956 0.072223570763686 -0.139085329886804 ENSG00000177674 AGTRAP
ENST00000494437 0.178489536128085 0.0514575033007436 -0.135909326817786 ENSG00000177674 AGTRAP
ENST00000491346 0.176984817904086 0.0507408851431804 -0.148416359525839 ENSG00000177674 AGTRAP
ENST00000376629 0.191550192326698 0.05783916967795 -0.143426877988325 ENSG00000177674 AGTRAP
ENST00000376627 0.190619694144591 0.0574397455025425 -0.143787813610463 ENSG00000177674 AGTRAP
ENST00000314340 0.190955394897826 0.0575844943548575 -0.143440838416755 ENSG00000177674 AGTRAP
ENST00000452018 0.18964506224755 0.0569127597712589 -0.144396213583042 ENSG00000177674 AGTRAP
ENST00000510878 0.192450633836354 0.0583639246348613 -0.143351384607767 ENSG00000177674 AGTRAP
ENST00000476309 0.404688520488175 0.20009114343376 -0.128967996245472 ENSG00000177674 AGTRAP
ENST00000514733 0.38589974931761 0.185085056686029 -0.135528402786262 ENSG00000177674 AGTRAP
ENST00000513739 0.641503323260314 0.437054423194179 -0.081978971841267 ENSG00000177674 AGTRAP
ENST00000471765 0.117309126351905 0.0255422796106079 -0.266517644501289 ENSG00000177674 AGTRAP
ENST00000433342 0.829842749484043 0.693321251116167 -0.0338567661715908 ENSG00000215910 C1orf167
ENST00000312793 0.860972502643565 0.743604842333172 -0.0282422351165789 ENSG00000215910 C1orf167
ENST00000444493 0.798449304141854 0.645827517052113 -0.0388957785814372 ENSG00000215910 C1orf167
ENST00000449278 0.798486526562605 0.645910704084105 -0.0388894759287944 ENSG00000215910 C1orf167
ENST00000376592 0.572870505292944 0.358033874872854 -0.0694823848707756 ENSG00000177000 MTHFR
ENST00000376583 0.503005066039102 0.28718814290443 -0.0790276622024368 ENSG00000177000 MTHFR
ENST00000376590 0.584582726723628 0.370967227610275 -0.0677982439378633 ENSG00000177000 MTHFR
ENST00000376585 0.493319429548306 0.277891808525645 -0.0898072089242131 ENSG00000177000 MTHFR
ENST00000312413 0.982240710554047 0.962782752533941 -0.00283398662215075 ENSG00000011021 CLCN6
ENST00000346436 0.982170958418334 0.962596754486023 -0.00284498468470793 ENSG00000011021 CLCN6
ENST00000376497 0.435546948068293 0.225628233199056 0.0980812625308651 ENSG00000011021 CLCN6
ENST00000376487 0.958463417898235 0.918464276697674 -0.00641473084140722 ENSG00000011021 CLCN6
ENST00000376496 0.933387482896019 0.870605099880882 -0.0101799965020062 ENSG00000011021 CLCN6
ENST00000376491 0.811943359301131 0.666327707902689 0.0284331801441713 ENSG00000011021 CLCN6
ENST00000376492 0.838185970838208 0.705777036751199 0.0246821388044652 ENSG00000011021 CLCN6
ENST00000376490 0.811943359301131 0.666327707902689 0.0284331801441713 ENSG00000011021 CLCN6
ENST00000494028 0.384239653735784 0.183583386041293 -0.133080973950143 ENSG00000011021 CLCN6
ENST00000446542 0.935212791722327 0.874284597542522 0.0154794590139748 ENSG00000242349 NPPA-AS1
ENST00000376572 0.972212003199086 0.944496595702257 -0.00590717459010738 ENSG00000116685 KIAA2013
ENST00000376576 0.516778648306284 0.300799909228474 -0.10050626272557 ENSG00000116685 KIAA2013
ENST00000376369 0.997956009704527 0.996059829375206 0.000492997017487235 ENSG00000083444 PLOD1
ENST00000196061 0.96622689850761 0.932529029120076 -0.00848502117757122 ENSG00000083444 PLOD1
ENST00000444836 0.814287158510351 0.669863494442282 -0.0231185946071688 ENSG00000116688 MFN2
ENST00000490079 0.973449182348388 0.946647450953775 -0.00532446661169711 ENSG00000116688 MFN2
ENST00000235329 0.814326640080901 0.66990630102077 -0.0231189576670597 ENSG00000116688 MFN2
ENST00000484391 0.872783557406751 0.763057452085595 -0.024406964903983 ENSG00000116688 MFN2
ENST00000497302 0.721712103039209 0.538201844518584 -0.0460719099697501 ENSG00000116688 MFN2
ENST00000412236 0.937607747886656 0.879220318152096 -0.0116900185958657 ENSG00000116688 MFN2
ENST00000478749 0.850504636602473 0.725523061151454 -0.0353001810662895 ENSG00000116691 MIIP
ENST00000235332 0.847069741217429 0.719246830605839 -0.0345542227819815 ENSG00000116691 MIIP
ENST00000436478 0.847069741217429 0.719246830605839 -0.0345542227819815 ENSG00000116691 MIIP
ENST00000466860 0.961713151779463 0.92460056537591 -0.00912199460092606 ENSG00000116691 MIIP
ENST00000498685 0.927278118810254 0.858364361343823 0.0171881738345477 ENSG00000116691 MIIP
ENST00000536782 0.00369344883153005 8.02394146913249e-05 -0.357109566861701 ENSG00000028137 TNFRSF1B
ENST00000376259 0.0471812509792712 0.00525935865758397 -0.269359418670117 ENSG00000028137 TNFRSF1B
ENST00000492361 0.0471812509792712 0.00525935865758397 -0.269359418670117 ENSG00000028137 TNFRSF1B
ENST00000489921 0.209827293566922 0.0677567856537852 -0.204406544707227 ENSG00000028137 TNFRSF1B
ENST00000356315 0.172408464941413 0.0485979777018116 -0.116402373260413 ENSG00000048707 VPS13D
ENST00000358136 0.172408464941413 0.0485979777018116 -0.116402373260413 ENSG00000048707 VPS13D
ENST00000011700 0.101088064155798 0.0197365034665948 -0.151570048913568 ENSG00000048707 VPS13D
ENST00000460333 0.0703702749895655 0.0104488129695688 -0.166457181692572 ENSG00000048707 VPS13D
ENST00000487188 0.188567356585146 0.0563717150212435 -0.167922971409685 ENSG00000048707 VPS13D
ENST00000496628 0.257060068515207 0.0947191162586989 -0.126127047823278 ENSG00000048707 VPS13D
ENST00000543766 0.198637475997954 0.0614755907010537 -0.148869190153414 ENSG00000048707 VPS13D
ENST00000471923 0.404605282952401 0.199973018160279 -0.0964856636075258 ENSG00000048707 VPS13D
ENST00000543710 0.484891176813168 0.270021395283473 -0.101148606942112 ENSG00000048707 VPS13D
ENST00000376223 0.615935430862932 0.406587687716114 -0.0836485120582647 ENSG00000162496 DHRS3
ENST00000464917 0.560380396634311 0.3455060190802 -0.100173412907614 ENSG00000162496 DHRS3
ENST00000482265 0.457513917449875 0.24497447805623 -0.135417802291483 ENSG00000162496 DHRS3
ENST00000484063 0.0358247574748805 0.00326178299493498 -0.233992146403547 ENSG00000116731 PRDM2
ENST00000376048 0.31553872218959 0.133066500827498 -0.0639908942223745 ENSG00000116731 PRDM2
ENST00000311066 0.449279005482756 0.237340110264791 -0.050271077637569 ENSG00000116731 PRDM2
ENST00000235372 0.351831141218465 0.158974048186672 -0.0596960605510004 ENSG00000116731 PRDM2
ENST00000491134 0.824296068989989 0.684296411971423 -0.0176669905206064 ENSG00000116731 PRDM2
ENST00000502727 0.122279806778459 0.027306313731834 -0.134765410015542 ENSG00000116731 PRDM2
ENST00000502724 0.114289809571557 0.0243900396405909 -0.136705338868025 ENSG00000116731 PRDM2
ENST00000413440 0.919824498146451 0.844755398024813 -0.00851805819552759 ENSG00000116731 PRDM2
ENST00000343137 0.904459080555589 0.817128413724006 -0.0100689206227465 ENSG00000116731 PRDM2
ENST00000491815 0.160938857153851 0.0430891593325928 -0.1294832450385 ENSG00000116731 PRDM2
ENST00000503842 0.714112682138501 0.527845649373218 -0.0267882018060021 ENSG00000116731 PRDM2
ENST00000407521 0.186711209608255 0.0554609686083415 -0.118116826257852 ENSG00000116731 PRDM2
ENST00000505823 0.713763844966952 0.527325288835825 -0.0269032982281176 ENSG00000116731 PRDM2
ENST00000487453 0.338372990941631 0.149028680126951 -0.130995501326972 ENSG00000116731 PRDM2
ENST00000376030 0.0189495298069241 0.00109876030789165 -0.428474973802472 ENSG00000189337 KAZN
ENST00000375980 0.38589974931761 0.185081081523415 -0.133773563266334 ENSG00000142634 EFHD2
ENST00000445566 0.372923451691433 0.174864917937696 -0.138746210295447 ENSG00000142634 EFHD2
ENST00000546424 0.455586476622294 0.243225941131061 -0.115644602322967 ENSG00000132906 CASP9
ENST00000333868 0.504394922385398 0.288563791360879 -0.10465473780703 ENSG00000132906 CASP9
ENST00000348549 0.504575509585818 0.288724697742581 -0.104619391090814 ENSG00000132906 CASP9
ENST00000400777 0.47825421057457 0.263976915061845 -0.110649471881058 ENSG00000132906 CASP9
ENST00000375890 0.483907109963684 0.269183686204529 -0.10926288087421 ENSG00000132906 CASP9
ENST00000375849 0.883822255393654 0.781249554580625 0.0174364224520553 ENSG00000116138 DNAJC16
ENST00000375847 0.944744057090678 0.89245663711422 0.00874303685995432 ENSG00000116138 DNAJC16
ENST00000475133 0.944744057090678 0.89245663711422 0.00874303685995432 ENSG00000116138 DNAJC16
ENST00000375838 0.842211802422694 0.71159153442235 -0.0288775642355871 ENSG00000116138 DNAJC16
ENST00000483270 0.64961373404438 0.447042998563299 0.0520416635438508 ENSG00000116138 DNAJC16
ENST00000480945 0.863489127670773 0.747685529308097 0.0187784733473445 ENSG00000197312 DDI2
ENST00000486680 0.938828645748129 0.881415434209797 0.0141339438183131 ENSG00000197312 DDI2
ENST00000320153 0.142425134507956 0.0351845173757828 -0.139266770358171 ENSG00000197312 DDI2
ENST00000483899 0.0226110496543232 0.0014900065187554 -0.296244970584809 ENSG00000197312 DDI2
ENST00000345034 0.437635752532853 0.227392983909588 0.096399814105785 ENSG00000215695 RSC1A1
ENST00000375799 0.885416750244959 0.783886803080025 0.0118108717073141 ENSG00000116786 PLEKHM2
ENST00000375793 0.885602229055804 0.784159498138467 0.0117954904883217 ENSG00000116786 PLEKHM2
ENST00000462455 0.703183396903591 0.512889529925511 -0.0403406011455264 ENSG00000116786 PLEKHM2
ENST00000453804 0.452352428368339 0.240481482959556 0.0627299240214604 ENSG00000237938 RP11-288I21.1
ENST00000477849 0.497601263949499 0.281862557321609 0.0718295949831298 ENSG00000116786 PLEKHM2
ENST00000317122 0.686436289440715 0.491310924389228 0.06807701792065 ENSG00000179743 RP11-169K16.9
ENST00000375759 0.861564013109233 0.744558136792631 0.0190296947212705 ENSG00000065526 SPEN
ENST00000438066 0.406216170835475 0.201315273401875 -0.0924397965583232 ENSG00000065526 SPEN
ENST00000471538 0.710591156940139 0.523043755962571 0.0602312408813773 ENSG00000065526 SPEN
ENST00000442985 0.432772448130453 0.223356687085209 -0.0951104775564889 ENSG00000065526 SPEN
ENST00000440560 0.257941741184311 0.0953779252500922 -0.171024707255704 ENSG00000116809 ZBTB17
ENST00000375743 0.262455284060044 0.098345007264909 -0.101114430635075 ENSG00000116809 ZBTB17
ENST00000537142 0.262455284060044 0.098345007264909 -0.101114430635075 ENSG00000116809 ZBTB17
ENST00000375733 0.262455284060044 0.098345007264909 -0.101114430635075 ENSG00000116809 ZBTB17
ENST00000444358 0.071094625216701 0.0106808741955237 -0.224799361542369 ENSG00000116809 ZBTB17
ENST00000448462 0.350585680631686 0.158064329989681 -0.0878676986460396 ENSG00000116809 ZBTB17
ENST00000492834 0.922626183456212 0.850243404236513 0.0192016462961968 ENSG00000116809 ZBTB17
ENST00000490899 0.889829533498393 0.790972124323429 0.0245470730520012 ENSG00000116809 ZBTB17
ENST00000464719 0.335648496951108 0.146782428923476 -0.145301483824918 ENSG00000116809 ZBTB17
ENST00000479282 0.15049076710045 0.0384860810715263 -0.132678886308961 ENSG00000116809 ZBTB17
ENST00000494020 0.152029837765156 0.0391324995216438 -0.158822685115392 ENSG00000116809 ZBTB17
ENST00000478117 0.785488499004874 0.62688047164366 -0.0484972908343405 ENSG00000142632 ARHGEF19
ENST00000270747 0.803727060389013 0.653765963211548 -0.044515369453938 ENSG00000142632 ARHGEF19
ENST00000375592 0.574880223878314 0.360108602995314 -0.066882946778141 ENSG00000037637 FBXO42
ENST00000456164 0.122933476327424 0.0275663032551268 0.220855163889743 ENSG00000037637 FBXO42
ENST00000444116 0.13104487424317 0.0305530117221882 0.216820980460463 ENSG00000037637 FBXO42
ENST00000478089 0.61806364928734 0.40934961686009 -0.0686202959286694 ENSG00000037637 FBXO42
ENST00000475078 0.982274741797927 0.962841156910057 -0.00278826738753356 ENSG00000055070 SZRD1
ENST00000401088 0.567359218457759 0.352446280767254 0.0463511765592475 ENSG00000055070 SZRD1
ENST00000471507 0.9633451057291 0.927438050995583 0.00540895832016172 ENSG00000055070 SZRD1
ENST00000401089 0.567395613955816 0.352497673370191 0.0463506444986638 ENSG00000055070 SZRD1
ENST00000486763 0.820956191150635 0.679581985353955 0.0247406264392498 ENSG00000055070 SZRD1
ENST00000476423 0.940581697220428 0.884741336093041 -0.00857617206472622 ENSG00000055070 SZRD1
ENST00000475554 0.876476502288671 0.768942784049728 0.0175083942730696 ENSG00000055070 SZRD1
ENST00000375590 0.544580102592928 0.328909806287673 0.052276686298114 ENSG00000055070 SZRD1
ENST00000472351 0.968469215480406 0.937305516461328 0.00470967416516323 ENSG00000055070 SZRD1
ENST00000492354 0.567404111766118 0.3525101486758 0.0463501368222101 ENSG00000055070 SZRD1
ENST00000472461 0.922022977818949 0.848997822505324 0.0115583747167821 ENSG00000055070 SZRD1
ENST00000491418 0.454614696801755 0.24237276631772 0.0637192735385276 ENSG00000187144 SPATA21
ENST00000466212 0.465713439290631 0.252530676097783 0.0655556487009892 ENSG00000187144 SPATA21
ENST00000337132 0.488489442002541 0.27371030415834 0.0675555310888064 ENSG00000157191 NECAP2
ENST00000504551 0.600781426423317 0.389460274085325 0.0526952903608001 ENSG00000157191 NECAP2
ENST00000406746 0.488314405642361 0.273501753370475 0.0676661574810712 ENSG00000157191 NECAP2
ENST00000457722 0.627943984012463 0.421140567692417 0.0498900258213984 ENSG00000157191 NECAP2
ENST00000486390 0.989959697915098 0.979061980504949 -0.00262315232138033 ENSG00000157191 NECAP2
ENST00000443980 0.488166628609156 0.273373312021127 0.0676610513792327 ENSG00000157191 NECAP2
ENST00000504858 0.625946860085883 0.418676584092112 0.054230385266146 ENSG00000157191 NECAP2
ENST00000508680 0.606552524895336 0.396091700690188 0.0639825014985027 ENSG00000157191 NECAP2
ENST00000492095 0.488166628609156 0.273373312021127 0.0676610513792327 ENSG00000157191 NECAP2
ENST00000459640 0.619499346092284 0.411069439275769 0.050201293136331 ENSG00000157191 NECAP2
ENST00000496239 0.488114851089186 0.273304958877714 0.0676625686640396 ENSG00000157191 NECAP2
ENST00000513161 0.600484326853139 0.389088072677492 0.0526918089208788 ENSG00000157191 NECAP2
ENST00000509727 0.615393747516398 0.405977186230679 -0.0721134135460416 ENSG00000157191 NECAP2
ENST00000457898 0.588870033592249 0.375817695652272 -0.0994096534085305 ENSG00000226029 RP4-798A10.2
ENST00000263511 0.840263886302034 0.709029266646872 -0.0353615523389374 ENSG00000080947 CROCCP3
ENST00000591348 0.793810410778594 0.638732978088252 -0.0446497154158929 ENSG00000080947 CROCCP3
ENST00000430580 0.267040570789381 0.101106267601093 0.12719057656881 ENSG00000219481 NBPF1
ENST00000392963 0.348379951807619 0.156428563015203 0.124401352253051 ENSG00000219481 NBPF1
ENST00000420031 0.276499668129349 0.107296599181 0.149777793372995 ENSG00000219481 NBPF1
ENST00000432949 0.270035479735445 0.103031292426644 0.151277113106496 ENSG00000219481 NBPF1
ENST00000540383 0.970079725006888 0.940021396368651 0.00463080806580096 ENSG00000215908 CROCCP2
ENST00000412962 0.933061772496876 0.869985500199688 0.00943754837027657 ENSG00000215908 CROCCP2
ENST00000362058 0.513677017884077 0.297072741820315 0.0701446163848564 ENSG00000215908 CROCCP2
ENST00000466256 0.978480115652852 0.956031535700842 0.00432707436743834 ENSG00000058453 CROCC
ENST00000375541 0.703609540977399 0.51355982382222 -0.0569572956530416 ENSG00000058453 CROCC
ENST00000445545 0.626482391444368 0.419286350809159 -0.0699919682650758 ENSG00000058453 CROCC
ENST00000467938 0.572952673561232 0.358113100598411 -0.0839977872005384 ENSG00000058453 CROCC
ENST00000446261 0.586105782580239 0.372659322348348 -0.0624125480204816 ENSG00000226526 RP1-37C10.3
ENST00000326735 0.473291445629908 0.25946236457787 -0.0803854532132721 ENSG00000159363 ATP13A2
ENST00000341676 0.515326944830574 0.299196632934705 -0.0751376598544339 ENSG00000159363 ATP13A2
ENST00000452699 0.515326944830574 0.299196632934705 -0.0751376598544339 ENSG00000159363 ATP13A2
ENST00000375499 0.840439547200746 0.709326714352092 0.0283981116952196 ENSG00000117118 SDHB
ENST00000485515 0.932560190900255 0.869120078484415 0.0129996264829975 ENSG00000117118 SDHB
ENST00000491274 0.749133151060909 0.576342278076202 0.0449655775667624 ENSG00000117118 SDHB
ENST00000475506 0.833461668051002 0.698712532422414 0.034619750459044 ENSG00000117118 SDHB
ENST00000463045 0.972495814484251 0.94496072049526 0.0060037039378762 ENSG00000117118 SDHB
ENST00000466613 0.844494175557612 0.715216472437824 -0.0353087348143764 ENSG00000117118 SDHB
ENST00000375486 0.855502603108341 0.734149434024475 -0.0413675189783617 ENSG00000117115 PADI2
ENST00000439577 0.283864903787685 0.111726060152808 0.146789815371208 ENSG00000227751 RP1-20B21.4
ENST00000375436 0.314592117504496 0.132479787720187 0.107620854810922 ENSG00000179051 RCC2
ENST00000474892 0.92377601316081 0.852188941111886 0.0152160675490523 ENSG00000179051 RCC2
ENST00000375433 0.24907219788141 0.0901161550782038 0.121562677354768 ENSG00000179051 RCC2
ENST00000361221 0.0505628016957256 0.00589103736612447 -0.369456222719497 ENSG00000074964 ARHGEF10L
ENST00000452522 0.0505628016957256 0.00589103736612447 -0.369456222719497 ENSG00000074964 ARHGEF10L
ENST00000434513 0.0427094361024501 0.00442852478871907 -0.384572357623547 ENSG00000074964 ARHGEF10L
ENST00000375415 0.0544622538006871 0.00672196136954073 -0.362805041485868 ENSG00000074964 ARHGEF10L
ENST00000375420 0.11344959864705 0.0240913136302627 -0.304368113621888 ENSG00000074964 ARHGEF10L
ENST00000469726 0.0531071764974342 0.00644560151021491 -0.363555475796479 ENSG00000074964 ARHGEF10L
ENST00000375408 0.0513022784932552 0.00605347367281226 -0.366470609298428 ENSG00000074964 ARHGEF10L
ENST00000167825 0.0513022784932552 0.00605347367281226 -0.366470609298428 ENSG00000074964 ARHGEF10L
ENST00000475356 0.0560916956709871 0.00710859569899941 -0.360021626131864 ENSG00000074964 ARHGEF10L
ENST00000466782 0.0618362637007263 0.0083990244892621 -0.370240170398896 ENSG00000074964 ARHGEF10L
ENST00000494072 0.563046053934661 0.348326939224811 0.078071446797963 ENSG00000255275 RP13-279N23.2
ENST00000455833 0.82824516322497 0.690704996233622 0.0260074022207058 ENSG00000169991 IFFO2
ENST00000416166 0.963271182977816 0.927330234083451 0.00748946593298146 ENSG00000169991 IFFO2
ENST00000606379 0.905267362627012 0.818655606334581 -0.0235832622240336 ENSG00000272084 RP5-1126H10.2
ENST00000375254 0.996687919603 0.99288189548807 0.000604889757955703 ENSG00000127481 UBR4
ENST00000375226 0.996634636859377 0.992639299468057 0.000625466513298903 ENSG00000127481 UBR4
ENST00000375267 0.996634636859377 0.992639299468057 0.000625466513298903 ENSG00000127481 UBR4
ENST00000375217 0.996634636859377 0.992639299468057 0.000625466513298903 ENSG00000127481 UBR4
ENST00000375225 0.308846134657098 0.128837995019352 0.128974626297486 ENSG00000127481 UBR4
ENST00000429347 0.666229347817329 0.466830651903544 0.0488653424494612 ENSG00000127481 UBR4
ENST00000375224 0.799903054445329 0.647855534089887 0.0308287606629417 ENSG00000127481 UBR4
ENST00000459947 0.698565977140314 0.506763505517028 0.0566761902690862 ENSG00000127481 UBR4
ENST00000486515 0.931791325324711 0.867139069892225 0.0162412799572865 ENSG00000127481 UBR4
ENST00000543981 0.754302136547959 0.583295097956566 0.0366655623277593 ENSG00000127481 UBR4
ENST00000492606 0.479755171821562 0.26545348209575 0.119872802691166 ENSG00000127481 UBR4
ENST00000467272 0.935420739496844 0.874765194662421 -0.0114093682002104 ENSG00000127481 UBR4
ENST00000483922 0.742205531951435 0.566768287759794 -0.0523220558467893 ENSG00000127481 UBR4
ENST00000494503 0.771920391123974 0.607484186558366 -0.0458068417312955 ENSG00000127481 UBR4
ENST00000466969 0.868690012542042 0.756413651310481 -0.0265800176774306 ENSG00000127481 UBR4
ENST00000375218 0.983926840639137 0.966138117129477 -0.00305181563910242 ENSG00000127481 UBR4
ENST00000425413 0.743728919560152 0.568932422213525 -0.0410756846448024 ENSG00000127481 UBR4
ENST00000417040 0.920256941950259 0.845800741824232 -0.0138811689513079 ENSG00000127481 UBR4
ENST00000475973 0.387333859849527 0.186160954809353 -0.118570745574352 ENSG00000127481 UBR4
ENST00000465036 0.64322618083591 0.438887797778369 0.0751507627540355 ENSG00000127481 UBR4
ENST00000419533 0.911115048312541 0.829235567639469 0.0153628358622993 ENSG00000127481 UBR4
ENST00000497018 0.481924541956646 0.267329074706934 -0.109755460024675 ENSG00000127481 UBR4
ENST00000437898 0.331212342663402 0.143784381602641 0.0793169647453529 ENSG00000230424 RP1-43E13.2
ENST00000477853 0.372862032512126 0.174754064617806 0.0769061729920032 ENSG00000127463 EMC1
ENST00000480380 0.990602513869812 0.98079071217885 0.00203066960141412 ENSG00000127463 EMC1
ENST00000375199 0.340296292289817 0.15042951888464 0.0835371628206035 ENSG00000127463 EMC1
ENST00000375208 0.307680755942313 0.12805884976687 0.0879631459728771 ENSG00000127463 EMC1
ENST00000461353 0.804118429273131 0.654247478904102 0.0470976982204592 ENSG00000127463 EMC1
ENST00000486405 0.919782404645557 0.844636707109391 0.0185250819708411 ENSG00000127463 EMC1
ENST00000486238 0.715594691025165 0.529922913725577 -0.0666371875849675 ENSG00000127463 EMC1
ENST00000494770 0.684111874864098 0.488265871676941 0.0513820441946702 ENSG00000127463 EMC1
ENST00000330263 0.351836141335718 0.159106855502809 0.104536007350835 ENSG00000053372 MRTO4
ENST00000493700 0.780933449657478 0.620476936169837 0.042725596151103 ENSG00000053372 MRTO4
ENST00000479559 0.0600943410875379 0.0080131386805485 0.300947473739544 ENSG00000053372 MRTO4
ENST00000401084 0.0928970534055809 0.016986698310787 -0.128648407966953 ENSG00000077549 CAPZB
ENST00000264203 0.0929269998280032 0.0169979216045566 -0.128647358220531 ENSG00000077549 CAPZB
ENST00000375144 0.516725691840168 0.30072976535885 -0.0458020992935894 ENSG00000077549 CAPZB
ENST00000375142 0.0934631248454641 0.0171554048621976 -0.128424779173321 ENSG00000077549 CAPZB
ENST00000433834 0.0854273116144274 0.0147383437917963 -0.132635837602152 ENSG00000077549 CAPZB
ENST00000264202 0.0817036265135199 0.0135808083429521 -0.143083913858013 ENSG00000077549 CAPZB
ENST00000413711 0.0648047092063753 0.00916306535119694 -0.156522334382505 ENSG00000077549 CAPZB
ENST00000459967 0.056372519780381 0.00717522763289946 -0.17394715139319 ENSG00000077549 CAPZB
ENST00000457768 0.743712600072785 0.568882249452776 -0.0335313805740723 ENSG00000077549 CAPZB
ENST00000489607 0.198028588646669 0.0611794181624709 -0.108667998250368 ENSG00000077549 CAPZB
ENST00000482808 0.0623536897433486 0.00851837597863477 -0.18370836080505 ENSG00000077549 CAPZB
ENST00000602662 0.145470034244735 0.0364398493509748 0.114333542848667 ENSG00000270136 MINOS1-NBL1
ENST00000486890 0.0955810110545557 0.0179088631239062 0.130993367970707 ENSG00000173436 MINOS1
ENST00000322753 0.107268700904811 0.0219040374542595 0.127983351262914 ENSG00000173436 MINOS1
ENST00000498067 0.190003710902944 0.0570975006955644 0.198477393551048 ENSG00000173436 MINOS1
ENST00000462646 0.112657532606864 0.023818817071516 0.126777126793366 ENSG00000173436 MINOS1
ENST00000467029 0.0822831660548645 0.0137618331156948 0.132848205094213 ENSG00000173436 MINOS1
ENST00000481464 0.0845929738075961 0.0145014324984576 0.132340094282329 ENSG00000173436 MINOS1
ENST00000498642 0.082808498060025 0.0139256903522629 0.133271932881034 ENSG00000173436 MINOS1
ENST00000479642 0.124224580447618 0.0280178812768604 0.177599933900084 ENSG00000173436 MINOS1
ENST00000602293 0.179965834448628 0.0521569974485737 0.108439093752331 ENSG00000270136 MINOS1-NBL1
ENST00000602384 0.180130807990484 0.0522390765544501 0.108417633774075 ENSG00000270136 MINOS1-NBL1
ENST00000602450 0.179965834448628 0.0521569974485737 0.108439093752331 ENSG00000270136 MINOS1-NBL1
ENST00000485362 0.0841325179912495 0.0143574782763507 0.133223795462425 ENSG00000173436 MINOS1
ENST00000294543 0.24324187324999 0.0865124811098589 -0.120143440958287 ENSG00000162542 TMCO4
ENST00000375127 0.257370721194995 0.0949166823179114 -0.117780054401352 ENSG00000162542 TMCO4
ENST00000489814 0.831909874498234 0.696317272845898 -0.0358677717510979 ENSG00000162542 TMCO4
ENST00000375122 0.24177751060431 0.0856277742942066 -0.12059799809462 ENSG00000162542 TMCO4
ENST00000489135 0.182488329154642 0.0535036803220927 -0.15911017107202 ENSG00000162542 TMCO4
ENST00000496528 0.186075897290065 0.0551478458309643 -0.147764052118325 ENSG00000162542 TMCO4
ENST00000462171 0.589881015342773 0.376865517170672 -0.0832282833083974 ENSG00000162542 TMCO4
ENST00000375120 0.43179345484617 0.222533806272464 0.115199286395154 ENSG00000169914 OTUD3
ENST00000264198 0.902493969276005 0.813171674586976 0.020970364901964 ENSG00000090432 MUL1
ENST00000321556 0.717926505005926 0.533113921637375 -0.0474539904782922 ENSG00000158828 PINK1
ENST00000492302 0.748296792591352 0.575244262307227 -0.0448779873415308 ENSG00000158828 PINK1
ENST00000451424 0.665558285308088 0.465696660964082 0.0531549909461731 ENSG00000117242 PINK1-AS
ENST00000400490 0.736884591159848 0.559159783263338 -0.0513517783685486 ENSG00000158828 PINK1
ENST00000602624 0.0594621831809463 0.00787298912376765 0.174125135768525 ENSG00000244038 DDOST
ENST00000375048 0.0595338098213837 0.00789913584160534 0.174112725970068 ENSG00000244038 DDOST
ENST00000415136 0.0595809690845096 0.00790773066876331 0.173954467170081 ENSG00000244038 DDOST
ENST00000475210 0.952163052163553 0.906831154917871 -0.0108084820417703 ENSG00000244038 DDOST
ENST00000464364 0.018599715363781 0.00106196472501892 0.236259018189861 ENSG00000244038 DDOST
ENST00000477229 0.0773580421061999 0.0123360814387236 0.230707348520944 ENSG00000244038 DDOST
ENST00000312239 0.154487514555433 0.0401902648836475 0.15560504438997 ENSG00000127483 HP1BP3
ENST00000375003 0.24324187324999 0.0865050380333279 0.131004203821797 ENSG00000127483 HP1BP3
ENST00000413451 0.667403073480347 0.468132761657694 0.0689539316303115 ENSG00000203394 RP5-930J4.4
ENST00000488722 0.219643510700258 0.073010227209306 0.144608468537583 ENSG00000127483 HP1BP3
ENST00000491748 0.616560596347125 0.407411396832697 0.0751925611542823 ENSG00000127483 HP1BP3
ENST00000419948 0.195767371156443 0.0600726918404472 0.158144862325651 ENSG00000127483 HP1BP3
ENST00000438032 0.160963975559127 0.0431074419553828 0.157702063525228 ENSG00000127483 HP1BP3
ENST00000424732 0.154415343386336 0.0401616976812554 0.160245567636771 ENSG00000127483 HP1BP3
ENST00000417710 0.0811377209093099 0.0134029019003648 0.20526808423579 ENSG00000127483 HP1BP3
ENST00000487117 0.0354620581376683 0.00320934999201523 0.244739091415438 ENSG00000127483 HP1BP3
ENST00000375000 0.117652596164162 0.0256567709707388 0.179574432901077 ENSG00000127483 HP1BP3
ENST00000437575 0.155999656868361 0.0409160292161646 0.157730388650231 ENSG00000127483 HP1BP3
ENST00000419490 0.13955698409996 0.0339078338793536 0.166865098813477 ENSG00000127483 HP1BP3
ENST00000414993 0.139354530549817 0.033803298485424 0.166644809747078 ENSG00000127483 HP1BP3
ENST00000443615 0.142879538488046 0.0354223158595436 0.167148321251822 ENSG00000127483 HP1BP3
ENST00000264211 0.277657584811394 0.107926770332968 -0.108553562788612 ENSG00000075151 EIF4G3
ENST00000400422 0.193909934663058 0.0592139531635477 -0.15630210578459 ENSG00000075151 EIF4G3
ENST00000602326 0.193909934663058 0.0592139531635477 -0.15630210578459 ENSG00000075151 EIF4G3
ENST00000374935 0.268387723411145 0.101898836724914 -0.110769485155086 ENSG00000075151 EIF4G3
ENST00000537738 0.799285354819593 0.646970050551753 0.0267208060424807 ENSG00000075151 EIF4G3
ENST00000374937 0.265575753305497 0.100117175231527 -0.112768932174654 ENSG00000075151 EIF4G3
ENST00000536266 0.483813919873088 0.269111490155444 -0.0656193638002467 ENSG00000075151 EIF4G3
ENST00000435383 0.59356531750208 0.380913108825907 0.078302384087117 ENSG00000075151 EIF4G3
ENST00000496705 0.972212003199086 0.944519065225908 0.0066128398884283 ENSG00000075151 EIF4G3
ENST00000374933 0.175393558972838 0.049994989359526 -0.15579849594564 ENSG00000075151 EIF4G3
ENST00000544689 0.156338978856612 0.0410554282893856 -0.160923899427336 ENSG00000075151 EIF4G3
ENST00000485722 0.0541594255654799 0.00665026570864568 -0.291993392940629 ENSG00000075151 EIF4G3
ENST00000356916 0.140989445470766 0.0345956092703663 -0.207779437959352 ENSG00000075151 EIF4G3
ENST00000374927 0.0981416802621264 0.0187707632217264 -0.210676883224133 ENSG00000075151 EIF4G3
ENST00000438975 0.158335944594583 0.041938692649472 -0.201409045993076 ENSG00000075151 EIF4G3
ENST00000411888 0.145244102145513 0.0363465874582873 -0.206732024038949 ENSG00000075151 EIF4G3
ENST00000463775 0.202013322359658 0.0632838436982359 -0.205929770588745 ENSG00000075151 EIF4G3
ENST00000415912 0.0318100828819178 0.00267378621078119 -0.188093533820853 ENSG00000117298 ECE1
ENST00000357071 0.131803318364904 0.0308739034901683 -0.120039926393721 ENSG00000117298 ECE1
ENST00000531334 0.373331675667803 0.175132090694691 -0.103778390461545 ENSG00000117298 ECE1
ENST00000374893 0.0851491555101514 0.0146480369580658 -0.144588942182206 ENSG00000117298 ECE1
ENST00000436918 0.0833732891532951 0.0140978575051475 -0.145928292286953 ENSG00000117298 ECE1
ENST00000264205 0.0854198856334125 0.0147288365893707 -0.145057124544458 ENSG00000117298 ECE1
ENST00000526194 0.0770611791103252 0.0122431337467932 -0.163691827634009 ENSG00000117298 ECE1
ENST00000470394 0.747938608822481 0.574466737860291 0.044529426181089 ENSG00000117298 ECE1
ENST00000528294 0.782989948253541 0.623393062415483 -0.03384406029613 ENSG00000117298 ECE1
ENST00000473505 0.00597093331599518 0.000173183569989613 -0.306266725251864 ENSG00000117298 ECE1
ENST00000481130 0.0125494820360423 0.000551020906501262 -0.259642085371664 ENSG00000117298 ECE1
ENST00000527991 0.0165225789070834 0.000876047618414396 -0.249950703812589 ENSG00000117298 ECE1
ENST00000463334 0.0175394330236025 0.000961165378503316 -0.276334330853752 ENSG00000117298 ECE1
ENST00000449034 0.121423080667705 0.0269671062522079 -0.246402599647116 ENSG00000231105 RP5-1071N3.1
ENST00000400301 0.81189846507068 0.666114604505103 0.0290197929294067 ENSG00000090686 USP48
ENST00000308271 0.818607616766143 0.675784725404674 0.0281884473203037 ENSG00000090686 USP48
ENST00000374732 0.326107375592401 0.140277868932696 0.0996509769383109 ENSG00000090686 USP48
ENST00000529637 0.85416608687077 0.731507178476842 0.0235699178212462 ENSG00000090686 USP48
ENST00000464577 0.548118173696085 0.332538099345124 0.0880626428900084 ENSG00000090686 USP48
ENST00000487880 0.312014071421225 0.130836402819123 0.131686931048208 ENSG00000090686 USP48
ENST00000526044 0.45941494772619 0.246743769025437 0.114366820275564 ENSG00000090686 USP48
ENST00000534705 0.46624997872987 0.253023000895796 0.112797223711761 ENSG00000090686 USP48
ENST00000421625 0.468681233021377 0.255197971573111 -0.0747241402497765 ENSG00000090686 USP48
ENST00000374730 0.773251633704858 0.609412508222206 0.0473153350463035 ENSG00000090686 USP48
ENST00000527823 0.139438329738627 0.0338441683479488 -0.198617335432575 ENSG00000090686 USP48
ENST00000532737 0.187812188806476 0.0559887547252381 -0.172817462126469 ENSG00000090686 USP48
ENST00000489108 0.376212017589152 0.177282764890707 -0.134412164030347 ENSG00000090686 USP48
ENST00000400259 0.257713174748593 0.0951973585888526 0.0799871422888712 ENSG00000070831 CDC42
ENST00000344548 0.258352852420518 0.0957097559844392 0.0799408287058601 ENSG00000070831 CDC42
ENST00000315554 0.283420934896448 0.111463439410848 0.0698449219953463 ENSG00000070831 CDC42
ENST00000498236 0.281746189511555 0.11035804657318 0.0692171362307816 ENSG00000070831 CDC42
ENST00000421089 0.236786935062842 0.0825319569660846 0.0771713356017703 ENSG00000070831 CDC42
ENST00000411827 0.270892835649362 0.103679380871225 0.0734956356106631 ENSG00000070831 CDC42
ENST00000431803 0.0704207310217326 0.0104715671684187 -0.308535502891308 ENSG00000230068 CDC42-IT1
ENST00000404138 0.992721379366326 0.985029228829089 0.00114212064743594 ENSG00000184677 ZBTB40
ENST00000400239 0.694668618760535 0.501676725766644 -0.0495840402409092 ENSG00000184677 ZBTB40
ENST00000375647 0.992721379366326 0.985041480299573 0.00114146296179685 ENSG00000184677 ZBTB40
ENST00000374651 0.900308591542156 0.809494290375453 0.0154918910341111 ENSG00000184677 ZBTB40
ENST00000356634 0.877682904885403 0.771149162040206 -0.0166608411198335 ENSG00000004487 KDM1A
ENST00000400181 0.877640543147641 0.771009073370954 -0.0166670397098215 ENSG00000004487 KDM1A
ENST00000542151 0.877682904885403 0.771149162040206 -0.0166608411198335 ENSG00000004487 KDM1A
ENST00000427154 0.871534939329618 0.761114723173589 0.0174767148433923 ENSG00000240553 RP1-184J9.2
ENST00000465864 0.966855253618228 0.934410117269796 -0.0079425029098026 ENSG00000004487 KDM1A
ENST00000494920 0.66595275465454 0.466403411164079 0.0675932327040183 ENSG00000004487 KDM1A
ENST00000602503 0.845915081308049 0.71730595011311 0.0406919835354962 ENSG00000004487 KDM1A
ENST00000374623 0.510167799823401 0.293922555361086 0.0760224268177513 ENSG00000169641 LUZP1
ENST00000418342 0.691583057813771 0.497931030756444 -0.0474994433270836 ENSG00000169641 LUZP1
ENST00000302291 0.695770229348981 0.503513517147896 -0.0467401466798021 ENSG00000169641 LUZP1
ENST00000314174 0.52247133602774 0.306273558577986 -0.0820475913018427 ENSG00000169641 LUZP1
ENST00000471849 0.351836141335718 0.159079653232739 -0.125547228351655 ENSG00000169641 LUZP1
ENST00000475164 0.419320116868403 0.211903730326745 -0.114789069332265 ENSG00000169641 LUZP1
ENST00000464516 0.922626183456212 0.85023597913416 0.020947141912983 ENSG00000125944 HNRNPR
ENST00000478691 0.238576159870158 0.0835182972846666 0.0837085931510466 ENSG00000125944 HNRNPR
ENST00000374616 0.2931702381322 0.11839736847689 0.0794071007624685 ENSG00000125944 HNRNPR
ENST00000476660 0.609235237244767 0.399528113873791 0.0487881013786723 ENSG00000125944 HNRNPR
ENST00000374612 0.293159739259991 0.11837273043027 0.0794084387842798 ENSG00000125944 HNRNPR
ENST00000302271 0.293471479088093 0.118616817229392 0.0793529844743661 ENSG00000125944 HNRNPR
ENST00000427764 0.346397864157816 0.155026175838257 0.0733518404390561 ENSG00000125944 HNRNPR
ENST00000606561 0.320983853795753 0.136683659927109 0.0780844854115594 ENSG00000125944 HNRNPR
ENST00000426846 0.337945981584893 0.148652775529799 0.0763143263914747 ENSG00000125944 HNRNPR
ENST00000463552 0.375894809493728 0.177068006820568 0.0721921632837784 ENSG00000125944 HNRNPR
ENST00000470941 0.476170426752436 0.262123538824639 0.060864643652368 ENSG00000125944 HNRNPR
ENST00000476451 0.341508479705232 0.15134217890095 0.086014504995794 ENSG00000125944 HNRNPR
ENST00000490652 0.0562356118071915 0.00714267155674094 0.213308244178948 ENSG00000125944 HNRNPR
ENST00000374561 0.168208397715871 0.0466113048195188 0.20647265005132 ENSG00000117318 ID3
ENST00000486541 0.0842224450592571 0.0143882371914583 0.2627881383817 ENSG00000117318 ID3
ENST00000374550 0.00239676835773405 4.10049526262933e-05 0.293441492329419 ENSG00000142676 RPL11
ENST00000467075 0.0238799487630198 0.00163980304211234 0.194652259086223 ENSG00000142676 RPL11
ENST00000482370 0.00240123037165861 4.11318836989049e-05 0.29369096004966 ENSG00000142676 RPL11
ENST00000443624 0.00207258845850711 3.28170561642106e-05 0.295028137730853 ENSG00000142676 RPL11
ENST00000458455 0.00249102457637552 4.34705113137948e-05 0.29316542755813 ENSG00000142676 RPL11
ENST00000418390 0.0405026858104102 0.00403742689245179 0.17926510278739 ENSG00000011007 TCEB3
ENST00000609199 0.0428001655478993 0.00444882887546713 0.176187897714466 ENSG00000011007 TCEB3
ENST00000487554 0.0447269079116711 0.00479693352065566 0.191754859490674 ENSG00000011007 TCEB3
ENST00000427796 0.181616275598894 0.053032805386187 0.154581346847134 ENSG00000236810 RP5-886K2.3
ENST00000246151 0.0315079326041103 0.00262213130942513 0.213577761414727 ENSG00000057757 PITHD1
ENST00000415372 0.387352808543896 0.18618200110609 0.134405906254279 ENSG00000057757 PITHD1
ENST00000374524 0.0386373889386605 0.00373094583866786 0.214221586968137 ENSG00000057757 PITHD1
ENST00000374514 0.0788902016800908 0.0127671987258689 0.198929891988621 ENSG00000011009 LYPLA2
ENST00000400061 0.0811073800313219 0.0133886323207062 0.197894674069735 ENSG00000011009 LYPLA2
ENST00000420982 0.0627824849343394 0.00864321228949772 0.225615862302256 ENSG00000011009 LYPLA2
ENST00000374505 0.0612187050887413 0.00825410566844024 0.218969826483827 ENSG00000011009 LYPLA2
ENST00000495365 0.0489479223249344 0.00559626531083428 0.229953660775296 ENSG00000011009 LYPLA2
ENST00000374503 0.0404344433508441 0.00402629259368264 0.234775495935033 ENSG00000011009 LYPLA2
ENST00000374502 0.047131485959604 0.00524931781480333 0.231193867307397 ENSG00000011009 LYPLA2
ENST00000492577 0.052414663510308 0.00627978853750006 0.232837471705268 ENSG00000011009 LYPLA2
ENST00000421070 0.0286152085545929 0.00223949843995425 0.271030830742811 ENSG00000011009 LYPLA2
ENST00000374501 0.856743486364703 0.736669012454541 0.0323159041464327 ENSG00000011009 LYPLA2
ENST00000472213 0.570598607249708 0.355815720574763 0.0889894807157393 ENSG00000011009 LYPLA2
ENST00000374490 0.711723245351956 0.524664501797133 -0.0629121435947564 ENSG00000117305 HMGCL
ENST00000374487 0.711581538702524 0.524431533000394 -0.0629035820269886 ENSG00000117305 HMGCL
ENST00000374483 0.711581538702524 0.524431533000394 -0.0629035820269886 ENSG00000117305 HMGCL
ENST00000436439 0.711723245351956 0.524664501797133 -0.0629121435947564 ENSG00000117305 HMGCL
ENST00000235958 0.712292809497396 0.525353210261643 -0.0628599412210814 ENSG00000117305 HMGCL
ENST00000509389 0.731911800270769 0.551992378271424 -0.0596645086980749 ENSG00000117305 HMGCL
ENST00000513148 0.959378413490451 0.920117781715619 -0.010739963582686 ENSG00000117305 HMGCL
ENST00000374472 0.45345685918977 0.241411787394826 -0.117971091250449 ENSG00000188822 CNR2
ENST00000536471 0.443747217370648 0.232538174023528 -0.118466718775991 ENSG00000188822 CNR2
ENST00000471915 0.00357193628875148 7.63311686308972e-05 0.257100768483944 ENSG00000189266 PNRC2
ENST00000334351 0.000896444264494873 9.29873210009235e-06 0.28031257907009 ENSG00000189266 PNRC2
ENST00000374468 0.0010676008760263 1.21450600608192e-05 0.273896610433801 ENSG00000189266 PNRC2
ENST00000579103 0.0125009473204764 0.000548075775356842 0.245773824986097 ENSG00000189266 PNRC2
ENST00000344989 0.0142705205289357 0.000689564406520632 0.236043597809714 ENSG00000188529 SRSF10
ENST00000453840 0.012821133835155 0.000574354947936475 0.238043377273831 ENSG00000188529 SRSF10
ENST00000341154 0.0129475623538737 0.000585792719190107 0.23773444251911 ENSG00000188529 SRSF10
ENST00000484146 0.0109387118189854 0.000439213210131994 0.241013555767165 ENSG00000188529 SRSF10
ENST00000473858 0.0109387118189854 0.000439213210131994 0.241013555767165 ENSG00000188529 SRSF10
ENST00000374452 0.0109179571820756 0.000435610568101582 0.241170001076145 ENSG00000188529 SRSF10
ENST00000374453 0.0108367436807782 0.000430308744001476 0.241324515843112 ENSG00000188529 SRSF10
ENST00000343255 0.0143178219531486 0.00069465772800671 0.233486721008006 ENSG00000188529 SRSF10
ENST00000492112 0.0165051654276989 0.000871623447570557 0.228201340655546 ENSG00000188529 SRSF10
ENST00000485841 0.0152416361222685 0.000768557326850216 0.248902095537289 ENSG00000188529 SRSF10
ENST00000338597 0.0117165985653444 0.000490507189146506 0.261510066202965 ENSG00000188529 SRSF10
ENST00000495785 0.0147851363785482 0.000734850342010534 0.235543527293647 ENSG00000188529 SRSF10
ENST00000473754 0.017854298929921 0.000993591169365798 0.249832726233569 ENSG00000188529 SRSF10
ENST00000485292 0.2717528127234 0.104279325993303 0.114064196432066 ENSG00000188529 SRSF10
ENST00000469303 0.360433902869592 0.165196205653826 0.104608233833816 ENSG00000188529 SRSF10
ENST00000327535 0.502724332310106 0.286789371402418 0.0913213823368211 ENSG00000185436 IFNLR1
ENST00000327575 0.890676895811693 0.792482168414216 0.0254197297013217 ENSG00000185436 IFNLR1
ENST00000374421 0.891279444417201 0.793459123402788 0.0251524889119512 ENSG00000185436 IFNLR1
ENST00000374419 0.807611378767104 0.660003616675375 0.0435227540928114 ENSG00000185436 IFNLR1
ENST00000374418 0.766648399402886 0.600280349153263 0.0530237712934811 ENSG00000185436 IFNLR1
ENST00000374399 0.510576837012878 0.294366810533994 0.0753390361318722 ENSG00000001461 NIPAL3
ENST00000003912 0.304273907952626 0.125927335931744 0.103557903916738 ENSG00000001461 NIPAL3
ENST00000358028 0.521062633745098 0.304641565195295 0.0769565435146672 ENSG00000001461 NIPAL3
ENST00000339255 0.403206839159431 0.198811397586297 0.0960724709124201 ENSG00000001461 NIPAL3
ENST00000428131 0.908325776913771 0.82401188231436 0.0179310506144288 ENSG00000001461 NIPAL3
ENST00000374395 0.523661827789433 0.307575779713532 0.0676457800235537 ENSG00000117602 RCAN3
ENST00000436717 0.742315923551729 0.567022042809393 0.0391874043327682 ENSG00000117602 RCAN3
ENST00000425530 0.19126630183963 0.0577194882977043 -0.177839112022359 ENSG00000117602 RCAN3
ENST00000412742 0.260400943550487 0.0971194793650313 0.125692962939402 ENSG00000117602 RCAN3
ENST00000538532 0.249744153882161 0.0905484613394199 0.12921980562134 ENSG00000117602 RCAN3
ENST00000374393 0.333668489557624 0.145468459061926 0.113355012292752 ENSG00000117602 RCAN3
ENST00000482807 0.0543692366463687 0.00669944836088927 0.277004193765298 ENSG00000117602 RCAN3
ENST00000577528 0.205838141180671 0.0655680325471553 0.17905468073856 ENSG00000264443 RP4-594I10.3
ENST00000478890 0.00560651182189796 0.000157636483311956 0.283678009838189 ENSG00000133226 SRRM1
ENST00000593639 0.00609803903480216 0.000179022825435285 0.285310975474575 ENSG00000133226 SRRM1
ENST00000323848 0.146308500516886 0.0367951498446397 0.116759766726046 ENSG00000133226 SRRM1
ENST00000466910 0.00433646204181169 0.000102309153317091 0.316720005328286 ENSG00000133226 SRRM1
ENST00000468822 0.00506078260551111 0.000131702294312096 0.266178132965359 ENSG00000133226 SRRM1
ENST00000447431 0.105001911196632 0.0211455338984315 0.129747953254862 ENSG00000133226 SRRM1
ENST00000600523 0.0116495681113673 0.000485337111551575 0.266424193222607 ENSG00000133226 SRRM1
ENST00000462710 0.00551924667850403 0.000153642948120689 0.290777663608035 ENSG00000133226 SRRM1
ENST00000374389 0.116731390423705 0.0253167217201748 0.12529781281582 ENSG00000133226 SRRM1
ENST00000490543 0.0055137379574251 0.000153023775034148 0.290787604850538 ENSG00000133226 SRRM1
ENST00000479034 0.126983447519044 0.028983146544074 0.121787292168214 ENSG00000133226 SRRM1
ENST00000596378 0.0824676631944617 0.0138098037389939 0.137219800657033 ENSG00000133226 SRRM1
ENST00000494934 0.00838217830724772 0.000287343411090559 0.261657152581457 ENSG00000133226 SRRM1
ENST00000495561 0.0106456488992877 0.000416218790231872 0.264364794660909 ENSG00000133226 SRRM1
ENST00000537199 0.373588962788558 0.175314379214993 0.0781045008273821 ENSG00000133226 SRRM1
ENST00000485441 0.088552471713059 0.0156564363747845 0.196063777572872 ENSG00000133226 SRRM1
ENST00000470243 0.95441624419283 0.910260119160294 -0.00894756369221138 ENSG00000133226 SRRM1
ENST00000496882 0.977790889264559 0.954422763883017 0.00401998580281788 ENSG00000133226 SRRM1
ENST00000461768 0.889034940773599 0.789668232681808 -0.0188727372736063 ENSG00000133226 SRRM1
ENST00000485541 0.982274741797927 0.962878397181829 -0.00351992854972173 ENSG00000133226 SRRM1
ENST00000488317 0.879530547468235 0.774321516095751 -0.0244611127372938 ENSG00000133226 SRRM1
ENST00000474843 0.853109044245335 0.729648964297542 0.029276618325853 ENSG00000133226 SRRM1
ENST00000374379 0.607573890504568 0.397461971084422 -0.0514395105157264 ENSG00000169504 CLIC4
ENST00000497755 0.179429411596577 0.0519014079859826 -0.155068193306959 ENSG00000169504 CLIC4
ENST00000488683 0.604380402906375 0.393602258334118 -0.051834905638021 ENSG00000169504 CLIC4
ENST00000489758 0.166742097595544 0.0458630642061148 -0.164451191959088 ENSG00000169504 CLIC4
ENST00000399916 0.313991159711558 0.132067429446212 -0.0812143154907558 ENSG00000020633 RUNX3
ENST00000308873 0.570965328810479 0.356207057131834 -0.0486188748091567 ENSG00000020633 RUNX3
ENST00000338888 0.0953322716622135 0.0178124558475237 -0.14748443662787 ENSG00000020633 RUNX3
ENST00000540420 0.134963001496323 0.0321133531771993 -0.135276802071738 ENSG00000020633 RUNX3
ENST00000496967 0.136631036067542 0.0327100072016104 -0.136646475830304 ENSG00000020633 RUNX3
ENST00000479341 0.0514502928898584 0.00609442911339603 -0.224979298534162 ENSG00000020633 RUNX3
ENST00000236273 0.00853569325907228 0.000294337983150508 0.250499470135119 ENSG00000117614 SYF2
ENST00000354361 0.0091173449127114 0.000325495572977585 0.249217106124898 ENSG00000117614 SYF2
ENST00000474160 0.0352033906194945 0.0031736548770057 0.230418172317318 ENSG00000117614 SYF2
ENST00000476231 0.00236939008993029 4.04464053398373e-05 0.33831274659735 ENSG00000117614 SYF2
ENST00000243189 0.000418544141937884 2.78128351140936e-06 0.29897297679661 ENSG00000117616 C1orf63
ENST00000569495 0.00443639645300023 0.000105888371902935 0.295364454733359 ENSG00000117616 C1orf63
ENST00000498238 0.000415418407346017 2.72592822632706e-06 0.299224194162603 ENSG00000117616 C1orf63
ENST00000566395 0.00526194214844585 0.000142075774686635 0.260097269828157 ENSG00000117616 C1orf63
ENST00000565733 0.00735954842168581 0.000236606915015517 0.249939758781986 ENSG00000117616 C1orf63
ENST00000568254 0.000416325475142668 2.74812647818467e-06 0.299210154471242 ENSG00000117616 C1orf63
ENST00000473314 0.000948233516297458 1.01907318359117e-05 0.224585595853166 ENSG00000117616 C1orf63
ENST00000417642 0.000415418407346017 2.72592822632706e-06 0.299224194162603 ENSG00000117616 C1orf63
ENST00000570063 0.0070390748070311 0.000221411363463612 0.250431188723626 ENSG00000117616 C1orf63
ENST00000564223 0.0586166160303308 0.00766959578420955 0.231330133372207 ENSG00000117616 C1orf63
ENST00000475766 0.00454857407619741 0.000111364119985157 0.272982309526276 ENSG00000117616 C1orf63
ENST00000491378 0.046822923659298 0.00519060463799523 0.233239934659088 ENSG00000117616 C1orf63
ENST00000431849 0.00423015827261749 9.81959919603335e-05 0.26909585790314 ENSG00000117616 C1orf63
ENST00000568212 0.00452330219057733 0.000109626258543986 0.267745508592886 ENSG00000117616 C1orf63
ENST00000568701 0.000697452523444693 6.48361064914343e-06 0.249616533962512 ENSG00000117616 C1orf63
ENST00000561867 0.0107812004347165 0.000425231875104226 0.189653801923459 ENSG00000117616 C1orf63
ENST00000568996 0.0105716931175863 0.000409058157282888 0.192371681166333 ENSG00000117616 C1orf63
ENST00000450820 0.194524986334505 0.0595046629091726 0.121952722775073 ENSG00000117616 C1orf63
ENST00000328664 0.780972720594184 0.620638080125209 -0.039286852904037 ENSG00000187010 RHD
ENST00000454452 0.92866067828904 0.861828095745248 -0.0139568241046156 ENSG00000187010 RHD
ENST00000342055 0.92866067828904 0.861828095745248 -0.0139568241046156 ENSG00000187010 RHD
ENST00000423810 0.92866067828904 0.861828095745248 -0.0139568241046156 ENSG00000187010 RHD
ENST00000568195 0.92866067828904 0.861828095745248 -0.0139568241046156 ENSG00000187010 RHD
ENST00000417538 0.92866067828904 0.861828095745248 -0.0139568241046156 ENSG00000187010 RHD
ENST00000357542 0.92866067828904 0.861828095745248 -0.0139568241046156 ENSG00000187010 RHD
ENST00000423253 0.949822163812455 0.901836947792403 0.0105207176109354 ENSG00000187010 RHD
ENST00000568399 0.858623078461024 0.739882591234933 -0.0256920170140577 ENSG00000117616 C1orf63
ENST00000562018 0.765651595519714 0.598966128087468 -0.0395406807930544 ENSG00000117616 C1orf63
ENST00000567741 0.77818584273945 0.616370559574504 -0.0376486314124901 ENSG00000117616 C1orf63
ENST00000566599 0.916926996264339 0.839479139166512 0.0201691044542301 ENSG00000117616 C1orf63
ENST00000374358 0.120292811064604 0.0265605306358244 0.158847281461697 ENSG00000183726 TMEM50A
ENST00000498135 0.0782016130151121 0.0125715367596057 0.18999624570696 ENSG00000183726 TMEM50A
ENST00000491936 0.0908935093913513 0.0163188604885061 0.180743139025584 ENSG00000183726 TMEM50A
ENST00000480937 0.0900000864833304 0.0160550566452064 0.181235197510353 ENSG00000183726 TMEM50A
ENST00000468704 0.0825806882171061 0.0138505281239127 0.194509687032716 ENSG00000183726 TMEM50A
ENST00000487234 0.0815556300002786 0.0135257193850811 0.193701473748035 ENSG00000183726 TMEM50A
ENST00000399763 0.666601465210144 0.467263533083448 0.0402319217622515 ENSG00000204178 TMEM57
ENST00000399766 0.666601465210144 0.467263533083448 0.0402319217622515 ENSG00000204178 TMEM57
ENST00000374343 0.666601465210144 0.467263533083448 0.0402319217622515 ENSG00000204178 TMEM57
ENST00000470035 0.306007534363106 0.126994096981153 0.136161987104631 ENSG00000204178 TMEM57
ENST00000374338 0.820476169645264 0.678794450864161 0.0353619303235 ENSG00000157978 LDLRAP1
ENST00000488127 0.546538879937746 0.330742181134608 0.0908953847188272 ENSG00000157978 LDLRAP1
ENST00000374332 0.0515409029336286 0.00611048676066939 -0.281284559236045 ENSG00000117643 MAN1C1
ENST00000263979 0.0436330067599581 0.00459877968049443 -0.2920366258594 ENSG00000117643 MAN1C1
ENST00000436991 0.231569026254065 0.0795792758960863 -0.234275661192709 ENSG00000233478 RP1-187B23.1
ENST00000473891 0.0344260096744036 0.00304180100699518 -0.322362532700876 ENSG00000117643 MAN1C1
ENST00000374329 0.0247345390794727 0.00174110683596783 -0.281736950505479 ENSG00000117643 MAN1C1
ENST00000496532 0.112850907977492 0.0238725826894681 -0.204311996688812 ENSG00000117643 MAN1C1
ENST00000475314 0.619910488952736 0.411436596301376 -0.0802984874861908 ENSG00000117643 MAN1C1
ENST00000354177 0.661895346013482 0.4609657942439 -0.0626819494496303 ENSG00000162430 SEPN1
ENST00000361547 0.661895346013482 0.4609657942439 -0.0626819494496303 ENSG00000162430 SEPN1
ENST00000374315 0.661895346013482 0.460938296868023 -0.0626870169569954 ENSG00000162430 SEPN1
ENST00000559265 0.92866067828904 0.861759330385171 0.014789310962389 ENSG00000255054 RP1-317E23.6
ENST00000527604 0.994566403883277 0.988600266799741 -0.001329650341341 ENSG00000255054 RP1-317E23.6
ENST00000424294 0.742009550208617 0.566486885268971 0.0558713095134421 ENSG00000117640 MTFR1L
ENST00000374303 0.528578371990442 0.312246696118488 0.0862819180278449 ENSG00000117640 MTFR1L
ENST00000533762 0.460029427322475 0.247295717640048 0.118316201709309 ENSG00000117640 MTFR1L
ENST00000529116 0.465603251282875 0.252311494281116 0.116325399868136 ENSG00000117640 MTFR1L
ENST00000474295 0.528862348868648 0.312537025492456 0.0862497530146745 ENSG00000117640 MTFR1L
ENST00000488327 0.632621174161875 0.426563981821996 0.0792768877499878 ENSG00000117640 MTFR1L
ENST00000472643 0.515075655566228 0.298600168568013 0.0968494770784754 ENSG00000117640 MTFR1L
ENST00000469815 0.366457904634929 0.169540627090051 0.120983526148293 ENSG00000117640 MTFR1L
ENST00000526894 0.515075655566228 0.298600168568013 0.0968494770784754 ENSG00000117640 MTFR1L
ENST00000478284 0.630087086555225 0.423610954318486 0.07705784992794 ENSG00000117640 MTFR1L
ENST00000524618 0.300288929194527 0.123169873785788 0.136370934703956 ENSG00000117640 MTFR1L
ENST00000374307 0.529477696600513 0.313054244212857 0.0861630766382093 ENSG00000117640 MTFR1L
ENST00000528624 0.507196804480079 0.291080149604725 0.109068225565692 ENSG00000117640 MTFR1L
ENST00000525713 0.518230177420401 0.302104861576489 0.10619935907232 ENSG00000117640 MTFR1L
ENST00000374301 0.581958114834008 0.367862477610103 0.0773739140475165 ENSG00000117640 MTFR1L
ENST00000464008 0.517827101245857 0.301764810427991 0.0971644695761482 ENSG00000117640 MTFR1L
ENST00000526158 0.674522303645383 0.477028150740916 0.0693730263017954 ENSG00000117640 MTFR1L
ENST00000530599 0.59244637618871 0.379751740587568 0.0860682564089135 ENSG00000117640 MTFR1L
ENST00000374300 0.525955403080351 0.309569946188448 0.0851545267356594 ENSG00000117640 MTFR1L
ENST00000466284 0.583721964997411 0.369665901358855 0.0766255727232751 ENSG00000117640 MTFR1L
ENST00000531361 0.465713439290631 0.252530198441759 0.108008121363416 ENSG00000117640 MTFR1L
ENST00000426559 6.21814378477143e-05 1.1022114576316e-07 0.443909718133303 ENSG00000117632 STMN1
ENST00000455785 8.41281105476717e-05 1.90637404063795e-07 0.436379445949702 ENSG00000117632 STMN1
ENST00000399728 8.41281105476717e-05 1.97163864892006e-07 0.436868199664887 ENSG00000117632 STMN1
ENST00000465604 0.00011579396669967 3.41097122685035e-07 0.432411458018026 ENSG00000117632 STMN1
ENST00000357865 0.000137758777876184 4.3852191816008e-07 0.426890972353095 ENSG00000117632 STMN1
ENST00000374291 0.000165725644201942 6.82394559588716e-07 0.424715149345549 ENSG00000117632 STMN1
ENST00000485226 0.000264487969509799 1.43900239593791e-06 0.441315991074795 ENSG00000117632 STMN1
ENST00000446334 0.000220278479744408 9.9845638157551e-07 0.4742776924987 ENSG00000117632 STMN1
ENST00000374282 0.670182844979354 0.471592836444889 0.0675174996597089 ENSG00000158006 PAFAH2
ENST00000374284 0.707454511454046 0.518866590517531 0.0619513786921346 ENSG00000158006 PAFAH2
ENST00000374271 0.659486830348994 0.458136342665776 0.0754765706298479 ENSG00000175087 PDIK1L
ENST00000451429 0.182313758072293 0.05342706414428 0.168452102407395 ENSG00000130695 CEP85
ENST00000476272 0.335572980493904 0.146720082467056 0.128389772825476 ENSG00000130695 CEP85
ENST00000252992 0.335572980493904 0.146720082467056 0.128389772825476 ENSG00000130695 CEP85
ENST00000453146 0.168716036695659 0.0468296661905034 0.18936741715587 ENSG00000130695 CEP85
ENST00000469609 0.200214040539614 0.0622922699456503 0.184292715643692 ENSG00000130695 CEP85
ENST00000270792 0.387405478643972 0.186234681902343 -0.130887262216297 ENSG00000142669 SH3BGRL3
ENST00000319041 0.383932534645168 0.183260536919758 -0.131887629823111 ENSG00000142669 SH3BGRL3
ENST00000314675 0.907053032286051 0.821800400424645 0.0175295142616375 ENSG00000158062 UBXN11
ENST00000472155 0.8085082792791 0.661202890057495 0.0429409910877053 ENSG00000158062 UBXN11
ENST00000374223 0.803834790536592 0.653884176281643 0.0439063023368644 ENSG00000158062 UBXN11
ENST00000475591 0.808823854531196 0.661748186474528 0.0428523820516275 ENSG00000158062 UBXN11
ENST00000357089 0.809058549769188 0.662042812279107 0.0428405875595088 ENSG00000158062 UBXN11
ENST00000494942 0.809058549769188 0.662042812279107 0.0428405875595088 ENSG00000158062 UBXN11
ENST00000374221 0.799578246890835 0.647409937786918 0.0448330337622279 ENSG00000158062 UBXN11
ENST00000374217 0.519622079980561 0.303311678543885 0.0885503987147862 ENSG00000158062 UBXN11
ENST00000374222 0.527331348315038 0.311150664559736 0.0870567142417985 ENSG00000158062 UBXN11
ENST00000496466 0.68641254597184 0.491276388848628 0.0711291156444995 ENSG00000158062 UBXN11
ENST00000374213 0.0885689798036881 0.0156604783313002 0.229633426410489 ENSG00000169442 CD52
ENST00000492808 0.0981439883660837 0.0187736940586638 0.240132245321017 ENSG00000169442 CD52
ENST00000470468 0.0811286150881953 0.0133993399403116 0.238737423657299 ENSG00000169442 CD52
ENST00000434391 0.36304888920777 0.166961050354498 -0.0720410216342886 ENSG00000117682 DHDDS
ENST00000427245 0.220746653493952 0.0736176791411157 -0.136947771687696 ENSG00000117682 DHDDS
ENST00000527611 0.965871210987254 0.931635113218646 0.00841397335954821 ENSG00000117682 DHDDS
ENST00000374186 0.368978922634786 0.171578708653482 -0.109966722500549 ENSG00000117682 DHDDS
ENST00000525682 0.30141577904694 0.123941709626366 -0.0915435672626465 ENSG00000117682 DHDDS
ENST00000236342 0.339054255976048 0.149588071742483 -0.0860881052184693 ENSG00000117682 DHDDS
ENST00000526219 0.304834340924203 0.126259793788758 -0.0929953094516527 ENSG00000117682 DHDDS
ENST00000374185 0.244697906455292 0.0873588049284918 -0.130414283735619 ENSG00000117682 DHDDS
ENST00000487944 0.708113901396418 0.519740879995885 -0.0563462940680341 ENSG00000117682 DHDDS
ENST00000360009 0.36304888920777 0.166961050354498 -0.0720410216342886 ENSG00000117682 DHDDS
ENST00000533087 0.209819796862359 0.0677481395589875 -0.145611717225523 ENSG00000117682 DHDDS
ENST00000531312 0.298381362258507 0.121903071703177 -0.125962732356807 ENSG00000117682 DHDDS
ENST00000525165 0.307680755942313 0.12807089525406 -0.123723600612547 ENSG00000117682 DHDDS
ENST00000525546 0.449712073929169 0.23779702232597 -0.0956129817619271 ENSG00000117682 DHDDS
ENST00000528557 0.350371000613842 0.157873573631062 -0.114099786422951 ENSG00000117682 DHDDS
ENST00000525326 0.523163546246791 0.306878380989304 -0.0822045263209743 ENSG00000117682 DHDDS
ENST00000526278 0.279878733184084 0.109267231302386 -0.130358529888187 ENSG00000117682 DHDDS
ENST00000436153 0.220442299405541 0.0733987587646552 -0.140738188357921 ENSG00000117682 DHDDS
ENST00000529688 0.29811102019157 0.121728351516905 -0.12604824505477 ENSG00000117682 DHDDS
ENST00000530781 0.938910991273775 0.881640872977823 -0.0134127918612571 ENSG00000117682 DHDDS
ENST00000531955 0.141365467791605 0.0347339278045935 -0.188512194829413 ENSG00000117682 DHDDS
ENST00000525410 0.120430698103994 0.0266154133818669 -0.196756074642279 ENSG00000117682 DHDDS
ENST00000430232 0.335448535490093 0.14663163820846 -0.0999406902954232 ENSG00000117682 DHDDS
ENST00000431933 0.397215945257915 0.193983442029759 -0.0708883326490253 ENSG00000117682 DHDDS
ENST00000416052 0.743178398125887 0.568216971363547 -0.0427745551210543 ENSG00000117682 DHDDS
ENST00000468388 0.582736537530273 0.368697491178028 0.081937616848162 ENSG00000198830 HMGN2
ENST00000479815 0.403972025153098 0.199465350098739 0.107772125575238 ENSG00000198830 HMGN2
ENST00000460563 0.488841445208195 0.274029320170928 0.0926803916099263 ENSG00000198830 HMGN2
ENST00000464888 0.403491384559523 0.199106855205181 0.107583831010124 ENSG00000198830 HMGN2
ENST00000463817 0.460614794127369 0.247818212218441 0.0956976739851395 ENSG00000198830 HMGN2
ENST00000467700 0.469874917127654 0.256271040758222 0.0943429981939853 ENSG00000198830 HMGN2
ENST00000361427 0.423828692389913 0.215605279153383 0.103547443162962 ENSG00000198830 HMGN2
ENST00000466194 0.586464299657355 0.373150461811154 0.0754229014331357 ENSG00000198830 HMGN2
ENST00000493418 0.604868272926304 0.394165919644624 0.0746285926616718 ENSG00000198830 HMGN2
ENST00000526040 0.441573991170902 0.230733888237609 -0.0988178788367186 ENSG00000117676 RPS6KA1
ENST00000374168 0.966302453747307 0.93277811959611 -0.00514481327466427 ENSG00000117676 RPS6KA1
ENST00000524436 0.122175997324546 0.0272536920347678 -0.189399303006609 ENSG00000117676 RPS6KA1
ENST00000374166 0.968469215480406 0.937308703119292 -0.00478776446849783 ENSG00000117676 RPS6KA1
ENST00000526792 0.988895165460275 0.977005848822909 -0.00175342871185764 ENSG00000117676 RPS6KA1
ENST00000529454 0.492199094959569 0.276892421740223 -0.0863661206558867 ENSG00000117676 RPS6KA1
ENST00000374162 0.988739703594291 0.976691205944048 -0.00177989181381761 ENSG00000117676 RPS6KA1
ENST00000530003 0.935420739496844 0.874773578680874 0.00940472209600448 ENSG00000117676 RPS6KA1
ENST00000366866 0.548118173696085 0.332541245317354 -0.0817724161173764 ENSG00000117676 RPS6KA1
ENST00000531113 0.851543765785571 0.727219455934924 0.0199898047706974 ENSG00000117676 RPS6KA1
ENST00000374163 0.911446395975823 0.830077410219731 0.0133432138012909 ENSG00000117676 RPS6KA1
ENST00000530607 0.219003531804984 0.072625946204423 -0.1615680617073 ENSG00000117676 RPS6KA1
ENST00000531382 0.90025665046368 0.809420354825264 0.0152735524462052 ENSG00000117676 RPS6KA1
ENST00000527264 0.964987919366429 0.930133314491913 0.00776500395375616 ENSG00000117676 RPS6KA1
ENST00000403732 0.510575952768636 0.294359825452244 0.0893434255859261 ENSG00000117676 RPS6KA1
ENST00000438977 0.979865495819767 0.958540838992542 -0.00554725048790528 ENSG00000117676 RPS6KA1
ENST00000324856 0.0099040267890656 0.000369281404690588 -0.182165853632183 ENSG00000117713 ARID1A
ENST00000457599 0.00722544695540297 0.00023047718441626 -0.192293328051052 ENSG00000117713 ARID1A
ENST00000374152 0.0402052626544733 0.00398967783662224 -0.141895255504461 ENSG00000117713 ARID1A
ENST00000430291 0.0351258338384447 0.00315970853643039 -0.26168225907563 ENSG00000117713 ARID1A
ENST00000430799 0.58438776485164 0.370593301023488 -0.0466400736740772 ENSG00000117713 ARID1A
ENST00000466382 0.466497738057707 0.253226718167683 -0.0605636868918672 ENSG00000117713 ARID1A
ENST00000540690 0.470133259018208 0.256490161756489 -0.0603725872976393 ENSG00000117713 ARID1A
ENST00000532781 0.67989164042257 0.483270599502394 -0.039592636557127 ENSG00000117713 ARID1A
ENST00000430292 0.197350637160955 0.0608445654962944 0.190255478469429 ENSG00000060642 PIGV
ENST00000472757 0.141901792096806 0.0349328558832099 0.176431388699208 ENSG00000060642 PIGV
ENST00000078527 0.198310878059641 0.0613015769413531 0.152495174541943 ENSG00000060642 PIGV
ENST00000431541 0.2817819177261 0.110404192342804 0.168741491234262 ENSG00000060642 PIGV
ENST00000449950 0.206620452070034 0.0660559931589395 0.151381854883982 ENSG00000060642 PIGV
ENST00000374145 0.19933547680121 0.0618003178932452 0.152539787565022 ENSG00000060642 PIGV
ENST00000455364 0.406238265803099 0.201336705655906 0.131385646001023 ENSG00000060642 PIGV
ENST00000374142 0.926860527632474 0.857692260647812 -0.0100878587516604 ENSG00000204160 ZDHHC18
ENST00000374141 0.421544470933759 0.213698594381306 -0.0938055174809467 ENSG00000204160 ZDHHC18
ENST00000534643 0.587081109328708 0.373949828393334 -0.0727026120699842 ENSG00000204160 ZDHHC18
ENST00000488397 0.979295033339288 0.957473582818335 0.00359851260705529 ENSG00000204160 ZDHHC18
ENST00000478902 0.244721930122673 0.0873856214260859 -0.183973520055598 ENSG00000204160 ZDHHC18
ENST00000374135 0.497205380138621 0.281442837434712 0.0721438099823735 ENSG00000142751 GPN2
ENST00000448791 0.634782269449437 0.428982581102379 0.0750472291746794 ENSG00000226698 RP1-50O24.6
ENST00000374133 0.812128316419707 0.666674464344728 0.0362171911646856 ENSG00000142751 GPN2
ENST00000477418 0.797008658969409 0.643301397012019 0.0396781293672484 ENSG00000142751 GPN2
ENST00000431781 0.540449988527819 0.324002681137584 0.0938788052871402 ENSG00000142751 GPN2
ENST00000361720 0.354813657152236 0.161238845441711 0.11781588516198 ENSG00000198746 GPATCH3
ENST00000435827 0.804937801756929 0.655434769331688 0.0316275322973241 ENSG00000090273 NUDC
ENST00000321265 0.680104147408125 0.483459012567183 0.0466504674283754 ENSG00000090273 NUDC
ENST00000452707 0.721048577163327 0.537314132581521 0.0458463092801894 ENSG00000090273 NUDC
ENST00000484772 0.500670342100645 0.284788402201091 0.0928555090379364 ENSG00000090273 NUDC
ENST00000263980 0.124224580447618 0.0280166753794612 -0.15716819464332 ENSG00000090020 SLC9A1
ENST00000545949 0.0764888338053008 0.0120859147797114 -0.190852472482674 ENSG00000090020 SLC9A1
ENST00000374086 0.0553145657271621 0.00693160609624474 -0.215379215739358 ENSG00000090020 SLC9A1
ENST00000374084 0.0500320352794306 0.00579064494559396 -0.223954563179756 ENSG00000090020 SLC9A1
ENST00000319394 0.960469621367917 0.922160465258822 -0.00582564383146192 ENSG00000142784 WDTC1
ENST00000361771 0.953035497439445 0.908340338276455 -0.00684733168559088 ENSG00000142784 WDTC1
ENST00000447062 0.876788301705669 0.769449842905861 -0.0185703489490987 ENSG00000142784 WDTC1
ENST00000491239 0.980222343871316 0.959033347747039 -0.00354363429418918 ENSG00000142784 WDTC1
ENST00000374076 0.237629888968182 0.0829647990090134 -0.122580747483395 ENSG00000186501 TMEM222
ENST00000464720 0.237897535109822 0.0831147913405881 -0.122567630617742 ENSG00000186501 TMEM222
ENST00000608611 0.237897535109822 0.0831147913405881 -0.122567630617742 ENSG00000186501 TMEM222
ENST00000466759 0.0591277697929289 0.00778461647176657 -0.208571612915431 ENSG00000186501 TMEM222
ENST00000486082 0.180329898079015 0.0523562759254646 -0.135769880203812 ENSG00000186501 TMEM222
ENST00000464813 0.0564508927890357 0.00719292479202843 -0.195128976802637 ENSG00000186501 TMEM222
ENST00000478104 0.182021486724272 0.0532675435150612 -0.134738289411537 ENSG00000186501 TMEM222
ENST00000498220 0.0934516505368928 0.0171484075030856 -0.164509885580818 ENSG00000186501 TMEM222
ENST00000471456 0.96095656209317 0.923174346644538 -0.00839027034811881 ENSG00000186501 TMEM222
ENST00000470223 0.982812038534185 0.963816406996758 -0.00416032730393376 ENSG00000186501 TMEM222
ENST00000318074 0.996723993266394 0.993442839842424 -0.000754680093487426 ENSG00000142765 SYTL1
ENST00000483926 0.996723993266394 0.993419421145133 -0.000757631841669325 ENSG00000142765 SYTL1
ENST00000543823 0.668492720533092 0.469547252175076 -0.0708148747962268 ENSG00000142765 SYTL1
ENST00000430629 0.00616689562072349 0.000181917555026035 -0.168703793706413 ENSG00000158195 WASF2
ENST00000536657 0.0394268385889742 0.00385467975500827 -0.191958026290843 ENSG00000158195 WASF2
ENST00000247087 0.474872129691733 0.260778086052238 -0.0958817358554823 ENSG00000126705 AHDC1
ENST00000374011 0.496698519019048 0.280862097706243 -0.091983324500154 ENSG00000126705 AHDC1
ENST00000490295 0.238543957995857 0.0834979485185243 -0.18196412648218 ENSG00000126705 AHDC1
ENST00000480033 0.246477476690808 0.0885568410228356 -0.18908305638015 ENSG00000126705 AHDC1
ENST00000374005 0.164665102134414 0.0448031084488486 -0.1797164613781 ENSG00000000938 FGR
ENST00000399173 0.264607126929778 0.0995640944689866 -0.149701324498793 ENSG00000000938 FGR
ENST00000545953 0.162668671713286 0.0439174468412484 -0.180173379915913 ENSG00000000938 FGR
ENST00000374004 0.304315561108316 0.125960012275106 -0.141085421537772 ENSG00000000938 FGR
ENST00000374003 0.239463336615804 0.0842176003512093 -0.157576096562209 ENSG00000000938 FGR
ENST00000457296 0.0888480653610218 0.0157323613008318 -0.228044496582843 ENSG00000000938 FGR
ENST00000475472 0.0311751748468491 0.00258222380392862 -0.276572168877194 ENSG00000000938 FGR
ENST00000468038 0.0821397409141879 0.0137124401510075 -0.236623372259523 ENSG00000000938 FGR
ENST00000361157 0.828612944042129 0.691421542844032 0.0364856820732914 ENSG00000126709 IFI6
ENST00000339145 0.828441532917179 0.69109792903258 0.0365243994941887 ENSG00000126709 IFI6
ENST00000362020 0.828843743447999 0.691876920656275 0.0364278346395312 ENSG00000126709 IFI6
ENST00000430683 0.920230936341598 0.845739730034862 -0.0226973117153351 ENSG00000225886 RP11-288L9.4
ENST00000373954 0.333456806812691 0.145329653343286 -0.115918096764049 ENSG00000009780 FAM76A
ENST00000419687 0.184202349138146 0.054314579802941 -0.15721717917513 ENSG00000009780 FAM76A
ENST00000373949 0.23440207517872 0.0812365949068976 -0.139315662583389 ENSG00000009780 FAM76A
ENST00000530324 0.160889956256234 0.0430699454236725 -0.177954803162689 ENSG00000009780 FAM76A
ENST00000234549 0.18146821679468 0.052925783746303 -0.164522393773088 ENSG00000009780 FAM76A
ENST00000010299 0.18146821679468 0.052925783746303 -0.164522393773088 ENSG00000009780 FAM76A
ENST00000373943 0.797129475161965 0.643441526585101 0.0255782640698016 ENSG00000117758 STX12
ENST00000440806 0.977229342613755 0.953100425057273 0.0038790863357095 ENSG00000117758 STX12
ENST00000468761 0.718506120854349 0.533986242316547 -0.0504788769916106 ENSG00000117758 STX12
ENST00000481874 0.110085112787332 0.0228896574778763 0.208755809893748 ENSG00000117758 STX12
ENST00000472285 0.286579995548437 0.113734277751392 0.120422067614847 ENSG00000117758 STX12
ENST00000311772 0.42734567808298 0.218564530617103 0.0729841501697001 ENSG00000117751 PPP1R8
ENST00000236412 0.411712343730355 0.205670904475665 0.0752001124357836 ENSG00000117751 PPP1R8
ENST00000373931 0.42734567808298 0.218564530617103 0.0729841501697001 ENSG00000117751 PPP1R8
ENST00000431586 0.916603983712933 0.838881545728092 -0.0138878423977492 ENSG00000117751 PPP1R8
ENST00000486634 0.221585628191241 0.0741222895671769 0.12771367515631 ENSG00000117751 PPP1R8
ENST00000328928 0.271471979644364 0.104113512730523 -0.21676072205522 ENSG00000130775 THEMIS2
ENST00000373925 0.271471979644364 0.104113512730523 -0.21676072205522 ENSG00000130775 THEMIS2
ENST00000373927 0.271500787501059 0.104137854371364 -0.216790725784021 ENSG00000130775 THEMIS2
ENST00000427466 0.0992930857101237 0.0191509099236469 -0.321002590261579 ENSG00000130775 THEMIS2
ENST00000442118 0.111886517837256 0.0235312901685155 -0.309290855422373 ENSG00000130775 THEMIS2
ENST00000467258 0.21972046921094 0.0730441681601316 -0.238958869544234 ENSG00000130775 THEMIS2
ENST00000373921 0.270892835649362 0.103695648085336 -0.217019768449872 ENSG00000130775 THEMIS2
ENST00000466068 0.149530687153173 0.0380871822547157 -0.279689371006596 ENSG00000130775 THEMIS2
ENST00000482828 0.146218726013845 0.0367317758387096 -0.2807059943874 ENSG00000130775 THEMIS2
ENST00000456990 0.394668640886634 0.19190331287373 -0.173439312273176 ENSG00000130775 THEMIS2
ENST00000492877 0.671081537762988 0.47269332412627 -0.0960446908738802 ENSG00000130775 THEMIS2
ENST00000373912 0.809409809022839 0.662552015088821 0.0290751146785737 ENSG00000117748 RPA2
ENST00000419958 0.727842686783384 0.546251493500806 0.0493382670126972 ENSG00000117748 RPA2
ENST00000373909 0.825508197921202 0.686178600972898 0.0273990276551476 ENSG00000117748 RPA2
ENST00000313433 0.92229066032968 0.849730955811843 0.0126618358912308 ENSG00000117748 RPA2
ENST00000444045 0.890574661340959 0.792244350548565 0.0186791808459532 ENSG00000117748 RPA2
ENST00000373871 0.672221645817885 0.474144312667185 -0.0437013256594645 ENSG00000158161 EYA3
ENST00000436342 0.672579278153617 0.474654637808439 -0.0436580840158544 ENSG00000158161 EYA3
ENST00000373864 0.594268626251311 0.381611633800684 -0.0597139729170423 ENSG00000158161 EYA3
ENST00000540618 0.465726668358987 0.2525555689583 -0.0796883573701412 ENSG00000158161 EYA3
ENST00000545175 0.467151658694637 0.253891150053265 -0.0795186280131026 ENSG00000158161 EYA3
ENST00000373863 0.518652341912165 0.302496641106308 -0.0726870721790484 ENSG00000158161 EYA3
ENST00000495923 0.903265745443044 0.814528847019976 0.0169127999511528 ENSG00000158161 EYA3
ENST00000471498 0.553862902024729 0.338934594147079 -0.0690921820387235 ENSG00000158161 EYA3
ENST00000468665 0.499059810832182 0.283258373798142 -0.0966922551478683 ENSG00000158161 EYA3
ENST00000373857 0.183168877756606 0.0538542053650144 -0.173544551248708 ENSG00000169403 PTAFR
ENST00000539896 0.178666000298466 0.0515265040810033 -0.170726824001702 ENSG00000169403 PTAFR
ENST00000305392 0.0692052515185546 0.0101879294725486 -0.208256192340372 ENSG00000169403 PTAFR
ENST00000603289 0.00965370469165495 0.000355785235687372 0.247091256454197 ENSG00000126698 DNAJC8
ENST00000263697 0.000624945030253382 5.42913564646248e-06 0.256700095115072 ENSG00000126698 DNAJC8
ENST00000596102 0.510206194584309 0.293965474015976 0.0900455432511298 ENSG00000269804 AL353354.2
ENST00000489277 0.000642302776326671 5.62065841046802e-06 0.25635141279242 ENSG00000126698 DNAJC8
ENST00000470967 0.023321041302929 0.00157051020061577 0.268066741383573 ENSG00000126698 DNAJC8
ENST00000482674 0.000393593909485924 2.48585627043741e-06 0.282943285641817 ENSG00000126698 DNAJC8
ENST00000488868 0.000526591962201991 3.94693531593376e-06 0.278908796741429 ENSG00000126698 DNAJC8
ENST00000497986 0.0088085896760731 0.000308551993472592 0.340146608047775 ENSG00000130770 ATPIF1
ENST00000335514 0.0088085896760731 0.000308551993472592 0.340146608047775 ENSG00000130770 ATPIF1
ENST00000468425 0.000537660030586998 4.1048996628202e-06 0.381840526928493 ENSG00000130770 ATPIF1
ENST00000465645 0.0088085896760731 0.000308551993472592 0.340146608047775 ENSG00000130770 ATPIF1
ENST00000253063 0.242109281480756 0.0858215985026508 -0.168196540171711 ENSG00000130766 SESN2
ENST00000373842 0.692728296955178 0.499252022906402 -0.0725585392823246 ENSG00000130772 MED18
ENST00000398997 0.692728296955178 0.499252022906402 -0.0725585392823246 ENSG00000130772 MED18
ENST00000373839 0.792298135415577 0.636128345611451 -0.030561485061436 ENSG00000204138 PHACTR4
ENST00000463428 0.342811170668662 0.152331099491317 -0.121570129765526 ENSG00000204138 PHACTR4
ENST00000493669 0.631106137435028 0.424776178644813 -0.0546881597404221 ENSG00000204138 PHACTR4
ENST00000373836 0.539937931936607 0.323499203385367 0.0617631933555292 ENSG00000204138 PHACTR4
ENST00000398958 0.068570618884276 0.0100416605739599 0.160632810869618 ENSG00000180198 RCC1
ENST00000413987 0.0432011863851481 0.00452974202485816 0.198495329829575 ENSG00000242125 SNHG3
ENST00000427469 0.0636318750334543 0.00884882460638695 0.166448484590135 ENSG00000180198 RCC1
ENST00000447507 0.0466189531316639 0.00514611754036782 0.210745285441967 ENSG00000242125 SNHG3
ENST00000434290 0.0638510992579609 0.00891000184065115 0.166006500227242 ENSG00000180198 RCC1
ENST00000373833 0.0683586773435203 0.0100002199512683 0.160733652601677 ENSG00000180198 RCC1
ENST00000437681 0.0444588880014122 0.00474351210075494 0.210717472783508 ENSG00000242125 SNHG3
ENST00000419074 0.201892799678259 0.0632230438764183 0.132538448393957 ENSG00000180198 RCC1
ENST00000373832 0.301648856055859 0.124075806575266 0.12414332448511 ENSG00000180198 RCC1
ENST00000373831 0.451378898061185 0.239421121401109 0.101316262983185 ENSG00000180198 RCC1
ENST00000411533 0.460353438419605 0.247633368301428 0.0981998397416255 ENSG00000180198 RCC1
ENST00000486790 0.399824042214989 0.196007588482186 0.120861478325827 ENSG00000180198 RCC1
ENST00000430407 0.400718961537513 0.196685164862712 0.109946030123171 ENSG00000180198 RCC1
ENST00000429051 0.563112700748477 0.348394292876521 0.102181002052243 ENSG00000180198 RCC1
ENST00000373830 0.55465142914855 0.339595324528337 0.064880293903429 ENSG00000180098 TRNAU1AP
ENST00000495995 0.24151314982314 0.0854500171688772 0.166048281268475 ENSG00000180098 TRNAU1AP
ENST00000480930 0.475147162486993 0.261083390452495 0.0769582387236433 ENSG00000180098 TRNAU1AP
ENST00000491577 0.478641341005167 0.26443568423217 0.0764225694304386 ENSG00000180098 TRNAU1AP
ENST00000495215 0.188089764891946 0.0561215966850072 0.166966159355446 ENSG00000180098 TRNAU1AP
ENST00000464093 0.118241851621817 0.0258977397274417 0.218844207651285 ENSG00000180098 TRNAU1AP
ENST00000484775 0.480345843226165 0.265984276562344 0.07367147641409 ENSG00000180098 TRNAU1AP
ENST00000464612 0.00226712507054831 3.7953140052299e-05 0.307027647650723 ENSG00000197989 SNHG12
ENST00000475441 0.00699936299854055 0.000218813313778091 0.275232260950069 ENSG00000197989 SNHG12
ENST00000531126 0.00347529637289509 7.2124540139001e-05 0.257739648512239 ENSG00000197989 SNHG12
ENST00000461448 0.00347529637289509 7.2124540139001e-05 0.257739648512239 ENSG00000197989 SNHG12
ENST00000470977 0.00347529637289509 7.21504142349939e-05 0.257748624769046 ENSG00000197989 SNHG12
ENST00000474814 0.00347529637289509 7.21504142349939e-05 0.257748624769046 ENSG00000197989 SNHG12
ENST00000481368 0.00262318274163159 4.71075049099598e-05 0.277635012637697 ENSG00000197989 SNHG12
ENST00000481220 0.0034542045212625 7.10992255930125e-05 0.257729953274219 ENSG00000197989 SNHG12
ENST00000488745 0.00348873118929142 7.30045207651344e-05 0.2578281269155 ENSG00000197989 SNHG12
ENST00000483436 0.0034218305275381 6.99094511296412e-05 0.257762078698869 ENSG00000197989 SNHG12
ENST00000464115 0.0200686278253581 0.0012112692462544 0.226561069506246 ENSG00000197989 SNHG12
ENST00000461832 0.0200686278253581 0.0012112692462544 0.226561069506246 ENSG00000197989 SNHG12
ENST00000471683 0.863306638771592 0.747282440968235 0.0319058429104535 ENSG00000120656 TAF12
ENST00000373824 0.795465109110821 0.64113275814029 -0.0337224914126637 ENSG00000120656 TAF12
ENST00000263974 0.775762192841279 0.612907903992392 -0.0366575969304462 ENSG00000120656 TAF12
ENST00000495422 0.735052348220044 0.556309244545077 -0.0445182293667191 ENSG00000120656 TAF12
ENST00000373816 0.307004837145342 0.127610444355594 0.0675265215425796 ENSG00000162419 GMEB1
ENST00000361872 0.504397476296188 0.288571649374728 0.0548687246008445 ENSG00000162419 GMEB1
ENST00000294409 0.498819867048731 0.282970357046161 0.0555237661480128 ENSG00000162419 GMEB1
ENST00000480454 0.181796754964669 0.0531602762107846 0.112591201792544 ENSG00000162419 GMEB1
ENST00000474884 0.991802191296887 0.982973822877874 -0.00144210189736196 ENSG00000198492 YTHDF2
ENST00000542507 0.429277944054619 0.220442526730699 -0.0460007345166301 ENSG00000198492 YTHDF2
ENST00000373812 0.427801257798963 0.219065711935938 -0.0461492680160646 ENSG00000198492 YTHDF2
ENST00000541996 0.421973686116429 0.214007005157344 -0.0466309268779144 ENSG00000198492 YTHDF2
ENST00000478283 0.185577047383248 0.054898797809279 -0.0801915825531319 ENSG00000198492 YTHDF2
ENST00000496288 0.934358277381988 0.872726835779933 -0.0106614593863857 ENSG00000198492 YTHDF2
ENST00000475796 0.633121928524414 0.427206305145302 0.0668945518679279 ENSG00000198492 YTHDF2
ENST00000476976 0.828326470437061 0.69079381157895 0.0309966300064766 ENSG00000198492 YTHDF2
ENST00000468863 0.99529759417171 0.990016224738048 -0.00103987528850235 ENSG00000198492 YTHDF2
ENST00000343067 0.45941494772619 0.246702360324617 -0.0660300816298554 ENSG00000159023 EPB41
ENST00000356093 0.45941494772619 0.246702360324617 -0.0660300816298554 ENSG00000159023 EPB41
ENST00000398863 0.45941494772619 0.246702360324617 -0.0660300816298554 ENSG00000159023 EPB41
ENST00000482464 0.205989602448094 0.0656606552686162 -0.158291026182707 ENSG00000159023 EPB41
ENST00000373800 0.293417520838895 0.118550353568618 -0.108680459738383 ENSG00000159023 EPB41
ENST00000349460 0.293417520838895 0.118550353568618 -0.108680459738383 ENSG00000159023 EPB41
ENST00000347529 0.293653147890287 0.118723762861059 -0.108660663468546 ENSG00000159023 EPB41
ENST00000373798 0.536261443001408 0.319811474527132 -0.0562003023432819 ENSG00000159023 EPB41
ENST00000373797 0.465861706604467 0.252680473214612 -0.081998903237543 ENSG00000159023 EPB41
ENST00000488277 0.434619286843497 0.224883098084056 -0.0883901850036931 ENSG00000159023 EPB41
ENST00000490308 0.266402443277008 0.100713261939537 -0.12301848030002 ENSG00000159023 EPB41
ENST00000460378 0.586315445035666 0.37299626320709 0.0572837809135018 ENSG00000159023 EPB41
ENST00000462032 0.788073722752698 0.630597106660626 -0.050119266992867 ENSG00000159023 EPB41
ENST00000521452 0.308432892250854 0.128532380268416 0.132814291849349 ENSG00000253304 TMEM200B
ENST00000420504 0.390316588957158 0.188490489211295 0.11674794398133 ENSG00000253304 TMEM200B
ENST00000373795 0.451741839200391 0.239867182290957 0.0454915220241138 ENSG00000116350 SRSF4
ENST00000546138 0.452508269664175 0.240584041608897 0.0456817973512444 ENSG00000116350 SRSF4
ENST00000466448 0.429501750959277 0.22061859133973 0.0503661522600619 ENSG00000116350 SRSF4
ENST00000497015 0.121479325402864 0.0269953889908625 0.145334895312318 ENSG00000116350 SRSF4
ENST00000605204 0.906446067859849 0.820455214279602 0.0111666141865294 ENSG00000116350 SRSF4
ENST00000477193 0.447937305292488 0.235995073385676 0.082095494728141 ENSG00000116350 SRSF4
ENST00000489898 0.315798336515135 0.133234747411193 0.128670369677742 ENSG00000116350 SRSF4
ENST00000472353 0.794047132845538 0.639084580147667 0.0335633724472264 ENSG00000116350 SRSF4
ENST00000373791 0.758217526735594 0.588832596698213 -0.0516259245923969 ENSG00000116353 MECR
ENST00000263702 0.863898015134656 0.748514441267337 -0.0308889993221721 ENSG00000116353 MECR
ENST00000490529 0.929241170819735 0.862844915190079 -0.0176081140911999 ENSG00000116353 MECR
ENST00000294507 0.423280362619151 0.21493623892084 -0.111599374883878 ENSG00000162511 LAPTM5
ENST00000464569 0.47388005262976 0.259921856641528 -0.110067660000027 ENSG00000162511 LAPTM5
ENST00000476492 0.314663363080212 0.132525584143154 -0.155241061003547 ENSG00000162511 LAPTM5
ENST00000424085 0.990746932081913 0.98102165465095 0.00121774073399877 ENSG00000134644 PUM1
ENST00000257075 0.990746932081913 0.981016199044036 0.00121809280401348 ENSG00000134644 PUM1
ENST00000373747 0.990746932081913 0.981016199044036 0.00121809280401348 ENSG00000134644 PUM1
ENST00000525843 0.96682984350842 0.934304997336075 0.00424978668197833 ENSG00000134644 PUM1
ENST00000426105 0.995490983101336 0.990327307615116 -0.000625146919403726 ENSG00000134644 PUM1
ENST00000440538 0.99529759417171 0.989987597956685 -0.000646819300238129 ENSG00000134644 PUM1
ENST00000498419 0.971707243621082 0.943487271400174 -0.00395261461627489 ENSG00000134644 PUM1
ENST00000373741 0.99151855756672 0.982275494779912 -0.00114443987812927 ENSG00000134644 PUM1
ENST00000423018 0.992029805965183 0.983758925068717 -0.00104796559297459 ENSG00000134644 PUM1
ENST00000373742 0.996620201447021 0.992354098882499 -0.000498669525747797 ENSG00000134644 PUM1
ENST00000530669 0.747117354838035 0.573399541475949 0.0395749791180941 ENSG00000134644 PUM1
ENST00000529846 0.48712995609507 0.272317074631764 0.0785768950988075 ENSG00000134644 PUM1
ENST00000525997 0.497807575275386 0.282029930281573 0.076854723546125 ENSG00000134644 PUM1
ENST00000527498 0.799056313473428 0.64671371917481 0.030802335301361 ENSG00000134644 PUM1
ENST00000471894 0.368505316132952 0.171249859387031 -0.101569713274002 ENSG00000134644 PUM1
ENST00000490546 0.476916586871015 0.262682147974739 -0.077077279457561 ENSG00000134644 PUM1
ENST00000532678 0.575872501150668 0.36112354713882 -0.0615846091616954 ENSG00000134644 PUM1
ENST00000526128 0.708473377399745 0.520228714682694 -0.0540772065728308 ENSG00000134644 PUM1
ENST00000526215 0.930045411238428 0.864416746368043 -0.0102422959295362 ENSG00000134644 PUM1
ENST00000525948 0.903709325142038 0.815882761304835 0.0130275927451873 ENSG00000134644 PUM1
ENST00000480602 0.980428406863514 0.959652746884834 -0.00301477692577013 ENSG00000134644 PUM1
ENST00000524516 0.203599969455829 0.0642405027278577 0.108040671053126 ENSG00000134644 PUM1
ENST00000531867 4.72340126880156e-05 6.95760059929935e-08 0.43111175531915 ENSG00000134644 PUM1
ENST00000263694 0.0637018363354788 0.00886816813512429 0.172620442320796 ENSG00000060688 SNRNP40
ENST00000489853 0.026575776710551 0.00198271098191035 0.233261568776245 ENSG00000060688 SNRNP40
ENST00000373720 0.071084578876193 0.0106603630587447 0.229482192271046 ENSG00000060688 SNRNP40
ENST00000446633 0.0684492755614038 0.0100195502667054 0.169463449269577 ENSG00000060688 SNRNP40
ENST00000474025 0.507769024764238 0.291575978481613 0.0959965824839612 ENSG00000060688 SNRNP40
ENST00000463988 0.324878687412941 0.139444442572018 0.160754354599593 ENSG00000060688 SNRNP40
ENST00000344147 0.340201181301905 0.150366748278309 -0.1142252085937 ENSG00000121766 ZCCHC17
ENST00000479629 0.671891913143353 0.473638762056457 -0.0674565518624861 ENSG00000121766 ZCCHC17
ENST00000373714 0.340201181301905 0.150366748278309 -0.1142252085937 ENSG00000121766 ZCCHC17
ENST00000546109 0.341576700632541 0.151415731353319 -0.117949901357903 ENSG00000121766 ZCCHC17
ENST00000422613 0.327845535975338 0.141378969686359 -0.119513125135384 ENSG00000121766 ZCCHC17
ENST00000490049 0.559910662243401 0.344914909285336 -0.0934421530887881 ENSG00000121766 ZCCHC17
ENST00000373705 0.557659940518492 0.342531214193933 0.0788778767974815 ENSG00000121764 HCRTR1
ENST00000373703 0.660331406116078 0.459141784042106 0.0533719808650649 ENSG00000162517 PEF1
ENST00000461006 0.434471178845871 0.224772178414557 0.104884416623938 ENSG00000162517 PEF1
ENST00000478502 0.945571056393744 0.893827381794952 0.00952875250052004 ENSG00000162517 PEF1
ENST00000489164 0.849643902214058 0.723769579919075 -0.0257328221169436 ENSG00000162517 PEF1
ENST00000492061 0.690814910242368 0.496813358409852 -0.0521371840730173 ENSG00000162517 PEF1
ENST00000496805 0.68759316823096 0.492678481022837 -0.0526031830727325 ENSG00000162517 PEF1
ENST00000472443 0.664370219612989 0.464014360993112 -0.0569406979169153 ENSG00000162517 PEF1
ENST00000471219 0.718647461119715 0.534269044652349 -0.0640298594654881 ENSG00000162517 PEF1
ENST00000440872 0.713278618000859 0.52658942652028 -0.0508025461085634 ENSG00000162517 PEF1
ENST00000602889 0.013069325866878 0.000595702690749009 0.154450002848371 ENSG00000269967 RP11-84A19.4
ENST00000602725 0.010511152171632 0.000404426505889266 0.171405232041533 ENSG00000184007 PTP4A2
ENST00000344035 0.0429752348544321 0.0044903027196909 0.116868619743454 ENSG00000184007 PTP4A2
ENST00000356536 0.13004727416593 0.0301656898477471 0.0925818688276995 ENSG00000184007 PTP4A2
ENST00000457805 0.0410212189917074 0.00411460774895896 0.143281172290928 ENSG00000184007 PTP4A2
ENST00000489313 0.0346266399082126 0.00307182430130561 0.201745420715358 ENSG00000184007 PTP4A2
ENST00000602683 0.0966811358522266 0.0182535455856956 0.123890965701779 ENSG00000184007 PTP4A2
ENST00000470404 0.0965658707595996 0.0182124132081403 0.126854482266947 ENSG00000184007 PTP4A2
ENST00000532001 0.0363729814980323 0.00334852850595075 0.148874387233733 ENSG00000184007 PTP4A2
ENST00000528253 0.06214241370782 0.00847059812976093 0.137095601366825 ENSG00000184007 PTP4A2
ENST00000484483 0.309332141405617 0.129133742531759 0.106890555466355 ENSG00000184007 PTP4A2
ENST00000468531 0.297790508834305 0.121503059609604 0.0726551618488413 ENSG00000184007 PTP4A2
ENST00000534796 0.662078256030993 0.461137295408574 0.0436291585161395 ENSG00000184007 PTP4A2
ENST00000532289 0.84960810985119 0.723702329716616 0.0221992798422893 ENSG00000184007 PTP4A2
ENST00000526960 0.62116795649706 0.412956553957843 0.0450201118023363 ENSG00000184007 PTP4A2
ENST00000524384 0.730228929862208 0.549732267300199 0.0377504496705497 ENSG00000184007 PTP4A2
ENST00000528840 0.713973641612256 0.527607053258883 0.039864329170117 ENSG00000184007 PTP4A2
ENST00000494444 0.723041063591777 0.539983755380203 0.0386540596507837 ENSG00000184007 PTP4A2
ENST00000529477 0.467082594841257 0.253796275967 0.0633647473855521 ENSG00000184007 PTP4A2
ENST00000533408 0.852665192082602 0.729001819761828 0.021704387072556 ENSG00000184007 PTP4A2
ENST00000475464 0.928527548507135 0.860991924699759 -0.0118653230504767 ENSG00000184007 PTP4A2
ENST00000327300 0.869076749684301 0.756973013209488 0.0136015236105289 ENSG00000121774 KHDRBS1
ENST00000307714 0.881558083474029 0.77777236769864 0.0123333555322321 ENSG00000121774 KHDRBS1
ENST00000492989 0.464497553397106 0.251246932814034 -0.0518965582997421 ENSG00000121774 KHDRBS1
ENST00000484270 0.941351447325063 0.88631492009401 0.00545622543765188 ENSG00000121774 KHDRBS1
ENST00000366152 0.620992204081151 0.412742792052545 -0.0589816109445992 ENSG00000203325 RP11-277A4.4
ENST00000487305 0.0317097651431782 0.00264777544328073 0.250294859236358 ENSG00000121775 TMEM39B
ENST00000336294 0.0413500977155776 0.00416280374973057 0.241112316547531 ENSG00000121775 TMEM39B
ENST00000441402 0.0413500977155776 0.00416280374973057 0.241112316547531 ENSG00000121775 TMEM39B
ENST00000456834 0.0461668139775203 0.00505463671614372 0.245098771843059 ENSG00000121775 TMEM39B
ENST00000468135 0.0414585454718933 0.0041892565362241 0.241061429568376 ENSG00000121775 TMEM39B
ENST00000373634 0.0414585454718933 0.0041892565362241 0.241061429568376 ENSG00000121775 TMEM39B
ENST00000427288 0.0251730766741276 0.00180856663739928 0.274514306996701 ENSG00000121775 TMEM39B
ENST00000476968 0.0456773076058683 0.00497585039992675 0.237928357755631 ENSG00000121775 TMEM39B
ENST00000373625 0.828327185031534 0.690804912625094 -0.0203366219804985 ENSG00000025800 KPNA6
ENST00000471599 0.524274949914533 0.308068508228695 -0.0546476584105125 ENSG00000025800 KPNA6
ENST00000537234 0.410462289715034 0.204670542944048 -0.0747628615533649 ENSG00000025800 KPNA6
ENST00000469790 0.0677201211604141 0.00984284542521603 0.184205908932067 ENSG00000025800 KPNA6
ENST00000545542 0.941028905070621 0.885820284717333 0.00758249657271683 ENSG00000025800 KPNA6
ENST00000446515 0.427593746577115 0.218859017186752 0.0734941833081082 ENSG00000025800 KPNA6
ENST00000515055 0.656413005877199 0.454734515386934 0.0482528098148683 ENSG00000250135 RP4-622L5.2
ENST00000373610 0.119353805924174 0.0262492819928845 0.132766153340195 ENSG00000084652 TXLNA
ENST00000373609 0.116378689548584 0.0251767620332243 0.133953111255846 ENSG00000084652 TXLNA
ENST00000466796 0.676412376442963 0.479098983030603 -0.0638243688169832 ENSG00000160055 TMEM234
ENST00000491434 0.620593140267885 0.412300963133254 -0.0706234078333072 ENSG00000160055 TMEM234
ENST00000489170 0.628983652553385 0.422446556111156 -0.068980085793655 ENSG00000160055 TMEM234
ENST00000461402 0.628983652553385 0.422446556111156 -0.068980085793655 ENSG00000160055 TMEM234
ENST00000483001 0.931998512419214 0.867627378638174 -0.0152823993163292 ENSG00000160055 TMEM234
ENST00000545122 0.773634095457869 0.610061798445052 -0.0468338439416487 ENSG00000160055 TMEM234
ENST00000309777 0.601314694521724 0.390240653748455 -0.079446721563228 ENSG00000160055 TMEM234
ENST00000373593 0.610432387490849 0.400784962858195 -0.0776989581301312 ENSG00000160055 TMEM234
ENST00000344461 0.629296915982606 0.422814102915998 -0.0745149303461168 ENSG00000160055 TMEM234
ENST00000484490 0.596631176154624 0.384210180432821 -0.0808761239420705 ENSG00000160055 TMEM234
ENST00000355082 0.33238561139146 0.144630948977058 0.103325360421707 ENSG00000084623 EIF3I
ENST00000373586 0.196948614329241 0.0606731615811235 0.120601723857504 ENSG00000084623 EIF3I
ENST00000489353 0.23589815459806 0.0820542636164997 0.121582748200763 ENSG00000084623 EIF3I
ENST00000471486 0.171574210862316 0.0481863187475172 0.127817105414224 ENSG00000084623 EIF3I
ENST00000483517 0.195376901240335 0.0599188868204664 0.122638544282548 ENSG00000084623 EIF3I
ENST00000474371 0.19205616429828 0.0581278056994121 0.121271397736463 ENSG00000084623 EIF3I
ENST00000336890 0.232723237954703 0.0802799248239433 0.129449574501262 ENSG00000182866 LCK
ENST00000482949 0.590877289547899 0.378006617578829 0.0681881609998859 ENSG00000182866 LCK
ENST00000495610 0.183388434829683 0.0539597220860415 0.134224316402523 ENSG00000182866 LCK
ENST00000355928 0.567615145942635 0.352764301454983 0.0742271776896388 ENSG00000182866 LCK
ENST00000476457 0.562549422792849 0.347693240637853 0.0728576356374961 ENSG00000182866 LCK
ENST00000469765 0.232723237954703 0.0802799248239433 0.129449574501262 ENSG00000182866 LCK
ENST00000461712 0.576750719120165 0.362120454679544 0.0909338694770765 ENSG00000182866 LCK
ENST00000373562 0.676701202762822 0.479458035443888 0.0672648030769205 ENSG00000182866 LCK
ENST00000477031 0.477359587040291 0.263023013551712 0.118582649854467 ENSG00000182866 LCK
ENST00000373557 0.285609511625709 0.112985690036949 0.137086451720427 ENSG00000182866 LCK
ENST00000333070 0.179454658358109 0.0519246421108466 0.157303044566549 ENSG00000182866 LCK
ENST00000373564 0.176855694646217 0.0506814366040067 0.156285178243318 ENSG00000182866 LCK
ENST00000469956 0.0829016950419471 0.0139527695128515 0.21511777458331 ENSG00000182866 LCK
ENST00000373548 0.180178907232173 0.052266736146119 0.125574274882725 ENSG00000116478 HDAC1
ENST00000481281 0.470825070809148 0.257241623603525 0.0798565608005122 ENSG00000116478 HDAC1
ENST00000463172 0.403313010413906 0.198889322725863 0.0917094944078594 ENSG00000116478 HDAC1
ENST00000428704 0.265470669997133 0.100040526167341 0.114116214901466 ENSG00000116478 HDAC1
ENST00000472928 0.473832355413185 0.25987766699047 0.0797251654843309 ENSG00000116478 HDAC1
ENST00000373541 0.165140930612202 0.045043576343394 0.127139827057076 ENSG00000116478 HDAC1
ENST00000490081 0.335764232507396 0.14688035094328 0.11404733329614 ENSG00000116478 HDAC1
ENST00000482310 0.286937180645406 0.114049530525995 0.126932039686916 ENSG00000116478 HDAC1
ENST00000476391 0.248135556435628 0.0895221466927925 0.1419406711503 ENSG00000116478 HDAC1
ENST00000471488 0.609486434632959 0.399818463302344 0.0780591999984862 ENSG00000116478 HDAC1
ENST00000329421 0.959834023602728 0.920917227490389 0.00983224273768448 ENSG00000175130 MARCKSL1
ENST00000455895 0.174147517538832 0.0494371342116579 0.112343589093433 ENSG00000160058 BSDC1
ENST00000413080 0.174147517538832 0.0494371342116579 0.112343589093433 ENSG00000160058 BSDC1
ENST00000444377 0.17570833122718 0.0501520824679633 0.111834628432157 ENSG00000160058 BSDC1
ENST00000341071 0.172841587611782 0.0488384346479454 0.112594211820129 ENSG00000160058 BSDC1
ENST00000526031 0.216749379368585 0.0714384488801015 0.108252321106055 ENSG00000160058 BSDC1
ENST00000419121 0.212402402616637 0.0690781984396153 0.109213150490043 ENSG00000160058 BSDC1
ENST00000446293 0.215892972399116 0.0710153240201044 0.108249449972691 ENSG00000160058 BSDC1
ENST00000463967 0.849085669616022 0.722654282844155 0.0308284763544649 ENSG00000160058 BSDC1
ENST00000373520 0.192114361068094 0.0581630187370645 0.120075643714936 ENSG00000160058 BSDC1
ENST00000449308 0.215008733094371 0.0705343170444146 0.112511966389553 ENSG00000160058 BSDC1
ENST00000527513 0.101898707429857 0.0200101405940888 0.162331116808918 ENSG00000160058 BSDC1
ENST00000527163 0.0808316713745036 0.0132788390804569 0.174761522388685 ENSG00000160058 BSDC1
ENST00000530485 0.0794376336291682 0.012908489533171 0.179367602402893 ENSG00000160058 BSDC1
ENST00000474414 0.0626961797681616 0.008611282522374 0.191838686523785 ENSG00000160058 BSDC1
ENST00000530876 0.0444535051148181 0.00473907627134002 0.23742318498512 ENSG00000160058 BSDC1
ENST00000530753 0.039513106363095 0.00387216995864819 0.245150888750986 ENSG00000160058 BSDC1
ENST00000533084 0.021517321978518 0.00136444654270881 0.289266756276116 ENSG00000160058 BSDC1
ENST00000531222 0.00114155488437707 1.34445879011644e-05 0.417631644850478 ENSG00000160058 BSDC1
ENST00000341885 0.997870723226793 0.995921806405272 -0.000318282135756953 ENSG00000176261 ZBTB8OS
ENST00000468695 0.972724861616927 0.945288715868848 0.00431987915256914 ENSG00000176261 ZBTB8OS
ENST00000492007 0.976417722266338 0.951719472773232 0.00381775163929923 ENSG00000176261 ZBTB8OS
ENST00000373506 0.999759933593282 0.999485407982083 -4.07658697905985e-05 ENSG00000176261 ZBTB8OS
ENST00000467652 0.775695211750171 0.612823811296958 0.0404135277765541 ENSG00000176261 ZBTB8OS
ENST00000498691 0.499764653592739 0.283956325245508 0.0764712465965323 ENSG00000176261 ZBTB8OS
ENST00000478041 0.956696216274684 0.914642835353847 0.00682324230362568 ENSG00000176261 ZBTB8OS
ENST00000473294 0.955196670049789 0.911586851017041 0.00706189990910352 ENSG00000176261 ZBTB8OS
ENST00000436661 0.955261057405658 0.911732167370674 0.00704188200204701 ENSG00000176261 ZBTB8OS
ENST00000373501 0.955294151864867 0.911824330471194 0.00703126496109056 ENSG00000176261 ZBTB8OS
ENST00000476493 0.945389847025925 0.893521600022873 0.0084987399991933 ENSG00000176261 ZBTB8OS
ENST00000465588 0.955656490916528 0.912533779506496 0.00699225909010926 ENSG00000176261 ZBTB8OS
ENST00000483138 0.966933602641739 0.934534888904523 0.00591545735480234 ENSG00000176261 ZBTB8OS
ENST00000479075 0.914539199755218 0.835304451999366 0.0152020074067478 ENSG00000176261 ZBTB8OS
ENST00000473383 0.30383471351863 0.12571474354528 0.152780241601458 ENSG00000176261 ZBTB8OS
ENST00000466361 0.956597095007737 0.914374235060628 0.00818331907085792 ENSG00000176261 ZBTB8OS
ENST00000414241 0.144964676454844 0.03624944230387 0.113270117509862 ENSG00000162521 RBBP4
ENST00000373493 0.129395726421522 0.0298980436230021 0.120717449550118 ENSG00000162521 RBBP4
ENST00000527118 0.118022167422126 0.0258062167219387 0.129257997843391 ENSG00000162521 RBBP4
ENST00000401893 0.059159868390588 0.00779253591897936 0.156604648040103 ENSG00000162521 RBBP4
ENST00000524393 0.120490401625187 0.0266403166359478 0.127436722678426 ENSG00000162521 RBBP4
ENST00000526193 0.139894328305705 0.0340777096518012 0.12270702460258 ENSG00000162521 RBBP4
ENST00000492348 0.13393126149258 0.0317341503927188 0.120199070357354 ENSG00000162521 RBBP4
ENST00000544435 0.13393126149258 0.0317341503927188 0.120199070357354 ENSG00000162521 RBBP4
ENST00000525506 0.0199190146780971 0.00119488826160304 0.237915353754251 ENSG00000162521 RBBP4
ENST00000465780 0.0464638857143402 0.00511662548709722 0.240187020394238 ENSG00000162521 RBBP4
ENST00000373485 0.123526852819569 0.0277774841768394 0.124976999650775 ENSG00000162521 RBBP4
ENST00000477563 0.0547022905217666 0.00680376613931812 0.16181864016632 ENSG00000162521 RBBP4
ENST00000458695 0.0948796597069827 0.0176749041692142 0.13075069857227 ENSG00000162521 RBBP4
ENST00000490500 0.0212871510232572 0.0013435931131829 0.253170157041916 ENSG00000162521 RBBP4
ENST00000445722 0.0490987125717744 0.00562346827185408 0.186808398641026 ENSG00000162521 RBBP4
ENST00000475321 0.950083455849589 0.902336711990952 0.00985952313281798 ENSG00000162521 RBBP4
ENST00000531983 0.991219497451052 0.981778713144321 -0.00213669428276374 ENSG00000162521 RBBP4
ENST00000463378 0.613004339160546 0.403565562660424 0.0606333715457116 ENSG00000162521 RBBP4
ENST00000460669 0.315815515894171 0.133255322939747 0.10453157468045 ENSG00000162521 RBBP4
ENST00000482190 0.272617974368006 0.104840583475112 0.112337348481043 ENSG00000162521 RBBP4
ENST00000373484 0.13807681389035 0.0333036252224929 0.148729875935557 ENSG00000162520 SYNC
ENST00000409190 0.452716187832063 0.24075199985002 0.0959443195150628 ENSG00000162520 SYNC
ENST00000469100 0.303776906750891 0.125678722413684 0.0922294150268332 ENSG00000134684 YARS
ENST00000373477 0.365650187904143 0.168884241718667 0.0779904374572406 ENSG00000134684 YARS
ENST00000490826 0.343365626760173 0.152813415177424 0.0873848262941274 ENSG00000134684 YARS
ENST00000487404 0.366125722206722 0.169290776232528 0.0835675127884457 ENSG00000134684 YARS
ENST00000478828 0.1764003012413 0.0504882942094314 0.114269649742821 ENSG00000134684 YARS
ENST00000481895 0.459924440814828 0.247197054373683 0.0711655441447262 ENSG00000134684 YARS
ENST00000466052 0.672109783442491 0.474005744419194 -0.0442201742907861 ENSG00000134684 YARS
ENST00000470377 0.891943506507037 0.794729017034349 -0.0176363563825592 ENSG00000134684 YARS
ENST00000472692 0.0936165290388692 0.0172189576725182 0.213663337037541 ENSG00000134684 YARS
ENST00000530710 0.482213378395928 0.267581029275021 0.0998515694962121 ENSG00000116497 S100PBP
ENST00000373476 0.435423037414997 0.225530910222776 0.0803069769907732 ENSG00000116497 S100PBP
ENST00000373475 0.352048542319054 0.159256180220145 0.0935119267832466 ENSG00000116497 S100PBP
ENST00000529027 0.52468649940024 0.308423833192151 0.0962632707558479 ENSG00000116497 S100PBP
ENST00000531123 0.272915254380412 0.105139744422247 0.111688729811448 ENSG00000116497 S100PBP
ENST00000398243 0.260493092088981 0.0971792957217575 0.122269937383286 ENSG00000116497 S100PBP
ENST00000356689 0.343999319729549 0.153266202934924 0.101364059777388 ENSG00000116497 S100PBP
ENST00000526230 0.574648746393975 0.359845992415332 0.0859806457698631 ENSG00000116497 S100PBP
ENST00000531256 0.52676630750727 0.310528237229587 0.0948223060008174 ENSG00000116497 S100PBP
ENST00000482212 0.511255754120891 0.29501758798352 0.0970862379605633 ENSG00000116497 S100PBP
ENST00000373456 0.243635122093244 0.0867220804830483 -0.131171677858511 ENSG00000116514 RNF19B
ENST00000356990 0.242356621434544 0.0859943380405284 -0.131408940920532 ENSG00000116514 RNF19B
ENST00000235150 0.239934332586305 0.0845003953948643 -0.132622738450934 ENSG00000116514 RNF19B
ENST00000427524 0.0155598127134799 0.000793678715708513 0.169076702044494 ENSG00000236065 RP1-117O3.2
ENST00000373449 0.00317929538168505 6.26988499495277e-05 0.207709866964226 ENSG00000004455 AK2
ENST00000548033 0.000801630710625517 7.84085130131555e-06 0.234041712390115 ENSG00000004455 AK2
ENST00000482191 0.0243560406728295 0.00169673724053078 0.213444549931268 ENSG00000004455 AK2
ENST00000491241 0.212843315880106 0.0693785530088838 0.135101045769962 ENSG00000004455 AK2
ENST00000467905 0.0019804762213908 3.06929859548453e-05 0.23017603411652 ENSG00000004455 AK2
ENST00000354858 0.00172206250176616 2.48249817495248e-05 0.235705530797011 ENSG00000004455 AK2
ENST00000480134 0.00172137382286682 2.47781774122238e-05 0.235705513615225 ENSG00000004455 AK2
ENST00000550338 0.00101883940096428 1.14482144483748e-05 0.244962731028455 ENSG00000004455 AK2
ENST00000469238 5.85792363299295e-05 1.01037110220297e-07 0.348620265602279 ENSG00000004455 AK2
ENST00000466029 4.72340126880156e-05 6.6147736590083e-08 0.348610299871413 ENSG00000004455 AK2
ENST00000487289 0.000180954949896715 7.61915578512483e-07 0.29016521049618 ENSG00000004455 AK2
ENST00000548559 0.0005362068109847 4.07546197199645e-06 0.280317645515046 ENSG00000004455 AK2
ENST00000551979 0.0288131527677941 0.00226083673017555 0.20771017422413 ENSG00000004455 AK2
ENST00000481886 0.523225421438201 0.306967761518468 -0.119473069071571 ENSG00000142920 ADC
ENST00000475935 0.523225421438201 0.306967761518468 -0.119473069071571 ENSG00000142920 ADC
ENST00000471119 0.523225421438201 0.306967761518468 -0.119473069071571 ENSG00000142920 ADC
ENST00000398167 0.523225421438201 0.306967761518468 -0.119473069071571 ENSG00000142920 ADC
ENST00000373443 0.523225421438201 0.306967761518468 -0.119473069071571 ENSG00000142920 ADC
ENST00000291416 0.0602339760802557 0.00804994310676137 -0.244506975475731 ENSG00000116525 TRIM62
ENST00000543586 0.35586752160312 0.162002088623259 -0.141038679301399 ENSG00000116525 TRIM62
ENST00000539719 0.060325714023816 0.00807392776388753 -0.289788108884453 ENSG00000160094 ZNF362
ENST00000588828 0.425065315402217 0.216656626835955 -0.125515804680106 ENSG00000225313 RP11-415J8.3
ENST00000457957 0.428719359612338 0.219932759623578 -0.123828310009127 ENSG00000225313 RP11-415J8.3
ENST00000587696 0.395477904059201 0.192577927764833 -0.132286339121947 ENSG00000225313 RP11-415J8.3
ENST00000431992 0.241459181935746 0.0854186736958236 -0.112702780977867 ENSG00000134686 PHC2
ENST00000485928 0.247350138334265 0.089052323741701 -0.111875341351994 ENSG00000134686 PHC2
ENST00000373418 0.246172624128663 0.0883377592288787 -0.112162663311122 ENSG00000134686 PHC2
ENST00000373422 0.277999649520383 0.108128994941542 -0.105529016747929 ENSG00000134686 PHC2
ENST00000257118 0.241743869901936 0.0856082952348985 -0.112695945529373 ENSG00000134686 PHC2
ENST00000419414 0.386484628157011 0.185493015446721 -0.0876819748323737 ENSG00000134686 PHC2
ENST00000467894 0.295222367805412 0.119796257201039 -0.105640539776649 ENSG00000134686 PHC2
ENST00000373416 0.328131394337644 0.141568825668641 -0.103431405008588 ENSG00000134686 PHC2
ENST00000486897 0.397354455746238 0.194131714631735 -0.100526784626481 ENSG00000134686 PHC2
ENST00000493483 0.406751695504024 0.201725211922586 -0.0985531126095867 ENSG00000134686 PHC2
ENST00000473158 0.96514044272653 0.930406719114504 -0.00824499031634579 ENSG00000134686 PHC2
ENST00000426886 0.227184956045753 0.0771498140496705 0.101718976538403 ENSG00000163866 SMIM12
ENST00000521580 0.0126760016419782 0.000563145640480022 0.231059792689645 ENSG00000163866 SMIM12
ENST00000446026 0.0073930438669325 0.000238808912226723 0.266321900833092 ENSG00000163866 SMIM12
ENST00000456842 0.0169018514263049 0.000907760424734875 0.249152404410682 ENSG00000163866 SMIM12
ENST00000423898 0.0259474346924323 0.00189184884833854 0.233833148347592 ENSG00000163866 SMIM12
ENST00000417239 0.130910797366365 0.0305021327738093 0.186647813604353 ENSG00000163866 SMIM12
ENST00000417456 0.990262883904097 0.979914416987965 -0.0022206775805968 ENSG00000241014 RP11-244H3.1
ENST00000487874 0.638385701016832 0.433144382497307 -0.0519344150470162 ENSG00000271741 RP11-244H3.4
ENST00000373337 0.649768275725672 0.447182311357379 0.0823061792997375 ENSG00000243749 ZMYM6NB
ENST00000373340 0.419681484817283 0.212315925339851 -0.0821614019220782 ENSG00000163867 ZMYM6
ENST00000493328 0.418414898278577 0.211212220858113 -0.0877630177288195 ENSG00000163867 ZMYM6
ENST00000357182 0.377806833644617 0.178616146412226 -0.0932484347972558 ENSG00000163867 ZMYM6
ENST00000415531 0.964381401167232 0.929304091610509 -0.00797812682049272 ENSG00000163867 ZMYM6
ENST00000317538 0.733595987799426 0.554407606254826 -0.0531338355891038 ENSG00000163867 ZMYM6
ENST00000460607 0.739434868834909 0.562684208088463 -0.0521137793391214 ENSG00000163867 ZMYM6
ENST00000373333 0.658386698667608 0.456879454546551 -0.0709079836631396 ENSG00000163867 ZMYM6
ENST00000417119 0.117309126351905 0.0255378848955393 -0.206924586329187 ENSG00000197056 ZMYM1
ENST00000359858 0.143327927921819 0.0356098918401475 -0.186877583005462 ENSG00000197056 ZMYM1
ENST00000488455 0.142572704515244 0.0352553277443022 -0.188414156729976 ENSG00000197056 ZMYM1
ENST00000475654 0.161542606370601 0.0433711431915574 -0.192070899638091 ENSG00000197056 ZMYM1
ENST00000373329 0.143477949519241 0.0356756966173016 -0.186864444164914 ENSG00000197056 ZMYM1
ENST00000373330 0.143555214951969 0.0357058322845658 -0.186839041634414 ENSG00000197056 ZMYM1
ENST00000468598 0.403003990399427 0.198650045591053 0.114472246008467 ENSG00000116560 SFPQ
ENST00000460428 0.134088559790936 0.0317929992027999 0.150046777580396 ENSG00000116560 SFPQ
ENST00000470472 0.133405595594665 0.0315148513524644 0.142857103468619 ENSG00000116560 SFPQ
ENST00000466745 0.319269699174245 0.135575235731785 0.120107236734504 ENSG00000116560 SFPQ
ENST00000466213 0.296718240229625 0.120781943774497 0.126851924696882 ENSG00000116560 SFPQ
ENST00000490668 0.286801289531559 0.113918223979154 0.141320032850933 ENSG00000116560 SFPQ
ENST00000485365 0.304023492337933 0.12580827560551 0.133878350856044 ENSG00000116560 SFPQ
ENST00000485454 0.710705300041332 0.523237517446694 0.0608111843551288 ENSG00000116560 SFPQ
ENST00000357214 0.124342630640589 0.028052391331204 0.126230937054409 ENSG00000116560 SFPQ
ENST00000373297 0.234284948871209 0.0811633184954464 -0.130932185369711 ENSG00000146463 ZMYM4
ENST00000314607 0.234284948871209 0.0811633184954464 -0.130932185369711 ENSG00000146463 ZMYM4
ENST00000441447 0.0572500882023574 0.00736309440102432 -0.265941519259711 ENSG00000146463 ZMYM4
ENST00000432683 0.718565587549681 0.534071480765365 0.0620592115457141 ENSG00000227409 ZMYM4-AS1
ENST00000457946 0.709829394286368 0.522010339298122 -0.0459841895324955 ENSG00000146463 ZMYM4
ENST00000325722 0.518669623745957 0.302518909271738 -0.053433175684913 ENSG00000142687 KIAA0319L
ENST00000373266 0.725190192712155 0.542726091471293 0.043426149112978 ENSG00000142687 KIAA0319L
ENST00000426982 0.482719901025218 0.268015149612974 -0.0581082909237744 ENSG00000142687 KIAA0319L
ENST00000461312 0.980800604098169 0.960425824269218 -0.00394941181331331 ENSG00000142687 KIAA0319L
ENST00000485551 0.957177585741928 0.915540707164794 0.0071076170121763 ENSG00000142687 KIAA0319L
ENST00000473844 0.181312198660854 0.052827729258522 0.192902562425986 ENSG00000142687 KIAA0319L
ENST00000440579 0.243100490330728 0.0864216847743897 -0.111959120866447 ENSG00000142687 KIAA0319L
ENST00000431916 0.150181293935707 0.0383405129603777 -0.16240087291474 ENSG00000142687 KIAA0319L
ENST00000482929 0.290503743194724 0.11655887030376 -0.113289277803595 ENSG00000142687 KIAA0319L
ENST00000478463 0.331386922117169 0.143893791242202 -0.112608148536983 ENSG00000142687 KIAA0319L
ENST00000470388 0.332737541434246 0.144868481895215 -0.112315690396784 ENSG00000142687 KIAA0319L
ENST00000492888 0.309726865106637 0.129413586528894 -0.120505826378627 ENSG00000142687 KIAA0319L
ENST00000469892 0.293468888519069 0.118596574531088 -0.12774412970565 ENSG00000142687 KIAA0319L
ENST00000494948 0.54272196189897 0.326562377708264 -0.0847281468810194 ENSG00000142687 KIAA0319L
ENST00000476329 0.977670452413056 0.954025334432692 -0.00498147772249275 ENSG00000142687 KIAA0319L
ENST00000373253 0.629174237011182 0.422682154559911 -0.0660801149696905 ENSG00000020129 NCDN
ENST00000356090 0.586826699335486 0.373665558765338 -0.0733688178575631 ENSG00000020129 NCDN
ENST00000373243 0.586967909757813 0.373828211695851 -0.073380945216678 ENSG00000020129 NCDN
ENST00000423723 0.898230966399502 0.805595410841215 0.0236708887618413 ENSG00000020129 NCDN
ENST00000373237 0.98169028151472 0.96175325468127 -0.00311448111469718 ENSG00000126067 PSMB2
ENST00000270815 0.25101451329094 0.091290555507493 0.17105914293536 ENSG00000142686 C1orf216
ENST00000373210 0.488245784488362 0.273442407647509 -0.0978737213399549 ENSG00000134698 AGO4
ENST00000373206 0.806391155437154 0.657997276454496 -0.0342531599315709 ENSG00000092847 AGO1
ENST00000373204 0.955976751256893 0.913230558874793 0.00805018082837554 ENSG00000092847 AGO1
ENST00000324350 0.946306554383586 0.895438878804279 -0.00893864644890154 ENSG00000126070 AGO3
ENST00000373191 0.940565069471862 0.884679877962975 -0.00913065472311506 ENSG00000126070 AGO3
ENST00000397828 0.942213164991647 0.887855172758964 0.00963449815863133 ENSG00000126070 AGO3
ENST00000246314 0.925301957446431 0.855037097723722 -0.0116880241018043 ENSG00000126070 AGO3
ENST00000491443 0.272174795862988 0.104558614349851 0.128472338901784 ENSG00000126070 AGO3
ENST00000466576 0.897663130274169 0.804542589647229 -0.02242961746675 ENSG00000271554 RP4-665N4.8
ENST00000471099 0.772453720959947 0.608323224562193 -0.0495170774641741 ENSG00000126070 AGO3
ENST00000373178 0.572515605092785 0.357638917494613 0.0814429463087921 ENSG00000116863 ADPRHL2
ENST00000373166 0.247753936531089 0.0892793957209176 0.101493941647283 ENSG00000054116 TRAPPC3
ENST00000462715 0.0625855533386465 0.00857580429715797 0.175954333126765 ENSG00000054116 TRAPPC3
ENST00000373163 0.229352890678685 0.0783493907840336 0.104607023216231 ENSG00000054116 TRAPPC3
ENST00000373162 0.208956857120125 0.0672789401468123 0.106570027157724 ENSG00000054116 TRAPPC3
ENST00000469757 0.358597122402894 0.163845008231508 0.0843895871128552 ENSG00000054116 TRAPPC3
ENST00000373159 0.260783411828819 0.097345491460173 0.108051581483818 ENSG00000054116 TRAPPC3
ENST00000497251 0.28000963351262 0.109365562614988 0.11410310771964 ENSG00000054116 TRAPPC3
ENST00000429533 0.879919092099825 0.774886474069339 -0.0211023006090434 ENSG00000116871 MAP7D1
ENST00000316156 0.546943380485405 0.331233080400753 0.0744794504403263 ENSG00000116871 MAP7D1
ENST00000527764 0.750850292812093 0.578587999889192 -0.0426275799876109 ENSG00000116871 MAP7D1
ENST00000373150 0.548797027417386 0.333495984346626 0.0741262579933646 ENSG00000116871 MAP7D1
ENST00000373151 0.548810391145711 0.333511065472784 0.0741259776739782 ENSG00000116871 MAP7D1
ENST00000530729 0.896235081119181 0.802042308548037 0.0199414408564278 ENSG00000116871 MAP7D1
ENST00000462118 0.812620626096548 0.667533867069174 0.0407081285219637 ENSG00000116871 MAP7D1
ENST00000474796 0.90252581829224 0.813246155861302 -0.0207506608118896 ENSG00000116871 MAP7D1
ENST00000530975 0.590535544410847 0.377598238149728 0.0935601548244615 ENSG00000116871 MAP7D1
ENST00000487131 0.165666640036801 0.0453501036343166 0.206363446792441 ENSG00000116871 MAP7D1
ENST00000373148 0.155749879749917 0.0408090363428444 0.187300644874283 ENSG00000116871 MAP7D1
ENST00000532131 0.0875016963494131 0.0153419271024811 0.258276603614049 ENSG00000116871 MAP7D1
ENST00000487114 0.102681431016716 0.0202719319801802 0.218895930255413 ENSG00000116871 MAP7D1
ENST00000354618 0.45810643216366 0.24551174916568 -0.0601265413585322 ENSG00000054118 THRAP3
ENST00000469141 0.395385376269548 0.192502678442418 -0.0687703648986584 ENSG00000054118 THRAP3
ENST00000478853 0.0557843193399397 0.007026631067651 -0.227426707178173 ENSG00000054118 THRAP3
ENST00000466743 0.931982025590176 0.867588391152442 -0.0119242088877516 ENSG00000054118 THRAP3
ENST00000480549 0.571183806462192 0.356452017306089 -0.0807605063310552 ENSG00000214193 SH3D21
ENST00000359297 0.615563224280653 0.406146819824996 -0.0482837584285771 ENSG00000196182 STK40
ENST00000373129 0.341799570009435 0.151621909028632 -0.0753141853050287 ENSG00000196182 STK40
ENST00000373130 0.341799570009435 0.151621909028632 -0.0753141853050287 ENSG00000196182 STK40
ENST00000373132 0.341867655537253 0.15167579263486 -0.075312758430514 ENSG00000196182 STK40
ENST00000460417 0.905406743324999 0.818839064974622 -0.0161743591624721 ENSG00000196182 STK40
ENST00000473733 0.937721477482324 0.879488975803966 0.0117463765217525 ENSG00000196182 STK40
ENST00000482458 0.477765261659152 0.263446490953434 -0.0710860273574758 ENSG00000196182 STK40
ENST00000460017 0.256099019085027 0.0940891881277635 -0.115176696100549 ENSG00000196182 STK40
ENST00000476041 0.169940302870442 0.0474173316861459 0.176223279909119 ENSG00000181817 LSM10
ENST00000315732 0.09550619814045 0.0178827331559366 0.213752782845248 ENSG00000181817 LSM10
ENST00000489912 0.0369546830815642 0.00343160671557658 0.275769224604422 ENSG00000181817 LSM10
ENST00000373116 0.000798831865472314 7.80089456453623e-06 0.328749853971525 ENSG00000116898 MRPS15
ENST00000488606 0.0250836600136727 0.00179896128569841 0.300395118370972 ENSG00000116898 MRPS15
ENST00000462067 0.000778998600597223 7.56769724866801e-06 0.329519800553504 ENSG00000116898 MRPS15
ENST00000373106 0.42413687271786 0.215898308944537 -0.129497935788752 ENSG00000119535 CSF3R
ENST00000373104 0.42413687271786 0.215898308944537 -0.129497935788752 ENSG00000119535 CSF3R
ENST00000373103 0.42413687271786 0.215898308944537 -0.129497935788752 ENSG00000119535 CSF3R
ENST00000480825 0.41813295420452 0.210959609184074 -0.138865536907855 ENSG00000119535 CSF3R
ENST00000361632 0.447325848436679 0.235514080811672 -0.124269400509882 ENSG00000119535 CSF3R
ENST00000464465 0.573176678088809 0.358320836943965 -0.108416310308001 ENSG00000119535 CSF3R
ENST00000331941 0.386633562932964 0.185636607486676 -0.141746045803965 ENSG00000119535 CSF3R
ENST00000487540 0.423753247743163 0.215538100668295 -0.143827003909205 ENSG00000119535 CSF3R
ENST00000338937 0.385836677667542 0.185020553193246 -0.141826470684835 ENSG00000119535 CSF3R
ENST00000418048 0.385836677667542 0.185020553193246 -0.141826470684835 ENSG00000119535 CSF3R
ENST00000440588 0.355555897983589 0.161772671642299 -0.14983153300554 ENSG00000119535 CSF3R
ENST00000464365 0.101088064155798 0.0197371688321494 -0.270984246645858 ENSG00000119535 CSF3R
ENST00000526980 0.970607474855246 0.941311429620671 -0.00696126198428895 ENSG00000119535 CSF3R
ENST00000489551 0.988915307356709 0.977038290285475 -0.00273179950028411 ENSG00000119535 CSF3R
ENST00000533491 0.838562147553641 0.706476645047411 0.0380857609723539 ENSG00000119535 CSF3R
ENST00000373087 0.962536367402756 0.926073512241919 -0.00637619676092408 ENSG00000163874 ZC3H12A
ENST00000472312 0.797514110287043 0.644425791906386 0.0339016057798456 ENSG00000163874 ZC3H12A
ENST00000471012 0.776980763884332 0.614662304790867 -0.043226023637724 ENSG00000163874 ZC3H12A
ENST00000373075 0.140600991209615 0.0344033723234808 0.127831750052497 ENSG00000163875 MEAF6
ENST00000296214 0.187171093486305 0.055669454463422 0.11749105650941 ENSG00000163875 MEAF6
ENST00000373074 0.185085200412632 0.054675834790253 0.117396151601066 ENSG00000163875 MEAF6
ENST00000475828 0.185430271610136 0.0548453918414049 0.117299536843051 ENSG00000163875 MEAF6
ENST00000487788 0.193402607084368 0.0588773811266795 0.11574425995272 ENSG00000163875 MEAF6
ENST00000373073 0.352398915235012 0.159556038970262 0.0919941253784827 ENSG00000163875 MEAF6
ENST00000487792 0.537891238166721 0.321382823902073 0.066471041440565 ENSG00000163875 MEAF6
ENST00000448519 0.605816850339201 0.395200682204138 0.0581707916402213 ENSG00000163875 MEAF6
ENST00000485039 0.702411336137083 0.51149753990084 0.0531228001770099 ENSG00000163875 MEAF6
ENST00000296215 0.38263942275973 0.182109189827576 0.0904767711668668 ENSG00000163877 SNIP1
ENST00000468040 0.645700033805428 0.442046133418201 0.0649467924640463 ENSG00000163877 SNIP1
ENST00000490029 0.848602204623937 0.721824035489523 0.0328458193789342 ENSG00000134697 GNL2
ENST00000373062 0.235645622990796 0.0819156185945176 0.10469682038796 ENSG00000134697 GNL2
ENST00000462812 0.581323706514722 0.367040644745165 0.0701803252459727 ENSG00000134697 GNL2
ENST00000479255 0.898230966399502 0.805584450052321 0.0213185277916375 ENSG00000134697 GNL2
ENST00000538069 0.673650607069747 0.475889825519045 0.061191604200061 ENSG00000134697 GNL2
ENST00000469191 0.938832051220536 0.881443856517304 0.0136678603334619 ENSG00000134697 GNL2
ENST00000489146 0.653253562972234 0.450989358959499 0.0833232529500756 ENSG00000134697 GNL2
ENST00000463351 0.0174911360336029 0.000956965895357803 0.294114572190913 ENSG00000134697 GNL2
ENST00000488496 0.524691660966921 0.308433521591348 0.0928941659623252 ENSG00000134697 GNL2
ENST00000358011 0.210645421879019 0.0681972901677563 0.156621989575227 ENSG00000116922 C1orf109
ENST00000494120 0.200223501565533 0.0623067096755038 0.159990253195426 ENSG00000116922 C1orf109
ENST00000464178 0.547901811527617 0.332326393662879 0.0976277381269369 ENSG00000116922 C1orf109
ENST00000464085 0.26879671040678 0.102139340991857 0.155565732047095 ENSG00000116922 C1orf109
ENST00000491981 0.26134444150595 0.0976967502578236 0.15957870535242 ENSG00000116922 C1orf109
ENST00000461359 0.114154864911528 0.0243526848475018 0.221454868893737 ENSG00000116922 C1orf109
ENST00000477060 0.136713934149525 0.0327420230986969 0.213831771726889 ENSG00000116922 C1orf109
ENST00000373044 0.0760885599951377 0.0119921118548726 0.162466718860537 ENSG00000196449 YRDC
ENST00000373043 0.350772943393502 0.158170348793354 0.134724534064403 ENSG00000197982 C1orf122
ENST00000419397 0.421915178634737 0.21395942083562 0.132196416932347 ENSG00000197982 C1orf122
ENST00000468084 0.336670042538643 0.147605369315928 0.143099426434251 ENSG00000197982 C1orf122
ENST00000373042 0.62208364424162 0.414066787696367 0.0889982117071185 ENSG00000197982 C1orf122
ENST00000446260 0.55399096502163 0.339069168952998 0.105079986581343 ENSG00000197982 C1orf122
ENST00000373036 0.402509463135904 0.198211545238428 -0.0518244492748152 ENSG00000188786 MTF1
ENST00000468190 0.449443888392184 0.237564012433855 0.0806548428020438 ENSG00000188786 MTF1
ENST00000373027 0.85156970624076 0.727318687676966 -0.0209027631405508 ENSG00000204084 INPP5B
ENST00000373023 0.875550641236679 0.767508691468348 -0.0177153174397764 ENSG00000204084 INPP5B
ENST00000373026 0.788823431894494 0.63178693560294 -0.0290702670087761 ENSG00000204084 INPP5B
ENST00000373024 0.797204413387917 0.643713850815231 -0.0281229732854449 ENSG00000204084 INPP5B
ENST00000458109 0.893746517773329 0.797786365338719 0.0208000514474613 ENSG00000204084 INPP5B
ENST00000373019 0.0796881139007315 0.0129633409892794 0.157923089690186 ENSG00000183431 SF3A3
ENST00000448721 0.0875665849854792 0.015357746401575 0.15309707864257 ENSG00000183431 SF3A3
ENST00000460925 0.588604067590329 0.375571944814263 0.0734736913138765 ENSG00000183431 SF3A3
ENST00000489537 0.0502117827198077 0.0058254583173215 0.195142109177208 ENSG00000183431 SF3A3
ENST00000461869 0.0995094921696305 0.0192317710992137 0.168149274281328 ENSG00000183431 SF3A3
ENST00000470585 0.0913733477085984 0.0164913868208013 0.174864415495364 ENSG00000183431 SF3A3
ENST00000462258 0.089944686801622 0.0160418747980339 0.195883277184637 ENSG00000183431 SF3A3
ENST00000485803 0.656914792044401 0.455291620578004 -0.0744733294985647 ENSG00000183386 FHL3
ENST00000373016 0.656914792044401 0.455291620578004 -0.0744733294985647 ENSG00000183386 FHL3
ENST00000475084 0.723135775983513 0.540109514965086 -0.0610991458941401 ENSG00000183386 FHL3
ENST00000477194 0.766060799688064 0.599531078758614 -0.0520253316351239 ENSG00000183386 FHL3
ENST00000483182 0.331338352177538 0.14386009494988 0.120447997476271 ENSG00000183520 UTP11L
ENST00000486563 0.712280089150271 0.525327179485654 0.0596445956964098 ENSG00000183520 UTP11L
ENST00000373014 0.073873206716223 0.0114159165990764 0.189959174345379 ENSG00000183520 UTP11L
ENST00000537711 0.103332711600812 0.0205315610989211 0.177618256881444 ENSG00000183520 UTP11L
ENST00000488453 0.0680675481281563 0.00993000641874676 0.211565037152733 ENSG00000183520 UTP11L
ENST00000373001 0.363661319428093 0.167362612040667 0.104132672188247 ENSG00000116954 RRAGC
ENST00000474456 0.303776906750891 0.125686972807116 0.131758469069128 ENSG00000116954 RRAGC
ENST00000493015 0.227584993451258 0.0773782217618845 0.142067492818839 ENSG00000116954 RRAGC
ENST00000496778 0.0639286950658742 0.00892650517026348 0.249946414451145 ENSG00000116954 RRAGC
ENST00000433671 0.532259056140725 0.315696785511597 -0.0888715617631197 ENSG00000228436 RP5-864K19.4
ENST00000456813 0.886145239571462 0.785207593948996 -0.022248622836782 ENSG00000228436 RP5-864K19.4
ENST00000397572 0.840380606576847 0.709266310798682 0.0298331728662053 ENSG00000214114 MYCBP
ENST00000494695 0.69769742937131 0.505643667472106 0.0592905100348878 ENSG00000214114 MYCBP
ENST00000495043 0.837519639211705 0.70482296384491 0.0345168317142801 ENSG00000214114 MYCBP
ENST00000489803 0.719801597076973 0.535647410420869 0.0547992789127186 ENSG00000214114 MYCBP
ENST00000454994 0.721048577163327 0.537318893477691 0.0546644427592971 ENSG00000131233 GJA9
ENST00000489575 0.721048577163327 0.537318893477691 0.0546644427592971 ENSG00000214114 MYCBP
ENST00000465771 0.927602127975776 0.859217205085184 -0.0166767778349663 ENSG00000214114 MYCBP
ENST00000462027 0.929154398358998 0.862727545135253 -0.0172280562885965 ENSG00000214114 MYCBP
ENST00000372990 0.344809720418807 0.153828956196078 -0.179301185038576 ENSG00000158315 RHBDL2
ENST00000432648 0.231796488860179 0.0797162382805512 0.0974569084417215 ENSG00000174574 AKIRIN1
ENST00000446189 0.336493307135771 0.147485208555641 0.078953097203912 ENSG00000174574 AKIRIN1
ENST00000372984 0.305710399654512 0.126816505545966 0.083667953878277 ENSG00000174574 AKIRIN1
ENST00000531822 0.546500558933308 0.330671785477632 0.0536149539032968 ENSG00000174574 AKIRIN1
ENST00000372967 0.0377227131720642 0.00355760319361634 0.263675239520995 ENSG00000168653 NDUFS5
ENST00000372969 0.0377227131720642 0.00355760319361634 0.263675239520995 ENSG00000168653 NDUFS5
ENST00000545844 0.463267584094545 0.250158620108783 -0.0807607241346845 ENSG00000127603 MACF1
ENST00000567887 0.463586373886891 0.250413073387324 -0.0807165729127586 ENSG00000127603 MACF1
ENST00000372915 0.463820785483427 0.250674987614157 -0.0806746413380364 ENSG00000127603 MACF1
ENST00000539005 0.463559347313521 0.25039259557933 -0.0807193464490907 ENSG00000127603 MACF1
ENST00000317713 0.463559347313521 0.25039259557933 -0.0807193464490907 ENSG00000127603 MACF1
ENST00000361689 0.463820785483427 0.250674987614157 -0.0806746413380364 ENSG00000127603 MACF1
ENST00000524432 0.242126823658202 0.0858544560895328 -0.148800156304174 ENSG00000127603 MACF1
ENST00000467673 0.118763227589403 0.0260751933548224 -0.235534493158867 ENSG00000127603 MACF1
ENST00000564288 0.652851463926177 0.450551528003882 -0.0512339289055117 ENSG00000127603 MACF1
ENST00000494012 0.271222280035382 0.103986312590357 -0.158631627788617 ENSG00000127603 MACF1
ENST00000536367 0.450593079683351 0.238736043114112 -0.114227579137055 ENSG00000127603 MACF1
ENST00000480624 0.148348211944582 0.0375357663475758 -0.201278636492943 ENSG00000127603 MACF1
ENST00000469366 0.116053882695666 0.0250623400702828 -0.208644543555583 ENSG00000127603 MACF1
ENST00000496804 0.873119702661057 0.763561727542116 -0.02048979355485 ENSG00000127603 MACF1
ENST00000530262 0.581629305483883 0.367507105362308 -0.0610815448080447 ENSG00000127603 MACF1
ENST00000485063 0.724956086571001 0.542396600973293 0.0606523724353649 ENSG00000127603 MACF1
ENST00000472385 0.856957499302185 0.737233417979257 -0.0310173650366184 ENSG00000127603 MACF1
ENST00000484393 0.352815777902343 0.159852170774397 -0.136864866297881 ENSG00000127603 MACF1
ENST00000476350 0.523916744700486 0.307758277730891 -0.0722659375560157 ENSG00000127603 MACF1
ENST00000372925 0.716719500053352 0.531508637236775 -0.0424648843609935 ENSG00000127603 MACF1
ENST00000289893 0.677583964731064 0.480478785288624 -0.048146059508073 ENSG00000127603 MACF1
ENST00000482035 0.558190773756525 0.343055260834533 -0.0914539419728775 ENSG00000127603 MACF1
ENST00000473843 0.728014149197616 0.546476873338091 -0.0626394019552734 ENSG00000127603 MACF1
ENST00000469490 0.949534178855926 0.901136235104221 -0.0102098414243877 ENSG00000127603 MACF1
ENST00000360115 0.827076985232402 0.688681708063203 0.0295005127123405 ENSG00000127603 MACF1
ENST00000497964 0.81153959036753 0.665483048491746 0.0384729008699357 ENSG00000127603 MACF1
ENST00000446276 0.798946259735802 0.646555273257865 0.0342276151726696 ENSG00000127603 MACF1
ENST00000442046 0.664693738893389 0.464476351544539 0.0537679716077721 ENSG00000127603 MACF1
ENST00000422234 0.84711603419876 0.719344937245991 0.0284731876970315 ENSG00000127603 MACF1
ENST00000462496 0.809809569055074 0.663217949380514 0.0348507808388104 ENSG00000127603 MACF1
ENST00000462103 0.509950464963187 0.293682185463786 -0.0921584951983292 ENSG00000127603 MACF1
ENST00000496360 0.631435132020077 0.425194440225346 0.0629698322942557 ENSG00000127603 MACF1
ENST00000497807 0.702111184259227 0.511084204520186 0.0511658868214912 ENSG00000127603 MACF1
ENST00000450157 0.972192510421745 0.944364501594581 -0.00795441949610886 ENSG00000182109 RP11-69E11.4
ENST00000431553 0.988349312664117 0.975597495311722 0.00346586717656405 ENSG00000182109 RP11-69E11.4
ENST00000417869 0.970529874818726 0.941028343310489 0.00796559525903206 ENSG00000182109 RP11-69E11.4
ENST00000440190 0.967804933181761 0.936002998091413 0.00815350260407641 ENSG00000182109 RP11-69E11.4
ENST00000427240 0.932345580977894 0.868565339204974 -0.0143379156766913 ENSG00000243970 PPIEL
ENST00000482028 0.0392229498225907 0.00382688847818088 0.240731875592218 ENSG00000090621 PABPC4
ENST00000372856 0.0132787407082953 0.000610966363126737 0.163873328382225 ENSG00000090621 PABPC4
ENST00000372857 0.013154091710712 0.0006027359968396 0.16403075949539 ENSG00000090621 PABPC4
ENST00000372858 0.00864706241737617 0.000299494324183314 0.182257165516975 ENSG00000090621 PABPC4
ENST00000372862 0.00890717000544337 0.000313586606659617 0.183093031340166 ENSG00000090621 PABPC4
ENST00000468476 0.120747771982547 0.026715317939032 0.161396314417395 ENSG00000090621 PABPC4
ENST00000437136 0.0982860519789189 0.0188158269451082 0.172581894557109 ENSG00000090621 PABPC4
ENST00000492468 0.118347767467565 0.025938890491881 0.176353001516933 ENSG00000090621 PABPC4
ENST00000530186 0.143478062616404 0.0356775443718431 0.187682009077736 ENSG00000090621 PABPC4
ENST00000421687 0.00849581619435433 0.000292531908277387 0.194339039778827 ENSG00000090621 PABPC4
ENST00000484555 0.513474046952313 0.296903262177512 0.0932654185846193 ENSG00000090621 PABPC4
ENST00000525045 0.552890904495205 0.33794010326121 0.0651880483383322 ENSG00000090621 PABPC4
ENST00000527718 0.0095104700945813 0.000346646684233693 0.198429430323552 ENSG00000090621 PABPC4
ENST00000477556 0.608641447474256 0.398762424559544 0.0681411610374167 ENSG00000090621 PABPC4
ENST00000461578 0.546728952944267 0.331032766917758 0.0798270246817543 ENSG00000090621 PABPC4
ENST00000483770 0.609235237244767 0.399530055582621 0.0679778252454857 ENSG00000090621 PABPC4
ENST00000525669 0.0133082869998328 0.000612839443200926 0.205132717538751 ENSG00000090621 PABPC4
ENST00000470443 0.00962756932795286 0.000354089423602578 0.189248201599046 ENSG00000090621 PABPC4
ENST00000415255 0.00906209791076513 0.000322259004968743 0.197013561295682 ENSG00000228060 RP11-69E11.8
ENST00000513632 0.00128192199276003 1.59163174497409e-05 0.267257918329454 ENSG00000090621 PABPC4
ENST00000525751 0.00398379760719042 8.89657087536267e-05 0.281209590720458 ENSG00000090621 PABPC4
ENST00000474378 0.0108792419911875 0.000432962097252332 0.232037288929991 ENSG00000090621 PABPC4
ENST00000529216 0.00506078260551111 0.000131675715873174 0.269644165171244 ENSG00000090621 PABPC4
ENST00000492519 0.0333462702867494 0.00288033363583264 0.237231361853328 ENSG00000090621 PABPC4
ENST00000451091 0.601741157437262 0.390906624063524 0.0569285493453775 ENSG00000090621 PABPC4
ENST00000531243 0.541739708479986 0.325524760783535 0.075539558545305 ENSG00000090621 PABPC4
ENST00000470018 0.271944136486985 0.10436653791037 0.158766767380061 ENSG00000084072 PPIE
ENST00000324379 0.386973858267856 0.185865237290047 0.103474269174312 ENSG00000084072 PPIE
ENST00000356511 0.497518878037215 0.28178434463239 0.0845314447646617 ENSG00000084072 PPIE
ENST00000495526 0.386973858267856 0.185865237290047 0.103474269174312 ENSG00000084072 PPIE
ENST00000482751 0.386973858267856 0.185865237290047 0.103474269174312 ENSG00000084072 PPIE
ENST00000372830 0.497518878037215 0.28178434463239 0.0845314447646617 ENSG00000084072 PPIE
ENST00000497370 0.527331348315038 0.31113938034374 0.0821733817060056 ENSG00000084072 PPIE
ENST00000372835 0.411526065185265 0.205489541382688 0.0999407868931623 ENSG00000084072 PPIE
ENST00000470213 0.531984624404713 0.315351849452133 0.0812747574661051 ENSG00000084072 PPIE
ENST00000474804 0.422384531501443 0.214299216014143 0.102576100714556 ENSG00000084072 PPIE
ENST00000475350 0.386973858267856 0.185865237290047 0.103474269174312 ENSG00000084072 PPIE
ENST00000480169 0.215616878606907 0.0708568745524689 0.165544751788405 ENSG00000084072 PPIE
ENST00000441669 0.835934702777445 0.702358698640513 -0.0304888422937405 ENSG00000043514 TRIT1
ENST00000462797 0.835934702777445 0.702358698640513 -0.0304888422937405 ENSG00000043514 TRIT1
ENST00000316891 0.835934702777445 0.702358698640513 -0.0304888422937405 ENSG00000043514 TRIT1
ENST00000372818 0.835934702777445 0.702358698640513 -0.0304888422937405 ENSG00000043514 TRIT1
ENST00000495175 0.764272798512914 0.597232761629866 -0.041854717062494 ENSG00000043514 TRIT1
ENST00000491865 0.762634325028956 0.595173948319364 -0.0420532116405424 ENSG00000043514 TRIT1
ENST00000537223 0.736807530385934 0.558967886209393 -0.0474429653913373 ENSG00000043514 TRIT1
ENST00000537440 0.736807530385934 0.558967886209393 -0.0474429653913373 ENSG00000043514 TRIT1
ENST00000541099 0.736807530385934 0.558967886209393 -0.0474429653913373 ENSG00000043514 TRIT1
ENST00000545233 0.736807530385934 0.558967886209393 -0.0474429653913373 ENSG00000043514 TRIT1
ENST00000492612 0.478600774011051 0.26439278522698 -0.0977617679579288 ENSG00000043514 TRIT1
ENST00000489945 0.541129380193385 0.32474625581168 -0.0889348426762869 ENSG00000043514 TRIT1
ENST00000486825 0.498168109672443 0.28235422941498 -0.0995354984697559 ENSG00000043514 TRIT1
ENST00000469476 0.756276690570752 0.586020919685255 0.0574855287238128 ENSG00000043514 TRIT1
ENST00000544981 0.402676484581663 0.198340511200794 -0.125839305113786 ENSG00000043514 TRIT1
ENST00000372811 0.291423528870551 0.117201414381915 0.118123748008173 ENSG00000168389 MFSD2A
ENST00000420632 0.300517241395617 0.123351179680014 0.115755964194618 ENSG00000168389 MFSD2A
ENST00000434861 0.524910364040305 0.308689544226507 0.0824931341086954 ENSG00000168389 MFSD2A
ENST00000372809 0.291423528870551 0.117201414381915 0.118123748008173 ENSG00000168389 MFSD2A
ENST00000483824 0.291423528870551 0.117201414381915 0.118123748008173 ENSG00000168389 MFSD2A
ENST00000469745 0.419512684548019 0.212088268858713 0.108323220663221 ENSG00000168389 MFSD2A
ENST00000480630 0.220638773952732 0.0735329940929615 0.145047799958205 ENSG00000168389 MFSD2A
ENST00000491515 0.136479244141767 0.0326573734895711 0.185502567648243 ENSG00000168389 MFSD2A
ENST00000459917 0.0559500642073984 0.00707589144294454 0.247201785663087 ENSG00000168389 MFSD2A
ENST00000481612 0.0703702749895655 0.0104569246931229 0.244675268368952 ENSG00000168389 MFSD2A
ENST00000372797 0.972192510421745 0.94433812117372 -0.0040930995524244 ENSG00000131236 CAP1
ENST00000372802 0.965600768552624 0.931177131768839 -0.00506246054618306 ENSG00000131236 CAP1
ENST00000449311 0.779447725736191 0.618052126267646 0.0316697651084278 ENSG00000131236 CAP1
ENST00000421589 0.82592164481722 0.686845785145202 0.0251112372395874 ENSG00000131236 CAP1
ENST00000414893 0.918095829331187 0.841493038080239 0.0121112009698531 ENSG00000131236 CAP1
ENST00000414281 0.822787307476472 0.682261287567967 0.0255282279889237 ENSG00000131236 CAP1
ENST00000420216 0.806329963575718 0.657836401101616 0.0275942772819024 ENSG00000131236 CAP1
ENST00000372792 0.968426018800175 0.937180923152393 -0.00485767967276274 ENSG00000131236 CAP1
ENST00000372798 0.924206875667597 0.853052853309305 -0.0111821380818005 ENSG00000131236 CAP1
ENST00000340450 0.971786120795617 0.943624658702808 -0.00414548566510394 ENSG00000131236 CAP1
ENST00000372805 0.947024978158946 0.896545003736599 -0.00765604398506079 ENSG00000131236 CAP1
ENST00000435719 0.884221771509031 0.781939123722933 0.0168980007755548 ENSG00000131236 CAP1
ENST00000427843 0.876973749524373 0.769768296491203 0.0180325481613891 ENSG00000131236 CAP1
ENST00000417287 0.81648982141762 0.672980215393184 0.0263127575712049 ENSG00000131236 CAP1
ENST00000424977 0.816212592231323 0.672627495632202 0.0263958362920726 ENSG00000131236 CAP1
ENST00000446031 0.989974866233753 0.979093789190462 0.00194201495416322 ENSG00000131236 CAP1
ENST00000479759 0.601409289643193 0.390409668947825 -0.0582373152929216 ENSG00000131236 CAP1
ENST00000461993 0.657226491564427 0.455623301406004 -0.0490815880788125 ENSG00000131236 CAP1
ENST00000494114 0.483482830603196 0.268714667956302 -0.0797248047110992 ENSG00000131236 CAP1
ENST00000433473 0.543024339381316 0.326916491952201 0.0580245690213265 ENSG00000131238 PPT1
ENST00000529905 0.611851828364522 0.40225886846477 0.0496249801857624 ENSG00000131238 PPT1
ENST00000530704 0.644050709016483 0.439991064400483 0.0497731941285854 ENSG00000131238 PPT1
ENST00000372775 0.618614969730104 0.409989293470573 0.0674588512536542 ENSG00000131238 PPT1
ENST00000449045 0.640814923705958 0.436088124701421 0.0500822981528498 ENSG00000131238 PPT1
ENST00000439754 0.642345581425001 0.437919201966802 0.0554747686537841 ENSG00000131238 PPT1
ENST00000530076 0.848680611109281 0.722001576797795 0.0305160013899332 ENSG00000131238 PPT1
ENST00000527311 0.929811065743436 0.864022658187537 0.0123693113257006 ENSG00000131238 PPT1
ENST00000372779 0.885416750244959 0.783905432271409 0.0214364463480785 ENSG00000131238 PPT1
ENST00000526547 0.848021063548066 0.720917456156343 0.0341914144001586 ENSG00000131238 PPT1
ENST00000372771 0.588953182929552 0.375906744924484 -0.0429927247759006 ENSG00000117000 RLF
ENST00000372759 0.054564647412267 0.00675605139741234 0.151994477597701 ENSG00000084073 ZMPSTE24
ENST00000479131 0.0129475623538737 0.000585490074139463 0.303114077320318 ENSG00000084073 ZMPSTE24
ENST00000472583 0.015659203555397 0.000802918959726953 0.251507875374337 ENSG00000084073 ZMPSTE24
ENST00000435168 0.041355028047317 0.00416572321519239 -0.188974206894806 ENSG00000084070 SMAP2
ENST00000372718 0.0745085092817717 0.0115688989110556 -0.104994362747852 ENSG00000084070 SMAP2
ENST00000372708 0.103601822225904 0.0206350518721243 -0.104981487854503 ENSG00000084070 SMAP2
ENST00000539317 0.309382389409552 0.129167638038839 -0.0776839012710974 ENSG00000084070 SMAP2
ENST00000487871 0.0219277864912182 0.0014072392449005 -0.231715324349201 ENSG00000084070 SMAP2
ENST00000372706 0.236151843299394 0.0821938021854917 0.160492309924233 ENSG00000187815 ZFP69
ENST00000372705 0.239376120815487 0.0841322820058285 0.162014655385433 ENSG00000187815 ZFP69
ENST00000450713 0.493271553765546 0.277858583792651 0.108499217580256 ENSG00000238287 RP11-656D10.3
ENST00000358527 0.204595074435859 0.0647847060017752 0.192936274019883 ENSG00000164002 EXO5
ENST00000372703 0.204595074435859 0.0647847060017752 0.192936274019883 ENSG00000164002 EXO5
ENST00000296380 0.24478009602279 0.087501459440746 0.178464798931334 ENSG00000164002 EXO5
ENST00000467203 0.493372993115927 0.27793449564003 0.0793721790773607 ENSG00000066136 NFYC
ENST00000424419 0.54439705719859 0.32870684932507 0.0678438198465144 ENSG00000066136 NFYC
ENST00000427410 0.566566976983576 0.35167633367663 0.0608981568271549 ENSG00000066136 NFYC
ENST00000447388 0.533773843593092 0.317102956949032 0.0645824891287307 ENSG00000066136 NFYC
ENST00000425457 0.567415155778138 0.352560704731183 0.0606570446979541 ENSG00000066136 NFYC
ENST00000453631 0.490788563664639 0.275731675101837 0.0811106430107629 ENSG00000066136 NFYC
ENST00000456393 0.536860024228215 0.32033171756378 0.0641809504481519 ENSG00000066136 NFYC
ENST00000372654 0.598909888716388 0.38726185268978 0.0567839653182478 ENSG00000066136 NFYC
ENST00000534399 0.574672956783068 0.359881939567159 0.0727602472291566 ENSG00000066136 NFYC
ENST00000372653 0.601741157437262 0.390883268944101 0.0569616394802805 ENSG00000066136 NFYC
ENST00000372669 0.579324130674214 0.365007264576981 0.0641097637852399 ENSG00000066136 NFYC
ENST00000372652 0.661397173479849 0.460334682894557 0.0416607659816754 ENSG00000066136 NFYC
ENST00000372651 0.726924913638339 0.545087665742301 0.0349079641073332 ENSG00000066136 NFYC
ENST00000531464 0.951320792875698 0.905087929485722 0.00915795680412011 ENSG00000066136 NFYC
ENST00000440226 0.982777064603666 0.963731034410693 -0.00261234834160809 ENSG00000066136 NFYC
ENST00000525290 0.484055421834059 0.26932143831683 0.0857064364788779 ENSG00000066136 NFYC
ENST00000530965 0.533046846347541 0.316439094226043 0.0802679745975617 ENSG00000066136 NFYC
ENST00000416859 0.808596586637217 0.661332437147347 0.0324041652355235 ENSG00000066136 NFYC
ENST00000308733 0.741598769743995 0.565947550673116 0.0338845684651456 ENSG00000066136 NFYC
ENST00000414185 0.874988311575382 0.766582974659974 0.0188359570141195 ENSG00000066136 NFYC
ENST00000525349 0.608878176072609 0.39907370643754 -0.0671068723258671 ENSG00000066136 NFYC
ENST00000488635 0.992853708168061 0.985248335438404 -0.00158751796136704 ENSG00000066136 NFYC
ENST00000496608 0.73418855859316 0.555171320450965 0.0488781826893859 ENSG00000066136 NFYC
ENST00000372621 0.0716094396812643 0.0108345036829104 0.187551995627412 ENSG00000171793 CTPS1
ENST00000541520 0.0697389035963304 0.0103206501720429 0.186531422689584 ENSG00000171793 CTPS1
ENST00000470271 0.0659862505325173 0.00941465210514673 0.262036505897039 ENSG00000171793 CTPS1
ENST00000475060 0.0205226522953023 0.00125790714702849 0.346730729996105 ENSG00000171793 CTPS1
ENST00000479480 0.0415144126213147 0.00419777313671202 0.257722601535418 ENSG00000171793 CTPS1
ENST00000543104 0.0267143536813693 0.00199993442969084 0.270113161977661 ENSG00000171793 CTPS1
ENST00000372616 0.0839611205898993 0.0142953114954697 0.184415753606693 ENSG00000171793 CTPS1
ENST00000480420 0.160641505012642 0.0429728759065523 0.186263663323495 ENSG00000171793 CTPS1
ENST00000463285 0.378163605781707 0.178883567201396 0.127306304669356 ENSG00000171793 CTPS1
ENST00000486889 0.322204709483643 0.137585701563909 0.149469276642725 ENSG00000171793 CTPS1
ENST00000464283 0.321574331574566 0.137171427866558 0.127553225015377 ENSG00000171793 CTPS1
ENST00000463423 0.299922055525978 0.122901477946733 0.134880676005795 ENSG00000171793 CTPS1
ENST00000498694 0.399878852357258 0.196049672472123 0.11042556106163 ENSG00000171793 CTPS1
ENST00000456518 0.918537150764806 0.842176833412069 -0.015277413576821 ENSG00000010803 SCMH1
ENST00000397174 0.921602776535202 0.848412204732242 -0.0145663023153557 ENSG00000010803 SCMH1
ENST00000402904 0.921602776535202 0.848412204732242 -0.0145663023153557 ENSG00000010803 SCMH1
ENST00000361191 0.921504576207097 0.848264895474848 -0.0145879268926395 ENSG00000010803 SCMH1
ENST00000361705 0.921504576207097 0.848264895474848 -0.0145879268926395 ENSG00000010803 SCMH1
ENST00000397171 0.921504576207097 0.848264895474848 -0.0145879268926395 ENSG00000010803 SCMH1
ENST00000372597 0.439140206913663 0.228670358347091 -0.0933335616661557 ENSG00000010803 SCMH1
ENST00000372596 0.439140206913663 0.228670358347091 -0.0933335616661557 ENSG00000010803 SCMH1
ENST00000337495 0.439140206913663 0.228670358347091 -0.0933335616661557 ENSG00000010803 SCMH1
ENST00000326197 0.89407965724128 0.798350407136446 -0.0195942960360739 ENSG00000010803 SCMH1
ENST00000372595 0.912440281989278 0.831680348850366 -0.0161344086018487 ENSG00000010803 SCMH1
ENST00000472037 0.304383918691201 0.125996026913914 -0.140296520130332 ENSG00000010803 SCMH1
ENST00000460215 0.882575470509058 0.779365038794843 0.0262379006020924 ENSG00000010803 SCMH1
ENST00000498793 0.735294323183342 0.556638447084682 0.0543279692060741 ENSG00000010803 SCMH1
ENST00000489421 0.149929712382145 0.0382382563856047 0.186764786148145 ENSG00000010803 SCMH1
ENST00000482530 0.612351361171595 0.402847205555538 0.0792241475555685 ENSG00000010803 SCMH1
ENST00000488592 0.0628887135333085 0.00866803473278372 -0.283136113802129 ENSG00000010803 SCMH1
ENST00000372583 0.0640546747737664 0.00896455453877803 -0.20747212217553 ENSG00000127124 HIVEP3
ENST00000372584 0.0637799304516028 0.00888955530327348 -0.207684269303553 ENSG00000127124 HIVEP3
ENST00000247584 0.0683097207195741 0.00998786011637248 -0.198403371623601 ENSG00000127124 HIVEP3
ENST00000460604 0.0592903058159983 0.0078273736537238 -0.226886503384657 ENSG00000127124 HIVEP3
ENST00000429157 0.0665218096269138 0.0095391515719913 -0.201256478114475 ENSG00000127124 HIVEP3
ENST00000491442 0.0192636818639225 0.00113310347852678 -0.384120264742987 ENSG00000127124 HIVEP3
ENST00000489103 0.126848289968895 0.0289442540662061 -0.270042463013382 ENSG00000127124 HIVEP3
ENST00000372571 0.919216867846178 0.843729922143944 0.0131286340498645 ENSG00000198815 FOXJ3
ENST00000372572 0.109036173351995 0.0224917356952466 -0.119095137881635 ENSG00000198815 FOXJ3
ENST00000372573 0.11061697472048 0.0230941869099372 -0.117796559502858 ENSG00000198815 FOXJ3
ENST00000361346 0.1093198938385 0.0225835352027308 -0.118560838927066 ENSG00000198815 FOXJ3
ENST00000361776 0.1093198938385 0.0225835352027308 -0.118560838927066 ENSG00000198815 FOXJ3
ENST00000545068 0.146281676666687 0.0367793414489681 -0.109394223546004 ENSG00000198815 FOXJ3
ENST00000445886 0.0512124126194982 0.00601988965560417 -0.198543907770345 ENSG00000198815 FOXJ3
ENST00000422278 0.295555641860791 0.11998022245177 -0.145931862010076 ENSG00000198815 FOXJ3
ENST00000454417 0.148970914681404 0.0378520263239306 -0.236031109346928 ENSG00000198815 FOXJ3
ENST00000372562 0.113686028992328 0.0241961349607066 0.172997029773175 ENSG00000127125 PPCS
ENST00000455780 0.167134058646722 0.0460365836366284 0.155571270288613 ENSG00000127125 PPCS
ENST00000472013 0.170550551441495 0.0476806132653941 0.1541074682988 ENSG00000127125 PPCS
ENST00000372561 0.170550551441495 0.0476806132653941 0.1541074682988 ENSG00000127125 PPCS
ENST00000372556 0.170550551441495 0.0476806132653941 0.1541074682988 ENSG00000127125 PPCS
ENST00000471420 0.134551107835822 0.0319782848553368 0.158808315662025 ENSG00000127125 PPCS
ENST00000482168 0.148931362173439 0.03782938323566 0.169635716473987 ENSG00000127125 PPCS
ENST00000469615 0.541028590375632 0.324611806643236 0.0993168433687688 ENSG00000127125 PPCS
ENST00000428554 0.976417722266338 0.951749015339789 -0.00626768876855449 ENSG00000186409 CCDC30
ENST00000477155 0.976417722266338 0.951749015339789 -0.00626768876855449 ENSG00000186409 CCDC30
ENST00000507855 0.988046736655166 0.975064917768993 0.00332519409724533 ENSG00000186409 CCDC30
ENST00000304979 0.187696994866544 0.0559282294786234 0.151152023761766 ENSG00000171960 PPIH
ENST00000372550 0.0491315745704871 0.00562859896961317 0.237117341336758 ENSG00000171960 PPIH
ENST00000440068 0.0300025672447377 0.00243292853472229 0.254572907407225 ENSG00000171960 PPIH
ENST00000455203 0.034461041490691 0.00304970383667777 0.241563251800656 ENSG00000171960 PPIH
ENST00000461351 0.533916418349536 0.317228285139599 0.0904334595135154 ENSG00000171960 PPIH
ENST00000321358 0.0152896824598765 0.000772337415823564 0.184326518272489 ENSG00000065978 YBX1
ENST00000332220 0.0383799423746805 0.00367971816357688 0.178219768912096 ENSG00000065978 YBX1
ENST00000436427 0.00978086589935932 0.000362456438274292 0.200840259747049 ENSG00000065978 YBX1
ENST00000467957 0.0259635660157565 0.00189664412112997 0.193408184030909 ENSG00000065978 YBX1
ENST00000397054 0.836647917725942 0.70353760538768 0.0345425707250713 ENSG00000117385 LEPRE1
ENST00000460031 0.836920401040138 0.703979587004653 0.0344992914299218 ENSG00000117385 LEPRE1
ENST00000236040 0.836920401040138 0.703979587004653 0.0344992914299218 ENSG00000117385 LEPRE1
ENST00000495874 0.836920401040138 0.703979587004653 0.0344992914299218 ENSG00000117385 LEPRE1
ENST00000296388 0.836920401040138 0.703979587004653 0.0344992914299218 ENSG00000117385 LEPRE1
ENST00000372525 0.83469828042965 0.700549622279163 -0.0372619321672517 ENSG00000164008 C1orf50
ENST00000464081 0.861303497839614 0.744161852806868 -0.0264342675169469 ENSG00000164008 C1orf50
ENST00000603943 0.966302453747307 0.932825997111356 -0.00683405531198993 ENSG00000164008 C1orf50
ENST00000536543 0.894718688829795 0.799595965069996 -0.0206419804818042 ENSG00000164008 C1orf50
ENST00000487556 0.268387723411145 0.101895819397997 0.12405296085301 ENSG00000164010 ERMAP
ENST00000372517 0.268387723411145 0.101895819397997 0.12405296085301 ENSG00000164010 ERMAP
ENST00000372514 0.699855899073481 0.508284740881903 0.0582461242537634 ENSG00000164010 ERMAP
ENST00000328249 0.616002480596681 0.406641095095296 0.0790549238281454 ENSG00000164010 ERMAP
ENST00000426263 0.599891038734645 0.388397825644637 -0.0715147558995502 ENSG00000117394 SLC2A1
ENST00000475162 0.441876532358641 0.231049149040879 0.109147113815101 ENSG00000117394 SLC2A1
ENST00000415851 0.331083329492341 0.143618976118842 -0.1434726624681 ENSG00000117394 SLC2A1
ENST00000372500 0.212821021580924 0.0693579858879739 -0.182791171567429 ENSG00000117394 SLC2A1
ENST00000431635 0.00315496590652183 6.15788526333175e-05 0.316998272291962 ENSG00000117395 EBNA1BP2
ENST00000236051 0.00321702920657979 6.41773867083069e-05 0.316595546976122 ENSG00000117395 EBNA1BP2
ENST00000463906 0.155965836949944 0.0408952907918845 0.188937791669315 ENSG00000117395 EBNA1BP2
ENST00000491223 0.000415418407346017 2.73221190346288e-06 0.409636748200838 ENSG00000117395 EBNA1BP2
ENST00000472982 0.000506024114438668 3.67725830784219e-06 0.415653899487959 ENSG00000117395 EBNA1BP2
ENST00000483082 0.00157961494147852 2.12752196303131e-05 0.384374034762763 ENSG00000117395 EBNA1BP2
ENST00000461557 0.000973744229477469 1.05670934101456e-05 0.409343612413913 ENSG00000117395 EBNA1BP2
ENST00000372458 0.151475951549357 0.0388997741614951 0.152541905438953 ENSG00000066322 ELOVL1
ENST00000413844 0.149592417839314 0.0381123916547113 0.152999375905062 ENSG00000066322 ELOVL1
ENST00000468865 0.0341298579714373 0.00300351407056187 0.231591835528435 ENSG00000066322 ELOVL1
ENST00000464204 0.182295669222194 0.0534194512751809 0.142339590925549 ENSG00000066322 ELOVL1
ENST00000470968 0.17216182376449 0.0484716865893681 0.144396156349027 ENSG00000066322 ELOVL1
ENST00000487209 0.169310688337964 0.0471106721894093 0.148535083639982 ENSG00000066322 ELOVL1
ENST00000470769 0.178475943488252 0.0514460138144654 0.150388895161094 ENSG00000066322 ELOVL1
ENST00000497569 0.185786444967132 0.0549997975783193 0.148574229205984 ENSG00000066322 ELOVL1
ENST00000482302 0.167023998853974 0.0459834346480684 0.155014495706238 ENSG00000066322 ELOVL1
ENST00000497050 0.208553415589656 0.0670571305700006 0.144759456148475 ENSG00000066322 ELOVL1
ENST00000478481 0.1183107895342 0.0259233419249509 0.201244051983462 ENSG00000066322 ELOVL1
ENST00000479439 0.645913353098752 0.442301148854966 0.064100671437733 ENSG00000066322 ELOVL1
ENST00000465321 0.68641254597184 0.491283348534189 0.0554657054939234 ENSG00000066322 ELOVL1
ENST00000479686 0.955213673445571 0.911629563631912 0.00921918701041841 ENSG00000066322 ELOVL1
ENST00000496932 0.983635677121486 0.965584683782301 -0.00359604600301523 ENSG00000066322 ELOVL1
ENST00000290663 0.459479464899891 0.246813604766454 0.0895128500225488 ENSG00000159479 MED8
ENST00000372457 0.455665896785886 0.243438979505086 0.0905084969629096 ENSG00000159479 MED8
ENST00000372455 0.344142730709587 0.153378108339839 0.114155435905258 ENSG00000159479 MED8
ENST00000436713 0.4548305470673 0.242597442206841 0.101530140662514 ENSG00000229431 RP1-92O14.6
ENST00000473560 0.366651116057251 0.169707273580884 0.124637548803607 ENSG00000159479 MED8
ENST00000310739 0.146165425371207 0.0367054101176318 -0.168374794279452 ENSG00000198198 SZT2
ENST00000372450 0.146165425371207 0.0367054101176318 -0.168374794279452 ENSG00000198198 SZT2
ENST00000357658 0.192703940274357 0.0585248098636655 -0.144150700578407 ENSG00000198198 SZT2
ENST00000406439 0.287222775168872 0.114266217302122 -0.109506095119914 ENSG00000198198 SZT2
ENST00000562955 0.311950214329885 0.130785671342008 -0.0717843363318263 ENSG00000198198 SZT2
ENST00000470139 0.675172234220195 0.477681144682407 -0.0548993152138933 ENSG00000198198 SZT2
ENST00000372442 0.86796643158524 0.755103275934721 -0.018925667795103 ENSG00000198198 SZT2
ENST00000460536 0.805781589089257 0.656714549900354 0.0379596255989742 ENSG00000198198 SZT2
ENST00000372396 0.669303226024539 0.470557940873765 -0.0395410876361534 ENSG00000066135 KDM4A
ENST00000463151 0.684385932117504 0.488617255304366 -0.059559849668725 ENSG00000066135 KDM4A
ENST00000485249 0.601722244178234 0.39085618138644 -0.0805170289649648 ENSG00000066135 KDM4A
ENST00000398804 0.873332738595694 0.763864934529332 0.0290488643460121 ENSG00000236200 KDM4A-AS1
ENST00000439057 0.890955259559731 0.792944531323572 0.0264726300439578 ENSG00000236200 KDM4A-AS1
ENST00000532911 0.455559995359629 0.243177174441177 -0.10911342626166 ENSG00000126091 ST3GAL3
ENST00000489897 0.186894578033069 0.0555350661168652 -0.168377156518039 ENSG00000126091 ST3GAL3
ENST00000372374 0.165194457360666 0.0451189325772899 -0.174721405179366 ENSG00000126091 ST3GAL3
ENST00000372375 0.165194457360666 0.0451189325772899 -0.174721405179366 ENSG00000126091 ST3GAL3
ENST00000545417 0.165194457360666 0.0451189325772899 -0.174721405179366 ENSG00000126091 ST3GAL3
ENST00000372377 0.165194457360666 0.0451189325772899 -0.174721405179366 ENSG00000126091 ST3GAL3
ENST00000361392 0.165194457360666 0.0451189325772899 -0.174721405179366 ENSG00000126091 ST3GAL3
ENST00000361400 0.165194457360666 0.0451189325772899 -0.174721405179366 ENSG00000126091 ST3GAL3
ENST00000353126 0.165194457360666 0.0451189325772899 -0.174721405179366 ENSG00000126091 ST3GAL3
ENST00000530154 0.184622609244819 0.0544855557054303 -0.169624712089373 ENSG00000126091 ST3GAL3
ENST00000262915 0.165194457360666 0.0451189325772899 -0.174721405179366 ENSG00000126091 ST3GAL3
ENST00000330208 0.165194457360666 0.0451189325772899 -0.174721405179366 ENSG00000126091 ST3GAL3
ENST00000335430 0.165194457360666 0.0451189325772899 -0.174721405179366 ENSG00000126091 ST3GAL3
ENST00000351035 0.165194457360666 0.0451189325772899 -0.174721405179366 ENSG00000126091 ST3GAL3
ENST00000479383 0.45454292147588 0.24229991218103 -0.109778823904269 ENSG00000126091 ST3GAL3
ENST00000347631 0.18707367588203 0.0556133427686893 -0.168355073402722 ENSG00000126091 ST3GAL3
ENST00000484868 0.444694210756581 0.233248740246933 -0.11610073721071 ENSG00000126091 ST3GAL3
ENST00000461066 0.458432874024923 0.245740369504833 -0.108923484908519 ENSG00000126091 ST3GAL3
ENST00000533997 0.24476954733918 0.0874930842327809 -0.154803766536612 ENSG00000126091 ST3GAL3
ENST00000469715 0.24476954733918 0.0874930842327809 -0.154803766536612 ENSG00000126091 ST3GAL3
ENST00000490541 0.24476954733918 0.0874930842327809 -0.154803766536612 ENSG00000126091 ST3GAL3
ENST00000528371 0.24476954733918 0.0874930842327809 -0.154803766536612 ENSG00000126091 ST3GAL3
ENST00000530581 0.24476954733918 0.0874930842327809 -0.154803766536612 ENSG00000126091 ST3GAL3
ENST00000531816 0.24476954733918 0.0874930842327809 -0.154803766536612 ENSG00000126091 ST3GAL3
ENST00000531993 0.24476954733918 0.0874930842327809 -0.154803766536612 ENSG00000126091 ST3GAL3
ENST00000533212 0.24476954733918 0.0874930842327809 -0.154803766536612 ENSG00000126091 ST3GAL3
ENST00000533933 0.24476954733918 0.0874930842327809 -0.154803766536612 ENSG00000126091 ST3GAL3
ENST00000372369 0.24476954733918 0.0874930842327809 -0.154803766536612 ENSG00000126091 ST3GAL3
ENST00000372372 0.24476954733918 0.0874930842327809 -0.154803766536612 ENSG00000126091 ST3GAL3
ENST00000372368 0.24476954733918 0.0874930842327809 -0.154803766536612 ENSG00000126091 ST3GAL3
ENST00000372367 0.24476954733918 0.0874930842327809 -0.154803766536612 ENSG00000126091 ST3GAL3
ENST00000372366 0.24476954733918 0.0874930842327809 -0.154803766536612 ENSG00000126091 ST3GAL3
ENST00000372365 0.24476954733918 0.0874930842327809 -0.154803766536612 ENSG00000126091 ST3GAL3
ENST00000361746 0.24476954733918 0.0874930842327809 -0.154803766536612 ENSG00000126091 ST3GAL3
ENST00000332628 0.24476954733918 0.0874930842327809 -0.154803766536612 ENSG00000126091 ST3GAL3
ENST00000531451 0.246827325582255 0.0887666795197463 -0.154216721914742 ENSG00000126091 ST3GAL3
ENST00000372362 0.246827325582255 0.0887666795197463 -0.154216721914742 ENSG00000126091 ST3GAL3
ENST00000361812 0.246827325582255 0.0887666795197463 -0.154216721914742 ENSG00000126091 ST3GAL3
ENST00000461375 0.173888305413809 0.0493040056326764 -0.197816500199444 ENSG00000126091 ST3GAL3
ENST00000490502 0.47379667444394 0.259840070931887 -0.122002436751392 ENSG00000126091 ST3GAL3
ENST00000372343 0.892969224809384 0.79649814939396 0.019554253841318 ENSG00000117408 IPO13
ENST00000471934 0.52276939888214 0.306541102431384 0.102505297128658 ENSG00000132768 DPH2
ENST00000476260 0.684138556881325 0.488344456209541 0.0697442455502461 ENSG00000132768 DPH2
ENST00000255108 0.412108834862266 0.206015112789273 0.100008845940447 ENSG00000132768 DPH2
ENST00000412950 0.383573121372476 0.182952460642961 0.109959245178221 ENSG00000132768 DPH2
ENST00000524776 0.383573121372476 0.182952460642961 0.109959245178221 ENSG00000132768 DPH2
ENST00000495421 0.412108834862266 0.206015112789273 0.100008845940447 ENSG00000132768 DPH2
ENST00000530988 0.504899251101361 0.289031609336883 0.112383002600257 ENSG00000132768 DPH2
ENST00000527567 0.556116331554647 0.341115734993366 0.0930093645505309 ENSG00000132768 DPH2
ENST00000492306 0.714447303838916 0.528337632046255 0.0634644487220396 ENSG00000132768 DPH2
ENST00000490861 0.80843675271282 0.661033909714863 0.0430164330972214 ENSG00000132768 DPH2
ENST00000396758 0.411138086718593 0.20516755150543 0.100034763894967 ENSG00000132768 DPH2
ENST00000477294 0.610079736701006 0.400467034639541 0.080248996288273 ENSG00000132768 DPH2
ENST00000529729 0.835685720875273 0.70200780080679 0.0372006400979402 ENSG00000132768 DPH2
ENST00000532140 0.557643745350926 0.342497328755675 0.0932481065567186 ENSG00000132768 DPH2
ENST00000534786 0.388954985796556 0.187384058915076 0.135374969740178 ENSG00000132768 DPH2
ENST00000534655 0.955680285846662 0.912661459082669 -0.0125580629083307 ENSG00000132768 DPH2
ENST00000459879 0.505885043040093 0.289858977292433 0.0879983763663185 ENSG00000132768 DPH2
ENST00000527319 0.388434434361855 0.186975636730555 0.11553473180178 ENSG00000132768 DPH2
ENST00000472505 0.804718445764189 0.65517124414688 -0.038312842424303 ENSG00000117410 ATP6V0B
ENST00000472174 0.914434870116587 0.834867815308456 0.0177822272436276 ENSG00000117410 ATP6V0B
ENST00000532642 0.909695979210261 0.826525423546003 0.0187193682363891 ENSG00000117410 ATP6V0B
ENST00000236067 0.91042762558519 0.827852033279664 0.0185648639618235 ENSG00000117410 ATP6V0B
ENST00000471859 0.951689978795542 0.905837471129793 0.0100975493494321 ENSG00000117410 ATP6V0B
ENST00000472277 0.982276495829488 0.962917489177376 -0.0039417834693253 ENSG00000117410 ATP6V0B
ENST00000461670 0.890762333579101 0.792637265355029 -0.0233462816543363 ENSG00000117410 ATP6V0B
ENST00000468183 0.91042762558519 0.827852033279664 0.0185648639618235 ENSG00000117410 ATP6V0B
ENST00000473485 0.91042762558519 0.827852033279664 0.0185648639618235 ENSG00000117410 ATP6V0B
ENST00000496131 0.869969387852849 0.758269069747304 -0.0264938995303169 ENSG00000117410 ATP6V0B
ENST00000498208 0.757033433681615 0.587130813614653 -0.0479246443485149 ENSG00000117410 ATP6V0B
ENST00000532072 0.995204948275754 0.98977770505751 0.0012350748006336 ENSG00000117410 ATP6V0B
ENST00000498664 0.614127018167204 0.404677382497547 0.0726391337158421 ENSG00000117410 ATP6V0B
ENST00000372307 0.838355875734396 0.70612151135551 -0.0316431076271124 ENSG00000196517 SLC6A9
ENST00000372306 0.53528921538988 0.318532723846653 -0.0806679507840465 ENSG00000196517 SLC6A9
ENST00000372310 0.435325759787919 0.225441877935065 -0.0980085922759304 ENSG00000196517 SLC6A9
ENST00000475075 0.347669626473093 0.15590678912444 -0.118858325100436 ENSG00000196517 SLC6A9
ENST00000357730 0.589901943095527 0.376911468389535 -0.0757636004493026 ENSG00000196517 SLC6A9
ENST00000360584 0.589901943095527 0.376911468389535 -0.0757636004493026 ENSG00000196517 SLC6A9
ENST00000537678 0.346653276727399 0.155235601791306 -0.125196553285768 ENSG00000196517 SLC6A9
ENST00000492434 0.650555353316658 0.448012761451463 -0.0763636163274539 ENSG00000196517 SLC6A9
ENST00000489764 0.571268335047188 0.3565409930798 -0.0939844419138968 ENSG00000196517 SLC6A9
ENST00000466926 0.599888934868375 0.388349152572685 -0.0876235027810911 ENSG00000196517 SLC6A9
ENST00000361745 0.0161154699695438 0.00083735041807509 0.235537443542454 ENSG00000178028 DMAP1
ENST00000446292 0.00531464220458242 0.000145248388348192 0.261717869052634 ENSG00000178028 DMAP1
ENST00000440641 0.0170236964053372 0.000918712617361434 0.235757946588531 ENSG00000178028 DMAP1
ENST00000436069 0.064378938975511 0.00904682422525137 0.256284293741377 ENSG00000178028 DMAP1
ENST00000437511 0.0160650337619633 0.00083350733189844 0.23331526424033 ENSG00000178028 DMAP1
ENST00000475794 0.052493193210114 0.0062984128323259 0.25443097533597 ENSG00000178028 DMAP1
ENST00000471829 0.00998664447243302 0.000375274921646405 0.250398515098459 ENSG00000178028 DMAP1
ENST00000487922 0.00620619295152645 0.000184178712829067 0.262988142720094 ENSG00000178028 DMAP1
ENST00000315913 0.0161154699695438 0.00083735041807509 0.235537443542454 ENSG00000178028 DMAP1
ENST00000372289 0.0161154699695438 0.00083735041807509 0.235537443542454 ENSG00000178028 DMAP1
ENST00000372290 0.0333738022492258 0.00288534191417847 0.233642062723844 ENSG00000178028 DMAP1
ENST00000488433 0.0660220321180984 0.00942729308329321 0.194713565804656 ENSG00000178028 DMAP1
ENST00000372257 0.0241266880148565 0.00167005026233465 -0.221160692300571 ENSG00000117419 ERI3
ENST00000372259 0.0601136626216426 0.00801947485110033 -0.206842760825944 ENSG00000117419 ERI3
ENST00000456170 0.0623029685535058 0.00850907632660372 -0.206632384829955 ENSG00000117419 ERI3
ENST00000537474 0.0230678160586673 0.00153882958108548 -0.229095336058507 ENSG00000117419 ERI3
ENST00000489710 0.412108834862266 0.206001546850658 -0.101838889810862 ENSG00000117419 ERI3
ENST00000479101 0.424251701930733 0.215994523689067 -0.101569107263097 ENSG00000117419 ERI3
ENST00000462341 0.204178160326762 0.0645601761986914 -0.161288914489842 ENSG00000117419 ERI3
ENST00000452396 0.0116019257409226 0.000482237448007282 -0.269650896495314 ENSG00000117419 ERI3
ENST00000495828 0.0312976702980856 0.00259907603185624 -0.218803179428238 ENSG00000117419 ERI3
ENST00000457571 0.0146503256881046 0.000723080571025722 -0.256118273327874 ENSG00000117419 ERI3
ENST00000355387 0.449949688559032 0.238042864782097 0.0724323875327919 ENSG00000187147 RNF220
ENST00000361799 0.449949688559032 0.238042864782097 0.0724323875327919 ENSG00000187147 RNF220
ENST00000372247 0.445932788855784 0.234404097286721 0.072931115320783 ENSG00000187147 RNF220
ENST00000443020 0.520634357338007 0.304285525980529 0.0679580667949912 ENSG00000187147 RNF220
ENST00000453863 0.239875475440123 0.0844487719084094 0.169138288598635 ENSG00000187147 RNF220
ENST00000335497 0.545114867481023 0.329460927389672 0.0696662489390843 ENSG00000187147 RNF220
ENST00000440132 0.527331348315038 0.311155590509898 0.0710327578675822 ENSG00000187147 RNF220
ENST00000474064 0.429853156831098 0.220935668583074 0.0786221334589634 ENSG00000187147 RNF220
ENST00000471494 0.390367369867037 0.188529864450306 0.0983607492699639 ENSG00000187147 RNF220
ENST00000488865 0.304707927644259 0.126180383683454 0.149148654856715 ENSG00000187147 RNF220
ENST00000497469 0.364936959479826 0.1683566163547 0.100823060639917 ENSG00000187147 RNF220
ENST00000475378 0.523678467173721 0.307598835854799 0.0690116781629956 ENSG00000187147 RNF220
ENST00000484745 0.446608939086539 0.234938931292254 0.0755956625674805 ENSG00000187147 RNF220
ENST00000372242 0.37691538844551 0.177845745429489 0.0839386807917754 ENSG00000126106 TMEM53
ENST00000372243 0.37691538844551 0.177845745429489 0.0839386807917754 ENSG00000126106 TMEM53
ENST00000372244 0.37691538844551 0.177845745429489 0.0839386807917754 ENSG00000126106 TMEM53
ENST00000495630 0.371927499191804 0.173982825715785 0.084062880569051 ENSG00000126106 TMEM53
ENST00000474394 0.873690279174168 0.764396147108289 0.0195075256920451 ENSG00000187147 RNF220
ENST00000480686 0.581906004204983 0.367770498586571 0.0596065900485145 ENSG00000187147 RNF220
ENST00000474956 0.670870728031684 0.472433178216885 0.0539506241905177 ENSG00000187147 RNF220
ENST00000458657 0.732143690488297 0.552297258768984 -0.0508007605091211 ENSG00000198520 C1orf228
ENST00000357508 0.732143690488297 0.552297258768984 -0.0508007605091211 ENSG00000198520 C1orf228
ENST00000535358 0.732143690488297 0.552297258768984 -0.0508007605091211 ENSG00000198520 C1orf228
ENST00000428791 0.259063695837347 0.0961509075292322 0.190657419083639 ENSG00000225721 RP11-269F19.2
ENST00000497035 0.00020088298669188 8.7129970131418e-07 0.338770080280832 ENSG00000142937 RPS8
ENST00000396651 0.000224096181058878 1.07785551684677e-06 0.336019628884967 ENSG00000142937 RPS8
ENST00000372209 0.00022409856547583 1.08567726077067e-06 0.335965143470122 ENSG00000142937 RPS8
ENST00000470475 0.000572391178479115 4.59567620453459e-06 0.333218207851208 ENSG00000142937 RPS8
ENST00000485390 0.000224096181058878 1.07998159546447e-06 0.33601531940168 ENSG00000142937 RPS8
ENST00000464658 2.95691944060375e-05 3.18754790680176e-08 0.385889467471709 ENSG00000142937 RPS8
ENST00000484599 2.75311713924261e-05 2.77476928838075e-08 0.387114536494722 ENSG00000142937 RPS8
ENST00000474582 0.00355959436822006 7.5885127702214e-05 0.28788128794302 ENSG00000142937 RPS8
ENST00000372201 0.218772021683071 0.0724704311878095 0.105724662427649 ENSG00000173846 PLK3
ENST00000465443 0.217390753961042 0.0717555002459807 0.106051348579279 ENSG00000173846 PLK3
ENST00000476731 0.0991001145522839 0.019062161539816 0.156621323002471 ENSG00000173846 PLK3
ENST00000492398 0.275777893421275 0.10683951398885 0.103622090397012 ENSG00000173846 PLK3
ENST00000461358 0.67735748573759 0.480172149940245 0.0514831191732609 ENSG00000173846 PLK3
ENST00000461769 0.550809255640599 0.335689775267077 0.0801485825490947 ENSG00000173846 PLK3
ENST00000493100 0.205552957964212 0.0653598447949108 0.141240535496462 ENSG00000173846 PLK3
ENST00000339355 0.293322177719318 0.118478351784179 -0.16137918373895 ENSG00000188396 TCTEX1D4
ENST00000372200 0.405161592801762 0.200566549801283 -0.117805295673965 ENSG00000188396 TCTEX1D4
ENST00000450269 0.780972720594184 0.620634375652062 0.0371133474824208 ENSG00000222009 BTBD19
ENST00000453418 0.780972720594184 0.620634375652062 0.0371133474824208 ENSG00000222009 BTBD19
ENST00000409335 0.783070942711944 0.623487341209874 0.0376112022643082 ENSG00000222009 BTBD19
ENST00000439563 0.784878857364616 0.625845685483819 0.0364638167096029 ENSG00000222009 BTBD19
ENST00000485668 0.506390639761 0.290386292548299 0.075090566921239 ENSG00000222009 BTBD19
ENST00000482715 0.600374997157364 0.388960009185547 0.0670846285108594 ENSG00000222009 BTBD19
ENST00000475105 0.457859797849053 0.245257470866244 0.100784241693353 ENSG00000222009 BTBD19
ENST00000495433 0.684703614460895 0.489018195496231 0.0670257896844893 ENSG00000222009 BTBD19
ENST00000489976 0.918175869472839 0.841740785043927 0.0226169088328023 ENSG00000222009 BTBD19
ENST00000464114 0.94802344606264 0.898283775848802 0.0128499711850676 ENSG00000222009 BTBD19
ENST00000439363 0.729935480067998 0.54937976537654 -0.0425610737750379 ENSG00000070785 EIF2B3
ENST00000360403 0.892047949496928 0.794889955961359 0.0162062955335738 ENSG00000070785 EIF2B3
ENST00000486491 0.463200010877352 0.250104508092622 -0.108453413200823 ENSG00000070785 EIF2B3
ENST00000372183 0.515199445101554 0.29905743312997 0.0712679742312659 ENSG00000070785 EIF2B3
ENST00000480675 0.267906413082329 0.101613104835338 0.114385700665389 ENSG00000070785 EIF2B3
ENST00000477953 0.143209070355266 0.0355561695668363 0.153782263841432 ENSG00000070785 EIF2B3
ENST00000372182 0.321449226616134 0.137041228714077 0.117558208708804 ENSG00000070785 EIF2B3
ENST00000487532 0.0757248983986279 0.0118757905879512 0.213427582831563 ENSG00000070785 EIF2B3
ENST00000497010 0.0810891366973397 0.0133778762686512 0.245523678501186 ENSG00000070785 EIF2B3
ENST00000372168 0.858975509040518 0.740602321553168 -0.0268386652608227 ENSG00000126107 HECTD3
ENST00000372172 0.868505239070073 0.756023622058233 -0.0250165488726007 ENSG00000126107 HECTD3
ENST00000486132 0.908652812688216 0.824637147177516 -0.0205936442778462 ENSG00000126107 HECTD3
ENST00000486296 0.887479628800568 0.787240014671236 0.0241689690352003 ENSG00000126107 HECTD3
ENST00000466423 0.958951554682615 0.919450290895562 -0.00890835469516088 ENSG00000126107 HECTD3
ENST00000246337 0.324301322286726 0.139020851535586 0.145957484774454 ENSG00000126088 UROD
ENST00000491773 0.156464679729873 0.0411284029056811 0.210422772210376 ENSG00000126088 UROD
ENST00000463092 0.206820733903553 0.066182634849137 0.191611609410107 ENSG00000126088 UROD
ENST00000461035 0.299356165935776 0.122529117303884 0.168544281379584 ENSG00000126088 UROD
ENST00000491300 0.331434484375191 0.143929175027724 0.145742931880461 ENSG00000126088 UROD
ENST00000434478 0.267151301519 0.101182073158699 0.164226455635965 ENSG00000126088 UROD
ENST00000494399 0.325346972600306 0.139798107529118 0.145812835389644 ENSG00000126088 UROD
ENST00000460334 0.199310498097005 0.0617889325956404 0.192015929340079 ENSG00000126088 UROD
ENST00000462688 0.336248435284361 0.147293693643203 0.144619005640058 ENSG00000126088 UROD
ENST00000460906 0.202030708179682 0.0633097878048418 0.191182593124948 ENSG00000126088 UROD
ENST00000490385 0.198457758986356 0.0613998355164509 0.193187008279197 ENSG00000126088 UROD
ENST00000469548 0.494099090294816 0.278606717230156 0.109821523068704 ENSG00000126088 UROD
ENST00000486699 0.49214556745427 0.276849826125575 0.110421427223161 ENSG00000126088 UROD
ENST00000478467 0.495264920218844 0.279640957679939 0.109838252975118 ENSG00000126088 UROD
ENST00000428106 0.467383897824021 0.254088499227958 0.116055957023681 ENSG00000126088 UROD
ENST00000496439 0.210967532128783 0.0683711390744316 0.188862092437741 ENSG00000126088 UROD
ENST00000473012 0.177435261348705 0.0509397845421767 0.201849017521692 ENSG00000126088 UROD
ENST00000359600 0.849643902214058 0.723786695139103 -0.0379326178964488 ENSG00000162415 ZSWIM5
ENST00000464588 0.744969165991232 0.570630028136395 -0.0568793267940667 ENSG00000162415 ZSWIM5
ENST00000528332 0.754351908796217 0.583391581252894 -0.0498649803230656 ENSG00000132781 MUTYH
ENST00000529984 0.754351908796217 0.583391581252894 -0.0498649803230656 ENSG00000132781 MUTYH
ENST00000372110 0.737436030502657 0.560086639932944 -0.0532475799675978 ENSG00000132781 MUTYH
ENST00000372115 0.753453541801847 0.582084666485749 -0.0499535621612091 ENSG00000132781 MUTYH
ENST00000481571 0.737436030502657 0.560086639932944 -0.0532475799675978 ENSG00000132781 MUTYH
ENST00000372098 0.737436030502657 0.560086639932944 -0.0532475799675978 ENSG00000132781 MUTYH
ENST00000355498 0.772505819347182 0.608386086866145 -0.0487209891955961 ENSG00000132781 MUTYH
ENST00000475516 0.760481712204607 0.592324985450296 -0.0508479538055953 ENSG00000132781 MUTYH
ENST00000372104 0.748940619188198 0.575957657150716 -0.0534819112514662 ENSG00000132781 MUTYH
ENST00000448481 0.748940619188198 0.575957657150716 -0.0534819112514662 ENSG00000132781 MUTYH
ENST00000456914 0.749091674414255 0.576149824813277 -0.0534413602026547 ENSG00000132781 MUTYH
ENST00000354383 0.760481712204607 0.592324985450296 -0.0508479538055953 ENSG00000132781 MUTYH
ENST00000488731 0.752549016292003 0.580803682770448 -0.0525337332651523 ENSG00000132781 MUTYH
ENST00000372100 0.772505819347182 0.608386086866145 -0.0487209891955961 ENSG00000132781 MUTYH
ENST00000450313 0.753453541801847 0.582084666485749 -0.0499535621612091 ENSG00000132781 MUTYH
ENST00000531105 0.749917356943349 0.577495157859026 -0.0529118780634073 ENSG00000132781 MUTYH
ENST00000533178 0.676208883349861 0.47882161185338 -0.0718039224133895 ENSG00000132781 MUTYH
ENST00000528013 0.745540101832653 0.57131915172018 -0.0538405027677455 ENSG00000132781 MUTYH
ENST00000412971 0.6865702724965 0.49148331047641 -0.0638648985625859 ENSG00000132781 MUTYH
ENST00000470256 0.752044470117533 0.58004231445362 -0.0539556107934482 ENSG00000132781 MUTYH
ENST00000461495 0.760329827847157 0.592015850103693 -0.0506732945579247 ENSG00000132781 MUTYH
ENST00000435155 0.775005046040592 0.611851284914381 -0.0491900006866922 ENSG00000132781 MUTYH
ENST00000467940 0.75581893260849 0.585474503294787 -0.0502814960586775 ENSG00000132781 MUTYH
ENST00000525160 0.773331437881172 0.609567461641889 -0.0482908383686434 ENSG00000132781 MUTYH
ENST00000479746 0.767745356112268 0.601820833429844 -0.051874484633605 ENSG00000132781 MUTYH
ENST00000492494 0.804458517307329 0.654860860499753 -0.0441886329814043 ENSG00000132781 MUTYH
ENST00000483642 0.875986103482005 0.768078153190034 -0.027908255362305 ENSG00000132781 MUTYH
ENST00000481139 0.868703395789394 0.756460527098179 -0.0296136823903408 ENSG00000132781 MUTYH
ENST00000485484 0.859791725460072 0.741667137484055 -0.032620932599543 ENSG00000132781 MUTYH
ENST00000476789 0.847367722162541 0.71990255345525 -0.0338504628536779 ENSG00000132781 MUTYH
ENST00000462387 0.772803285625709 0.608811252352732 -0.0480153274938141 ENSG00000132781 MUTYH
ENST00000474703 0.849579437266403 0.723602483803895 -0.0350131467935858 ENSG00000132781 MUTYH
ENST00000483127 0.367174980307406 0.170157780030602 -0.136166308607612 ENSG00000132781 MUTYH
ENST00000534453 0.677282821649315 0.480076273745109 -0.0731967568211768 ENSG00000132781 MUTYH
ENST00000372090 0.373872726257616 0.175556597205938 0.125202175254743 ENSG00000132773 TOE1
ENST00000539779 0.444047670478971 0.232746305304063 0.114756056894271 ENSG00000132773 TOE1
ENST00000495703 0.36481236179081 0.168221105138827 0.132619817766096 ENSG00000132773 TOE1
ENST00000372084 0.766122048974733 0.599605883149381 -0.0452825628538365 ENSG00000070759 TESK2
ENST00000372086 0.639502413042482 0.434561248406438 -0.0645630043703782 ENSG00000070759 TESK2
ENST00000341771 0.639502413042482 0.434561248406438 -0.0645630043703782 ENSG00000070759 TESK2
ENST00000486676 0.631724714154631 0.425573255312748 -0.0658055883780164 ENSG00000070759 TESK2
ENST00000538496 0.604868272926304 0.394134333459354 -0.0708967782323679 ENSG00000070759 TESK2
ENST00000493974 0.634130930463175 0.428289698184102 -0.080294682291757 ENSG00000070759 TESK2
ENST00000451835 0.501508941580356 0.285577063753431 -0.0974770277822303 ENSG00000070759 TESK2
ENST00000401061 0.957410694881111 0.916193646246996 -0.0109808117800398 ENSG00000132763 MMACHC
ENST00000262746 0.0259089653121871 0.00188739501272293 0.276672779020189 ENSG00000117450 PRDX1
ENST00000319248 0.025931920729141 0.00189038275651366 0.276663774020593 ENSG00000117450 PRDX1
ENST00000372079 0.0258488785290182 0.00187973962568662 0.276810374784914 ENSG00000117450 PRDX1
ENST00000447184 0.030510448163395 0.00249539480286283 0.274524366508129 ENSG00000117450 PRDX1
ENST00000424390 0.0305197597850571 0.00249693050568679 0.274504776141929 ENSG00000117450 PRDX1
ENST00000483583 0.034457802151605 0.00304716993279984 0.279967531804186 ENSG00000117450 PRDX1
ENST00000372070 0.315137561855776 0.132845369924212 0.086151881100969 ENSG00000117448 AKR1A1
ENST00000434299 0.599515225137129 0.387909540536096 0.0539263006248254 ENSG00000117448 AKR1A1
ENST00000496999 0.50835650028565 0.29220989244067 0.0676142809838239 ENSG00000117448 AKR1A1
ENST00000476957 0.501344991371732 0.285383988099068 0.0644082349509921 ENSG00000117448 AKR1A1
ENST00000481885 0.619428534536149 0.410896759656478 0.0534927442269287 ENSG00000117448 AKR1A1
ENST00000351829 0.346278680040811 0.154936104398729 0.0828697458389524 ENSG00000117448 AKR1A1
ENST00000471651 0.714209999616323 0.527985851967651 0.042346501236676 ENSG00000117448 AKR1A1
ENST00000497973 0.169823938112954 0.0473509395387728 0.140377985119502 ENSG00000117448 AKR1A1
ENST00000473038 0.205520149219402 0.0653103155230256 0.140398023999839 ENSG00000117448 AKR1A1
ENST00000495913 0.236645383482494 0.0824522336133742 0.135877545518506 ENSG00000117448 AKR1A1
ENST00000487654 0.242109281480756 0.0858295774147502 0.13316022739049 ENSG00000117448 AKR1A1
ENST00000475919 0.192292408337944 0.0582974003971916 0.157836936391458 ENSG00000117448 AKR1A1
ENST00000475985 0.0410455650656903 0.00412015736138444 0.271019741155199 ENSG00000117448 AKR1A1
ENST00000437901 0.0915930488806279 0.0165949053323272 0.150377823012252 ENSG00000132780 NASP
ENST00000437362 0.0920432627407628 0.0167312122366944 0.150344836553124 ENSG00000132780 NASP
ENST00000464190 0.17086739117567 0.0478825246338552 0.135336202365609 ENSG00000132780 NASP
ENST00000528084 0.195561523116866 0.0599903883468707 0.131298361657221 ENSG00000132780 NASP
ENST00000527359 0.116209697725493 0.025112200881987 0.135593726307508 ENSG00000132780 NASP
ENST00000525515 0.122439201883127 0.0273683060645543 0.142863473286975 ENSG00000132780 NASP
ENST00000453748 0.0778847987524802 0.0124832984988439 0.155211598373612 ENSG00000132780 NASP
ENST00000402363 0.0779643750991926 0.0125059405992972 0.141262262438055 ENSG00000132780 NASP
ENST00000537798 0.0782400083119456 0.0125838907471413 0.141163614513511 ENSG00000132780 NASP
ENST00000527470 0.101533795165623 0.0198895497796857 0.160151232704034 ENSG00000132780 NASP
ENST00000529333 0.0955853543467957 0.0179128877892309 0.161117752693477 ENSG00000132780 NASP
ENST00000531532 0.272412842042262 0.104705339299617 0.122106059581594 ENSG00000132780 NASP
ENST00000530840 0.707283901225466 0.518586478617288 0.0531699920540494 ENSG00000132780 NASP
ENST00000528238 0.090736359521906 0.0162646506719419 0.141864350171489 ENSG00000132780 NASP
ENST00000534101 0.100030514276489 0.0193857487464684 0.160004431951334 ENSG00000132780 NASP
ENST00000350030 0.0725604732970306 0.0111033441156704 0.141404617679222 ENSG00000132780 NASP
ENST00000470768 0.0715581055724186 0.0108181864752871 0.171115551447039 ENSG00000132780 NASP
ENST00000372052 0.0782016130151121 0.0125727564767606 0.141165056512168 ENSG00000132780 NASP
ENST00000351223 0.0782016130151121 0.0125727564767606 0.141165056512168 ENSG00000132780 NASP
ENST00000530073 0.151668844936707 0.0389919547582479 0.127936132050027 ENSG00000132780 NASP
ENST00000481782 0.194524986334505 0.0595019867352117 0.120487437989403 ENSG00000132780 NASP
ENST00000531612 0.176533113558155 0.0505442177766507 0.127673554544533 ENSG00000132780 NASP
ENST00000527932 0.235166811918428 0.0816323391616607 0.132611953627398 ENSG00000132780 NASP
ENST00000534450 0.219839195852548 0.0731036958422053 0.123755298777256 ENSG00000132780 NASP
ENST00000479235 0.469497159819513 0.255944812109262 0.0629104278388282 ENSG00000159592 GPBP1L1
ENST00000290795 0.430635527205374 0.221565665227582 0.0453875816980297 ENSG00000159592 GPBP1L1
ENST00000355105 0.420770163017244 0.21316390281338 0.0462003392407975 ENSG00000159592 GPBP1L1
ENST00000467032 0.10653385758011 0.0216374234894701 0.167944607486919 ENSG00000159592 GPBP1L1
ENST00000487436 0.650181399835007 0.447640375392752 0.0525426285850141 ENSG00000159592 GPBP1L1
ENST00000468724 0.617076998029519 0.408045588804808 0.0577119768875926 ENSG00000159592 GPBP1L1
ENST00000498128 0.394148473529289 0.191416094596723 0.0908993678265271 ENSG00000159592 GPBP1L1
ENST00000496278 0.717780084783745 0.532932368846919 -0.053975372545159 ENSG00000159592 GPBP1L1
ENST00000495616 0.266819253934666 0.100972619011781 0.148776093628299 ENSG00000159592 GPBP1L1
ENST00000488278 0.852099236881705 0.728093672605008 0.0160735505255149 ENSG00000159592 GPBP1L1
ENST00000480941 0.853546591472098 0.730456188280858 0.0160238667507122 ENSG00000159592 GPBP1L1
ENST00000480083 0.852558263429879 0.728808835348932 0.016146380778579 ENSG00000159592 GPBP1L1
ENST00000493083 0.95747879047279 0.916301738113966 0.00503807331342828 ENSG00000159592 GPBP1L1
ENST00000460859 0.892306466361739 0.79522216484091 0.0129816058655434 ENSG00000159592 GPBP1L1
ENST00000372025 0.117445219401938 0.0255906951749486 0.165146433428239 ENSG00000159596 TMEM69
ENST00000496366 0.0444588880014122 0.00474387998021599 0.215356675374625 ENSG00000159596 TMEM69
ENST00000359942 0.0250836600136727 0.0017988239755258 -0.288767206377338 ENSG00000197429 IPP
ENST00000396478 0.0503499192280437 0.00585065080783763 -0.279140059651574 ENSG00000197429 IPP
ENST00000470809 0.795742210440916 0.641548865693589 -0.0487588592932471 ENSG00000086015 MAST2
ENST00000372009 0.463901820952292 0.250777617223734 -0.0757651479693549 ENSG00000086015 MAST2
ENST00000361297 0.463890845503716 0.250754034458584 -0.0757434150730023 ENSG00000086015 MAST2
ENST00000372008 0.527228257246215 0.311036373317496 -0.0737254221923244 ENSG00000086015 MAST2
ENST00000262741 0.982209584909843 0.962665046688872 -0.0056321325638864 ENSG00000117461 PIK3R3
ENST00000372006 0.994003834200138 0.987360333621527 -0.00190166102486474 ENSG00000117461 PIK3R3
ENST00000340332 0.996817365275595 0.993720088744301 -0.000945394112117403 ENSG00000117461 PIK3R3
ENST00000354242 0.996817365275595 0.993720088744301 -0.000945394112117403 ENSG00000117461 PIK3R3
ENST00000420542 0.996817365275595 0.993720088744301 -0.000945394112117403 ENSG00000117461 PIK3R3
ENST00000396420 0.96374749241466 0.928289896022841 -0.00685616490497675 ENSG00000085998 POMGNT1
ENST00000371984 0.937757077464632 0.879648312785523 -0.0118485483222687 ENSG00000085998 POMGNT1
ENST00000371992 0.96374749241466 0.928289896022841 -0.00685616490497675 ENSG00000085998 POMGNT1
ENST00000535522 0.934793425442818 0.873501326399833 -0.0128958917465037 ENSG00000085998 POMGNT1
ENST00000371986 0.927568113734916 0.859056297699505 -0.0138952512505535 ENSG00000085998 POMGNT1
ENST00000496156 0.883398705065286 0.780639885498275 0.0216640343349494 ENSG00000132128 LRRC41
ENST00000343304 0.932204543321345 0.868331090623544 -0.00889562934252284 ENSG00000132128 LRRC41
ENST00000472710 0.965820839967071 0.931548592532349 -0.00473989111251376 ENSG00000132128 LRRC41
ENST00000498402 0.895025481160938 0.799940756312346 -0.0167743983875204 ENSG00000132128 LRRC41
ENST00000469150 0.924977308804702 0.854451454898121 -0.0179194047321348 ENSG00000132128 LRRC41
ENST00000311672 0.000869030724127443 8.78138427898146e-06 0.27697850930943 ENSG00000173660 UQCRH
ENST00000489056 0.000869030724127443 8.78138427898146e-06 0.27697850930943 ENSG00000173660 UQCRH
ENST00000486951 0.00165911395918863 2.35874032752119e-05 0.283270858298492 ENSG00000173660 UQCRH
ENST00000496387 0.000869030724127443 8.78138427898146e-06 0.27697850930943 ENSG00000173660 UQCRH
ENST00000460947 0.00091557307520643 9.74211553707286e-06 0.311154987237357 ENSG00000173660 UQCRH
ENST00000474844 0.947673888067026 0.897483829010997 0.00901213287285079 ENSG00000117481 NSUN4
ENST00000307089 0.906778848524594 0.821402486172703 0.0150310704488724 ENSG00000117481 NSUN4
ENST00000486270 0.811770350597817 0.665755755004837 0.0314150093403925 ENSG00000117481 NSUN4
ENST00000536062 0.954392385552322 0.910225260442868 0.0080090556311737 ENSG00000117481 NSUN4
ENST00000469918 0.60235478020945 0.391503869764795 0.0642605081392849 ENSG00000117481 NSUN4
ENST00000471871 0.856428532089121 0.735969531389535 0.0237664243798344 ENSG00000117481 NSUN4
ENST00000537428 0.848478559729769 0.721609468992572 0.0253676459618839 ENSG00000117481 NSUN4
ENST00000498008 0.816441855323844 0.672909616915485 0.0292889198353125 ENSG00000117481 NSUN4
ENST00000495427 0.823789111402924 0.683554919540618 0.0284419657559243 ENSG00000117481 NSUN4
ENST00000602433 0.966240476368574 0.932642696260621 -0.00648558435905732 ENSG00000269956 MKNK1-AS1
ENST00000342571 0.817477048520039 0.674281195708894 -0.0269892632736429 ENSG00000079277 MKNK1
ENST00000371946 0.725971686440062 0.543765222589094 -0.0342884108034135 ENSG00000079277 MKNK1
ENST00000341183 0.726744963785453 0.544832911150913 -0.0341982995302405 ENSG00000079277 MKNK1
ENST00000371944 0.817477048520039 0.674281195708894 -0.0269892632736429 ENSG00000079277 MKNK1
ENST00000371945 0.723249354997603 0.540258529318805 -0.0345740427241025 ENSG00000079277 MKNK1
ENST00000524749 0.777687326545202 0.615709406902185 -0.0438531860019021 ENSG00000079277 MKNK1
ENST00000528077 0.718451768328856 0.533892371171229 -0.0344375123403959 ENSG00000079277 MKNK1
ENST00000428112 0.696254957357856 0.504049736599347 -0.0366248561877349 ENSG00000079277 MKNK1
ENST00000532897 0.784486466426544 0.625410320431693 -0.0370379155745719 ENSG00000079277 MKNK1
ENST00000531355 0.730681869359969 0.55039758567705 -0.0324193160233245 ENSG00000079277 MKNK1
ENST00000470237 0.916591347029134 0.838855089754843 -0.0182160587250362 ENSG00000079277 MKNK1
ENST00000532783 0.992168522780069 0.984266406961351 -0.00139445918726124 ENSG00000079277 MKNK1
ENST00000496619 0.721212558272526 0.537484002051597 -0.0347592670039973 ENSG00000079277 MKNK1
ENST00000528237 0.992770379231474 0.985102691711475 0.00148970143798734 ENSG00000079277 MKNK1
ENST00000526513 0.819921182147067 0.677929758656665 -0.0234934459009727 ENSG00000079277 MKNK1
ENST00000484301 0.933664002626582 0.871235657071146 -0.00961465396495459 ENSG00000079277 MKNK1
ENST00000545730 0.806348463138397 0.657882172867715 -0.0210704102356345 ENSG00000079277 MKNK1
ENST00000486716 0.898752245543494 0.806561728079668 -0.0145188133803221 ENSG00000079277 MKNK1
ENST00000480531 0.670913796149332 0.472481574969895 -0.0674552289234629 ENSG00000079277 MKNK1
ENST00000529170 0.559195155475429 0.344197560885789 -0.0543933534276541 ENSG00000079277 MKNK1
ENST00000531769 0.787994821080032 0.630456295728185 -0.0230320163682638 ENSG00000079277 MKNK1
ENST00000465783 0.871402933858518 0.76084472269402 -0.0210399853817464 ENSG00000079277 MKNK1
ENST00000474868 0.900683673238697 0.810131132042121 -0.0166345359237426 ENSG00000079277 MKNK1
ENST00000532110 0.865367853581457 0.750821712610275 -0.0221573654768083 ENSG00000079277 MKNK1
ENST00000525888 0.452336849044484 0.240458482746336 -0.0741808306232247 ENSG00000079277 MKNK1
ENST00000468852 0.50434176605609 0.288526984464479 -0.0849935690410801 ENSG00000079277 MKNK1
ENST00000319928 0.995204948275754 0.989758392490138 0.000805443965791945 ENSG00000142961 MOB3C
ENST00000271139 0.977229342613755 0.953111545521474 0.00377054941656308 ENSG00000142961 MOB3C
ENST00000371940 0.970213412109364 0.940448716562217 0.00456712484743136 ENSG00000142961 MOB3C
ENST00000477318 0.761725976144069 0.593924071190075 -0.0401125957739945 ENSG00000142961 MOB3C
ENST00000576409 0.988426938668123 0.975842185606694 -0.00242852690923335 ENSG00000123472 ATPAF1
ENST00000371937 0.988426938668123 0.975853797013283 -0.00242727286288105 ENSG00000123472 ATPAF1
ENST00000574428 0.988426938668123 0.975853797013283 -0.00242727286288105 ENSG00000123472 ATPAF1
ENST00000526821 0.844784468005275 0.715663839800897 0.0321672659526901 ENSG00000123472 ATPAF1
ENST00000542495 0.967872171263658 0.936178500417713 0.00717396182111597 ENSG00000123472 ATPAF1
ENST00000529214 0.967872171263658 0.936178500417713 0.00717396182111597 ENSG00000123472 ATPAF1
ENST00000329231 0.977732928854552 0.95423340868988 0.00518881612812383 ENSG00000123472 ATPAF1
ENST00000534216 0.937683271534327 0.879412529232257 0.014822481239295 ENSG00000123472 ATPAF1
ENST00000532925 0.920478859877511 0.846198492275728 -0.018291573599318 ENSG00000123472 ATPAF1
ENST00000544071 0.824346907002563 0.68442156707255 -0.0198908758677368 ENSG00000159658 EFCAB14
ENST00000442839 0.699162202080458 0.507528803077759 0.0401816625620446 ENSG00000228237 EFCAB14-AS1
ENST00000418985 0.706046181288418 0.516854266485963 0.0394231022775672 ENSG00000228237 EFCAB14-AS1
ENST00000371933 0.918479633100699 0.842112448895142 -0.0102154385580976 ENSG00000159658 EFCAB14
ENST00000479745 0.928050747784549 0.860197984364932 0.0118494082418854 ENSG00000159658 EFCAB14
ENST00000487741 0.917553274738682 0.840716188206031 0.0136122200024265 ENSG00000159658 EFCAB14
ENST00000481623 0.861914834018181 0.745105424806788 -0.0241125497849791 ENSG00000159658 EFCAB14
ENST00000459797 0.619474165494657 0.411017815916137 0.0827094020166645 ENSG00000159658 EFCAB14
ENST00000484461 0.893746517773329 0.797776183159555 -0.0167905022217793 ENSG00000159658 EFCAB14
ENST00000371873 0.387290694569824 0.186113504727774 0.0923494163135309 ENSG00000162368 CMPK1
ENST00000371871 0.577059571283129 0.36243304565932 0.0631198105351975 ENSG00000162368 CMPK1
ENST00000471289 0.154737034223811 0.0403356373042006 -0.207977898472075 ENSG00000162368 CMPK1
ENST00000450808 0.600967144507328 0.389687370088969 0.0615771647531367 ENSG00000162368 CMPK1
ENST00000371870 0.688638095942385 0.493814824656798 -0.0541923005808424 ENSG00000162368 CMPK1
ENST00000396153 0.193078528497679 0.0587071365977407 -0.169364071635313 ENSG00000185104 FAF1
ENST00000371778 0.204627105350118 0.0648163168449531 -0.166236362947412 ENSG00000185104 FAF1
ENST00000545823 0.354845860916999 0.161262480407099 -0.132162862956296 ENSG00000185104 FAF1
ENST00000494400 0.175353229333763 0.0499573233196404 -0.163742776465906 ENSG00000185104 FAF1
ENST00000472808 0.199374386107809 0.0618199559988838 -0.197005505382284 ENSG00000185104 FAF1
ENST00000487898 0.307261298782212 0.127783291181563 -0.154025206110651 ENSG00000185104 FAF1
ENST00000242719 0.880808929625753 0.776409150032756 -0.0139047659596791 ENSG00000123091 RNF11
ENST00000494873 0.160632750901452 0.0429603481421663 -0.114724070122259 ENSG00000123091 RNF11
ENST00000486691 0.635947425469874 0.430268239327154 -0.0577534960608348 ENSG00000123091 RNF11
ENST00000371730 0.822624900621009 0.682074454696263 -0.0233083166619121 ENSG00000085832 EPS15
ENST00000371733 0.822624900621009 0.682074454696263 -0.0233083166619121 ENSG00000085832 EPS15
ENST00000396122 0.864873993991939 0.749994511245152 -0.0176512401359428 ENSG00000085832 EPS15
ENST00000486505 0.893411435248355 0.797197793387814 0.0239531502761903 ENSG00000085832 EPS15
ENST00000493793 0.381212267886265 0.181067366605915 0.0935743115241856 ENSG00000085832 EPS15
ENST00000371727 0.631174794373343 0.424860283908175 -0.057001502632202 ENSG00000085832 EPS15
ENST00000464478 0.667141253733174 0.467873712359614 0.0548412999374652 ENSG00000085832 EPS15
ENST00000471391 0.659306839164471 0.457944413029293 -0.0547343276363021 ENSG00000085832 EPS15
ENST00000465467 0.728288948483483 0.546931241072525 -0.0449013598721376 ENSG00000085832 EPS15
ENST00000415031 0.938329814589912 0.8806972046716 0.0140230143004901 ENSG00000227070 RP11-191G24.1
ENST00000426017 0.999500994765578 0.998829167844556 -0.000138554090964588 ENSG00000227070 RP11-191G24.1
ENST00000371714 0.737354463033388 0.559910418809588 -0.0320175883438689 ENSG00000117859 OSBPL9
ENST00000337809 0.744949894491255 0.570555092938762 -0.0318374764392329 ENSG00000117859 OSBPL9
ENST00000371710 0.744949894491255 0.570555092938762 -0.0318374764392329 ENSG00000117859 OSBPL9
ENST00000447887 0.806184253893578 0.657247971093134 -0.0247170371491781 ENSG00000117859 OSBPL9
ENST00000495776 0.806184253893578 0.657247971093134 -0.0247170371491781 ENSG00000117859 OSBPL9
ENST00000435686 0.806184253893578 0.657247971093134 -0.0247170371491781 ENSG00000117859 OSBPL9
ENST00000435274 0.803009071821547 0.652652370028607 -0.0251323037296745 ENSG00000117859 OSBPL9
ENST00000428468 0.806184253893578 0.657247971093134 -0.0247170371491781 ENSG00000117859 OSBPL9
ENST00000453295 0.806184253893578 0.657247971093134 -0.0247170371491781 ENSG00000117859 OSBPL9
ENST00000489990 0.993478110481173 0.986434936559055 -0.00116584647225051 ENSG00000117859 OSBPL9
ENST00000530544 0.409935456132715 0.204265872814894 -0.0701203269892979 ENSG00000117859 OSBPL9
ENST00000484890 0.931863080077195 0.867347664044964 -0.0140949575474775 ENSG00000117859 OSBPL9
ENST00000534040 0.932931860689839 0.869680931597371 -0.0132735464244416 ENSG00000117859 OSBPL9
ENST00000532975 0.922564464354395 0.850128236087837 -0.0144388323368802 ENSG00000117859 OSBPL9
ENST00000527631 0.892192487328024 0.795052696539044 -0.020687724663899 ENSG00000117859 OSBPL9
ENST00000531828 0.760881351281381 0.592814236244819 -0.0297190645960852 ENSG00000117859 OSBPL9
ENST00000361556 0.656702263668011 0.455033480538379 -0.0411783056373816 ENSG00000117859 OSBPL9
ENST00000473207 0.976019770020414 0.951184823089433 0.00486822444021261 ENSG00000117859 OSBPL9
ENST00000533884 0.983341018373738 0.96481623441858 0.00351538950464575 ENSG00000117859 OSBPL9
ENST00000481937 0.718616591845943 0.534145844407088 0.0550152347845292 ENSG00000117859 OSBPL9
ENST00000526917 0.807553630810161 0.659732122147719 -0.0341225291622191 ENSG00000117859 OSBPL9
ENST00000462759 0.656702263668011 0.455033480538379 -0.0411783056373816 ENSG00000117859 OSBPL9
ENST00000486942 0.691582825022386 0.49792209228308 -0.0372269137373475 ENSG00000117859 OSBPL9
ENST00000524620 0.51677440917892 0.300784333986777 -0.101168341613837 ENSG00000117859 OSBPL9
ENST00000528603 0.454452823442615 0.242218013664235 -0.0887456104947572 ENSG00000117859 OSBPL9
ENST00000475697 0.496493712931929 0.280680414361034 -0.0625029638535584 ENSG00000117859 OSBPL9
ENST00000531061 0.831376372705338 0.695461436590959 -0.0380105227860272 ENSG00000117859 OSBPL9
ENST00000531819 0.590209580480637 0.377217651342063 -0.0529699482449574 ENSG00000117859 OSBPL9
ENST00000533825 0.907114370220567 0.821901990509422 -0.0214841681762872 ENSG00000117859 OSBPL9
ENST00000440943 0.899537888272469 0.808032581971474 -0.0144274601036995 ENSG00000078618 NRD1
ENST00000352171 0.692023324919476 0.498410944079553 -0.0259478460745818 ENSG00000078618 NRD1
ENST00000354831 0.692023324919476 0.498410944079553 -0.0259478460745818 ENSG00000078618 NRD1
ENST00000485608 0.946424999875862 0.895640926642194 0.00533881663988636 ENSG00000078618 NRD1
ENST00000539524 0.711723245351956 0.524700891607928 -0.0258906552438598 ENSG00000078618 NRD1
ENST00000464385 0.542990534047621 0.326841541888763 0.0994785555572002 ENSG00000078618 NRD1
ENST00000588291 0.769953982074798 0.60474343771559 -0.0389605427701979 ENSG00000266993 RP4-657D16.3
ENST00000586761 0.74698450494601 0.573288108012781 -0.0422486678506088 ENSG00000266993 RP4-657D16.3
ENST00000475310 0.856766855591942 0.736748630405416 -0.0326791091662727 ENSG00000078618 NRD1
ENST00000497358 0.812297251507461 0.666980003190857 -0.0321427797094462 ENSG00000078618 NRD1
ENST00000544028 0.632130411077118 0.426016614389829 -0.0311755956414317 ENSG00000078618 NRD1
ENST00000591675 0.986365768307346 0.971216891383818 -0.00293648120933948 ENSG00000266993 RP4-657D16.3
ENST00000483007 0.436171625369657 0.226090329911124 -0.0937557730679221 ENSG00000078618 NRD1
ENST00000473805 0.837000681859951 0.704099622419411 0.0219937866194734 ENSG00000078618 NRD1
ENST00000475715 0.715569493383066 0.529811827434328 0.0348034701991378 ENSG00000078618 NRD1
ENST00000491410 0.171944962810186 0.048360474828681 -0.109216296438252 ENSG00000078618 NRD1
ENST00000468722 0.183168877756606 0.0538521166322992 -0.112795374121416 ENSG00000078618 NRD1
ENST00000469458 0.0445149180050405 0.00475426135962482 0.224051904534472 ENSG00000117862 TXNDC12
ENST00000371626 0.0735475574532803 0.0113322763677941 0.136694534305684 ENSG00000117862 TXNDC12
ENST00000472624 0.155439059337608 0.04065648884051 0.115751101011161 ENSG00000117862 TXNDC12
ENST00000371614 0.376658756272602 0.177614597699561 0.138152252153769 ENSG00000198841 KTI12
ENST00000425802 0.139042374417638 0.0336893176721103 0.185674903711539 ENSG00000223390 RP11-91A18.4
ENST00000610127 0.467183291830854 0.253920192196615 0.0862548121095106 ENSG00000117862 TXNDC12
ENST00000313334 0.169837848408733 0.0473658529185352 0.108026385052839 ENSG00000134717 BTF3L4
ENST00000477828 0.596084832501744 0.383595898171256 0.046785594472826 ENSG00000134717 BTF3L4
ENST00000489308 0.296718240229625 0.120783327287892 0.0882502918711754 ENSG00000134717 BTF3L4
ENST00000526132 0.463431247054833 0.250305769810669 0.0625431620410434 ENSG00000134717 BTF3L4
ENST00000472944 0.1777355645833 0.0511071459200653 0.109220531979507 ENSG00000134717 BTF3L4
ENST00000524414 0.237427628520016 0.0828753407705314 0.144798066208983 ENSG00000134717 BTF3L4
ENST00000484036 0.618225102015788 0.409604512105375 0.0457000610169615 ENSG00000134717 BTF3L4
ENST00000533836 0.548700648349888 0.333402622233247 0.0546630347373529 ENSG00000134717 BTF3L4
ENST00000357206 0.576453981944611 0.361780618269005 -0.0936831621521629 ENSG00000157077 ZFYVE9
ENST00000287727 0.590876095047008 0.377960395754497 -0.0901996419464556 ENSG00000157077 ZFYVE9
ENST00000371591 0.695390107546886 0.502849521942799 -0.0675153849364924 ENSG00000157077 ZFYVE9
ENST00000470844 0.51698000559807 0.30103248927456 0.0753572607151043 ENSG00000154222 CC2D1B
ENST00000371586 0.777150719180479 0.614946139595382 0.0312449024697834 ENSG00000154222 CC2D1B
ENST00000284376 0.686008873360519 0.49065857910778 0.0430980511137711 ENSG00000154222 CC2D1B
ENST00000491136 0.68619287673579 0.490925967817621 0.0430974020488058 ENSG00000154222 CC2D1B
ENST00000438021 0.975069068010306 0.949386999651976 0.00423646588771263 ENSG00000154222 CC2D1B
ENST00000460261 0.782257080813189 0.6223829798962 0.0335004894546882 ENSG00000154222 CC2D1B
ENST00000450942 0.834490916562473 0.700161880576289 0.026854327898081 ENSG00000154222 CC2D1B
ENST00000460370 0.636928672081376 0.431592884582218 0.0732431660081216 ENSG00000154222 CC2D1B
ENST00000438831 0.823738147393953 0.683488500865559 0.0261475887141164 ENSG00000154222 CC2D1B
ENST00000257181 0.0926719531901012 0.0169265755119877 0.127115796405444 ENSG00000134748 PRPF38A
ENST00000487160 0.386897507262204 0.18579912504744 0.0999387921205794 ENSG00000134748 PRPF38A
ENST00000474048 0.333186944231656 0.145143973213924 0.0896394097140505 ENSG00000134748 PRPF38A
ENST00000528457 0.259459197075473 0.0965203686557775 0.0828636382580694 ENSG00000134744 ZCCHC11
ENST00000527941 0.257915105806528 0.0953303993002389 0.083650787756012 ENSG00000134744 ZCCHC11
ENST00000257177 0.954827247080723 0.911003755472987 0.00703842320757075 ENSG00000134744 ZCCHC11
ENST00000371544 0.954782362995598 0.91092412940308 0.00704668549473411 ENSG00000134744 ZCCHC11
ENST00000466440 0.46458621318779 0.251318457036297 -0.10331775989968 ENSG00000134744 ZCCHC11
ENST00000494469 0.623685134126674 0.415848094376357 -0.0735020803974011 ENSG00000134744 ZCCHC11
ENST00000471623 0.532229367867456 0.315652177031753 -0.10182227725759 ENSG00000134744 ZCCHC11
ENST00000531722 0.922563273719303 0.850113942330507 -0.0140372284291904 ENSG00000134744 ZCCHC11
ENST00000474453 0.937339516053161 0.878588337813254 -0.0112545409345624 ENSG00000134744 ZCCHC11
ENST00000470212 0.735143729053753 0.556406374206708 -0.0616366117590181 ENSG00000134744 ZCCHC11
ENST00000469810 0.577919304852435 0.363469831920572 0.0707820065032056 ENSG00000134744 ZCCHC11
ENST00000528642 0.763168978304501 0.595871885216444 0.034972292846446 ENSG00000134744 ZCCHC11
ENST00000497120 0.226765879158623 0.0769163403690218 0.1726743848037 ENSG00000134744 ZCCHC11
ENST00000484723 0.827621335930366 0.68961740561721 0.0259763470571502 ENSG00000134744 ZCCHC11
ENST00000371541 0.975455757758293 0.950169371342847 0.00405157139613544 ENSG00000134744 ZCCHC11
ENST00000473856 0.999866643342477 0.999763383144595 1.91120136628861e-05 ENSG00000134744 ZCCHC11
ENST00000355809 0.661397173479849 0.460329625388905 0.0492536356810869 ENSG00000134744 ZCCHC11
ENST00000470626 0.601676515949309 0.390816358139641 0.0677905159577804 ENSG00000134744 ZCCHC11
ENST00000524582 0.581146141800673 0.36687394646883 0.0708020505509176 ENSG00000134744 ZCCHC11
ENST00000517870 0.747938608822481 0.574405545053407 0.0515608081992352 ENSG00000182183 FAM159A
ENST00000440303 0.986600711383109 0.971618093873325 -0.00312013876880323 ENSG00000182183 FAM159A
ENST00000401050 0.945389847025925 0.893468575091288 -0.0117474685236576 ENSG00000182183 FAM159A
ENST00000424164 0.978712613444145 0.956541209250273 -0.00481234337965123 ENSG00000182183 FAM159A
ENST00000371538 0.66547596776427 0.465622183152248 0.0733917671225996 ENSG00000162377 COA7
ENST00000443756 0.434893303996306 0.225058561908641 -0.102553785857226 ENSG00000162378 ZYG11B
ENST00000545132 0.361693437220653 0.166076232017422 -0.118520460635753 ENSG00000162378 ZYG11B
ENST00000294353 0.967808855168982 0.936031339303002 -0.00577392903896993 ENSG00000162378 ZYG11B
ENST00000371522 0.546583315622295 0.330792788466139 0.0690264374028715 ENSG00000121310 ECHDC2
ENST00000460612 0.546500558933308 0.33064653728647 0.069444034993359 ENSG00000121310 ECHDC2
ENST00000543419 0.92565797980712 0.855573285584564 0.0190248216896891 ENSG00000121310 ECHDC2
ENST00000463923 0.932204543321345 0.868330543002589 0.0172744894390097 ENSG00000121310 ECHDC2
ENST00000371520 0.550409488974361 0.335215782872882 0.0688169835011316 ENSG00000121310 ECHDC2
ENST00000358358 0.546500558933308 0.33064653728647 0.069444034993359 ENSG00000121310 ECHDC2
ENST00000476477 0.560327657312093 0.345418219029253 0.0669661216490082 ENSG00000121310 ECHDC2
ENST00000536120 0.560327657312093 0.345418219029253 0.0669661216490082 ENSG00000121310 ECHDC2
ENST00000479593 0.736222021979049 0.557876088664885 0.0532684068717524 ENSG00000121310 ECHDC2
ENST00000467988 0.589950452049993 0.376969734636485 0.0635796459876971 ENSG00000121310 ECHDC2
ENST00000487866 0.495163474538243 0.279552279423519 0.107655769764256 ENSG00000121310 ECHDC2
ENST00000487851 0.702979484733415 0.512608895798569 0.0631561901647633 ENSG00000121310 ECHDC2
ENST00000541281 0.579831284758576 0.365631130752683 0.069473692109261 ENSG00000121310 ECHDC2
ENST00000488268 0.608708711544933 0.398858308331818 0.0674708671874509 ENSG00000121310 ECHDC2
ENST00000544365 0.66985851027391 0.471307604213785 0.057010802775433 ENSG00000121310 ECHDC2
ENST00000495920 0.646964024035784 0.443882139965909 0.0612726009217207 ENSG00000121310 ECHDC2
ENST00000480312 0.398604917959087 0.195125611520578 0.109017791529364 ENSG00000121310 ECHDC2
ENST00000544531 0.502342211415645 0.286344616795023 0.0879692635823581 ENSG00000121310 ECHDC2
ENST00000542552 0.68233462350445 0.485989818217772 0.0553041358559532 ENSG00000121310 ECHDC2
ENST00000474789 0.614555280749888 0.405076494691362 0.0691683401687876 ENSG00000121310 ECHDC2
ENST00000371514 0.823003017661463 0.6825445318191 0.0319348486233938 ENSG00000116171 SCP2
ENST00000478631 0.818540729124793 0.675667221769758 0.0324596229411524 ENSG00000116171 SCP2
ENST00000528311 0.897946651058111 0.805122768334273 0.020003938720948 ENSG00000116171 SCP2
ENST00000371509 0.974648178329475 0.948577925892684 0.00527545762509887 ENSG00000116171 SCP2
ENST00000407246 0.868167477812683 0.755483165996465 0.0242255328024035 ENSG00000116171 SCP2
ENST00000430330 0.723077512832841 0.540029317098455 0.0538973187890038 ENSG00000116171 SCP2
ENST00000408941 0.654367701959985 0.452447339799067 0.064809974018644 ENSG00000116171 SCP2
ENST00000478274 0.868158742301549 0.755424723754618 0.0302805795492124 ENSG00000116171 SCP2
ENST00000484100 0.8955462000686 0.800669528971134 0.0226560274832223 ENSG00000116171 SCP2
ENST00000533119 0.889797104249583 0.790920728505323 0.0236969513636578 ENSG00000116171 SCP2
ENST00000435345 0.714114672800085 0.527856177418898 0.0558124946012621 ENSG00000116171 SCP2
ENST00000488965 0.654979679174385 0.45319332144872 0.0645218639798869 ENSG00000116171 SCP2
ENST00000371486 0.565426009648178 0.350535442354241 -0.0906171519065544 ENSG00000157184 CPT2
ENST00000294360 0.158957002388614 0.0422261896283764 0.182509572011848 ENSG00000162384 C1orf123
ENST00000483739 0.404297156370497 0.199779709621606 0.119616157837524 ENSG00000162384 C1orf123
ENST00000470385 0.110427194147505 0.0230118394547005 0.213191255104045 ENSG00000162384 C1orf123
ENST00000371470 0.00345771024207843 7.1259088692168e-05 0.318988488065875 ENSG00000162385 MAGOH
ENST00000371466 0.00346414600086789 7.14795883755492e-05 0.31906886396504 ENSG00000162385 MAGOH
ENST00000495868 0.00143641602239651 1.87453657203044e-05 0.325119574696381 ENSG00000162385 MAGOH
ENST00000462941 0.00309365143816074 5.99505313571289e-05 0.332090863668203 ENSG00000162385 MAGOH
ENST00000306052 0.510869387845239 0.294678015193116 -0.0761139550382498 ENSG00000157193 LRP8
ENST00000529670 0.153860362340151 0.0399302309462519 0.203379351292934 ENSG00000157193 LRP8
ENST00000371454 0.425143342772874 0.216717964735737 -0.0899211887570925 ENSG00000157193 LRP8
ENST00000465675 0.45337570366591 0.241338470640067 -0.0861141672699605 ENSG00000157193 LRP8
ENST00000354412 0.423705835312014 0.215463955339325 -0.0903373660229322 ENSG00000157193 LRP8
ENST00000480045 0.378163605781707 0.178885445229364 -0.0978654709609409 ENSG00000157193 LRP8
ENST00000347547 0.360677358356351 0.165350568702538 -0.100907749520788 ENSG00000157193 LRP8
ENST00000459674 0.697403472777436 0.505305742590332 0.0636091985589612 ENSG00000157193 LRP8
ENST00000475501 0.81945010890594 0.677114171156089 -0.041829838960305 ENSG00000157193 LRP8
ENST00000496580 0.00493843346119676 0.000125887777514337 -0.324025804179051 ENSG00000157193 LRP8
ENST00000371429 0.486759792810119 0.271986444408365 0.0866943327253601 ENSG00000058804 NDC1
ENST00000540001 0.486759792810119 0.271986679916564 0.0866854276109295 ENSG00000058804 NDC1
ENST00000537333 0.586826699335486 0.373725910722512 0.0750093111158919 ENSG00000058804 NDC1
ENST00000234725 0.650806347271523 0.448317671081133 0.0642065159026861 ENSG00000058804 NDC1
ENST00000464950 0.80741537439038 0.659533170433569 0.0349543203678954 ENSG00000058799 YIPF1
ENST00000371399 0.807066935380523 0.659021074209389 0.0350018487292323 ENSG00000058799 YIPF1
ENST00000072644 0.807066935380523 0.659021074209389 0.0350018487292323 ENSG00000058799 YIPF1
ENST00000539954 0.996699700712379 0.993049604793258 0.000750118041988339 ENSG00000058799 YIPF1
ENST00000469457 0.962760130804151 0.926478717076914 0.00892324064075027 ENSG00000058799 YIPF1
ENST00000480151 0.962760130804151 0.926478717076914 0.00892324064075027 ENSG00000058799 YIPF1
ENST00000412288 0.765365109733097 0.598546506662679 0.0504751954739155 ENSG00000058799 YIPF1
ENST00000465897 0.788417639844643 0.631154068006006 0.046198804443535 ENSG00000058799 YIPF1
ENST00000371378 0.806944179918277 0.658808263566761 0.0384045492373878 ENSG00000081870 HSPB11
ENST00000194214 0.685322223330258 0.489764201454154 0.0596277528516696 ENSG00000081870 HSPB11
ENST00000371377 0.587124456547296 0.374040492871731 0.075271145177233 ENSG00000081870 HSPB11
ENST00000371376 0.559355188291554 0.344394864701884 0.0885043943884035 ENSG00000081870 HSPB11
ENST00000488884 0.396958960731986 0.193767323267132 0.136108066131394 ENSG00000081870 HSPB11
ENST00000371370 0.0991421393287965 0.0190928774344677 0.226466442232585 ENSG00000116212 LRRC42
ENST00000319223 0.135021304567094 0.032144831063202 0.209379220578691 ENSG00000116212 LRRC42
ENST00000371348 0.0118676844939499 0.000499481749245422 0.192189102106419 ENSG00000116209 TMEM59
ENST00000371344 0.0258512733386354 0.0018806399992401 0.204368561929211 ENSG00000116209 TMEM59
ENST00000234831 0.0149681803440664 0.000747697856722337 0.179005045492373 ENSG00000116209 TMEM59
ENST00000371341 0.0190248837082532 0.00110829568129386 0.172297077198213 ENSG00000116209 TMEM59
ENST00000470395 0.241459181935746 0.0854141393595864 0.167163538948407 ENSG00000116209 TMEM59
ENST00000420738 0.0195303482845555 0.00115720719322058 0.169575220296247 ENSG00000116209 TMEM59
ENST00000440019 0.0196193769197919 0.00116422402799881 0.169567479479578 ENSG00000116209 TMEM59
ENST00000452421 0.0193351735761967 0.00114098367343111 0.169776499219504 ENSG00000116209 TMEM59
ENST00000371337 0.0262937451863517 0.00193976811349408 0.171500401637511 ENSG00000116209 TMEM59
ENST00000498272 0.787686890717926 0.630029636319571 0.0363599678409722 ENSG00000116205 TCEANC2
ENST00000234827 0.770572164775174 0.605669961541501 0.0440183588851024 ENSG00000116205 TCEANC2
ENST00000371331 0.807513147817574 0.659661945343987 0.0466516430337765 ENSG00000116205 TCEANC2
ENST00000487096 0.617107954551059 0.408097364389479 0.0768788045899799 ENSG00000116221 MRPL37
ENST00000360840 0.545159753763205 0.329510872206371 0.0805187021215474 ENSG00000116221 MRPL37
ENST00000605337 0.364204308001422 0.167743589771617 0.10800700891046 ENSG00000116221 MRPL37
ENST00000490670 0.532382337702564 0.315810418055799 0.0958076405419111 ENSG00000116221 MRPL37
ENST00000336230 0.545159753763205 0.329510872206371 0.0805187021215474 ENSG00000116221 MRPL37
ENST00000398219 0.279122379582068 0.10880285933842 0.159059509426882 ENSG00000116221 MRPL37
ENST00000326956 0.0380965940571201 0.00363448649763712 -0.226748454393878 ENSG00000157216 SSBP3
ENST00000417664 0.0170102271935922 0.000917495196630915 -0.274848442638816 ENSG00000157216 SSBP3
ENST00000371320 0.0171795395590889 0.000931420819468675 -0.271658674891471 ENSG00000157216 SSBP3
ENST00000371319 0.0179291975055956 0.001000942643242 -0.271629266037772 ENSG00000157216 SSBP3
ENST00000533946 0.014644003698168 0.000721029098780978 -0.28053601113079 ENSG00000157216 SSBP3
ENST00000357475 0.0181148955676715 0.00101705317283553 -0.274927212142311 ENSG00000157216 SSBP3
ENST00000426150 0.0677611298624457 0.00985251066400837 -0.20141570049852 ENSG00000157216 SSBP3
ENST00000420121 0.469410396593098 0.255837662808135 -0.125199874748312 ENSG00000157216 SSBP3
ENST00000533209 0.0268553052557183 0.00201500673785968 -0.267977867048046 ENSG00000157216 SSBP3
ENST00000525990 0.0116126293629238 0.000482914542562171 -0.30765414483218 ENSG00000157216 SSBP3
ENST00000528787 0.0218595174257042 0.00140019491039204 -0.288639708010112 ENSG00000157216 SSBP3
ENST00000606515 0.208214755009753 0.0668879078238613 0.128197178904074 ENSG00000271723 MROH7-TTC4
ENST00000425300 0.22589974071162 0.0764019566936904 0.125225058546925 ENSG00000271723 MROH7-TTC4
ENST00000414150 0.23477634591257 0.0814049991126941 0.123103729552808 ENSG00000271723 MROH7-TTC4
ENST00000460155 0.210818385866808 0.0682880455729124 0.127980654281104 ENSG00000271723 MROH7-TTC4
ENST00000371281 0.196369091596204 0.0603838240546317 0.131468157684973 ENSG00000243725 TTC4
ENST00000486621 0.223591695997085 0.075116601483358 0.175126054583758 ENSG00000243725 TTC4
ENST00000371284 0.217171200633436 0.0716459332082672 0.126646965851932 ENSG00000243725 TTC4
ENST00000486091 0.733663889136849 0.554485765104698 0.0579429964485557 ENSG00000243725 TTC4
ENST00000371269 0.449338592975329 0.237440255434092 0.0947226340645287 ENSG00000116133 DHCR24
ENST00000436604 0.700539093375353 0.509114676053028 0.069294383915953 ENSG00000116133 DHCR24
ENST00000537443 0.76804224718326 0.602141225572286 0.0513295998641968 ENSG00000116133 DHCR24
ENST00000535035 0.693018548079779 0.499650113377138 0.0639435355696037 ENSG00000116133 DHCR24
ENST00000294383 0.625629559100742 0.418207771732174 -0.0547060035513375 ENSG00000162402 USP24
ENST00000407756 0.628409776357862 0.421816507780003 -0.0543854009120248 ENSG00000162402 USP24
ENST00000472566 0.79290813304835 0.63709188039668 0.0481835080059745 ENSG00000162402 USP24
ENST00000371250 0.000728482269931153 6.88293330499313e-06 -0.314822118582836 ENSG00000162407 PPAP2B
ENST00000472957 0.548251391242155 0.332788942138644 -0.0852741679414085 ENSG00000162407 PPAP2B
ENST00000459962 0.411500584078735 0.205449515728639 -0.121312588598272 ENSG00000162407 PPAP2B
ENST00000461655 0.000803477287880855 7.87682870680914e-06 -0.371500887100152 ENSG00000162407 PPAP2B
ENST00000485760 0.0815992757569163 0.0135420549848246 -0.225495240351607 ENSG00000173406 DAB1
ENST00000467509 0.263028312967209 0.0986770884974813 -0.184833751299805 ENSG00000162600 OMA1
ENST00000460671 0.608011644429068 0.398013936592316 -0.100017105573786 ENSG00000162600 OMA1
ENST00000421528 0.690646718510636 0.496534983695952 -0.0703844260547003 ENSG00000162600 OMA1
ENST00000358603 0.371110517128447 0.173271194522305 -0.116494946909353 ENSG00000162600 OMA1
ENST00000371226 0.396534576967752 0.193403691139515 -0.106914663443525 ENSG00000162600 OMA1
ENST00000476933 0.68233462350445 0.485986926282498 -0.0803572440146319 ENSG00000162600 OMA1
ENST00000456980 0.552728456621315 0.337819781629606 -0.0831564345930381 ENSG00000162600 OMA1
ENST00000467063 0.544482700614646 0.328787282017462 -0.0857918451799215 ENSG00000162600 OMA1
ENST00000419242 0.525699684783779 0.309359324636686 -0.0898132612354536 ENSG00000162600 OMA1
ENST00000426139 0.482324865667922 0.267679595708665 -0.0979952434422738 ENSG00000162600 OMA1
ENST00000453710 0.206819117636205 0.0661794946997982 -0.167032886338164 ENSG00000162600 OMA1
ENST00000482274 0.238607208330367 0.0835349429663777 -0.167891242342037 ENSG00000162600 OMA1
ENST00000472487 0.437122403025066 0.226868207431686 0.0819857081150621 ENSG00000162601 MYSM1
ENST00000493821 0.69750727944293 0.505405861728054 0.049221698376142 ENSG00000162601 MYSM1
ENST00000401044 0.287514904655544 0.11446630167339 0.117100374811557 ENSG00000162601 MYSM1
ENST00000466774 0.0392229498225907 0.00382730839018499 0.207005083698217 ENSG00000162601 MYSM1
ENST00000483003 0.111940488774387 0.0235621596980153 0.190270290795884 ENSG00000162601 MYSM1
ENST00000489282 0.133541367900611 0.0315570869764374 0.186791359122799 ENSG00000162601 MYSM1
ENST00000371222 0.532320714445508 0.315740107722282 0.069719042765652 ENSG00000177606 JUN
ENST00000544621 0.496254609849134 0.280470486541929 -0.11901330359993 ENSG00000234807 LINC01135
ENST00000419531 0.496645612152913 0.280778715384813 -0.118994893251271 ENSG00000234807 LINC01135
ENST00000474476 0.0970664424421638 0.0183989226219478 -0.257997537389189 ENSG00000172456 FGGY
ENST00000371218 0.0468293638034304 0.0051927917548032 -0.294407426403825 ENSG00000172456 FGGY
ENST00000495718 0.082768584034975 0.013908986550116 -0.27227167781387 ENSG00000172456 FGGY
ENST00000303721 0.0468293638034304 0.0051927917548032 -0.294407426403825 ENSG00000172456 FGGY
ENST00000430447 0.0695669080792345 0.0102664046393252 -0.274762359372975 ENSG00000172456 FGGY
ENST00000371212 0.0590707658157338 0.00777447230498162 -0.28537638818395 ENSG00000172456 FGGY
ENST00000475949 0.091854058002204 0.0166711911739954 -0.273574246701825 ENSG00000172456 FGGY
ENST00000485720 0.114408535917839 0.0244363833604557 -0.259234385759302 ENSG00000172456 FGGY
ENST00000371210 0.0206030407292558 0.00126518609018461 -0.335252699873439 ENSG00000172456 FGGY
ENST00000493891 0.0879672893955511 0.015493593520645 -0.280165859773197 ENSG00000172456 FGGY
ENST00000476939 0.0579648170106586 0.00752329660478225 -0.314118696970109 ENSG00000172456 FGGY
ENST00000472783 0.108141125517459 0.0222158792098986 -0.27623901413519 ENSG00000172456 FGGY
ENST00000471169 0.107585685059203 0.0220302626214289 -0.276468450751105 ENSG00000172456 FGGY
ENST00000371208 0.749126330894537 0.576233484101655 0.0525474651283768 ENSG00000134709 HOOK1
ENST00000465876 0.669233327421375 0.470440898824502 0.0717549140912751 ENSG00000134709 HOOK1
ENST00000395561 0.656089293994814 0.454394880723612 0.0754464004965246 ENSG00000134709 HOOK1
ENST00000606498 0.941598917944259 0.886954529914607 0.0094266396752126 ENSG00000162604 TM2D1
ENST00000294613 0.94902740429001 0.900072350305466 0.00831263143409605 ENSG00000162604 TM2D1
ENST00000472357 0.0124716749201676 0.000544894357640803 0.358770875598023 ENSG00000162604 TM2D1
ENST00000371180 0.94902740429001 0.900072350305466 0.00831263143409605 ENSG00000162604 TM2D1
ENST00000488206 0.93634661657581 0.876817059329208 0.0102359021858432 ENSG00000162604 TM2D1
ENST00000472989 0.359530517923511 0.16448578190961 0.0998899574496191 ENSG00000162604 TM2D1
ENST00000488410 0.199735659352134 0.0620481212723236 0.159701408891062 ENSG00000162604 TM2D1
ENST00000468586 0.921854272330579 0.848784022462905 -0.0121917770701727 ENSG00000162604 TM2D1
ENST00000371178 0.889974520036662 0.791234298630532 -0.0175038763926236 ENSG00000162604 TM2D1
ENST00000494926 0.987926487875007 0.974735002965 0.00207634698386902 ENSG00000162604 TM2D1
ENST00000496465 0.987610279400659 0.974079926649651 0.00213512762683321 ENSG00000162604 TM2D1
ENST00000371177 0.721120829460755 0.537397350157811 -0.0419359325498264 ENSG00000162604 TM2D1
ENST00000316485 0.662000671179935 0.461074861887884 -0.0615972255321577 ENSG00000132849 INADL
ENST00000459752 0.723329820237395 0.540382875342095 -0.0511472595490609 ENSG00000132849 INADL
ENST00000484562 0.723329820237395 0.540382875342095 -0.0511472595490609 ENSG00000132849 INADL
ENST00000371158 0.954894961479832 0.911140548089514 0.00890808094424093 ENSG00000132849 INADL
ENST00000484937 0.998984865713645 0.997616566848748 -0.000241345887783087 ENSG00000132849 INADL
ENST00000494842 0.660179669720878 0.458934932272831 -0.0785379434641272 ENSG00000132849 INADL
ENST00000490547 0.583218775222218 0.369169934178588 -0.0991025429779809 ENSG00000132849 INADL
ENST00000307297 0.224797101198765 0.0758152100466552 -0.185460454291398 ENSG00000132849 INADL
ENST00000543708 0.469410396593098 0.255827352610726 -0.105877395953904 ENSG00000132849 INADL
ENST00000545929 0.494229690901285 0.278734548315467 -0.108624785715247 ENSG00000132849 INADL
ENST00000452143 0.785932568344964 0.627487073979622 0.0453850671661202 ENSG00000162607 USP1
ENST00000442679 0.890206961791665 0.791555943224845 0.0279770896928082 ENSG00000162607 USP1
ENST00000371146 0.264522152055723 0.0995052828424197 0.127128371824949 ENSG00000162607 USP1
ENST00000339950 0.244045083259457 0.0869441191318506 0.133351163020917 ENSG00000162607 USP1
ENST00000251157 0.0917966535735113 0.0166549515031408 -0.215818980381911 ENSG00000116641 DOCK7
ENST00000454575 0.241957294093027 0.0857206976599711 -0.171240806701334 ENSG00000116641 DOCK7
ENST00000340370 0.0926608152672579 0.0169163276572248 -0.215155586252381 ENSG00000116641 DOCK7
ENST00000404627 0.126059168421477 0.0286874536227645 -0.228365959502775 ENSG00000116641 DOCK7
ENST00000317868 0.916926996264339 0.839526031303839 -0.0192675023894218 ENSG00000125703 ATG4C
ENST00000371120 0.916926996264339 0.839526031303839 -0.0192675023894218 ENSG00000125703 ATG4C
ENST00000371108 0.55990441338213 0.344896858115199 0.071431325713077 ENSG00000088035 ALG6
ENST00000263440 0.456847268834679 0.244450968936936 0.0889796051088024 ENSG00000088035 ALG6
ENST00000603108 0.456847268834679 0.244450968936936 0.0889796051088024 ENSG00000088035 ALG6
ENST00000465969 0.226117255180824 0.0765386118043906 0.197716325935967 ENSG00000088035 ALG6
ENST00000371092 0.682930530939719 0.486773135064985 -0.0756654561270288 ENSG00000142856 ITGB3BP
ENST00000271002 0.682930530939719 0.486773135064985 -0.0756654561270288 ENSG00000142856 ITGB3BP
ENST00000489099 0.667403073480347 0.468173144370894 -0.0777658758370674 ENSG00000142856 ITGB3BP
ENST00000283568 0.811943359301131 0.666334176580548 -0.0494405966378178 ENSG00000142856 ITGB3BP
ENST00000478138 0.933061772496876 0.869989873354094 0.0149704943465998 ENSG00000142856 ITGB3BP
ENST00000371084 0.976417722266338 0.951812243329836 0.00505308336678324 ENSG00000079739 PGM1
ENST00000540265 0.921044147214207 0.847360615437071 0.0162458751188964 ENSG00000079739 PGM1
ENST00000371083 0.378259178221609 0.178964323433549 0.134567026338885 ENSG00000079739 PGM1
ENST00000371080 0.748048239471979 0.574635763006433 0.0633710496910858 ENSG00000185483 ROR1
ENST00000371079 0.408248189741543 0.202834890061062 0.141832349738076 ENSG00000185483 ROR1
ENST00000482426 0.846608611844801 0.718559730362732 0.040320057490008 ENSG00000185483 ROR1
ENST00000424995 0.183746110753628 0.0541124722613825 0.224924921624465 ENSG00000223949 RP11-24J23.2
ENST00000545203 0.170057166929943 0.0474736633920343 0.237990639239552 ENSG00000185483 ROR1
ENST00000371072 0.664787933790559 0.464647398802492 -0.0775206131688597 ENSG00000162437 RAVER2
ENST00000342505 0.146793141881242 0.0369654359568034 -0.0960850516581857 ENSG00000162434 JAK1
ENST00000481702 0.68233462350445 0.485993592779118 0.0518707984495929 ENSG00000162434 JAK1
ENST00000465376 0.942758568814819 0.888790664127728 0.00950027850561723 ENSG00000162434 JAK1
ENST00000471473 0.933252183070488 0.870341937947928 -0.0127229689802756 ENSG00000162434 JAK1
ENST00000494904 0.852246860932961 0.728327897577268 -0.0267870760755937 ENSG00000162434 JAK1
ENST00000467764 0.235987750639459 0.0820973999719847 -0.153772732862716 ENSG00000162434 JAK1
ENST00000415842 0.071084578876193 0.0106716135349441 -0.283986026526044 ENSG00000226891 RP11-182I10.3
ENST00000497030 0.180130807990484 0.0522325763545659 -0.194621787678961 ENSG00000162433 AK4
ENST00000545314 0.326519099441134 0.140546077806367 -0.113741048862398 ENSG00000162433 AK4
ENST00000470888 0.170183812389786 0.0475306013500047 -0.199806677645318 ENSG00000162433 AK4
ENST00000546702 0.262230288536135 0.0982174649503826 -0.138107061156747 ENSG00000162433 AK4
ENST00000395334 0.332646106402329 0.144799547158788 -0.112613818586481 ENSG00000162433 AK4
ENST00000327299 0.3340919283165 0.145712383193462 -0.112918974286915 ENSG00000162433 AK4
ENST00000474968 0.191154330741721 0.0576711524922613 -0.168856621379698 ENSG00000162433 AK4
ENST00000479060 0.279193186833409 0.108840214177633 -0.127038591381977 ENSG00000162433 AK4
ENST00000463018 0.460038244089034 0.247317960265493 -0.138765033936542 ENSG00000116675 DNAJC6
ENST00000494710 0.628867017407021 0.422270045702373 -0.0949105772690361 ENSG00000116675 DNAJC6
ENST00000263441 0.826951152487234 0.688399308462935 -0.0483599623823555 ENSG00000116675 DNAJC6
ENST00000395325 0.98871300923545 0.976625256021716 0.00350916447390439 ENSG00000116675 DNAJC6
ENST00000483402 0.796151447974873 0.642111035922816 -0.0581535655444501 ENSG00000116675 DNAJC6
ENST00000371069 0.852275955150974 0.728374379071131 0.0450300517775384 ENSG00000116675 DNAJC6
ENST00000344610 0.395962239259301 0.192909187332226 -0.121125337818789 ENSG00000116678 LEPR
ENST00000371065 0.800762745937053 0.649064920848898 -0.0423236863813625 ENSG00000213625 LEPROT
ENST00000475108 0.467906542032226 0.254559039582927 -0.111930295681971 ENSG00000213625 LEPROT
ENST00000371059 0.415594854350749 0.208893733195729 -0.117334619199735 ENSG00000116678 LEPR
ENST00000371060 0.419320057765788 0.211877612447743 -0.115855687604562 ENSG00000116678 LEPR
ENST00000349533 0.419662381937266 0.212247509565964 -0.115817800904748 ENSG00000116678 LEPR
ENST00000497874 0.443428847274234 0.232304008603759 -0.126594997909635 ENSG00000213625 LEPROT
ENST00000488747 0.385859079835009 0.185045976472809 -0.128852567210692 ENSG00000213625 LEPROT
ENST00000484243 0.306272077261925 0.127142725491625 -0.148124730448895 ENSG00000213625 LEPROT
ENST00000406510 0.423668817305115 0.215432701270309 -0.114905224192973 ENSG00000116678 LEPR
ENST00000329654 0.791815886092713 0.635571582076017 -0.0333394930514205 ENSG00000184588 PDE4B
ENST00000341517 0.784878857364616 0.625852546327747 -0.0359380278773483 ENSG00000184588 PDE4B
ENST00000371049 0.793891304063263 0.638877401866997 -0.03589803673501 ENSG00000184588 PDE4B
ENST00000423207 0.836703359163421 0.70362043087089 -0.0266642699429307 ENSG00000184588 PDE4B
ENST00000532040 0.15823749341927 0.0418922977187986 -0.282668693708406 ENSG00000184588 PDE4B
ENST00000526666 0.158837090199779 0.0421759309766998 -0.282197804713183 ENSG00000184588 PDE4B
ENST00000412480 0.759613999056558 0.590870830921179 -0.0337370523027852 ENSG00000184588 PDE4B
ENST00000528771 0.69279299125393 0.499365100593642 -0.0578970287559636 ENSG00000184588 PDE4B
ENST00000371045 0.903686931719232 0.815285777361492 -0.0161999569501902 ENSG00000184588 PDE4B
ENST00000531025 0.694377937532877 0.501357328044737 -0.0573446499093681 ENSG00000184588 PDE4B
ENST00000526197 0.690989845112926 0.49713586459621 -0.057688206226644 ENSG00000184588 PDE4B
ENST00000480109 0.61399678480349 0.404575991772354 0.0474512014632477 ENSG00000184588 PDE4B
ENST00000534463 0.903709325142038 0.815877666938867 -0.0150080545532487 ENSG00000184588 PDE4B
ENST00000524999 0.749685326627775 0.577201734564728 0.0303991071287136 ENSG00000184588 PDE4B
ENST00000483863 0.366891174680383 0.169917215521925 0.11878572657464 ENSG00000184588 PDE4B
ENST00000371018 0.849426984430315 0.723281878252301 0.0243648304290315 ENSG00000198160 MIER1
ENST00000355977 0.849426984430315 0.723281878252301 0.0243648304290315 ENSG00000198160 MIER1
ENST00000357692 0.844349198283102 0.714971557019228 0.0251077647611106 ENSG00000198160 MIER1
ENST00000401041 0.891689469726997 0.794331065581605 -0.0174981811152963 ENSG00000198160 MIER1
ENST00000371014 0.983597947240497 0.965535172001382 0.00300566915344784 ENSG00000198160 MIER1
ENST00000371016 0.983597947240497 0.965535172001382 0.00300566915344784 ENSG00000198160 MIER1
ENST00000371012 0.350879998897057 0.158263121886796 -0.11665147282432 ENSG00000198160 MIER1
ENST00000401042 0.990476368377996 0.980643783933437 0.0016974210455061 ENSG00000198160 MIER1
ENST00000355356 0.850658668868267 0.725708399967414 0.0242391169317967 ENSG00000198160 MIER1
ENST00000479067 0.623696630474042 0.415863669590016 -0.0646973425854659 ENSG00000198160 MIER1
ENST00000493357 0.426719180889163 0.218071438851649 0.128944735376897 ENSG00000198160 MIER1
ENST00000235345 0.744280734675672 0.569614063762738 0.0385775605045452 ENSG00000116704 SLC35D1
ENST00000506472 0.861076946389676 0.743875506211855 0.0266066886698964 ENSG00000116704 SLC35D1
ENST00000262345 0.872026070808062 0.761842231322194 -0.0259689007910739 ENSG00000081985 IL12RB2
ENST00000371000 0.872026070808062 0.761842231322194 -0.0259689007910739 ENSG00000081985 IL12RB2
ENST00000541374 0.846465054840665 0.718202181571473 -0.0317009316197834 ENSG00000081985 IL12RB2
ENST00000544434 0.861289214611854 0.744138589035289 -0.028456440513521 ENSG00000081985 IL12RB2
ENST00000441640 0.876016789682975 0.768155459187622 -0.0296128749106513 ENSG00000081985 IL12RB2
ENST00000465396 0.963109797385456 0.92703728766529 -0.00947957185746809 ENSG00000081985 IL12RB2
ENST00000370994 0.0671295529346175 0.00969057543370256 0.151461079404328 ENSG00000142864 SERBP1
ENST00000370995 0.0630199438893645 0.00869405113127794 0.152460369639987 ENSG00000142864 SERBP1
ENST00000361219 0.0937419121241702 0.0172536183302154 0.141709082652995 ENSG00000142864 SERBP1
ENST00000370990 0.103523340052967 0.0206009477333052 0.137996471922193 ENSG00000142864 SERBP1
ENST00000493607 0.26330130317095 0.098864504303184 0.106943900161831 ENSG00000142864 SERBP1
ENST00000462814 0.949961984123586 0.902072334321541 0.00771684506716044 ENSG00000142864 SERBP1
ENST00000484880 0.238289774388406 0.0833530028785745 0.123163103495357 ENSG00000142864 SERBP1
ENST00000490406 0.102980345237958 0.0203818803777243 0.17246610945042 ENSG00000142864 SERBP1
ENST00000370986 0.0374735945305701 0.00351400959476553 0.327692810766435 ENSG00000116717 GADD45A
ENST00000370985 0.00864706241737617 0.000299470237283778 0.392205156629208 ENSG00000116717 GADD45A
ENST00000460575 0.0188929538549107 0.00109102261271161 0.39571848264972 ENSG00000116717 GADD45A
ENST00000370952 0.980683918976287 0.960143848980741 0.00399189299604734 ENSG00000066557 LRRC40
ENST00000370951 0.169763811264348 0.0472970374870665 0.132140337608201 ENSG00000116754 SRSF11
ENST00000463877 0.46624997872987 0.253025625466824 0.0739209950884012 ENSG00000116754 SRSF11
ENST00000405432 0.1599641832433 0.0426387809962631 0.130000105622158 ENSG00000116754 SRSF11
ENST00000370950 0.14391199625948 0.0358511520928975 0.139808648822951 ENSG00000116754 SRSF11
ENST00000454435 0.335329608564326 0.14654411713231 0.0995811996318395 ENSG00000116754 SRSF11
ENST00000475204 0.282518189502625 0.11086465211909 0.1124844317869 ENSG00000116754 SRSF11
ENST00000395136 0.198760834705898 0.0615505534042914 0.120735995304984 ENSG00000116754 SRSF11
ENST00000436161 0.301388570606645 0.123907829178932 0.106662128980726 ENSG00000116754 SRSF11
ENST00000473950 0.288965883598687 0.115483740316574 0.113797337330687 ENSG00000116754 SRSF11
ENST00000469170 0.333310199054676 0.14524381428366 0.104047992659914 ENSG00000116754 SRSF11
ENST00000486667 0.313419680955527 0.131703839046042 0.105399047405853 ENSG00000116754 SRSF11
ENST00000481648 0.180632543491253 0.0524853798849474 0.153480121530848 ENSG00000116754 SRSF11
ENST00000463116 0.321974651112736 0.137454796521965 0.141291792749373 ENSG00000116754 SRSF11
ENST00000484162 0.106535873659016 0.0216490082896439 0.160251549175063 ENSG00000116754 SRSF11
ENST00000370949 0.106217011051067 0.0215316766599906 0.159275054369816 ENSG00000116754 SRSF11
ENST00000463859 0.105624685872668 0.0213472260447405 0.154124917258281 ENSG00000116754 SRSF11
ENST00000460795 0.117787795771389 0.0257101553965932 0.166221758633289 ENSG00000116754 SRSF11
ENST00000461935 0.0905601556710354 0.0161970925801662 0.181863313987092 ENSG00000116754 SRSF11
ENST00000489188 0.134913448126338 0.0320900661966959 0.162060263332345 ENSG00000116754 SRSF11
ENST00000370944 0.929061738051381 0.862489780917706 0.0100386310071033 ENSG00000118454 ANKRD13C
ENST00000262346 0.95764892839983 0.916705207109153 0.00627205738800273 ENSG00000118454 ANKRD13C
ENST00000464236 0.770733685315386 0.606059615606974 0.0508056058505068 ENSG00000118454 ANKRD13C
ENST00000490846 0.781848355164667 0.62190109572935 -0.0446181910117438 ENSG00000118454 ANKRD13C
ENST00000498735 0.425848239466622 0.217274759323105 -0.116886300226782 ENSG00000118454 ANKRD13C
ENST00000370932 0.858623078461024 0.739951241947793 0.0330101893787494 ENSG00000050628 PTGER3
ENST00000351052 0.858623078461024 0.739951241947793 0.0330101893787494 ENSG00000050628 PTGER3
ENST00000370931 0.858623078461024 0.739951241947793 0.0330101893787494 ENSG00000050628 PTGER3
ENST00000497146 0.858623078461024 0.739951241947793 0.0330101893787494 ENSG00000050628 PTGER3
ENST00000361210 0.858623078461024 0.739951241947793 0.0330101893787494 ENSG00000050628 PTGER3
ENST00000479353 0.858623078461024 0.739951241947793 0.0330101893787494 ENSG00000050628 PTGER3
ENST00000460330 0.857154488171508 0.737533334235689 0.0335749448570343 ENSG00000050628 PTGER3
ENST00000354608 0.83473371315357 0.700625828838676 0.0385465876600733 ENSG00000050628 PTGER3
ENST00000356595 0.766889966596904 0.600615383604632 0.0491470544125579 ENSG00000050628 PTGER3
ENST00000414819 0.766889966596904 0.600615383604632 0.0491470544125579 ENSG00000050628 PTGER3
ENST00000306666 0.999468583230579 0.998771426958192 -0.000164472701802803 ENSG00000050628 PTGER3
ENST00000450461 0.279878792802721 0.109278736766232 0.110190742267979 ENSG00000235079 ZRANB2-AS1
ENST00000426999 0.216023485616733 0.0710809741789763 0.130655138525423 ENSG00000235079 ZRANB2-AS1
ENST00000370920 0.0408231913978364 0.00408597613950688 0.166405230084855 ENSG00000132485 ZRANB2
ENST00000477096 0.203894844817369 0.0643927820099999 0.151923766522024 ENSG00000132485 ZRANB2
ENST00000254821 0.0401042337614685 0.00397241303581866 0.167008072319409 ENSG00000132485 ZRANB2
ENST00000487510 0.305818619030029 0.126888547117139 0.121668806388367 ENSG00000132485 ZRANB2
ENST00000479947 0.413915837143484 0.207341125370873 0.113725190229264 ENSG00000132485 ZRANB2
ENST00000473260 0.318922926213664 0.135359221923481 0.132234962154014 ENSG00000132485 ZRANB2
ENST00000370872 0.0991292719796825 0.0190762943770967 0.222101383477601 ENSG00000116791 CRYZ
ENST00000340866 0.103344443286457 0.020536513403367 0.220458868527834 ENSG00000116791 CRYZ
ENST00000417775 0.110862624415563 0.0231749985826471 0.199925692835725 ENSG00000116791 CRYZ
ENST00000370871 0.107314918611628 0.0219268709023057 0.21511808804512 ENSG00000116791 CRYZ
ENST00000370870 0.160528594458922 0.0428958463570006 0.189664484631095 ENSG00000116791 CRYZ
ENST00000441120 0.0831874640116527 0.0140320582606073 0.244368980878597 ENSG00000116791 CRYZ
ENST00000457880 0.321165496350724 0.136849533886037 0.108533587583775 ENSG00000162623 TYW3
ENST00000370867 0.321042500458503 0.13675003751377 0.108532807057912 ENSG00000162623 TYW3
ENST00000421739 0.409210095728627 0.203689611244116 0.104102217511101 ENSG00000162623 TYW3
ENST00000479111 0.390420469031567 0.188585217552382 0.106770407096442 ENSG00000162623 TYW3
ENST00000483990 0.402934049697289 0.198584394304958 0.118807548251947 ENSG00000162623 TYW3
ENST00000467646 0.344228849226405 0.153447049099035 0.125067286341421 ENSG00000162623 TYW3
ENST00000370841 0.20533722783177 0.0652102948421086 0.10818681887076 ENSG00000117054 ACADM
ENST00000525881 0.391101748317211 0.18908789916739 0.116290699497203 ENSG00000117054 ACADM
ENST00000526129 0.187032281933662 0.0555973323556514 0.11292886778971 ENSG00000117054 ACADM
ENST00000526196 0.209815925680043 0.0677318611184647 0.110211546265861 ENSG00000117054 ACADM
ENST00000370834 0.227483599352674 0.0773098035745544 0.105105035933984 ENSG00000117054 ACADM
ENST00000534146 0.346582393919142 0.155151114021026 0.126148790929534 ENSG00000117054 ACADM
ENST00000532509 0.159494834716709 0.0424557651980852 0.138870343562207 ENSG00000117054 ACADM
ENST00000473018 0.377076089284979 0.178012433069677 0.118295598040529 ENSG00000117054 ACADM
ENST00000541113 0.222600999412887 0.0746790199222179 0.106879020078229 ENSG00000117054 ACADM
ENST00000530953 0.177972976132246 0.0512364554429255 0.134405373593222 ENSG00000117054 ACADM
ENST00000534334 0.20273408267557 0.063726239062829 0.10926616441128 ENSG00000117054 ACADM
ENST00000525808 0.239308467151694 0.0840811892703934 0.102408055909592 ENSG00000117054 ACADM
ENST00000543667 0.239308467151694 0.0840811892703934 0.102408055909592 ENSG00000117054 ACADM
ENST00000420607 0.167098175618009 0.0460245805716161 0.117906737544287 ENSG00000117054 ACADM
ENST00000529059 0.190955394897826 0.0575833845699803 0.127093922210635 ENSG00000117054 ACADM
ENST00000526930 0.365355870659739 0.168638261416122 0.120027045897047 ENSG00000117054 ACADM
ENST00000532207 0.624934301229466 0.417456949779734 0.0638409158354081 ENSG00000117054 ACADM
ENST00000528016 0.249313268609706 0.0902523517970253 0.105550861764324 ENSG00000117054 ACADM
ENST00000481374 0.811770350597817 0.665725506663726 0.0356100350946977 ENSG00000117054 ACADM
ENST00000535300 0.0389065724589897 0.00377223521178156 0.186561362970595 ENSG00000137955 RABGGTB
ENST00000496055 0.0374555995753528 0.00350754838187151 0.187507028128701 ENSG00000137955 RABGGTB
ENST00000319942 0.0401042337614685 0.00397130997688022 0.184440740364691 ENSG00000137955 RABGGTB
ENST00000473406 0.0432011863851481 0.00453013187176976 0.181683348397186 ENSG00000137955 RABGGTB
ENST00000485459 0.0510599308107446 0.0059789009660825 0.177629174604588 ENSG00000137955 RABGGTB
ENST00000370826 0.125034804297051 0.0282814931469613 0.154406989395442 ENSG00000137955 RABGGTB
ENST00000497648 0.230437874450063 0.0788895368789472 0.129341375826201 ENSG00000137955 RABGGTB
ENST00000462042 0.0810983527467339 0.0133823274417487 0.176794227737528 ENSG00000137955 RABGGTB
ENST00000470201 0.049145328990381 0.00563364040224422 0.180027717261873 ENSG00000137955 RABGGTB
ENST00000471759 0.0428713155695486 0.00446166157975543 0.184262305711867 ENSG00000137955 RABGGTB
ENST00000491266 0.0442120184367 0.00469763209210745 0.183223328800232 ENSG00000137955 RABGGTB
ENST00000461653 0.076541127898996 0.0121005258341418 0.166370303794797 ENSG00000137955 RABGGTB
ENST00000489450 0.0855231785662542 0.0147732108576114 0.164495709787686 ENSG00000137955 RABGGTB
ENST00000467748 0.0262657653348376 0.00193501582992423 0.250202673364258 ENSG00000137955 RABGGTB
ENST00000459697 0.0548711170508049 0.00684062245541423 0.243576556896988 ENSG00000137955 RABGGTB
ENST00000328299 0.204995260929598 0.0650291244341411 -0.228502907568357 ENSG00000184005 ST6GALNAC3
ENST00000464140 0.255987112706767 0.0940221023601862 -0.218766306501907 ENSG00000184005 ST6GALNAC3
ENST00000370812 0.897834072251349 0.804907961108125 -0.0192069547250613 ENSG00000142892 PIGK
ENST00000445065 0.897834072251349 0.804907961108125 -0.0192069547250613 ENSG00000142892 PIGK
ENST00000370813 0.896638839104028 0.80277889011272 -0.0213813196495347 ENSG00000142892 PIGK
ENST00000487906 0.997801374548556 0.995751357773961 0.000463452142825968 ENSG00000142892 PIGK
ENST00000481346 0.748233433417291 0.57511964107954 -0.0535897143735218 ENSG00000036549 ZZZ3
ENST00000370801 0.444136719384323 0.232819602547306 -0.103721992089902 ENSG00000036549 ZZZ3
ENST00000476275 0.665468361766343 0.465608421690392 -0.0659437230392549 ENSG00000036549 ZZZ3
ENST00000370798 0.415940342257649 0.209120139354724 -0.109108314323681 ENSG00000036549 ZZZ3
ENST00000433749 0.181312198660854 0.0528270382777076 -0.178215540495915 ENSG00000036549 ZZZ3
ENST00000414381 0.184411564523501 0.0543973186969197 -0.178281816064597 ENSG00000036549 ZZZ3
ENST00000463166 0.191378042144485 0.0577629172478959 -0.180776621132602 ENSG00000036549 ZZZ3
ENST00000469944 0.331109621635365 0.143672601073334 -0.146008307534812 ENSG00000036549 ZZZ3
ENST00000370794 0.9863174369962 0.9710944126057 -0.00215212080935775 ENSG00000077254 USP33
ENST00000481579 0.577842858538012 0.363375625737278 0.0599538556652789 ENSG00000077254 USP33
ENST00000357428 0.820840522914308 0.679460242106455 0.025210245688708 ENSG00000077254 USP33
ENST00000370793 0.9863174369962 0.9710944126057 -0.00215212080935775 ENSG00000077254 USP33
ENST00000533928 0.533510938062275 0.316872343073335 0.105994277847202 ENSG00000077254 USP33
ENST00000370792 0.967444051737935 0.935433125536486 -0.00493877211753063 ENSG00000077254 USP33
ENST00000527390 0.111191497931919 0.023298743548905 0.181147375391011 ENSG00000077254 USP33
ENST00000461986 0.13026624457096 0.0302560877175593 0.215058845345056 ENSG00000077254 USP33
ENST00000531637 0.0658835941464697 0.00939297955730454 0.274544493806236 ENSG00000077254 USP33
ENST00000462192 0.073821195527853 0.0114013255439213 0.286367819688637 ENSG00000077254 USP33
ENST00000524536 0.0714520538839215 0.0107825997357613 -0.197476583522967 ENSG00000077254 USP33
ENST00000525113 0.0679878123389784 0.0099037160751491 -0.223402157357151 ENSG00000077254 USP33
ENST00000528150 0.0546438706265022 0.00679080898248694 -0.23541322938685 ENSG00000077254 USP33
ENST00000530709 0.0861181145345871 0.0149366053820547 -0.221357996247015 ENSG00000077254 USP33
ENST00000524778 0.0894683715366658 0.0159182217411273 -0.218870140437695 ENSG00000077254 USP33
ENST00000370791 0.20205983442575 0.063321940284976 -0.137821783421809 ENSG00000180488 FAM73A
ENST00000443751 0.0942109732146743 0.0174207484722212 -0.190277474541089 ENSG00000180488 FAM73A
ENST00000476203 0.10974906715654 0.0227751932261568 -0.222115444750053 ENSG00000180488 FAM73A
ENST00000401035 0.566618143814723 0.351741596746266 0.0949078425082362 ENSG00000162614 NEXN
ENST00000457030 0.522586508211766 0.306362669523664 0.103231947236532 ENSG00000162614 NEXN
ENST00000330010 0.550675318656221 0.335531325421934 0.0949538393353475 ENSG00000162614 NEXN
ENST00000334785 0.521824667978512 0.305391517165966 0.102628421788594 ENSG00000162614 NEXN
ENST00000440324 0.685285058348212 0.489716034040653 0.0707170524742675 ENSG00000162614 NEXN
ENST00000342754 0.513958457033467 0.297496232561375 0.10529402662588 ENSG00000162614 NEXN
ENST00000464998 0.725823116983602 0.543534275060631 0.0646857440274955 ENSG00000162614 NEXN
ENST00000480732 0.559409370585008 0.344444243628416 0.0993830932709742 ENSG00000162614 NEXN
ENST00000470735 0.0838514809036832 0.0142471264617628 0.287381369462382 ENSG00000162614 NEXN
ENST00000492724 0.118036475733808 0.0258138362403777 0.175434043333427 ENSG00000162613 FUBP1
ENST00000488814 0.123492709362439 0.027757276956633 0.184837971975106 ENSG00000162613 FUBP1
ENST00000492405 0.114885721972257 0.0246527129457272 0.176864028381454 ENSG00000162613 FUBP1
ENST00000489495 0.123212873294412 0.0276617171038152 0.209830389319656 ENSG00000162613 FUBP1
ENST00000483894 0.142070794808269 0.035007265616135 0.213690025343399 ENSG00000162613 FUBP1
ENST00000480673 0.201655069252414 0.0630854425050838 0.192885245381958 ENSG00000162613 FUBP1
ENST00000474632 0.138404257615399 0.0334539853632452 0.211417239314364 ENSG00000162613 FUBP1
ENST00000294623 0.139153956478217 0.0337428490534371 0.121691647097053 ENSG00000162613 FUBP1
ENST00000370768 0.156809160735466 0.0412758073207484 0.113061734050404 ENSG00000162613 FUBP1
ENST00000370767 0.156809160735466 0.0412787412736637 0.113061150135585 ENSG00000162613 FUBP1
ENST00000436586 0.146097327185595 0.0366829536407936 0.114489513920998 ENSG00000162613 FUBP1
ENST00000487684 0.248909380356256 0.0900343309416174 0.121602559779333 ENSG00000162613 FUBP1
ENST00000470287 0.960877135035188 0.922966053651618 0.00625268129753171 ENSG00000162613 FUBP1
ENST00000421641 0.0263121215855277 0.00194737214716665 0.200248031060209 ENSG00000162613 FUBP1
ENST00000487931 0.0421129267097704 0.00432184911776109 0.186217930747558 ENSG00000162616 DNAJB4
ENST00000477671 0.041546456082887 0.00420561092755455 0.178374024279033 ENSG00000162616 DNAJB4
ENST00000484662 0.0328807868218651 0.00281821464479253 0.18865591145153 ENSG00000162616 DNAJB4
ENST00000476882 0.0908033235025568 0.016285866848106 0.16483631060575 ENSG00000137960 GIPC2
ENST00000426517 0.0955853543467957 0.0179133142145498 0.149975423205478 ENSG00000162616 DNAJB4
ENST00000370763 0.0847313628955348 0.0145402672332211 0.211021199744028 ENSG00000162616 DNAJB4
ENST00000476396 0.0523700774320311 0.00626913330223135 0.234176216619283 ENSG00000162616 DNAJB4
ENST00000452835 0.626824499906602 0.4197544009934 0.0699736580684736 ENSG00000137959 IFI44L
ENST00000476521 0.613086723483232 0.403657542798123 0.0699248365644107 ENSG00000137959 IFI44L
ENST00000370751 0.58135108823034 0.367161735482343 0.0726607455928556 ENSG00000137959 IFI44L
ENST00000342282 0.597585001484624 0.385561436607386 0.0722547283622685 ENSG00000137959 IFI44L
ENST00000459784 0.599564384480476 0.387971763973968 0.0740005894933891 ENSG00000137959 IFI44L
ENST00000476876 0.615254396550212 0.405794802117823 0.070792446084577 ENSG00000137959 IFI44L
ENST00000486882 0.681403084605288 0.484938117981693 0.0567280764749351 ENSG00000137959 IFI44L
ENST00000462041 0.585742568659977 0.372116798412315 0.0751116475860691 ENSG00000137959 IFI44L
ENST00000450498 0.466723566150609 0.253501269815134 0.091382772958581 ENSG00000137959 IFI44L
ENST00000474002 0.757611004882226 0.588006065653551 0.0444243969558178 ENSG00000137959 IFI44L
ENST00000494910 0.448549275328441 0.236718628422652 0.0931450822872506 ENSG00000137959 IFI44L
ENST00000470323 0.551690728249024 0.336611806418016 0.068368955783521 ENSG00000137965 IFI44
ENST00000370747 0.539683946347397 0.323208057253225 0.0692727291078587 ENSG00000137965 IFI44
ENST00000545124 0.608023046716674 0.398071956127519 0.0601333628504516 ENSG00000137965 IFI44
ENST00000438486 0.61478349559861 0.405315215503855 0.0590689042591682 ENSG00000137965 IFI44
ENST00000495254 0.539680326972553 0.323199045275472 0.0692725263008459 ENSG00000137965 IFI44
ENST00000467790 0.536034831391892 0.319479478773138 0.0629333181826715 ENSG00000137965 IFI44
ENST00000472152 0.541125870018936 0.324737286536792 0.0690090750678089 ENSG00000137965 IFI44
ENST00000485662 0.249617757960048 0.0904577592058347 0.118254453084769 ENSG00000137965 IFI44
ENST00000476911 0.476223271226854 0.262167403391443 0.067849133636674 ENSG00000137965 IFI44
ENST00000446486 0.431524381090966 0.222327944140479 0.0735957584571761 ENSG00000137965 IFI44
ENST00000452901 0.110668915679039 0.0231080736444756 -0.280809031983694 ENSG00000230817 RP4-601K24.1
ENST00000417975 0.117889106612626 0.0257591809490035 -0.273698726000478 ENSG00000233008 RP11-475O6.1
ENST00000370689 0.515554510014665 0.299394305815745 -0.0837929774102937 ENSG00000142875 PRKACB
ENST00000370688 0.227471864973893 0.0772798518569517 -0.188419787785974 ENSG00000142875 PRKACB
ENST00000370685 0.915767638997879 0.837477345345568 -0.0151856478186047 ENSG00000142875 PRKACB
ENST00000470673 0.286877804115075 0.113994360919892 -0.17012486498665 ENSG00000142875 PRKACB
ENST00000446538 0.660235803458309 0.459030327506773 0.0802300241543105 ENSG00000142875 PRKACB
ENST00000370684 0.549527282865733 0.33426808608658 0.0986096920947243 ENSG00000142875 PRKACB
ENST00000436133 0.678903149020791 0.482128861541765 0.0766208185095857 ENSG00000142875 PRKACB
ENST00000370682 0.515075655566228 0.298587307952247 0.0765593789360597 ENSG00000142875 PRKACB
ENST00000394838 0.515075655566228 0.298587307952247 0.0765593789360597 ENSG00000142875 PRKACB
ENST00000432111 0.679668704063272 0.482992432911139 0.0723882402029448 ENSG00000142875 PRKACB
ENST00000450730 0.647153167910266 0.444165350082035 0.0826416664672 ENSG00000142875 PRKACB
ENST00000370680 0.668123921268971 0.469071324981853 0.07497005316677 ENSG00000142875 PRKACB
ENST00000413538 0.646474682817398 0.443218451216559 0.0828804251648796 ENSG00000142875 PRKACB
ENST00000417530 0.639713226074259 0.434778609768657 0.0844856120712807 ENSG00000142875 PRKACB
ENST00000394839 0.525297578217453 0.309031165956644 0.0762911738729768 ENSG00000142875 PRKACB
ENST00000370656 0.000489931733862252 3.48575399742198e-06 0.435982413680867 ENSG00000117133 RPF1
ENST00000370654 0.00143229436043052 1.86370832441562e-05 0.250877204436804 ENSG00000117133 RPF1
ENST00000487806 0.259286601940496 0.0963237512242049 0.129980508284892 ENSG00000174021 GNG5
ENST00000370645 0.256213980690543 0.0941834144618312 0.124264685749986 ENSG00000174021 GNG5
ENST00000370641 0.256213980690543 0.0941834144618312 0.124264685749986 ENSG00000174021 GNG5
ENST00000370638 0.0482649545604023 0.00548145425603554 -0.293228438666281 ENSG00000122432 SPATA1
ENST00000263717 0.0571707612115467 0.0073470047350235 -0.217096607241783 ENSG00000122432 SPATA1
ENST00000490879 0.0340230477544429 0.00298488038317331 -0.292406599822171 ENSG00000122432 SPATA1
ENST00000431031 0.0343767179506511 0.00303395789750895 -0.295301311724575 ENSG00000122432 SPATA1
ENST00000554297 0.0628241848545885 0.00865356336976139 -0.284621031312072 ENSG00000122432 SPATA1
ENST00000460286 0.27897428008336 0.108727634275743 -0.122553005715873 ENSG00000122432 SPATA1
ENST00000370630 0.625583831657963 0.418140605918747 -0.0613706689250487 ENSG00000117151 CTBS
ENST00000477677 0.686140180428244 0.490870863385634 -0.0503418082839089 ENSG00000117151 CTBS
ENST00000465118 0.755030264999727 0.584432684768464 -0.0401156029599045 ENSG00000117151 CTBS
ENST00000370625 0.720414088935499 0.536459526264258 -0.0476903179075887 ENSG00000117151 CTBS
ENST00000437941 0.651885201752035 0.449523831006511 0.0659892543569072 ENSG00000117155 SSX2IP
ENST00000342203 0.651885201752035 0.449523831006511 0.0659892543569072 ENSG00000117155 SSX2IP
ENST00000481102 0.703207383886475 0.512935607916685 0.0589746779119774 ENSG00000117155 SSX2IP
ENST00000476905 0.692600005323827 0.499043024230177 0.0608867486727149 ENSG00000117155 SSX2IP
ENST00000605755 0.709307148844109 0.521273536180217 0.057836172412091 ENSG00000117155 SSX2IP
ENST00000603677 0.746631012214473 0.572899999921345 0.0516870797622955 ENSG00000117155 SSX2IP
ENST00000370612 0.768729831243155 0.602992264583248 0.0478182224443753 ENSG00000117155 SSX2IP
ENST00000370608 0.99173790153312 0.982799498825977 -0.00190256072208701 ENSG00000153898 MCOLN2
ENST00000463065 0.985852231289137 0.969735228505501 -0.00335236423534229 ENSG00000153898 MCOLN2
ENST00000530971 0.427049027805945 0.218355556804722 0.121029684996072 ENSG00000153898 MCOLN2
ENST00000284027 0.957177585741928 0.915552196502751 -0.00954537323294528 ENSG00000153898 MCOLN2
ENST00000531325 0.734189937989939 0.555256164516855 -0.0551061903377899 ENSG00000153898 MCOLN2
ENST00000531874 0.41537172013913 0.208656788985463 -0.125615180920865 ENSG00000153898 MCOLN2
ENST00000370596 0.262011875509893 0.0980824924467409 -0.16169499600821 ENSG00000162643 WDR63
ENST00000294661 0.115567372562266 0.0248898556861434 0.148236969717663 ENSG00000162642 C1orf52
ENST00000471115 0.129007828273023 0.0297494664236744 0.143842327375595 ENSG00000162642 C1orf52
ENST00000344356 0.0136266857944643 0.000637977418720997 0.251200202972599 ENSG00000162642 C1orf52
ENST00000493514 0.0136266857944643 0.000637977418720997 0.251200202972599 ENSG00000162642 C1orf52
ENST00000370580 0.622478208541628 0.414609169745058 0.0617090113897067 ENSG00000142867 BCL10
ENST00000431532 0.490915988285714 0.27585307156595 0.0971726126817725 ENSG00000117174 ZNHIT6
ENST00000370574 0.499299351801518 0.283454689034625 0.0985541724205015 ENSG00000117174 ZNHIT6
ENST00000436319 0.146171798509128 0.0367088643510179 -0.207286617587415 ENSG00000171502 COL24A1
ENST00000370571 0.142182121329706 0.0350780437513888 -0.208973613605345 ENSG00000171502 COL24A1
ENST00000426639 0.141410318078538 0.0347526841309564 -0.213726071231538 ENSG00000171502 COL24A1
ENST00000359242 0.725808944047352 0.543505251759999 -0.055660855411046 ENSG00000122417 ODF2L
ENST00000460698 0.669547926093474 0.470924121597991 -0.0697879092712078 ENSG00000122417 ODF2L
ENST00000394731 0.71689712364946 0.531788473033403 -0.0573022412791725 ENSG00000122417 ODF2L
ENST00000370566 0.71689712364946 0.531788473033403 -0.0573022412791725 ENSG00000122417 ODF2L
ENST00000370567 0.71689712364946 0.531788473033403 -0.0573022412791725 ENSG00000122417 ODF2L
ENST00000317336 0.71689712364946 0.531788473033403 -0.0573022412791725 ENSG00000122417 ODF2L
ENST00000462648 0.836069217043934 0.702642942451034 -0.0407142353679326 ENSG00000122417 ODF2L
ENST00000294678 0.708398810707085 0.520077671666349 -0.0590113203659278 ENSG00000122417 ODF2L
ENST00000531412 0.944529864312451 0.892074616679931 -0.0136205637799569 ENSG00000122417 ODF2L
ENST00000476054 0.90646826816912 0.820837063982591 -0.0214010872847917 ENSG00000122417 ODF2L
ENST00000524695 0.522361394349648 0.306102695574105 -0.101524398234323 ENSG00000122417 ODF2L
ENST00000472144 0.329709850715743 0.142611550801481 -0.159702690257494 ENSG00000122417 ODF2L
ENST00000534092 0.471465704253558 0.257757423620017 -0.112989761783818 ENSG00000122417 ODF2L
ENST00000496592 0.521073344458252 0.304660874045978 -0.0998573329345142 ENSG00000122417 ODF2L
ENST00000488879 0.612160864424576 0.40263392236246 -0.0746395183875593 ENSG00000122417 ODF2L
ENST00000479890 0.615586076062298 0.406170079010708 -0.0741022238172444 ENSG00000122417 ODF2L
ENST00000486557 0.502251022933802 0.286273528518882 -0.108752687817194 ENSG00000122417 ODF2L
ENST00000472368 0.730681869359969 0.550395359932044 -0.0621504061068843 ENSG00000122417 ODF2L
ENST00000394733 0.959409251016188 0.920181154310086 0.00898788081765611 ENSG00000122417 ODF2L
ENST00000478286 0.798451671921645 0.645839558446298 -0.0449528836334085 ENSG00000122417 ODF2L
ENST00000486215 0.997166925806003 0.994572121198323 0.000723580256251001 ENSG00000122417 ODF2L
ENST00000370558 0.734466227232126 0.555530320762511 0.0311055219979581 ENSG00000097033 SH3GLB1
ENST00000535010 0.584186422676967 0.370322935863105 0.0527728131121588 ENSG00000097033 SH3GLB1
ENST00000482504 0.671571572012056 0.473294004523906 0.0428313966837357 ENSG00000097033 SH3GLB1
ENST00000602603 0.715423964991326 0.529605678578721 -0.0652413342394724 ENSG00000097033 SH3GLB1
ENST00000331835 0.0189541241552628 0.0010997165219953 0.155059891562523 ENSG00000183291 SEP15
ENST00000370554 0.0219277864912182 0.00140881415060016 0.153495439221492 ENSG00000183291 SEP15
ENST00000469566 0.0199511644883457 0.00119819762302885 0.159749816448331 ENSG00000183291 SEP15
ENST00000401030 0.0370488418062165 0.00344578232731044 0.146464704729967 ENSG00000183291 SEP15
ENST00000497861 0.0325236580706636 0.00277506469208762 0.16319020397079 ENSG00000183291 SEP15
ENST00000467557 0.0792475689073248 0.0128665488541734 0.135946856546631 ENSG00000183291 SEP15
ENST00000370551 0.214821297491491 0.0704165814320812 -0.222900479821869 ENSG00000153936 HS2ST1
ENST00000370550 0.142476380626157 0.0352116325841714 -0.227428714118756 ENSG00000153936 HS2ST1
ENST00000591456 0.0308358187856937 0.00253764905644092 -0.35676975252519 ENSG00000153936 HS2ST1
ENST00000370548 0.145635419635295 0.0365123793859638 -0.210297905198459 ENSG00000267561 RP5-1052I5.2
ENST00000356813 0.15372726904917 0.0398683589320361 -0.205814576997453 ENSG00000153936 HS2ST1
ENST00000370544 0.142879538488046 0.0354178258330803 0.162368004615242 ENSG00000143013 LMO4
ENST00000495705 0.449936297160491 0.238001179686327 0.110903576645205 ENSG00000143013 LMO4
ENST00000370542 0.134329935462972 0.0318797220332097 0.17808099314757 ENSG00000143013 LMO4
ENST00000489303 0.244740223478 0.0874019017491058 0.14259336973956 ENSG00000143013 LMO4
ENST00000316005 0.0721273852694482 0.0109838678474452 -0.249521361752035 ENSG00000065243 PKN2
ENST00000370521 0.151017995404958 0.0386958475480249 -0.169247264824593 ENSG00000065243 PKN2
ENST00000370505 0.131394033143987 0.0307047109031211 -0.184371574100031 ENSG00000065243 PKN2
ENST00000370513 0.116945281253011 0.0254276314493006 -0.191463032803786 ENSG00000065243 PKN2
ENST00000436111 0.202164441158933 0.063379898356992 -0.172095600065288 ENSG00000065243 PKN2
ENST00000544045 0.373137801142032 0.174993820525443 -0.100735640287813 ENSG00000065243 PKN2
ENST00000370500 0.488098550330955 0.273267095806722 0.0524905296782521 ENSG00000137947 GTF2B
ENST00000448623 0.473321356470389 0.259501360053455 0.0548410912396207 ENSG00000137947 GTF2B
ENST00000494819 0.583956617752503 0.370041559615752 0.0468503697612709 ENSG00000137947 GTF2B
ENST00000418217 0.551787486224495 0.336733824345421 0.0521728111058845 ENSG00000137947 GTF2B
ENST00000486078 0.796988005246965 0.643260794444161 0.0272905092974692 ENSG00000137947 GTF2B
ENST00000471296 0.938366039715109 0.880790708070953 0.0093710156108812 ENSG00000137947 GTF2B
ENST00000471471 0.996699700712379 0.993106114932411 0.000537787510455835 ENSG00000137947 GTF2B
ENST00000446900 0.452056173133034 0.240211814814217 0.0591523354755587 ENSG00000137944 CCBL2
ENST00000370491 0.582142423387912 0.36809710773969 0.0442800034256967 ENSG00000137944 CCBL2
ENST00000260508 0.581323706514722 0.367053516334918 0.0445495513871723 ENSG00000137944 CCBL2
ENST00000370485 0.576612657495879 0.361975268654261 0.045450839424505 ENSG00000137944 CCBL2
ENST00000370486 0.379388552966087 0.179878770483667 0.070411021935057 ENSG00000137944 CCBL2
ENST00000321792 0.50958266360008 0.293328318775909 0.0553414713885864 ENSG00000213516 RBMXL1
ENST00000399794 0.518396081032841 0.30224810318278 0.0541800490822706 ENSG00000213516 RBMXL1
ENST00000413769 0.905381173980782 0.818804458041466 -0.0153240880478669 ENSG00000213516 RBMXL1
ENST00000370481 0.93761512558109 0.879265380226285 0.010218430987 ENSG00000117226 GBP3
ENST00000370482 0.937626634421216 0.879307177265917 0.0102144306660291 ENSG00000117226 GBP3
ENST00000489444 0.941008799857912 0.88573765641765 0.00966389008552939 ENSG00000117226 GBP3
ENST00000493594 0.933588012350593 0.870997954561791 0.0107786752618547 ENSG00000117226 GBP3
ENST00000235878 0.926636072338563 0.857111277307768 0.0117811867592554 ENSG00000117226 GBP3
ENST00000461384 0.832646817096262 0.69739582872126 0.0262535971031141 ENSG00000117226 GBP3
ENST00000445969 0.911296027165573 0.829689380168311 0.0148285438852046 ENSG00000117226 GBP3
ENST00000564665 0.927531616356121 0.858914715026071 0.0124164382235638 ENSG00000117226 GBP3
ENST00000475853 0.998565542604042 0.99712183338582 0.000256587203538713 ENSG00000117226 GBP3
ENST00000568006 0.985852231289137 0.969719452000545 -0.00270037304416783 ENSG00000117226 GBP3
ENST00000564037 0.857984891390738 0.738791191645803 0.0261928948205903 ENSG00000117226 GBP3
ENST00000370473 0.744541762287629 0.569953797154472 0.0367152528859215 ENSG00000117228 GBP1
ENST00000484970 0.479692046331484 0.265397153090818 0.0723849974040621 ENSG00000117228 GBP1
ENST00000479889 0.405515694957938 0.20081217155427 0.084328047308243 ENSG00000117228 GBP1
ENST00000468959 0.421207336195156 0.21345623268259 0.0797296714226139 ENSG00000117228 GBP1
ENST00000495131 0.920627968005859 0.84655740581145 0.0112430901078875 ENSG00000117228 GBP1
ENST00000459831 0.810742451850503 0.664469501691654 -0.0299224951126337 ENSG00000117228 GBP1
ENST00000493139 0.973435293150438 0.946559343458764 -0.00470660054872231 ENSG00000117228 GBP1
ENST00000469194 0.975537394636213 0.950360240570459 -0.0046997437393275 ENSG00000117228 GBP1
ENST00000439531 0.670490208782495 0.471987692183655 0.0714830069968037 ENSG00000234518 PTGES3P1
ENST00000451566 0.670490208782495 0.471987692183655 0.0714830069968037 ENSG00000234518 PTGES3P1
ENST00000464839 0.100463459836366 0.0195218913330729 0.11706119495778 ENSG00000162645 GBP2
ENST00000370466 0.0953141029237088 0.017798412827504 0.118256659867487 ENSG00000162645 GBP2
ENST00000493802 0.0862697474998719 0.0149858811858687 0.125050163866835 ENSG00000162645 GBP2
ENST00000463660 0.151183383373355 0.0387873212440839 0.0944294967622818 ENSG00000162645 GBP2
ENST00000355754 0.550325271006897 0.335122615252596 0.0593299037552691 ENSG00000162654 GBP4
ENST00000471938 0.654436204737493 0.452527903499078 0.047746323864242 ENSG00000162654 GBP4
ENST00000481397 0.706046181288418 0.516886925548905 0.0418515846947373 ENSG00000162654 GBP4
ENST00000481145 0.23802486192863 0.0832136124784354 0.100123156998383 ENSG00000154451 GBP5
ENST00000343435 0.338034913085354 0.148709639379895 0.0873844013081243 ENSG00000154451 GBP5
ENST00000370459 0.350573770520301 0.158038410999041 0.0848738036100416 ENSG00000154451 GBP5
ENST00000471171 0.114961717047671 0.0246789232304591 0.128541818622853 ENSG00000154451 GBP5
ENST00000437128 0.378888892328549 0.179401608054361 0.0808610554459918 ENSG00000237568 RP4-620F22.2
ENST00000490568 0.264571051783322 0.0995357373888424 0.0976692967240575 ENSG00000154451 GBP5
ENST00000443807 0.449350282323784 0.23749958203965 0.0755372158974815 ENSG00000154451 GBP5
ENST00000513638 0.92866067828904 0.861739859426367 0.0147872417418031 ENSG00000225492 GBP1P1
ENST00000394662 0.984968590239627 0.968304695510653 0.00339203610180259 ENSG00000225492 GBP1P1
ENST00000449440 0.455838923754033 0.243597767098745 -0.113511253250269 ENSG00000197147 LRRC8B
ENST00000358200 0.711580069468569 0.524410285691123 -0.0564114467708876 ENSG00000197147 LRRC8B
ENST00000330947 0.752933065759256 0.581329259484563 -0.0444073193391216 ENSG00000197147 LRRC8B
ENST00000439853 0.958753684657618 0.919046807290394 -0.00691097763656579 ENSG00000197147 LRRC8B
ENST00000443562 0.702787010472919 0.511994087772985 0.0464984587042595 ENSG00000231999 RP5-1007M22.2
ENST00000429074 0.311702768600329 0.130662163735532 -0.142627510305341 ENSG00000230735 RP11-413E1.4
ENST00000370454 0.398533844279545 0.195076883371126 -0.0978394826062656 ENSG00000171488 LRRC8C
ENST00000479252 0.42859369360542 0.21983024414057 -0.0923015699628045 ENSG00000171488 LRRC8C
ENST00000370453 0.246843786962677 0.088798021778013 -0.142505025411136 ENSG00000271949 RP11-302M6.4
ENST00000482063 0.212631504735465 0.0692284430685114 -0.160500692458985 ENSG00000171488 LRRC8C
ENST00000525774 0.107466844861881 0.0219894746354039 -0.236561767547531 ENSG00000171492 LRRC8D
ENST00000337338 0.240282074699174 0.0846944794180613 -0.155668641049068 ENSG00000171492 LRRC8D
ENST00000394593 0.239117101098123 0.0839593666582452 -0.156646584082893 ENSG00000171492 LRRC8D
ENST00000532201 0.117012869322549 0.0254524125374937 -0.228665593128053 ENSG00000171492 LRRC8D
ENST00000414841 0.116618952594763 0.0252671932292826 -0.230662030195242 ENSG00000171492 LRRC8D
ENST00000527156 0.128032394337249 0.0293735702417353 -0.223100995366498 ENSG00000171492 LRRC8D
ENST00000441269 0.145467498022787 0.0364323671649208 -0.214335207500283 ENSG00000171492 LRRC8D
ENST00000394583 0.527667534397221 0.311482387617849 0.0659610115976672 ENSG00000162664 ZNF326
ENST00000340281 0.535399543126499 0.318659487113844 0.0641187351021695 ENSG00000162664 ZNF326
ENST00000361911 0.284134456288898 0.111929074295655 -0.163771296423303 ENSG00000162664 ZNF326
ENST00000370447 0.425769489030536 0.217199136674246 0.078938208425479 ENSG00000162664 ZNF326
ENST00000455342 0.558041420110175 0.342906594186076 0.0614515905930784 ENSG00000162664 ZNF326
ENST00000370440 0.15167759571399 0.0390050977848684 -0.174074702162995 ENSG00000122482 ZNF644
ENST00000347275 0.150839152258226 0.0386016353651193 -0.174236757486716 ENSG00000122482 ZNF644
ENST00000337393 0.154126656410085 0.0400436104402917 -0.171974434668639 ENSG00000122482 ZNF644
ENST00000361321 0.153860362340151 0.0399322685872996 -0.173609250209731 ENSG00000122482 ZNF644
ENST00000467231 0.141117000476116 0.0346394361980372 -0.179415628105946 ENSG00000122482 ZNF644
ENST00000479798 0.257915105806528 0.0953378878248623 -0.146769031056776 ENSG00000122482 ZNF644
ENST00000498303 0.121317743284845 0.0269089190714829 -0.221039526123586 ENSG00000122482 ZNF644
ENST00000474405 0.604953689765996 0.394340298246046 -0.0996623060651335 ENSG00000122482 ZNF644
ENST00000370425 0.220696485004798 0.073586953548017 -0.171628232169711 ENSG00000162669 HFM1
ENST00000294696 0.220696485004798 0.073586953548017 -0.171628232169711 ENSG00000162669 HFM1
ENST00000370424 0.220696485004798 0.073586953548017 -0.171628232169711 ENSG00000162669 HFM1
ENST00000481900 0.228066257181564 0.0776119451991492 -0.169620203596132 ENSG00000162669 HFM1
ENST00000488023 0.228066257181564 0.0776119451991492 -0.169620203596132 ENSG00000162669 HFM1
ENST00000448819 0.228066257181564 0.0776119451991492 -0.169620203596132 ENSG00000162669 HFM1
ENST00000427444 0.22807240294211 0.0776202191495322 -0.169623239043041 ENSG00000162669 HFM1
ENST00000430031 0.118755682931903 0.0260720307829318 0.237932485977507 ENSG00000097046 CDC7
ENST00000234626 0.285378346833436 0.112725351813243 0.172209233220329 ENSG00000097046 CDC7
ENST00000428239 0.298346407064916 0.121877439669854 0.168006197055167 ENSG00000097046 CDC7
ENST00000212355 0.188770678809995 0.0564557381122185 -0.149012214617545 ENSG00000069702 TGFBR3
ENST00000533089 0.143448976438137 0.0356575768952123 -0.161829828118252 ENSG00000069702 TGFBR3
ENST00000370399 0.134105725654477 0.0318062068013816 -0.178462093297979 ENSG00000069702 TGFBR3
ENST00000525962 0.0978675147425495 0.0186686783670601 -0.191786778136559 ENSG00000069702 TGFBR3
ENST00000532540 0.0989684754779013 0.0190180131951954 -0.19678926632524 ENSG00000069702 TGFBR3
ENST00000465892 0.117524645755504 0.0256109827269097 -0.19262255094842 ENSG00000069702 TGFBR3
ENST00000417833 0.163408336241046 0.044285006177995 -0.2308548090092 ENSG00000069702 TGFBR3
ENST00000370360 0.858340834795829 0.739399182550559 0.0276337890256756 ENSG00000174842 GLMN
ENST00000534881 0.858340834795829 0.739399182550559 0.0276337890256756 ENSG00000174842 GLMN
ENST00000495106 0.861418226772845 0.744326526651712 0.0270926319603031 ENSG00000174842 GLMN
ENST00000495852 0.857714438497155 0.73827146244815 -0.0288147210516643 ENSG00000174842 GLMN
ENST00000463560 0.911628231244004 0.830414052136318 -0.0189712340211682 ENSG00000174842 GLMN
ENST00000610020 0.295406898824053 0.119897361865139 -0.104581697140979 ENSG00000122484 RPAP2
ENST00000484158 0.558795092510438 0.343843528483132 -0.0789191045988147 ENSG00000122484 RPAP2
ENST00000477322 0.236046994933536 0.0821239976158745 -0.133137182584574 ENSG00000122484 RPAP2
ENST00000427103 0.74123012940349 0.565235698666226 -0.0551443717484755 ENSG00000162676 GFI1
ENST00000370332 0.657741612808933 0.456205367106198 -0.0731356545796974 ENSG00000162676 GFI1
ENST00000294702 0.758697589938187 0.589539272964649 -0.0516803962077093 ENSG00000162676 GFI1
ENST00000370331 0.384697130582279 0.184043120838968 -0.130326558305393 ENSG00000067208 EVI5
ENST00000540033 0.384697130582279 0.184043120838968 -0.130326558305393 ENSG00000067208 EVI5
ENST00000543509 0.344598253171823 0.153690383884509 -0.145065976759877 ENSG00000067208 EVI5
ENST00000491940 0.676415499076114 0.479116593569776 -0.0836954753624839 ENSG00000067208 EVI5
ENST00000468580 0.824613932836573 0.684894945611505 -0.0502161271654661 ENSG00000067208 EVI5
ENST00000474806 0.305073130154316 0.126389650510476 -0.177495410757249 ENSG00000067208 EVI5
ENST00000370321 6.73216662066771e-06 3.32979706031758e-09 0.336151264651365 ENSG00000122406 RPL5
ENST00000470843 4.23400194021955e-06 1.39611985346491e-09 0.357943619726898 ENSG00000122406 RPL5
ENST00000315741 6.21414632978259e-06 2.52191100257505e-09 0.348946597108059 ENSG00000122406 RPL5
ENST00000461952 5.07148957255013e-06 1.86522761704444e-09 0.358263594909234 ENSG00000122406 RPL5
ENST00000497519 1.34851672083838e-05 1.07744519229953e-08 0.331431242995709 ENSG00000122406 RPL5
ENST00000370310 0.235441843850882 0.0818089491163788 -0.167620615545417 ENSG00000154511 FAM69A
ENST00000540243 0.888056899694355 0.788078699331808 -0.0152774166955566 ENSG00000143033 MTF2
ENST00000545708 0.888056899694355 0.788078699331808 -0.0152774166955566 ENSG00000143033 MTF2
ENST00000370298 0.888056899694355 0.788078699331808 -0.0152774166955566 ENSG00000143033 MTF2
ENST00000474314 0.854966722629001 0.732919862675554 -0.0259910955521611 ENSG00000143033 MTF2
ENST00000473430 0.877949105596255 0.771628885328111 -0.0213204477232235 ENSG00000143033 MTF2
ENST00000494963 0.835226934762614 0.701429920600259 -0.0279768242487444 ENSG00000143033 MTF2
ENST00000471953 0.742205531951435 0.566766860053866 -0.0323389271085286 ENSG00000143033 MTF2
ENST00000370303 0.764180441256396 0.596962069338544 -0.0296909549617435 ENSG00000143033 MTF2
ENST00000467953 0.935480704466506 0.874955262930158 -0.00977513127457336 ENSG00000143033 MTF2
ENST00000497976 0.847826482742846 0.720618982475855 -0.0253861723050471 ENSG00000143033 MTF2
ENST00000476037 0.541956419256776 0.325723712220401 -0.0658048539890886 ENSG00000143033 MTF2
ENST00000487263 0.592840293541834 0.380155304866169 -0.064343816485882 ENSG00000143033 MTF2
ENST00000489480 0.893072714356353 0.796709205748314 -0.0189630403124483 ENSG00000143033 MTF2
ENST00000370282 0.685246398302247 0.489597036666502 0.0382627163492845 ENSG00000117500 TMED5
ENST00000370290 0.760171252826107 0.591651360633332 0.0299471593228742 ENSG00000117500 TMED5
ENST00000483033 0.279851446691106 0.109246764497133 0.103945511750103 ENSG00000117500 TMED5
ENST00000479918 0.884161409635243 0.781784825361688 0.0139822049762347 ENSG00000117500 TMED5
ENST00000370280 0.695868593953158 0.503630773899155 -0.0355533765627799 ENSG00000117500 TMED5
ENST00000343253 0.608946428001686 0.399139863518214 -0.0483031164766145 ENSG00000122483 CCDC18
ENST00000528942 0.847292541721367 0.719705919177708 0.0310237917864459 ENSG00000122483 CCDC18
ENST00000334652 0.694475451214914 0.501501993559635 -0.0469921929559213 ENSG00000122483 CCDC18
ENST00000557479 0.694475451214914 0.501501993559635 -0.0469921929559213 ENSG00000122483 CCDC18
ENST00000338949 0.694475451214914 0.501501993559635 -0.0469921929559213 ENSG00000122483 CCDC18
ENST00000401026 0.694216765394857 0.50116845552923 -0.0471397279117254 ENSG00000122483 CCDC18
ENST00000370276 0.706447821147315 0.517340761874238 -0.0484331291018798 ENSG00000122483 CCDC18
ENST00000481180 0.171945231506928 0.048374451068686 0.175881505595384 ENSG00000122483 CCDC18
ENST00000455267 0.649560229172275 0.446989702408213 -0.0621727581688534 ENSG00000122483 CCDC18
ENST00000421014 0.163840566031582 0.0444478572984346 -0.215050816891837 ENSG00000122483 CCDC18
ENST00000413606 0.873332738595694 0.763848169306289 -0.0233585173413875 ENSG00000223745 RP4-717I23.3
ENST00000457025 0.616928620218708 0.407869232365266 -0.0652990863641597 ENSG00000223745 RP4-717I23.3
ENST00000446528 0.523254542369806 0.306999180830958 -0.0846262733503801 ENSG00000223745 RP4-717I23.3
ENST00000451302 0.873003258945684 0.763370767111896 -0.0221306758675763 ENSG00000223745 RP4-717I23.3
ENST00000415150 0.382821305330972 0.182312274400549 -0.116714051868042 ENSG00000223745 RP4-717I23.3
ENST00000455474 0.55228239150769 0.337312149284956 -0.0773868562779347 ENSG00000223745 RP4-717I23.3
ENST00000447577 0.776382469949894 0.613890902565231 -0.0379393873883368 ENSG00000223745 RP4-717I23.3
ENST00000442860 0.336303885585432 0.147351003667793 -0.127973952350796 ENSG00000223745 RP4-717I23.3
ENST00000414430 0.304287523768557 0.125940689133632 -0.134346486209538 ENSG00000223745 RP4-717I23.3
ENST00000429859 0.560959164495309 0.346087260306954 -0.0764508947093125 ENSG00000223745 RP4-717I23.3
ENST00000427669 0.300829878390928 0.123559625130863 -0.135516317027913 ENSG00000223745 RP4-717I23.3
ENST00000424517 0.366808722246623 0.169848487735529 -0.119775966726275 ENSG00000223745 RP4-717I23.3
ENST00000450843 0.92866067828904 0.861685541251339 -0.0140282223499962 ENSG00000223745 RP4-717I23.3
ENST00000440778 0.909479777730564 0.825959890976639 -0.0188938575920649 ENSG00000223745 RP4-717I23.3
ENST00000421202 0.876641106284011 0.769146381854451 0.0247037962336139 ENSG00000223745 RP4-717I23.3
ENST00000436200 0.887599633410922 0.787402748984916 -0.0240507016631455 ENSG00000223745 RP4-717I23.3
ENST00000432741 0.846651224063121 0.71867105995902 -0.0316622783508547 ENSG00000223745 RP4-717I23.3
ENST00000411670 0.802503162916798 0.652054931281299 0.0373397329508389 ENSG00000223745 RP4-717I23.3
ENST00000452347 0.708584060337411 0.520447635379174 0.0632505061219426 ENSG00000223745 RP4-717I23.3
ENST00000438777 0.805552707338288 0.656446280406109 0.0452363560040954 ENSG00000223745 RP4-717I23.3
ENST00000449305 0.849185439127853 0.722793044535533 0.0359884323044644 ENSG00000223745 RP4-717I23.3
ENST00000457387 0.860832222411541 0.74344898772075 0.0333925777665573 ENSG00000223745 RP4-717I23.3
ENST00000445076 0.861877333924377 0.745062076249681 0.0333337530905939 ENSG00000223745 RP4-717I23.3
ENST00000370272 0.143849515364176 0.035814377949727 0.124470151618314 ENSG00000117505 DR1
ENST00000370267 0.0907213489696401 0.0162575792766811 0.149237308058289 ENSG00000117505 DR1
ENST00000481583 0.627005233366197 0.420049771050552 0.0748391153065542 ENSG00000117505 DR1
ENST00000370256 0.0164497309466964 0.000866609795213402 -0.294905724861972 ENSG00000137942 FNBP1L
ENST00000271234 0.0164497309466964 0.000866609795213402 -0.294905724861972 ENSG00000137942 FNBP1L
ENST00000260506 0.0164497309466964 0.000866609795213402 -0.294905724861972 ENSG00000137942 FNBP1L
ENST00000604705 0.0233929871950146 0.00158042498223308 -0.295763717705292 ENSG00000137942 FNBP1L
ENST00000370253 0.0176649563745664 0.000974250375391145 -0.292179101025507 ENSG00000137942 FNBP1L
ENST00000370247 0.292599123272237 0.117968002145838 -0.11922454478808 ENSG00000137936 BCAR3
ENST00000260502 0.0375954557402594 0.00353142860739512 -0.221403468641829 ENSG00000137936 BCAR3
ENST00000370244 0.0248659211826627 0.00176767486413 -0.23572417002419 ENSG00000137936 BCAR3
ENST00000539242 0.971543239764256 0.942997921914367 0.00644412335743368 ENSG00000137936 BCAR3
ENST00000370243 0.0317321019233989 0.00265655209930353 -0.22862835029258 ENSG00000137936 BCAR3
ENST00000479503 0.0190984887366832 0.00111539049628949 -0.295944490936978 ENSG00000137936 BCAR3
ENST00000436063 0.000531894005351016 4.00691235483201e-06 0.289113291656119 ENSG00000067334 DNTTIP2
ENST00000462746 0.00249102457637552 4.34599711662543e-05 0.381522503680977 ENSG00000067334 DNTTIP2
ENST00000496535 0.00366265710760678 7.8827255695735e-05 0.298560950051269 ENSG00000067334 DNTTIP2
ENST00000359208 0.000535572183400668 4.06179030657704e-06 0.289548692814766 ENSG00000067334 DNTTIP2
ENST00000460191 0.000452198423161818 3.11840320021156e-06 0.298060563525488 ENSG00000067334 DNTTIP2
ENST00000496672 7.77448835424471e-05 1.72547300189325e-07 0.346793930978847 ENSG00000067334 DNTTIP2
ENST00000528680 0.0004899772778362 3.49229207538293e-06 0.339080681218403 ENSG00000067334 DNTTIP2
ENST00000370238 0.207302139619904 0.0664444765328324 0.166251246147927 ENSG00000023909 GCLM
ENST00000467772 0.0821397409141879 0.0137097542041523 0.196239538605222 ENSG00000023909 GCLM
ENST00000462183 0.956403799085841 0.913978325457242 -0.0108137626241671 ENSG00000023909 GCLM
ENST00000394233 0.79807715473938 0.645196744211451 -0.0371915349537255 ENSG00000117528 ABCD3
ENST00000454898 0.794137796341829 0.639238122179022 -0.039592700920045 ENSG00000117528 ABCD3
ENST00000536817 0.876615679421024 0.769105753750144 -0.0243801135999239 ENSG00000117528 ABCD3
ENST00000370214 0.79807715473938 0.645192616209072 -0.0371890158786346 ENSG00000117528 ABCD3
ENST00000315713 0.259444149496247 0.096505984841153 -0.157612052305061 ENSG00000117528 ABCD3
ENST00000468860 0.201414386150644 0.0629838239608933 -0.177059835707117 ENSG00000117528 ABCD3
ENST00000484213 0.466631440128917 0.253360632558747 0.102921714829825 ENSG00000117528 ABCD3
ENST00000334047 0.0438565811769311 0.00463873033627908 0.283840701079061 ENSG00000117525 F3
ENST00000370207 0.0433585975818307 0.00455471482270518 0.284827835320173 ENSG00000117525 F3
ENST00000478217 0.0537680344382509 0.00656945141126328 0.279340721691771 ENSG00000117525 F3
ENST00000480356 0.0904653921621924 0.0161701869008743 0.242469216964844 ENSG00000117525 F3
ENST00000442418 0.753453541801847 0.582059334356913 0.0676903440395779 ENSG00000224081 LINC01057
ENST00000452922 0.742307607676671 0.566930963118539 0.0705306042753951 ENSG00000224081 LINC01057
ENST00000421997 0.766874319790153 0.600580564936619 0.0645367379359428 ENSG00000224081 LINC01057
ENST00000414374 0.769465770312925 0.603969638432939 0.0641219721319214 ENSG00000224081 LINC01057
ENST00000418366 0.770462170026823 0.605435719936994 0.0638804774047838 ENSG00000224081 LINC01057
ENST00000604534 0.779202543296571 0.617768773514798 0.0466503780250839 ENSG00000271092 TMEM56-RWDD3
ENST00000604203 0.963729492852603 0.928223669431718 0.00812737544042105 ENSG00000271092 TMEM56-RWDD3
ENST00000370202 0.976019770020414 0.951226975885922 -0.00557577003162379 ENSG00000122481 RWDD3
ENST00000429514 0.877299694763482 0.770354803627571 0.026930876305314 ENSG00000122481 RWDD3
ENST00000263893 0.976019770020414 0.951226975885922 -0.00557577003162379 ENSG00000122481 RWDD3
ENST00000492639 0.907703443913845 0.822792592901689 0.0229467279400872 ENSG00000122481 RWDD3
ENST00000495272 0.976019770020414 0.951226975885922 -0.00557577003162379 ENSG00000122481 RWDD3
ENST00000497058 0.976019770020414 0.951226975885922 -0.00557577003162379 ENSG00000122481 RWDD3
ENST00000473397 0.976019770020414 0.951226975885922 -0.00557577003162379 ENSG00000122481 RWDD3
ENST00000468715 0.0106456488992877 0.000416354835651128 0.322437497486436 ENSG00000137970 RPL7P9
ENST00000482253 0.20273408267557 0.0637294834554124 -0.14291584937887 ENSG00000117569 PTBP2
ENST00000609116 0.232241376405717 0.0800047242524858 -0.129607487839863 ENSG00000117569 PTBP2
ENST00000460706 0.0951690580483723 0.0177634614851231 -0.231487572329012 ENSG00000117569 PTBP2
ENST00000370197 0.223214088462093 0.0749455179759248 -0.134821595613821 ENSG00000117569 PTBP2
ENST00000370198 0.223214088462093 0.0749455179759248 -0.134821595613821 ENSG00000117569 PTBP2
ENST00000476419 0.208511252129671 0.0670409291565176 -0.142254725146967 ENSG00000117569 PTBP2
ENST00000426398 0.223214088462093 0.0749455179759248 -0.134821595613821 ENSG00000117569 PTBP2
ENST00000394184 0.213119613465825 0.0695470917913348 -0.14042991618696 ENSG00000117569 PTBP2
ENST00000541987 0.207423602541877 0.0665202363662199 -0.142987139425551 ENSG00000117569 PTBP2
ENST00000459735 0.301702098700523 0.124118791626738 -0.117459134476235 ENSG00000117569 PTBP2
ENST00000476783 0.420770163017244 0.213170649360176 -0.0960994283526923 ENSG00000117569 PTBP2
ENST00000492905 0.420770163017244 0.213170649360176 -0.0960994283526923 ENSG00000117569 PTBP2
ENST00000370192 0.0761239493632927 0.0120012278317703 -0.325268271099063 ENSG00000188641 DPYD
ENST00000422980 0.0888728667207205 0.0157401342264409 -0.307311134678181 ENSG00000232878 DPYD-AS1
ENST00000424982 0.18064539585231 0.0524914053236287 -0.26377974306636 ENSG00000232542 DPYD-IT1
ENST00000474241 0.327711167583592 0.141246214715642 -0.192894086529691 ENSG00000188641 DPYD
ENST00000423006 0.0404179747076549 0.00402385670837148 -0.386994791288629 ENSG00000188641 DPYD
ENST00000306031 0.0295698550439567 0.00237654325535337 -0.410685854333511 ENSG00000188641 DPYD
ENST00000460019 0.0224652537382944 0.00147612529636149 -0.435274274917717 ENSG00000188641 DPYD
ENST00000361915 0.427845384023621 0.219132944598916 -0.0985823908306249 ENSG00000162688 AGL
ENST00000294724 0.41736556370506 0.21037129947868 -0.099912394189265 ENSG00000162688 AGL
ENST00000370163 0.41736556370506 0.21037129947868 -0.099912394189265 ENSG00000162688 AGL
ENST00000370165 0.41736556370506 0.21037129947868 -0.099912394189265 ENSG00000162688 AGL
ENST00000361302 0.429998553575877 0.221057975494632 -0.0974420022421358 ENSG00000162688 AGL
ENST00000370161 0.466942061660917 0.253682486207107 -0.0911673696301093 ENSG00000162688 AGL
ENST00000361522 0.532809648741878 0.316212559575459 -0.0839377466671091 ENSG00000162688 AGL
ENST00000370155 0.877104772971063 0.770025339248377 -0.019564488891264 ENSG00000117620 SLC35A3
ENST00000465289 0.678354559051592 0.481395151633366 -0.046034967005218 ENSG00000117620 SLC35A3
ENST00000427993 0.834238583205458 0.69967208427156 -0.026100418548802 ENSG00000117620 SLC35A3
ENST00000533028 0.694475451214914 0.5014890589573 -0.0443069238794823 ENSG00000117620 SLC35A3
ENST00000370153 0.879453605581632 0.774021302899928 -0.0194487413431052 ENSG00000117620 SLC35A3
ENST00000422078 0.753556881018366 0.582334082064779 -0.046130845938941 ENSG00000117620 SLC35A3
ENST00000370156 0.944957800816851 0.892814346265752 -0.00981869430966339 ENSG00000117620 SLC35A3
ENST00000370152 0.179729168944364 0.0520519378822258 0.0832696795108007 ENSG00000156875 HIAT1
ENST00000432294 0.0285487614342408 0.00223248779966428 0.141350825254229 ENSG00000241073 RP4-714D9.2
ENST00000421661 0.38964590180193 0.187954113824178 0.0983325955295145 ENSG00000156875 HIAT1
ENST00000287482 0.228484508276336 0.0778499023380095 0.150027362561503 ENSG00000156876 SASS6
ENST00000462159 0.228484508276336 0.0778499023380095 0.150027362561503 ENSG00000156876 SASS6
ENST00000535161 0.423218508877573 0.214871146147219 0.1093394360867 ENSG00000156876 SASS6
ENST00000370143 0.0122739550580886 0.000530199747495061 0.336543901515707 ENSG00000122435 TRMT13
ENST00000370141 0.0810891366973397 0.01337692313606 0.209008613081834 ENSG00000122435 TRMT13
ENST00000482437 0.00906189868635187 0.000322090997904813 0.301423353380524 ENSG00000122435 TRMT13
ENST00000370139 0.00894317698826597 0.000315555073624966 0.3410637496677 ENSG00000122435 TRMT13
ENST00000370138 0.39974027221432 0.195931034122245 0.137024259596769 ENSG00000122477 LRRC39
ENST00000342895 0.39974027221432 0.195931034122245 0.137024259596769 ENSG00000122477 LRRC39
ENST00000370137 0.39974027221432 0.195931034122245 0.137024259596769 ENSG00000122477 LRRC39
ENST00000370132 0.148496133480856 0.0376296923662777 0.161026791437866 ENSG00000137992 DBT
ENST00000370128 0.10128981676713 0.0198134956730021 0.174544560108091 ENSG00000137996 RTCA
ENST00000498617 0.601103487438523 0.389783402824752 0.0859846906808233 ENSG00000137996 RTCA
ENST00000483474 0.477504056005893 0.263185889273693 0.117152710444002 ENSG00000137996 RTCA
ENST00000260563 0.106974229513442 0.0218061259321442 0.178183900760104 ENSG00000137996 RTCA
ENST00000542213 0.344722463740282 0.153758897270079 -0.129558457137586 ENSG00000079335 CDC14A
ENST00000455467 0.24142179039575 0.0853901371255176 -0.162446919623001 ENSG00000079335 CDC14A
ENST00000370125 0.56829660274716 0.353459316526183 -0.0758244432096498 ENSG00000079335 CDC14A
ENST00000361544 0.343240605052435 0.152731289908413 -0.129668113267906 ENSG00000079335 CDC14A
ENST00000370124 0.303353769613584 0.125419567398894 -0.141107622868022 ENSG00000079335 CDC14A
ENST00000336454 0.568627500667143 0.353767795468958 -0.0758150145634718 ENSG00000079335 CDC14A
ENST00000544534 0.563599339307817 0.348850320240974 -0.0794010712654779 ENSG00000079335 CDC14A
ENST00000469387 0.379202170743331 0.179682837539015 -0.159342618738072 ENSG00000079335 CDC14A
ENST00000370112 0.814640362900876 0.670247037448719 0.0284859204225076 ENSG00000162695 SLC30A7
ENST00000357650 0.706820048886677 0.517901664475228 -0.0530564065468347 ENSG00000162695 SLC30A7
ENST00000370111 0.694918825720694 0.501951593869577 -0.0593598413324257 ENSG00000162695 SLC30A7
ENST00000370105 0.893411435248355 0.797205311490028 0.02008847431041 ENSG00000117543 DPH5
ENST00000488789 0.882309829033843 0.778853185403021 0.0218197704506779 ENSG00000117543 DPH5
ENST00000370109 0.856782555577747 0.737009693474913 0.0263237252922626 ENSG00000117543 DPH5
ENST00000492067 0.963169944022762 0.92713505074607 -0.00783449810610728 ENSG00000117543 DPH5
ENST00000481871 0.940136816842856 0.883852358980812 0.0122296716788783 ENSG00000117543 DPH5
ENST00000464270 0.854332713023374 0.731839494360258 0.0267246577133387 ENSG00000117543 DPH5
ENST00000342173 0.847755884908758 0.720443363379197 0.027874662593329 ENSG00000117543 DPH5
ENST00000466807 0.831963920083665 0.696486218956534 0.0302906439401904 ENSG00000117543 DPH5
ENST00000477293 0.842315766393142 0.711786199499575 0.0287688920815026 ENSG00000117543 DPH5
ENST00000498372 0.842390670702319 0.711930949955613 0.0287664740263998 ENSG00000117543 DPH5
ENST00000488176 0.854836851599032 0.732765291865771 0.0265632085554344 ENSG00000117543 DPH5
ENST00000490732 0.847371478110629 0.719927237667839 0.0279827176678304 ENSG00000117543 DPH5
ENST00000476507 0.417230300692973 0.210260789198934 0.122630425903543 ENSG00000117543 DPH5
ENST00000453011 0.18324460917016 0.0538827577762843 -0.182702626511242 ENSG00000233184 RP11-421L21.3
ENST00000446527 0.233098229974306 0.0804861434277802 -0.157506315493762 ENSG00000233184 RP11-421L21.3
ENST00000416329 0.300517241395617 0.123345942164918 -0.147950366188893 ENSG00000233184 RP11-421L21.3
ENST00000454721 0.68141997680478 0.484961997144372 -0.0733937297679202 ENSG00000233184 RP11-421L21.3
ENST00000449473 0.936466076668646 0.876988307335018 -0.0143559797202116 ENSG00000233184 RP11-421L21.3
ENST00000305352 0.142641592224343 0.0352904525188647 0.130217355911979 ENSG00000170989 S1PR1
ENST00000475821 0.499477706942054 0.283640275638418 0.0825965993086486 ENSG00000170989 S1PR1
ENST00000475289 0.870772516062949 0.759675857704125 -0.0296176989730933 ENSG00000170989 S1PR1
ENST00000524631 0.827837656830163 0.690074440914308 0.0306310929743742 ENSG00000185946 RNPC3
ENST00000531883 0.94359429476044 0.890391831269189 -0.0128857158166686 ENSG00000185946 RNPC3
ENST00000533099 0.781553255650788 0.621481035908816 0.036251611794004 ENSG00000185946 RNPC3
ENST00000527062 0.99173790153312 0.982784707889944 0.00176643276408759 ENSG00000185946 RNPC3
ENST00000423855 0.762643035156535 0.595235144551821 0.0399932477616323 ENSG00000185946 RNPC3
ENST00000533834 0.764563853881464 0.597562163895409 0.0534894472998995 ENSG00000185946 RNPC3
ENST00000477657 0.600484326853139 0.389095586271836 0.0911063109796289 ENSG00000240038 AMY2B
ENST00000361355 0.4605391770067 0.24775664362013 0.122448750582212 ENSG00000240038 AMY2B
ENST00000361318 0.389643627492551 0.187948075181379 0.127761174673207 ENSG00000198890 PRMT6
ENST00000370078 0.390989256448736 0.189007997005918 0.127612011313502 ENSG00000198890 PRMT6
ENST00000370056 0.205465580596285 0.0652835603271324 -0.223511081618656 ENSG00000134215 VAV3
ENST00000527011 0.202066309540491 0.0633311947707564 -0.225585248386394 ENSG00000134215 VAV3
ENST00000529413 0.225689192094837 0.0762896960716921 -0.19415184743004 ENSG00000134215 VAV3
ENST00000544443 0.225689192094837 0.0762896960716921 -0.19415184743004 ENSG00000134215 VAV3
ENST00000525460 0.202030708179682 0.0633091125929578 -0.205250299486939 ENSG00000134215 VAV3
ENST00000415432 0.196355523095047 0.0603734090287421 -0.205520269783711 ENSG00000134215 VAV3
ENST00000343258 0.212144476835417 0.0689301394612983 -0.1912968721377 ENSG00000134215 VAV3
ENST00000525231 0.204922664826601 0.0649779405566861 -0.235063342718092 ENSG00000134215 VAV3
ENST00000529809 0.0898945199103638 0.0160225438531421 -0.291775401292387 ENSG00000134215 VAV3
ENST00000469325 0.239136645643021 0.083975327599361 -0.226500118259657 ENSG00000134215 VAV3
ENST00000371846 0.227184956045753 0.0771535669371358 -0.230906128419173 ENSG00000134215 VAV3
ENST00000490388 0.227184956045753 0.0771535669371358 -0.230906128419173 ENSG00000134215 VAV3
ENST00000530671 0.242416148351352 0.0860339060933956 -0.231427843089276 ENSG00000134215 VAV3
ENST00000565488 0.142182121329706 0.0350892503531541 -0.219103525555065 ENSG00000085491 SLC25A24
ENST00000264128 0.144093795481836 0.0359165435180724 -0.218529817384471 ENSG00000085491 SLC25A24
ENST00000370041 0.187977911433168 0.0560596142974121 -0.195259043014783 ENSG00000085491 SLC25A24
ENST00000405454 0.101399368678775 0.0198567869596571 -0.315426421378682 ENSG00000162636 FAM102B
ENST00000370035 0.102932236767469 0.0203567004222781 -0.314532971489764 ENSG00000162636 FAM102B
ENST00000483371 0.301876533810835 0.124386941370043 -0.206067434017114 ENSG00000162636 FAM102B
ENST00000370025 0.0232660369438243 0.00156463099129277 0.219021069132612 ENSG00000134186 PRPF38B
ENST00000370022 0.514662404058822 0.298164784778834 0.0703503628323278 ENSG00000134186 PRPF38B
ENST00000467302 0.514662404058822 0.298164784778834 0.0703503628323278 ENSG00000134186 PRPF38B
ENST00000370021 0.0231637159993413 0.00155413227501752 0.219178123472341 ENSG00000134186 PRPF38B
ENST00000485810 0.631044841972306 0.424692778492104 0.0586344569297325 ENSG00000134186 PRPF38B
ENST00000483586 0.0124174709717978 0.000541581264071183 0.313915576132742 ENSG00000116266 STXBP3
ENST00000469338 0.00789917245022499 0.000263873433530661 0.347810000549352 ENSG00000116266 STXBP3
ENST00000370008 0.0980337217047453 0.0187166336395085 0.158348169428257 ENSG00000116266 STXBP3
ENST00000486601 0.636043403074761 0.430370858874754 0.079298995665598 ENSG00000116266 STXBP3
ENST00000485167 0.429410180303123 0.220559445812004 0.0955026202233197 ENSG00000116266 STXBP3
ENST00000495245 0.149660750885017 0.0381317348714092 -0.175704538004999 ENSG00000116266 STXBP3
ENST00000472099 0.175447022978051 0.0500324681364966 0.182215840358958 ENSG00000116266 STXBP3
ENST00000357393 0.396988292119128 0.193798170967444 -0.0886177106010623 ENSG00000162641 AKNAD1
ENST00000406462 0.253641649987951 0.0928132216499982 -0.146134283248512 ENSG00000121957 GPSM2
ENST00000264126 0.0510953349553063 0.00599276674276059 -0.277296774861644 ENSG00000121957 GPSM2
ENST00000369968 0.994609219808601 0.988699378044007 -0.00117217170126911 ENSG00000121940 CLCC1
ENST00000369969 0.994609219808601 0.988699378044007 -0.00117217170126911 ENSG00000121940 CLCC1
ENST00000356970 0.834490916562473 0.7001680413182 -0.027907450955107 ENSG00000121940 CLCC1
ENST00000369971 0.834490916562473 0.7001680413182 -0.027907450955107 ENSG00000121940 CLCC1
ENST00000415331 0.834490916562473 0.7001680413182 -0.027907450955107 ENSG00000121940 CLCC1
ENST00000369976 0.834427643291698 0.700006278118836 -0.0281564946511436 ENSG00000121940 CLCC1
ENST00000473062 0.955560691005709 0.912381708861723 -0.0101137338828741 ENSG00000121940 CLCC1
ENST00000482889 0.925290811662815 0.854999220516839 -0.0170536926893122 ENSG00000121940 CLCC1
ENST00000369970 0.976473469529615 0.95192850546357 -0.00543875446583397 ENSG00000121940 CLCC1
ENST00000302500 0.985757803146382 0.969568122042076 -0.00343337610427978 ENSG00000121940 CLCC1
ENST00000348264 0.985757803146382 0.969568122042076 -0.00343337610427978 ENSG00000121940 CLCC1
ENST00000400794 0.255745846962388 0.0939010528269892 0.115268686367715 ENSG00000085433 WDR47
ENST00000361054 0.248093047593842 0.0894991342905114 0.116730924302308 ENSG00000085433 WDR47
ENST00000369962 0.248093047593842 0.0894991342905114 0.116730924302308 ENSG00000085433 WDR47
ENST00000369965 0.247900165569045 0.0893666735104643 0.116704119881683 ENSG00000085433 WDR47
ENST00000357672 0.247900165569045 0.0893666735104643 0.116704119881683 ENSG00000085433 WDR47
ENST00000461096 0.167843317943308 0.0464163320969987 0.16322697873251 ENSG00000197780 TAF13
ENST00000338366 0.111649462544531 0.0234523519338978 0.183905823057738 ENSG00000197780 TAF13
ENST00000338272 0.0222134635213789 0.00144887562321435 0.20780634044471 ENSG00000215717 TMEM167B
ENST00000479160 0.02254603851284 0.00148457871856266 0.216287010195385 ENSG00000215717 TMEM167B
ENST00000473828 0.0332570127695812 0.00286596578020678 0.25929204658223 ENSG00000215717 TMEM167B
ENST00000602755 0.0265608718576391 0.00197941281701396 0.340654503086178 ENSG00000270066 SCARNA2
ENST00000458748 0.0265608718576391 0.00198018359418828 0.340644364597953 ENSG00000270066 SCARNA2
ENST00000234677 0.0155918512903602 0.000796103909892075 0.209687905532659 ENSG00000031698 SARS
ENST00000482384 0.19497370741875 0.0597531977143195 0.185026914169653 ENSG00000031698 SARS
ENST00000477544 0.00526879084608457 0.000142803680524146 0.236177275062913 ENSG00000031698 SARS
ENST00000369923 0.0154504400303122 0.000785748440349423 0.209974389082935 ENSG00000031698 SARS
ENST00000471705 0.0891126274540052 0.0158126454885321 0.189964431199108 ENSG00000031698 SARS
ENST00000468588 0.626748378326883 0.419639043546722 0.0768279404100933 ENSG00000031698 SARS
ENST00000256637 0.372238734635933 0.174260601288728 0.11523737251687 ENSG00000134243 SORT1
ENST00000538502 0.90266527308662 0.813509190058102 0.022237584058306 ENSG00000134243 SORT1
ENST00000271308 0.000598288494969869 5.10650801667371e-06 0.237193492662172 ENSG00000143106 PSMA5
ENST00000538610 0.000489931733862252 3.48252403895912e-06 0.24000844182993 ENSG00000143106 PSMA5
ENST00000490870 0.000526591962201991 3.9409841100131e-06 0.244461662331351 ENSG00000143106 PSMA5
ENST00000477897 0.000987890114533531 1.08498774785801e-05 0.317069803153852 ENSG00000143106 PSMA5
ENST00000484563 0.00106580474452468 1.21111103499571e-05 0.262720575172536 ENSG00000143106 PSMA5
ENST00000491287 1.57489387093654e-05 1.31823710186191e-08 0.378841127086956 ENSG00000143106 PSMA5
ENST00000463678 0.472451033802886 0.258627323719109 -0.114046194617273 ENSG00000162650 ATXN7L2
ENST00000369870 0.450270499563602 0.238462388694552 -0.119865017040766 ENSG00000162650 ATXN7L2
ENST00000496961 0.60142245969197 0.390478394438437 0.0854613877529704 ENSG00000174151 CYB561D1
ENST00000310611 0.579847687697839 0.36567541050682 0.0882348285904593 ENSG00000174151 CYB561D1
ENST00000420578 0.601242642718652 0.390129716552132 0.0854521530162126 ENSG00000174151 CYB561D1
ENST00000528785 0.579494588982195 0.365194837711917 0.0884112658068394 ENSG00000174151 CYB561D1
ENST00000430195 0.579365246741602 0.365072975219315 0.0882565624682983 ENSG00000174151 CYB561D1
ENST00000369851 0.999438775535058 0.998707231153831 8.67372378586375e-05 ENSG00000065135 GNAI3
ENST00000526301 0.883823363218648 0.781265441764363 0.027030075300091 ENSG00000116337 AMPD2
ENST00000342115 0.89628629570872 0.80216770942504 0.0227593421338076 ENSG00000116337 AMPD2
ENST00000528667 0.881117221971336 0.776905985657584 0.0266803555076248 ENSG00000116337 AMPD2
ENST00000256578 0.916926996264339 0.839522715059742 0.018773398702455 ENSG00000116337 AMPD2
ENST00000358729 0.854721191963009 0.732572123100329 0.0315971572687208 ENSG00000116337 AMPD2
ENST00000369840 0.906591575365021 0.821083375669527 0.02132334342718 ENSG00000116337 AMPD2
ENST00000528454 0.913088848181682 0.832597060480097 -0.0215201170790531 ENSG00000116337 AMPD2
ENST00000393688 0.914505368890048 0.835116792478477 0.0208059876972195 ENSG00000116337 AMPD2
ENST00000429410 0.149216680548175 0.0379736902112776 0.21904063193122 ENSG00000134201 GSTM5
ENST00000431955 0.183388434829683 0.0539567020539433 0.20441050290215 ENSG00000241720 RP4-735C1.4
ENST00000256594 0.183507668269631 0.0540143243230167 0.205691205661884 ENSG00000134202 GSTM3
ENST00000540225 0.187959543262401 0.0560472659064283 0.203948663815085 ENSG00000134202 GSTM3
ENST00000527192 0.913797926990686 0.833746709176714 0.0197358782048786 ENSG00000184371 CSF1
ENST00000525659 0.927568113734916 0.859044798125244 0.0166294314962055 ENSG00000184371 CSF1
ENST00000357302 0.71520692305018 0.529296167305245 0.0618738422992613 ENSG00000184371 CSF1
ENST00000344188 0.856263480973878 0.735713311001893 -0.0289053056516303 ENSG00000184371 CSF1
ENST00000329608 0.835136794178211 0.70125012055479 -0.031404837604423 ENSG00000184371 CSF1
ENST00000488198 0.902301011861151 0.81282069647378 -0.0209204037962992 ENSG00000184371 CSF1
ENST00000369802 0.892716751735009 0.795836888138351 -0.0227517018833135 ENSG00000184371 CSF1
ENST00000420111 0.920790718628438 0.846823284140178 -0.0161672374567043 ENSG00000184371 CSF1
ENST00000369801 0.951511374232421 0.905432389892429 -0.0105598506025894 ENSG00000184371 CSF1
ENST00000526001 0.900766511028338 0.810362702100672 -0.0256851473875864 ENSG00000184371 CSF1
ENST00000369799 0.334980373324809 0.146297428204406 0.0742461524181572 ENSG00000168710 AHCYL1
ENST00000475081 0.887343179321189 0.787000963803734 0.0169652258930412 ENSG00000168710 AHCYL1
ENST00000359172 0.273008114317321 0.10520766723711 0.0953217026589745 ENSG00000168710 AHCYL1
ENST00000393614 0.405284228065872 0.200646537221218 0.0779179980688538 ENSG00000168710 AHCYL1
ENST00000481423 0.503668310260071 0.28787342724782 0.0794710399565465 ENSG00000168710 AHCYL1
ENST00000369796 0.352372826395246 0.15951822433725 0.077410062649848 ENSG00000143093 STRIP1
ENST00000369795 0.338176811189418 0.148871398454355 0.0796766045110582 ENSG00000143093 STRIP1
ENST00000369794 0.982073814440862 0.962357608375423 -0.00430958989423613 ENSG00000143093 STRIP1
ENST00000485775 0.338176811189418 0.148871398454355 0.0796766045110582 ENSG00000143093 STRIP1
ENST00000473429 0.341681051147164 0.151483654863698 0.0814816889733228 ENSG00000143093 STRIP1
ENST00000535003 0.58530326867339 0.37166943135671 0.0708900963522597 ENSG00000143093 STRIP1
ENST00000469655 0.994766381194641 0.989101826912378 -0.00126732468081851 ENSG00000116396 KCNC4
ENST00000369787 0.985852231289137 0.969821873444385 0.00354834900936047 ENSG00000116396 KCNC4
ENST00000413138 0.983034380706803 0.964286664314303 0.00419987882114147 ENSG00000116396 KCNC4
ENST00000438661 0.970197338036068 0.940420831275798 0.00702554685628528 ENSG00000116396 KCNC4
ENST00000412512 0.828392482216326 0.69099425438413 0.0315248058767189 ENSG00000116396 KCNC4
ENST00000459877 0.710226981915136 0.52254424316505 0.0661902796708364 ENSG00000116396 KCNC4
ENST00000369784 0.137457869254717 0.0330381499327653 0.143550370568335 ENSG00000162775 RBM15
ENST00000602849 0.290358051731793 0.116452543157466 0.123067562540442 ENSG00000162775 RBM15
ENST00000487146 0.16312398156066 0.0441236346970735 0.135494415040304 ENSG00000162775 RBM15
ENST00000369779 0.774838192824514 0.611527654757924 -0.0518356481729471 ENSG00000168679 SLC16A4
ENST00000472422 0.758700581906153 0.589566261601004 -0.0551495285133876 ENSG00000168679 SLC16A4
ENST00000369781 0.758700581906153 0.589566261601004 -0.0551495285133876 ENSG00000168679 SLC16A4
ENST00000461647 0.758606976405428 0.589271031868726 -0.055173434766528 ENSG00000168679 SLC16A4
ENST00000437429 0.844775551038273 0.715643278157305 -0.037530922071101 ENSG00000168679 SLC16A4
ENST00000528649 0.844775551038273 0.715643278157305 -0.037530922071101 ENSG00000168679 SLC16A4
ENST00000492412 0.833370004828647 0.698582843489652 -0.0397710040026027 ENSG00000168679 SLC16A4
ENST00000541986 0.833370004828647 0.698582843489652 -0.0397710040026027 ENSG00000168679 SLC16A4
ENST00000590413 0.000524177521080603 3.90889514769048e-06 0.36687071068898 ENSG00000224699 LAMTOR5-AS1
ENST00000474861 0.000234318858652865 1.19213653869818e-06 0.40219258694835 ENSG00000134248 LAMTOR5
ENST00000464240 0.000234318858652865 1.19213653869818e-06 0.40219258694835 ENSG00000134248 LAMTOR5
ENST00000483260 0.000234318858652865 1.19213653869818e-06 0.40219258694835 ENSG00000134248 LAMTOR5
ENST00000602318 0.000234318858652865 1.19213653869818e-06 0.40219258694835 ENSG00000134248 LAMTOR5
ENST00000256644 0.000234318858652865 1.19929123072364e-06 0.401725953262038 ENSG00000134248 LAMTOR5
ENST00000602858 0.000110096760854874 2.9577427593625e-07 0.418262441196204 ENSG00000134248 LAMTOR5
ENST00000531779 0.000347258939334252 2.09192132129067e-06 0.4093590115422 ENSG00000134248 LAMTOR5
ENST00000457535 0.0730580963122373 0.0112213900372544 0.288009277018259 ENSG00000224699 LAMTOR5-AS1
ENST00000566942 0.607397236516951 0.397284782195628 0.0803768527013444 ENSG00000259834 RP11-284N8.3
ENST00000369769 0.796350492662239 0.642493759558668 -0.0341573064393324 ENSG00000177272 KCNA3
ENST00000429072 0.513887752645011 0.297396650966355 0.0478157761444858 ENSG00000143119 CD53
ENST00000271324 0.537638252408013 0.321048790293358 0.0463296308080082 ENSG00000143119 CD53
ENST00000471220 0.715834851718281 0.530235261248674 0.0387194946776133 ENSG00000143119 CD53
ENST00000476408 0.453848238590363 0.241756927295782 0.0552150213047619 ENSG00000143119 CD53
ENST00000497404 0.441590338668634 0.230758253830087 0.0615849733108555 ENSG00000143119 CD53
ENST00000464329 0.330430330131054 0.143127979865031 0.0839933170855857 ENSG00000143119 CD53
ENST00000440689 0.812030041079935 0.666482538599495 0.0307589622358071 ENSG00000232811 RP11-96K19.2
ENST00000369763 0.839823834115989 0.708295812207322 -0.0242893289658864 ENSG00000121931 LRIF1
ENST00000494675 0.971867005738159 0.94377715277586 0.00532014741403744 ENSG00000121931 LRIF1
ENST00000485275 0.824296912656665 0.684307566335988 -0.0265565965848221 ENSG00000121931 LRIF1
ENST00000484310 0.601134607557548 0.38982645387749 0.0718528313737728 ENSG00000156171 DRAM2
ENST00000286692 0.587465289013088 0.374383395978537 0.0740795815925359 ENSG00000156171 DRAM2
ENST00000539140 0.60559170717299 0.394966403698775 0.0709587427033763 ENSG00000156171 DRAM2
ENST00000461449 0.484857960789326 0.26998932763953 0.0966774119831576 ENSG00000156171 DRAM2
ENST00000496430 0.725891705241987 0.54364087342619 0.0507893761079935 ENSG00000156171 DRAM2
ENST00000480600 0.72192877710987 0.538525264046274 0.0514641006776114 ENSG00000156171 DRAM2
ENST00000462092 0.65116967164412 0.448675310848764 0.0640559313080132 ENSG00000156171 DRAM2
ENST00000490780 0.79124782611223 0.634924951855079 0.0447883197265127 ENSG00000156171 DRAM2
ENST00000463682 0.789474200407459 0.632640669967605 0.0450688010187798 ENSG00000156171 DRAM2
ENST00000498239 0.679750346640493 0.483092579899048 0.0532612533282057 ENSG00000134255 CEPT1
ENST00000545121 0.688931370979145 0.494179507462676 0.051397573390092 ENSG00000134255 CEPT1
ENST00000480324 0.833998834855841 0.699384970921658 -0.0276764135312867 ENSG00000134255 CEPT1
ENST00000476865 0.682898384074265 0.48672423952555 -0.0495761107314073 ENSG00000134255 CEPT1
ENST00000357172 0.696072153167929 0.503888662515872 0.0503647986533469 ENSG00000134255 CEPT1
ENST00000460443 0.996723993266394 0.99334517615069 -0.000623991536687643 ENSG00000134255 CEPT1
ENST00000478042 0.691501755742366 0.497819875265889 0.0514182808436117 ENSG00000134255 CEPT1
ENST00000473474 0.60559170717299 0.39498148830493 0.0751944885066662 ENSG00000134255 CEPT1
ENST00000467362 0.198352301745291 0.0613303939781985 0.16379392895385 ENSG00000134255 CEPT1
ENST00000468692 0.699209980670538 0.507598956417792 -0.0465303546171405 ENSG00000162777 DENND2D
ENST00000357640 0.788467285365698 0.631257937822467 -0.0206677771534487 ENSG00000162777 DENND2D
ENST00000369752 0.836870265194201 0.703804228053132 -0.0161732628471234 ENSG00000162777 DENND2D
ENST00000473682 0.983012818007927 0.964177526912111 -0.00247397305141861 ENSG00000162777 DENND2D
ENST00000463713 0.907711027482234 0.82293769227807 0.0120300351545516 ENSG00000162777 DENND2D
ENST00000477586 0.646474682817398 0.443212224898758 -0.0480242704163816 ENSG00000162777 DENND2D
ENST00000473822 0.567785250408514 0.352962962831631 0.0610431797637779 ENSG00000162777 DENND2D
ENST00000488786 0.880758288594478 0.776329509392578 -0.0238962232720813 ENSG00000162777 DENND2D
ENST00000445067 0.692600005323827 0.499049705801816 -0.0643554649857322 ENSG00000064886 CHI3L2
ENST00000445680 0.0018040908589385 2.68382825305626e-05 0.380651969618714 ENSG00000243960 RP11-552M11.4
ENST00000416099 0.0015074068711818 1.99203292298217e-05 0.393555128967249 ENSG00000243960 RP11-552M11.4
ENST00000235090 0.0207325860040617 0.00127899627119917 0.248340442106621 ENSG00000116455 WDR77
ENST00000411751 0.210159395818714 0.0679475278285498 0.148627843252727 ENSG00000116455 WDR77
ENST00000449340 0.229933521165534 0.0786293908016166 0.150123778046847 ENSG00000116455 WDR77
ENST00000497278 0.161566324419131 0.0433936169741264 0.178751768759934 ENSG00000116455 WDR77
ENST00000459665 0.558583221909423 0.343470404963982 0.0919942934577937 ENSG00000116455 WDR77
ENST00000493119 0.186574928092083 0.0553825985089927 0.13608643602651 ENSG00000116459 ATP5F1
ENST00000369722 0.333267056779445 0.145200462506038 0.0916518142372268 ENSG00000116459 ATP5F1
ENST00000369721 0.238526759382778 0.0834798281791647 0.10849543000415 ENSG00000116459 ATP5F1
ENST00000483994 0.173421779255962 0.0491027148771407 0.123247950154155 ENSG00000116459 ATP5F1
ENST00000468818 0.238877097956788 0.083717161671815 0.10848223361561 ENSG00000116459 ATP5F1
ENST00000464154 0.0680089614072711 0.00991369692346447 0.156192860938074 ENSG00000116459 ATP5F1
ENST00000356415 0.869537259639296 0.757629962255216 -0.0205669003529229 ENSG00000116473 RAP1A
ENST00000433097 0.580829605551047 0.366596664292441 -0.0706721283763009 ENSG00000116473 RAP1A
ENST00000369709 0.84131986867007 0.710443146931236 -0.0246036109053288 ENSG00000116473 RAP1A
ENST00000436150 0.842759269181603 0.71263125266561 -0.0245705710505701 ENSG00000116473 RAP1A
ENST00000545460 0.760887485002345 0.592866761044438 -0.0379826637346011 ENSG00000116473 RAP1A
ENST00000494982 0.951781117601173 0.906079951209282 -0.00782693045055783 ENSG00000116473 RAP1A
ENST00000527570 0.007658944297788 0.000249999704684545 0.174309441936033 ENSG00000197852 FAM212B
ENST00000533164 0.281207756450742 0.110047276357648 0.14125032025694 ENSG00000064703 DDX20
ENST00000369702 0.201775229089228 0.0631529597805081 0.14529602783477 ENSG00000064703 DDX20
ENST00000536167 0.265807745220029 0.100280374565794 0.147350298828617 ENSG00000064703 DDX20
ENST00000475700 0.306040519420016 0.127011667184535 0.121832381415345 ENSG00000064703 DDX20
ENST00000271277 0.28259147765738 0.1109184989476 -0.168319563540253 ENSG00000143079 CTTNBP2NL
ENST00000441739 0.539762192997221 0.323327490310712 -0.110667780488212 ENSG00000143079 CTTNBP2NL
ENST00000360743 0.949200943042307 0.900470337375432 0.0109220510623348 ENSG00000007341 ST7L
ENST00000358039 0.89143467330092 0.793823424483163 0.022549484266783 ENSG00000007341 ST7L
ENST00000490715 0.903618041532523 0.815124211263479 0.0198363807430639 ENSG00000007341 ST7L
ENST00000361846 0.93541519843295 0.87461755098867 0.0137370787121315 ENSG00000007341 ST7L
ENST00000480988 0.95415144197308 0.909914604303586 -0.0100552669144895 ENSG00000007341 ST7L
ENST00000544629 0.888319553051528 0.788537719227518 -0.0246057141107611 ENSG00000007341 ST7L
ENST00000369669 0.756781918932946 0.586738573078171 -0.0498084227841665 ENSG00000007341 ST7L
ENST00000490067 0.900160686826987 0.809101718340312 -0.0222338827916419 ENSG00000007341 ST7L
ENST00000369668 0.848912000154612 0.722366513156295 0.0344002305176991 ENSG00000007341 ST7L
ENST00000497457 0.955359389769246 0.9120006714366 0.0107486719047606 ENSG00000007341 ST7L
ENST00000343210 0.933798105032108 0.871493579596802 0.015783627189821 ENSG00000007341 ST7L
ENST00000369666 0.933798105032108 0.871493579596802 0.015783627189821 ENSG00000007341 ST7L
ENST00000538187 0.963747951192701 0.928308001901872 -0.00888676786058279 ENSG00000007341 ST7L
ENST00000463235 0.747646983179516 0.574057534491634 0.0397830144556162 ENSG00000007341 ST7L
ENST00000418497 0.817235040831798 0.673863927073697 -0.0428878683918703 ENSG00000007341 ST7L
ENST00000543570 0.90173381115329 0.8117756661574 0.0235532265136914 ENSG00000007341 ST7L
ENST00000263168 0.113686028992328 0.0241963086689823 0.0945083643449564 ENSG00000116489 CAPZA1
ENST00000485542 0.926238424 0.856485681302321 0.0120646709304499 ENSG00000116489 CAPZA1
ENST00000476936 0.324648249917161 0.139290128750412 0.06672068300158 ENSG00000116489 CAPZA1
ENST00000498626 0.805337478433331 0.656148327545878 0.0224438301985583 ENSG00000116489 CAPZA1
ENST00000466066 0.391106754188521 0.189097027035466 0.0832649018621529 ENSG00000116489 CAPZA1
ENST00000476820 0.570719706752163 0.35601039310478 0.0747927488737052 ENSG00000116489 CAPZA1
ENST00000413052 0.513061678077209 0.296534684274098 -0.0684233011726782 ENSG00000155363 MOV10
ENST00000369645 0.513477178372572 0.296918096992992 -0.0683417560526142 ENSG00000155363 MOV10
ENST00000544796 0.227037778817089 0.0770661528223132 -0.141532926751495 ENSG00000155363 MOV10
ENST00000369644 0.527667534397221 0.311496886974671 -0.066171699069746 ENSG00000155363 MOV10
ENST00000496577 0.52871808963339 0.31238955228556 -0.0660729565064088 ENSG00000155363 MOV10
ENST00000475429 0.103153406696881 0.0204501465248655 -0.16578407560659 ENSG00000155363 MOV10
ENST00000468624 0.527320768252246 0.311122597091072 -0.066207826677887 ENSG00000155363 MOV10
ENST00000465579 0.16453906922997 0.0447396023372296 -0.158259514365618 ENSG00000155363 MOV10
ENST00000357443 0.516326299476298 0.300372906572952 -0.0677682101911097 ENSG00000155363 MOV10
ENST00000421943 0.65166459749142 0.449239290654069 -0.0588052741377977 ENSG00000225075 RP11-426L16.3
ENST00000479858 0.686852374109092 0.491842049452399 -0.0673075225190711 ENSG00000155363 MOV10
ENST00000488160 0.740973719730281 0.564859725038268 -0.0485799822613909 ENSG00000155363 MOV10
ENST00000482545 0.357944781111715 0.163397139522322 -0.135868050044825 ENSG00000155363 MOV10
ENST00000471160 0.909870206484682 0.826856810600715 0.0175848911705749 ENSG00000155363 MOV10
ENST00000481711 0.5851264573654 0.37143100279658 -0.0779893661945951 ENSG00000155363 MOV10
ENST00000490413 0.973449182348388 0.946595087000855 -0.00482949587485075 ENSG00000155363 MOV10
ENST00000495374 0.870772516062949 0.759672229696604 0.0252536467768587 ENSG00000155363 MOV10
ENST00000494319 0.930545036275695 0.865058740698095 0.0137547391301426 ENSG00000155363 MOV10
ENST00000339083 0.856979861742733 0.737270443838813 0.0359411986718226 ENSG00000155366 RHOC
ENST00000369633 0.877209293751192 0.770253172633577 0.0313765364354161 ENSG00000155366 RHOC
ENST00000369642 0.822890773335501 0.682399262991271 0.0438602177822665 ENSG00000155366 RHOC
ENST00000285735 0.87848580291116 0.772609969065057 0.0310716870044624 ENSG00000155366 RHOC
ENST00000468093 0.866697712938563 0.75288529763219 0.0343157321723655 ENSG00000155366 RHOC
ENST00000369638 0.791245806986155 0.634911375526576 0.0521047347729592 ENSG00000155366 RHOC
ENST00000369637 0.848602204623937 0.721830833695094 0.0390605101732602 ENSG00000155366 RHOC
ENST00000369636 0.849567318979313 0.723552681786724 0.0387923215876166 ENSG00000155366 RHOC
ENST00000473074 0.800539042913448 0.648797045001154 0.0504606590066222 ENSG00000155366 RHOC
ENST00000484280 0.676276301776895 0.47892516084518 0.0778623709840329 ENSG00000155366 RHOC
ENST00000369632 0.62505317460521 0.417576741644625 0.0891493454238709 ENSG00000155366 RHOC
ENST00000425265 0.55523632463097 0.340275014776694 0.106056292281977 ENSG00000155366 RHOC
ENST00000534717 0.414771640210732 0.208190640155489 0.138061854800327 ENSG00000155366 RHOC
ENST00000369626 0.403244420021246 0.198839038536716 0.101259034891776 ENSG00000155380 SLC16A1
ENST00000538576 0.4019250521266 0.197693589530574 0.101247203815517 ENSG00000155380 SLC16A1
ENST00000458229 0.518638468974675 0.302467850295503 0.0781780303328215 ENSG00000155380 SLC16A1
ENST00000433570 0.560586681498589 0.345715263934456 0.0720337158106228 ENSG00000155380 SLC16A1
ENST00000443580 0.205581092870189 0.0654022026574975 0.150935198938094 ENSG00000155380 SLC16A1
ENST00000429288 0.398604917959087 0.195126838659516 0.100380492753545 ENSG00000155380 SLC16A1
ENST00000478835 0.856782555577747 0.737023518737042 0.0319272734035561 ENSG00000155380 SLC16A1
ENST00000416193 0.458790504358524 0.246036226719089 0.121820575078883 ENSG00000226419 SLC16A1-AS1
ENST00000435800 0.635768552015615 0.430036950015838 0.0670016569625953 ENSG00000226419 SLC16A1-AS1
ENST00000428411 0.489480338505307 0.274624232024557 0.10404119787631 ENSG00000226419 SLC16A1-AS1
ENST00000420168 0.526375336145637 0.310117955721919 0.0969491822680876 ENSG00000226419 SLC16A1-AS1
ENST00000413231 0.53534322569882 0.318593919528376 -0.0976781945071222 ENSG00000236066 RP11-389O22.1
ENST00000421157 0.509045364123256 0.292877006833426 -0.104911936676822 ENSG00000238198 RP11-31F15.2
ENST00000361127 0.497901317538109 0.282120926632437 -0.0715765575714254 ENSG00000198799 LRIG2
ENST00000492207 0.72480332048687 0.542163914339076 -0.0491006478224 ENSG00000198799 LRIG2
ENST00000466161 0.37192282957654 0.173957756339564 -0.114598022969545 ENSG00000198799 LRIG2
ENST00000369617 0.286980982851524 0.114089953956204 -0.182683299631023 ENSG00000081026 MAGI3
ENST00000307546 0.325787402540012 0.140082385487845 -0.164992906893329 ENSG00000081026 MAGI3
ENST00000369615 0.325991115635174 0.14019964480031 -0.164975015528985 ENSG00000081026 MAGI3
ENST00000369611 0.281207756450742 0.110046319837221 -0.185012284756866 ENSG00000081026 MAGI3
ENST00000486456 0.275325990029988 0.106540857422892 -0.207438128056574 ENSG00000081026 MAGI3
ENST00000474926 0.663335588562464 0.462974521200598 0.0612661976795925 ENSG00000116793 PHTF1
ENST00000369596 0.381519416896838 0.181348602625184 -0.0862992512281432 ENSG00000116793 PHTF1
ENST00000393357 0.381519416896838 0.181348602625184 -0.0862992512281432 ENSG00000116793 PHTF1
ENST00000369604 0.508594191773524 0.292403082496177 -0.0676590819159786 ENSG00000116793 PHTF1
ENST00000369600 0.507997380430207 0.291893941853537 -0.0676718571305991 ENSG00000116793 PHTF1
ENST00000369598 0.507925992000836 0.291784859213556 -0.0676780484952333 ENSG00000116793 PHTF1
ENST00000357783 0.386138447969451 0.185248557163425 -0.0858003394440535 ENSG00000116793 PHTF1
ENST00000447664 0.360786963566312 0.165477775580027 -0.0972961036980691 ENSG00000116793 PHTF1
ENST00000446739 0.338619393961892 0.149181490265672 -0.146673031059683 ENSG00000116793 PHTF1
ENST00000261441 0.858643862910482 0.739991904861346 0.0208478749668895 ENSG00000081019 RSBN1
ENST00000476412 0.861725261450097 0.744875971717384 0.0202555453119768 ENSG00000081019 RSBN1
ENST00000429398 0.337135237623958 0.148150335303321 0.142044147956088 ENSG00000231128 RP5-1073O3.2
ENST00000460620 0.465173719589851 0.251943042090097 0.0905922019596279 ENSG00000134242 PTPN22
ENST00000359785 0.465173719589851 0.251943042090097 0.0905922019596279 ENSG00000134242 PTPN22
ENST00000528414 0.465173719589851 0.251943042090097 0.0905922019596279 ENSG00000134242 PTPN22
ENST00000538253 0.481604794140151 0.267090628319019 0.0892124054784001 ENSG00000134242 PTPN22
ENST00000532224 0.481604794140151 0.267090628319019 0.0892124054784001 ENSG00000134242 PTPN22
ENST00000420377 0.48955252054512 0.274679226995084 0.0873081438207905 ENSG00000134242 PTPN22
ENST00000525799 0.49897559467907 0.28312197978366 0.0858760485832544 ENSG00000134242 PTPN22
ENST00000484147 0.577589680836952 0.363039017548373 0.0764967797322811 ENSG00000134242 PTPN22
ENST00000419536 0.488088416109712 0.273237530340266 0.0805877243083025 ENSG00000226167 AP4B1-AS1
ENST00000534519 0.63151542859688 0.425306925241101 0.0791308050056099 ENSG00000134242 PTPN22
ENST00000256658 0.841221698734536 0.710229435750063 0.0297368963014435 ENSG00000134262 AP4B1
ENST00000369569 0.835685720875273 0.701990009418031 0.0306639658690295 ENSG00000134262 AP4B1
ENST00000369567 0.799647330029666 0.647516580533471 0.0369033872555935 ENSG00000134262 AP4B1
ENST00000479285 0.96622689850761 0.9325897033725 0.00830215987545705 ENSG00000134262 AP4B1
ENST00000462591 0.448943219043511 0.237046221054552 -0.127174357153969 ENSG00000134262 AP4B1
ENST00000484201 0.671145549658238 0.472796152551899 0.0557574105659788 ENSG00000134262 AP4B1
ENST00000369566 0.490969801344859 0.275951721052052 0.0992317938344922 ENSG00000134262 AP4B1
ENST00000369564 0.575173106128117 0.360407772068205 0.0835558260995828 ENSG00000134262 AP4B1
ENST00000489499 0.474306896616817 0.260354429817673 0.103409896335381 ENSG00000134262 AP4B1
ENST00000432415 0.493469745960121 0.278032808294538 0.0994206114990922 ENSG00000134262 AP4B1
ENST00000489092 0.548233167032473 0.332763974307853 0.0899163238539737 ENSG00000134262 AP4B1
ENST00000369571 0.665283483181918 0.46526813438914 0.068841581907776 ENSG00000134262 AP4B1
ENST00000426820 0.805116957239517 0.655795075404759 0.0229204684411303 ENSG00000163349 HIPK1
ENST00000369559 0.72962381168975 0.548841815380521 0.0315201889008127 ENSG00000163349 HIPK1
ENST00000369554 0.803690906985733 0.653716170075295 0.023678742375566 ENSG00000163349 HIPK1
ENST00000369558 0.795156884847201 0.640794596497726 0.0247623300319176 ENSG00000163349 HIPK1
ENST00000369561 0.794822395871815 0.640178756941579 0.0246784222425624 ENSG00000163349 HIPK1
ENST00000369555 0.73771839112284 0.560422721981714 0.0297886819999422 ENSG00000163349 HIPK1
ENST00000514621 0.819830335121752 0.677769294094742 0.0353749407422762 ENSG00000163349 HIPK1
ENST00000503968 0.98342022988151 0.964974085049617 -0.0039097988887702 ENSG00000163349 HIPK1
ENST00000340480 0.782533812025193 0.622906134511066 0.0310649759702863 ENSG00000163349 HIPK1
ENST00000369553 0.724491728788075 0.541793015595658 0.0408985054236836 ENSG00000163349 HIPK1
ENST00000406344 0.79504385468456 0.640513537354818 0.029442893127237 ENSG00000163349 HIPK1
ENST00000361587 0.920104159272898 0.845315358592189 0.0129442909721919 ENSG00000163349 HIPK1
ENST00000358465 0.263682853065115 0.0990758641440729 -0.101142031787239 ENSG00000197323 TRIM33
ENST00000492227 0.937626634421216 0.879288452183094 0.0141185815411634 ENSG00000197323 TRIM33
ENST00000369543 0.117729629785743 0.0256840214530673 -0.146826412647165 ENSG00000197323 TRIM33
ENST00000478032 0.662188642783169 0.461281364389996 0.0709174219476785 ENSG00000197323 TRIM33
ENST00000448034 0.298498142293438 0.121995237030139 -0.0948484403208206 ENSG00000197323 TRIM33
ENST00000450349 0.298830982036167 0.122223198106105 -0.094703674786259 ENSG00000197323 TRIM33
ENST00000476908 0.514662404058822 0.298132352873226 0.0917822743759379 ENSG00000197323 TRIM33
ENST00000369541 0.0727260676368068 0.0111454889197612 0.172224450317432 ENSG00000116752 BCAS2
ENST00000485021 0.0509273306598884 0.00595756116685873 0.186835998172822 ENSG00000116752 BCAS2
ENST00000369535 0.161669323969076 0.043434474822461 0.13415026717232 ENSG00000213281 NRAS
ENST00000339438 0.160318511405812 0.0428179606028165 0.100267375740542 ENSG00000009307 CSDE1
ENST00000438362 0.163137027285834 0.0441349279145391 0.103696051316246 ENSG00000009307 CSDE1
ENST00000358528 0.160318511405812 0.0428179606028165 0.100267375740542 ENSG00000009307 CSDE1
ENST00000261443 0.155338740743848 0.0406067485632491 0.101322765573234 ENSG00000009307 CSDE1
ENST00000530886 0.153911100507877 0.0399641835358057 0.101905385930869 ENSG00000009307 CSDE1
ENST00000369530 0.153303280518885 0.0396974810606797 0.101971153199375 ENSG00000009307 CSDE1
ENST00000483407 0.767695969079855 0.601713966785963 0.033422573596945 ENSG00000009307 CSDE1
ENST00000534699 0.141307618899165 0.0347034112332436 0.104233469090204 ENSG00000009307 CSDE1
ENST00000483030 0.440172860808341 0.229561063695565 0.0769459584083605 ENSG00000009307 CSDE1
ENST00000530784 0.856766855591942 0.736765477680137 0.0224775277259516 ENSG00000009307 CSDE1
ENST00000529046 0.0639545014816787 0.00894548239533533 0.131792184615579 ENSG00000009307 CSDE1
ENST00000525132 0.0408776599997947 0.00409450550004285 0.14816305153262 ENSG00000009307 CSDE1
ENST00000534389 0.672597681257852 0.474725158592812 0.0427771186092427 ENSG00000009307 CSDE1
ENST00000525878 0.00532957018001506 0.00014588428711442 0.210151547988189 ENSG00000009307 CSDE1
ENST00000525970 0.00224500308444585 3.71841982027429e-05 0.223510107674685 ENSG00000009307 CSDE1
ENST00000533818 0.00022409856547583 1.08454309348483e-06 0.283565012712303 ENSG00000009307 CSDE1
ENST00000524652 0.000113265007595835 3.23755406567161e-07 0.306728588369889 ENSG00000009307 CSDE1
ENST00000369528 0.0128158675102575 0.000573910312983121 0.267535796556331 ENSG00000052723 SIKE1
ENST00000060969 0.089429458213671 0.0159044932470553 0.195547791609689 ENSG00000052723 SIKE1
ENST00000369524 0.283382862559381 0.11141960057154 0.160291270311271 ENSG00000052723 SIKE1
ENST00000510745 0.0932680471555356 0.0171076190996894 0.224206085052815 ENSG00000052723 SIKE1
ENST00000506320 0.351970348988482 0.159196836097974 0.140334630762509 ENSG00000052723 SIKE1
ENST00000418797 0.677543891436875 0.480422135996467 -0.0539891233926 ENSG00000163399 ATP1A1
ENST00000295598 0.690585584187537 0.496424622667518 0.042859715287997 ENSG00000163399 ATP1A1
ENST00000598661 0.0658654011075216 0.00938863780569943 -0.177566153257443 ENSG00000269279 AL136376.1
ENST00000488733 0.37432162108341 0.175892065805319 -0.101242202957874 ENSG00000163399 ATP1A1
ENST00000537345 0.592436476016042 0.379700313911816 0.0550540067111116 ENSG00000163399 ATP1A1
ENST00000369494 0.90480943357272 0.817633310974724 -0.0203214810738674 ENSG00000163399 ATP1A1
ENST00000369496 0.576634576697577 0.362007777369928 0.0599460247617486 ENSG00000163399 ATP1A1
ENST00000463382 0.925032255819691 0.854525675509274 0.0170603791724822 ENSG00000163399 ATP1A1
ENST00000491156 0.14855705605385 0.0376583187876267 0.16787784121829 ENSG00000163399 ATP1A1
ENST00000608511 0.625886920205224 0.418617937828575 0.0451856699406741 ENSG00000203865 ATP1A1OS
ENST00000493908 0.846843215257522 0.718973648727959 0.0221804645597964 ENSG00000203865 ATP1A1OS
ENST00000440951 0.942052801594319 0.887616134544391 0.0085903960572885 ENSG00000163399 ATP1A1
ENST00000479960 0.549765894972413 0.334518224121857 0.076769914943678 ENSG00000163399 ATP1A1
ENST00000423907 0.811252589119879 0.665124237524829 -0.0432155211591042 ENSG00000233154 RP4-655J12.4
ENST00000443219 0.771992858297377 0.607568659663944 -0.0529469176314368 ENSG00000233154 RP4-655J12.4
ENST00000430316 0.830575923490268 0.694218214808194 -0.0412489618826483 ENSG00000233154 RP4-655J12.4
ENST00000434879 0.825776249998218 0.686530580753115 -0.0418315831247091 ENSG00000233154 RP4-655J12.4
ENST00000456414 0.926648726487979 0.857135381945475 -0.0157648188585665 ENSG00000224950 RP5-1086K13.1
ENST00000369489 0.873536810534191 0.764125909572419 -0.0178874009647364 ENSG00000116815 CD58
ENST00000464088 0.872530208637612 0.762614640312978 -0.0180691396290379 ENSG00000116815 CD58
ENST00000457047 0.633279447827998 0.42737964793867 -0.0528419467629953 ENSG00000116815 CD58
ENST00000526981 0.805538350718486 0.656410241053595 -0.0291438557667212 ENSG00000116815 CD58
ENST00000369487 0.579026271693499 0.364621324900409 -0.0613756492985661 ENSG00000116815 CD58
ENST00000319092 0.229435174881892 0.0783804097120295 -0.168116267124009 ENSG00000177173 NAP1L4P1
ENST00000369483 0.904845576060314 0.817746299937324 -0.0235895048071845 ENSG00000143061 IGSF3
ENST00000369486 0.904845576060314 0.817746299937324 -0.0235895048071845 ENSG00000143061 IGSF3
ENST00000318837 0.669782653262639 0.471200803320039 -0.0761226565860963 ENSG00000143061 IGSF3
ENST00000369478 0.0407422008170691 0.00407422008170691 0.180121766997713 ENSG00000116824 CD2
ENST00000369477 0.00220177412878418 3.61331099891785e-05 0.270152030519933 ENSG00000116824 CD2
ENST00000369466 0.267590757497703 0.101433356383625 0.118062694186562 ENSG00000116830 TTF2
ENST00000470935 0.996034531747372 0.991259629363091 -0.00107308227155889 ENSG00000116830 TTF2
ENST00000492682 0.483699313341143 0.268973208475199 0.109387850094943 ENSG00000116830 TTF2
ENST00000427271 0.3974660344459 0.19424503955588 0.127158552127559 ENSG00000116830 TTF2
ENST00000356554 0.513636566479985 0.297042833626979 -0.0794715157020211 ENSG00000198162 MAN1A2
ENST00000482811 0.935008337576108 0.873808035001892 -0.0131154632885139 ENSG00000198162 MAN1A2
ENST00000449370 0.29293040002452 0.118192166320667 -0.150311121796605 ENSG00000198162 MAN1A2
ENST00000421535 0.60864277529944 0.39878461711244 -0.0746865267713465 ENSG00000198162 MAN1A2
ENST00000422329 0.734747623287564 0.555976118496544 -0.0536737794038046 ENSG00000198162 MAN1A2
ENST00000369448 0.458507303488157 0.245826204882205 -0.0882375874226528 ENSG00000183508 FAM46C
ENST00000369443 0.978529926913208 0.956188310948345 0.00356339764156585 ENSG00000196505 GDAP2
ENST00000491626 0.842778498877838 0.712722331796728 -0.0332861110745289 ENSG00000196505 GDAP2
ENST00000369442 0.670832260977003 0.472326553202004 -0.0501057499599761 ENSG00000196505 GDAP2
ENST00000493555 0.820014034625996 0.678038188755195 -0.0368336236545943 ENSG00000196505 GDAP2
ENST00000494224 0.987926487875007 0.974734187040165 -0.00304968164694841 ENSG00000196505 GDAP2
ENST00000369441 0.0635477930862971 0.00882012742595352 0.225139366876817 ENSG00000065183 WDR3
ENST00000487202 0.194822096662838 0.0596911067778996 0.180443083077607 ENSG00000065183 WDR3
ENST00000349139 0.104447481771291 0.0209305600439843 0.185805886319195 ENSG00000065183 WDR3
ENST00000471680 0.158139756049246 0.0418443610679959 0.199585263579949 ENSG00000065183 WDR3
ENST00000466857 0.586520964249598 0.373270248244599 0.0880054948929936 ENSG00000155761 SPAG17
ENST00000336338 0.689751426592957 0.495361366963931 0.0669094527719471 ENSG00000155761 SPAG17
ENST00000478697 0.571301093086005 0.35657592891737 0.0900946473439102 ENSG00000155761 SPAG17
ENST00000469128 0.604868272926304 0.394188472702487 0.0828465373772108 ENSG00000155761 SPAG17
ENST00000369426 0.746620007203437 0.572854947795943 -0.0484783725526185 ENSG00000116874 WARS2
ENST00000235521 0.756640734686505 0.586545224037612 -0.0467756538860787 ENSG00000116874 WARS2
ENST00000537870 0.46315068952571 0.250053273379786 -0.105887091614986 ENSG00000116874 WARS2
ENST00000495746 0.348972478033677 0.156849519613361 -0.137103032890748 ENSG00000116874 WARS2
ENST00000497402 0.606731993194572 0.396257164914913 -0.0857868825576305 ENSG00000116874 WARS2
ENST00000425884 0.755821250872192 0.585497678178825 0.0547683192270609 ENSG00000231365 RP11-418J17.1
ENST00000440150 0.851547908444125 0.727255392549598 -0.0314367568131145 ENSG00000231365 RP11-418J17.1
ENST00000413531 0.539447865826039 0.322964050755229 -0.0962060449520977 ENSG00000231365 RP11-418J17.1
ENST00000418015 0.503709130115022 0.287909534371007 -0.101136342136826 ENSG00000231365 RP11-418J17.1
ENST00000421812 0.707707140952936 0.5191348260332 0.0506333312845369 ENSG00000143067 ZNF697
ENST00000493622 0.977515664785378 0.953706327591497 -0.00559902522648927 ENSG00000092621 PHGDH
ENST00000369409 0.823213016876472 0.68289401418083 0.0372138628059962 ENSG00000092621 PHGDH
ENST00000462324 0.985831620912885 0.969656085608493 0.00380378242520019 ENSG00000092621 PHGDH
ENST00000369407 0.821659391581022 0.680700779153419 0.0389517982214962 ENSG00000092621 PHGDH
ENST00000256646 0.224449947233498 0.0756211362460405 -0.100787738379451 ENSG00000134250 NOTCH2
ENST00000493703 0.861379948656003 0.744271603068275 0.0266603108715088 ENSG00000134250 NOTCH2
ENST00000478864 0.976890473727093 0.952595201450887 0.00494201464950957 ENSG00000134250 NOTCH2
ENST00000479412 0.192292408337944 0.0582964699133101 -0.138733027236017 ENSG00000134250 NOTCH2
ENST00000602566 0.201828354188459 0.0631871128601059 -0.166097196136885 ENSG00000134250 NOTCH2
ENST00000489731 0.192527066590337 0.0584054571868887 -0.17318147497071 ENSG00000134250 NOTCH2
ENST00000610157 0.496254609849134 0.280476685959755 0.0925945427876286 ENSG00000273131 RP6-42F4.1
ENST00000437515 0.601676515949309 0.390817537858832 -0.0714710509247835 ENSG00000230806 RP11-343N15.1
ENST00000367123 0.334906456066931 0.146229035757416 -0.136875983122573 ENSG00000171943 SRGAP2C
ENST00000304465 0.285609511625709 0.112979721797877 -0.151642191908341 ENSG00000171943 SRGAP2C
ENST00000422129 0.18909855003971 0.0566216457379526 -0.233043797059385 ENSG00000232274 RP11-782C8.2
ENST00000412204 0.165194457360666 0.0450997233795614 -0.245507980266822 ENSG00000232274 RP11-782C8.2
ENST00000447407 0.143269988685547 0.0355829407166683 -0.255865279560277 ENSG00000230850 RP11-782C8.1
ENST00000428930 0.143714831587089 0.0357674046298673 -0.254796086611244 ENSG00000230850 RP11-782C8.1
ENST00000438000 0.136172503233883 0.0325570580972119 -0.259413623761527 ENSG00000230850 RP11-782C8.1
ENST00000445753 0.501916264764778 0.285949048139041 -0.0957646285976124 ENSG00000223804 RP6-206I17.1
ENST00000467933 0.0167694869010822 0.000896746596020728 -0.405627238106874 ENSG00000196369 SRGAP2B
ENST00000491897 0.0165890382914019 0.000880470833855637 -0.406296323079085 ENSG00000196369 SRGAP2B
ENST00000441423 0.0989064142308989 0.0189995784062595 -0.250066360630523 ENSG00000235398 LINC00623
ENST00000439332 0.0989064142308989 0.0189995784062595 -0.250066360630523 ENSG00000235398 LINC00623
ENST00000414119 0.110948492932103 0.0232098337465445 -0.243665404649432 ENSG00000235398 LINC00623
ENST00000422629 0.109755339765754 0.022783619982643 -0.244303737661522 ENSG00000235398 LINC00623
ENST00000433598 0.215375583261338 0.0707115180789648 -0.214468147128526 ENSG00000235398 LINC00623
ENST00000440719 0.229309967490194 0.078328132444049 -0.209011123914595 ENSG00000235398 LINC00623
ENST00000538264 0.865842328188393 0.751520664693582 0.0257550183239411 ENSG00000231360 AL592284.1
ENST00000430014 0.915767638997879 0.837476431028223 0.016840111073299 ENSG00000236943 RP11-640M9.1
ENST00000454100 0.82946142208699 0.692781748565414 -0.0398572306116994 ENSG00000236943 RP11-640M9.1
ENST00000443242 0.830780698436902 0.694499469658664 -0.039466113183283 ENSG00000236943 RP11-640M9.1
ENST00000437785 0.963360170090988 0.927528643081311 0.00755474248704252 ENSG00000236943 RP11-640M9.1
ENST00000444499 0.829584796919551 0.692979482991797 -0.039853606419313 ENSG00000236943 RP11-640M9.1
ENST00000429496 0.950083455849589 0.902343792195496 -0.0120810358256714 ENSG00000236943 RP11-640M9.1
ENST00000411760 0.898697091158118 0.806461578297333 0.0203852081796876 ENSG00000236943 RP11-640M9.1
ENST00000442509 0.90513006887465 0.818405177684441 0.0189317444630719 ENSG00000236943 RP11-640M9.1
ENST00000414344 0.886125815217982 0.785140062833089 0.0229071172766952 ENSG00000236943 RP11-640M9.1
ENST00000426786 0.900160686826987 0.809173486030683 0.0199688101751285 ENSG00000236943 RP11-640M9.1
ENST00000435404 0.652177380283952 0.449809842460615 0.0687725504939845 ENSG00000236943 RP11-640M9.1
ENST00000444883 0.710392495048749 0.522807433039745 0.0736617910880242 ENSG00000236943 RP11-640M9.1
ENST00000411941 0.719801597076973 0.535642258091495 0.0549008791250659 ENSG00000236943 RP11-640M9.1
ENST00000458262 0.873168314032295 0.763629306250429 0.0260165346868651 ENSG00000236943 RP11-640M9.1
ENST00000429694 0.39507708385238 0.192149007175262 0.0818572215467761 ENSG00000225241 RP11-640M9.2
ENST00000421407 0.399740838024674 0.19593638108834 0.0811871046551877 ENSG00000225241 RP11-640M9.2
ENST00000447534 0.415081787984781 0.208430542973613 0.076832380499506 ENSG00000225241 RP11-640M9.2
ENST00000439352 0.261559593685644 0.0978113621750772 0.100777280983726 ENSG00000225241 RP11-640M9.2
ENST00000428365 0.275978128484328 0.106968212590209 0.0964235616421234 ENSG00000225241 RP11-640M9.2
ENST00000449960 0.397187337671421 0.19396443404408 0.0827361870099763 ENSG00000225241 RP11-640M9.2
ENST00000419820 0.725424258406838 0.54308931094789 0.040416013654117 ENSG00000225241 RP11-640M9.2
ENST00000423405 0.507109723807413 0.290965860805263 0.0706900227562282 ENSG00000225241 RP11-640M9.2
ENST00000448227 0.780382811518086 0.619488464225328 0.0355045080579816 ENSG00000225241 RP11-640M9.2
ENST00000437451 0.764034270881084 0.59677035732434 0.0365531106912784 ENSG00000225241 RP11-640M9.2
ENST00000437133 0.526255903357783 0.309951963029249 0.0678694275899302 ENSG00000225241 RP11-640M9.2
ENST00000446541 0.464856185499125 0.251623676008728 0.0776396476385643 ENSG00000225241 RP11-640M9.2
ENST00000476442 0.472672172663474 0.258881679754531 0.0919969377425183 ENSG00000203843 PFN1P2
ENST00000428366 0.366073499300983 0.169243415897502 0.096580484352909 ENSG00000225241 RP11-640M9.2
ENST00000448172 0.301702098700523 0.124138826436839 0.10720837437417 ENSG00000225241 RP11-640M9.2
ENST00000334866 0.255109673128336 0.093561792078464 0.107611726074515 ENSG00000225241 RP11-640M9.2
ENST00000589820 0.257060068515207 0.0947130336018152 0.107262087131048 ENSG00000225241 RP11-640M9.2
ENST00000427261 0.288038749377575 0.114832674275226 0.102572878570887 ENSG00000225241 RP11-640M9.2
ENST00000313342 0.843508475010354 0.713641773987965 0.0376071388547721 ENSG00000215861 WI2-1896O14.1
ENST00000338347 0.910524306709326 0.828132538435756 -0.0141407190111722 ENSG00000168614 NBPF9
ENST00000440491 0.910524306709326 0.828132538435756 -0.0141407190111722 ENSG00000168614 NBPF9
ENST00000491652 0.910509040928439 0.828094676899025 -0.0141428203308036 ENSG00000168614 NBPF9
ENST00000375552 0.915808187142202 0.837642187148961 -0.0133372627461088 ENSG00000168614 NBPF9
ENST00000496755 0.910509040928439 0.828094676899025 -0.0141428203308036 ENSG00000168614 NBPF9
ENST00000468645 0.910509040928439 0.828094676899025 -0.0141428203308036 ENSG00000168614 NBPF9
ENST00000483630 0.321478461733039 0.137067652568206 -0.158853969476022 ENSG00000168614 NBPF9
ENST00000281815 0.915133182770215 0.836409826914265 -0.0134781335380677 ENSG00000168614 NBPF9
ENST00000465793 0.65880271869226 0.45736031479029 -0.0696522303205052 ENSG00000168614 NBPF9
ENST00000471873 0.529456615809082 0.313034089694402 -0.0891659002858611 ENSG00000168614 NBPF9
ENST00000484811 0.779575926916233 0.618256640237474 -0.0471936947866108 ENSG00000168614 NBPF9
ENST00000472811 0.80517869076416 0.655900611624786 -0.0387405751050554 ENSG00000168614 NBPF9
ENST00000488888 0.572856097768219 0.357975123720145 -0.0640268084059225 ENSG00000168614 NBPF9
ENST00000473761 0.83649609151405 0.703222889561864 0.0258581986870786 ENSG00000168614 NBPF9
ENST00000531417 0.0906746433523407 0.0162399930337574 -0.188226858118288 ENSG00000178104 PDE4DIP
ENST00000525630 0.0853987201351742 0.0147170401117295 -0.189259443568911 ENSG00000178104 PDE4DIP
ENST00000460027 0.070778661375654 0.0105880006388333 -0.201389639921886 ENSG00000178104 PDE4DIP
ENST00000524688 0.0541409938286125 0.00664523193751822 -0.224551940176841 ENSG00000178104 PDE4DIP
ENST00000313382 0.165800660587484 0.0454274575074978 -0.157969744951974 ENSG00000178104 PDE4DIP
ENST00000524974 0.687749823184689 0.492859752807534 -0.0483628244162055 ENSG00000178104 PDE4DIP
ENST00000369354 0.196533025418922 0.0604627814399786 -0.151261116651407 ENSG00000178104 PDE4DIP
ENST00000369356 0.194891361312588 0.0597237549907539 -0.151638720839586 ENSG00000178104 PDE4DIP
ENST00000369359 0.164825095479277 0.0448821766015922 -0.158921854593402 ENSG00000178104 PDE4DIP
ENST00000530740 0.164825095479277 0.0448821766015922 -0.158921854593402 ENSG00000178104 PDE4DIP
ENST00000464924 0.338108618793009 0.148792695239591 -0.124317373412982 ENSG00000178104 PDE4DIP
ENST00000530062 0.716327207918871 0.530863416547105 -0.0433726885200924 ENSG00000178104 PDE4DIP
ENST00000533768 0.180388192667448 0.052375488686475 -0.178070344715834 ENSG00000178104 PDE4DIP
ENST00000534367 0.172766603962213 0.0487865720205788 -0.183491503692418 ENSG00000178104 PDE4DIP
ENST00000530130 0.345691720517571 0.154537570786606 -0.101814793169616 ENSG00000178104 PDE4DIP
ENST00000526664 0.298731205060342 0.122145688525154 -0.116947182382618 ENSG00000178104 PDE4DIP
ENST00000534466 0.401036541451812 0.196922419935717 -0.129502900165172 ENSG00000178104 PDE4DIP
ENST00000532137 0.657198681345107 0.455579960967959 -0.0663336230386181 ENSG00000255148 RP4-791M13.4
ENST00000481227 0.584494326945098 0.370814897099753 -0.0719670496198399 ENSG00000178104 PDE4DIP
ENST00000479369 0.262701058304895 0.0984704182531321 -0.121822726182637 ENSG00000178104 PDE4DIP
ENST00000527901 0.868713809963523 0.756480612980664 -0.0307290831659595 ENSG00000178104 PDE4DIP
ENST00000525886 0.801847673588192 0.650945737908101 -0.0303297395649907 ENSG00000178104 PDE4DIP
ENST00000494734 0.87611575209168 0.768381848067826 -0.030440815028395 ENSG00000178104 PDE4DIP
ENST00000531288 0.81241580189605 0.667128861851203 -0.0448315320690638 ENSG00000254913 RP4-791M13.5
ENST00000530592 0.813229452496848 0.668446763160757 0.0366062427192307 ENSG00000178104 PDE4DIP
ENST00000467859 0.850406954213711 0.725288741457423 -0.0243162324817022 ENSG00000178104 PDE4DIP
ENST00000369349 0.182695568249486 0.0536205673986599 -0.164612404872172 ENSG00000178104 PDE4DIP
ENST00000491426 0.98231600710867 0.963060638005014 0.00340140320225041 ENSG00000178104 PDE4DIP
ENST00000369351 0.183388434829683 0.053960622403088 -0.16443435887603 ENSG00000178104 PDE4DIP
ENST00000313431 0.808183377325389 0.660711691428652 -0.0305037425904033 ENSG00000178104 PDE4DIP
ENST00000533963 0.610910899009107 0.401248757752475 -0.0611257612008083 ENSG00000178104 PDE4DIP
ENST00000529945 0.749133151060909 0.57630923511922 -0.0391439948167423 ENSG00000178104 PDE4DIP
ENST00000479408 0.777830150980228 0.615881671733019 -0.0350283707240735 ENSG00000178104 PDE4DIP
ENST00000496263 0.906207273295343 0.820026291812728 -0.0167657507558683 ENSG00000178104 PDE4DIP
ENST00000532801 0.129529898143637 0.0299536862745856 -0.190118138543786 ENSG00000178104 PDE4DIP
ENST00000496572 0.106277772345311 0.0215588201479169 -0.225076586721499 ENSG00000178104 PDE4DIP
ENST00000530078 0.123934837887117 0.0279198667018978 -0.193672209144731 ENSG00000178104 PDE4DIP
ENST00000497529 0.123473233744945 0.0277403720455509 -0.19374277521866 ENSG00000178104 PDE4DIP
ENST00000533845 0.102636128027639 0.0202429678456383 -0.232276722805987 ENSG00000178104 PDE4DIP
ENST00000534536 0.101160929578059 0.0197703224451223 -0.232959054687986 ENSG00000178104 PDE4DIP
ENST00000369347 0.104197166776554 0.0208465490951765 -0.233087230427679 ENSG00000178104 PDE4DIP
ENST00000369348 0.123899398914667 0.0279049850773455 -0.195020949928193 ENSG00000178104 PDE4DIP
ENST00000527063 0.123711680213909 0.0278412658682637 -0.195129927035184 ENSG00000178104 PDE4DIP
ENST00000477941 0.944209085624179 0.891513845298295 -0.0107051961265094 ENSG00000178104 PDE4DIP
ENST00000528129 0.0975996588083764 0.0185639683067546 -0.237038069738832 ENSG00000178104 PDE4DIP
ENST00000526445 0.0990137139199776 0.0190322814032561 -0.236605970227357 ENSG00000178104 PDE4DIP
ENST00000530472 0.0970826948882433 0.0184064374137508 -0.238645297139522 ENSG00000178104 PDE4DIP
ENST00000464103 0.0958176695163765 0.0179665725275793 -0.239275235369666 ENSG00000178104 PDE4DIP
ENST00000532803 0.120092078413798 0.0264991508630438 -0.196613727124261 ENSG00000178104 PDE4DIP
ENST00000533163 0.120092078413798 0.0264944251317 -0.19662301505017 ENSG00000178104 PDE4DIP
ENST00000528552 0.119578254939904 0.0263451292937986 -0.197217583430459 ENSG00000178104 PDE4DIP
ENST00000533259 0.121202246235188 0.0268721872108671 -0.19650698132266 ENSG00000178104 PDE4DIP
ENST00000530822 0.115626159292156 0.0249178492693298 -0.200639922155004 ENSG00000178104 PDE4DIP
ENST00000531369 0.11129802326033 0.0233270357002352 -0.21003347875515 ENSG00000178104 PDE4DIP
ENST00000533396 0.114885721972257 0.024606334235865 -0.199709482586208 ENSG00000178104 PDE4DIP
ENST00000596396 0.0980771986931861 0.0187307813720944 -0.271026078823579 ENSG00000268172 AL590452.1
ENST00000493130 0.332933860209807 0.144970845357559 -0.11333501592699 ENSG00000178104 PDE4DIP
ENST00000478649 0.351836141335718 0.159111501195542 -0.10777957813847 ENSG00000178104 PDE4DIP
ENST00000485062 0.350402420713764 0.157895650115905 -0.106372571843666 ENSG00000178104 PDE4DIP
ENST00000530940 0.349003536516397 0.156883040528649 -0.1067268302949 ENSG00000178104 PDE4DIP
ENST00000526359 0.304490553008177 0.126063336752719 -0.114525534266459 ENSG00000178104 PDE4DIP
ENST00000528661 0.294767142194263 0.119523324393668 -0.117428601033726 ENSG00000178104 PDE4DIP
ENST00000453618 0.0129720372791183 0.00058797794845363 0.18463716991123 ENSG00000223380 SEC22B
ENST00000500203 0.00584407082290989 0.000166613458591014 0.218410358596323 ENSG00000223380 SEC22B
ENST00000362074 0.170904170001277 0.0479030191654814 -0.169409019306061 ENSG00000213240 NOTCH2NL
ENST00000344859 0.256493578711557 0.0943479994540267 -0.12762612108072 ENSG00000213240 NOTCH2NL
ENST00000468030 0.231327236174205 0.0794316413369258 -0.125831710881627 ENSG00000255168 RP11-458D21.5
ENST00000369340 0.173161563277569 0.0489793575875665 -0.161691285253665 ENSG00000213240 NOTCH2NL
ENST00000369339 0.393716286137682 0.191041028631931 -0.0800518186262879 ENSG00000163386 NBPF10
ENST00000479995 0.760616061944394 0.592518465299587 -0.0440674168351306 ENSG00000213240 NOTCH2NL
ENST00000464433 0.213982583942372 0.0699832958111084 -0.120729600506305 ENSG00000163386 NBPF10
ENST00000448873 0.166184192884304 0.0456274139727622 -0.124604531051694 ENSG00000163386 NBPF10
ENST00000369338 0.125621575625838 0.0285102257237319 -0.132068560159606 ENSG00000163386 NBPF10
ENST00000490598 0.0799438412712074 0.0130525936908754 -0.163716689847379 ENSG00000163386 NBPF10
ENST00000342960 0.0869553495784928 0.0151954059840463 -0.150765942506306 ENSG00000163386 NBPF10
ENST00000605176 0.112072888616553 0.0236170338269201 -0.153431455714398 ENSG00000163386 NBPF10
ENST00000369317 0.802086327342424 0.651383614094764 -0.0348539788245937 ENSG00000117289 TXNIP
ENST00000475171 0.801525715347181 0.650459094781582 -0.0349374667792238 ENSG00000117289 TXNIP
ENST00000425134 0.666992379879541 0.467715189198473 -0.0570084566723671 ENSG00000117289 TXNIP
ENST00000488537 0.334982768277296 0.14630908759292 -0.114500305706607 ENSG00000117289 TXNIP
ENST00000486597 0.174110101479517 0.0494144049937527 -0.171088078548055 ENSG00000117289 TXNIP
ENST00000446572 0.648444524691232 0.445739789244509 0.073936202782259 ENSG00000121851 POLR3GL
ENST00000369314 0.648444524691232 0.445739789244509 0.073936202782259 ENSG00000121851 POLR3GL
ENST00000369313 0.672009317111451 0.47379375448082 0.069689685645194 ENSG00000121851 POLR3GL
ENST00000471706 0.69902293164397 0.507321322590461 0.0647799774756217 ENSG00000121851 POLR3GL
ENST00000600340 0.0877043407219798 0.0153930294388266 0.152909835853948 ENSG00000234222 RP11-315I20.1
ENST00000369308 0.0950084785824573 0.0177184486690556 0.162858122004506 ENSG00000152022 LIX1L
ENST00000598103 0.0269160972590242 0.0020232302911127 0.203302769554863 ENSG00000234222 RP11-315I20.1
ENST00000598354 0.0379887303626234 0.00361410365625646 0.19252899393051 ENSG00000234222 RP11-315I20.1
ENST00000599469 0.0389028747565777 0.00376722764436025 0.191546567320062 ENSG00000234222 RP11-315I20.1
ENST00000597144 0.0417352368403373 0.00424568871714982 0.189584477602718 ENSG00000234222 RP11-315I20.1
ENST00000595518 0.050177678760785 0.00581704707105055 0.184448649424731 ENSG00000234222 RP11-315I20.1
ENST00000595494 0.0986929031139071 0.0189300122599205 0.161909708474645 ENSG00000234222 RP11-315I20.1
ENST00000437797 0.102158722228878 0.0200871126117504 0.161062509935343 ENSG00000234222 RP11-315I20.1
ENST00000599626 0.106332736823269 0.0215753640638615 0.161867141882658 ENSG00000234222 RP11-315I20.1
ENST00000599147 0.106332736823269 0.0215753640638615 0.161867141882658 ENSG00000234222 RP11-315I20.1
ENST00000448561 0.187552798954804 0.0558662344838487 0.148209435497416 ENSG00000234222 RP11-315I20.1
ENST00000421764 0.19208637018529 0.0581448000454345 0.147303421739805 ENSG00000234222 RP11-315I20.1
ENST00000412239 0.0728444688122314 0.0111765679605628 0.166720272773299 ENSG00000234222 RP11-315I20.1
ENST00000601726 0.106276700873093 0.021554782618722 0.161868197617591 ENSG00000234222 RP11-315I20.1
ENST00000447686 0.0238982452649867 0.00164241273350117 0.226716640202483 ENSG00000234222 RP11-315I20.1
ENST00000484825 0.000349372508628641 2.11794621590983e-06 0.308822240439362 ENSG00000131795 RBM8A
ENST00000498663 0.000161134483582019 5.8368777520983e-07 0.319768400042968 ENSG00000131795 RBM8A
ENST00000330165 0.000869030724127443 8.79500973815726e-06 0.265285279137062 ENSG00000131795 RBM8A
ENST00000596355 0.00297371278956611 5.62686047182325e-05 0.276680688819849 ENSG00000234222 RP11-315I20.1
ENST00000369307 0.000135569854876901 4.28115331190213e-07 0.327968954716315 ENSG00000131795 RBM8A
ENST00000361928 0.744023936347064 0.56928918361054 0.0427932641586142 ENSG00000211451 GNRHR2
ENST00000312753 0.69987133394822 0.508349155853781 0.0506045141925638 ENSG00000211451 GNRHR2
ENST00000581100 0.712459498663153 0.525665900491138 0.049327565975537 ENSG00000211451 GNRHR2
ENST00000369306 0.215337135312634 0.0706830150432668 0.136622526863952 ENSG00000131779 PEX11B
ENST00000537888 0.215119925340598 0.0705817068926647 0.136503045825858 ENSG00000131779 PEX11B
ENST00000428634 0.255548802451021 0.0938073699869496 0.164328989953673 ENSG00000131779 PEX11B
ENST00000369304 0.690843386036102 0.496977924998425 0.0632130922205071 ENSG00000143127 ITGA10
ENST00000539363 0.875304937328003 0.766999322672776 0.029566897931567 ENSG00000143127 ITGA10
ENST00000538811 0.855482091952057 0.733935283123409 0.0339725931362777 ENSG00000143127 ITGA10
ENST00000393045 0.167606307346226 0.0462442643378047 0.183584459267659 ENSG00000131788 PIAS3
ENST00000369298 0.167606307346226 0.0462442643378047 0.183584459267659 ENSG00000131788 PIAS3
ENST00000475261 0.122506038415521 0.0274003359986827 0.210383419765296 ENSG00000131788 PIAS3
ENST00000334163 0.521898803942837 0.305467998741482 0.0648686029190058 ENSG00000186141 POLR3C
ENST00000369294 0.541198186747191 0.324808139396795 0.0622017567252151 ENSG00000186141 POLR3C
ENST00000489436 0.14187408585957 0.0349239308922025 0.170562117609731 ENSG00000186141 POLR3C
ENST00000471254 0.704507166211297 0.514786111457579 0.0454534247434557 ENSG00000186141 POLR3C
ENST00000466003 0.626968025578924 0.420016893026703 0.0588070648416143 ENSG00000186141 POLR3C
ENST00000369291 0.846556048591309 0.718335468691232 -0.0244648571288616 ENSG00000121848 RNF115
ENST00000539368 0.753924969946306 0.582812208219494 -0.0388836437833644 ENSG00000121848 RNF115
ENST00000542738 0.848680611109281 0.721926117454013 -0.0260644448566255 ENSG00000121848 RNF115
ENST00000235933 0.932204543321345 0.868325668417396 0.0150931448482963 ENSG00000117281 CD160
ENST00000369288 0.771005914043849 0.606490679610419 0.0473346433073821 ENSG00000117281 CD160
ENST00000369290 0.771005914043849 0.606490679610419 0.0473346433073821 ENSG00000117281 CD160
ENST00000401557 0.766600020998034 0.60022715450546 0.0503098807605046 ENSG00000117281 CD160
ENST00000313835 0.556417077263617 0.341365581643976 -0.0787401566492958 ENSG00000117262 GPR89A
ENST00000465185 0.579317545345913 0.364988421277036 -0.0851717921431717 ENSG00000117262 GPR89A
ENST00000460277 0.505715249024069 0.289716794279204 -0.0874076352464578 ENSG00000117262 GPR89A
ENST00000493684 0.821605451862348 0.680582972649528 -0.0376951023478071 ENSG00000117262 GPR89A
ENST00000454423 0.505716208513664 0.289723757605425 -0.0874060304307241 ENSG00000117262 GPR89A
ENST00000534502 0.515611373998692 0.299446945460014 -0.0864958933934374 ENSG00000117262 GPR89A
ENST00000462900 0.541603984124806 0.325311087470824 -0.0822223824756071 ENSG00000117262 GPR89A
ENST00000478703 0.860680255354178 0.743154011734667 -0.0305502490404258 ENSG00000117262 GPR89A
ENST00000466593 0.855754942228105 0.734631635423117 -0.0316922154026818 ENSG00000117262 GPR89A
ENST00000528944 0.867936831560444 0.755044502524504 -0.0290641266134984 ENSG00000117262 GPR89A
ENST00000492401 0.874752554747531 0.766310122366272 -0.0322056129292733 ENSG00000117262 GPR89A
ENST00000436832 0.0272796546452875 0.00206647276089159 0.224766172846442 ENSG00000232637 WI2-3658N16.1
ENST00000491285 0.0455142412089015 0.00494566922863498 0.202880776157254 ENSG00000232637 WI2-3658N16.1
ENST00000446760 0.919917504253787 0.844889102606912 -0.0143498607948131 ENSG00000186275 NBPF12
ENST00000442909 0.897552450515543 0.804382294428419 -0.0182549928335519 ENSG00000186275 NBPF12
[truncated: 7,020,317 more chars]
