# Supplementary material for: High-throughput allele-specific expression across 250 environmental conditions
Source: Genome Res. 2016 Dec;26(12):1627–38. doi: 10.1101/gr.209759.116 (PMC5131815; doi:10.1101/gr.209759.116)
Supplement: Supplemental Material [file supp_gr.209759.116_Supplemental_Table_S6.tar.gz › DEG_results/DP5_DEG_stats_T40C1.txt]

t.id padj pval logFC ensg g.id
ENST00000541675 0.6851829318886 0.24830413083304 -0.0950039782708571 ENSG00000227232 WASH7P
ENST00000423562 0.691996839917926 0.256184756685039 -0.093888115835553 ENSG00000227232 WASH7P
ENST00000438504 0.691996839917926 0.256184756685039 -0.093888115835553 ENSG00000227232 WASH7P
ENST00000488147 0.691996839917926 0.256184756685039 -0.093888115835553 ENSG00000227232 WASH7P
ENST00000538476 0.691555190813411 0.255719125596564 -0.09384327409528 ENSG00000227232 WASH7P
ENST00000466430 0.690857990121202 0.254704881276486 -0.160013194832729 ENSG00000238009 RP11-34P13.7
ENST00000477740 0.937160798672897 0.741612501684351 -0.0461745841843153 ENSG00000238009 RP11-34P13.7
ENST00000423372 0.515307075012032 0.109653615936652 0.176748208965109 ENSG00000237683 AL627309.1
ENST00000595919 0.872956603062463 0.56602308330471 0.0817789021406882 ENSG00000269981 RP11-34P13.16
ENST00000484859 0.653089705172215 0.215463830270691 0.17546531980902 ENSG00000241860 RP11-34P13.13
ENST00000490997 0.441677854989211 0.0748390650839408 0.253937808417931 ENSG00000241860 RP11-34P13.13
ENST00000466557 0.416245454897087 0.0646779788249036 0.237343349552904 ENSG00000241860 RP11-34P13.13
ENST00000424587 0.938882269478363 0.74893134618241 -0.0452539587106123 ENSG00000228463 AP006222.2
ENST00000440200 0.806652190266223 0.422641551316708 0.0764198997111342 ENSG00000230021 RP5-857K21.4
ENST00000416931 0.906660377576624 0.651926145002906 -0.0595578634783355 ENSG00000225972 MTND1P23
ENST00000414273 0.886249947218445 0.598924240378794 0.0595899097109297 ENSG00000237973 hsa-mir-6723
ENST00000467115 0.991914773247199 0.95750596932032 -0.00709487440484064 ENSG00000240409 MTATP8P1
ENST00000514057 0.976059510642354 0.885249642519179 -0.019576460702086 ENSG00000248527 MTATP6P1
ENST00000416718 0.901132307753566 0.63639986833583 -0.0584676477437426 ENSG00000198744 RP5-857K21.11
ENST00000441245 0.60018655634153 0.166294546991366 0.196631892196477 ENSG00000230021 RP5-857K21.4
ENST00000419394 0.663358411204894 0.226087039800948 0.171531376787709 ENSG00000230021 RP5-857K21.4
ENST00000506640 0.810309171622703 0.430213070386926 -0.111902206499979 ENSG00000224956 RP11-206L10.1
ENST00000428504 0.846676911845636 0.508581789483019 -0.0816046511423883 ENSG00000228327 RP11-206L10.2
ENST00000434264 0.741257546309629 0.316960147391313 -0.136677828824751 ENSG00000237491 RP11-206L10.9
ENST00000457084 0.773350647742513 0.363642082143511 -0.128871653605372 ENSG00000237491 RP11-206L10.9
ENST00000589899 0.662607257103937 0.225249039812731 -0.166167255092916 ENSG00000237491 RP11-206L10.9
ENST00000609830 0.643771534055501 0.204883256936474 -0.174023626902308 ENSG00000237491 RP11-206L10.9
ENST00000429505 0.952691321344957 0.800758359203494 0.0263235627646396 ENSG00000237491 RP11-206L10.9
ENST00000591440 0.827712112188525 0.466624018474117 0.0782912547666263 ENSG00000237491 RP11-206L10.9
ENST00000587530 0.827712112188525 0.466624018474117 0.0782912547666263 ENSG00000237491 RP11-206L10.9
ENST00000593022 0.734121432763486 0.306683620106353 0.108203950504294 ENSG00000237491 RP11-206L10.9
ENST00000589531 0.697700617048875 0.26300457223833 0.121002829259028 ENSG00000237491 RP11-206L10.9
ENST00000588951 0.662990487561412 0.22588703719662 0.129265967157427 ENSG00000237491 RP11-206L10.9
ENST00000585768 0.598281759658125 0.164571746740152 0.146958812388182 ENSG00000237491 RP11-206L10.9
ENST00000585745 0.607632034752304 0.172448208898382 0.166385292978692 ENSG00000237491 RP11-206L10.9
ENST00000590848 0.790853142040665 0.392878349064075 0.0911694517732976 ENSG00000237491 RP11-206L10.9
ENST00000586288 0.697128375278689 0.262184129422632 0.121586788230592 ENSG00000237491 RP11-206L10.9
ENST00000447500 0.986983959143208 0.93084596055391 -0.0112026607319357 ENSG00000230092 RP11-206L10.8
ENST00000590817 0.986983959143208 0.93084596055391 -0.0112026607319357 ENSG00000230092 RP11-206L10.8
ENST00000443772 0.581793542961459 0.152071193831948 0.204109898302557 ENSG00000237491 RP11-206L10.9
ENST00000412115 0.692807722988775 0.25735452670693 0.156039724880744 ENSG00000237491 RP11-206L10.9
ENST00000435300 0.849220725953433 0.514227363786853 -0.0822496611676865 ENSG00000240453 RP11-206L10.10
ENST00000326734 0.990022131044782 0.946083463877672 -0.00948285376754691 ENSG00000177757 FAM87B
ENST00000473798 0.246523429312101 0.0199991980166756 -0.321439160940463 ENSG00000225880 LINC00115
ENST00000536430 0.20801686149325 0.0144895187432355 -0.337905278399247 ENSG00000225880 LINC00115
ENST00000445118 0.9669373251961 0.853084115089855 0.0143145366984805 ENSG00000228794 LINC01128
ENST00000610067 0.95329499440184 0.803268109047977 0.0211078670617618 ENSG00000228794 LINC01128
ENST00000441765 0.938667185118941 0.747833656182762 0.0321472687439136 ENSG00000228794 LINC01128
ENST00000609139 0.962523578739706 0.838706602947485 0.0171116886103238 ENSG00000228794 LINC01128
ENST00000449005 0.980927243065302 0.905857465305259 0.00978911906733411 ENSG00000228794 LINC01128
ENST00000416570 0.984145595809144 0.918348410149045 0.00847126592113684 ENSG00000228794 LINC01128
ENST00000448975 0.984145595809144 0.918348410149045 0.00847126592113684 ENSG00000228794 LINC01128
ENST00000609009 0.950852964941606 0.794624378311485 0.0223865115582034 ENSG00000228794 LINC01128
ENST00000608189 0.950852964941606 0.794624378311485 0.0223865115582034 ENSG00000228794 LINC01128
ENST00000415295 0.689449992447254 0.253231653605384 0.120941416670222 ENSG00000228794 LINC01128
ENST00000425657 0.582675669313063 0.152765766078122 -0.201402951624818 ENSG00000228794 LINC01128
ENST00000342066 0.395122264855881 0.0566916840274369 -0.22688992849689 ENSG00000187634 SAMD11
ENST00000341065 0.377625427774099 0.051175956340266 -0.231703073784762 ENSG00000187634 SAMD11
ENST00000483767 0.855974879418641 0.528277584531732 0.0591514147299007 ENSG00000188976 NOC2L
ENST00000327044 0.90490732625782 0.64531261228219 0.0369188529553704 ENSG00000188976 NOC2L
ENST00000477976 0.894533513921658 0.621040632848276 0.0397115056590319 ENSG00000188976 NOC2L
ENST00000496938 0.461080322186902 0.0825476853131434 0.203426330641196 ENSG00000188976 NOC2L
ENST00000487214 0.803138933808793 0.415369094777914 0.0656315619399217 ENSG00000188976 NOC2L
ENST00000469563 0.971472442235045 0.869446810876522 -0.0165485380957885 ENSG00000188976 NOC2L
ENST00000338591 0.892478516025055 0.616072026099616 0.0577757833676651 ENSG00000187961 KLHL17
ENST00000463212 0.975945827852313 0.884833015385796 0.0205217362034437 ENSG00000187961 KLHL17
ENST00000466300 0.813699848094848 0.438298291754126 0.103489680840405 ENSG00000187961 KLHL17
ENST00000379410 0.763397703174617 0.349932776666646 -0.129265956870559 ENSG00000187583 PLEKHN1
ENST00000379407 0.698645501100504 0.264254717125257 -0.156065800016252 ENSG00000187583 PLEKHN1
ENST00000379409 0.698645501100504 0.264254717125257 -0.156065800016252 ENSG00000187583 PLEKHN1
ENST00000491024 0.99066905835462 0.950080785340412 -0.00890535573374349 ENSG00000187583 PLEKHN1
ENST00000428771 0.12054544577905 0.00555485481944553 -0.36679352060082 ENSG00000188290 HES4
ENST00000304952 0.137537877031379 0.00698623800482898 -0.358066953606147 ENSG00000188290 HES4
ENST00000481869 0.136077826098997 0.00685509163691406 -0.358263756862116 ENSG00000188290 HES4
ENST00000484667 0.168612539082636 0.00989139235477349 -0.342090620902459 ENSG00000188290 HES4
ENST00000379389 0.497567979240079 0.0999462920969861 -0.178974431378783 ENSG00000187608 ISG15
ENST00000379370 0.408043222752029 0.0616121447330186 -0.142758340855181 ENSG00000188157 AGRN
ENST00000477585 0.729304444787378 0.300806951501315 -0.113988791427087 ENSG00000188157 AGRN
ENST00000469403 0.490724172185579 0.096667453684541 -0.180544431608381 ENSG00000188157 AGRN
ENST00000479707 0.840762041463279 0.493948563651448 -0.0763894740784908 ENSG00000188157 AGRN
ENST00000466223 0.536361386898214 0.122398042132038 -0.175250089023665 ENSG00000188157 AGRN
ENST00000478677 0.699587274882443 0.265786941515081 -0.144338637762229 ENSG00000188157 AGRN
ENST00000492947 0.640953637496898 0.202004899357908 -0.16001763597146 ENSG00000188157 AGRN
ENST00000419249 0.381102988042607 0.0523613178374822 -0.179738744785786 ENSG00000188157 AGRN
ENST00000461111 0.341502113303359 0.0406152762807563 -0.177966443868819 ENSG00000188157 AGRN
ENST00000418300 0.443233825905483 0.0754461536353398 -0.165193683787816 ENSG00000242590 RP11-54O7.14
ENST00000427998 0.402893359517455 0.059818162214013 -0.154002333934013 ENSG00000217801 RP11-465B22.3
ENST00000394517 0.443128648832986 0.0753905092637857 -0.154665977828698 ENSG00000217801 RP11-465B22.3
ENST00000442292 0.812084106283617 0.434759903169938 0.0924328181928671 ENSG00000273443 RP11-54O7.18
ENST00000456409 0.262421648471609 0.0226920284004324 -0.186258185506447 ENSG00000217801 RP11-465B22.3
ENST00000412397 0.282041929931936 0.0264767724470508 -0.175656415251733 ENSG00000217801 RP11-465B22.3
ENST00000433695 0.125962084955592 0.00600468618398265 -0.241895408444026 ENSG00000217801 RP11-465B22.3
ENST00000451054 0.122909025028385 0.00577307394268117 -0.244779328789382 ENSG00000217801 RP11-465B22.3
ENST00000453464 0.114698236324668 0.00509724992009235 -0.298825871086545 ENSG00000237330 RNF223
ENST00000379339 0.86180417025798 0.541963355068843 -0.0398822307368491 ENSG00000131591 C1orf159
ENST00000294576 0.86180417025798 0.541963355068843 -0.0398822307368491 ENSG00000131591 C1orf159
ENST00000448924 0.86180417025798 0.541963355068843 -0.0398822307368491 ENSG00000131591 C1orf159
ENST00000465822 0.256592118245352 0.0217410130797047 -0.169020773880508 ENSG00000131591 C1orf159
ENST00000379325 0.863856544295452 0.545954991543774 -0.0395277769496281 ENSG00000131591 C1orf159
ENST00000421241 0.863856544295452 0.545954991543774 -0.0395277769496281 ENSG00000131591 C1orf159
ENST00000487177 0.236859969650477 0.0184860186029101 -0.21151508193315 ENSG00000131591 C1orf159
ENST00000467751 0.863856544295452 0.545954991543774 -0.0395277769496281 ENSG00000131591 C1orf159
ENST00000477196 0.863856544295452 0.545954991543774 -0.0395277769496281 ENSG00000131591 C1orf159
ENST00000464905 0.205705188457284 0.0142395229381904 -0.272307471741546 ENSG00000131591 C1orf159
ENST00000379320 0.269385546797621 0.0239684121835745 -0.166089467688404 ENSG00000131591 C1orf159
ENST00000379319 0.879138336093631 0.581008331487918 -0.0371985608823192 ENSG00000131591 C1orf159
ENST00000434641 0.957911080541566 0.819309774959833 -0.0154600249336604 ENSG00000131591 C1orf159
ENST00000482816 0.992055302840183 0.958232093870358 -0.00352037446185078 ENSG00000131591 C1orf159
ENST00000437760 0.994247016102328 0.968418085027298 0.00280173565053713 ENSG00000131591 C1orf159
ENST00000462097 0.919120380780143 0.687498304075338 0.029869925758079 ENSG00000131591 C1orf159
ENST00000473600 0.835285504335674 0.479765819625572 -0.0662251963684558 ENSG00000131591 C1orf159
ENST00000475119 0.908833238127901 0.658488513031863 0.0327582034001722 ENSG00000131591 C1orf159
ENST00000442117 0.939029333431303 0.749424779756904 -0.0308056374148608 ENSG00000131591 C1orf159
ENST00000427787 0.979908799657144 0.901764186582508 0.0149888020373428 ENSG00000131591 C1orf159
ENST00000472741 0.808430079169927 0.426443961690828 0.0618095569002112 ENSG00000131591 C1orf159
ENST00000480643 0.818112398900359 0.4474335359607 0.0585058369699777 ENSG00000131591 C1orf159
ENST00000379290 0.963275202073406 0.840314826476555 -0.0211671408575874 ENSG00000162571 TTLL10
ENST00000379289 0.963275202073406 0.840314826476555 -0.0211671408575874 ENSG00000162571 TTLL10
ENST00000486379 0.985198336778046 0.923880631890727 0.010260901212386 ENSG00000162571 TTLL10
ENST00000328596 0.969739327915622 0.863034287795791 -0.0156710514848513 ENSG00000186891 TNFRSF18
ENST00000379268 0.958719561356697 0.8236346778747 -0.0202029300668939 ENSG00000186891 TNFRSF18
ENST00000486728 0.909979425708249 0.661741276970172 -0.0381403512048146 ENSG00000186891 TNFRSF18
ENST00000379265 0.968254871946536 0.858158554047348 -0.0164641343188188 ENSG00000186891 TNFRSF18
ENST00000379236 0.645865419907654 0.206720492417125 0.113030791457783 ENSG00000186827 TNFRSF4
ENST00000497869 0.645013700344142 0.205988460530323 0.113217155505426 ENSG00000186827 TNFRSF4
ENST00000453580 0.918697261397208 0.685862792508333 0.034988861291132 ENSG00000186827 TNFRSF4
ENST00000360001 0.740292038467542 0.315627175443695 0.0629851206852754 ENSG00000078808 SDF4
ENST00000465727 0.739897413401988 0.314592968441255 0.0630938953962604 ENSG00000078808 SDF4
ENST00000263741 0.739897413401988 0.314592968441255 0.0630938953962604 ENSG00000078808 SDF4
ENST00000494748 0.914337334315358 0.673753830221424 0.0278062870140076 ENSG00000078808 SDF4
ENST00000478938 0.942000747100536 0.763275775345909 0.0210017664928969 ENSG00000078808 SDF4
ENST00000403997 0.687505573747095 0.250674751472867 0.0742307581052621 ENSG00000078808 SDF4
ENST00000545427 0.721957925811859 0.291218794002759 0.0709506623425464 ENSG00000078808 SDF4
ENST00000459994 0.67906310690442 0.24156296508313 0.0826034654868083 ENSG00000078808 SDF4
ENST00000379198 0.874194862261004 0.569900839351043 -0.0459005919691234 ENSG00000176022 B3GALT6
ENST00000450390 0.551833915335319 0.132341263026874 0.0835621886905658 ENSG00000160087 UBE2J2
ENST00000347370 0.551833915335319 0.132341263026874 0.0835621886905658 ENSG00000160087 UBE2J2
ENST00000349431 0.55674724258942 0.13515490049873 0.0827012893203138 ENSG00000160087 UBE2J2
ENST00000348298 0.589281040449769 0.157161351746073 0.0796760028584951 ENSG00000160087 UBE2J2
ENST00000339385 0.68343498707599 0.246042931160385 0.0767410760247619 ENSG00000160087 UBE2J2
ENST00000400929 0.541343323760575 0.125928573891562 0.0867513099239208 ENSG00000160087 UBE2J2
ENST00000464036 0.54740549332632 0.129591666590375 0.0868105497409224 ENSG00000160087 UBE2J2
ENST00000360466 0.536762347294951 0.122728827926304 0.0892018206762138 ENSG00000160087 UBE2J2
ENST00000400930 0.535734520768144 0.122027160353201 0.0894625625814617 ENSG00000160087 UBE2J2
ENST00000467339 0.754805453887503 0.337105175083872 -0.0897215351062445 ENSG00000160087 UBE2J2
ENST00000473215 0.566371916014725 0.141260157086348 0.0868864899575306 ENSG00000160087 UBE2J2
ENST00000435198 0.47327038687012 0.0880514212622822 0.102201381740952 ENSG00000160087 UBE2J2
ENST00000509720 0.446795342240965 0.0768509144094694 0.106492705610918 ENSG00000160087 UBE2J2
ENST00000491779 0.312425533051569 0.0329701790649923 0.12729148076568 ENSG00000160087 UBE2J2
ENST00000466752 0.271262737000899 0.024357255334719 0.138423142041234 ENSG00000160087 UBE2J2
ENST00000503294 0.266375946286992 0.023413722440341 0.139506749548278 ENSG00000160087 UBE2J2
ENST00000477894 0.279579075300267 0.0258721302330701 0.139689650263775 ENSG00000160087 UBE2J2
ENST00000471154 0.19472947575817 0.0128771390031677 0.19861590925625 ENSG00000160087 UBE2J2
ENST00000422076 0.295369695985476 0.0292697458100091 0.13768901352962 ENSG00000160087 UBE2J2
ENST00000502382 0.264556373785153 0.0230474064597504 0.144280050017062 ENSG00000160087 UBE2J2
ENST00000461142 0.315774344501661 0.0337792992511761 0.138494652552553 ENSG00000160087 UBE2J2
ENST00000488418 0.540724622085421 0.125532122208451 0.115082655369159 ENSG00000160087 UBE2J2
ENST00000379116 0.552853867318143 0.132823234355135 -0.211144464669906 ENSG00000162572 SCNN1D
ENST00000379101 0.491101576751515 0.0968960210793916 -0.234279886218023 ENSG00000162572 SCNN1D
ENST00000338555 0.615492120471873 0.178656373947335 -0.189084485161988 ENSG00000162572 SCNN1D
ENST00000325425 0.688928147830364 0.252498504268561 -0.162327658019191 ENSG00000162572 SCNN1D
ENST00000400928 0.689565626320045 0.253349921032256 -0.162024534531257 ENSG00000162572 SCNN1D
ENST00000354700 0.591202380322485 0.158580403427332 0.127017751898467 ENSG00000131584 ACAP3
ENST00000353662 0.582053615099248 0.152208964300241 0.128561754839722 ENSG00000131584 ACAP3
ENST00000492936 0.495580393832523 0.0990741763065542 0.146883738913984 ENSG00000131584 ACAP3
ENST00000467278 0.491610146671783 0.0971595515153241 0.165784504581586 ENSG00000131584 ACAP3
ENST00000470659 0.801971005335085 0.41334090138691 0.116413439141915 ENSG00000131584 ACAP3
ENST00000379037 0.806282642069352 0.421957115876244 -0.111599989387415 ENSG00000131584 ACAP3
ENST00000476572 0.989904056142011 0.944531012357909 -0.00864701773588376 ENSG00000131584 ACAP3
ENST00000493992 0.851895896346055 0.520280217600465 -0.091485383470948 ENSG00000131584 ACAP3
ENST00000472541 0.583278000951041 0.153146392287636 0.137382292150282 ENSG00000131584 ACAP3
ENST00000354980 0.853159299386093 0.522795416457329 0.074521623699516 ENSG00000131584 ACAP3
ENST00000478065 0.844256492732676 0.502196853194766 0.0880975123273463 ENSG00000131584 ACAP3
ENST00000479108 0.901938036982721 0.638010152536053 0.0583727995232948 ENSG00000131584 ACAP3
ENST00000438966 0.995688439035577 0.977209229399295 0.00359491902324042 ENSG00000131584 ACAP3
ENST00000379031 0.731650103257867 0.303226189746238 0.12919409669479 ENSG00000169972 PUSL1
ENST00000470520 0.642590244204457 0.20377518635155 0.172635460347678 ENSG00000169972 PUSL1
ENST00000463758 0.773735715350588 0.365425452946837 0.128144748754682 ENSG00000169972 PUSL1
ENST00000467712 0.612972115235548 0.176378498413875 0.181417748583545 ENSG00000169972 PUSL1
ENST00000493657 0.845263987387457 0.505171553940095 0.0864168485689129 ENSG00000169972 PUSL1
ENST00000470030 0.988056442992924 0.936184008691746 -0.00674413734128001 ENSG00000127054 CPSF3L
ENST00000435064 0.866574319947439 0.551236269081706 0.0405766526664019 ENSG00000127054 CPSF3L
ENST00000497304 0.987010799373474 0.931207988893205 -0.00880763816234434 ENSG00000127054 CPSF3L
ENST00000323275 0.866574319947439 0.551236269081706 0.0405766526664019 ENSG00000127054 CPSF3L
ENST00000411962 0.866574319947439 0.551236269081706 0.0405766526664019 ENSG00000127054 CPSF3L
ENST00000462432 0.920359931450875 0.691945981313367 0.0323065989250129 ENSG00000127054 CPSF3L
ENST00000478641 0.990397595722844 0.948709377379213 0.0054358926034363 ENSG00000127054 CPSF3L
ENST00000458452 0.866574319947439 0.551289860766427 0.0405731766818455 ENSG00000127054 CPSF3L
ENST00000419704 0.866574319947439 0.551289860766427 0.0405731766818455 ENSG00000127054 CPSF3L
ENST00000540437 0.866574319947439 0.551289860766427 0.0405731766818455 ENSG00000127054 CPSF3L
ENST00000421495 0.866574319947439 0.551289860766427 0.0405731766818455 ENSG00000127054 CPSF3L
ENST00000532772 0.869266559884306 0.557808405351383 0.0398390115338224 ENSG00000127054 CPSF3L
ENST00000450926 0.86180417025798 0.541961944983755 0.0416947995834041 ENSG00000127054 CPSF3L
ENST00000545578 0.863229665078501 0.544673837489373 0.0414207055329347 ENSG00000127054 CPSF3L
ENST00000527098 0.863229665078501 0.544673837489373 0.0414207055329347 ENSG00000127054 CPSF3L
ENST00000485710 0.879673425762823 0.582799449979468 0.0537382760631075 ENSG00000127054 CPSF3L
ENST00000461514 0.879462035472509 0.582329825854387 0.0536943900433279 ENSG00000127054 CPSF3L
ENST00000525164 0.862374392261972 0.542924196931952 0.0597662736863737 ENSG00000127054 CPSF3L
ENST00000528879 0.86178944616094 0.541821871364451 0.0420977199756193 ENSG00000127054 CPSF3L
ENST00000525769 0.836337309437541 0.4822227071975 0.0708047619129299 ENSG00000127054 CPSF3L
ENST00000531377 0.957911080541566 0.821182988733071 0.0176143946985068 ENSG00000127054 CPSF3L
ENST00000527383 0.992620129017282 0.962070477943007 -0.00444238760936627 ENSG00000127054 CPSF3L
ENST00000531292 0.960317938199176 0.830104720935259 -0.0195881038058579 ENSG00000127054 CPSF3L
ENST00000467408 0.955166638434178 0.810038165510679 -0.0220424073279718 ENSG00000127054 CPSF3L
ENST00000434694 0.886249947218445 0.5988953552156 0.0345755206934341 ENSG00000127054 CPSF3L
ENST00000531020 0.826204700850596 0.46351152537531 -0.0749756331707335 ENSG00000127054 CPSF3L
ENST00000533916 0.777517734317998 0.370811742950156 -0.090930145431131 ENSG00000127054 CPSF3L
ENST00000488042 0.867020938752177 0.552308175643675 0.0407433848227731 ENSG00000127054 CPSF3L
ENST00000526797 0.810842093347514 0.431301248129719 0.0545163142969824 ENSG00000127054 CPSF3L
ENST00000526332 0.81108960992886 0.431828772594344 0.0545044484371688 ENSG00000127054 CPSF3L
ENST00000430786 0.774058524896775 0.365967959217493 0.0628386362289813 ENSG00000127054 CPSF3L
ENST00000527719 0.749396851303742 0.328439976151966 0.0684574727964431 ENSG00000127054 CPSF3L
ENST00000530031 0.749320493137652 0.328323667711423 0.0684471202058425 ENSG00000127054 CPSF3L
ENST00000526113 0.731595867628451 0.303128679236195 0.0734476562351438 ENSG00000127054 CPSF3L
ENST00000526904 0.671653277031251 0.23405899879175 0.0838504893562202 ENSG00000127054 CPSF3L
ENST00000525603 0.784928515270711 0.382938408854816 0.0677381397778093 ENSG00000127054 CPSF3L
ENST00000444968 0.814210723498258 0.439674836665933 -0.0887762451448698 ENSG00000240731 RP5-890O3.9
ENST00000429572 0.597921041372988 0.164266935780522 0.108519364673971 ENSG00000127054 CPSF3L
ENST00000498173 0.597921041372988 0.164266935780522 0.108519364673971 ENSG00000127054 CPSF3L
ENST00000496353 0.662749261905559 0.225459151124615 0.0947052554539796 ENSG00000127054 CPSF3L
ENST00000493534 0.704951675059402 0.271791328764895 0.0889830013688365 ENSG00000127054 CPSF3L
ENST00000534345 0.704605578122305 0.271227904451425 0.0913717801216808 ENSG00000127054 CPSF3L
ENST00000532952 0.773928584000849 0.365795293413059 0.074890182561919 ENSG00000127054 CPSF3L
ENST00000490853 0.760218577891198 0.345289390507551 0.0782294077320901 ENSG00000127054 CPSF3L
ENST00000531019 0.760218577891198 0.345289390507551 0.0782294077320901 ENSG00000127054 CPSF3L
ENST00000498476 0.732020252029645 0.303753335296414 0.0845179805659658 ENSG00000127054 CPSF3L
ENST00000470679 0.697857438774766 0.263311813691756 0.092726245350331 ENSG00000127054 CPSF3L
ENST00000525285 0.765048988196277 0.352247787370326 0.0818579900643406 ENSG00000127054 CPSF3L
ENST00000530233 0.914328557900467 0.673647488686247 0.0471371224077004 ENSG00000127054 CPSF3L
ENST00000464957 0.999431406559409 0.996879884339287 -0.000503787054389657 ENSG00000224051 GLTPD1
ENST00000343938 0.932166774914372 0.725375029979661 -0.0410681412552185 ENSG00000224051 GLTPD1
ENST00000488011 0.738860993407985 0.313527347497236 -0.141897250823643 ENSG00000224051 GLTPD1
ENST00000339381 0.775949376598314 0.368518851175786 -0.126452422732468 ENSG00000169962 TAS1R3
ENST00000378891 0.857650211611871 0.531639152893531 -0.0568454646698226 ENSG00000107404 DVL1
ENST00000378888 0.875020597049641 0.571908078337352 -0.05119223129066 ENSG00000107404 DVL1
ENST00000472445 0.887066432991136 0.601079660238108 -0.0646067959747827 ENSG00000107404 DVL1
ENST00000474033 0.465866403751321 0.0849368163024413 -0.244683612034028 ENSG00000162576 MXRA8
ENST00000309212 0.581848513809912 0.152115972326055 -0.19518396410512 ENSG00000162576 MXRA8
ENST00000477278 0.674344439513844 0.236693289453441 -0.1568564430713 ENSG00000162576 MXRA8
ENST00000342753 0.581848513809912 0.152115972326055 -0.19518396410512 ENSG00000162576 MXRA8
ENST00000445648 0.563713679285157 0.139732824246742 -0.201239829942384 ENSG00000162576 MXRA8
ENST00000338370 0.975132540965458 0.881395482892943 0.0161377677967809 ENSG00000175756 AURKAIP1
ENST00000338338 0.90039414636927 0.63456780775486 0.0485607620007935 ENSG00000175756 AURKAIP1
ENST00000321751 0.983949417220785 0.917683539523303 0.0111142049546499 ENSG00000175756 AURKAIP1
ENST00000378853 0.984958078437245 0.922538192087874 0.0104547079052775 ENSG00000175756 AURKAIP1
ENST00000489799 0.951524196009187 0.796554858119331 -0.0284206416285777 ENSG00000175756 AURKAIP1
ENST00000496905 0.874494964809774 0.570992529723485 -0.0655038195057479 ENSG00000175756 AURKAIP1
ENST00000480479 0.846462797820922 0.507910929816416 0.0520529437787451 ENSG00000221978 CCNL2
ENST00000482621 0.826004113829062 0.463159091917114 0.0524756514688008 ENSG00000221978 CCNL2
ENST00000408952 0.826004113829062 0.463159091917114 0.0524756514688008 ENSG00000221978 CCNL2
ENST00000463260 0.969189235184952 0.861313974408976 0.0148943582134615 ENSG00000221978 CCNL2
ENST00000400809 0.77790000059718 0.371500362169019 0.0625901789964677 ENSG00000221978 CCNL2
ENST00000496007 0.777517734317998 0.370819657896368 0.0626765597515162 ENSG00000221978 CCNL2
ENST00000482365 0.853148530701833 0.522740832724722 0.0504913340564733 ENSG00000221978 CCNL2
ENST00000481223 0.787949605915771 0.387931544634406 0.0607332899970158 ENSG00000221978 CCNL2
ENST00000418865 0.866794663956191 0.551710028127905 0.0449133226339543 ENSG00000221978 CCNL2
ENST00000505849 0.761018691486843 0.346501307871271 0.0748646311989441 ENSG00000221978 CCNL2
ENST00000488340 0.722250420184334 0.291568836659347 0.0736203389872126 ENSG00000221978 CCNL2
ENST00000492998 0.906864578251487 0.652468251759277 0.0368024000041577 ENSG00000221978 CCNL2
ENST00000469113 0.773699033234038 0.365231513260747 0.0680943871811829 ENSG00000221978 CCNL2
ENST00000480646 0.763299218035731 0.349748129058868 0.0856739105536544 ENSG00000221978 CCNL2
ENST00000471930 0.738987833575081 0.313671499393782 0.0718249494552167 ENSG00000221978 CCNL2
ENST00000408918 0.802620896471291 0.414369528272973 0.0567900951728674 ENSG00000221978 CCNL2
ENST00000473872 0.807017857763257 0.423549610781102 0.0629172461938785 ENSG00000221978 CCNL2
ENST00000425598 0.612972115235548 0.176367928629335 0.100792725701046 ENSG00000221978 CCNL2
ENST00000463895 0.943322410756 0.77001673151694 0.0260731470993908 ENSG00000221978 CCNL2
ENST00000497013 0.359280323431827 0.045576077555151 0.182225904119002 ENSG00000221978 CCNL2
ENST00000448629 0.731202590557224 0.302746469321971 -0.109473664817914 ENSG00000224870 RP4-758J18.2
ENST00000444362 0.93495819138107 0.734317877239924 -0.0268071259161541 ENSG00000224870 RP4-758J18.2
ENST00000418833 0.897361837966276 0.626893634926223 -0.0397984508922486 ENSG00000224870 RP4-758J18.2
ENST00000576232 0.778532815269419 0.372884202631881 -0.104777310556822 ENSG00000224870 RP4-758J18.2
ENST00000570344 0.812608529343378 0.435946703157082 -0.0912726923213825 ENSG00000224870 RP4-758J18.2
ENST00000447725 0.942138340540355 0.764385107000002 -0.025196136476156 ENSG00000224870 RP4-758J18.2
ENST00000572242 0.906153730802359 0.650293361094085 -0.0369043008215404 ENSG00000224870 RP4-758J18.2
ENST00000453521 0.994498668891507 0.969566830274247 -0.00310021721594201 ENSG00000224870 RP4-758J18.2
ENST00000344843 0.729568767074261 0.300994152537596 0.0648968036117981 ENSG00000242485 MRPL20
ENST00000493287 0.7181506153658 0.286420128434971 0.0782944685766789 ENSG00000242485 MRPL20
ENST00000487659 0.732211197104023 0.304113554872627 0.0644669246017941 ENSG00000242485 MRPL20
ENST00000492508 0.621427714789693 0.183575086730838 0.0889244031721344 ENSG00000242485 MRPL20
ENST00000482352 0.840365703946688 0.492036288808983 0.0462610653918375 ENSG00000242485 MRPL20
ENST00000582431 0.891587999298665 0.613640084299933 -0.0668287543411658 ENSG00000264293 RN7SL657P
ENST00000477686 0.835076502600491 0.47906967610354 0.0565433736000118 ENSG00000242485 MRPL20
ENST00000378741 0.433025302410482 0.0713995638987639 0.140458148974474 ENSG00000160072 ATAD3B
ENST00000308647 0.688277523057186 0.25128211015546 0.0765338405418472 ENSG00000160072 ATAD3B
ENST00000472194 0.817208120294169 0.445764331314262 0.0499398743329593 ENSG00000160072 ATAD3B
ENST00000378736 0.648954536549814 0.210933544381905 0.138339071372563 ENSG00000160072 ATAD3B
ENST00000485748 0.988056442992924 0.935910038229982 0.00578908052224993 ENSG00000160072 ATAD3B
ENST00000474481 0.999190621274379 0.995736983722043 0.000400600126041432 ENSG00000160072 ATAD3B
ENST00000378756 0.229960216071926 0.017547906908338 0.171772318362263 ENSG00000197785 ATAD3A
ENST00000378755 0.230186113570497 0.0175787687306056 0.171765962355999 ENSG00000197785 ATAD3A
ENST00000339113 0.199298904501739 0.0134247703156298 0.180965280732565 ENSG00000197785 ATAD3A
ENST00000536055 0.199298904501739 0.0134247703156298 0.180965280732565 ENSG00000197785 ATAD3A
ENST00000439513 0.1587115129716 0.00890818181708607 0.371749380128999 ENSG00000197785 ATAD3A
ENST00000429957 0.703101083225835 0.269485976998744 0.115153506602855 ENSG00000197785 ATAD3A
ENST00000400830 0.417457717374418 0.0652086657826791 0.174646450990722 ENSG00000197785 ATAD3A
ENST00000291386 0.621669531930689 0.183793834898863 0.0740252667193897 ENSG00000160075 SSU72
ENST00000378726 0.706956102880982 0.274431906987138 0.0787730813136447 ENSG00000160075 SSU72
ENST00000378725 0.768323381961615 0.356516452864324 0.0570833640570291 ENSG00000160075 SSU72
ENST00000359060 0.991930042436703 0.957764323272393 0.00369612111893766 ENSG00000160075 SSU72
ENST00000539195 0.936419135270836 0.73847816645566 0.0284864913580385 ENSG00000215791 AL645728.2
ENST00000607222 0.993007501171706 0.964150083555006 0.00620517403498894 ENSG00000272106 RP11-345P4.9
ENST00000520777 0.867557070406252 0.553631289470998 0.0489759966808784 ENSG00000197530 MIB2
ENST00000378710 0.867557070406252 0.553598091634226 0.0489820470798227 ENSG00000197530 MIB2
ENST00000360522 0.867557070406252 0.553598091634226 0.0489820470798227 ENSG00000197530 MIB2
ENST00000357210 0.867557070406252 0.553598091634226 0.0489820470798227 ENSG00000197530 MIB2
ENST00000355826 0.871495492175405 0.562377384419076 0.0477954536858244 ENSG00000197530 MIB2
ENST00000518681 0.880508634708836 0.583970717831457 0.045207249963821 ENSG00000197530 MIB2
ENST00000505820 0.881297572048927 0.586167136882359 0.0449695696047445 ENSG00000197530 MIB2
ENST00000479659 0.881298391927135 0.586297811128057 0.0449388589524675 ENSG00000197530 MIB2
ENST00000489635 0.883340802066603 0.592645719989709 0.0441599513732265 ENSG00000197530 MIB2
ENST00000511502 0.887332871492493 0.601817408569841 0.0430138701858303 ENSG00000197530 MIB2
ENST00000477990 0.67498658721923 0.237507128011221 0.142684348733398 ENSG00000197530 MIB2
ENST00000514363 0.812687147651579 0.436103851465757 0.0813062798855677 ENSG00000197530 MIB2
ENST00000487053 0.887332871492493 0.601972842633995 0.0434757529676709 ENSG00000197530 MIB2
ENST00000502470 0.767829228464939 0.355971123738065 0.0976123445755819 ENSG00000197530 MIB2
ENST00000378712 0.887332871492493 0.601972842633995 0.0434757529676709 ENSG00000197530 MIB2
ENST00000507082 0.497430928989082 0.0998436866768564 0.213206600847337 ENSG00000197530 MIB2
ENST00000463492 0.731978236208891 0.303682236472815 0.13984396524185 ENSG00000197530 MIB2
ENST00000510793 0.821113525649905 0.453364735029754 0.0804697153678192 ENSG00000197530 MIB2
ENST00000504599 0.903895440460431 0.642489996483746 0.0382109106074489 ENSG00000197530 MIB2
ENST00000507229 0.934739600483928 0.733460601991751 0.0288516835302432 ENSG00000197530 MIB2
ENST00000503789 0.800497381256946 0.409981634183453 0.0926097260132946 ENSG00000197530 MIB2
ENST00000378708 0.934744758522757 0.733532574788683 0.0288671094408227 ENSG00000197530 MIB2
ENST00000506488 0.929753765756226 0.718057315616297 0.0307084957139527 ENSG00000197530 MIB2
ENST00000512004 0.924231567619438 0.702281024146014 -0.0528478584049893 ENSG00000197530 MIB2
ENST00000508455 0.919576843177977 0.689267241909885 0.0568035216425857 ENSG00000197530 MIB2
ENST00000514234 0.988437379169292 0.93755863508999 -0.00701796273654694 ENSG00000197530 MIB2
ENST00000467597 0.996071122405645 0.978839689950738 -0.00355168065475506 ENSG00000197530 MIB2
ENST00000508148 0.996241018650956 0.979621558688173 0.00354544470266617 ENSG00000197530 MIB2
ENST00000486072 0.903495953878811 0.641537067368167 -0.0627002250097759 ENSG00000197530 MIB2
ENST00000505370 0.970767375741343 0.865540033583535 0.021285721584296 ENSG00000197530 MIB2
ENST00000473511 0.844256492732676 0.50191205162248 0.0799851874356333 ENSG00000197530 MIB2
ENST00000464570 0.905165796467179 0.646703345190498 0.0572485224865405 ENSG00000197530 MIB2
ENST00000483015 0.947193063974288 0.782671791396859 -0.0341270640008061 ENSG00000197530 MIB2
ENST00000511910 0.971320086413109 0.868920349142897 -0.0220309214637189 ENSG00000197530 MIB2
ENST00000470373 0.942318257834593 0.765176564229606 0.0425410568861615 ENSG00000197530 MIB2
ENST00000513088 0.824267946751291 0.459613657894349 -0.0487210154631259 ENSG00000248333 CDK11B
ENST00000341832 0.960800670330574 0.831599856512495 -0.0134339802815213 ENSG00000248333 CDK11B
ENST00000317673 0.997482474399547 0.986936197711872 0.00100130070032313 ENSG00000248333 CDK11B
ENST00000340677 0.997482474399547 0.986936197711872 0.00100130070032313 ENSG00000248333 CDK11B
ENST00000407249 0.997482474399547 0.986936197711872 0.00100130070032313 ENSG00000248333 CDK11B
ENST00000341028 0.534660514319837 0.121249088142152 0.175033370821824 ENSG00000248333 CDK11B
ENST00000607013 0.938200400961856 0.745904986592276 0.0401527222024461 ENSG00000272004 RP11-345P4.10
ENST00000378662 0.951274823267362 0.795669810693212 0.0171673540671012 ENSG00000189339 SLC35E2B
ENST00000234800 0.953491048070906 0.803939400018812 0.0165459331565706 ENSG00000189339 SLC35E2B
ENST00000480991 0.893116573234591 0.617602258170597 -0.0403007623142592 ENSG00000189339 SLC35E2B
ENST00000481276 0.715206520365209 0.282817101077535 0.0879475341912748 ENSG00000189339 SLC35E2B
ENST00000596308 0.936194356594004 0.737873451798991 0.0457461945702218 ENSG00000269737 RP11-345P4.7
ENST00000597891 0.531801066474268 0.119238082859633 0.21961970607174 ENSG00000269227 RP11-345P4.6
ENST00000356200 0.798328059022277 0.406359579616133 0.0655374873475833 ENSG00000008128 CDK11A
ENST00000598846 0.657288383742083 0.219977821137438 0.0831351962089604 ENSG00000268575 RP1-283E3.8
ENST00000463652 0.7961878837088 0.402431724533849 -0.095932105137462 ENSG00000008128 CDK11A
ENST00000358779 0.783876198025813 0.381605275873292 0.069079583820461 ENSG00000008128 CDK11A
ENST00000460465 0.783876198025813 0.381605275873292 0.069079583820461 ENSG00000008128 CDK11A
ENST00000404249 0.783876198025813 0.381605275873292 0.069079583820461 ENSG00000008128 CDK11A
ENST00000378633 0.783876198025813 0.381605275873292 0.069079583820461 ENSG00000008128 CDK11A
ENST00000357760 0.783876198025813 0.381605275873292 0.069079583820461 ENSG00000008128 CDK11A
ENST00000509982 0.798211804791229 0.406120251323365 0.0655404006944053 ENSG00000008128 CDK11A
ENST00000378638 0.798211804791229 0.406120251323365 0.0655404006944053 ENSG00000008128 CDK11A
ENST00000356937 0.835610095594757 0.480469555864933 0.0580633100013358 ENSG00000008128 CDK11A
ENST00000478901 0.924995880144924 0.705505862554773 -0.0444933076732078 ENSG00000008128 CDK11A
ENST00000468397 0.859434797823942 0.536522676138581 -0.0677178233054445 ENSG00000008128 CDK11A
ENST00000491311 0.843337438631535 0.499372041852965 -0.0731863951052554 ENSG00000008128 CDK11A
ENST00000495016 0.985223460305534 0.924329036573113 -0.0107439794075518 ENSG00000008128 CDK11A
ENST00000468800 0.822860308626224 0.45673471443757 -0.0734516383251104 ENSG00000008128 CDK11A
ENST00000464748 0.737040904087578 0.310850911784835 -0.122392597560627 ENSG00000008128 CDK11A
ENST00000489300 0.239580276371273 0.018896105679201 -0.267629513628551 ENSG00000008128 CDK11A
ENST00000492390 0.806750434544726 0.422857153018693 -0.0820247309218931 ENSG00000008128 CDK11A
ENST00000474916 0.893903380562833 0.619474211332632 -0.0524330106428363 ENSG00000008128 CDK11A
ENST00000378635 0.657022781015649 0.219481669491938 0.100467883034976 ENSG00000008128 CDK11A
ENST00000479362 0.43793238066923 0.0733046864180232 0.157310779679217 ENSG00000008128 CDK11A
ENST00000498810 0.684535711343387 0.247479309593477 0.108030308179234 ENSG00000008128 CDK11A
ENST00000487462 0.532792772174994 0.119969079135399 0.142514925550613 ENSG00000008128 CDK11A
ENST00000401096 0.526781085916891 0.116233649334218 0.148620793511107 ENSG00000008128 CDK11A
ENST00000577672 0.66496168916729 0.227699490806531 0.121651796290093 ENSG00000227775 RP1-283E3.4
ENST00000417099 0.605980108052821 0.170936419440728 0.155095458884207 ENSG00000227775 RP1-283E3.4
ENST00000355439 0.84975093201 0.515512212494441 0.0596987492337147 ENSG00000215790 SLC35E2
ENST00000400924 0.853535004340288 0.523436998941414 0.0593752011424465 ENSG00000215790 SLC35E2
ENST00000246421 0.982781673113323 0.913246566656806 0.0112435419176142 ENSG00000215790 SLC35E2
ENST00000475229 0.991324769781099 0.952675928033736 0.00780352989457941 ENSG00000215790 SLC35E2
ENST00000424604 0.883094009024333 0.591784147673513 0.0676676388069112 ENSG00000227775 RP1-283E3.4
ENST00000418950 0.882596083330083 0.590210840905745 0.0737458863283033 ENSG00000227775 RP1-283E3.4
ENST00000341426 0.790853142040665 0.39282901482978 -0.0683816501731955 ENSG00000008130 NADK
ENST00000341991 0.791621012674981 0.394712799006141 -0.067888763211242 ENSG00000008130 NADK
ENST00000378625 0.798211804791229 0.406089930903422 -0.0655916062068285 ENSG00000008130 NADK
ENST00000344463 0.790853142040665 0.39282901482978 -0.0683816501731955 ENSG00000008130 NADK
ENST00000342348 0.951997365624277 0.798262710292764 0.0213421422096666 ENSG00000008130 NADK
ENST00000498806 0.984303624928342 0.919326828609729 -0.0104738754525875 ENSG00000008130 NADK
ENST00000469045 0.998234853554081 0.991314171014744 -0.000969243637307534 ENSG00000008130 NADK
ENST00000480499 0.929046962681986 0.715979493881541 -0.0339992354806838 ENSG00000008130 NADK
ENST00000497747 0.954971836898667 0.809670443941233 -0.0263235219101382 ENSG00000008130 NADK
ENST00000477235 0.981575935183512 0.908262927086443 -0.0105274169272935 ENSG00000008130 NADK
ENST00000489538 0.936605892014431 0.73902140731197 -0.0309828204523231 ENSG00000008130 NADK
ENST00000497615 0.997130657176958 0.984618097805133 0.00211664952661124 ENSG00000008130 NADK
ENST00000497186 0.980848152329902 0.905495624288688 0.0109034721172499 ENSG00000008130 NADK
ENST00000400922 0.948410993837778 0.787709737384252 0.0230036584947244 ENSG00000008130 NADK
ENST00000492845 0.588133843526254 0.156338528135045 -0.118303660607275 ENSG00000008130 NADK
ENST00000492768 0.571881001631734 0.145172768343532 -0.122361902834165 ENSG00000008130 NADK
ENST00000460602 0.506456204464948 0.104584201559002 -0.13795735582653 ENSG00000008130 NADK
ENST00000464373 0.320609191896818 0.0349994539485138 -0.180236465062676 ENSG00000008130 NADK
ENST00000480542 0.593831519991644 0.160977698169038 -0.176358866024121 ENSG00000008130 NADK
ENST00000378609 0.671924421713253 0.234273589087257 -0.0661096890616244 ENSG00000078369 GNB1
ENST00000461893 0.947163568816269 0.782444980657465 0.0167414612569643 ENSG00000078369 GNB1
ENST00000471354 0.870951457782217 0.561490114158457 -0.0281127158924216 ENSG00000078369 GNB1
ENST00000439272 0.604677174253776 0.169966077457449 -0.0980904530101202 ENSG00000078369 GNB1
ENST00000434686 0.587595417444972 0.155968402298554 -0.102825091377582 ENSG00000078369 GNB1
ENST00000437146 0.71189367894564 0.279500383901797 -0.0666316678912969 ENSG00000078369 GNB1
ENST00000472614 0.680171641317238 0.242721265932138 -0.0981709864518026 ENSG00000078369 GNB1
ENST00000607589 0.615373460454794 0.178298227051411 0.11149847348099 ENSG00000078369 GNB1
ENST00000378567 0.634744102503232 0.196294627116392 0.113561730138465 ENSG00000067606 PRKCZ
ENST00000468310 0.788869795034029 0.389485701711525 0.0902730449453835 ENSG00000067606 PRKCZ
ENST00000484419 0.670301033750741 0.232665876356456 0.167337609992913 ENSG00000067606 PRKCZ
ENST00000503297 0.496517131718379 0.099435206791409 0.232854767475352 ENSG00000067606 PRKCZ
ENST00000479566 0.955480905012566 0.811133809831715 0.0298159711803698 ENSG00000067606 PRKCZ
ENST00000466651 0.83330994772386 0.475723902612553 0.0757304106057222 ENSG00000067606 PRKCZ
ENST00000400921 0.596392882219795 0.162990964185101 0.125789534511901 ENSG00000067606 PRKCZ
ENST00000495347 0.746505872574885 0.324815580524023 0.108326520402578 ENSG00000067606 PRKCZ
ENST00000461106 0.598247157746832 0.164481295581752 0.12600277088216 ENSG00000067606 PRKCZ
ENST00000461465 0.786187115960479 0.385203103032703 0.0950940641206523 ENSG00000067606 PRKCZ
ENST00000470596 0.749960516751816 0.329737391003296 0.104279886201939 ENSG00000067606 PRKCZ
ENST00000496325 0.794027072956539 0.398792661990517 0.091519017571424 ENSG00000067606 PRKCZ
ENST00000481140 0.824090002272563 0.459430511021736 0.0808329196150862 ENSG00000067606 PRKCZ
ENST00000482686 0.841903368893959 0.496115780770234 0.0826160369661078 ENSG00000067606 PRKCZ
ENST00000400920 0.567489065272179 0.142226776273614 0.13468673408325 ENSG00000067606 PRKCZ
ENST00000486681 0.770990375653023 0.359814880631306 0.105702869080297 ENSG00000067606 PRKCZ
ENST00000470986 0.849420862071617 0.514546560074464 0.08009177917531 ENSG00000067606 PRKCZ
ENST00000470511 0.913276544222598 0.670590696316723 0.0539556129250338 ENSG00000067606 PRKCZ
ENST00000471018 0.867826866844427 0.554472810158792 0.0820150461537946 ENSG00000067606 PRKCZ
ENST00000466352 0.842658722174292 0.497666489917821 0.0955893607170042 ENSG00000067606 PRKCZ
ENST00000497183 0.78302578000199 0.379985404554541 0.114365313155753 ENSG00000067606 PRKCZ
ENST00000419838 0.901118163576657 0.636263193383034 0.0637698235197 ENSG00000067606 PRKCZ
ENST00000479263 0.603936736313886 0.169349811055097 0.130243136181951 ENSG00000067606 PRKCZ
ENST00000503672 0.868031521479403 0.55500622529555 0.0784052972209561 ENSG00000067606 PRKCZ
ENST00000478770 0.619537852217321 0.182063562963264 0.125187092560697 ENSG00000067606 PRKCZ
ENST00000505322 0.51871496518247 0.111304205516198 0.18308613448133 ENSG00000067606 PRKCZ
ENST00000472017 0.577300970735057 0.149039793975581 0.206145806507131 ENSG00000067606 PRKCZ
ENST00000333854 0.989657136178643 0.943985802372412 -0.00991389670974643 ENSG00000182873 RP11-181G12.2
ENST00000536678 0.928429797123389 0.714508697799537 0.0514010915923825 ENSG00000182873 RP11-181G12.2
ENST00000444529 0.93646077517179 0.738591412081616 -0.0473430611508983 ENSG00000182873 RP11-181G12.2
ENST00000469733 0.970003430434861 0.863866503122293 0.0146273495192201 ENSG00000162585 C1orf86
ENST00000414253 0.971911584286273 0.87094156545611 0.0139828564925888 ENSG00000162585 C1orf86
ENST00000428120 0.971911584286273 0.87094156545611 0.0139828564925888 ENSG00000162585 C1orf86
ENST00000400919 0.971911584286273 0.87094156545611 0.0139828564925888 ENSG00000162585 C1orf86
ENST00000400918 0.965192645400112 0.846368834329809 0.0172506937119164 ENSG00000162585 C1orf86
ENST00000497675 0.962184395901288 0.837578569841932 -0.0202542926252661 ENSG00000162585 C1orf86
ENST00000378543 0.975460500395208 0.88249194741935 -0.0144257201332189 ENSG00000162585 C1orf86
ENST00000378546 0.975460500395208 0.88249194741935 -0.0144257201332189 ENSG00000162585 C1orf86
ENST00000401813 0.98162360034387 0.908402298219632 -0.0111329929563051 ENSG00000162585 C1orf86
ENST00000487186 0.980461910949517 0.903994669327818 -0.0116414251188303 ENSG00000162585 C1orf86
ENST00000378545 0.968847423174218 0.859738940557978 -0.0172250811772826 ENSG00000162585 C1orf86
ENST00000476803 0.954542629113991 0.807920135539793 -0.02396301868953 ENSG00000162585 C1orf86
ENST00000440825 0.977961684061735 0.893420547189771 -0.013077515501507 ENSG00000162585 C1orf86
ENST00000597060 0.914208795514527 0.672902190541857 0.0576231780731448 ENSG00000269554 AL590822.2
ENST00000420515 0.949879107643985 0.792091235909971 -0.0289306489545638 ENSG00000162585 C1orf86
ENST00000378536 0.731765185251461 0.303383755211148 -0.0674928440548114 ENSG00000157933 SKI
ENST00000508416 0.66081011861604 0.22340265310513 -0.09565149551325 ENSG00000157933 SKI
ENST00000478223 0.719408881017508 0.287851894613976 -0.0849169017379292 ENSG00000157933 SKI
ENST00000507179 0.895233715689843 0.622735388364719 -0.0602332018406915 ENSG00000157933 SKI
ENST00000378531 0.483422691750882 0.092670662614154 -0.189565779631121 ENSG00000116151 MORN1
ENST00000606372 0.380232800796326 0.0519568977227482 -0.220828353608214 ENSG00000116151 MORN1
ENST00000378529 0.424832789641288 0.0681916435152634 -0.210993737547435 ENSG00000116151 MORN1
ENST00000607342 0.843671284531282 0.500473383307279 -0.0913585681328512 ENSG00000116151 MORN1
ENST00000469374 0.631938064543898 0.193508657694443 -0.169742999569908 ENSG00000116151 MORN1
ENST00000419785 0.770142757668266 0.358424551603796 -0.125784007414203 ENSG00000116151 MORN1
ENST00000378525 0.65096524529707 0.213052713950649 -0.165869653651403 ENSG00000116151 MORN1
ENST00000449373 0.541209437123231 0.125808252812252 -0.207602894009692 ENSG00000116151 MORN1
ENST00000317490 0.632959427400191 0.19480676147317 -0.184042401228023 ENSG00000178642 AL513477.1
ENST00000607031 0.524374840344678 0.114846381072531 -0.223894873207867 ENSG00000116151 MORN1
ENST00000378518 0.986208295734893 0.926975098050985 -0.00509608173791016 ENSG00000157916 RER1
ENST00000605895 0.900335658730999 0.634094521262005 0.0260703739953967 ENSG00000157916 RER1
ENST00000378513 0.961403716501022 0.834108138427115 0.0112496601062664 ENSG00000157916 RER1
ENST00000306256 0.987829073231214 0.934960789580539 -0.00451327653177893 ENSG00000157916 RER1
ENST00000493207 0.961530943487887 0.835166034702538 0.0129346946274229 ENSG00000157916 RER1
ENST00000378512 0.961403716501022 0.834161305031968 0.0112495598859709 ENSG00000157916 RER1
ENST00000443438 0.817205544758561 0.445651926154456 -0.045627621236807 ENSG00000157916 RER1
ENST00000488353 0.882773987228081 0.591080507954437 -0.0337114855032317 ENSG00000157916 RER1
ENST00000462129 0.828333464948448 0.467741224201566 -0.060470160242608 ENSG00000157916 RER1
ENST00000288774 0.727496999975871 0.298552417272587 0.0986110849433685 ENSG00000157911 PEX10
ENST00000447513 0.711390716083963 0.279056799199682 0.10283548641845 ENSG00000157911 PEX10
ENST00000507596 0.708495620584634 0.27588017937587 0.103982529686262 ENSG00000157911 PEX10
ENST00000510434 0.863989053138911 0.546543684554684 -0.0705067894918774 ENSG00000157911 PEX10
ENST00000508384 0.813048938045051 0.436784675267868 -0.0970392246316452 ENSG00000157911 PEX10
ENST00000515760 0.964972364855077 0.845703183917802 0.0277266239402024 ENSG00000157911 PEX10
ENST00000502666 0.940328406997473 0.755290153134321 -0.0432134241311484 ENSG00000157911 PEX10
ENST00000504111 0.890031361431549 0.609500566552095 -0.0698035332422957 ENSG00000157911 PEX10
ENST00000514502 0.597122418437518 0.163689446902181 -0.181695208283828 ENSG00000157911 PEX10
ENST00000449969 0.992560440903606 0.961202040647706 -0.00653980539574384 ENSG00000149527 PLCH2
ENST00000288766 0.994678768608393 0.972282306607851 0.00492160455492376 ENSG00000149527 PLCH2
ENST00000419816 0.978001106541427 0.89389451430295 -0.0179463416374731 ENSG00000149527 PLCH2
ENST00000378488 0.978001106541427 0.89389451430295 -0.0179463416374731 ENSG00000149527 PLCH2
ENST00000378486 0.978001106541427 0.89389451430295 -0.0179463416374731 ENSG00000149527 PLCH2
ENST00000343889 0.946333838014134 0.779451315753941 -0.0376702919907178 ENSG00000149527 PLCH2
ENST00000278878 0.998195230985575 0.990949452891878 -0.00153889230593916 ENSG00000149527 PLCH2
ENST00000473964 0.98622599550425 0.927094399321506 0.0129656935870674 ENSG00000149527 PLCH2
ENST00000462379 0.930279895350181 0.720250310622715 0.0508515038213712 ENSG00000149527 PLCH2
ENST00000378466 0.816131181565903 0.44320072911526 0.0599895364237565 ENSG00000157881 PANK4
ENST00000435556 0.814023996776739 0.439301445705935 0.0605510637852888 ENSG00000157881 PANK4
ENST00000505228 0.778059023451946 0.371747479321739 0.0759599371999381 ENSG00000157881 PANK4
ENST00000502512 0.977592095648062 0.891521829968662 -0.0146086950979314 ENSG00000157881 PANK4
ENST00000471361 0.930401708841391 0.720894833011525 -0.0446127559492578 ENSG00000157881 PANK4
ENST00000487804 0.845644563002091 0.506040286168018 0.0885201598797789 ENSG00000157881 PANK4
ENST00000515423 0.937319835335721 0.742738454157035 0.0435392817078837 ENSG00000157881 PANK4
ENST00000468002 0.796075611644918 0.402304244906642 0.0917911303403887 ENSG00000157881 PANK4
ENST00000486396 0.598639785107735 0.164897739943037 0.132678188491303 ENSG00000157881 PANK4
ENST00000502770 0.830405939237699 0.470890603143167 0.0751058759854397 ENSG00000157881 PANK4
ENST00000491212 0.975972306481896 0.884927219330338 0.01601414603216 ENSG00000157881 PANK4
ENST00000514922 0.960441922518943 0.830435920586033 -0.0243251284267293 ENSG00000157881 PANK4
ENST00000606645 0.903930215320219 0.642590290960187 0.0593522375500548 ENSG00000272449 RP3-395M20.12
ENST00000416860 0.99066905835462 0.950095928879077 -0.004826477419193 ENSG00000238164 RP3-395M20.8
ENST00000443892 0.87267921733441 0.565170903965025 -0.0668094571800612 ENSG00000238164 RP3-395M20.8
ENST00000449660 0.974510548927727 0.879662255501871 -0.0195933707267395 ENSG00000238164 RP3-395M20.8
ENST00000448624 0.977405874175797 0.890516169592349 0.0188661576753683 ENSG00000238164 RP3-395M20.8
ENST00000432521 0.841101831701937 0.494797158541154 -0.0827392250708949 ENSG00000238164 RP3-395M20.8
ENST00000452793 0.994511731564884 0.97050744609333 0.00292884808225022 ENSG00000238164 RP3-395M20.8
ENST00000426449 0.615373460454794 0.178353174160157 -0.0962655801235901 ENSG00000157873 TNFRSF14
ENST00000434817 0.635243308037728 0.196814455268178 -0.0884947556353071 ENSG00000157873 TNFRSF14
ENST00000435221 0.635418803758366 0.19704705136347 -0.0884533188857684 ENSG00000157873 TNFRSF14
ENST00000451778 0.625448559948841 0.187654410927506 -0.0904062703319483 ENSG00000157873 TNFRSF14
ENST00000409119 0.547294101660641 0.129491255997038 -0.104245137172935 ENSG00000157873 TNFRSF14
ENST00000355716 0.528625559147916 0.117429533689712 -0.103430957965892 ENSG00000157873 TNFRSF14
ENST00000475523 0.514839108241818 0.109192730118693 -0.105487758814368 ENSG00000157873 TNFRSF14
ENST00000442392 0.682925211317558 0.245640507871755 -0.0947302986976617 ENSG00000157873 TNFRSF14
ENST00000482074 0.799660215351217 0.408618880282748 -0.0686924796528701 ENSG00000157873 TNFRSF14
ENST00000496064 0.569384508096675 0.143446189255505 -0.104433712990699 ENSG00000157873 TNFRSF14
ENST00000463471 0.53573800124274 0.122032482907579 -0.101349916669969 ENSG00000157873 TNFRSF14
ENST00000466750 0.368441689769115 0.0486136341871748 -0.124554047011268 ENSG00000157873 TNFRSF14
ENST00000471768 0.427805967354023 0.0693758085695513 -0.126189364589246 ENSG00000157873 TNFRSF14
ENST00000463835 0.624924724099771 0.187053170072252 -0.0840840227401948 ENSG00000157873 TNFRSF14
ENST00000482602 0.612075977669312 0.175771949822952 -0.0820596332060679 ENSG00000157873 TNFRSF14
ENST00000480305 0.751406025698762 0.332073081940186 -0.0640659798365235 ENSG00000157873 TNFRSF14
ENST00000456687 0.851742659029251 0.519882056418894 0.0719263293321492 ENSG00000225931 RP3-395M20.7
ENST00000424215 0.705199016623891 0.27226218462203 0.144848865570805 ENSG00000228037 RP3-395M20.9
ENST00000493183 0.923098771045188 0.699313466543559 -0.0513225568460117 ENSG00000157870 FAM213B
ENST00000474659 0.909298895505583 0.659674167854655 -0.0583346811553666 ENSG00000157870 FAM213B
ENST00000419916 0.939598653331164 0.752420204091458 0.0366055781957193 ENSG00000157870 FAM213B
ENST00000378424 0.939598653331164 0.752420204091458 0.0366055781957193 ENSG00000157870 FAM213B
ENST00000537325 0.9060988764295 0.649889140171672 -0.0567866397336192 ENSG00000157870 FAM213B
ENST00000378427 0.939598653331164 0.752420204091458 0.0366055781957193 ENSG00000157870 FAM213B
ENST00000378425 0.939598653331164 0.752420204091458 0.0366055781957193 ENSG00000157870 FAM213B
ENST00000464043 0.879138336093631 0.581179562607493 -0.0720361877219254 ENSG00000157870 FAM213B
ENST00000444521 0.939598653331164 0.752420204091458 0.0366055781957193 ENSG00000157870 FAM213B
ENST00000465233 0.73648972655233 0.310045548282015 -0.138657041010397 ENSG00000157870 FAM213B
ENST00000498083 0.72579237780299 0.29609893525363 -0.142966139446653 ENSG00000157870 FAM213B
ENST00000481683 0.888507628429576 0.60534512288491 -0.0690507321691037 ENSG00000157870 FAM213B
ENST00000484099 0.947576220794839 0.784166325604411 0.0315487840819537 ENSG00000157870 FAM213B
ENST00000477045 0.779777105061441 0.374387952429262 -0.121576106224922 ENSG00000157870 FAM213B
ENST00000476686 0.836102366055668 0.48160557318655 0.083381488571172 ENSG00000157870 FAM213B
ENST00000471840 0.580491732467268 0.151247303685058 0.19903331003624 ENSG00000142606 MMEL1
ENST00000288709 0.610368637208884 0.174280023965068 0.187539342072807 ENSG00000142606 MMEL1
ENST00000378412 0.611949942919872 0.175655593047411 0.187031494691232 ENSG00000142606 MMEL1
ENST00000502556 0.350295303670105 0.0429553799706395 0.283343468856775 ENSG00000142606 MMEL1
ENST00000504800 0.350295303670105 0.0429553799706395 0.283343468856775 ENSG00000142606 MMEL1
ENST00000401094 0.813512626956088 0.438000765098206 0.110123309376742 ENSG00000215912 TTC34
ENST00000511072 0.0165948380478362 0.000304474717082435 0.481275859106649 ENSG00000142611 PRDM16
ENST00000378398 0.0170462000581092 0.000314634774049652 0.47892694403423 ENSG00000142611 PRDM16
ENST00000441472 0.0170462000581092 0.000314634774049652 0.47892694403423 ENSG00000142611 PRDM16
ENST00000442529 0.0170462000581092 0.000314634774049652 0.47892694403423 ENSG00000142611 PRDM16
ENST00000607632 0.920359931450875 0.691786983604692 0.0561655658045749 ENSG00000142611 PRDM16
ENST00000378391 0.0166468188808216 0.000305996315607561 0.480796126919675 ENSG00000142611 PRDM16
ENST00000514189 0.01662457915471 0.000305236528251592 0.481193874349931 ENSG00000142611 PRDM16
ENST00000270722 0.0170735141198018 0.00031542765157493 0.478844788673133 ENSG00000142611 PRDM16
ENST00000512462 0.000339776095073335 2.4764267688612e-06 0.644115021488389 ENSG00000142611 PRDM16
ENST00000463591 0.000121178021823473 7.67416406069005e-07 0.678052185136463 ENSG00000142611 PRDM16
ENST00000294599 0.824365383776546 0.459737741335156 -0.0703902417389128 ENSG00000162591 MEGF6
ENST00000356575 0.805751337059619 0.42120213421587 -0.076189003321421 ENSG00000162591 MEGF6
ENST00000494257 0.875763185252446 0.57379255141963 -0.079939947348728 ENSG00000162591 MEGF6
ENST00000485002 0.812934190720678 0.436628211694848 -0.0733302189893336 ENSG00000162591 MEGF6
ENST00000491842 0.947924974756064 0.786163278344788 0.0362738095874932 ENSG00000162591 MEGF6
ENST00000475790 0.974967633386701 0.880803509255726 0.0203194405181847 ENSG00000162591 MEGF6
ENST00000461795 0.80063315194057 0.410482398390661 -0.116936140523548 ENSG00000162591 MEGF6
ENST00000378344 0.527182056610301 0.116461593279413 0.140509858931075 ENSG00000158109 TPRG1L
ENST00000344579 0.527182056610301 0.116461593279413 0.140509858931075 ENSG00000158109 TPRG1L
ENST00000378322 0.90039414636927 0.634532361703791 0.0435068756175546 ENSG00000116213 WRAP73
ENST00000270708 0.90039414636927 0.634532361703791 0.0435068756175546 ENSG00000116213 WRAP73
ENST00000471223 0.730411091078852 0.30179249841676 0.100241480850876 ENSG00000116213 WRAP73
ENST00000424367 0.850187578789293 0.516438454683186 0.0591620835238006 ENSG00000116213 WRAP73
ENST00000497940 0.664600428535582 0.227188385000978 0.12142904158174 ENSG00000116213 WRAP73
ENST00000469643 0.981418629213999 0.907727619381695 0.0148306253378454 ENSG00000116213 WRAP73
ENST00000494884 0.978371509218711 0.895209024617041 -0.0182012982297606 ENSG00000116213 WRAP73
ENST00000465916 0.910088953904023 0.662047968530367 0.0414480442579387 ENSG00000116213 WRAP73
ENST00000419924 0.922196980324669 0.696992844146965 0.0371285030732996 ENSG00000116213 WRAP73
ENST00000479331 0.89443510171969 0.620706150080417 -0.0657671032464403 ENSG00000116213 WRAP73
ENST00000418088 0.803410104899527 0.416129260898001 0.0903780789421442 ENSG00000227372 TP73-AS1
ENST00000452079 0.803410104899527 0.416238860657392 0.0915767243740539 ENSG00000227372 TP73-AS1
ENST00000419973 0.680281902448775 0.242827954409045 0.16606634718785 ENSG00000227372 TP73-AS1
ENST00000423764 0.845933322072017 0.506610980617436 0.0768789721291108 ENSG00000227372 TP73-AS1
ENST00000587071 0.697202660107735 0.262305300057011 0.141481845114075 ENSG00000227372 TP73-AS1
ENST00000608600 0.51372608730134 0.108743828490649 0.198092397063763 ENSG00000227372 TP73-AS1
ENST00000544565 0.998301727207915 0.992159071577801 0.00138720031558695 ENSG00000227372 TP73-AS1
ENST00000378251 0.868849819801835 0.557029723553842 0.0453583515442618 ENSG00000130764 LRRC47
ENST00000462356 0.967092350545772 0.85392871205345 0.0195982357382608 ENSG00000130764 LRRC47
ENST00000479239 0.919840380161862 0.690047500545202 0.0432374186937336 ENSG00000130764 LRRC47
ENST00000607459 0.917244793017213 0.681965725749409 0.0487652864734262 ENSG00000272153 RP1-286D6.5
ENST00000378230 0.846634941767667 0.508458429990371 0.0402276369780022 ENSG00000116198 CEP104
ENST00000484420 0.870711866506017 0.561041896519219 -0.0823958324523311 ENSG00000116198 CEP104
ENST00000438539 0.710771887718859 0.278064635772926 0.101303244256352 ENSG00000116198 CEP104
ENST00000461667 0.671784125804212 0.234133770347408 0.125480396620595 ENSG00000116198 CEP104
ENST00000495701 0.35731733747142 0.0450158816971688 0.264848180038864 ENSG00000116198 CEP104
ENST00000460038 0.80938574238955 0.428246456784416 0.0830696119632941 ENSG00000116198 CEP104
ENST00000494653 0.955049065538321 0.809790460956416 0.0165928845613105 ENSG00000116198 CEP104
ENST00000443466 0.461632464232226 0.0828539858889785 0.179290928808135 ENSG00000116198 CEP104
ENST00000428079 0.734812753564447 0.307655854663095 -0.0885340790828276 ENSG00000116198 CEP104
ENST00000494951 0.837161555165323 0.484234106899338 -0.0756905131907907 ENSG00000116198 CEP104
ENST00000378223 0.622419149515252 0.184378582085625 -0.126265635116128 ENSG00000116198 CEP104
ENST00000378212 0.807406144878859 0.424328042704086 -0.0928201189741669 ENSG00000169598 DFFB
ENST00000378209 0.782439489792814 0.379040917682159 0.0863394994115992 ENSG00000169598 DFFB
ENST00000491998 0.782439489792814 0.379040917682159 0.0863394994115992 ENSG00000169598 DFFB
ENST00000338895 0.965990213559365 0.849101194985684 -0.0211813095193089 ENSG00000169598 DFFB
ENST00000341385 0.906289879585613 0.650724369464995 -0.062643325450889 ENSG00000169598 DFFB
ENST00000468793 0.78302578000199 0.37998862562886 0.0868807178417292 ENSG00000169598 DFFB
ENST00000339350 0.77212517785547 0.3617044354691 0.0902221254071042 ENSG00000169598 DFFB
ENST00000477548 0.77212517785547 0.3617044354691 0.0902221254071042 ENSG00000169598 DFFB
ENST00000378206 0.767789773073297 0.355929400357991 0.0913385910954102 ENSG00000169598 DFFB
ENST00000475969 0.765510530483752 0.352793751370148 0.0921533501662341 ENSG00000169598 DFFB
ENST00000461150 0.679821288176165 0.242471805139041 0.158537262210956 ENSG00000169598 DFFB
ENST00000486765 0.451794670181633 0.0785700172064992 0.152757217942093 ENSG00000198912 C1orf174
ENST00000361605 0.451794670181633 0.0785700172064992 0.152757217942093 ENSG00000198912 C1orf174
ENST00000474140 0.451794670181633 0.0785700172064992 0.152757217942093 ENSG00000198912 C1orf174
ENST00000442673 0.827902672709444 0.466837145878015 -0.099636679841818 ENSG00000236423 LINC01134
ENST00000439488 0.730812201363835 0.302339861566749 -0.142456765083902 ENSG00000236423 LINC01134
ENST00000378191 0.922061104767365 0.696622145973919 0.0550111396682056 ENSG00000196581 AJAP1
ENST00000478423 0.977459446093586 0.890964762351411 0.00993448905367957 ENSG00000131697 NPHP4
ENST00000460696 0.99419430327835 0.967790078060501 -0.00517940085514955 ENSG00000131697 NPHP4
ENST00000378161 0.995413984328365 0.975639804671388 -0.00380120438621172 ENSG00000131697 NPHP4
ENST00000489180 0.979013723273427 0.898587722577882 0.00923446881706931 ENSG00000131697 NPHP4
ENST00000378156 0.979013723273427 0.898587722577882 0.00923446881706931 ENSG00000131697 NPHP4
ENST00000378169 0.971911584286273 0.870899934523273 0.0119474654035418 ENSG00000131697 NPHP4
ENST00000468253 0.945592192651682 0.776541703758241 -0.0395267499717549 ENSG00000131697 NPHP4
ENST00000506941 0.977265288112021 0.889773893820084 0.0197078351954243 ENSG00000131697 NPHP4
ENST00000470763 0.616938432364406 0.180016447965635 0.184739715574854 ENSG00000131697 NPHP4
ENST00000466897 0.818479613987186 0.448132640599816 -0.0996587024617903 ENSG00000131697 NPHP4
ENST00000378111 0.149145072321597 0.00801264897984334 0.141344356218171 ENSG00000069424 KCNAB2
ENST00000378097 0.123224910643706 0.00580371634674171 0.141131042649169 ENSG00000069424 KCNAB2
ENST00000493807 0.00405641284061062 4.93203827242587e-05 0.442565077279151 ENSG00000069424 KCNAB2
ENST00000378092 0.208148530858393 0.0145089751280679 0.144485650046726 ENSG00000069424 KCNAB2
ENST00000478098 0.355318011102133 0.0444420382253487 0.151094786619878 ENSG00000069424 KCNAB2
ENST00000445501 0.351103349402121 0.0431969631956562 0.153222218943763 ENSG00000069424 KCNAB2
ENST00000428161 0.569405652578663 0.143478639832659 0.0909335728709899 ENSG00000069424 KCNAB2
ENST00000389632 0.587259547544276 0.15577079228183 0.0882782151330123 ENSG00000069424 KCNAB2
ENST00000602612 0.533287212303621 0.120428129417478 0.095328166225874 ENSG00000069424 KCNAB2
ENST00000378087 0.396798807353863 0.0575132247026059 0.102394676319432 ENSG00000069424 KCNAB2
ENST00000341524 0.401308750199401 0.0590109633589525 0.100106203097692 ENSG00000069424 KCNAB2
ENST00000352527 0.401308750199401 0.0590109633589525 0.100106203097692 ENSG00000069424 KCNAB2
ENST00000435937 0.672393918089541 0.234801760753265 0.0897899349309698 ENSG00000069424 KCNAB2
ENST00000164247 0.326641913758754 0.0365318054816109 0.106920282219255 ENSG00000069424 KCNAB2
ENST00000459822 0.988056442992924 0.935922836857522 -0.00932974237560009 ENSG00000069424 KCNAB2
ENST00000594544 0.650276111879314 0.212237530471646 0.165904804459698 ENSG00000268332 AL035406.1
ENST00000472700 0.572890830314622 0.145922165075082 0.110432945489807 ENSG00000069424 KCNAB2
ENST00000378083 0.300456341288914 0.0302615704526384 0.111785037924901 ENSG00000069424 KCNAB2
ENST00000458166 0.436531757529704 0.0727971239854431 0.103571894968143 ENSG00000069424 KCNAB2
ENST00000462676 0.908842367725948 0.658622442060846 0.0565393883995823 ENSG00000069424 KCNAB2
ENST00000481789 0.790366719485512 0.391866277316583 0.0928034461197242 ENSG00000069424 KCNAB2
ENST00000484532 0.542564453174769 0.126832870395332 0.108767643636442 ENSG00000116251 RPL22
ENST00000234875 0.530750175753813 0.118692263175024 0.111258003943793 ENSG00000116251 RPL22
ENST00000480661 0.526288223475805 0.11592847550513 0.117296773007788 ENSG00000116251 RPL22
ENST00000497965 0.524168100335212 0.114742322120677 0.117755738554958 ENSG00000116251 RPL22
ENST00000471204 0.526331623989511 0.116000339146957 0.117400796247426 ENSG00000116251 RPL22
ENST00000465387 0.527269162788519 0.116568079812559 0.117277403888336 ENSG00000116251 RPL22
ENST00000462296 0.518092543768524 0.110947238150211 0.121128959581808 ENSG00000116251 RPL22
ENST00000465335 0.51752014951926 0.110732771655825 0.121263046848896 ENSG00000116251 RPL22
ENST00000377948 0.364826427480624 0.0473777720442623 0.28193060091876 ENSG00000158286 RNF207
ENST00000377939 0.364826427480624 0.0473777720442623 0.28193060091876 ENSG00000158286 RNF207
ENST00000343813 0.15039707582264 0.00811938220678473 0.226360699007321 ENSG00000116237 ICMT
ENST00000495791 0.507231755404962 0.104928824957621 0.209914222588916 ENSG00000116237 ICMT
ENST00000489498 0.348186841965604 0.0423935953691105 0.195490583635929 ENSG00000116237 ICMT
ENST00000474756 0.728007016872685 0.298927917142033 0.112433272111892 ENSG00000116237 ICMT
ENST00000362035 0.385369399604796 0.0537671468836854 0.274204264717181 ENSG00000116237 ICMT
ENST00000377893 0.599782928480644 0.165847056033812 0.184718914496877 ENSG00000158292 GPR153
ENST00000608083 0.933704106796998 0.730621292530946 0.0346363704337962 ENSG00000097021 ACOT7
ENST00000377845 0.998807684443796 0.994230155426127 -0.000744250949640955 ENSG00000097021 ACOT7
ENST00000377855 0.951336160741956 0.795850701293411 0.0265624465747481 ENSG00000097021 ACOT7
ENST00000377860 0.933704106796998 0.730621292530946 0.0346363704337962 ENSG00000097021 ACOT7
ENST00000418124 0.933704106796998 0.730621292530946 0.0346363704337962 ENSG00000097021 ACOT7
ENST00000545482 0.933704106796998 0.730621292530946 0.0346363704337962 ENSG00000097021 ACOT7
ENST00000361521 0.944619534015831 0.773981662406905 0.0290798127989022 ENSG00000097021 ACOT7
ENST00000377842 0.998029775092903 0.990062323860521 -0.00128616853125248 ENSG00000097021 ACOT7
ENST00000473466 0.89737858649984 0.627225056479208 -0.0548815084799247 ENSG00000097021 ACOT7
ENST00000481175 0.808844646844581 0.427186178782081 -0.11158672281265 ENSG00000097021 ACOT7
ENST00000541130 0.992269238088241 0.959543184028691 0.00646322763653765 ENSG00000097021 ACOT7
ENST00000377828 0.766382592048599 0.354070499268081 0.128387783221844 ENSG00000187017 ESPN
ENST00000461727 0.853148530701833 0.522741018892207 0.0875741701888798 ENSG00000187017 ESPN
ENST00000475228 0.837215471172626 0.484525977469795 0.0976069097812282 ENSG00000187017 ESPN
ENST00000416731 0.79549106823458 0.401135872398101 0.114978651367838 ENSG00000187017 ESPN
ENST00000434576 0.706112865950888 0.273554918402862 0.11661260028175 ENSG00000187017 ESPN
ENST00000477679 0.710420557807908 0.277686919480019 0.151807237618934 ENSG00000187017 ESPN
ENST00000468561 0.816755574098525 0.444583939614327 0.0901849430701686 ENSG00000187017 ESPN
ENST00000356876 0.523756369285898 0.114429371647748 0.114397211899309 ENSG00000215788 TNFRSF25
ENST00000485036 0.523756369285898 0.114454074272377 0.114394452939734 ENSG00000215788 TNFRSF25
ENST00000480393 0.523756369285898 0.114454074272377 0.114394452939734 ENSG00000215788 TNFRSF25
ENST00000513135 0.523579642671741 0.114262874279863 0.114385528136032 ENSG00000215788 TNFRSF25
ENST00000473343 0.36460883244402 0.0472839286626507 0.155732120128882 ENSG00000215788 TNFRSF25
ENST00000377782 0.523756369285898 0.114454074272377 0.114394452939734 ENSG00000215788 TNFRSF25
ENST00000351959 0.526065164165518 0.115634212455493 0.114035633662539 ENSG00000215788 TNFRSF25
ENST00000510563 0.543796169850736 0.127573928542137 0.110583546303989 ENSG00000215788 TNFRSF25
ENST00000502730 0.543796169850736 0.127573928542137 0.110583546303989 ENSG00000215788 TNFRSF25
ENST00000502588 0.543796169850736 0.127573928542137 0.110583546303989 ENSG00000215788 TNFRSF25
ENST00000414040 0.543796169850736 0.127573928542137 0.110583546303989 ENSG00000215788 TNFRSF25
ENST00000351748 0.543796169850736 0.127573928542137 0.110583546303989 ENSG00000215788 TNFRSF25
ENST00000348333 0.543796169850736 0.127573928542137 0.110583546303989 ENSG00000215788 TNFRSF25
ENST00000453260 0.428591472426515 0.0696878482146964 0.146939765375987 ENSG00000215788 TNFRSF25
ENST00000475730 0.786327725886421 0.385410764068554 0.0918416733916447 ENSG00000215788 TNFRSF25
ENST00000469691 0.483885656421011 0.092844302370746 0.129936296914777 ENSG00000215788 TNFRSF25
ENST00000481401 0.539398118060028 0.124274779683312 0.117370286758692 ENSG00000215788 TNFRSF25
ENST00000461703 0.721140389693581 0.290165470027554 0.0815844751867795 ENSG00000215788 TNFRSF25
ENST00000453341 0.655202457287753 0.217739725891924 0.0950248925447126 ENSG00000215788 TNFRSF25
ENST00000515145 0.816131181565903 0.443190679905654 0.0669335535327808 ENSG00000215788 TNFRSF25
ENST00000377748 0.900424552078415 0.634618435446731 -0.0505959627918102 ENSG00000171680 PLEKHG5
ENST00000400913 0.91226161137476 0.66757254686513 -0.0467190589066117 ENSG00000171680 PLEKHG5
ENST00000489097 0.906088078053316 0.649576358856722 -0.0497649577886537 ENSG00000171680 PLEKHG5
ENST00000340850 0.92588875350472 0.707597328141453 -0.0408343032253176 ENSG00000171680 PLEKHG5
ENST00000377728 0.797884764301292 0.405364858650306 0.118372496754282 ENSG00000171680 PLEKHG5
ENST00000377732 0.906222236294567 0.650438768872692 0.0646232395934135 ENSG00000171680 PLEKHG5
ENST00000400915 0.905628107886855 0.648142778280145 0.0650770617099755 ENSG00000171680 PLEKHG5
ENST00000377740 0.853435629439365 0.523257799021509 0.0908720226700392 ENSG00000171680 PLEKHG5
ENST00000377737 0.853435629439365 0.523257799021509 0.0908720226700392 ENSG00000171680 PLEKHG5
ENST00000537245 0.916260684745851 0.679297248842229 0.0589723135340806 ENSG00000171680 PLEKHG5
ENST00000377705 0.572228859508197 0.145421239167172 0.110641409267198 ENSG00000162408 NOL9
ENST00000464383 0.947924974756064 0.785987776009832 -0.0242577222008186 ENSG00000162408 NOL9
ENST00000462798 0.893116573234591 0.617610702001905 -0.0654809275892656 ENSG00000162408 NOL9
ENST00000456162 0.947201456970987 0.782754603874176 -0.0384926919827615 ENSG00000229519 RP11-58A11.2
ENST00000460777 0.39237742511412 0.055872395504751 0.255918396568103 ENSG00000162408 NOL9
ENST00000464665 0.177302102261564 0.0108716905859547 0.271265830516588 ENSG00000162408 NOL9
ENST00000319084 0.947878710481185 0.785437009568055 0.0282653859076877 ENSG00000204859 ZBTB48
ENST00000435905 0.963610232915655 0.841240107720513 0.0212240289544146 ENSG00000204859 ZBTB48
ENST00000377674 0.934287869078737 0.732150827632237 0.0270432052444058 ENSG00000204859 ZBTB48
ENST00000488936 0.944801777488021 0.774485531936672 0.0240111517699657 ENSG00000204859 ZBTB48
ENST00000482360 0.982212897462666 0.911331126262498 -0.0100641715573638 ENSG00000204859 ZBTB48
ENST00000498342 0.980945185337428 0.905966370122662 -0.0122141924354508 ENSG00000204859 ZBTB48
ENST00000466813 0.976816458764457 0.88801461994276 -0.0161478132720974 ENSG00000204859 ZBTB48
ENST00000466941 0.936876868544132 0.740261786740788 0.0444467432779422 ENSG00000204859 ZBTB48
ENST00000377658 0.121255944452023 0.00562142845548694 0.220595776244905 ENSG00000162413 KLHL21
ENST00000377663 0.120769703385189 0.0055743790545341 0.220860506827046 ENSG00000162413 KLHL21
ENST00000467612 0.478878512809508 0.0906411158540408 0.142983045862044 ENSG00000162413 KLHL21
ENST00000496707 0.52549822208563 0.115331140855253 0.149516930817868 ENSG00000162413 KLHL21
ENST00000463043 0.513356484649489 0.108598815733855 0.143303061625326 ENSG00000162413 KLHL21
ENST00000377648 0.569287376263778 0.143367505529006 0.144365938834235 ENSG00000116273 PHF13
ENST00000495385 0.85224303841658 0.52100428962128 0.0653542179947108 ENSG00000116273 PHF13
ENST00000054650 0.828146429998414 0.467368145066287 -0.0819648556294565 ENSG00000041988 THAP3
ENST00000484676 0.712101114987835 0.279837012947405 -0.148515858479392 ENSG00000041988 THAP3
ENST00000307896 0.901432541150291 0.636818226753945 -0.0539500190065388 ENSG00000041988 THAP3
ENST00000377627 0.881283187753854 0.586136480854794 -0.0482328160721827 ENSG00000041988 THAP3
ENST00000484669 0.896545196521537 0.625590503395665 -0.0559579421919784 ENSG00000041988 THAP3
ENST00000487819 0.90237763715772 0.639185921929924 -0.0545328312407439 ENSG00000041988 THAP3
ENST00000472925 0.896062387321565 0.624854658463085 -0.0567687312765349 ENSG00000041988 THAP3
ENST00000480647 0.606135110081716 0.171196234255539 -0.181197416686662 ENSG00000041988 THAP3
ENST00000465508 0.98888665851672 0.940876282316475 0.00610881151205394 ENSG00000007923 DNAJC11
ENST00000349363 0.842241058792458 0.496685504007628 0.0391147011222918 ENSG00000007923 DNAJC11
ENST00000451196 0.842241058792458 0.496685504007628 0.0391147011222918 ENSG00000007923 DNAJC11
ENST00000377577 0.882619920593211 0.590474851688756 0.0299039352868821 ENSG00000007923 DNAJC11
ENST00000294401 0.876680357683998 0.575479464354062 0.031330153938365 ENSG00000007923 DNAJC11
ENST00000542246 0.855937105697059 0.528083889788436 0.0361410053354792 ENSG00000007923 DNAJC11
ENST00000377573 0.873769817990648 0.568593125866455 0.0321720384247121 ENSG00000007923 DNAJC11
ENST00000472414 0.750208090214072 0.330422673774763 0.0970830892336243 ENSG00000007923 DNAJC11
ENST00000426784 0.830722715650762 0.471506252236163 0.041457019849766 ENSG00000007923 DNAJC11
ENST00000473993 0.839918800239379 0.490561967436104 0.0397609894896034 ENSG00000007923 DNAJC11
ENST00000469318 0.999101507318134 0.995295986352726 -0.000466268465371547 ENSG00000007923 DNAJC11
ENST00000485073 0.948590062313559 0.788474907471991 0.0189660845597772 ENSG00000007923 DNAJC11
ENST00000460594 0.953778820512801 0.805224160390485 0.0180904755958521 ENSG00000007923 DNAJC11
ENST00000465911 0.978756917397735 0.896770405343457 0.0113294500052698 ENSG00000007923 DNAJC11
ENST00000303635 0.978633964080037 0.896268846311772 0.0107383204759138 ENSG00000171735 CAMTA1
ENST00000490738 0.893550070198796 0.618588045609888 -0.0450129050652462 ENSG00000171735 CAMTA1
ENST00000476163 0.981006874034644 0.906342044295972 -0.00979565462227325 ENSG00000171735 CAMTA1
ENST00000473578 0.893546300433094 0.618556667735622 -0.0450185502595637 ENSG00000171735 CAMTA1
ENST00000557126 0.976028741289651 0.885118682829798 -0.0120763010320124 ENSG00000171735 CAMTA1
ENST00000467404 0.893466598309963 0.618309188323231 -0.045030875594014 ENSG00000171735 CAMTA1
ENST00000439411 0.977265288112021 0.889792363339023 0.0115061882042595 ENSG00000171735 CAMTA1
ENST00000461311 0.978930687572103 0.898124350176093 -0.0107117865512745 ENSG00000171735 CAMTA1
ENST00000486138 0.922936612595206 0.698841418942879 -0.03568817732558 ENSG00000171735 CAMTA1
ENST00000482934 0.989394856263979 0.942949263620218 0.0057917811973815 ENSG00000171735 CAMTA1
ENST00000470648 0.865565950128276 0.549277763785105 0.0475710226989438 ENSG00000171735 CAMTA1
ENST00000461580 0.876006593166869 0.574338085651277 0.0447358080738988 ENSG00000171735 CAMTA1
ENST00000472283 0.921699850970565 0.695784850049089 -0.0412404931809792 ENSG00000171735 CAMTA1
ENST00000467267 0.576166261933084 0.148114624612555 0.120274330115321 ENSG00000171735 CAMTA1
ENST00000495233 0.528334850960483 0.117217366835678 0.209043941645528 ENSG00000171735 CAMTA1
ENST00000490905 0.876382606910445 0.575069121286031 0.0779079073502724 ENSG00000171735 CAMTA1
ENST00000476864 0.706501164660503 0.273849098600925 0.155637045928246 ENSG00000171735 CAMTA1
ENST00000054666 0.464736759738652 0.0844278589383039 -0.119513815353785 ENSG00000049245 VAMP3
ENST00000470357 0.858578517167376 0.534436558023073 -0.0493413046728604 ENSG00000049245 VAMP3
ENST00000487194 0.81274533146253 0.436207444584209 -0.0790484535413546 ENSG00000049245 VAMP3
ENST00000377541 0.663794497590964 0.22655528473036 -0.148962344321293 ENSG00000049246 PER3
ENST00000377532 0.890269480950735 0.609887662852713 -0.0455568229193104 ENSG00000049246 PER3
ENST00000361923 0.892073510813695 0.614960934772767 -0.0447567758569235 ENSG00000049246 PER3
ENST00000463106 0.961228883399868 0.833266268071204 -0.0295710147889576 ENSG00000049246 PER3
ENST00000451646 0.898825366646568 0.630545107488732 -0.056416364985209 ENSG00000236266 RP3-467L1.4
ENST00000494684 0.619965913521836 0.182414761348156 0.187228493012947 ENSG00000049246 PER3
ENST00000377516 0.914374523021438 0.673926080470224 0.0577257556881358 ENSG00000049247 UTS2
ENST00000377507 0.36324311767725 0.0468515728792145 -0.153024080225691 ENSG00000049249 TNFRSF9
ENST00000474475 0.796075611644918 0.402283528539798 -0.0652522202740004 ENSG00000049249 TNFRSF9
ENST00000492571 0.575342585122572 0.147523180611461 -0.139112764223256 ENSG00000049249 TNFRSF9
ENST00000493373 0.941022922127063 0.759007630543583 0.0226304879719618 ENSG00000116288 PARK7
ENST00000460192 0.883340802066603 0.592635310365124 0.0417127057205352 ENSG00000116288 PARK7
ENST00000338639 0.94258680025735 0.766466976879524 0.0219416540962316 ENSG00000116288 PARK7
ENST00000493678 0.9414956690962 0.76096451518347 0.0224468152775242 ENSG00000116288 PARK7
ENST00000377493 0.942112282844868 0.763760699585633 0.0221730162172096 ENSG00000116288 PARK7
ENST00000465354 0.875232122279173 0.572382715226219 0.0434827549134681 ENSG00000116288 PARK7
ENST00000377491 0.94270015700294 0.766921290321738 0.0218986602561111 ENSG00000116288 PARK7
ENST00000377488 0.942112282844868 0.763881893866455 0.0222038355847611 ENSG00000116288 PARK7
ENST00000497113 0.898143509488781 0.629007774647141 0.0373270906813008 ENSG00000116288 PARK7
ENST00000469225 0.926041786930558 0.7080496554523 0.0278765045367952 ENSG00000116288 PARK7
ENST00000474874 0.684845227841352 0.247747253829925 0.123753971204081 ENSG00000116285 ERRFI1
ENST00000377482 0.359966845993788 0.0458527746759005 0.214720040593956 ENSG00000116285 ERRFI1
ENST00000467067 0.675631558029096 0.238164837116691 0.164520947178634 ENSG00000116285 ERRFI1
ENST00000469499 0.662008699928206 0.224644248821736 0.146464035327334 ENSG00000116285 ERRFI1
ENST00000487559 0.731764582578265 0.303347881581527 0.127489653540571 ENSG00000116285 ERRFI1
ENST00000337907 0.716132343759087 0.28401880203233 -0.0790213415408707 ENSG00000142599 RERE
ENST00000377464 0.878199121341694 0.578745498351456 -0.0387277637068871 ENSG00000142599 RERE
ENST00000467350 0.505102359939972 0.103736913807027 0.142189914151105 ENSG00000142599 RERE
ENST00000400907 0.67258488394512 0.234991566984205 -0.0854004937592687 ENSG00000142599 RERE
ENST00000476556 0.896361207373703 0.625323163084379 -0.0371203073408884 ENSG00000142599 RERE
ENST00000400908 0.65288556511452 0.215324717619489 -0.0957165588910958 ENSG00000142599 RERE
ENST00000505225 0.794092455691928 0.398872499495141 0.0674699095570218 ENSG00000142599 RERE
ENST00000464367 0.99066905835462 0.950190740614319 0.00678411720001843 ENSG00000142599 RERE
ENST00000488215 0.79850801359608 0.4067665627558 -0.0735009623474663 ENSG00000142599 RERE
ENST00000460659 0.780947036318185 0.375968243885859 -0.0814138660300086 ENSG00000142599 RERE
ENST00000492766 0.775853493748971 0.368328811950043 -0.0829404870279408 ENSG00000142599 RERE
ENST00000465125 0.773682393840111 0.365129956110572 -0.08263769201388 ENSG00000142599 RERE
ENST00000464972 0.630909586994364 0.192615814332486 -0.106923751201588 ENSG00000142599 RERE
ENST00000449895 0.905926231343625 0.648930394834155 0.0509634427579352 ENSG00000232912 RP5-1115A15.1
ENST00000444276 0.973124799860723 0.87503066048523 0.021708711107587 ENSG00000232912 RP5-1115A15.1
ENST00000480342 0.500664137684566 0.101742375036896 -0.156241155013764 ENSG00000142599 RERE
ENST00000507012 0.652359345738325 0.214633491966918 -0.130795216316921 ENSG00000142599 RERE
ENST00000469251 0.468715050327138 0.0861040422224549 -0.191165658335024 ENSG00000142599 RERE
ENST00000514428 0.414876689909437 0.064217400135984 -0.184144007630104 ENSG00000142599 RERE
ENST00000468247 0.893675774304499 0.619014231054357 -0.0555759040570285 ENSG00000142599 RERE
ENST00000234590 0.0415793622413374 0.00103922038374392 0.209332710041033 ENSG00000074800 ENO1
ENST00000464920 0.0371394125467205 0.00088365863622619 0.218149359087205 ENSG00000074800 ENO1
ENST00000497492 0.0272969720013667 0.000587391508780573 0.206475836979241 ENSG00000074800 ENO1
ENST00000486051 0.0489068544673555 0.00132450033701648 0.206889760443442 ENSG00000074800 ENO1
ENST00000492343 0.0741114126427216 0.002433200433683 0.204082642598825 ENSG00000074800 ENO1
ENST00000489867 0.170115709100392 0.010098461248344 0.187368582216093 ENSG00000074800 ENO1
ENST00000414948 0.888736150507755 0.605874921784024 0.0682217309599406 ENSG00000236269 ENO1-IT1
ENST00000424862 0.650720239998776 0.212803132567977 0.174649667410641 ENSG00000232208 RP3-477M7.5
ENST00000549778 0.717762508921605 0.28601261114786 0.109577344677 ENSG00000131686 CA6
ENST00000476083 0.68943053279863 0.253207018290133 0.112596517087435 ENSG00000131686 CA6
ENST00000480186 0.844355005127221 0.502751999968735 0.0954440090655115 ENSG00000131686 CA6
ENST00000377443 0.692152545884546 0.256401087624347 0.112214773207896 ENSG00000131686 CA6
ENST00000377436 0.717755143902673 0.2859835438732 0.105529668610099 ENSG00000131686 CA6
ENST00000377442 0.706647753282255 0.274055289993663 0.107856937407061 ENSG00000131686 CA6
ENST00000377411 5.81661133205151e-07 1.86395171628268e-09 -0.569681039858078 ENSG00000180758 GPR157
ENST00000414642 6.48462814102472e-05 3.61323238770211e-07 -0.543858027509383 ENSG00000180758 GPR157
ENST00000465853 0.00518150886968775 6.78630019374848e-05 -0.46889649496602 ENSG00000180758 GPR157
ENST00000466131 0.000290785373810011 2.07756523944753e-06 -0.543869114503906 ENSG00000180758 GPR157
ENST00000377403 0.644474510655124 0.205434999002855 -0.0695079623844495 ENSG00000049239 H6PD
ENST00000602477 0.720850609586684 0.289534855481575 -0.0650751225321308 ENSG00000049239 H6PD
ENST00000495451 0.956993663881751 0.816652934141622 0.0186758216979303 ENSG00000049239 H6PD
ENST00000328089 0.76090162015365 0.346232866982975 0.0926942670031265 ENSG00000171621 SPSB1
ENST00000450402 0.839097947116314 0.48856685492746 0.0724915110736995 ENSG00000171621 SPSB1
ENST00000357898 0.645634376219431 0.206418654384242 0.139797261234946 ENSG00000171621 SPSB1
ENST00000377399 0.758598447546589 0.342926204386054 0.107298565189869 ENSG00000171621 SPSB1
ENST00000302692 0.953540762722983 0.804732934384621 -0.015454410457241 ENSG00000171612 SLC25A33
ENST00000435277 0.805241084332641 0.419852813159765 0.114743114897585 ENSG00000231181 RP13-15M17.1
ENST00000377376 0.530750175753813 0.118666766217018 0.159739807662644 ENSG00000188807 TMEM201
ENST00000340381 0.530750175753813 0.118677833155435 0.160596939672049 ENSG00000188807 TMEM201
ENST00000340305 0.735915491438093 0.308941926576004 0.119004640192704 ENSG00000188807 TMEM201
ENST00000416541 0.587337740169355 0.155813571686283 0.148286056898597 ENSG00000188807 TMEM201
ENST00000508400 0.522551282103785 0.113576319629666 0.22232738549573 ENSG00000188807 TMEM201
ENST00000536656 0.651194173447378 0.213219703785827 0.0644921802306374 ENSG00000171608 PIK3CD
ENST00000377346 0.63414590205891 0.195827804171455 0.0671006222199666 ENSG00000171608 PIK3CD
ENST00000377320 0.902982537359728 0.640234240744376 0.0580551814632703 ENSG00000179840 C1orf200
ENST00000426570 0.873904194993286 0.569317909310459 -0.0798476384292056 ENSG00000233268 RP11-558F24.2
ENST00000415330 0.840289561346578 0.491569748629805 0.0681458883512381 ENSG00000231789 RP11-558F24.4
ENST00000484851 0.963805489120195 0.842015922348146 0.0227753674442617 ENSG00000171608 PIK3CD
ENST00000361110 0.420638557992714 0.0665367899122997 0.0983245386797853 ENSG00000171608 PIK3CD
ENST00000481137 0.966512428956256 0.851337769263979 0.0205561687820922 ENSG00000171608 PIK3CD
ENST00000479223 0.937117936958153 0.741295389448355 0.0345102852744191 ENSG00000171608 PIK3CD
ENST00000543390 0.528334850960483 0.117254867405181 0.112553977724442 ENSG00000171608 PIK3CD
ENST00000377298 0.986770894435198 0.930180101636784 0.00449479482284648 ENSG00000171603 CLSTN1
ENST00000377288 0.986770894435198 0.930180101636784 0.00449479482284648 ENSG00000171603 CLSTN1
ENST00000477264 0.630909586994364 0.192619240568044 0.09620534914706 ENSG00000171603 CLSTN1
ENST00000435891 0.729144978926961 0.300659020312083 0.0564622239429621 ENSG00000171603 CLSTN1
ENST00000361311 0.985922852086924 0.926156630926236 0.00475057955470293 ENSG00000171603 CLSTN1
ENST00000464286 0.966540368948115 0.851629922272343 -0.0213568189751471 ENSG00000171603 CLSTN1
ENST00000377263 0.443422172891538 0.0755096183481489 -0.200069411357296 ENSG00000178585 CTNNBIP1
ENST00000537447 0.958777543624467 0.823850201094247 -0.0305527962496744 ENSG00000178585 CTNNBIP1
ENST00000400904 0.434091611429837 0.0718616695711912 -0.205027996699621 ENSG00000178585 CTNNBIP1
ENST00000377258 0.796554824158234 0.402886218083731 -0.0998930179819364 ENSG00000178585 CTNNBIP1
ENST00000377256 0.805803221916925 0.421350642372107 -0.108883220660215 ENSG00000178585 CTNNBIP1
ENST00000488540 0.977459446093586 0.890815246171247 -0.0105974253661678 ENSG00000162441 LZIC
ENST00000377223 0.958973157591984 0.824693680539425 0.0160459202579422 ENSG00000162441 LZIC
ENST00000400903 0.972062259545085 0.871510785393453 0.0121281810284333 ENSG00000162441 LZIC
ENST00000541052 0.995782959502758 0.977922793661317 -0.00222052015663608 ENSG00000162441 LZIC
ENST00000377213 0.978001106541427 0.893908972537485 -0.0109997987669464 ENSG00000162441 LZIC
ENST00000471853 0.803410104899527 0.41614384206765 -0.103974366720989 ENSG00000162441 LZIC
ENST00000445884 0.420549067627625 0.0664977434151028 -0.22428339692589 ENSG00000228150 RP11-84A14.4
ENST00000403197 0.0160692906832037 0.000291304297157257 -0.38783492194307 ENSG00000173614 NMNAT1
ENST00000377205 0.0855253535356561 0.00312205276506755 -0.292911083289715 ENSG00000173614 NMNAT1
ENST00000462686 0.0676277244663865 0.0021168329751802 -0.316949399022525 ENSG00000173614 NMNAT1
ENST00000492735 0.0061204012081152 8.48690114256272e-05 -0.425206820292251 ENSG00000173614 NMNAT1
ENST00000496751 0.997411521219554 0.986751775190793 0.00226814400978832 ENSG00000173614 NMNAT1
ENST00000413148 0.956729356287878 0.815609801031467 0.0328827129336542 ENSG00000241326 RP11-807G9.2
ENST00000253251 0.998125128259073 0.99050437074814 -0.000644664169949991 ENSG00000130939 UBE4B
ENST00000377157 0.987790166155585 0.933795292252676 0.0044816572202326 ENSG00000130939 UBE4B
ENST00000377153 0.979880964863573 0.90152830592336 0.0105235888709445 ENSG00000130939 UBE4B
ENST00000343090 0.935069403455471 0.734812593443434 0.019698632286863 ENSG00000130939 UBE4B
ENST00000462658 0.865933985116429 0.550075732790188 0.0819480456777384 ENSG00000130939 UBE4B
ENST00000475795 0.863245852429454 0.544705432274501 -0.0538069549070695 ENSG00000130939 UBE4B
ENST00000470736 0.950403629265021 0.793367378415436 0.0242112125230499 ENSG00000130939 UBE4B
ENST00000466379 0.837573721318378 0.485619512124352 0.0691991071121531 ENSG00000130939 UBE4B
ENST00000488228 0.787619291454497 0.387254704954279 -0.0783234402967734 ENSG00000130939 UBE4B
ENST00000487244 0.924303032252664 0.70281547975486 0.0403678728736512 ENSG00000130939 UBE4B
ENST00000465408 0.893466598309963 0.618293333239936 0.067902306343423 ENSG00000130939 UBE4B
ENST00000377093 0.817906865729086 0.446952000285892 0.0606167281934933 ENSG00000054523 KIF1B
ENST00000263934 0.897894762639367 0.62814817217272 0.0367556764058756 ENSG00000054523 KIF1B
ENST00000377086 0.856455886854728 0.529120545605157 0.0457351313586578 ENSG00000054523 KIF1B
ENST00000377083 0.835285504335674 0.479735150939028 0.0561781744482778 ENSG00000054523 KIF1B
ENST00000377081 0.818850480335539 0.449097612389354 0.0553624011158847 ENSG00000054523 KIF1B
ENST00000495136 0.500664137684566 0.10177646885005 0.233259989860258 ENSG00000054523 KIF1B
ENST00000497835 0.873028229977385 0.566093227386285 0.0660815329424819 ENSG00000054523 KIF1B
ENST00000465635 0.967022373249161 0.853557047774391 -0.0200681024792778 ENSG00000054523 KIF1B
ENST00000483340 0.955496652553877 0.81124711563539 -0.0260103876284977 ENSG00000054523 KIF1B
ENST00000470616 0.997734195809964 0.988774871906597 0.00198817088465629 ENSG00000054523 KIF1B
ENST00000491493 3.11668703480684e-11 2.7406396518129e-14 0.519936181345038 ENSG00000142657 PGD
ENST00000487775 3.50607153685545e-09 6.07715113769651e-12 0.529513387741514 ENSG00000142657 PGD
ENST00000541529 2.05321796891628e-12 1.26731133618744e-15 0.517579585115993 ENSG00000142657 PGD
ENST00000477958 8.51671330363052e-10 1.15217225719192e-12 0.493100615946744 ENSG00000142657 PGD
ENST00000270776 3.33118663954082e-12 2.2532758194239e-15 0.51870808654256 ENSG00000142657 PGD
ENST00000483936 1.89196936974686e-13 1.03397970113822e-16 0.524079628614266 ENSG00000142657 PGD
ENST00000538557 2.97425741454594e-12 1.96154627830036e-15 0.518184946633222 ENSG00000142657 PGD
ENST00000465632 2.21781352417813e-11 1.91271649163921e-14 0.488994760252467 ENSG00000142657 PGD
ENST00000460189 6.22666143906405e-12 4.49056060200385e-15 0.526542824498911 ENSG00000142657 PGD
ENST00000493288 1.12249885737466e-10 1.16739121888123e-13 0.588361469709366 ENSG00000142657 PGD
ENST00000498356 8.66366811376835e-10 1.1793781739382e-12 0.515624682564632 ENSG00000142657 PGD
ENST00000496718 2.47860228242317e-06 9.09540365749265e-09 0.498272677935425 ENSG00000142657 PGD
ENST00000400900 0.330088796335075 0.0373200424371737 0.231866540311298 ENSG00000251503 APITD1-CORT
ENST00000602296 0.330088796335075 0.0373200424371737 0.231866540311298 ENSG00000175279 APITD1
ENST00000602787 0.330088796335075 0.0373200424371737 0.231866540311298 ENSG00000175279 APITD1
ENST00000470413 0.339106856960103 0.0399354883295614 0.228724834265236 ENSG00000251503 APITD1-CORT
ENST00000309048 0.286417381147699 0.0273824412669065 0.26140304695377 ENSG00000175279 APITD1
ENST00000602486 0.918988406430366 0.686875695135876 0.0571318079788654 ENSG00000175279 APITD1
ENST00000477755 0.237612768850557 0.0186016840954433 0.284298533398367 ENSG00000175279 APITD1
ENST00000462462 0.289136472328306 0.0279357611338087 0.269848696535283 ENSG00000175279 APITD1
ENST00000465026 0.245598199881573 0.0198382195118225 0.264834186809767 ENSG00000251503 APITD1-CORT
ENST00000602446 0.521544521236535 0.11283354229259 0.193115232203841 ENSG00000251503 APITD1-CORT
ENST00000464507 0.679042649168535 0.241548521270387 0.165072180180687 ENSG00000175279 APITD1
ENST00000377038 0.39540430700497 0.0568064265464006 0.128376279035026 ENSG00000160049 DFFA
ENST00000424487 0.997031920989255 0.983747501200366 0.00252909580653164 ENSG00000203469 RP5-1113E3.3
ENST00000476658 0.837038798684562 0.483857542484716 0.0539631463608459 ENSG00000160049 DFFA
ENST00000377036 0.911227523340356 0.664877241806877 0.0331537045436013 ENSG00000160049 DFFA
ENST00000472851 0.958364555412192 0.822935902206781 -0.017048390195878 ENSG00000142655 PEX14
ENST00000356607 0.550521752772362 0.131567577087265 -0.102356142881577 ENSG00000142655 PEX14
ENST00000538836 0.527985603925439 0.11696721014104 -0.10701324318154 ENSG00000142655 PEX14
ENST00000491661 0.526076196347034 0.115784570479246 -0.112721574552886 ENSG00000142655 PEX14
ENST00000377022 0.739712418283176 0.314395578247385 0.0579413609685385 ENSG00000130940 CASZ1
ENST00000478524 0.931148629963473 0.722752805551987 -0.0455582852371168 ENSG00000130940 CASZ1
ENST00000606802 0.860195643220466 0.538271018044181 0.0472316622711835 ENSG00000272078 RP4-734G22.3
ENST00000447850 0.998517986955715 0.992852449189256 0.00121407014924416 ENSG00000130940 CASZ1
ENST00000344008 0.700312292725952 0.266929818921234 0.0758869958991906 ENSG00000130940 CASZ1
ENST00000490176 0.901428550427213 0.636783168341778 -0.0667152883836044 ENSG00000130940 CASZ1
ENST00000496432 0.743285188743789 0.320181250423921 0.0729075347794857 ENSG00000130940 CASZ1
ENST00000492173 0.878918156971099 0.579839687140222 0.0626849687974782 ENSG00000130940 CASZ1
ENST00000478728 0.740032042597538 0.314685085836792 0.097220947803958 ENSG00000130940 CASZ1
ENST00000473118 0.123697754190397 0.00585072492551858 0.181238921362723 ENSG00000120948 TARDBP
ENST00000240185 0.116698464546216 0.00526139399547267 0.167552976809364 ENSG00000120948 TARDBP
ENST00000476201 0.138381930534615 0.00706242777295119 0.178924098957643 ENSG00000120948 TARDBP
ENST00000472476 0.0794320282956239 0.00275564058592158 0.19229997474811 ENSG00000120948 TARDBP
ENST00000439080 0.238550906206795 0.0187661928751841 0.149931908604084 ENSG00000120948 TARDBP
ENST00000473869 0.133522633610702 0.00661228432677445 0.16370016123049 ENSG00000120948 TARDBP
ENST00000315091 0.116698464546216 0.00526156124137069 0.168733671128352 ENSG00000120948 TARDBP
ENST00000477447 0.227857404860101 0.017242950651035 0.155787416205871 ENSG00000120948 TARDBP
ENST00000496840 0.142815206721413 0.00746860618560868 0.178358749608115 ENSG00000120948 TARDBP
ENST00000480464 0.990976098882993 0.951620262775329 -0.00738113392353074 ENSG00000120948 TARDBP
ENST00000400897 0.821589875030889 0.454649015527734 -0.0743852098550712 ENSG00000009724 MASP2
ENST00000607145 0.8455106856181 0.505679426544469 -0.0845410074649048 ENSG00000271895 RP4-635E18.8
ENST00000475189 0.879029809355777 0.580061566510287 0.0634256043723419 ENSG00000116649 SRM
ENST00000376957 0.405160060375687 0.0606820252527851 0.170111494668983 ENSG00000116649 SRM
ENST00000490101 0.767416783416571 0.355355256615449 0.0983962112175424 ENSG00000116649 SRM
ENST00000465788 0.501130505920648 0.101999171101043 0.158269311709137 ENSG00000116649 SRM
ENST00000459997 0.430500095427258 0.0704044376913336 0.173856887264368 ENSG00000116649 SRM
ENST00000487300 0.400168905300432 0.0585619634137134 0.192069313757491 ENSG00000116649 SRM
ENST00000304457 0.933069769291352 0.728194786304688 0.0189694066403096 ENSG00000171824 EXOSC10
ENST00000376936 0.933069769291352 0.728194786304688 0.0189694066403096 ENSG00000171824 EXOSC10
ENST00000474216 0.743055227648463 0.319990291512484 0.069356533955462 ENSG00000171824 EXOSC10
ENST00000544779 0.935005429340728 0.734438187078327 0.0185162974731624 ENSG00000171824 EXOSC10
ENST00000490565 0.953540762722983 0.804555363899023 -0.032293395779692 ENSG00000171824 EXOSC10
ENST00000452378 0.620191762443309 0.182560356940027 0.120695583049787 ENSG00000226849 RP4-635E18.7
ENST00000469634 0.725314328976814 0.29542115394261 0.0998985130060431 ENSG00000171824 EXOSC10
ENST00000478271 0.680205505970595 0.242762107102552 0.112503679770309 ENSG00000171824 EXOSC10
ENST00000470611 0.972173203864062 0.871741883962049 0.0157898428608284 ENSG00000171824 EXOSC10
ENST00000498576 0.685719122827915 0.248685125477981 -0.131009888862751 ENSG00000171824 EXOSC10
ENST00000472078 0.76588344302563 0.35349842753079 0.10547161684247 ENSG00000171824 EXOSC10
ENST00000485606 0.566705571954007 0.141538601935386 0.151129488984715 ENSG00000171824 EXOSC10
ENST00000460196 0.935225754713132 0.735325622283257 -0.0303930148113407 ENSG00000171824 EXOSC10
ENST00000447600 0.99607175997485 0.979012342418354 0.00365748092233634 ENSG00000230337 RP4-635E18.6
ENST00000435388 0.99607175997485 0.979012342418354 0.00365748092233634 ENSG00000230337 RP4-635E18.6
ENST00000376838 0.899267262268398 0.631450288444025 0.0360314913093753 ENSG00000198793 MTOR
ENST00000361445 0.988515428822924 0.938478811416967 -0.0036324884917646 ENSG00000198793 MTOR
ENST00000473471 0.955719375634131 0.812454020606239 0.0256549306002024 ENSG00000198793 MTOR
ENST00000490931 0.940708120292576 0.757994876286812 0.0320935971599895 ENSG00000198793 MTOR
ENST00000455339 0.999829283735675 0.99903350398351 0.00013037389676121 ENSG00000198793 MTOR
ENST00000495435 0.982368047881675 0.911734104100037 0.0118855228991954 ENSG00000198793 MTOR
ENST00000476768 0.998301727207915 0.992141668679159 -0.00134750349182566 ENSG00000198793 MTOR
ENST00000445982 0.944894942507662 0.774714785491041 0.0346411301138226 ENSG00000225602 MTOR-AS1
ENST00000420480 0.954356423425021 0.807236897662909 0.0295227357454203 ENSG00000225602 MTOR-AS1
ENST00000376819 0.414876689909437 0.0642186750580454 -0.258326867912179 ENSG00000171819 ANGPTL7
ENST00000376810 0.321238894757621 0.0351288857482994 0.14954322208038 ENSG00000120942 UBIAD1
ENST00000376804 0.364344939154818 0.0471824653822548 0.143120702438659 ENSG00000120942 UBIAD1
ENST00000486588 0.292823578643613 0.0287481647765573 0.16270488914082 ENSG00000120942 UBIAD1
ENST00000483738 0.178537113606593 0.0110290409573674 0.187283835850065 ENSG00000120942 UBIAD1
ENST00000251546 0.870292268423264 0.559927811475506 0.0590652470817771 ENSG00000132879 FBXO44
ENST00000425796 0.751749129559747 0.332690461862758 -0.112623713039867 ENSG00000132879 FBXO44
ENST00000376770 0.977925181875668 0.893260305382081 0.01338948976791 ENSG00000132879 FBXO44
ENST00000376768 0.93189799973171 0.724773621820695 -0.0384295208084727 ENSG00000132879 FBXO44
ENST00000251547 0.978001106541427 0.89368259196867 0.0133374267520506 ENSG00000132879 FBXO44
ENST00000376760 0.80880859170774 0.427074461420042 -0.0882289703042382 ENSG00000132879 FBXO44
ENST00000376762 0.913933487536775 0.671613995677654 0.0430187017245048 ENSG00000132879 FBXO44
ENST00000475435 0.975191945990476 0.881531632178809 -0.0153686711658949 ENSG00000132879 FBXO44
ENST00000471895 0.995677611576199 0.977083851125909 0.0031358433540416 ENSG00000132879 FBXO44
ENST00000376753 0.298907046913918 0.0299738220841998 -0.203666000900301 ENSG00000116663 FBXO6
ENST00000474239 0.441871716421131 0.0749205506839683 -0.175976327034925 ENSG00000116663 FBXO6
ENST00000449067 0.408679166200444 0.0620361192438516 -0.173724161828132 ENSG00000116663 FBXO6
ENST00000235310 0.857373128741835 0.531045029156539 -0.0650826705228272 ENSG00000116670 MAD2L2
ENST00000376692 0.878916677242906 0.579786296638227 -0.058462668773202 ENSG00000116670 MAD2L2
ENST00000376672 0.855658862441261 0.527353859824173 -0.0660232519624009 ENSG00000116670 MAD2L2
ENST00000376669 0.86621909131595 0.55068749789307 -0.0642015242782328 ENSG00000116670 MAD2L2
ENST00000376667 0.844429457831982 0.502907823337262 -0.0711414344723951 ENSG00000116670 MAD2L2
ENST00000445656 0.744661961726123 0.322543690824911 -0.110477850871659 ENSG00000116670 MAD2L2
ENST00000456915 0.738379906706423 0.31271422293919 -0.112139309982005 ENSG00000116670 MAD2L2
ENST00000376664 0.691014069725333 0.255009724251559 -0.128748284535575 ENSG00000116670 MAD2L2
ENST00000376655 0.703859635126168 0.27027689347559 -0.120035311221805 ENSG00000116670 MAD2L2
ENST00000376637 0.646511735027084 0.20779381143659 -0.0962903513220211 ENSG00000177674 AGTRAP
ENST00000476512 0.663663454990092 0.226443519596433 -0.0941616368333832 ENSG00000177674 AGTRAP
ENST00000400895 0.688919254302581 0.25247751888468 -0.0894070565553611 ENSG00000177674 AGTRAP
ENST00000494437 0.822345333134652 0.455860220005366 -0.0529274533973177 ENSG00000177674 AGTRAP
ENST00000491346 0.641126819134822 0.202198616333211 -0.0978580109723767 ENSG00000177674 AGTRAP
ENST00000376629 0.642005585781299 0.203192298021185 -0.0972004783005826 ENSG00000177674 AGTRAP
ENST00000376627 0.646658580592906 0.208038491020373 -0.0962495182111544 ENSG00000177674 AGTRAP
ENST00000314340 0.641673947009237 0.202729144826153 -0.0972136652954666 ENSG00000177674 AGTRAP
ENST00000452018 0.662237588835806 0.224848335311496 -0.0929858651649122 ENSG00000177674 AGTRAP
ENST00000510878 0.647700672669346 0.209589731051137 -0.0959822892072268 ENSG00000177674 AGTRAP
ENST00000476309 0.636494596266428 0.198252211635781 -0.13068835703174 ENSG00000177674 AGTRAP
ENST00000514733 0.579256093062988 0.150289676388395 -0.14845473534926 ENSG00000177674 AGTRAP
ENST00000513739 0.557894427445009 0.135770656674783 -0.159219335858902 ENSG00000177674 AGTRAP
ENST00000471765 0.578197023589055 0.149712143040362 -0.172607038597838 ENSG00000177674 AGTRAP
ENST00000433342 0.883852738614844 0.593839547855072 -0.0471002462549895 ENSG00000215910 C1orf167
ENST00000312793 0.893505329123962 0.618442882788676 -0.0442252862604489 ENSG00000215910 C1orf167
ENST00000444493 0.870674746646603 0.560855293593231 -0.0507767155280901 ENSG00000215910 C1orf167
ENST00000449278 0.870617864338418 0.56070644267141 -0.0508002534472061 ENSG00000215910 C1orf167
ENST00000475041 0.997558443508472 0.987399655203753 -0.00175505006656668 ENSG00000215910 C1orf167
ENST00000376592 0.883337259591007 0.592380697910913 -0.0410458068594536 ENSG00000177000 MTHFR
ENST00000376583 0.886298693264585 0.599154071895646 -0.0395859339699554 ENSG00000177000 MTHFR
ENST00000376590 0.975494021488321 0.88258538145177 -0.0113266441974629 ENSG00000177000 MTHFR
ENST00000482358 0.797997066505758 0.405647063361699 -0.092575446321475 ENSG00000215910 C1orf167
ENST00000376585 0.946373013037578 0.779687494862337 -0.0233929942092725 ENSG00000177000 MTHFR
ENST00000418034 0.843174227948579 0.498729965127295 0.072368058999041 ENSG00000177000 MTHFR
ENST00000413656 0.947845968406662 0.784846574753113 0.0338132832619273 ENSG00000177000 MTHFR
ENST00000423400 0.946804635075487 0.780791558643315 0.0344963624594577 ENSG00000177000 MTHFR
ENST00000431243 0.946804635075487 0.780791558643315 0.0344963624594577 ENSG00000177000 MTHFR
ENST00000376486 0.783104255184506 0.380254957584369 0.0908223229303386 ENSG00000177000 MTHFR
ENST00000312413 0.914065134052795 0.671942596472632 0.0259913616636432 ENSG00000011021 CLCN6
ENST00000346436 0.916098496551809 0.678588323221563 0.0254062211243698 ENSG00000011021 CLCN6
ENST00000376497 0.583951955298821 0.153690028075281 0.118123359967502 ENSG00000011021 CLCN6
ENST00000376487 0.883538445486903 0.593458139084126 0.0338374099024732 ENSG00000011021 CLCN6
ENST00000376496 0.896634028032487 0.625785507570385 0.0308610826463972 ENSG00000011021 CLCN6
ENST00000376491 0.560555139723424 0.137380997602432 0.099822445873277 ENSG00000011021 CLCN6
ENST00000376492 0.572399738026914 0.145587177488975 0.0967856141646402 ENSG00000011021 CLCN6
ENST00000376490 0.560555139723424 0.137380997602432 0.099822445873277 ENSG00000011021 CLCN6
ENST00000494028 0.992309967672403 0.959673609713448 -0.00510699167412144 ENSG00000011021 CLCN6
ENST00000446542 0.935425503656613 0.736178012150973 -0.0333993412417344 ENSG00000242349 NPPA-AS1
ENST00000400892 0.6741444441359 0.236416689672492 -0.149097594167271 ENSG00000242349 NPPA-AS1
ENST00000376480 0.542181806133873 0.12658297609385 -0.211803007068943 ENSG00000175206 NPPA
ENST00000376476 0.912255027071419 0.667503490215046 -0.0600186828598119 ENSG00000175206 NPPA
ENST00000376572 0.965192645400112 0.846350817712153 0.016712436777265 ENSG00000116685 KIAA2013
ENST00000376576 0.829766116671778 0.470155468436841 -0.0711355947976301 ENSG00000116685 KIAA2013
ENST00000485046 0.974510548927727 0.879660331100941 0.0179169949008748 ENSG00000083444 PLOD1
ENST00000449038 0.96171163714938 0.836187540922731 0.0254038662565786 ENSG00000083444 PLOD1
ENST00000358133 0.911962532985625 0.666457061444173 0.0526695758031355 ENSG00000083444 PLOD1
ENST00000376369 0.999234098376305 0.996277034586403 0.000475040165645164 ENSG00000083444 PLOD1
ENST00000429000 0.96163080277975 0.835556257060267 0.0246174423358386 ENSG00000083444 PLOD1
ENST00000196061 0.999125738484433 0.995425585669212 -0.00058517250313785 ENSG00000083444 PLOD1
ENST00000491536 0.868537056599552 0.556071152342176 -0.0780311046328046 ENSG00000083444 PLOD1
ENST00000481933 0.876299585832575 0.574947960272564 -0.0797118130865046 ENSG00000083444 PLOD1
ENST00000444836 0.721289942642294 0.290321183981937 0.0579447402863159 ENSG00000116688 MFN2
ENST00000490079 0.804213096804629 0.418186296164738 0.0655655213817939 ENSG00000116688 MFN2
ENST00000235329 0.721314642812317 0.290402770987819 0.0579436157153168 ENSG00000116688 MFN2
ENST00000484391 0.834171030282061 0.477395882296832 0.0583989356045838 ENSG00000116688 MFN2
ENST00000497302 0.851895896346055 0.52030654007408 0.0488811328425535 ENSG00000116688 MFN2
ENST00000412236 0.807463482857376 0.424507182185727 0.0624630394495331 ENSG00000116688 MFN2
ENST00000478749 0.965776711216709 0.848624040413693 -0.0194203084028489 ENSG00000116691 MIIP
ENST00000235332 0.987790166155585 0.933574950133013 0.00810344742827171 ENSG00000116691 MIIP
ENST00000436478 0.987790166155585 0.933574950133013 0.00810344742827171 ENSG00000116691 MIIP
ENST00000466860 0.936886976776361 0.740344296630945 0.0324196074372551 ENSG00000116691 MIIP
ENST00000498685 0.883738454858713 0.593726981873371 0.0522202448096745 ENSG00000116691 MIIP
ENST00000492256 0.779830616995081 0.374462720008291 0.119055764786576 ENSG00000116691 MIIP
ENST00000460823 0.603879302775487 0.169312276601537 0.161369591804411 ENSG00000116691 MIIP
ENST00000478299 0.834918158128764 0.478790398146923 0.0981454448445953 ENSG00000116691 MIIP
ENST00000263932 0.1463799193838 0.00776247446600135 -0.370645947127685 ENSG00000120949 TNFRSF8
ENST00000417814 0.11659235019327 0.00524355044117698 -0.379413793336757 ENSG00000120949 TNFRSF8
ENST00000514649 0.11659235019327 0.00524355044117698 -0.379413793336757 ENSG00000120949 TNFRSF8
ENST00000413146 0.0998656114898372 0.00404574682300834 -0.403863484899303 ENSG00000120949 TNFRSF8
ENST00000479933 0.0995030684607622 0.00402151574568735 -0.404122940828713 ENSG00000120949 TNFRSF8
ENST00000536782 0.0378110982951795 0.000905394693260746 -0.300608839217125 ENSG00000028137 TNFRSF1B
ENST00000376259 0.123169640962421 0.00579600788193351 -0.266352804938204 ENSG00000028137 TNFRSF1B
ENST00000492361 0.123169640962421 0.00579600788193351 -0.266352804938204 ENSG00000028137 TNFRSF1B
ENST00000584158 0.908276542934203 0.657220501420014 -0.0630153342293438 ENSG00000263676 MIR4632
ENST00000489921 0.247193814391039 0.0201630060660383 -0.260349535044139 ENSG00000028137 TNFRSF1B
ENST00000356315 0.946326162047085 0.779424856440083 -0.0165899797837804 ENSG00000048707 VPS13D
ENST00000358136 0.946326162047085 0.779424856440083 -0.0165899797837804 ENSG00000048707 VPS13D
ENST00000476169 0.883006308716737 0.591616407560836 -0.0641737699347455 ENSG00000048707 VPS13D
ENST00000489961 0.952050187942379 0.798444152601918 -0.0271446601531612 ENSG00000048707 VPS13D
ENST00000011700 0.976515124241848 0.886754788634385 -0.00928636706259307 ENSG00000048707 VPS13D
ENST00000460333 0.838896674026827 0.488048659625314 -0.0454922605154219 ENSG00000048707 VPS13D
ENST00000487188 0.773426320001924 0.363933779602914 -0.080821805175793 ENSG00000048707 VPS13D
ENST00000469054 0.997031920989255 0.983607040524057 -0.00244321930968659 ENSG00000048707 VPS13D
ENST00000496628 0.998029775092903 0.990058135881578 -0.00094420673105644 ENSG00000048707 VPS13D
ENST00000466732 0.567075256789022 0.141781819152619 0.202640881617911 ENSG00000048707 VPS13D
ENST00000476045 0.832755332225157 0.474586749832079 0.0873639639844948 ENSG00000048707 VPS13D
ENST00000481484 0.924316394171883 0.703256631142681 0.0470453160989188 ENSG00000048707 VPS13D
ENST00000543766 0.958973157591984 0.824533909249628 -0.0177304885349849 ENSG00000048707 VPS13D
ENST00000471923 0.91422514072691 0.67313468740712 -0.0321481999465852 ENSG00000048707 VPS13D
ENST00000543710 0.994908974997768 0.972983700800271 0.00313299764645421 ENSG00000048707 VPS13D
ENST00000473099 0.894981765690558 0.622070864561585 0.0577040781586573 ENSG00000048707 VPS13D
ENST00000376223 0.966512428956256 0.851461276535953 -0.01907166163512 ENSG00000162496 DHRS3
ENST00000464917 0.937454796381418 0.743407549586728 -0.0350824328989408 ENSG00000162496 DHRS3
ENST00000430996 0.93352260867489 0.730220887587206 -0.0410930700348984 ENSG00000162496 DHRS3
ENST00000482265 0.966902386769665 0.852716831379356 0.0217298238741898 ENSG00000162496 DHRS3
ENST00000484063 0.860081169101475 0.538004216762642 -0.049205904347686 ENSG00000116731 PRDM2
ENST00000376048 0.850496176660657 0.517143671669692 0.0277583617806223 ENSG00000116731 PRDM2
ENST00000311066 0.8064905352692 0.422345462014316 0.0343702866408896 ENSG00000116731 PRDM2
ENST00000235372 0.818088528058396 0.447376113264956 0.0323981170897722 ENSG00000116731 PRDM2
ENST00000491134 0.691578514299552 0.255814327029247 0.0497680440039715 ENSG00000116731 PRDM2
ENST00000502727 0.766959988591216 0.354830942070952 -0.0570187629423763 ENSG00000116731 PRDM2
ENST00000502724 0.787734927592964 0.387501741727346 -0.0529742073586088 ENSG00000116731 PRDM2
ENST00000413440 0.691889112999748 0.256037062515013 0.0498300134056644 ENSG00000116731 PRDM2
ENST00000343137 0.691576536960451 0.255789550387882 0.0499042497090658 ENSG00000116731 PRDM2
ENST00000491815 0.650891205279538 0.212964682462895 -0.0805433789223094 ENSG00000116731 PRDM2
ENST00000503842 0.706513802956331 0.273900671717471 0.0467844673990859 ENSG00000116731 PRDM2
ENST00000407521 0.667570169909525 0.230619641151576 -0.0746557944363107 ENSG00000116731 PRDM2
ENST00000505823 0.706045089692723 0.273487255001294 0.0469641119397445 ENSG00000116731 PRDM2
ENST00000487453 0.683787950749047 0.246627067464435 -0.106656563951825 ENSG00000116731 PRDM2
ENST00000491547 0.236792313924025 0.0184727561389531 -0.314355433494214 ENSG00000189337 KAZN
ENST00000376030 0.188842279948011 0.0122179853400032 -0.329707036364578 ENSG00000189337 KAZN
ENST00000503743 0.236681762504579 0.0184590562048045 -0.315688072040633 ENSG00000189337 KAZN
ENST00000422387 0.223770696569104 0.0166618567762552 -0.319547112545161 ENSG00000189337 KAZN
ENST00000361144 0.905285351663809 0.646935995129014 -0.0650093149899318 ENSG00000189337 KAZN
ENST00000376028 0.992077641783234 0.958402190397654 -0.00739422664959 ENSG00000189337 KAZN
ENST00000400798 0.91316187908733 0.670241069374709 -0.060482973366624 ENSG00000189337 KAZN
ENST00000400797 0.946805403347696 0.780852279044003 -0.0393987993510626 ENSG00000189337 KAZN
ENST00000428417 0.232376362898786 0.0179188076042192 -0.332484201486842 ENSG00000171729 TMEM51
ENST00000376014 0.23378926291476 0.01810497893833 -0.331993264102447 ENSG00000171729 TMEM51
ENST00000451326 0.232376362898786 0.0179197714140103 -0.332467562350432 ENSG00000171729 TMEM51
ENST00000400796 0.233343775653077 0.0180509051750506 -0.332213164824432 ENSG00000171729 TMEM51
ENST00000434578 0.227543370263484 0.0171930494506204 -0.334746901366819 ENSG00000171729 TMEM51
ENST00000376008 0.227543370263484 0.0171930494506204 -0.334746901366819 ENSG00000171729 TMEM51
ENST00000417793 0.928914700555937 0.715522368786678 0.0477521933172599 ENSG00000142621 FHAD1
ENST00000358897 0.928914700555937 0.715522368786678 0.0477521933172599 ENSG00000142621 FHAD1
ENST00000375999 0.864769784933094 0.547876680820679 0.0789354166097459 ENSG00000142621 FHAD1
ENST00000433640 0.997684301107542 0.987769948697101 0.00217449011528923 ENSG00000142621 FHAD1
ENST00000375998 0.956324065336792 0.814484315219859 0.0308715027278159 ENSG00000142621 FHAD1
ENST00000375980 0.743391737281951 0.32059077822022 -0.100390229329401 ENSG00000142634 EFHD2
ENST00000445566 0.820326108699358 0.451772391680257 -0.0770942276252044 ENSG00000142634 EFHD2
ENST00000546424 0.926727228059472 0.710024507219516 -0.0373925562994206 ENSG00000132906 CASP9
ENST00000333868 0.977269752205203 0.889995522706671 -0.0138442307383797 ENSG00000132906 CASP9
ENST00000348549 0.977355961682532 0.890140143473371 -0.0138258790541484 ENSG00000132906 CASP9
ENST00000400777 0.978304039168574 0.895016810710936 -0.0132600764861477 ENSG00000132906 CASP9
ENST00000424908 0.994239458647884 0.968120392121977 -0.0050960109382033 ENSG00000132906 CASP9
ENST00000375890 0.976515124241848 0.886738964716316 -0.0143153008888446 ENSG00000132906 CASP9
ENST00000474305 0.9521878324129 0.799044571050073 -0.0259169449038132 ENSG00000132906 CASP9
ENST00000447522 0.993119906205263 0.964334795539231 -0.00471172132877235 ENSG00000132906 CASP9
ENST00000440484 0.936188701669853 0.737856336287411 -0.0371735205486109 ENSG00000132906 CASP9
ENST00000546969 0.972741211791761 0.873386228799925 -0.0188770936928343 ENSG00000132906 CASP9
ENST00000469637 0.935101264216989 0.734921246382079 0.0465126828844373 ENSG00000132906 CASP9
ENST00000375849 0.975671730210348 0.88304502367839 0.00943141036720852 ENSG00000116138 DNAJC16
ENST00000375847 0.995516517303207 0.976431755542678 0.00195252535057362 ENSG00000116138 DNAJC16
ENST00000475133 0.995516517303207 0.976431755542678 0.00195252535057362 ENSG00000116138 DNAJC16
ENST00000375838 0.926686543083397 0.709902200955638 -0.0296993318480944 ENSG00000116138 DNAJC16
ENST00000483270 0.792663516497696 0.396520505210163 0.0591962631206643 ENSG00000116138 DNAJC16
ENST00000472665 0.589255358838378 0.157101547094713 0.178430564686774 ENSG00000116138 DNAJC16
ENST00000606186 0.691889112999748 0.256029887003697 0.161588217073796 ENSG00000272510 RP4-680D5.8
ENST00000479655 0.607165494403079 0.172047772476759 0.194139559072496 ENSG00000116138 DNAJC16
ENST00000490811 0.94049323473598 0.756676391246219 -0.0403446765021815 ENSG00000116138 DNAJC16
ENST00000495523 0.553825986141453 0.133428862277489 0.155480108242463 ENSG00000116138 DNAJC16
ENST00000375826 0.950546210492658 0.793854070096027 -0.0286978493175331 ENSG00000116771 AGMAT
ENST00000428945 0.0243345135263527 0.000502862526916428 0.476511541285147 ENSG00000237301 RP4-680D5.2
ENST00000480945 0.758341076073836 0.342346721347208 0.0559774595298359 ENSG00000197312 DDI2
ENST00000486680 0.609773607960891 0.173961032436023 -0.132277668409969 ENSG00000197312 DDI2
ENST00000546927 0.792975810354708 0.396875322114935 -0.0971550445623615 ENSG00000197312 DDI2
ENST00000320153 0.840562143054032 0.492544330169108 -0.0460837419530132 ENSG00000197312 DDI2
ENST00000483899 0.633570498692227 0.195170998383816 -0.121842246945157 ENSG00000197312 DDI2
ENST00000548451 0.683697274420812 0.246459369220064 -0.126603723318897 ENSG00000197312 DDI2
ENST00000345034 0.541343323760575 0.125972485957247 0.124919296310261 ENSG00000215695 RSC1A1
ENST00000375799 0.849420862071617 0.514613739893326 0.0283210658968313 ENSG00000116786 PLEKHM2
ENST00000375793 0.848846305573364 0.513463376570762 0.0283982871777316 ENSG00000116786 PLEKHM2
ENST00000584345 0.699787735469176 0.266112596459222 -0.153617830220219 ENSG00000264048 AL121992.1
ENST00000462455 0.881067422337767 0.585648211843447 -0.0339316619100516 ENSG00000116786 PLEKHM2
ENST00000453804 0.504130955125486 0.103184200301173 0.0879223310654279 ENSG00000237938 RP11-288I21.1
ENST00000477849 0.306366419525011 0.0314992446218325 0.145333874378409 ENSG00000116786 PLEKHM2
ENST00000294454 0.683943438139519 0.246871948712066 0.137440958871279 ENSG00000162461 SLC25A34
ENST00000489568 0.813811389522128 0.438505743675584 0.109697717437648 ENSG00000162461 SLC25A34
ENST00000418525 0.920713758824426 0.69348966824721 0.0547301329275544 ENSG00000224459 RP11-169K16.4
ENST00000535249 0.861363114862221 0.54102663693798 -0.0817684878302207 ENSG00000179743 RP11-169K16.9
ENST00000317122 0.592813290570037 0.16027810447859 -0.142745253670883 ENSG00000179743 RP11-169K16.9
ENST00000375759 0.409596183649866 0.0622788725704922 0.109232623602241 ENSG00000065526 SPEN
ENST00000438066 0.528625559147916 0.11748917159859 -0.115162865338625 ENSG00000065526 SPEN
ENST00000471538 0.915699825366989 0.677563807223183 0.0400284568025273 ENSG00000065526 SPEN
ENST00000442985 0.705991308464426 0.273359184172061 -0.0865040014234982 ENSG00000065526 SPEN
ENST00000487496 0.3810413507961 0.0522814866814537 0.207728797291097 ENSG00000065526 SPEN
ENST00000462525 0.973869643777947 0.878030980660635 -0.0156575731685064 ENSG00000116809 ZBTB17
ENST00000440560 0.915683854173823 0.677207061452056 -0.0431644283723854 ENSG00000116809 ZBTB17
ENST00000375743 0.881700017256535 0.587590644403797 -0.0335072911110377 ENSG00000116809 ZBTB17
ENST00000537142 0.881700017256535 0.587590644403797 -0.0335072911110377 ENSG00000116809 ZBTB17
ENST00000375733 0.881700017256535 0.587590644403797 -0.0335072911110377 ENSG00000116809 ZBTB17
ENST00000444358 0.464392971304135 0.084296590692151 -0.154687733354533 ENSG00000116809 ZBTB17
ENST00000488008 0.417387802549326 0.0651330634178735 -0.234489140859653 ENSG00000116809 ZBTB17
ENST00000471805 0.691578514299552 0.255835508497218 -0.125406463831644 ENSG00000116809 ZBTB17
ENST00000472658 0.728144144427954 0.299269720925171 -0.120922885416812 ENSG00000116809 ZBTB17
ENST00000474511 0.759882881603658 0.344731601039983 -0.100485164554598 ENSG00000116809 ZBTB17
ENST00000487785 0.749411482462583 0.328488379219615 -0.109314900444275 ENSG00000116809 ZBTB17
ENST00000448462 0.941195121897287 0.759886037298008 -0.0192440601275206 ENSG00000116809 ZBTB17
ENST00000492834 0.906956671598265 0.653013404666866 -0.0462915135160063 ENSG00000116809 ZBTB17
ENST00000490899 0.944511285176904 0.773449885595528 0.0270232041385928 ENSG00000116809 ZBTB17
ENST00000464719 0.984517349742323 0.921037086601154 0.0100220434126129 ENSG00000116809 ZBTB17
ENST00000479282 0.981062956391495 0.906733627212699 -0.00760057268786147 ENSG00000116809 ZBTB17
ENST00000494020 0.994511731564884 0.96994489431188 -0.0029397141153198 ENSG00000116809 ZBTB17
ENST00000358432 0.990807368117783 0.951025156997837 -0.00866461847952617 ENSG00000142627 EPHA2
ENST00000478117 0.738335383672015 0.312667603708573 0.101885048298705 ENSG00000142632 ARHGEF19
ENST00000270747 0.709639869648307 0.276988457147517 0.10912577004584 ENSG00000142632 ARHGEF19
ENST00000449495 0.750458316909193 0.330628063421581 0.130246453690769 ENSG00000142632 ARHGEF19
ENST00000478210 0.706475913810736 0.273827364208996 0.148804619063606 ENSG00000142632 ARHGEF19
ENST00000471928 0.746417325415682 0.324575096210392 0.137254253385138 ENSG00000142632 ARHGEF19
ENST00000441785 0.782726836460661 0.379562005845453 0.125041930029477 ENSG00000142632 ARHGEF19
ENST00000602586 0.957911080541566 0.820665953362193 -0.0317756589558799 ENSG00000237276 ANO7P1
ENST00000375599 0.847038698979184 0.509204519363455 0.0937060693744186 ENSG00000132881 RSG1
ENST00000375592 0.976476744354486 0.886391872809277 -0.0104784836029186 ENSG00000037637 FBXO42
ENST00000456164 0.328444613864383 0.0368936084988021 0.212907052795983 ENSG00000037637 FBXO42
ENST00000444116 0.354577542399899 0.0441579516042667 0.205299799302625 ENSG00000037637 FBXO42
ENST00000478089 0.860927202994264 0.539898545739842 -0.0519017031118196 ENSG00000037637 FBXO42
ENST00000475078 0.601633495332878 0.167426762762248 -0.084383917197415 ENSG00000055070 SZRD1
ENST00000401088 0.873674520939192 0.568358191576087 0.0287020110692477 ENSG00000055070 SZRD1
ENST00000471507 0.872441125373111 0.564536288809378 -0.0346813126302782 ENSG00000055070 SZRD1
ENST00000401089 0.873674520939192 0.568406620094608 0.0287010903378967 ENSG00000055070 SZRD1
ENST00000486763 0.757718761813153 0.341676367380696 -0.0578886476531839 ENSG00000055070 SZRD1
ENST00000476423 0.555462953733068 0.134454195945176 -0.0904540057243094 ENSG00000055070 SZRD1
ENST00000475554 0.822570150279231 0.456173976019903 -0.0450866722500409 ENSG00000055070 SZRD1
ENST00000375590 0.997345827026907 0.986518127340574 0.000916690429510352 ENSG00000055070 SZRD1
ENST00000472351 0.879462035472509 0.582390892699714 -0.0333613327131268 ENSG00000055070 SZRD1
ENST00000492354 0.874283253687511 0.570370903504492 0.0285559848372566 ENSG00000055070 SZRD1
ENST00000472461 0.902947158647118 0.640117501007839 -0.0287605744620115 ENSG00000055070 SZRD1
ENST00000491418 0.722010225487324 0.291270414124049 0.0580054335005365 ENSG00000187144 SPATA21
ENST00000466212 0.674161607389307 0.236443928929639 0.0686370807314105 ENSG00000187144 SPATA21
ENST00000335496 0.526393955521904 0.116022978207026 -0.201225307484978 ENSG00000187144 SPATA21
ENST00000540400 0.534844006845371 0.121403755878674 -0.198532951678471 ENSG00000187144 SPATA21
ENST00000337132 0.870164072170802 0.559663143571435 0.0362619836743022 ENSG00000157191 NECAP2
ENST00000504551 0.712831743020114 0.280408843843688 0.0666865337129709 ENSG00000157191 NECAP2
ENST00000406746 0.869788156891783 0.55887216882284 0.0363779315634406 ENSG00000157191 NECAP2
ENST00000457722 0.71127769028571 0.278966153222229 0.0677083459565988 ENSG00000157191 NECAP2
ENST00000486390 0.994511731564884 0.970256856279044 0.00375499593653238 ENSG00000157191 NECAP2
ENST00000443980 0.869778636180211 0.55881551308392 0.0363709235033923 ENSG00000157191 NECAP2
ENST00000504858 0.780947036318185 0.375921206232338 0.059942039235768 ENSG00000157191 NECAP2
ENST00000508680 0.814136558286 0.439476792852398 0.0588449439196273 ENSG00000157191 NECAP2
ENST00000492095 0.869778636180211 0.55881551308392 0.0363709235033923 ENSG00000157191 NECAP2
ENST00000459640 0.699948438890723 0.266367458675857 0.0684957429622311 ENSG00000157191 NECAP2
ENST00000496239 0.869778636180211 0.55876210249447 0.0363715767253023 ENSG00000157191 NECAP2
ENST00000513161 0.712330472432888 0.280016482111322 0.0666855009162727 ENSG00000157191 NECAP2
ENST00000509727 0.849535174923165 0.515196762194559 0.0573289911701622 ENSG00000157191 NECAP2
ENST00000457898 0.882098178939817 0.588794726779793 -0.0612347406663124 ENSG00000226029 RP4-798A10.2
ENST00000263511 0.835538799420224 0.48032176533103 0.0675770190934202 ENSG00000080947 CROCCP3
ENST00000591348 0.984388376195078 0.920194364793904 -0.00968352245774023 ENSG00000080947 CROCCP3
ENST00000420820 0.924736976613687 0.704534857803435 -0.0452611075876574 ENSG00000080947 CROCCP3
ENST00000591316 0.811560370866225 0.432967152626898 -0.108069666821117 ENSG00000080947 CROCCP3
ENST00000590118 0.840356110171952 0.491863988372395 0.0877381200290218 ENSG00000080947 CROCCP3
ENST00000589964 0.861692509181128 0.541572821003298 0.0780246142860397 ENSG00000080947 CROCCP3
ENST00000383925 0.632280375137213 0.194185508295502 0.173549898967366 ENSG00000206652 RNU1-1
ENST00000430580 0.420174371053191 0.0662938327196653 0.143730446427851 ENSG00000219481 NBPF1
ENST00000392963 0.305548451909212 0.0313479742577694 0.190124153974268 ENSG00000219481 NBPF1
ENST00000420031 0.0890355686338816 0.00336783438841518 0.274722675373775 ENSG00000219481 NBPF1
ENST00000432949 0.15040969059828 0.00812157209162672 0.247577661103679 ENSG00000219481 NBPF1
ENST00000287968 0.989752592900998 0.944101959652711 -0.00886633925125288 ENSG00000219481 NBPF1
ENST00000420513 0.86180417025798 0.541844317190372 0.0665356165996607 ENSG00000219481 NBPF1
ENST00000599069 0.984315307331491 0.919631967781475 -0.0112638281900937 ENSG00000219481 NBPF1
ENST00000599908 0.946994811778448 0.781404811609485 -0.0390505592576283 ENSG00000219481 NBPF1
ENST00000449853 0.902108149266072 0.638571009539059 -0.0558529421853735 ENSG00000219481 NBPF1
ENST00000540383 0.992077641783234 0.958419092327268 0.00325595680148369 ENSG00000215908 CROCCP2
ENST00000412962 0.916738984504527 0.680512238146532 0.0240861555901443 ENSG00000215908 CROCCP2
ENST00000362058 0.561861894507005 0.138494379177971 0.101725050171552 ENSG00000215908 CROCCP2
ENST00000419267 0.688683367198974 0.25203467806081 -0.162663866805482 ENSG00000236698 EIF1AXP1
ENST00000466256 0.943187956051897 0.768810418715719 -0.0237178393402648 ENSG00000058453 CROCC
ENST00000375541 0.955701632822611 0.812039430546686 0.0210129913418081 ENSG00000058453 CROCC
ENST00000445545 0.941452141786088 0.760721773269243 0.0268396397565919 ENSG00000058453 CROCC
ENST00000467938 0.969307142517526 0.861579076625124 0.0161949496346875 ENSG00000058453 CROCC
ENST00000492631 0.926797812463592 0.710215867349356 0.0412539648715332 ENSG00000058453 CROCC
ENST00000467715 0.961680253565455 0.835702745407561 -0.0294096964497201 ENSG00000058453 CROCC
ENST00000494191 0.994298266041361 0.968922430451878 -0.00403062711875897 ENSG00000058453 CROCC
ENST00000486318 0.957094838553737 0.816775496958145 -0.0268349402863507 ENSG00000058453 CROCC
ENST00000498688 0.934287869078737 0.73216427774016 -0.0436799715618036 ENSG00000058453 CROCC
ENST00000477773 0.796554824158234 0.402892512369181 0.118991653991769 ENSG00000058453 CROCC
ENST00000465021 0.977525586560659 0.891392738914984 -0.0180205279505521 ENSG00000058453 CROCC
ENST00000465291 0.382863048747465 0.0529642119831843 -0.273697601510657 ENSG00000058453 CROCC
ENST00000446261 0.540537567054837 0.125377717651743 0.108776090301629 ENSG00000226526 RP1-37C10.3
ENST00000326735 0.569167792711232 0.143214509653468 0.105537895293267 ENSG00000159363 ATP13A2
ENST00000341676 0.60338631437841 0.168985921122483 0.10068581722565 ENSG00000159363 ATP13A2
ENST00000452699 0.60338631437841 0.168985921122483 0.10068581722565 ENSG00000159363 ATP13A2
ENST00000466561 0.905151088193106 0.646459208541923 0.0515888945694637 ENSG00000159363 ATP13A2
ENST00000502418 0.949080782229562 0.78974741222592 0.03148863136219 ENSG00000159363 ATP13A2
ENST00000503552 0.744472424580893 0.322144635080886 0.103140213449374 ENSG00000159363 ATP13A2
ENST00000463860 0.488937166978174 0.0955715686666224 0.178712384835349 ENSG00000159363 ATP13A2
ENST00000502860 0.408552614576554 0.0619444662974402 0.211667215523066 ENSG00000159363 ATP13A2
ENST00000509392 0.691063302955735 0.255139608178871 0.156422777331341 ENSG00000159363 ATP13A2
ENST00000506174 0.559603630316454 0.136714951533224 0.176545278951529 ENSG00000159363 ATP13A2
ENST00000510069 0.590276656486357 0.158022655767913 0.150014816611057 ENSG00000159363 ATP13A2
ENST00000511957 0.591638342838089 0.158970373548651 0.160302342977324 ENSG00000159363 ATP13A2
ENST00000508222 0.665536148986319 0.228506184170858 0.136971474372123 ENSG00000159363 ATP13A2
ENST00000509619 0.77550101663173 0.368022940128436 0.110308306616509 ENSG00000159363 ATP13A2
ENST00000375499 0.854867057087039 0.5257645629953 -0.0488381283898991 ENSG00000117118 SDHB
ENST00000485092 0.70925135369719 0.276553736665419 0.116752484032061 ENSG00000117118 SDHB
ENST00000475049 0.743806169405226 0.321244771566914 0.105574380694495 ENSG00000117118 SDHB
ENST00000485515 0.803410104899527 0.41625451366883 -0.0647881489610053 ENSG00000117118 SDHB
ENST00000491274 0.989764842913479 0.944130382032383 -0.00570344081242515 ENSG00000117118 SDHB
ENST00000475506 0.899699165516059 0.633103092166707 -0.043150177748546 ENSG00000117118 SDHB
ENST00000463045 0.761591024296475 0.347271855494078 -0.0825614054281057 ENSG00000117118 SDHB
ENST00000466613 0.486400168599409 0.094230839703262 -0.163479164514972 ENSG00000117118 SDHB
ENST00000375486 0.9877180012459 0.933075030204563 0.0102864296012568 ENSG00000117115 PADI2
ENST00000479534 0.989987873030676 0.945373524117426 -0.00964068933554154 ENSG00000117115 PADI2
ENST00000466151 0.963664183421249 0.84152563510397 -0.0277438120244686 ENSG00000117115 PADI2
ENST00000444885 0.963700763157273 0.841598320137811 -0.0254530005784325 ENSG00000117115 PADI2
ENST00000375481 0.943139979568706 0.768507169789598 -0.0388417789455841 ENSG00000117115 PADI2
ENST00000375453 0.797226383398697 0.404455016899424 0.117589773758096 ENSG00000159339 PADI4
ENST00000375448 0.599620974612369 0.165628382268584 0.17328317687565 ENSG00000159339 PADI4
ENST00000602074 0.646942668545626 0.208510590599295 0.179297904541859 ENSG00000269468 AC004824.2
ENST00000487048 0.739083635807658 0.313755907555854 0.143245892593445 ENSG00000159339 PADI4
ENST00000467001 0.795949093271402 0.401776958385919 0.119556108159713 ENSG00000159339 PADI4
ENST00000439577 0.00930834641388404 0.000145524076429116 0.352692765503146 ENSG00000227751 RP1-20B21.4
ENST00000375436 0.0511932449702042 0.00140546602196883 0.229019255474229 ENSG00000179051 RCC2
ENST00000474892 0.680068567204783 0.242655804080907 0.0962104199184357 ENSG00000179051 RCC2
ENST00000375433 0.0837379570403266 0.00300414616706714 0.213709933500064 ENSG00000179051 RCC2
ENST00000583469 0.886249947218445 0.599070641176784 0.0673808322922171 ENSG00000266727 AC004824.1
ENST00000361221 0.0765491913477509 0.00258831670076652 -0.404273388985755 ENSG00000074964 ARHGEF10L
ENST00000452522 0.0765491913477509 0.00258831670076652 -0.404273388985755 ENSG00000074964 ARHGEF10L
ENST00000434513 0.069281154058112 0.00219787680752546 -0.413842617376725 ENSG00000074964 ARHGEF10L
ENST00000375415 0.0750094645785594 0.00247917474454713 -0.405119471139307 ENSG00000074964 ARHGEF10L
ENST00000375420 0.0691769221130403 0.00219281543080906 -0.413499540892439 ENSG00000074964 ARHGEF10L
ENST00000469726 0.075329846597655 0.00250122860902166 -0.403537464181635 ENSG00000074964 ARHGEF10L
ENST00000375408 0.0761036053747026 0.00255716350519209 -0.402814654722537 ENSG00000074964 ARHGEF10L
ENST00000167825 0.0761036053747026 0.00255716350519209 -0.402814654722537 ENSG00000074964 ARHGEF10L
ENST00000475356 0.0843002670013633 0.0030398404843601 -0.396481069168485 ENSG00000074964 ARHGEF10L
ENST00000482359 0.0496495870066863 0.00135343086589631 -0.443172564993272 ENSG00000074964 ARHGEF10L
ENST00000466782 0.151823145272697 0.00828371316855256 -0.37075878408605 ENSG00000074964 ARHGEF10L
ENST00000495593 0.441981933869484 0.0749698116917076 -0.247484803356713 ENSG00000074964 ARHGEF10L
ENST00000494072 0.15832738440395 0.00885814071701137 0.220051803182885 ENSG00000255275 RP13-279N23.2
ENST00000538309 0.426455024602972 0.0689538397310326 0.247224210514107 ENSG00000159423 ALDH4A1
ENST00000538839 0.376471499979862 0.050792638782533 0.250753858108041 ENSG00000159423 ALDH4A1
ENST00000290597 0.322874251217095 0.0355852360244764 0.268889646808051 ENSG00000159423 ALDH4A1
ENST00000375341 0.317871822645223 0.0342355024866584 0.270269946469793 ENSG00000159423 ALDH4A1
ENST00000432718 0.465420349062899 0.0848043334937472 0.238952148516118 ENSG00000159423 ALDH4A1
ENST00000455833 0.181477048681784 0.0114008754300125 0.167571746831685 ENSG00000169991 IFFO2
ENST00000355609 0.934808615538297 0.733749326070212 0.0460567586656499 ENSG00000169991 IFFO2
ENST00000416166 0.602911456515234 0.168693550256707 0.114404408348621 ENSG00000169991 IFFO2
ENST00000606379 0.231568587085872 0.0177868639711467 0.244438054228588 ENSG00000272084 RP5-1126H10.2
ENST00000375254 0.174177767661146 0.0105151708894951 0.173515595225898 ENSG00000127481 UBR4
ENST00000375226 0.174000244556051 0.010500040123417 0.173538625493063 ENSG00000127481 UBR4
ENST00000375267 0.174000244556051 0.010500040123417 0.173538625493063 ENSG00000127481 UBR4
ENST00000375217 0.174000244556051 0.010500040123417 0.173538625493063 ENSG00000127481 UBR4
ENST00000375225 0.423003918871834 0.0674611728160121 0.156091836051154 ENSG00000127481 UBR4
ENST00000429347 0.309297720981444 0.0321458323015466 0.144207080210882 ENSG00000127481 UBR4
ENST00000375224 0.24411233714535 0.019583477254038 0.157797259573066 ENSG00000127481 UBR4
ENST00000459947 0.522601019827917 0.113634049919095 0.135892269798755 ENSG00000127481 UBR4
ENST00000486515 0.459591210209506 0.0819624402277746 0.169724909616142 ENSG00000127481 UBR4
ENST00000543981 0.277592904636194 0.0254403440716302 0.149641112110794 ENSG00000127481 UBR4
ENST00000492606 0.671546817775713 0.233944908852356 0.12901118754923 ENSG00000127481 UBR4
ENST00000467272 0.211201042761302 0.014948540872198 0.176759069117435 ENSG00000127481 UBR4
ENST00000483922 0.451668392561053 0.0784949026862255 0.161542620680116 ENSG00000127481 UBR4
ENST00000494503 0.437834787427318 0.0732513480918605 0.160317319765748 ENSG00000127481 UBR4
ENST00000466969 0.176418305767258 0.0107762653959532 0.21950259377765 ENSG00000127481 UBR4
ENST00000375218 0.0492849069041784 0.00133641293658838 0.231164687265755 ENSG00000127481 UBR4
ENST00000425413 0.229796510396891 0.0175025199663509 0.171480742025099 ENSG00000127481 UBR4
ENST00000417040 0.147808495081036 0.00787671401083311 0.189762573931935 ENSG00000127481 UBR4
ENST00000475973 0.408146718957946 0.0617896931000425 0.16770316493844 ENSG00000127481 UBR4
ENST00000465036 0.253085763288601 0.0210801343499092 0.224957226876755 ENSG00000127481 UBR4
ENST00000419533 0.0891706312642793 0.00337773254471947 0.208941919353426 ENSG00000127481 UBR4
ENST00000497018 0.518839086909315 0.111390099614055 0.157876630865918 ENSG00000127481 UBR4
ENST00000437898 0.828263817817162 0.467590100722729 0.0401426222631463 ENSG00000230424 RP1-43E13.2
ENST00000477853 0.859068284175277 0.536031049793181 0.0356813956150567 ENSG00000127463 EMC1
ENST00000480380 0.811560370866225 0.433103239951409 0.0669989975375208 ENSG00000127463 EMC1
ENST00000375199 0.830113986008611 0.470591799576351 0.0426299702248088 ENSG00000127463 EMC1
ENST00000375208 0.865704649222243 0.549506989749494 0.0352676718175776 ENSG00000127463 EMC1
ENST00000461353 0.720255052381392 0.288930271406421 0.112800565694341 ENSG00000127463 EMC1
ENST00000486405 0.765683543479387 0.35298928297072 0.0892096125580925 ENSG00000127463 EMC1
ENST00000486238 0.796227843184538 0.402518753548867 0.0896160626918119 ENSG00000127463 EMC1
ENST00000494770 0.943015001965028 0.767884329775454 -0.022626989619962 ENSG00000127463 EMC1
ENST00000462505 0.882045484868099 0.588650304622703 0.0552013281126366 ENSG00000127463 EMC1
ENST00000496654 0.924940671813902 0.705401189788369 0.042182669002405 ENSG00000127463 EMC1
ENST00000467423 0.693608853258215 0.258362954095879 0.125853135834083 ENSG00000127463 EMC1
ENST00000475079 0.879139391054411 0.581360376886493 0.0629798066147979 ENSG00000127463 EMC1
ENST00000488681 0.868810242606695 0.556625214401774 0.0711980297398522 ENSG00000127463 EMC1
ENST00000356068 0.856533253899963 0.529246368745341 0.0760380980622238 ENSG00000127463 EMC1
ENST00000330263 0.721940470878756 0.291138216679765 0.0793618186080802 ENSG00000053372 MRTO4
ENST00000493700 0.981575935183512 0.90828161496325 -0.0101673423615869 ENSG00000053372 MRTO4
ENST00000479559 0.520502936623207 0.11245803280234 0.182062968711453 ENSG00000053372 MRTO4
ENST00000235835 0.916387759582172 0.679786621283354 -0.0534634949200194 ENSG00000053371 AKR7A2
ENST00000330072 0.914085189797173 0.672410995990449 -0.0545512288598885 ENSG00000053371 AKR7A2
ENST00000489286 0.943231852989599 0.769532389080402 -0.0380033464025525 ENSG00000053371 AKR7A2
ENST00000481966 0.924531266638752 0.704015494645001 -0.051754140368118 ENSG00000053371 AKR7A2
ENST00000492217 0.805020833830166 0.419388663157248 -0.112796051897052 ENSG00000053371 AKR7A2
ENST00000375155 0.973120050170818 0.87500170571925 0.018900363370281 ENSG00000040487 PQLC2
ENST00000375153 0.973120050170818 0.87500170571925 0.018900363370281 ENSG00000040487 PQLC2
ENST00000469076 0.973120050170818 0.87500170571925 0.018900363370281 ENSG00000040487 PQLC2
ENST00000400548 0.973120050170818 0.87500170571925 0.018900363370281 ENSG00000040487 PQLC2
ENST00000497827 0.9459779050059 0.778636015248395 -0.0345392429773017 ENSG00000040487 PQLC2
ENST00000432465 0.946077533296549 0.778946368378854 -0.0398271832127232 ENSG00000040487 PQLC2
ENST00000401084 0.867557070406252 0.553448901805297 -0.0320283199609386 ENSG00000077549 CAPZB
ENST00000264203 0.867557070406252 0.553485261988798 -0.0320283603373982 ENSG00000077549 CAPZB
ENST00000375144 0.998807684443796 0.99427249897446 -0.000320341533712461 ENSG00000077549 CAPZB
ENST00000375142 0.867557070406252 0.553829921538521 -0.0319907930346889 ENSG00000077549 CAPZB
ENST00000433834 0.841538723374005 0.495573594365035 -0.0371678787953369 ENSG00000077549 CAPZB
ENST00000264202 0.860688168144695 0.539262941967326 -0.03567746896341 ENSG00000077549 CAPZB
ENST00000413711 0.874147512882769 0.569862580458057 -0.0342078700427259 ENSG00000077549 CAPZB
ENST00000459967 0.858684979201548 0.535103426188691 -0.0402067478355353 ENSG00000077549 CAPZB
ENST00000457768 0.816305363064171 0.443781059684933 0.0454747149854264 ENSG00000077549 CAPZB
ENST00000489607 0.964096597041118 0.8429792618011 -0.0115695976892129 ENSG00000077549 CAPZB
ENST00000482808 0.836704160412626 0.483101754996917 -0.0490680037880823 ENSG00000077549 CAPZB
ENST00000602662 0.650581715030988 0.212660026755088 0.0692967925775242 ENSG00000270136 MINOS1-NBL1
ENST00000486890 0.620633136273902 0.182999402733405 0.0751609362754605 ENSG00000173436 MINOS1
ENST00000322753 0.659113993787447 0.221950089524961 0.0694493745671257 ENSG00000173436 MINOS1
ENST00000498067 0.936389543186167 0.738392722018792 0.0352663881373251 ENSG00000173436 MINOS1
ENST00000462646 0.646292759629357 0.207380599545334 0.0721126981870338 ENSG00000173436 MINOS1
ENST00000467029 0.644494384397562 0.205475783818561 0.0696830469929727 ENSG00000173436 MINOS1
ENST00000481464 0.643516143583343 0.204671541870559 0.0700601782918497 ENSG00000173436 MINOS1
ENST00000498642 0.65235562907655 0.214625939655007 0.0686250383364254 ENSG00000173436 MINOS1
ENST00000479642 0.962032189131842 0.836992538216059 0.0169768858522552 ENSG00000173436 MINOS1
ENST00000602293 0.695685159288567 0.260855649263456 0.0638501788869861 ENSG00000270136 MINOS1-NBL1
ENST00000602384 0.691455552155592 0.255581896660471 0.0645692127134721 ENSG00000270136 MINOS1-NBL1
ENST00000602450 0.695685159288567 0.260855649263456 0.0638501788869861 ENSG00000270136 MINOS1-NBL1
ENST00000485362 0.649791585097731 0.211941829599476 0.069297562682497 ENSG00000173436 MINOS1
ENST00000457263 0.974221759596825 0.878743579031282 -0.0214703146728921 ENSG00000226396 RPS14P3
ENST00000428975 0.991227139319684 0.952417049291162 -0.00773800546703235 ENSG00000158747 NBL1
ENST00000289749 0.957911080541566 0.820177529829538 -0.0293837859715112 ENSG00000158747 NBL1
ENST00000451758 0.962184395901288 0.837792995362725 -0.0269688610465846 ENSG00000158747 NBL1
ENST00000439664 0.992714888466606 0.963136886630133 -0.00615300098846844 ENSG00000158747 NBL1
ENST00000375136 0.719508868583995 0.287943470524639 0.128984698209484 ENSG00000158747 NBL1
ENST00000548815 0.719508868583995 0.287943470524639 0.128984698209484 ENSG00000158747 NBL1
ENST00000425400 0.937843269121291 0.744898489953446 -0.0432667422130542 ENSG00000158747 NBL1
ENST00000439278 0.978915038765221 0.897256161797067 0.0176440145079545 ENSG00000158747 NBL1
ENST00000427894 0.92666874679193 0.70939089934721 -0.0484465647040302 ENSG00000158747 NBL1
ENST00000294543 0.554571894995474 0.133881679161682 -0.106732269963332 ENSG00000162542 TMCO4
ENST00000375127 0.554963007878595 0.134156226459248 -0.107314321049888 ENSG00000162542 TMCO4
ENST00000489814 0.72221267040501 0.291434140516485 -0.0988004885363193 ENSG00000162542 TMCO4
ENST00000375122 0.555099868489001 0.13425906856825 -0.106724630355231 ENSG00000162542 TMCO4
ENST00000494342 0.999148078016009 0.995503587262809 0.000799821946940001 ENSG00000162542 TMCO4
ENST00000489135 0.670437911220515 0.232881798163196 -0.0999887238744974 ENSG00000162542 TMCO4
ENST00000496528 0.86590400719413 0.550026226912169 -0.0469368052337668 ENSG00000162542 TMCO4
ENST00000462171 0.90309030884862 0.640409475331095 0.0446771425909053 ENSG00000162542 TMCO4
ENST00000488449 0.769696299651687 0.358046092373397 -0.0976587264222769 ENSG00000162542 TMCO4
ENST00000375120 0.852834740721375 0.52213111645519 0.0611393252075142 ENSG00000169914 OTUD3
ENST00000466697 0.994511731564884 0.96994027638764 -0.00513600815369784 ENSG00000169914 OTUD3
ENST00000375078 0.867557070406252 0.553770555866936 0.0838202204010535 ENSG00000162545 CAMK2N1
ENST00000264198 0.880021133083154 0.583327443554468 -0.0496220282145948 ENSG00000090432 MUL1
ENST00000321556 0.427164379659778 0.0691510037453802 0.1399740413744 ENSG00000158828 PINK1
ENST00000492302 0.516560335318907 0.110245872791989 0.129577386586363 ENSG00000158828 PINK1
ENST00000451424 0.547727539760892 0.129973563907918 0.112212308725236 ENSG00000117242 PINK1-AS
ENST00000400490 0.55324926045032 0.133009972703512 0.13351474293591 ENSG00000158828 PINK1
ENST00000535128 0.790698934592714 0.392167149778253 0.114873481426927 ENSG00000257033 AL391357.1
ENST00000602624 0.805410868924709 0.420543927145126 -0.0534193365506244 ENSG00000244038 DDOST
ENST00000375048 0.805549728508369 0.420720186332788 -0.0534171167028823 ENSG00000244038 DDOST
ENST00000415136 0.81108960992886 0.431851787579047 -0.0521101764312905 ENSG00000244038 DDOST
ENST00000475210 0.981654331572031 0.909060790203932 0.0107581365558307 ENSG00000244038 DDOST
ENST00000464364 0.810122500421911 0.429461779355204 -0.0579577969482928 ENSG00000244038 DDOST
ENST00000477229 0.742290809173432 0.318845503404318 -0.0931365704143127 ENSG00000244038 DDOST
ENST00000312239 0.423883969549602 0.0678852309735267 0.138801640650865 ENSG00000127483 HP1BP3
ENST00000375003 0.483337483830037 0.0926502417849901 0.128970907047738 ENSG00000127483 HP1BP3
ENST00000413451 0.95861668580629 0.823375261278733 0.0214945363182836 ENSG00000203394 RP5-930J4.4
ENST00000488722 0.543339613770071 0.127269276403756 0.123861254941489 ENSG00000127483 HP1BP3
ENST00000491748 0.652149248457673 0.214339606613259 0.114117084180346 ENSG00000127483 HP1BP3
ENST00000419948 0.521270069381314 0.112716333426547 0.133868772836612 ENSG00000127483 HP1BP3
ENST00000438032 0.526781085916891 0.116196546737778 0.122929847778512 ENSG00000127483 HP1BP3
ENST00000424732 0.543413271701414 0.127309234079503 0.119514638157146 ENSG00000127483 HP1BP3
ENST00000417710 0.423613169365546 0.0676665426375576 0.152309890985486 ENSG00000127483 HP1BP3
ENST00000487117 0.512692454627572 0.108201882492636 0.134525649476113 ENSG00000127483 HP1BP3
ENST00000375000 0.551918900033221 0.132405470116197 0.121959308068333 ENSG00000127483 HP1BP3
ENST00000437575 0.439410461479026 0.0738401799850801 0.139351545102563 ENSG00000127483 HP1BP3
ENST00000419490 0.434616181644456 0.0720252087933721 0.142958367229511 ENSG00000127483 HP1BP3
ENST00000414993 0.442234906728401 0.0751012968773468 0.141185957357634 ENSG00000127483 HP1BP3
ENST00000443615 0.460184241788171 0.0821732561285565 0.139642184222647 ENSG00000127483 HP1BP3
ENST00000264211 0.7612063188241 0.34667164919948 -0.0638337588200741 ENSG00000075151 EIF4G3
ENST00000400422 0.781166859752238 0.376562112238795 -0.073347246894385 ENSG00000075151 EIF4G3
ENST00000602326 0.781166859752238 0.376562112238795 -0.073347246894385 ENSG00000075151 EIF4G3
ENST00000374935 0.755550575123436 0.338242797394883 -0.0651416683567227 ENSG00000075151 EIF4G3
ENST00000537738 0.976569407339279 0.886913614451058 0.00843043883707653 ENSG00000075151 EIF4G3
ENST00000374937 0.738860993407985 0.31349104112029 -0.0694307458371792 ENSG00000075151 EIF4G3
ENST00000536266 0.802215957355861 0.414009092661958 -0.0489350678017234 ENSG00000075151 EIF4G3
ENST00000435383 0.951862556139949 0.79740249388261 -0.0235347963950322 ENSG00000075151 EIF4G3
ENST00000496705 0.979174282193847 0.89949389472855 -0.0122184954670778 ENSG00000075151 EIF4G3
ENST00000374933 0.636258037065675 0.197719342803874 -0.103560985382763 ENSG00000075151 EIF4G3
ENST00000544689 0.631154739278768 0.192874398939768 -0.103737298563199 ENSG00000075151 EIF4G3
ENST00000485722 0.692152545884546 0.256415694737901 -0.123006621200063 ENSG00000075151 EIF4G3
ENST00000356916 0.738646511727435 0.313103274405743 -0.0992788567263869 ENSG00000075151 EIF4G3
ENST00000374927 0.561658383594171 0.138341678975918 -0.133293771453079 ENSG00000075151 EIF4G3
ENST00000438975 0.793119018924034 0.397158593422947 -0.0839086200498614 ENSG00000075151 EIF4G3
ENST00000411888 0.787428639146735 0.387029798108048 -0.08551675913593 ENSG00000075151 EIF4G3
ENST00000476088 0.688708457039636 0.252104012305416 0.136586806104543 ENSG00000075151 EIF4G3
ENST00000463775 0.626038623106873 0.188113305047536 -0.146562189061108 ENSG00000075151 EIF4G3
ENST00000430808 0.924316394171883 0.70294149318836 0.0540934298026174 ENSG00000235112 HSPE1P27
ENST00000415912 0.515023618948903 0.109420302604693 -0.100421175122015 ENSG00000117298 ECE1
ENST00000357071 0.55819497291176 0.136014978218565 -0.0832588467761159 ENSG00000117298 ECE1
ENST00000531334 0.892569226873883 0.616365126043149 -0.0390486852042761 ENSG00000117298 ECE1
ENST00000374893 0.412234879387804 0.0632987206995418 -0.110411827289545 ENSG00000117298 ECE1
ENST00000436918 0.398758862580849 0.0581290979991636 -0.113053874970856 ENSG00000117298 ECE1
ENST00000264205 0.415633619861316 0.0644653927970715 -0.110374069697997 ENSG00000117298 ECE1
ENST00000526194 0.368821754210684 0.048744845185315 -0.129295526787806 ENSG00000117298 ECE1
ENST00000470394 0.578969774637934 0.150080792684956 -0.116959413378897 ENSG00000117298 ECE1
ENST00000528294 0.785706741245652 0.384297735060441 -0.0606569777784545 ENSG00000117298 ECE1
ENST00000473505 0.393223486057001 0.0560918430381541 -0.156445297197576 ENSG00000117298 ECE1
ENST00000416959 0.995251351483034 0.974588690207433 -0.00448004643399394 ENSG00000236936 RP3-329E20.2
ENST00000481130 0.247136991618063 0.0201508578976119 -0.175635420381916 ENSG00000117298 ECE1
ENST00000527991 0.201511897893395 0.0137090109956054 -0.186517419168964 ENSG00000117298 ECE1
ENST00000463334 0.582412553463259 0.152532215885992 -0.119868346511343 ENSG00000117298 ECE1
ENST00000449034 0.814023996776739 0.439171014287766 -0.0865791362737149 ENSG00000231105 RP5-1071N3.1
ENST00000454000 0.490233297459899 0.0961061594457142 0.199069696773294 ENSG00000142794 NBPF3
ENST00000318220 0.676238197284585 0.238954864538405 0.137909244715855 ENSG00000142794 NBPF3
ENST00000478653 0.539032759721744 0.12415938480037 0.216435607782881 ENSG00000142794 NBPF3
ENST00000318249 0.676238197284585 0.238954864538405 0.137909244715855 ENSG00000142794 NBPF3
ENST00000342104 0.676238197284585 0.238954864538405 0.137909244715855 ENSG00000142794 NBPF3
ENST00000486229 0.608132623718869 0.172913107637868 0.180491173267639 ENSG00000142794 NBPF3
ENST00000434838 0.54289816423738 0.12704652482961 0.188046779871022 ENSG00000142794 NBPF3
ENST00000400301 0.779456851123062 0.37395739110869 0.0602294115841325 ENSG00000090686 USP48
ENST00000308271 0.791754875446719 0.394948049948296 0.0577475572136454 ENSG00000090686 USP48
ENST00000374732 0.791667527543639 0.394742685670952 0.0584561219978966 ENSG00000090686 USP48
ENST00000479177 0.776453684723154 0.369268914078278 0.118460044795152 ENSG00000090686 USP48
ENST00000529637 0.781484428029777 0.377196572030776 0.0610812706922297 ENSG00000090686 USP48
ENST00000464577 0.756431870324794 0.3400824399985 0.0882231841380295 ENSG00000090686 USP48
ENST00000471752 0.816827305984854 0.444750126989169 0.0813470741626389 ENSG00000090686 USP48
ENST00000487880 0.310865623890752 0.0325663742285145 0.189084217537893 ENSG00000090686 USP48
ENST00000526044 0.766120530602452 0.353839248022561 0.0923722897025467 ENSG00000090686 USP48
ENST00000534705 0.748774570839504 0.327772606466589 0.0974486056470614 ENSG00000090686 USP48
ENST00000421625 0.908884876799492 0.658887320486989 0.0294009586190866 ENSG00000090686 USP48
ENST00000374730 0.952824767165973 0.801631206623115 0.0237739491852215 ENSG00000090686 USP48
ENST00000527823 0.870487710712623 0.56041096458417 0.0547812117854815 ENSG00000090686 USP48
ENST00000532737 0.73313657043988 0.305768740739793 0.0930369710836345 ENSG00000090686 USP48
ENST00000489108 0.833868393036489 0.476873226523423 0.0714130172422165 ENSG00000090686 USP48
ENST00000434233 0.844935068506883 0.504028081570659 -0.0866850185352757 ENSG00000218510 LINC00339
ENST00000420503 0.860875596129924 0.539628627659545 -0.0794283086542759 ENSG00000218510 LINC00339
ENST00000404210 0.843517290840601 0.499712012539222 -0.087184316111517 ENSG00000218510 LINC00339
ENST00000416769 0.843517290840601 0.499712012539222 -0.087184316111517 ENSG00000218510 LINC00339
ENST00000452322 0.761639439239211 0.347432889042153 -0.13291366430768 ENSG00000218510 LINC00339
ENST00000400259 0.88748952931323 0.602593248805878 0.0250937087397852 ENSG00000070831 CDC42
ENST00000344548 0.888651256535574 0.605631184305081 0.0249076072637146 ENSG00000070831 CDC42
ENST00000315554 0.811052359197355 0.43167433758988 -0.0349620937492286 ENSG00000070831 CDC42
ENST00000498236 0.808216704741477 0.425890242078251 -0.0349960567100638 ENSG00000070831 CDC42
ENST00000421089 0.923533437553131 0.700212791737776 -0.0173114118421641 ENSG00000070831 CDC42
ENST00000411827 0.876608316885545 0.575356088206107 -0.0256453444510068 ENSG00000070831 CDC42
ENST00000431803 0.723748648692755 0.293445124985278 -0.126989222444136 ENSG00000230068 CDC42-IT1
ENST00000604049 0.829210055376394 0.469207952447404 -0.102844286290905 ENSG00000271428 RP1-224A6.8
ENST00000606754 0.790891393646391 0.393140410132163 0.121030354408646 ENSG00000271840 RP1-224A6.9
ENST00000290167 0.81108960992886 0.431841431593326 -0.0941284634505545 ENSG00000162552 WNT4
ENST00000542383 0.863229665078501 0.54463006864517 -0.0775234101818331 ENSG00000162552 WNT4
ENST00000441048 0.973514032522095 0.876396312726832 0.0219469969544714 ENSG00000162552 WNT4
ENST00000404138 0.452854811008785 0.0791261069543971 0.107518239955919 ENSG00000184677 ZBTB40
ENST00000400239 0.839727771977091 0.489952108753124 0.0513851793776763 ENSG00000184677 ZBTB40
ENST00000375647 0.455021793049116 0.079996040565731 0.107234241934776 ENSG00000184677 ZBTB40
ENST00000374651 0.549512327027059 0.130959283415783 0.0977683066610645 ENSG00000184677 ZBTB40
ENST00000438551 0.956424647024801 0.814793622820752 -0.0325501612528778 ENSG00000237200 ZBTB40-IT1
ENST00000510260 0.732020252029645 0.303785862721909 -0.144829526018012 ENSG00000173369 C1QB
ENST00000509305 0.615416920333001 0.178552601710549 -0.189300973715448 ENSG00000173369 C1QB
ENST00000432749 0.616953687029091 0.180031332093921 -0.188546043811839 ENSG00000173369 C1QB
ENST00000314933 0.615416920333001 0.178552601710549 -0.189300973715448 ENSG00000173369 C1QB
ENST00000544305 0.854206903261669 0.524477405040607 -0.0876106054225112 ENSG00000133216 EPHB2
ENST00000374630 0.76160161570451 0.347300189984096 -0.128137687927716 ENSG00000133216 EPHB2
ENST00000400191 0.746232184539145 0.324223277540615 -0.132782790059923 ENSG00000133216 EPHB2
ENST00000374632 0.762041440552058 0.347830782418242 -0.126643496779124 ENSG00000133216 EPHB2
ENST00000374627 0.938667185118941 0.747910709685425 -0.0418192400640798 ENSG00000133216 EPHB2
ENST00000465676 0.998195230985575 0.990990159157024 0.00145841466723092 ENSG00000133216 EPHB2
ENST00000356634 0.782077479482575 0.3783855256796 0.0512381785160241 ENSG00000004487 KDM1A
ENST00000400181 0.782049914653317 0.378280428052796 0.0512367332224722 ENSG00000004487 KDM1A
ENST00000542151 0.782077479482575 0.3783855256796 0.0512381785160241 ENSG00000004487 KDM1A
ENST00000427154 0.554025208251822 0.133515062869649 0.087313591364262 ENSG00000240553 RP1-184J9.2
ENST00000481879 0.951281340046042 0.795718154212241 -0.0321568632248257 ENSG00000004487 KDM1A
ENST00000465864 0.91226161137476 0.667600868572731 0.0420871366620521 ENSG00000004487 KDM1A
ENST00000494920 0.471864714674819 0.0873340183975254 0.160122828866103 ENSG00000004487 KDM1A
ENST00000602503 0.626984563186125 0.189039045703501 0.148499574072782 ENSG00000004487 KDM1A
ENST00000374623 0.174361461283146 0.0105292090681003 0.186890791137538 ENSG00000169641 LUZP1
ENST00000418342 0.584220049168035 0.153892732314279 0.100448382816392 ENSG00000169641 LUZP1
ENST00000302291 0.579991747078188 0.150993031982222 0.100855000482817 ENSG00000169641 LUZP1
ENST00000314174 0.841062222149711 0.494687774610143 0.0550329391861979 ENSG00000169641 LUZP1
ENST00000471849 0.980169048715133 0.902803499008066 0.0109359625915927 ENSG00000169641 LUZP1
ENST00000475164 0.867620611995395 0.554054915741938 -0.055089546882323 ENSG00000169641 LUZP1
ENST00000566551 0.329027298475847 0.0370654895887155 0.246338401066421 ENSG00000261326 RP5-1057J7.6
ENST00000604481 0.291139972320102 0.0283187959630456 0.310665707006804 ENSG00000261326 RP5-1057J7.6
ENST00000464516 0.991216409550498 0.952395713803881 -0.00670593511362987 ENSG00000125944 HNRNPR
ENST00000478691 0.609751153092989 0.173903070474166 0.0662504590697441 ENSG00000125944 HNRNPR
ENST00000374616 0.597537025949565 0.164008175669018 0.0712508460840274 ENSG00000125944 HNRNPR
ENST00000476660 0.336090019041409 0.038872438527945 0.120845172152 ENSG00000125944 HNRNPR
ENST00000374612 0.597489890424858 0.163985134380577 0.0712512316853299 ENSG00000125944 HNRNPR
ENST00000302271 0.601474984248076 0.167300606230517 0.0706933996080853 ENSG00000125944 HNRNPR
ENST00000427764 0.656499018775687 0.218870105858855 0.0638526989213349 ENSG00000125944 HNRNPR
ENST00000606561 0.657022781015649 0.219490827916952 0.0648574635381308 ENSG00000125944 HNRNPR
ENST00000426846 0.681740891814602 0.24443195327538 0.0619163475040573 ENSG00000125944 HNRNPR
ENST00000463552 0.889595418028221 0.608190386968939 0.0277092674107919 ENSG00000125944 HNRNPR
ENST00000470941 0.80097721211511 0.411263567962308 0.0451352775119566 ENSG00000125944 HNRNPR
ENST00000476451 0.889315699576085 0.607384501132644 0.0311099480498454 ENSG00000125944 HNRNPR
ENST00000490652 0.826713857384645 0.464615846611053 0.0589576805243801 ENSG00000125944 HNRNPR
ENST00000314011 0.243988890633911 0.0195632590672307 0.251990043996507 ENSG00000125945 ZNF436
ENST00000374608 0.25578937723153 0.0215545821802734 0.257554339375521 ENSG00000125945 ZNF436
ENST00000450454 0.506983073898879 0.104843088030936 0.225297430395336 ENSG00000204219 TCEA3
ENST00000336689 0.897361837966276 0.626880917783797 0.0692222033271105 ENSG00000088280 ASAP3
ENST00000492982 0.766137542507912 0.353853582983805 0.131977613043398 ENSG00000088280 ASAP3
ENST00000437606 0.776031517281257 0.368813435688533 0.127759993671716 ENSG00000088280 ASAP3
ENST00000361729 0.0998656114898372 0.00404314895191513 0.409916315839384 ENSG00000007968 E2F2
ENST00000374561 0.909463108782552 0.66008550991709 0.0465614640285581 ENSG00000117318 ID3
ENST00000463312 0.809875529970304 0.429171716964224 0.104157661766867 ENSG00000117318 ID3
ENST00000486541 0.943534945782167 0.770735698926314 0.0319781736450184 ENSG00000117318 ID3
ENST00000477916 0.938693861125453 0.748247531160224 0.0433949134683185 ENSG00000197880 MDS2
ENST00000374555 0.696680969371515 0.261806171160992 0.15906067692084 ENSG00000197880 MDS2
ENST00000374550 0.754370470737338 0.336050279105635 0.068906035055237 ENSG00000142676 RPL11
ENST00000467075 0.965563303942304 0.847904070120703 -0.011901194652204 ENSG00000142676 RPL11
ENST00000482370 0.754455767979993 0.336395285944508 0.0689273357286048 ENSG00000142676 RPL11
ENST00000443624 0.743874564599025 0.321481868777796 0.0705200330900571 ENSG00000142676 RPL11
ENST00000458455 0.757172187926293 0.341018778509088 0.0683620142510669 ENSG00000142676 RPL11
ENST00000418390 0.00473812878982362 6.00146247450745e-05 0.251383505926933 ENSG00000011007 TCEB3
ENST00000609199 0.00390924584419534 4.70699380408732e-05 0.2534927502928 ENSG00000011007 TCEB3
ENST00000487554 0.0516268134847199 0.00142173443408923 0.220840625284568 ENSG00000011007 TCEB3
ENST00000427796 0.20801686149325 0.0144904189630472 0.198202375566107 ENSG00000236810 RP5-886K2.3
ENST00000246151 0.510042208815468 0.106868656266645 0.116734543040247 ENSG00000057757 PITHD1
ENST00000415372 0.805408963484104 0.420421155191194 0.0832727052278048 ENSG00000057757 PITHD1
ENST00000374524 0.303575961792685 0.0309477417114818 0.163119223656079 ENSG00000057757 PITHD1
ENST00000374514 0.940481838875965 0.756630507056813 0.0250993056667104 ENSG00000011009 LYPLA2
ENST00000400061 0.942278148986395 0.764935773355241 0.0242539320220631 ENSG00000011009 LYPLA2
ENST00000420982 0.993972597455358 0.966719390243516 -0.00364092432968566 ENSG00000011009 LYPLA2
ENST00000374505 0.988515428822924 0.937811910840273 0.00657004558868792 ENSG00000011009 LYPLA2
ENST00000495365 0.950714476638754 0.794317242703829 0.0219613102490024 ENSG00000011009 LYPLA2
ENST00000374503 0.95384080428993 0.805561261460163 0.0204068407174054 ENSG00000011009 LYPLA2
ENST00000374502 0.955701632822611 0.812261004452322 0.0199698303695585 ENSG00000011009 LYPLA2
ENST00000492577 0.990231278717375 0.946856339161157 0.00576644565702702 ENSG00000011009 LYPLA2
ENST00000421070 0.988343817484949 0.937259470175525 0.00710572293705214 ENSG00000011009 LYPLA2
ENST00000374501 0.946347869993838 0.779585605940226 0.0271958427454261 ENSG00000011009 LYPLA2
ENST00000472213 0.924873010494864 0.705246628371336 0.0370730439864589 ENSG00000011009 LYPLA2
ENST00000481736 0.976776078471437 0.887621620307075 0.0168401594246516 ENSG00000117308 GALE
ENST00000374497 0.924810471282431 0.704966713033614 0.0456424035506602 ENSG00000117308 GALE
ENST00000456977 0.959515581569495 0.826826432008295 0.0309658679096222 ENSG00000117308 GALE
ENST00000459934 0.982613333216049 0.912649801644117 0.0130642249692219 ENSG00000117308 GALE
ENST00000469556 0.78134607643643 0.376997665103956 0.125207867768269 ENSG00000117308 GALE
ENST00000429356 0.773426320001924 0.364281153591019 0.111422896364942 ENSG00000117308 GALE
ENST00000418277 0.966378529333164 0.850468375038819 0.0226083249093064 ENSG00000117308 GALE
ENST00000470949 0.884966469096731 0.59618321122644 0.0689994925731763 ENSG00000117308 GALE
ENST00000425913 0.94233265490385 0.76536258213519 0.0374701518064226 ENSG00000117308 GALE
ENST00000445705 0.796554824158234 0.402986487238939 0.108447886000953 ENSG00000117308 GALE
ENST00000467493 0.961530943487887 0.835178938533101 0.0270844186915082 ENSG00000117308 GALE
ENST00000486382 0.92264708607696 0.698059375262272 -0.0529295677453724 ENSG00000117308 GALE
ENST00000470383 0.878472594504105 0.579070327354279 -0.0740193590178974 ENSG00000117308 GALE
ENST00000466250 0.8919088955718 0.614504904518011 -0.0673787549704622 ENSG00000117308 GALE
ENST00000467070 0.949667315883759 0.791479674684207 -0.0359094946469649 ENSG00000117308 GALE
ENST00000374490 0.516525398748149 0.110190935756494 -0.159757612104487 ENSG00000117305 HMGCL
ENST00000374487 0.528625559147916 0.117529534443378 -0.156419489891244 ENSG00000117305 HMGCL
ENST00000374483 0.528625559147916 0.117529534443378 -0.156419489891244 ENSG00000117305 HMGCL
ENST00000436439 0.516525398748149 0.110190935756494 -0.159757612104487 ENSG00000117305 HMGCL
ENST00000235958 0.517352692002942 0.11064007473434 -0.159682650449134 ENSG00000117305 HMGCL
ENST00000509389 0.502758923279617 0.102688461926972 -0.165713214284399 ENSG00000117305 HMGCL
ENST00000496907 0.543288920120979 0.127215573681703 -0.186954142556972 ENSG00000117305 HMGCL
ENST00000513148 0.456017930999429 0.0804372078889364 -0.190274992110484 ENSG00000117305 HMGCL
ENST00000479458 0.391239735478625 0.0554254079471153 -0.260980325011762 ENSG00000117305 HMGCL
ENST00000498698 0.866574319947439 0.551261364090636 -0.0823698890972997 ENSG00000117305 HMGCL
ENST00000374479 0.488348816170383 0.0952955299602289 0.198477380656446 ENSG00000179163 FUCA1
ENST00000374472 0.798045961822965 0.405743652070489 -0.0849008068794471 ENSG00000188822 CNR2
ENST00000536471 0.840563636061859 0.493470626925389 -0.0688963028746908 ENSG00000188822 CNR2
ENST00000471915 0.595279714826532 0.162115196878733 0.0920624455638219 ENSG00000189266 PNRC2
ENST00000334351 0.488536430532113 0.0953982316998321 0.106690778261774 ENSG00000189266 PNRC2
ENST00000374468 0.560701715377155 0.137528230471494 0.0941615696222019 ENSG00000189266 PNRC2
ENST00000579103 0.128339034411839 0.00620372249710394 0.197963286443103 ENSG00000189266 PNRC2
ENST00000344989 0.894539315343647 0.621200714538675 0.0346932553283025 ENSG00000188529 SRSF10
ENST00000453840 0.888736150507755 0.60604085033195 0.0359950733507716 ENSG00000188529 SRSF10
ENST00000341154 0.889282076606965 0.607219916062404 0.0358859798423878 ENSG00000188529 SRSF10
ENST00000484146 0.873118798737907 0.566238385973001 0.0397137930150917 ENSG00000188529 SRSF10
ENST00000473858 0.873118798737907 0.566238385973001 0.0397137930150917 ENSG00000188529 SRSF10
ENST00000374452 0.873311478458534 0.566585465913602 0.0396795052288178 ENSG00000188529 SRSF10
ENST00000374453 0.87267921733441 0.565067794956078 0.0398238523292236 ENSG00000188529 SRSF10
ENST00000343255 0.917895215962456 0.683780739201966 0.0283271921241733 ENSG00000188529 SRSF10
ENST00000492112 0.919788607901042 0.689974579989745 0.0276282416565504 ENSG00000188529 SRSF10
ENST00000485841 0.924461792493427 0.703744396497109 0.0284361290516634 ENSG00000188529 SRSF10
ENST00000338597 0.941195121897287 0.759925069516311 0.0231765923004698 ENSG00000188529 SRSF10
ENST00000495785 0.948322736310007 0.787227343605142 0.0190307943202239 ENSG00000188529 SRSF10
ENST00000473754 0.992377582286578 0.959980156088821 -0.00385357457199774 ENSG00000188529 SRSF10
ENST00000497214 0.969117895419957 0.860840093078293 0.0231842768431208 ENSG00000188529 SRSF10
ENST00000485292 0.979174282193847 0.899495729005584 -0.00912584250493284 ENSG00000188529 SRSF10
ENST00000469303 0.667560732686855 0.230606758219786 -0.0934525405083523 ENSG00000188529 SRSF10
ENST00000327535 0.647316549078344 0.209038272974026 0.109023888019217 ENSG00000185436 IFNLR1
ENST00000327575 0.829304554024548 0.469390573307463 0.0705679541307488 ENSG00000185436 IFNLR1
ENST00000374421 0.811765076860788 0.43410290230219 0.0758652644492518 ENSG00000185436 IFNLR1
ENST00000374419 0.8367996896146 0.483393858071862 0.0700782400436263 ENSG00000185436 IFNLR1
ENST00000374418 0.813780825108294 0.438479723182981 0.0792379078093365 ENSG00000185436 IFNLR1
ENST00000350501 0.900863114505232 0.635667373445646 -0.0673532825232541 ENSG00000158055 GRHL3
ENST00000374409 0.990648128206728 0.949959253762328 0.00720296039118978 ENSG00000001460 STPG1
ENST00000440416 0.999235866236377 0.996321041057958 -0.000543586311960265 ENSG00000001460 STPG1
ENST00000003583 0.978924455164821 0.897693962319107 0.0147689626008467 ENSG00000001460 STPG1
ENST00000468303 0.971093865044713 0.866816431324684 0.0182522081490079 ENSG00000001460 STPG1
ENST00000337248 0.978756917397735 0.896753322214394 0.0148712225542007 ENSG00000001460 STPG1
ENST00000497384 0.937866049718756 0.745110703872103 -0.0434315218454001 ENSG00000001460 STPG1
ENST00000435187 0.926738465438564 0.710052865727783 -0.0527938686630841 ENSG00000001460 STPG1
ENST00000498488 0.721140389693581 0.290030395941962 0.142049672657818 ENSG00000001460 STPG1
ENST00000483528 0.854293486848796 0.524783380456064 0.0896875336503825 ENSG00000001460 STPG1
ENST00000374399 0.844132987715645 0.501563089478578 0.0492414821407487 ENSG00000001461 NIPAL3
ENST00000003912 0.661119843991989 0.223627255725869 0.083650301934357 ENSG00000001461 NIPAL3
ENST00000488155 0.821011911715808 0.453246890502651 0.0890173718051291 ENSG00000001461 NIPAL3
ENST00000358028 0.759743375030239 0.344459654440179 0.072488909315314 ENSG00000001461 NIPAL3
ENST00000339255 0.865565950128276 0.549221944494944 0.0456952770394478 ENSG00000001461 NIPAL3
ENST00000475663 0.653779073593657 0.216433296381731 0.136356032274065 ENSG00000001461 NIPAL3
ENST00000428131 0.797093560822652 0.404098406646958 0.0685839211639604 ENSG00000001461 NIPAL3
ENST00000432012 0.907904827587155 0.655001094224013 -0.0544442244721264 ENSG00000001461 NIPAL3
ENST00000374395 0.888278989164692 0.60474885804115 0.0346516348029181 ENSG00000117602 RCAN3
ENST00000436717 0.943096394853226 0.768439758880704 0.0203988981509441 ENSG00000117602 RCAN3
ENST00000425530 0.98962924655233 0.943834600670762 -0.00668146132043667 ENSG00000117602 RCAN3
ENST00000412742 0.811151425383833 0.431953394115999 0.0606670141976079 ENSG00000117602 RCAN3
ENST00000538532 0.812047842278953 0.43470269979166 0.0607522751405922 ENSG00000117602 RCAN3
ENST00000374393 0.819950326000996 0.451211132303469 0.0597077459610473 ENSG00000117602 RCAN3
ENST00000482807 0.498266724875613 0.100330009205719 0.17112940478415 ENSG00000117602 RCAN3
ENST00000577528 0.746905922972881 0.325335687929311 0.0971432668054604 ENSG00000264443 RP4-594I10.3
ENST00000374392 0.167560550619046 0.00978699825548636 -0.363194454508675 ENSG00000184454 NCMAP
ENST00000478890 0.873674520939192 0.568396548238967 0.0435193262959053 ENSG00000133226 SRRM1
ENST00000593639 0.852291223858716 0.521236998605142 0.0496210913164468 ENSG00000133226 SRRM1
ENST00000323848 0.704951675059402 0.271843389626495 0.0619734485573377 ENSG00000133226 SRRM1
ENST00000466910 0.709218323721867 0.276515391421854 0.0904828102570584 ENSG00000133226 SRRM1
ENST00000468822 0.713467250486153 0.281139599597882 0.0762050024437924 ENSG00000133226 SRRM1
ENST00000447431 0.662103794723791 0.224758601252495 0.0689465816460414 ENSG00000133226 SRRM1
ENST00000600523 0.907153498732504 0.653732850816993 0.0349170993061168 ENSG00000133226 SRRM1
ENST00000462710 0.841027616154077 0.494540167121292 0.0532519239912795 ENSG00000133226 SRRM1
ENST00000374389 0.659062613917455 0.221899469150865 0.0690610080421533 ENSG00000133226 SRRM1
ENST00000490543 0.841022262811083 0.494469619416403 0.0532488894704912 ENSG00000133226 SRRM1
ENST00000479034 0.675987004706427 0.238571172539953 0.0663752923697204 ENSG00000133226 SRRM1
ENST00000596378 0.705199016623891 0.272195907204847 0.0619211199265573 ENSG00000133226 SRRM1
ENST00000494934 0.445186784670221 0.0761074794897031 0.131155712604018 ENSG00000133226 SRRM1
ENST00000495561 0.616602073418525 0.179499998596495 0.103302459064857 ENSG00000133226 SRRM1
ENST00000537199 0.492207045769618 0.0975336017878149 0.0968554642477219 ENSG00000133226 SRRM1
ENST00000485441 0.497571999739266 0.099964558094231 0.136344878572053 ENSG00000133226 SRRM1
ENST00000470243 0.699894967513891 0.266205168250993 0.0897178453896331 ENSG00000133226 SRRM1
ENST00000496882 0.699699055230365 0.26604182645349 0.079306468016355 ENSG00000133226 SRRM1
ENST00000461768 0.716633332040613 0.284762663155247 0.0765716079140384 ENSG00000133226 SRRM1
ENST00000485541 0.851000627520614 0.518416660735744 0.0496035529225388 ENSG00000133226 SRRM1
ENST00000488317 0.977459446093586 0.891006146252037 -0.0118703514918791 ENSG00000133226 SRRM1
ENST00000489130 0.522996899625338 0.113917666514212 0.166738790934093 ENSG00000133226 SRRM1
ENST00000474843 0.62842695913281 0.190682002095364 0.112814725847352 ENSG00000133226 SRRM1
ENST00000374379 0.602710030834913 0.168443946804375 -0.0839435673642175 ENSG00000169504 CLIC4
ENST00000497755 0.432291437344037 0.0711689065403377 -0.14421287103218 ENSG00000169504 CLIC4
ENST00000488683 0.599929510203436 0.166050866154734 -0.0843752796959145 ENSG00000169504 CLIC4
ENST00000489758 0.402280177959941 0.0596225155958247 -0.155494083219479 ENSG00000169504 CLIC4
ENST00000399916 0.486940488806186 0.0945142966182025 -0.0905255775118405 ENSG00000020633 RUNX3
ENST00000308873 0.679545023457203 0.242214888822032 -0.0619309837720642 ENSG00000020633 RUNX3
ENST00000338888 0.273525968982072 0.0247114651101162 -0.140270536960504 ENSG00000020633 RUNX3
ENST00000540420 0.341502113303359 0.0406152692815898 -0.129848673374897 ENSG00000020633 RUNX3
ENST00000496967 0.292834460460801 0.0287845673801753 -0.140642641894473 ENSG00000020633 RUNX3
ENST00000479341 0.104108216598461 0.004353096242168 -0.235641298357352 ENSG00000020633 RUNX3
ENST00000456316 0.516519881814927 0.110130057155044 -0.217826505785682 ENSG00000229162 RP11-84D1.1
ENST00000424084 0.996518013523749 0.980938213295554 0.00338639887491205 ENSG00000233755 RP4-799D16.1
ENST00000236273 0.934860615070184 0.734118920808559 -0.0238371408500393 ENSG00000117614 SYF2
ENST00000354361 0.914538957148153 0.674399503604292 -0.0295497331881036 ENSG00000117614 SYF2
ENST00000474160 0.943231852989599 0.769213561680314 -0.0233199091366057 ENSG00000117614 SYF2
ENST00000476231 0.988755967154304 0.939776864945415 -0.00636407351581686 ENSG00000117614 SYF2
ENST00000243189 0.939072979633385 0.74974103080775 0.020524019968848 ENSG00000117616 C1orf63
ENST00000569495 0.882191136565189 0.589059577312102 0.0418551070366744 ENSG00000117616 C1orf63
ENST00000498238 0.938609531574556 0.747571269467281 0.0207074960061861 ENSG00000117616 C1orf63
ENST00000566395 0.77537644038943 0.367797359282045 0.0622246898878725 ENSG00000117616 C1orf63
ENST00000565733 0.813470360157515 0.437782202105685 0.0533006241419307 ENSG00000117616 C1orf63
ENST00000568254 0.938609531574556 0.747638105566808 0.0207080292420227 ENSG00000117616 C1orf63
ENST00000473314 0.857731724083009 0.532051851474607 0.032079154211841 ENSG00000117616 C1orf63
ENST00000417642 0.938609531574556 0.747571269467281 0.0207074960061861 ENSG00000117616 C1orf63
ENST00000570063 0.813048938045051 0.436792960391532 0.0532840502678354 ENSG00000117616 C1orf63
ENST00000564223 0.99195279769158 0.957857925262763 -0.00468939791074638 ENSG00000117616 C1orf63
ENST00000475766 0.762164998841251 0.347939567239679 0.0669906565492633 ENSG00000117616 C1orf63
ENST00000491378 0.746640047324669 0.324895436317254 0.083156446896963 ENSG00000117616 C1orf63
ENST00000431849 0.957560403728315 0.818409101883419 -0.0160349341230795 ENSG00000117616 C1orf63
ENST00000568212 0.935146278077512 0.735091339148911 -0.0237034561680778 ENSG00000117616 C1orf63
ENST00000568701 0.984303624928342 0.9194882949537 0.00568930964842225 ENSG00000117616 C1orf63
ENST00000561867 0.967851077229616 0.856337763008778 0.00986253414218535 ENSG00000117616 C1orf63
ENST00000568996 0.962269850693884 0.838183090641704 0.0112492489750722 ENSG00000117616 C1orf63
ENST00000450820 0.622863033395423 0.184826601179983 0.0877899746611419 ENSG00000117616 C1orf63
ENST00000566714 0.983949417220785 0.917665669064639 -0.01335127236738 ENSG00000261349 RP3-465N24.5
ENST00000564398 0.85579879751543 0.527840211802943 0.0721632499692597 ENSG00000187010 RHD
ENST00000328664 0.865545599832143 0.549186286283789 0.0485316581555983 ENSG00000187010 RHD
ENST00000454452 0.811560370866225 0.433768863265321 0.0642018089578138 ENSG00000187010 RHD
ENST00000342055 0.811560370866225 0.433768863265321 0.0642018089578138 ENSG00000187010 RHD
ENST00000423810 0.811560370866225 0.433768863265321 0.0642018089578138 ENSG00000187010 RHD
ENST00000568195 0.811560370866225 0.433768863265321 0.0642018089578138 ENSG00000187010 RHD
ENST00000417538 0.811560370866225 0.433768863265321 0.0642018089578138 ENSG00000187010 RHD
ENST00000357542 0.811560370866225 0.433768863265321 0.0642018089578138 ENSG00000187010 RHD
ENST00000423253 0.549112230792967 0.13068268016969 0.131237047943257 ENSG00000187010 RHD
ENST00000568399 0.887249917760151 0.601473037150416 0.0409705480932508 ENSG00000117616 C1orf63
ENST00000562018 0.982842503678696 0.913510847229966 0.00829422091248928 ENSG00000117616 C1orf63
ENST00000567741 0.985225597212446 0.924339371711256 0.00724997714089514 ENSG00000117616 C1orf63
ENST00000566599 0.981099786061449 0.906977564091227 -0.011846382983701 ENSG00000117616 C1orf63
ENST00000564413 0.652948628388675 0.21537730283692 0.156983173207959 ENSG00000117616 C1orf63
ENST00000570165 0.871876410306155 0.563065492393556 0.071690333387024 ENSG00000259984 RP11-335G20.7
ENST00000374358 0.842658722174292 0.497568734537695 -0.0489140450888436 ENSG00000183726 TMEM50A
ENST00000498135 0.838964842819309 0.488177234446453 -0.0531582586879239 ENSG00000183726 TMEM50A
ENST00000491936 0.850185709277316 0.516381748329992 -0.0491776442381889 ENSG00000183726 TMEM50A
ENST00000480937 0.847878347337767 0.511465568719588 -0.0497673967988092 ENSG00000183726 TMEM50A
ENST00000468704 0.841903368893959 0.496095182585094 -0.0541880752036537 ENSG00000183726 TMEM50A
ENST00000487234 0.981629173360404 0.90851535423356 0.00918496904779552 ENSG00000183726 TMEM50A
ENST00000294413 0.893666531859749 0.618974191804763 -0.0656649769672069 ENSG00000188672 RHCE
ENST00000374352 0.950320281704332 0.793116257903129 -0.0344149936263581 ENSG00000188672 RHCE
ENST00000243186 0.926684936784093 0.709607011920617 -0.0489665794473707 ENSG00000188672 RHCE
ENST00000413854 0.926684936784093 0.709607011920617 -0.0489665794473707 ENSG00000188672 RHCE
ENST00000425135 0.926684936784093 0.709607011920617 -0.0489665794473707 ENSG00000188672 RHCE
ENST00000455194 0.926684936784093 0.709607011920617 -0.0489665794473707 ENSG00000188672 RHCE
ENST00000340849 0.882045484868099 0.588483761919926 0.0765866528217621 ENSG00000188672 RHCE
ENST00000349320 0.811688870531597 0.434005202554205 0.110031612586547 ENSG00000188672 RHCE
ENST00000527747 0.864376844995861 0.547254787446975 0.0855125351372032 ENSG00000188672 RHCE
ENST00000346452 0.981417815440161 0.907678720050336 0.0164445271654596 ENSG00000188672 RHCE
ENST00000349438 0.991914773247199 0.957330017529359 0.00758693940561436 ENSG00000188672 RHCE
ENST00000399763 0.83233227272821 0.473946693093949 0.0404258209134213 ENSG00000204178 TMEM57
ENST00000399766 0.83233227272821 0.473946693093949 0.0404258209134213 ENSG00000204178 TMEM57
ENST00000374343 0.83233227272821 0.473946693093949 0.0404258209134213 ENSG00000204178 TMEM57
ENST00000470035 0.833726067868325 0.476361592324339 0.0654756110843239 ENSG00000204178 TMEM57
ENST00000374338 0.387115679665451 0.0543004517663494 0.165679941536645 ENSG00000157978 LDLRAP1
ENST00000485476 0.975671730210348 0.883027471440046 0.0185369896235286 ENSG00000157978 LDLRAP1
ENST00000488127 0.295020836213362 0.0292152196984095 0.205464664537043 ENSG00000157978 LDLRAP1
ENST00000462394 0.688369891306023 0.251391496958567 0.163039402925626 ENSG00000157978 LDLRAP1
ENST00000484476 0.707442268738942 0.274746244083175 0.132267887381816 ENSG00000157978 LDLRAP1
ENST00000474283 0.654963473422515 0.21750614427403 0.141898300236661 ENSG00000157978 LDLRAP1
ENST00000470950 0.697700617048875 0.263056845780894 0.13265446723182 ENSG00000157978 LDLRAP1
ENST00000374332 0.291065094346872 0.0283022070978835 -0.22513525918655 ENSG00000117643 MAN1C1
ENST00000263979 0.298008812119505 0.0298285626936315 -0.224000980238771 ENSG00000117643 MAN1C1
ENST00000436991 0.623230577530558 0.185330340845098 -0.177097760355279 ENSG00000233478 RP1-187B23.1
ENST00000473891 0.408169121357206 0.0618190536222164 -0.203347349538076 ENSG00000117643 MAN1C1
ENST00000374329 0.252963038896589 0.0210549433913758 -0.208245947643505 ENSG00000117643 MAN1C1
ENST00000496532 0.382461726535909 0.0528112154904704 -0.178171952756231 ENSG00000117643 MAN1C1
ENST00000475314 0.698813791147824 0.264435767844309 -0.111525371854193 ENSG00000117643 MAN1C1
ENST00000487493 0.790198867633941 0.391638513774403 -0.0935001742597011 ENSG00000117643 MAN1C1
ENST00000354177 0.979435537761981 0.900356904549085 0.0108268641627717 ENSG00000162430 SEPN1
ENST00000361547 0.979435537761981 0.900356904549085 0.0108268641627717 ENSG00000162430 SEPN1
ENST00000374315 0.982932725791694 0.913694435958511 0.00937258579983966 ENSG00000162430 SEPN1
ENST00000559265 0.970239767942188 0.864214456791914 0.0148031983222205 ENSG00000255054 RP1-317E23.6
ENST00000494537 0.950746587755016 0.794376226505244 -0.0336830990886182 ENSG00000162430 SEPN1
ENST00000527604 0.963275202073406 0.840330759904656 0.0190088113980454 ENSG00000255054 RP1-317E23.6
ENST00000442055 0.847541226188156 0.510572415882901 0.0830020591492182 ENSG00000228172 RP1-317E23.3
ENST00000453649 0.867826866844427 0.554500790568754 0.0745947795352558 ENSG00000228172 RP1-317E23.3
ENST00000424294 0.971961364280085 0.871127509536087 -0.0161519917003896 ENSG00000117640 MTFR1L
ENST00000536896 0.826014431985534 0.463246376899164 0.101257258696527 ENSG00000223474 AL020996.1
ENST00000374303 0.808923532462049 0.427436097384656 0.0691321655197854 ENSG00000117640 MTFR1L
ENST00000533762 0.988882209333858 0.940722323806743 0.00776270938539477 ENSG00000117640 MTFR1L
ENST00000529116 0.987010799373474 0.93097486394076 0.00898608078287347 ENSG00000117640 MTFR1L
ENST00000474295 0.809092809520466 0.427662733009155 0.0691128522501736 ENSG00000117640 MTFR1L
ENST00000488327 0.965563303942304 0.848014021026943 -0.0195244321021329 ENSG00000117640 MTFR1L
ENST00000472643 0.899644546684839 0.632740616236901 0.045451392665951 ENSG00000117640 MTFR1L
ENST00000494293 0.985216388537471 0.924277137355843 0.0103007093937772 ENSG00000117640 MTFR1L
ENST00000469815 0.8373697257574 0.484878860894099 0.0628785186573346 ENSG00000117640 MTFR1L
ENST00000526894 0.899644546684839 0.632740616236901 0.045451392665951 ENSG00000117640 MTFR1L
ENST00000478284 0.9881081723138 0.936265123784691 0.00786700560032049 ENSG00000117640 MTFR1L
ENST00000524618 0.781976626745817 0.378029201269909 0.0796946740335664 ENSG00000117640 MTFR1L
ENST00000374307 0.809092809520466 0.427781362604966 0.0690990645896863 ENSG00000117640 MTFR1L
ENST00000528624 0.947005645851735 0.78155474517863 -0.0293184718686255 ENSG00000117640 MTFR1L
ENST00000525713 0.992194799171516 0.958842711094989 0.00541892813769798 ENSG00000117640 MTFR1L
ENST00000374301 0.809265372162118 0.428068332480444 0.0694359796688869 ENSG00000117640 MTFR1L
ENST00000464008 0.954574553931849 0.808163947621511 0.0233855492576242 ENSG00000117640 MTFR1L
ENST00000526158 0.953802903985727 0.805442047606266 -0.0245892689589346 ENSG00000117640 MTFR1L
ENST00000530599 0.924252815155435 0.70243021130882 -0.038428820129189 ENSG00000117640 MTFR1L
ENST00000374300 0.814023996776739 0.439134576286749 0.0662968428014622 ENSG00000117640 MTFR1L
ENST00000466284 0.815502561899482 0.44210037272168 0.0671604459614209 ENSG00000117640 MTFR1L
ENST00000531361 0.919012613982221 0.687297418675297 0.0390789793299584 ENSG00000117640 MTFR1L
ENST00000497956 0.533152943760634 0.120206936894208 0.155488646730942 ENSG00000117640 MTFR1L
ENST00000606617 0.388231775631779 0.054586168909959 0.25706406454029 ENSG00000272478 RP1-317E23.7
ENST00000538789 0.792866936085973 0.396681511305312 0.0990601988905244 ENSG00000127423 AUNIP
ENST00000455431 0.506394808154992 0.104460253103554 0.217127443628783 ENSG00000236528 RP1-125I3.2
ENST00000374296 0.649546212201051 0.21172321558273 0.161913619212758 ENSG00000182749 PAQR7
ENST00000426559 0.189485679232524 0.012302870811081 0.213957681551001 ENSG00000117632 STMN1
ENST00000455785 0.183467723337973 0.0116236040498134 0.216068438036014 ENSG00000117632 STMN1
ENST00000399728 0.182833384865163 0.0115478598540861 0.216732026888304 ENSG00000117632 STMN1
ENST00000465604 0.201329873528954 0.0136849252716473 0.213532522441376 ENSG00000117632 STMN1
ENST00000357865 0.194121891419886 0.0128123222510103 0.214838173693695 ENSG00000117632 STMN1
ENST00000374291 0.205493856356668 0.0142179439127979 0.214041478990896 ENSG00000117632 STMN1
ENST00000485226 0.239091380727089 0.0188344360618784 0.219838446975539 ENSG00000117632 STMN1
ENST00000446334 0.254421874653398 0.0212903804299034 0.228620497965864 ENSG00000117632 STMN1
ENST00000580971 0.924316394171883 0.70303841476945 -0.0505105420415828 ENSG00000264021 MIR3917
ENST00000374282 0.861523161828118 0.541200007027833 0.0585783992969468 ENSG00000158006 PAFAH2
ENST00000374284 0.997747627700983 0.988844657229698 0.00137749792628582 ENSG00000158006 PAFAH2
ENST00000493892 0.989592358675268 0.943589325040393 -0.00846913764377867 ENSG00000158006 PAFAH2
ENST00000464540 0.989592358675268 0.943589325040393 -0.00846913764377867 ENSG00000158006 PAFAH2
ENST00000476611 0.923575198857904 0.700433527311543 0.054268720975091 ENSG00000158006 PAFAH2
ENST00000439092 0.977265288112021 0.88970340943381 -0.0176250508884909 ENSG00000158006 PAFAH2
ENST00000441420 0.965563303942304 0.84791261084529 -0.0243516363236257 ENSG00000158006 PAFAH2
ENST00000444713 0.546668333063702 0.129191985749762 0.181334073479023 ENSG00000175087 PDIK1L
ENST00000374271 0.53251729180984 0.119745475401054 0.160401364954843 ENSG00000175087 PDIK1L
ENST00000374269 0.348420865062783 0.0424957383827737 0.228288966634265 ENSG00000175087 PDIK1L
ENST00000374266 0.943015001965028 0.767976574787657 0.0337364102124908 ENSG00000142684 ZNF593
ENST00000270812 0.943015001965028 0.767976574787657 0.0337364102124908 ENSG00000142684 ZNF593
ENST00000407889 0.948902656519868 0.789400824236657 0.030383551597103 ENSG00000236782 RP11-96L14.7
ENST00000414762 0.973812284428528 0.877529833469957 -0.018135620983822 ENSG00000236782 RP11-96L14.7
ENST00000433939 0.93145063837475 0.723571588138161 -0.0406245735832284 ENSG00000236782 RP11-96L14.7
ENST00000444682 0.920752956147874 0.693682680744433 -0.0451620560466924 ENSG00000236782 RP11-96L14.7
ENST00000448923 0.857209346538466 0.530588595871595 0.0731081504025154 ENSG00000236782 RP11-96L14.7
ENST00000361530 0.945877414976728 0.778351464088781 0.039494871020696 ENSG00000142675 CNKSR1
ENST00000374253 0.976954051210556 0.888485480241882 0.0197148662455877 ENSG00000142675 CNKSR1
ENST00000482227 0.976954051210556 0.888485480241882 0.0197148662455877 ENSG00000142675 CNKSR1
ENST00000531191 0.922530503731494 0.697709768963758 0.0551872201104165 ENSG00000142675 CNKSR1
ENST00000451429 0.0586226807980871 0.00170906403476625 0.276721091913176 ENSG00000130695 CEP85
ENST00000476272 0.0825927838249101 0.00292674690969982 0.265565528273901 ENSG00000130695 CEP85
ENST00000252992 0.0825927838249101 0.00292674690969982 0.265565528273901 ENSG00000130695 CEP85
ENST00000453146 0.11395366559213 0.00501837494285804 0.270527107656004 ENSG00000130695 CEP85
ENST00000469609 0.175843044710621 0.0107093722080883 0.255911916883314 ENSG00000130695 CEP85
ENST00000468163 0.114158070238879 0.00504282422108445 0.380528689266124 ENSG00000130695 CEP85
ENST00000491670 0.592915324272819 0.160343313871158 0.17290696013348 ENSG00000130695 CEP85
ENST00000270792 0.679365701767616 0.241979872771308 -0.116160435826814 ENSG00000142669 SH3BGRL3
ENST00000319041 0.678070820875377 0.240358638606191 -0.116659607586945 ENSG00000142669 SH3BGRL3
ENST00000314675 0.94591031087672 0.778504259262377 -0.0222724711803236 ENSG00000158062 UBXN11
ENST00000472155 0.963979469782194 0.842683803104898 -0.0198016238607786 ENSG00000158062 UBXN11
ENST00000374223 0.966208547193482 0.84985014406778 -0.0188783262622113 ENSG00000158062 UBXN11
ENST00000475591 0.963712612476416 0.841736035646777 -0.019916242688041 ENSG00000158062 UBXN11
ENST00000357089 0.963712612476416 0.841797273392191 -0.0199204235165868 ENSG00000158062 UBXN11
ENST00000494942 0.963712612476416 0.841797273392191 -0.0199204235165868 ENSG00000158062 UBXN11
ENST00000374221 0.964129623351647 0.84309502516809 -0.0197585180985918 ENSG00000158062 UBXN11
ENST00000374217 0.838790571052211 0.48781281031576 0.0605515893479774 ENSG00000158062 UBXN11
ENST00000374222 0.836738521888773 0.483292702388065 0.061129545195946 ENSG00000158062 UBXN11
ENST00000496466 0.939598653331164 0.752208139284917 -0.0332322979944262 ENSG00000158062 UBXN11
ENST00000535108 0.914085189797173 0.672389525592428 -0.0461850299727804 ENSG00000158062 UBXN11
ENST00000436301 0.980886248332916 0.905663129432269 -0.0131767385448009 ENSG00000158062 UBXN11
ENST00000374215 0.953540762722983 0.80457608921155 0.0279379718365686 ENSG00000158062 UBXN11
ENST00000452980 0.930920906551336 0.722120837810155 0.0415063497791943 ENSG00000158062 UBXN11
ENST00000442942 0.938018209596035 0.74540816409969 0.03881131348111 ENSG00000158062 UBXN11
ENST00000450041 0.979013723273427 0.898540346994329 -0.0154697554108708 ENSG00000158062 UBXN11
ENST00000423664 0.985546389621338 0.925048657409865 -0.0114371749699441 ENSG00000158062 UBXN11
ENST00000421827 0.983086379747607 0.91453344723664 0.0136664107281273 ENSG00000158062 UBXN11
ENST00000374213 0.937835597338318 0.744852550644967 0.0313763885875786 ENSG00000169442 CD52
ENST00000492808 0.947865073123736 0.78513274412804 -0.0282608171066581 ENSG00000169442 CD52
ENST00000470468 0.929825409844434 0.718168976207544 0.0353306205947345 ENSG00000169442 CD52
ENST00000434391 0.198058398477598 0.01327646049827 -0.132641743296364 ENSG00000117682 DHDDS
ENST00000427245 0.0610526259474384 0.00181653920014076 -0.244966417371686 ENSG00000117682 DHDDS
ENST00000527611 0.438790256261987 0.0735929950385792 -0.180751750572807 ENSG00000117682 DHDDS
ENST00000374186 0.135478909967985 0.00679513734615782 -0.224227617793937 ENSG00000117682 DHDDS
ENST00000525682 0.0958576846178328 0.00379538600451191 -0.1766055937205 ENSG00000117682 DHDDS
ENST00000236342 0.112753420664528 0.00493518890520366 -0.172128887890949 ENSG00000117682 DHDDS
ENST00000526219 0.147808495081036 0.00787506695774612 -0.165462356418087 ENSG00000117682 DHDDS
ENST00000374185 0.0669987265929492 0.00209034667394929 -0.241060871968693 ENSG00000117682 DHDDS
ENST00000487944 0.212698493814603 0.0151518121641002 -0.219895773256254 ENSG00000117682 DHDDS
ENST00000360009 0.198058398477598 0.01327646049827 -0.132641743296364 ENSG00000117682 DHDDS
ENST00000533087 0.0454773918416718 0.00119344856025641 -0.26484896704169 ENSG00000117682 DHDDS
ENST00000531312 0.0616176741679815 0.00183962126902124 -0.260064782549027 ENSG00000117682 DHDDS
ENST00000525165 0.0686371181627883 0.00216699923243301 -0.255608653171612 ENSG00000117682 DHDDS
ENST00000525546 0.201106009153511 0.0136575925046166 -0.205771570362186 ENSG00000117682 DHDDS
ENST00000528557 0.127087103781025 0.00608195660269383 -0.228206472493658 ENSG00000117682 DHDDS
ENST00000525326 0.19099884870867 0.0124973455588999 -0.207466738433037 ENSG00000117682 DHDDS
ENST00000526278 0.0541764958095722 0.0015166853608311 -0.264648834701906 ENSG00000117682 DHDDS
ENST00000436153 0.0325134943050481 0.000740605002602517 -0.272395661523563 ENSG00000117682 DHDDS
ENST00000529688 0.0626312034349427 0.00188841524857534 -0.259461965720339 ENSG00000117682 DHDDS
ENST00000530781 0.254927188750285 0.021382241586225 -0.214649889461234 ENSG00000117682 DHDDS
ENST00000531955 0.151483709011051 0.00824447993574025 -0.241373758354153 ENSG00000117682 DHDDS
ENST00000525410 0.061986057341719 0.00185820522341491 -0.281945753839572 ENSG00000117682 DHDDS
ENST00000430232 0.225065505466462 0.0168475998365929 -0.168792554989194 ENSG00000117682 DHDDS
ENST00000431933 0.416853413175013 0.0648348569827882 -0.104096732222339 ENSG00000117682 DHDDS
ENST00000416052 0.599929510203436 0.166002813155314 -0.106681670098055 ENSG00000117682 DHDDS
ENST00000423060 0.840339312948152 0.491727659284311 -0.0816325448985918 ENSG00000225891 RP3-476K8.3
ENST00000468388 0.748714508327365 0.327656764369728 -0.0900931344837543 ENSG00000198830 HMGN2
ENST00000479815 0.712190507123566 0.279902250377252 -0.09167992204588 ENSG00000198830 HMGN2
ENST00000460563 0.618634576992914 0.181390742331534 -0.114254690865035 ENSG00000198830 HMGN2
ENST00000464888 0.704740163486872 0.271420600717232 -0.0931055337573634 ENSG00000198830 HMGN2
ENST00000463817 0.610601832851475 0.174448553658187 -0.11347873960579 ENSG00000198830 HMGN2
ENST00000467700 0.599221564447305 0.165347051287205 -0.116319279159351 ENSG00000198830 HMGN2
ENST00000361427 0.62849155157233 0.190742164134076 -0.110352144030892 ENSG00000198830 HMGN2
ENST00000466194 0.620191762443309 0.182616597048601 -0.113853822889857 ENSG00000198830 HMGN2
ENST00000493418 0.660547569474659 0.223269211442623 -0.107573264898903 ENSG00000198830 HMGN2
ENST00000525525 0.652359345738325 0.214643709986144 0.137352648807666 ENSG00000117676 RPS6KA1
ENST00000526040 0.163443680941764 0.00936826509769359 0.214342998629647 ENSG00000117676 RPS6KA1
ENST00000374168 0.0292876774682482 0.000645581932524926 0.208950812802125 ENSG00000117676 RPS6KA1
ENST00000524436 0.299329526096831 0.0300670903021084 0.185584324399257 ENSG00000117676 RPS6KA1
ENST00000374166 0.0292997090907905 0.000646342614508096 0.208526803726631 ENSG00000117676 RPS6KA1
ENST00000526792 0.0404893357912647 0.000996228689883997 0.20121863736613 ENSG00000117676 RPS6KA1
ENST00000529454 0.248324693580643 0.0203422630250649 0.184827454652963 ENSG00000117676 RPS6KA1
ENST00000374162 0.0415687293296573 0.00103807958376532 0.200787458091082 ENSG00000117676 RPS6KA1
ENST00000530003 0.0209949296006821 0.000411046612268546 0.211896367276719 ENSG00000117676 RPS6KA1
ENST00000366866 0.177917178003396 0.0109590482941975 0.21500150801833 ENSG00000117676 RPS6KA1
ENST00000531113 0.0055077557427889 7.37229694812553e-05 0.228673634326477 ENSG00000117676 RPS6KA1
ENST00000374163 0.0393332346778547 0.000954480286847408 0.206447106282365 ENSG00000117676 RPS6KA1
ENST00000530607 0.36083006919472 0.0461481473645649 0.179387178875039 ENSG00000117676 RPS6KA1
ENST00000531382 0.0592125076423277 0.00173627273614266 0.19944921816239 ENSG00000117676 RPS6KA1
ENST00000525582 0.929046962681986 0.716049290674061 0.044211825997975 ENSG00000117676 RPS6KA1
ENST00000527264 0.312198800097625 0.0328945611449801 0.190553443541138 ENSG00000117676 RPS6KA1
ENST00000474934 0.513989687746207 0.108825701960368 0.174590085234899 ENSG00000117676 RPS6KA1
ENST00000488985 0.253085763288601 0.0210766741935595 0.271913883935488 ENSG00000117676 RPS6KA1
ENST00000403732 0.153810963003766 0.00846369956226018 0.226044733273253 ENSG00000117676 RPS6KA1
ENST00000530305 0.228058657324589 0.0172871046158362 0.287417676894072 ENSG00000117676 RPS6KA1
ENST00000438977 0.732597480468793 0.304737402158715 0.110387840538354 ENSG00000117676 RPS6KA1
ENST00000324856 0.98256871939885 0.912524613889963 -0.00563929769665262 ENSG00000117713 ARID1A
ENST00000457599 0.95431948318719 0.807040623957193 -0.0127970700710332 ENSG00000117713 ARID1A
ENST00000524572 0.939072979633385 0.749751691836707 0.0323597114356681 ENSG00000117713 ARID1A
ENST00000374152 0.941720687464736 0.762557271648011 0.0149946910418279 ENSG00000117713 ARID1A
ENST00000430291 0.893042226659829 0.61736043206648 -0.0447081471656952 ENSG00000117713 ARID1A
ENST00000430799 0.456017930999429 0.0804297270830948 0.09222545800986 ENSG00000117713 ARID1A
ENST00000466382 0.54404065742998 0.127686484898464 0.0818314034967247 ENSG00000117713 ARID1A
ENST00000540690 0.562446867075455 0.138775448746008 0.0798244944669966 ENSG00000117713 ARID1A
ENST00000532781 0.460474269053809 0.0822759590567998 0.0995724772158587 ENSG00000117713 ARID1A
ENST00000430292 0.0975724739717685 0.0039187389140602 0.295576161166932 ENSG00000060642 PIGV
ENST00000472757 0.00493833868952636 6.37832416417881e-05 0.33727196357421 ENSG00000060642 PIGV
ENST00000078527 0.00521593261235783 6.85343644170464e-05 0.327024956973412 ENSG00000060642 PIGV
ENST00000431541 0.24418660385147 0.0195935644757796 0.249262931580319 ENSG00000060642 PIGV
ENST00000449950 0.00668317114473824 9.5611106594209e-05 0.3238735615329 ENSG00000060642 PIGV
ENST00000374145 0.00619065004676536 8.60001524210323e-05 0.323351468778679 ENSG00000060642 PIGV
ENST00000455364 0.625448559948841 0.187661009540412 0.137664526017725 ENSG00000060642 PIGV
ENST00000374142 0.122429394417836 0.00573483423585704 0.156252389307129 ENSG00000204160 ZDHHC18
ENST00000374141 0.848680635584829 0.513051538891852 0.0496436639105312 ENSG00000204160 ZDHHC18
ENST00000534643 0.808844646844581 0.427166700196456 0.0653959372091257 ENSG00000204160 ZDHHC18
ENST00000488397 0.121876169123365 0.00567917528258269 0.187442834962462 ENSG00000204160 ZDHHC18
ENST00000478902 0.802673726046717 0.414497924396384 0.0880104108294269 ENSG00000204160 ZDHHC18
ENST00000374135 0.334421912903075 0.0383950008622745 0.14053719862103 ENSG00000142751 GPN2
ENST00000448791 0.780998718341425 0.376110281574822 0.0859736485130193 ENSG00000226698 RP1-50O24.6
ENST00000374133 0.37804111437361 0.0512866295774463 0.165562799337722 ENSG00000142751 GPN2
ENST00000477418 0.462829987675883 0.0835768577253115 0.149835370008228 ENSG00000142751 GPN2
ENST00000431781 0.933565133021558 0.730291527664568 0.0335092772032304 ENSG00000142751 GPN2
ENST00000461282 0.991834169988868 0.957097118774854 -0.00698869631897523 ENSG00000142751 GPN2
ENST00000445019 0.737540045791348 0.311373770546122 0.107400503402962 ENSG00000198746 GPATCH3
ENST00000361720 0.873904194993286 0.569257684566199 0.0487967356316541 ENSG00000198746 GPATCH3
ENST00000450844 0.802752261660724 0.414662809593031 0.0956237392158442 ENSG00000198746 GPATCH3
ENST00000435827 0.76189394236523 0.347698884856512 0.067323145906747 ENSG00000090273 NUDC
ENST00000321265 0.408043222752029 0.0616497821791065 0.125398208952873 ENSG00000090273 NUDC
ENST00000452707 0.801232170119145 0.411706108417018 0.0618052853320207 ENSG00000090273 NUDC
ENST00000484772 0.108029762421115 0.00462293262549674 0.247814393389317 ENSG00000090273 NUDC
ENST00000374089 0.177060453657594 0.0108344170383023 0.295139646058083 ENSG00000090020 SLC9A1
ENST00000263980 0.256895558021405 0.0218187663408208 0.164222936105243 ENSG00000090020 SLC9A1
ENST00000490329 0.387405540396183 0.0544157928466118 0.271966998359341 ENSG00000090020 SLC9A1
ENST00000545949 0.383956989611172 0.0532727130438567 0.14697967525494 ENSG00000090020 SLC9A1
ENST00000447808 0.356053726587459 0.0447232000424699 0.275112157655611 ENSG00000090020 SLC9A1
ENST00000374086 0.544524135907341 0.128024223149731 0.121413169142557 ENSG00000090020 SLC9A1
ENST00000374084 0.665895995583799 0.228971054596348 0.0977284704247524 ENSG00000090020 SLC9A1
ENST00000319394 0.774844102284375 0.367033830576457 0.0545872824384227 ENSG00000142784 WDTC1
ENST00000361771 0.786583866631752 0.385676827817497 0.0523772661007179 ENSG00000142784 WDTC1
ENST00000447062 0.824618735705373 0.460291991236808 0.0475329593116373 ENSG00000142784 WDTC1
ENST00000491239 0.766791111656029 0.354635216170399 0.0648766436987443 ENSG00000142784 WDTC1
ENST00000472249 0.996678652911089 0.981426212218404 0.00240084735656628 ENSG00000142784 WDTC1
ENST00000374076 0.840246707858188 0.491485066388508 0.0491049627300902 ENSG00000186501 TMEM222
ENST00000464720 0.840339312948152 0.49171012216739 0.049097714605532 ENSG00000186501 TMEM222
ENST00000608611 0.840339312948152 0.49171012216739 0.049097714605532 ENSG00000186501 TMEM222
ENST00000466759 0.931373439026663 0.723172717659396 0.0279763181158844 ENSG00000186501 TMEM222
ENST00000486082 0.846445408039377 0.507724521655282 0.0468358360312554 ENSG00000186501 TMEM222
ENST00000464813 0.941775442578798 0.762633461250522 0.022123549141583 ENSG00000186501 TMEM222
ENST00000478104 0.87267921733441 0.565201387488362 0.0405079131930608 ENSG00000186501 TMEM222
ENST00000498220 0.958429920044603 0.823036785076773 0.0156202624930554 ENSG00000186501 TMEM222
ENST00000471456 0.936796087795434 0.74001369350327 0.0293625633708711 ENSG00000186501 TMEM222
ENST00000470223 0.952924367134523 0.801884681665593 0.0233901628676092 ENSG00000186501 TMEM222
ENST00000318074 0.959231772133676 0.825899580130311 0.0205710339171759 ENSG00000142765 SYTL1
ENST00000483926 0.959304444089381 0.826051391416161 0.0205593294087672 ENSG00000142765 SYTL1
ENST00000473280 0.989346334940483 0.942384380730998 -0.00933746187890008 ENSG00000142765 SYTL1
ENST00000543823 0.955290231094769 0.810553952316436 0.0237974204698592 ENSG00000142765 SYTL1
ENST00000490170 0.920834628603068 0.693868062806958 0.0402036564166393 ENSG00000142765 SYTL1
ENST00000496001 0.889595418028221 0.608210106207954 0.0617050557588896 ENSG00000142765 SYTL1
ENST00000485269 0.880796444342731 0.584742471062017 0.0660980686487067 ENSG00000142765 SYTL1
ENST00000475199 0.978130826543554 0.894392686240047 0.0184808831499398 ENSG00000142765 SYTL1
ENST00000430629 0.952555263522015 0.800420645922623 -0.0114509894218666 ENSG00000158195 WASF2
ENST00000536657 0.810397214102215 0.430311533318839 -0.0525790077619069 ENSG00000158195 WASF2
ENST00000492975 0.983730392963191 0.916655303795647 0.0148895442804493 ENSG00000241169 RP4-752I6.1
ENST00000247087 0.0617975120537337 0.00184812547674014 0.265349075799388 ENSG00000126705 AHDC1
ENST00000374011 0.0545738836199827 0.00153380898920117 0.270105584739913 ENSG00000126705 AHDC1
ENST00000490295 0.110607667748541 0.00479831383239471 0.295351629714361 ENSG00000126705 AHDC1
ENST00000480033 0.118807263543134 0.00542352596490554 0.307556793031122 ENSG00000126705 AHDC1
ENST00000374005 0.431357345397709 0.0708364112819337 0.161530988217933 ENSG00000000938 FGR
ENST00000399173 0.508610001349875 0.106121259254379 0.146657505449266 ENSG00000000938 FGR
ENST00000545953 0.431429898038548 0.0708884451222589 0.161236387868738 ENSG00000000938 FGR
ENST00000374004 0.51483211545598 0.109186893988183 0.14747379838047 ENSG00000000938 FGR
ENST00000374003 0.547502307165576 0.129738127203204 0.13806078436718 ENSG00000000938 FGR
ENST00000457296 0.607150432281211 0.172016539361045 0.128636267484287 ENSG00000000938 FGR
ENST00000475472 0.379388319104008 0.0516939440463438 0.177624341074836 ENSG00000000938 FGR
ENST00000468038 0.56647534570902 0.141311568451455 0.140557936239519 ENSG00000000938 FGR
ENST00000361157 0.965192645400112 0.8463355287206 -0.017826537674687 ENSG00000126709 IFI6
ENST00000339145 0.965311248144472 0.846620488268621 -0.0177922750400511 ENSG00000126709 IFI6
ENST00000362020 0.965192645400112 0.846296174972209 -0.0178306257598687 ENSG00000126709 IFI6
ENST00000430683 0.976674998262898 0.88709811305434 -0.0167237349395292 ENSG00000225886 RP11-288L9.4
ENST00000373954 0.844987930448634 0.504130623885551 -0.0543913847151252 ENSG00000009780 FAM76A
ENST00000419687 0.614646535555823 0.177560805577324 -0.112993204748218 ENSG00000009780 FAM76A
ENST00000373949 0.698521329578247 0.2639061493018 -0.0915830182554585 ENSG00000009780 FAM76A
ENST00000530324 0.399428074666726 0.0583150804537952 -0.171079571076546 ENSG00000009780 FAM76A
ENST00000234549 0.406860655211915 0.0612028233438334 -0.163731279704831 ENSG00000009780 FAM76A
ENST00000010299 0.406860655211915 0.0612028233438334 -0.163731279704831 ENSG00000009780 FAM76A
ENST00000446647 0.401308750199401 0.0590216811640146 -0.19810877322163 ENSG00000009780 FAM76A
ENST00000373943 0.169660251720785 0.0100487872098089 -0.143737036314933 ENSG00000117758 STX12
ENST00000440806 0.248065592473184 0.0202802588452119 -0.15459653110285 ENSG00000117758 STX12
ENST00000468761 0.34752391182299 0.0421816203519262 -0.166389840441275 ENSG00000117758 STX12
ENST00000481874 0.857471540197645 0.531270131557765 -0.0592847376728717 ENSG00000117758 STX12
ENST00000472285 0.933277415487224 0.729042019737604 -0.027130369132924 ENSG00000117758 STX12
ENST00000311772 0.891623073398823 0.613905279727173 0.0305583353614485 ENSG00000117751 PPP1R8
ENST00000236412 0.889255061665804 0.607064889015264 0.0312027966454013 ENSG00000117751 PPP1R8
ENST00000373931 0.891623073398823 0.613905279727173 0.0305583353614485 ENSG00000117751 PPP1R8
ENST00000431586 0.848249307335696 0.512478278569078 -0.0457584216039416 ENSG00000117751 PPP1R8
ENST00000486634 0.679194337509402 0.241683382887319 0.0856518826497646 ENSG00000117751 PPP1R8
ENST00000601459 0.667325126457766 0.230422707614432 0.135143936888059 ENSG00000268552 AL109927.1
ENST00000328928 0.398677472597871 0.0580706588352373 -0.252845672546402 ENSG00000130775 THEMIS2
ENST00000373925 0.398677472597871 0.0580706588352373 -0.252845672546402 ENSG00000130775 THEMIS2
ENST00000373927 0.401889754952176 0.0593344714791261 -0.251635886761491 ENSG00000130775 THEMIS2
ENST00000427466 0.26569391010304 0.0232419205640057 -0.311055976233014 ENSG00000130775 THEMIS2
ENST00000442118 0.325528354276593 0.0362190548230802 -0.286100561282287 ENSG00000130775 THEMIS2
ENST00000467258 0.34454526425707 0.0415044929387882 -0.271843327854908 ENSG00000130775 THEMIS2
ENST00000373921 0.398582662277178 0.0580478902084512 -0.252865076058628 ENSG00000130775 THEMIS2
ENST00000466068 0.28717016410998 0.0275411135914918 -0.297312620489345 ENSG00000130775 THEMIS2
ENST00000482828 0.351740449516205 0.0434032309143443 -0.271586236335784 ENSG00000130775 THEMIS2
ENST00000456990 0.4735027340356 0.0881226742103457 -0.226780027754552 ENSG00000130775 THEMIS2
ENST00000492877 0.65371651009466 0.216257550811122 -0.165550553078713 ENSG00000130775 THEMIS2
ENST00000373912 0.945870490008852 0.778234020609957 0.0190567160032695 ENSG00000117748 RPA2
ENST00000419958 0.749728687876792 0.329141545075396 0.0810198456432909 ENSG00000117748 RPA2
ENST00000373909 0.937319835335721 0.742831336813608 0.0225908369660914 ENSG00000117748 RPA2
ENST00000313433 0.841863541222034 0.49599265707577 0.0462090906597486 ENSG00000117748 RPA2
ENST00000444045 0.918780234717126 0.686071098444216 -0.0293579389329476 ENSG00000117748 RPA2
ENST00000373884 0.951660612751508 0.796910152749504 -0.0269044035727119 ENSG00000158156 XKR8
ENST00000481387 0.999774615424803 0.998597792011128 -0.000227806125844359 ENSG00000158156 XKR8
ENST00000373871 0.610948699491592 0.174763097784341 -0.0831072934343575 ENSG00000158161 EYA3
ENST00000436342 0.6113171299661 0.175042315095138 -0.0830670967922809 ENSG00000158161 EYA3
ENST00000373864 0.544265924200094 0.127863606188379 -0.104296395983741 ENSG00000158161 EYA3
ENST00000540618 0.34655589758669 0.041981113931889 -0.14204431156661 ENSG00000158161 EYA3
ENST00000545175 0.350653157618582 0.0431215452392728 -0.141359007269172 ENSG00000158161 EYA3
ENST00000373863 0.358294876721476 0.0452770663936639 -0.141541970228455 ENSG00000158161 EYA3
ENST00000495923 0.3287318827067 0.036956278958893 -0.153141981003399 ENSG00000158161 EYA3
ENST00000471498 0.368235717369062 0.0484557129459106 -0.142999645862437 ENSG00000158161 EYA3
ENST00000468665 0.843174227948579 0.49878874583939 -0.061169650079472 ENSG00000158161 EYA3
ENST00000476501 0.991488581654413 0.95512645542225 -0.00801615767571898 ENSG00000240750 RN7SL559P
ENST00000543748 0.731263016348974 0.302850460695867 -0.140380874035433 ENSG00000228589 SPCS2P4
ENST00000436160 0.824415886400507 0.459820001614304 -0.10158278636731 ENSG00000228589 SPCS2P4
ENST00000373857 0.396757432250033 0.0574387482454136 -0.171173908055141 ENSG00000169403 PTAFR
ENST00000539896 0.402388630866277 0.0596776142250965 -0.165283128105801 ENSG00000169403 PTAFR
ENST00000305392 0.209370394607986 0.0146773642185319 -0.198211598670167 ENSG00000169403 PTAFR
ENST00000603289 0.7796155804555 0.374237890836223 0.062259998031314 ENSG00000126698 DNAJC8
ENST00000263697 0.590645160693301 0.158253702939647 0.0807196409644319 ENSG00000126698 DNAJC8
ENST00000596102 0.909409165411052 0.659986702895375 -0.0390196666877646 ENSG00000269804 AL353354.2
ENST00000489277 0.590781328685929 0.158381581864664 0.0807136581335325 ENSG00000126698 DNAJC8
ENST00000470967 0.906911509043065 0.652756251008257 0.0388065341367526 ENSG00000126698 DNAJC8
ENST00000482674 0.506418968991825 0.104507915196728 0.10109710657198 ENSG00000126698 DNAJC8
ENST00000488868 0.504757879720351 0.103497650692938 0.101948676527564 ENSG00000126698 DNAJC8
ENST00000497986 0.952286002240022 0.799438744435657 -0.0246798532319193 ENSG00000130770 ATPIF1
ENST00000335514 0.952286002240022 0.799438744435657 -0.0246798532319193 ENSG00000130770 ATPIF1
ENST00000468425 0.992753040554503 0.963248624645842 -0.00395909322230067 ENSG00000130770 ATPIF1
ENST00000465645 0.952286002240022 0.799438744435657 -0.0246798532319193 ENSG00000130770 ATPIF1
ENST00000604716 0.912968600541303 0.669314749966468 0.0602338732725515 ENSG00000270605 RP5-1092A3.4
ENST00000253063 0.783540177787495 0.381030952685533 -0.0864661530021777 ENSG00000130766 SESN2
ENST00000479574 0.681439382322584 0.243968781311281 0.127232842759631 ENSG00000130772 MED18
ENST00000373842 0.732867155503649 0.305252277832488 0.110701838483922 ENSG00000130772 MED18
ENST00000398997 0.732867155503649 0.305252277832488 0.110701838483922 ENSG00000130772 MED18
ENST00000475655 0.917343343651062 0.682283405163002 -0.0505634749650005 ENSG00000130772 MED18
ENST00000474683 0.898701864341792 0.630353344632339 0.0616089724047587 ENSG00000130772 MED18
ENST00000373839 0.791448499110293 0.394362411173096 -0.0556283282353495 ENSG00000204138 PHACTR4
ENST00000463428 0.480678302644127 0.0914014460480831 -0.144724268756896 ENSG00000204138 PHACTR4
ENST00000493669 0.719039181533298 0.287479048985051 -0.0736583867306059 ENSG00000204138 PHACTR4
ENST00000373836 0.954583500307369 0.808319148354128 0.0154539075682409 ENSG00000204138 PHACTR4
ENST00000398958 0.500561349389191 0.101585730681463 0.102887354386349 ENSG00000180198 RCC1
ENST00000413987 0.816938374383424 0.445082755660656 0.0539564008814454 ENSG00000242125 SNHG3
ENST00000427469 0.561115240104434 0.137863573465139 0.0950891192563092 ENSG00000180198 RCC1
ENST00000447507 0.784649920871432 0.382506055532616 0.066956188985476 ENSG00000242125 SNHG3
ENST00000434290 0.565023622616235 0.140565570713093 0.0942775484744858 ENSG00000180198 RCC1
ENST00000373833 0.500561349389191 0.101649660054223 0.102875492670009 ENSG00000180198 RCC1
ENST00000437681 0.807065024505003 0.423704019925088 0.0603840035494278 ENSG00000242125 SNHG3
ENST00000364938 0.719039181533298 0.287419049145624 -0.137405564625827 ENSG00000242125 SNHG3
ENST00000363217 0.835949578062693 0.481411395635833 -0.0924224766201229 ENSG00000200087 SNORA73B
ENST00000419074 0.193997789701611 0.0127943075984829 0.17922371945654 ENSG00000180198 RCC1
ENST00000373832 0.216036926590754 0.0155867345446766 0.196767907518432 ENSG00000180198 RCC1
ENST00000373831 0.201015517402188 0.013647405227464 0.213864528443348 ENSG00000180198 RCC1
ENST00000411533 0.230656195107639 0.0176404069417649 0.203226963086066 ENSG00000180198 RCC1
ENST00000486790 0.368081604540544 0.0483941895780711 0.186830968661397 ENSG00000180198 RCC1
ENST00000430407 0.260112528822609 0.0222920219924456 0.196475116816456 ENSG00000180198 RCC1
ENST00000447051 0.974759100376529 0.880358024580001 0.0210215211846677 ENSG00000231468 PRDX3P2
ENST00000429051 0.377633102211037 0.051189935989719 0.214205342798276 ENSG00000180198 RCC1
ENST00000478232 0.841333795053975 0.495104344313533 0.0879039791332659 ENSG00000180198 RCC1
ENST00000373830 0.992595593615412 0.961586117202089 -0.00334880104845942 ENSG00000180098 TRNAU1AP
ENST00000495995 0.922936612595206 0.698757721802294 -0.0382209956095149 ENSG00000180098 TRNAU1AP
ENST00000411406 0.728751301142681 0.300315183550277 -0.129623037627321 ENSG00000180098 TRNAU1AP
ENST00000480930 0.965781067321818 0.848649388707933 -0.0134039306021712 ENSG00000180098 TRNAU1AP
ENST00000491577 0.963610232915655 0.841309537250114 -0.0140625006607937 ENSG00000180098 TRNAU1AP
ENST00000464880 0.993007501171706 0.964145390879393 0.00516822501026867 ENSG00000180098 TRNAU1AP
ENST00000497790 0.959482045271249 0.826699720955826 -0.0256671225114846 ENSG00000180098 TRNAU1AP
ENST00000495215 0.984517349742323 0.921094593096091 -0.00886774571236416 ENSG00000180098 TRNAU1AP
ENST00000464093 0.978924455164821 0.897953650287418 -0.0129199645082107 ENSG00000180098 TRNAU1AP
ENST00000484775 0.967022373249161 0.853573619772205 -0.0125985435542133 ENSG00000180098 TRNAU1AP
ENST00000464612 0.718848791236573 0.287168756570173 0.0810860025973699 ENSG00000197989 SNHG12
ENST00000475441 0.747741267021369 0.32636555957357 0.0745280712024073 ENSG00000197989 SNHG12
ENST00000531126 0.60848377549475 0.173144702659464 0.0902164814658731 ENSG00000197989 SNHG12
ENST00000461448 0.60848377549475 0.173144702659464 0.0902164814658731 ENSG00000197989 SNHG12
ENST00000470977 0.606458906579631 0.171518564357667 0.0905626424657984 ENSG00000197989 SNHG12
ENST00000474814 0.606458906579631 0.171518564357667 0.0905626424657984 ENSG00000197989 SNHG12
ENST00000481368 0.603576922512194 0.169120957429032 0.0957597001138874 ENSG00000197989 SNHG12
ENST00000481220 0.606499516331457 0.171565467306884 0.0904714068044953 ENSG00000197989 SNHG12
ENST00000488745 0.601343742232212 0.167216796030857 0.0915648359549835 ENSG00000197989 SNHG12
ENST00000483436 0.606149889909041 0.171215433940909 0.0904694371412899 ENSG00000197989 SNHG12
ENST00000408612 0.977050428993866 0.889093585183114 -0.0198197775119457 ENSG00000221539 SNORD99
ENST00000384581 0.63910477436643 0.200620701474244 0.13625883867298 ENSG00000197989 SNHG12
ENST00000464115 0.856600177487031 0.529336467165297 0.045153113355785 ENSG00000197989 SNHG12
ENST00000461832 0.856600177487031 0.529336467165297 0.045153113355785 ENSG00000197989 SNHG12
ENST00000384584 0.910755380098283 0.663638033223693 -0.0554838456219855 ENSG00000197989 SNHG12
ENST00000384342 0.90106573110012 0.635943231643283 0.0566213170124627 ENSG00000197989 SNHG12
ENST00000471683 0.837552090565325 0.485498418683948 0.070276041376277 ENSG00000120656 TAF12
ENST00000373824 0.380290468739917 0.051987285859364 -0.14518283854359 ENSG00000120656 TAF12
ENST00000263974 0.355793745562746 0.0446256944859946 -0.150275245565908 ENSG00000120656 TAF12
ENST00000495422 0.302204672170809 0.0306395216369339 -0.169413538951943 ENSG00000120656 TAF12
ENST00000602813 0.983007152636993 0.91409078311694 -0.0140953624897044 ENSG00000270103 RNU11
ENST00000387069 0.995413984328365 0.975626331213696 -0.00398415426291967 ENSG00000270103 RNU11
ENST00000373816 0.800435266381208 0.409869048055015 -0.0378376312659033 ENSG00000162419 GMEB1
ENST00000361872 0.618983376842164 0.181754077204487 -0.0713512514802694 ENSG00000162419 GMEB1
ENST00000294409 0.611363383161233 0.175203801236823 -0.0724629019534863 ENSG00000162419 GMEB1
ENST00000480454 0.880754993038748 0.584562241602546 -0.0328827242775861 ENSG00000162419 GMEB1
ENST00000474884 0.892073510813695 0.614923328685982 -0.0348205307545543 ENSG00000198492 YTHDF2
ENST00000542507 0.790853142040665 0.392823769739834 -0.0328881470706643 ENSG00000198492 YTHDF2
ENST00000373812 0.790998604648704 0.39333905416927 -0.0328595158713148 ENSG00000198492 YTHDF2
ENST00000541996 0.792168612495533 0.395565826268084 -0.0326842924266194 ENSG00000198492 YTHDF2
ENST00000478283 0.750063191225064 0.329883207531605 -0.0415569868544052 ENSG00000198492 YTHDF2
ENST00000496288 0.924252815155435 0.702674111914882 -0.0259809219970328 ENSG00000198492 YTHDF2
ENST00000475796 0.830412971190794 0.470931650458988 -0.0624925001721611 ENSG00000198492 YTHDF2
ENST00000476976 0.905372839167322 0.647163613858838 -0.0364491030366634 ENSG00000198492 YTHDF2
ENST00000468863 0.812010553039117 0.434528757453083 -0.0664059406282894 ENSG00000198492 YTHDF2
ENST00000343067 0.475518854643399 0.089249526528203 0.0970124221799195 ENSG00000159023 EPB41
ENST00000356093 0.475518854643399 0.089249526528203 0.0970124221799195 ENSG00000159023 EPB41
ENST00000398863 0.475518854643399 0.089249526528203 0.0970124221799195 ENSG00000159023 EPB41
ENST00000482464 0.899415363793411 0.631879788429817 0.0412432068595793 ENSG00000159023 EPB41
ENST00000373800 0.781168428914973 0.376654357210664 0.0616277156707093 ENSG00000159023 EPB41
ENST00000349460 0.781168428914973 0.376654357210664 0.0616277156707093 ENSG00000159023 EPB41
ENST00000347529 0.78134607643643 0.376995598011955 0.0616013947582399 ENSG00000159023 EPB41
ENST00000373798 0.45422193765301 0.0797077340451679 0.0991618489425872 ENSG00000159023 EPB41
ENST00000373797 0.748109052690162 0.326955346448819 0.070404709787887 ENSG00000159023 EPB41
ENST00000488277 0.936955589247477 0.740447644324444 0.0243011630572734 ENSG00000159023 EPB41
ENST00000490308 0.979152970786081 0.89907883927815 0.00956355825072077 ENSG00000159023 EPB41
ENST00000460378 0.0752103168214604 0.00249090057486819 0.195160358822211 ENSG00000159023 EPB41
ENST00000462032 0.99120013104195 0.952322267967973 0.00629600611417087 ENSG00000159023 EPB41
ENST00000521452 0.815001659349268 0.440936836474309 0.0690790168981311 ENSG00000253304 TMEM200B
ENST00000420504 0.87882004534104 0.579611059412676 0.0504200775648377 ENSG00000253304 TMEM200B
ENST00000413004 0.863856544295452 0.545829031017348 0.0854868745408747 ENSG00000225750 RP11-242O24.3
ENST00000373795 0.485808272533409 0.0939453876816741 0.0654523476867512 ENSG00000116350 SRSF4
ENST00000546138 0.502058701017681 0.102342277355788 0.0642040335634908 ENSG00000116350 SRSF4
ENST00000466448 0.551941668458306 0.132421940036725 0.0624389908470685 ENSG00000116350 SRSF4
ENST00000497015 0.388831850930562 0.0547954650668971 0.128758533195873 ENSG00000116350 SRSF4
ENST00000605204 0.824618735705373 0.460323178464712 0.0365843263673665 ENSG00000116350 SRSF4
ENST00000477193 0.830733700514012 0.471629537476841 0.0516410866454323 ENSG00000116350 SRSF4
ENST00000489898 0.600645253751102 0.166572788346854 0.121111189244738 ENSG00000116350 SRSF4
ENST00000472353 0.569690801025442 0.143701578312269 0.105496738785936 ENSG00000116350 SRSF4
ENST00000373791 0.965452988142176 0.847245463469507 0.0186780623597856 ENSG00000116353 MECR
ENST00000475773 0.87720563230984 0.576614485820135 -0.0660850045458285 ENSG00000116353 MECR
ENST00000483435 0.923031980609453 0.699098246291233 -0.0480444831488152 ENSG00000116353 MECR
ENST00000263702 0.958291001660918 0.822760045398722 0.0219252837636062 ENSG00000116353 MECR
ENST00000473030 0.723278489556314 0.292802058420845 -0.109681549521688 ENSG00000116353 MECR
ENST00000463412 0.884189134129554 0.594329196518264 -0.0565896396125077 ENSG00000116353 MECR
ENST00000453185 0.914303991254535 0.67349812360667 0.0503866402080386 ENSG00000116353 MECR
ENST00000478505 0.832730717340149 0.474502713437517 -0.0720403522227007 ENSG00000116353 MECR
ENST00000490529 0.937034003848335 0.741047283681368 0.0341456878292284 ENSG00000116353 MECR
ENST00000464511 0.926684936784093 0.709589729122006 -0.0529594264216929 ENSG00000116353 MECR
ENST00000463052 0.872916804805078 0.565962234750667 0.0641072514965075 ENSG00000116353 MECR
ENST00000489248 0.863856544295452 0.546038821965013 0.0676625843201914 ENSG00000116353 MECR
ENST00000475861 0.863584101418149 0.545408220198306 0.067830746389652 ENSG00000116353 MECR
ENST00000474946 0.950592979937767 0.793978213009348 0.0298866315948454 ENSG00000116353 MECR
ENST00000464915 0.901879590468611 0.637772539528669 0.0642442624314908 ENSG00000116353 MECR
ENST00000482610 0.718149386122126 0.286350516483852 0.134434223653408 ENSG00000116353 MECR
ENST00000484012 0.636662850461013 0.198694079808086 0.162772092671417 ENSG00000116353 MECR
ENST00000493928 0.582960708963537 0.15288002218884 0.193942718969628 ENSG00000116353 MECR
ENST00000373765 0.232313436523778 0.0179003326882658 0.302941425431035 ENSG00000162510 MATN1
ENST00000414532 0.827929176019197 0.466886332001937 0.0915723397088489 ENSG00000186056 MATN1-AS1
ENST00000454613 0.838517730995588 0.487302273501132 0.0874486716165146 ENSG00000186056 MATN1-AS1
ENST00000414763 0.731978236208891 0.303629799873742 0.145206820432904 ENSG00000186056 MATN1-AS1
ENST00000294507 0.664225169172468 0.226781198369699 -0.108854376884554 ENSG00000162511 LAPTM5
ENST00000464569 0.674344439513844 0.236592713630782 -0.115751067418341 ENSG00000162511 LAPTM5
ENST00000476492 0.680353935231935 0.242947389419551 -0.120642664449523 ENSG00000162511 LAPTM5
ENST00000424085 0.943866580086086 0.771659802542222 -0.0149338114620181 ENSG00000134644 PUM1
ENST00000257075 0.943866580086086 0.771661007539392 -0.0149337542835438 ENSG00000134644 PUM1
ENST00000373747 0.943866580086086 0.771661007539392 -0.0149337542835438 ENSG00000134644 PUM1
ENST00000525843 0.959862430096651 0.828413901492397 -0.0112324547218449 ENSG00000134644 PUM1
ENST00000426105 0.940708120292576 0.757625302217423 -0.0159997684826134 ENSG00000134644 PUM1
ENST00000440538 0.941589752132628 0.761882840559316 -0.0157030161418652 ENSG00000134644 PUM1
ENST00000498419 0.994043532356268 0.96700427385677 -0.0023245440916817 ENSG00000134644 PUM1
ENST00000373741 0.940830993137494 0.758333978319994 -0.0159354004164788 ENSG00000134644 PUM1
ENST00000423018 0.942219235592666 0.764769406780701 -0.0154880058538466 ENSG00000134644 PUM1
ENST00000373742 0.931443043281901 0.723489086523206 -0.0185104194516934 ENSG00000134644 PUM1
ENST00000530669 0.920417014823318 0.692115468159882 0.0282989515217951 ENSG00000134644 PUM1
ENST00000529846 0.624497672491807 0.186512139073448 0.0956925745558218 ENSG00000134644 PUM1
ENST00000525997 0.627443727499889 0.189410409724127 0.0948878776986976 ENSG00000134644 PUM1
ENST00000527498 0.807406144878859 0.424347688549342 0.0544451627330076 ENSG00000134644 PUM1
ENST00000498627 0.883445017004742 0.592851961273372 -0.0578710441251248 ENSG00000134644 PUM1
ENST00000471894 0.598903372250559 0.165026312659791 -0.106348855874213 ENSG00000134644 PUM1
ENST00000490546 0.408043222752029 0.0617486922527008 -0.133040588973963 ENSG00000134644 PUM1
ENST00000532678 0.702437987214924 0.268823439395636 -0.0755666315022721 ENSG00000134644 PUM1
ENST00000526128 0.956729356287878 0.815639373606429 -0.0200433373096298 ENSG00000134644 PUM1
ENST00000526215 0.882345691628973 0.589561169357016 -0.03257117507034 ENSG00000134644 PUM1
ENST00000525948 0.97269474534534 0.873148557954666 -0.00901380906753407 ENSG00000134644 PUM1
ENST00000480602 0.883340802066603 0.592608431850949 -0.0321634503151263 ENSG00000134644 PUM1
ENST00000524516 0.990347184746464 0.94835551626343 -0.00384607991163065 ENSG00000134644 PUM1
ENST00000531867 0.62226842052608 0.184223441923566 0.109229436536828 ENSG00000134644 PUM1
ENST00000263694 0.879138336093631 0.580424129712193 0.0373302415615307 ENSG00000060688 SNRNP40
ENST00000486941 0.796074050445504 0.402036020368309 0.0970072343355401 ENSG00000060688 SNRNP40
ENST00000489853 0.942507796302321 0.766064035615661 0.0231495922993825 ENSG00000060688 SNRNP40
ENST00000373720 0.94258680025735 0.766445286075952 0.0274337584923722 ENSG00000060688 SNRNP40
ENST00000491106 0.944839500522933 0.774589888609959 0.0348722573218494 ENSG00000060688 SNRNP40
ENST00000446633 0.88692413166043 0.600719181251871 0.0352694592068317 ENSG00000060688 SNRNP40
ENST00000474025 0.948449701193668 0.787887202849497 -0.0250652433456616 ENSG00000060688 SNRNP40
ENST00000463988 0.60074115774095 0.16667230096871 0.152350273336436 ENSG00000060688 SNRNP40
ENST00000344147 0.342042379290167 0.0408568506662354 -0.166206346028455 ENSG00000121766 ZCCHC17
ENST00000479629 0.596151549845864 0.162803525222 -0.133955280219636 ENSG00000121766 ZCCHC17
ENST00000373714 0.342042379290167 0.0408568506662354 -0.166206346028455 ENSG00000121766 ZCCHC17
ENST00000546109 0.334757783155775 0.0384912617839765 -0.173985629893505 ENSG00000121766 ZCCHC17
ENST00000422613 0.329972705178866 0.0372578028203842 -0.173074342807523 ENSG00000121766 ZCCHC17
ENST00000490049 0.62842695913281 0.190673109939129 -0.131924154809956 ENSG00000121766 ZCCHC17
ENST00000430143 0.603033664439316 0.168788533494243 -0.161134511934458 ENSG00000229044 RP11-266K22.2
ENST00000373713 0.943978120922394 0.77188028600386 -0.0408676732459339 ENSG00000121769 FABP3
ENST00000498148 0.964250667360734 0.843992466631034 -0.0277896716417542 ENSG00000121769 FABP3
ENST00000482018 0.906889849146628 0.652727585345037 -0.0631255381754379 ENSG00000121769 FABP3
ENST00000373710 0.573152299740181 0.146149717219619 -0.205589687559655 ENSG00000168528 SERINC2
ENST00000536859 0.572386723416105 0.145530545335372 -0.205920861249958 ENSG00000168528 SERINC2
ENST00000373709 0.520044270211554 0.112270993077802 -0.224603534802285 ENSG00000168528 SERINC2
ENST00000536384 0.484435463910915 0.093254840439037 -0.236809951245635 ENSG00000168528 SERINC2
ENST00000491976 0.484435463910915 0.093254840439037 -0.236809951245635 ENSG00000168528 SERINC2
ENST00000468521 0.179698406865938 0.0111771646827281 -0.356218995681334 ENSG00000121764 HCRTR1
ENST00000403528 0.199662852982824 0.013470109951382 -0.347799697674711 ENSG00000121764 HCRTR1
ENST00000373706 0.175586811460832 0.010674466681351 -0.361344688470371 ENSG00000121764 HCRTR1
ENST00000373705 0.997341547609735 0.986503320141607 -0.00142736524227173 ENSG00000121764 HCRTR1
ENST00000373703 0.952036797176912 0.798400420150459 -0.018671819025652 ENSG00000162517 PEF1
ENST00000461006 0.991916162948509 0.957556564549203 -0.00466163463780318 ENSG00000162517 PEF1
ENST00000478502 0.798460153767647 0.406642854839661 -0.0603636802902077 ENSG00000162517 PEF1
ENST00000489164 0.747782560311442 0.32656363960623 -0.073005230695953 ENSG00000162517 PEF1
ENST00000492061 0.636662850461013 0.19871697735474 -0.101053284055559 ENSG00000162517 PEF1
ENST00000496805 0.694014703105933 0.258857449886802 -0.0887847910571021 ENSG00000162517 PEF1
ENST00000472443 0.63360439846594 0.195189984242666 -0.103319069153799 ENSG00000162517 PEF1
ENST00000471219 0.813975415611762 0.43872169927458 -0.0808813042823819 ENSG00000162517 PEF1
ENST00000440872 0.676759627697207 0.239397924612903 -0.096819859335801 ENSG00000162517 PEF1
ENST00000609625 0.986222531242808 0.92703320329821 0.012872695815356 ENSG00000235790 RP11-73M7.6
ENST00000609549 0.986222531242808 0.92703320329821 0.012872695815356 ENSG00000235790 RP11-73M7.6
ENST00000610043 0.986222531242808 0.92703320329821 0.012872695815356 ENSG00000235790 RP11-73M7.6
ENST00000608332 0.918337386534587 0.684699628573984 0.0578555114208438 ENSG00000235790 RP11-73M7.6
ENST00000602889 0.681634155504775 0.244316084086425 0.05328457405358 ENSG00000269967 RP11-84A19.4
ENST00000602725 0.569281831050392 0.14334363318251 0.0721177787992855 ENSG00000184007 PTP4A2
ENST00000344035 0.934834411401016 0.734066726869133 -0.014207838816718 ENSG00000184007 PTP4A2
ENST00000356536 0.738268167058861 0.312441921558954 -0.0439395157428164 ENSG00000184007 PTP4A2
ENST00000457805 0.816236030090551 0.443616509931164 0.0391131079622928 ENSG00000184007 PTP4A2
ENST00000489313 0.458299180175661 0.0814163183472483 0.121556457869124 ENSG00000184007 PTP4A2
ENST00000602683 0.923933383538699 0.701126217508233 0.0206421437076637 ENSG00000184007 PTP4A2
ENST00000470404 0.987036398142746 0.931379462831898 0.00473989726090821 ENSG00000184007 PTP4A2
ENST00000532001 0.936718588365401 0.739331263428012 0.0173018989916211 ENSG00000184007 PTP4A2
ENST00000528253 0.932489533252888 0.726129412380958 0.0187068838662043 ENSG00000184007 PTP4A2
ENST00000391369 0.571255100930805 0.144709586741244 -0.187739794486942 ENSG00000212673 AL136115.1
ENST00000484483 0.977856213328015 0.892592416042809 0.00975578638280214 ENSG00000184007 PTP4A2
ENST00000468531 0.412234879387804 0.0633041497237975 -0.0890828389067186 ENSG00000184007 PTP4A2
ENST00000534796 0.528334850960483 0.11725329214822 -0.0941021215421799 ENSG00000184007 PTP4A2
ENST00000532289 0.484179987724326 0.093110591365537 -0.10689446690511 ENSG00000184007 PTP4A2
ENST00000526960 0.335898252641494 0.0387928826653434 -0.115841904015877 ENSG00000184007 PTP4A2
ENST00000524384 0.451850620293589 0.0786647287011492 -0.112655926616588 ENSG00000184007 PTP4A2
ENST00000528840 0.451476308580365 0.0783975560915257 -0.112767004455837 ENSG00000184007 PTP4A2
ENST00000494444 0.452815827339666 0.0791154667806448 -0.112425083468269 ENSG00000184007 PTP4A2
ENST00000529477 0.34469739223881 0.0415331756814589 -0.115492251945344 ENSG00000184007 PTP4A2
ENST00000533408 0.248117895902962 0.0202955218641983 -0.147898217975927 ENSG00000184007 PTP4A2
ENST00000475464 0.291065094346872 0.0283066772231142 -0.150840684293961 ENSG00000184007 PTP4A2
ENST00000447478 0.938482842627372 0.74677111963864 0.0429348668922369 ENSG00000228634 RP4-534N18.2
ENST00000327300 0.685719122827915 0.248691379759693 -0.0514047093868043 ENSG00000121774 KHDRBS1
ENST00000307714 0.688232517767831 0.25125404092045 -0.0508412385284247 ENSG00000121774 KHDRBS1
ENST00000492989 0.331279792280364 0.0375778214922607 -0.0957357291256064 ENSG00000121774 KHDRBS1
ENST00000484270 0.688768895999975 0.252387472857419 -0.0444207903379221 ENSG00000121774 KHDRBS1
ENST00000366152 0.674344439513844 0.236588205500202 -0.0873898985624181 ENSG00000203325 RP11-277A4.4
ENST00000487305 0.987399290109158 0.932373089710837 -0.00739587765415682 ENSG00000121775 TMEM39B
ENST00000336294 0.994511731564884 0.970252038874973 -0.0032780720046474 ENSG00000121775 TMEM39B
ENST00000438825 0.891362686767325 0.613021352332511 -0.0565834103924311 ENSG00000121775 TMEM39B
ENST00000441402 0.994511731564884 0.970252038874973 -0.0032780720046474 ENSG00000121775 TMEM39B
ENST00000472503 0.931888370486535 0.724585671283583 -0.038600952609687 ENSG00000121775 TMEM39B
ENST00000456834 0.879641439995636 0.582622761132514 -0.0505495983836565 ENSG00000121775 TMEM39B
ENST00000468135 0.994511731564884 0.969934841089272 -0.00331445185891576 ENSG00000121775 TMEM39B
ENST00000466321 0.89129700214502 0.612483142431151 -0.0566800567878434 ENSG00000121775 TMEM39B
ENST00000373634 0.994511731564884 0.969934841089272 -0.00331445185891576 ENSG00000121775 TMEM39B
ENST00000427288 0.93352260867489 0.73016641270653 -0.0318220126482422 ENSG00000121775 TMEM39B
ENST00000476968 0.975762447452302 0.884100243754542 -0.0128993544463195 ENSG00000121775 TMEM39B
ENST00000498613 0.638924742530637 0.200429234693242 -0.154633068425827 ENSG00000121775 TMEM39B
ENST00000373625 0.504757879720351 0.103486986691399 0.0838165420041523 ENSG00000025800 KPNA6
ENST00000471599 0.541082042071454 0.125724829611614 0.0826802767461133 ENSG00000025800 KPNA6
ENST00000537234 0.701732976370691 0.268268832278891 0.0657011849890036 ENSG00000025800 KPNA6
ENST00000469790 0.47338455186047 0.0880911000960131 0.124563222550564 ENSG00000025800 KPNA6
ENST00000545542 0.202017367494784 0.0137690200336134 0.132103429903948 ENSG00000025800 KPNA6
ENST00000446515 0.309064980596005 0.0320494566799939 0.131180157543978 ENSG00000025800 KPNA6
ENST00000515055 0.434378014394965 0.0719384642593573 0.117228110355731 ENSG00000250135 RP4-622L5.2
ENST00000373610 0.61967629967349 0.182130446038304 0.0803578793464709 ENSG00000084652 TXLNA
ENST00000373609 0.612972115235548 0.176363228332314 0.0815626078976718 ENSG00000084652 TXLNA
ENST00000373602 0.765048988196277 0.352235838688887 -0.103496462836209 ENSG00000160050 CCDC28B
ENST00000469003 0.797271559777898 0.404640815236871 -0.107925586787468 ENSG00000160050 CCDC28B
ENST00000421922 0.793590030679797 0.39808570359794 -0.0942671973826182 ENSG00000160050 CCDC28B
ENST00000461819 0.777758533988374 0.371321235829531 -0.0993327911028711 ENSG00000160050 CCDC28B
ENST00000483009 0.796050887250022 0.401909111181816 -0.0969498660121416 ENSG00000160050 CCDC28B
ENST00000373604 0.643317639856819 0.204407218926887 -0.178156741524556 ENSG00000224066 RP4-622L5.7
ENST00000537469 0.609153131871038 0.173585288770739 -0.189350058707951 ENSG00000160051 IQCC
ENST00000291358 0.628418323715313 0.190480524973102 -0.182345613328924 ENSG00000160051 IQCC
ENST00000409358 0.788723858334272 0.389268501039945 -0.101128469268162 ENSG00000222046 DCDC2B
ENST00000487056 0.793256872652212 0.397620257326309 -0.0993985697976684 ENSG00000222046 DCDC2B
ENST00000466796 0.827111871903338 0.465439953038083 -0.0674739008607075 ENSG00000160055 TMEM234
ENST00000491434 0.797348532584229 0.4047763000104 -0.0735557362069964 ENSG00000160055 TMEM234
ENST00000489170 0.792663516497696 0.396389989212312 -0.0747688228214461 ENSG00000160055 TMEM234
ENST00000495091 0.822534471354789 0.456116973638442 -0.0976538573911755 ENSG00000160055 TMEM234
ENST00000461402 0.792663516497696 0.396389989212312 -0.0747688228214461 ENSG00000160055 TMEM234
ENST00000483001 0.856986660960757 0.530207963176689 -0.0591401656649582 ENSG00000160055 TMEM234
ENST00000545122 0.7961878837088 0.402440636153909 -0.0790924405781606 ENSG00000160055 TMEM234
ENST00000309777 0.830246249229204 0.470720911829409 -0.0683886160717389 ENSG00000160055 TMEM234
ENST00000373593 0.830412971190794 0.470936408603472 -0.068367258754903 ENSG00000160055 TMEM234
ENST00000344461 0.844405576767553 0.502852195631314 -0.0638391915003262 ENSG00000160055 TMEM234
ENST00000484490 0.810450506909516 0.43045978689585 -0.0751955557166052 ENSG00000160055 TMEM234
ENST00000485689 0.998144382522998 0.990578692862953 -0.00159015889724327 ENSG00000160055 TMEM234
ENST00000487174 0.7935844805217 0.398003991438003 -0.0861494444400693 ENSG00000160055 TMEM234
ENST00000355082 0.882045484868099 0.588491361705758 -0.0389290999782166 ENSG00000084623 EIF3I
ENST00000373586 0.989626753872366 0.943696895275466 -0.00458803009600295 ENSG00000084623 EIF3I
ENST00000489353 0.941018768566536 0.758900369604385 -0.0217742383434381 ENSG00000084623 EIF3I
ENST00000471486 0.939598653331164 0.752283690064633 -0.0206783364194807 ENSG00000084623 EIF3I
ENST00000483517 0.952806591254878 0.801422566089828 -0.0165831707466781 ENSG00000084623 EIF3I
ENST00000474371 0.975268603855565 0.881807080594392 -0.00962374202855134 ENSG00000084623 EIF3I
ENST00000423995 0.457459193812517 0.0811384298633179 -0.233156848498574 ENSG00000220785 MTMR9LP
ENST00000403496 0.524033594574367 0.114558496572002 -0.212089111639002 ENSG00000220785 MTMR9LP
ENST00000441044 0.522422958021707 0.113447102653856 -0.208796565634353 ENSG00000220785 MTMR9LP
ENST00000426597 0.586870159470806 0.15559439403878 -0.18855954941372 ENSG00000220785 MTMR9LP
ENST00000336890 0.334421912903075 0.0383989987082418 0.154117105932921 ENSG00000182866 LCK
ENST00000482949 0.337758269911828 0.0395327861802927 0.160459414598716 ENSG00000182866 LCK
ENST00000495610 0.238158634882346 0.0187068577333288 0.165085343862634 ENSG00000182866 LCK
ENST00000355928 0.293586037639766 0.0289291594035159 0.175744070174514 ENSG00000182866 LCK
ENST00000476457 0.354771948564651 0.044274846376749 0.15731323143043 ENSG00000182866 LCK
ENST00000469765 0.334421912903075 0.0383989987082418 0.154117105932921 ENSG00000182866 LCK
ENST00000461712 0.382589548995536 0.0528358767569057 0.195359276677432 ENSG00000182866 LCK
ENST00000373562 0.558290496255783 0.136089527660608 0.143494416815189 ENSG00000182866 LCK
ENST00000477031 0.43057588169133 0.0704350349461585 0.193710155663426 ENSG00000182866 LCK
ENST00000373557 0.368592753403439 0.0486802976930897 0.172707334861916 ENSG00000182866 LCK
ENST00000333070 0.439454042309008 0.0738640983094679 0.145709859842208 ENSG00000182866 LCK
ENST00000373564 0.482645646309818 0.0922074776221387 0.135777540596097 ENSG00000182866 LCK
ENST00000469956 0.850196951958156 0.516458525547322 0.0580862972512779 ENSG00000182866 LCK
ENST00000373548 0.423983276747809 0.06791946877226 0.119387886936223 ENSG00000116478 HDAC1
ENST00000481281 0.609455025477714 0.173758441897602 0.0974026001842835 ENSG00000116478 HDAC1
ENST00000463172 0.6033467469407 0.168929491558296 0.0998148741377674 ENSG00000116478 HDAC1
ENST00000428704 0.558257478587512 0.136040743978783 0.105015208619422 ENSG00000116478 HDAC1
ENST00000472928 0.622023198755871 0.184061020886503 0.0954837326272585 ENSG00000116478 HDAC1
ENST00000373541 0.451794670181633 0.078630470309824 0.112877016239898 ENSG00000116478 HDAC1
ENST00000490081 0.35397390454301 0.0439990730589904 0.160625889355689 ENSG00000116478 HDAC1
ENST00000482310 0.401388068169745 0.0591544265511005 0.153832015912872 ENSG00000116478 HDAC1
ENST00000476391 0.469482331304012 0.0863741104831657 0.144993541409818 ENSG00000116478 HDAC1
ENST00000484305 0.597806665653869 0.16418640651654 0.151543018022415 ENSG00000116478 HDAC1
ENST00000471488 0.843901825034762 0.500861120372792 0.0634354373301021 ENSG00000116478 HDAC1
ENST00000329421 0.450899839183278 0.0782328603911847 -0.176096387751174 ENSG00000175130 MARCKSL1
ENST00000574315 0.774333398825927 0.366331934384714 -0.100433837269236 ENSG00000162526 TSSK3
ENST00000416512 0.997186612526464 0.985846133528473 0.0021399333522849 ENSG00000225828 FAM229A
ENST00000415596 0.987829073231214 0.934246379517839 -0.0100311451138835 ENSG00000225828 FAM229A
ENST00000373534 0.996518013523749 0.98098427137885 -0.002936880786537 ENSG00000162526 TSSK3
ENST00000455895 0.900595980285747 0.634902271448931 0.0275562717358802 ENSG00000160058 BSDC1
ENST00000413080 0.900595980285747 0.634902271448931 0.0275562717358802 ENSG00000160058 BSDC1
ENST00000444377 0.902089654462993 0.638533334852659 0.0272238831858306 ENSG00000160058 BSDC1
ENST00000341071 0.89163945777106 0.614059599280932 0.0292525445723582 ENSG00000160058 BSDC1
ENST00000526031 0.903230274985607 0.640796223187136 0.0284374279529679 ENSG00000160058 BSDC1
ENST00000419121 0.902066599472933 0.638372099231302 0.0286566618065523 ENSG00000160058 BSDC1
ENST00000446293 0.896670137107197 0.625834360427732 0.0296874609498118 ENSG00000160058 BSDC1
ENST00000463967 0.755900586667603 0.3390975017015 0.0844263491211796 ENSG00000160058 BSDC1
ENST00000373520 0.940455640348042 0.756507492248175 0.0199697898878756 ENSG00000160058 BSDC1
ENST00000449308 0.977860557418663 0.893003549900561 0.00852424863213567 ENSG00000160058 BSDC1
ENST00000527513 0.925126032942006 0.705691175394682 -0.0269332301381173 ENSG00000160058 BSDC1
ENST00000527163 0.922215729712608 0.697038205043286 -0.0280879465919063 ENSG00000160058 BSDC1
ENST00000530485 0.901836388307175 0.637583914841502 -0.0348128509180394 ENSG00000160058 BSDC1
ENST00000474414 0.937684464193064 0.744542236813278 -0.0243730635861461 ENSG00000160058 BSDC1
ENST00000530876 0.932973723497963 0.727654527852499 -0.0298849722938195 ENSG00000160058 BSDC1
ENST00000530753 0.938474009044034 0.746725153323095 -0.0279783083577385 ENSG00000160058 BSDC1
ENST00000533084 0.990393912329684 0.948581871616811 -0.00593619195311461 ENSG00000160058 BSDC1
ENST00000531222 0.991360603999971 0.954001686967175 -0.00567301914612554 ENSG00000160058 BSDC1
ENST00000480336 0.990236140828513 0.946932513059053 0.00927712585108426 ENSG00000254553 RP1-27O5.3
ENST00000373510 0.871876410306155 0.563130914851142 -0.0795088217257684 ENSG00000160062 ZBTB8A
ENST00000316459 0.937319835335721 0.742736406597059 0.046000827715368 ENSG00000160062 ZBTB8A
ENST00000341885 0.466720152815543 0.0852694397248093 -0.10892026929362 ENSG00000176261 ZBTB8OS
ENST00000468695 0.40811545811686 0.0617804985668844 -0.119688594697932 ENSG00000176261 ZBTB8OS
ENST00000492007 0.393049846062657 0.0560611977105856 -0.122647614545602 ENSG00000176261 ZBTB8OS
ENST00000373506 0.395654395909817 0.0569077274779901 -0.12250595820926 ENSG00000176261 ZBTB8OS
ENST00000467652 0.117530373613651 0.00532648010965732 -0.231544337047353 ENSG00000176261 ZBTB8OS
ENST00000498691 0.527616412153199 0.116699573546971 -0.115562360355952 ENSG00000176261 ZBTB8OS
ENST00000478041 0.398582662277178 0.0580387760821448 -0.122828246469396 ENSG00000176261 ZBTB8OS
ENST00000473294 0.398001321966477 0.0578156319585255 -0.12282783464084 ENSG00000176261 ZBTB8OS
ENST00000436661 0.39358312885925 0.0562703739399768 -0.123456561444525 ENSG00000176261 ZBTB8OS
ENST00000373501 0.393257832034149 0.0561198299433894 -0.123478038085309 ENSG00000176261 ZBTB8OS
ENST00000476493 0.399257198367909 0.0582708634893893 -0.122417131910559 ENSG00000176261 ZBTB8OS
ENST00000465588 0.401308750199401 0.0590134103293609 -0.122350132098305 ENSG00000176261 ZBTB8OS
ENST00000483138 0.617414881675626 0.18044781263211 -0.0978674153184443 ENSG00000176261 ZBTB8OS
ENST00000479075 0.693913903548497 0.258772034833402 -0.0838155688062762 ENSG00000176261 ZBTB8OS
ENST00000473383 0.916516060541414 0.680098778263597 0.0418399122035331 ENSG00000176261 ZBTB8OS
ENST00000466361 0.637935124720138 0.199778820913034 -0.0991536071347724 ENSG00000176261 ZBTB8OS
ENST00000414241 0.921618474067058 0.695585406935708 -0.0215172721951935 ENSG00000162521 RBBP4
ENST00000373493 0.943231852989599 0.769189063822035 0.016496656237847 ENSG00000162521 RBBP4
ENST00000527118 0.989153859884843 0.941674140069452 -0.00435937859312935 ENSG00000162521 RBBP4
ENST00000401893 0.991345857891257 0.953442610779153 0.00354608647600536 ENSG00000162521 RBBP4
ENST00000524393 0.9951771574525 0.974344311393389 0.00189956416033105 ENSG00000162521 RBBP4
ENST00000526193 0.990327226285959 0.947926989479973 -0.00388124833785487 ENSG00000162521 RBBP4
ENST00000492348 0.979767972675398 0.901320396624093 -0.00703736896070646 ENSG00000162521 RBBP4
ENST00000544435 0.979767972675398 0.901320396624093 -0.00703736896070646 ENSG00000162521 RBBP4
ENST00000525506 0.550599516901453 0.131595427811964 0.113597399407941 ENSG00000162521 RBBP4
ENST00000465780 0.807555282762818 0.424712489584257 0.0700836259386809 ENSG00000162521 RBBP4
ENST00000373485 0.996909952259257 0.983104171210385 -0.00121882006375091 ENSG00000162521 RBBP4
ENST00000477563 0.966192315462687 0.849612860993204 0.0116985907169344 ENSG00000162521 RBBP4
ENST00000458695 0.989394856263979 0.942836664124864 -0.00401692152533314 ENSG00000162521 RBBP4
ENST00000490500 0.431532815627974 0.0709126597761873 0.145733254123224 ENSG00000162521 RBBP4
ENST00000445722 0.82788554492122 0.466820487911146 0.0503295364491468 ENSG00000162521 RBBP4
ENST00000475321 0.873636824177569 0.568019277808552 -0.0466913834218173 ENSG00000162521 RBBP4
ENST00000531983 0.862374392261972 0.542932545712911 -0.058066842498208 ENSG00000162521 RBBP4
ENST00000463378 0.919643365862282 0.689518690013003 -0.0294672709154411 ENSG00000162521 RBBP4
ENST00000460669 0.988515428822924 0.937912068099736 -0.0054941350085417 ENSG00000162521 RBBP4
ENST00000482190 0.992261979383373 0.959298444108178 0.003582372521857 ENSG00000162521 RBBP4
ENST00000373484 0.813470360157515 0.43774322533483 0.0550094798195782 ENSG00000162520 SYNC
ENST00000409190 0.595712250659392 0.162469724843742 0.115852303704304 ENSG00000162520 SYNC
ENST00000401073 0.859009804479986 0.535770921421727 0.0696774406595344 ENSG00000162522 KIAA1522
ENST00000373481 0.923088857136613 0.699200358890362 0.0439318502285345 ENSG00000162522 KIAA1522
ENST00000294521 0.700962278269609 0.267766229230815 0.147825813807781 ENSG00000162522 KIAA1522
ENST00000373480 0.830627101168451 0.471323502951034 0.083872255649727 ENSG00000162522 KIAA1522
ENST00000469100 0.563396318177574 0.139509067535315 0.0902300398726049 ENSG00000134684 YARS
ENST00000373477 0.734218614207643 0.306786678670707 0.0582036347044945 ENSG00000134684 YARS
ENST00000490826 0.532826186174084 0.120029408654242 0.0964702541255051 ENSG00000134684 YARS
ENST00000487404 0.670623097756648 0.233143624333819 0.073352946584631 ENSG00000134684 YARS
ENST00000478828 0.695473416660066 0.260659931853308 0.0665580333726768 ENSG00000134684 YARS
ENST00000481895 0.828962445830502 0.468778062552292 0.0448175627584165 ENSG00000134684 YARS
ENST00000466052 0.987788864705781 0.933239877394626 -0.00524369507622783 ENSG00000134684 YARS
ENST00000470377 0.856179635124011 0.528606045123491 0.0430686790883505 ENSG00000134684 YARS
ENST00000472692 0.881907535939688 0.587973570807584 0.0491266611593771 ENSG00000134684 YARS
ENST00000530710 0.837937318469464 0.486164810281411 0.0633984446862812 ENSG00000116497 S100PBP
ENST00000373476 0.875730030248981 0.573588868655022 0.0380235261304031 ENSG00000116497 S100PBP
ENST00000373475 0.836337309437541 0.482236714306947 0.0475602898135614 ENSG00000116497 S100PBP
ENST00000529027 0.83656820469126 0.482781090280449 0.0677770104779983 ENSG00000116497 S100PBP
ENST00000531123 0.972902654188241 0.874190744063524 0.0112196533512512 ENSG00000116497 S100PBP
ENST00000398243 0.861686017440927 0.541422627877375 0.0463731886057425 ENSG00000116497 S100PBP
ENST00000356689 0.94645854124246 0.77981921194267 0.020446037541482 ENSG00000116497 S100PBP
ENST00000526230 0.87267921733441 0.565089476028221 0.0550827265675003 ENSG00000116497 S100PBP
ENST00000531256 0.900102219197048 0.633673802452103 0.0454508314625488 ENSG00000116497 S100PBP
ENST00000477248 0.646437682138338 0.207524697010471 0.164622134587593 ENSG00000116497 S100PBP
ENST00000482212 0.889380032506749 0.607553268728955 0.0486109542772258 ENSG00000116497 S100PBP
ENST00000474103 0.822207303760073 0.455670927657509 0.105742469955772 ENSG00000116497 S100PBP
ENST00000530552 0.307239955447237 0.031654002343152 0.284591339355409 ENSG00000116497 S100PBP
ENST00000525203 0.957911080541566 0.82095140961889 -0.0248473386963705 ENSG00000116497 S100PBP
ENST00000524535 0.98392861636874 0.917100763568609 0.0115983588565276 ENSG00000116497 S100PBP
ENST00000527692 0.980169048715133 0.902750725259599 -0.016541572457111 ENSG00000116497 S100PBP
ENST00000475486 0.98436694974356 0.919828154156308 -0.0136307660705391 ENSG00000116497 S100PBP
ENST00000470896 0.336412629199015 0.0391680215106996 0.294052741406757 ENSG00000121905 HPCA
ENST00000329151 0.285200014078751 0.0271306029562846 0.312609632220779 ENSG00000121900 TMEM54
ENST00000373463 0.288732113474809 0.0278234539382126 0.311313038558873 ENSG00000121900 TMEM54
ENST00000474144 0.288732113474809 0.0278234539382126 0.311313038558873 ENSG00000121900 TMEM54
ENST00000475208 0.292086549879807 0.0285418471037536 0.310024935032819 ENSG00000121900 TMEM54
ENST00000373456 0.304252813704257 0.0310967110176466 -0.165295536249899 ENSG00000116514 RNF19B
ENST00000356990 0.303416136472699 0.0308957515138304 -0.165409701470572 ENSG00000116514 RNF19B
ENST00000235150 0.294924966902344 0.0291843268613974 -0.16787789705191 ENSG00000116514 RNF19B
ENST00000427524 0.32392116306225 0.0358403004974432 0.107325129721433 ENSG00000236065 RP1-117O3.2
ENST00000373449 0.276427782880654 0.0252681217614167 0.118041579727998 ENSG00000004455 AK2
ENST00000548033 0.351314125952457 0.0432555703231562 0.108102713896743 ENSG00000004455 AK2
ENST00000482191 0.491101576751515 0.0968450794234489 0.116809181376264 ENSG00000004455 AK2
ENST00000491241 0.417178162114277 0.0650370419638373 0.140124145430343 ENSG00000004455 AK2
ENST00000467905 0.374021177308668 0.0501152832603132 0.110564160135538 ENSG00000004455 AK2
ENST00000354858 0.37105639893756 0.0493620927254747 0.112683349661183 ENSG00000004455 AK2
ENST00000480134 0.371001158510141 0.0493402995028833 0.112683392984174 ENSG00000004455 AK2
ENST00000550338 0.382495423854921 0.0528191025822151 0.110969916571967 ENSG00000004455 AK2
ENST00000469238 0.237333323665178 0.0185629344542184 0.159303413677335 ENSG00000004455 AK2
ENST00000466029 0.227591876113022 0.0172041290887814 0.159083256748372 ENSG00000004455 AK2
ENST00000487289 0.402918734581931 0.0598683042210058 0.113990253373705 ENSG00000004455 AK2
ENST00000548559 0.524898059019239 0.115063051307456 0.0988519618730592 ENSG00000004455 AK2
ENST00000551979 0.563977889227207 0.139850567364591 0.103405877304371 ENSG00000004455 AK2
ENST00000478635 0.47835636592516 0.0904051872085836 0.227372770070026 ENSG00000142920 ADC
ENST00000358680 0.358294876721476 0.0453036847078453 0.257727402764409 ENSG00000142920 ADC
ENST00000294517 0.402918734581931 0.0598725192403643 0.220797537537865 ENSG00000142920 ADC
ENST00000481886 0.433095495290995 0.0715313334810904 0.21075704300531 ENSG00000142920 ADC
ENST00000475935 0.433095495290995 0.0715313334810904 0.21075704300531 ENSG00000142920 ADC
ENST00000462920 0.592152460405886 0.159586264673858 0.191663685807743 ENSG00000142920 ADC
ENST00000471119 0.433095495290995 0.0715313334810904 0.21075704300531 ENSG00000142920 ADC
ENST00000495135 0.843337438631535 0.499396905362773 0.0961579719554803 ENSG00000142920 ADC
ENST00000477570 0.394212997290074 0.0564355944782226 0.249394927590023 ENSG00000142920 ADC
ENST00000483027 0.40383423792853 0.0602472661082892 0.247778451759805 ENSG00000142920 ADC
ENST00000492420 0.402100139715106 0.0594497593900258 0.252927234818021 ENSG00000142920 ADC
ENST00000398167 0.433095495290995 0.0715313334810904 0.21075704300531 ENSG00000142920 ADC
ENST00000373443 0.433095495290995 0.0715313334810904 0.21075704300531 ENSG00000142920 ADC
ENST00000497710 0.593831519991644 0.16096822227821 0.19105158482617 ENSG00000142920 ADC
ENST00000473089 0.394212997290074 0.0564355944782226 0.249394927590023 ENSG00000142920 ADC
ENST00000484656 0.43836152088209 0.073456743857358 0.210495567245345 ENSG00000142920 ADC
ENST00000373440 0.339565088913236 0.0400288870349906 0.267962877340427 ENSG00000142920 ADC
ENST00000373441 0.388785845689753 0.0547522308951125 0.228546514088126 ENSG00000142920 ADC
ENST00000478204 0.487138422038668 0.0946556867918375 0.197788243650073 ENSG00000142920 ADC
ENST00000291416 0.692083494712484 0.256238791100968 -0.10611083632938 ENSG00000116525 TRIM62
ENST00000543586 0.918657301337141 0.685639304025236 -0.0414281532725755 ENSG00000116525 TRIM62
ENST00000485148 0.94258680025735 0.766588757173161 -0.0325072709627214 ENSG00000116525 TRIM62
ENST00000486583 0.982676754405688 0.912882098638 0.0155759193178071 ENSG00000116525 TRIM62
ENST00000483388 0.818850480335539 0.44920150611085 -0.0942088847638502 ENSG00000160094 ZNF362
ENST00000539719 0.699894967513891 0.266227078196429 -0.122543129848631 ENSG00000160094 ZNF362
ENST00000490959 0.80063315194057 0.410464872011133 -0.105773444253563 ENSG00000160094 ZNF362
ENST00000373428 0.697700617048875 0.262877483471742 -0.132946156889478 ENSG00000160094 ZNF362
ENST00000543783 0.804213096804629 0.418230452014924 -0.114459699624571 ENSG00000256142 AL513327.1
ENST00000588828 0.828849848176185 0.468657375958277 -0.0743340623058866 ENSG00000225313 RP11-415J8.3
ENST00000457957 0.8395837930065 0.489754382450753 -0.0704062445746262 ENSG00000225313 RP11-415J8.3
ENST00000587696 0.82881619915005 0.468508773413048 -0.0743046501446524 ENSG00000225313 RP11-415J8.3
ENST00000431992 0.585020514764537 0.154420298783029 -0.0947242481760636 ENSG00000134686 PHC2
ENST00000485928 0.586842192678091 0.155500528251786 -0.094879093346766 ENSG00000134686 PHC2
ENST00000373418 0.58499701201037 0.154363795310631 -0.0951704777586492 ENSG00000134686 PHC2
ENST00000373422 0.596151549845864 0.162716865520594 -0.0931080749184665 ENSG00000134686 PHC2
ENST00000257118 0.58548716551928 0.154644691574074 -0.0947223902120178 ENSG00000134686 PHC2
ENST00000419414 0.613431798983447 0.176683373269447 -0.0910270375025042 ENSG00000134686 PHC2
ENST00000467894 0.66496168916729 0.227782783440646 -0.0832734273604114 ENSG00000134686 PHC2
ENST00000373416 0.693913903548497 0.258746109457302 -0.0807559242674003 ENSG00000134686 PHC2
ENST00000486897 0.506456204464948 0.104620443225853 -0.127879383848746 ENSG00000134686 PHC2
ENST00000493483 0.518755333824047 0.111358208355638 -0.12509254906583 ENSG00000134686 PHC2
ENST00000473158 0.518839086909315 0.111394295448501 -0.155457974236237 ENSG00000134686 PHC2
ENST00000583214 0.988279402641659 0.9369173556218 0.010946712563536 ENSG00000266239 MIR3605
ENST00000484692 0.79141612477654 0.3942178830348 -0.117486993683149 ENSG00000134686 PHC2
ENST00000361328 0.933519009235616 0.729992604882136 0.0443978518571688 ENSG00000121903 ZSCAN20
ENST00000373413 0.992560440903606 0.961268576320633 0.00664645487421891 ENSG00000121903 ZSCAN20
ENST00000480917 0.976496481798032 0.886548728096069 0.0201767376698167 ENSG00000121903 ZSCAN20
ENST00000426886 0.967274257143687 0.854345171638994 -0.0108264175414197 ENSG00000163866 SMIM12
ENST00000542839 0.860908591796352 0.53972480421381 0.0873594042305782 ENSG00000255811 RP1-34M23.5
ENST00000429293 0.367584151856416 0.0482345050259258 -0.275837247480922 ENSG00000230163 RP5-997D16.2
ENST00000521580 0.881922014187954 0.588063057831576 0.0372987228152184 ENSG00000163866 SMIM12
ENST00000446026 0.828146429998414 0.467348767063595 0.0542072863775747 ENSG00000163866 SMIM12
ENST00000456842 0.840140868185919 0.491216794886806 0.0529730959901109 ENSG00000163866 SMIM12
ENST00000423898 0.942594483056277 0.766722197493545 0.0229315101423915 ENSG00000163866 SMIM12
ENST00000417239 0.960083958619766 0.82906201852509 0.0190774401930888 ENSG00000163866 SMIM12
ENST00000235180 0.943015001965028 0.767893894590217 0.0414536116907817 ENSG00000116544 DLGAP3
ENST00000373347 0.995831935091103 0.978048921250633 0.0036871509796837 ENSG00000116544 DLGAP3
ENST00000495979 0.91912688185004 0.687814855017091 -0.0562976116962976 ENSG00000116544 DLGAP3
ENST00000417456 0.856455886854728 0.5291314382057 -0.0566648472970562 ENSG00000241014 RP11-244H3.1
ENST00000311990 0.955522705517373 0.811333868742463 -0.0295597110972665 ENSG00000241014 RP11-244H3.1
ENST00000487874 0.423121317963472 0.0675222084160926 -0.123355272064525 ENSG00000271741 RP11-244H3.4
ENST00000373337 0.818215681333068 0.447752675685404 -0.0838139557569144 ENSG00000243749 ZMYM6NB
ENST00000373340 0.364268337818548 0.0471457896111506 -0.133342582300094 ENSG00000163867 ZMYM6
ENST00000493328 0.440611324832886 0.074328402851463 -0.127552455449144 ENSG00000163867 ZMYM6
ENST00000357182 0.452966955747973 0.079191221442463 -0.123955680525711 ENSG00000163867 ZMYM6
ENST00000466345 0.759787387334776 0.34453502469055 -0.115898521525088 ENSG00000163867 ZMYM6
ENST00000472971 0.724225127813662 0.294398432691668 0.143024915254891 ENSG00000163867 ZMYM6
ENST00000415531 0.78134607643643 0.376964599384604 -0.0813082771375367 ENSG00000163867 ZMYM6
ENST00000317538 0.56129933655089 0.138007506745825 -0.137235220825412 ENSG00000163867 ZMYM6
ENST00000460607 0.573547117316062 0.14642497387538 -0.134559816513556 ENSG00000163867 ZMYM6
ENST00000373333 0.582466933908741 0.152642091397375 -0.139802648429008 ENSG00000163867 ZMYM6
ENST00000471566 0.708337496044521 0.275806629156559 -0.1240177894731 ENSG00000163867 ZMYM6
ENST00000417119 0.872652891182027 0.564955496508206 -0.053839982297429 ENSG00000197056 ZMYM1
ENST00000359858 0.85579879751543 0.527860021248947 -0.0567198913238512 ENSG00000197056 ZMYM1
ENST00000466390 0.82874966865427 0.468374721177524 -0.0822856066737844 ENSG00000197056 ZMYM1
ENST00000488455 0.920647301512964 0.69297360463169 -0.035673517051676 ENSG00000197056 ZMYM1
ENST00000475654 0.886298693264585 0.599115756195174 -0.0504583635490552 ENSG00000197056 ZMYM1
ENST00000373329 0.85579879751543 0.527928839015924 -0.0567261524219755 ENSG00000197056 ZMYM1
ENST00000373330 0.859349790080658 0.536362410989462 -0.0555697607401846 ENSG00000197056 ZMYM1
ENST00000476269 0.978924455164821 0.898036093592537 -0.0178839057070673 ENSG00000197056 ZMYM1
ENST00000463393 0.959625627991802 0.827859970956502 0.0305021040004288 ENSG00000197056 ZMYM1
ENST00000471991 0.706038055713525 0.273472590954905 0.116990016134956 ENSG00000116560 SFPQ
ENST00000468598 0.729218139582485 0.300713850542969 0.092490987338744 ENSG00000116560 SFPQ
ENST00000460428 0.592278968509912 0.15984070446351 0.098371991533622 ENSG00000116560 SFPQ
ENST00000470472 0.589445256773946 0.157504130991345 0.0940201549494611 ENSG00000116560 SFPQ
ENST00000466745 0.879421863441261 0.582186642597421 0.0447253375023401 ENSG00000116560 SFPQ
ENST00000466213 0.880534745548761 0.584033871884424 0.0451789853726424 ENSG00000116560 SFPQ
ENST00000490668 0.764746189353832 0.351625270341848 0.0835206788500387 ENSG00000116560 SFPQ
ENST00000485365 0.759403303042197 0.343855756630331 0.0830291568885927 ENSG00000116560 SFPQ
ENST00000485454 0.946994811778448 0.781450576025038 -0.0270046118664257 ENSG00000116560 SFPQ
ENST00000357214 0.558069093062019 0.135932638177317 0.085843493312533 ENSG00000116560 SFPQ
ENST00000373297 0.920825861180731 0.693846607515374 -0.0296754147580162 ENSG00000146463 ZMYM4
ENST00000314607 0.920825861180731 0.693846607515374 -0.0296754147580162 ENSG00000146463 ZMYM4
ENST00000441447 0.595643305683393 0.162395522040763 -0.139141304910921 ENSG00000146463 ZMYM4
ENST00000432683 0.920296486640353 0.691293663314207 0.0403715103529613 ENSG00000227409 ZMYM4-AS1
ENST00000457946 0.904328741513581 0.643276170582532 0.0335448070965026 ENSG00000146463 ZMYM4
ENST00000482131 0.847745950250748 0.511192400049865 -0.0734077830473356 ENSG00000146463 ZMYM4
ENST00000470175 0.786996945083064 0.38625200536308 0.107480590226455 ENSG00000146463 ZMYM4
ENST00000492456 0.795676361329183 0.40147514701765 -0.105112639521709 ENSG00000146463 ZMYM4
ENST00000325722 0.803870216797312 0.417559517799452 -0.042603303470872 ENSG00000142687 KIAA0319L
ENST00000373266 0.990678015847349 0.95048224623345 0.00450460409418525 ENSG00000142687 KIAA0319L
ENST00000426982 0.805749423828959 0.421191860660513 -0.0427941235900894 ENSG00000142687 KIAA0319L
ENST00000461312 0.992429232325755 0.960269069235011 0.00403696920982897 ENSG00000142687 KIAA0319L
ENST00000485551 0.802673726046717 0.414494388879981 -0.0559506276838107 ENSG00000142687 KIAA0319L
ENST00000473423 0.563985818802436 0.139891943949845 -0.189415436686828 ENSG00000142687 KIAA0319L
ENST00000473844 0.666845156947903 0.229818285255741 0.122170875127807 ENSG00000142687 KIAA0319L
ENST00000474856 0.632280375137213 0.194181308789329 0.150205658644905 ENSG00000142687 KIAA0319L
ENST00000492544 0.937512953336978 0.743788507971587 -0.0422812800893244 ENSG00000142687 KIAA0319L
ENST00000440579 0.741537739398291 0.318042792241206 -0.0659727510746568 ENSG00000142687 KIAA0319L
ENST00000467109 0.998195230985575 0.991087106458865 -0.00157336434387651 ENSG00000142687 KIAA0319L
ENST00000431916 0.473001705548412 0.0878854526035881 -0.13652123193001 ENSG00000142687 KIAA0319L
ENST00000482929 0.873390775521204 0.566887992583793 -0.0417109193440654 ENSG00000142687 KIAA0319L
ENST00000478463 0.871453661032903 0.56221913624869 -0.045028357990544 ENSG00000142687 KIAA0319L
ENST00000470388 0.87250693164498 0.564761346967292 -0.0447283306668402 ENSG00000142687 KIAA0319L
ENST00000492888 0.907842222066458 0.654819315751201 -0.0358042938277087 ENSG00000142687 KIAA0319L
ENST00000469892 0.912071324107775 0.666875520015387 -0.0354852908608061 ENSG00000142687 KIAA0319L
ENST00000494948 0.962730787907299 0.839162877273685 0.0176647970818135 ENSG00000142687 KIAA0319L
ENST00000476329 0.958751680309264 0.82376183824515 0.0195750655298255 ENSG00000142687 KIAA0319L
ENST00000373253 0.51905839427167 0.111526786359944 0.132500570224091 ENSG00000020129 NCDN
ENST00000356090 0.527749562601332 0.116792937740859 0.130636368038266 ENSG00000020129 NCDN
ENST00000373243 0.539928512425225 0.124508259707373 0.128033950910713 ENSG00000020129 NCDN
ENST00000459931 0.615416920333001 0.178494432956767 0.157499908407969 ENSG00000020129 NCDN
ENST00000437806 0.808717802215429 0.426937629296734 0.0945517456991989 ENSG00000020129 NCDN
ENST00000423723 0.327235051638187 0.0366773302148964 0.203195079779523 ENSG00000020129 NCDN
ENST00000425881 0.95984476951131 0.828256682144638 0.0308850166432012 ENSG00000239636 RP4-728D4.2
ENST00000444348 0.97423720490101 0.878825124918216 -0.0210220840895457 ENSG00000239636 RP4-728D4.2
ENST00000373235 0.936799831173526 0.740077936019407 0.043450938941376 ENSG00000116819 TFAP2E
ENST00000373237 0.82126784737821 0.45367346160474 0.0492126323513998 ENSG00000126067 PSMB2
ENST00000270815 0.22435696744063 0.0167504187241123 0.244441991168877 ENSG00000142686 C1orf216
ENST00000503824 0.836628834804765 0.482979030770747 0.0994029148515398 ENSG00000142686 C1orf216
ENST00000453178 0.867784621977516 0.554363738301254 0.0820666127759348 ENSG00000142686 C1orf216
ENST00000251195 0.871822132980575 0.562959290498527 0.0758946638048587 ENSG00000092853 CLSPN
ENST00000318121 0.94258680025735 0.766578118465693 0.0394751319540062 ENSG00000092853 CLSPN
ENST00000373220 0.94258680025735 0.766578118465693 0.0394751319540062 ENSG00000092853 CLSPN
ENST00000520551 0.94258680025735 0.766578118465693 0.0394751319540062 ENSG00000092853 CLSPN
ENST00000373210 0.542181806133873 0.126593070513435 -0.137231288135484 ENSG00000134698 AGO4
ENST00000488778 0.498835514655993 0.100669842595176 -0.200954574669277 ENSG00000134698 AGO4
ENST00000496257 0.958274619467531 0.82269662667519 0.029169226920488 ENSG00000134698 AGO4
ENST00000373206 0.260704368658107 0.0224156821246663 0.177783432477779 ENSG00000092847 AGO1
ENST00000373204 0.0613462934062263 0.00182633211366638 0.231247198752923 ENSG00000092847 AGO1
ENST00000324350 0.877771212209509 0.577821848850651 -0.0383530730013769 ENSG00000126070 AGO3
ENST00000373191 0.86262729138594 0.543315929220575 -0.0384626493354462 ENSG00000126070 AGO3
ENST00000397828 0.82372480991494 0.458023175450205 -0.0513703876469919 ENSG00000126070 AGO3
ENST00000246314 0.739138004905427 0.313898227767723 -0.0648467229279077 ENSG00000126070 AGO3
ENST00000491443 0.719785475644873 0.288304831118833 0.0857274199791184 ENSG00000126070 AGO3
ENST00000466576 0.887108489430186 0.601189080378108 -0.0478961665998526 ENSG00000271554 RP4-665N4.8
ENST00000479395 0.745876750684952 0.323956824154701 -0.1284875928752 ENSG00000271554 RP4-665N4.8
ENST00000471099 0.983264087944322 0.915382534904114 -0.0104257486357163 ENSG00000126070 AGO3
ENST00000373178 0.684734544064457 0.247614878795068 -0.103580993921225 ENSG00000116863 ADPRHL2
ENST00000303143 0.622339317594299 0.184310062703741 -0.188519148247914 ENSG00000171812 COL8A2
ENST00000397799 0.625342190622941 0.187460912286663 -0.185266825932005 ENSG00000171812 COL8A2
ENST00000373166 0.908214189332324 0.65647612411555 0.0272099240373729 ENSG00000054116 TRAPPC3
ENST00000462715 0.845195390149566 0.505004038609733 0.0458348896691428 ENSG00000054116 TRAPPC3
ENST00000373163 0.949363087919125 0.790336964497746 0.0162065716554587 ENSG00000054116 TRAPPC3
ENST00000373162 0.966512215063177 0.851252371565585 0.0112298279173528 ENSG00000054116 TRAPPC3
ENST00000469757 0.959532502504236 0.826881985185791 0.0136115915571958 ENSG00000054116 TRAPPC3
ENST00000373159 0.978924455164821 0.897738423903136 0.00861130305076546 ENSG00000054116 TRAPPC3
ENST00000497251 0.989639016242819 0.943909945271592 0.00514781653988254 ENSG00000054116 TRAPPC3
ENST00000429533 0.30265726587417 0.0307340302963455 0.160044619815372 ENSG00000116871 MAP7D1
ENST00000316156 0.226457645961156 0.0170156442011602 0.183360546185443 ENSG00000116871 MAP7D1
ENST00000527764 0.256447403831664 0.021720078161679 0.176904167463108 ENSG00000116871 MAP7D1
ENST00000373150 0.228793754932584 0.0173717952993492 0.182762073299013 ENSG00000116871 MAP7D1
ENST00000373151 0.228793754932584 0.0173757124106237 0.182760670355038 ENSG00000116871 MAP7D1
ENST00000530729 0.399178379552565 0.0582544394958502 0.151555334933437 ENSG00000116871 MAP7D1
ENST00000462118 0.684127570713731 0.247054101168373 0.110809248177136 ENSG00000116871 MAP7D1
ENST00000474796 0.698910305003672 0.264607311466555 0.0985654876761586 ENSG00000116871 MAP7D1
ENST00000530975 0.537643768789045 0.123416679452556 0.16401760577361 ENSG00000116871 MAP7D1
ENST00000487131 0.332533045058074 0.0378779317067407 0.215035137214944 ENSG00000116871 MAP7D1
ENST00000373148 0.196853838620911 0.0131253161913316 0.227974326633256 ENSG00000116871 MAP7D1
ENST00000532131 0.377402342231713 0.051096712006565 0.208712865093954 ENSG00000116871 MAP7D1
ENST00000487114 0.162617079427858 0.00928926176219334 0.246976064513367 ENSG00000116871 MAP7D1
ENST00000354618 0.903454460044118 0.641388491490187 0.024200726470108 ENSG00000054118 THRAP3
ENST00000469141 0.964269254996693 0.844184779454292 0.0104114495022422 ENSG00000054118 THRAP3
ENST00000478853 0.715206520365209 0.282809744463848 -0.0908772739064331 ENSG00000054118 THRAP3
ENST00000466743 0.980834028555575 0.905304044232652 0.00868636978408811 ENSG00000054118 THRAP3
ENST00000373139 0.847197297013528 0.509794711758253 0.081268234049236 ENSG00000214193 SH3D21
ENST00000453908 0.864388750269588 0.547358794277412 0.0672707286611107 ENSG00000214193 SH3D21
ENST00000426732 0.864388750269588 0.547358794277412 0.0672707286611107 ENSG00000214193 SH3D21
ENST00000312808 0.878999114988238 0.580014164844645 0.0631811375732661 ENSG00000214193 SH3D21
ENST00000505871 0.871620412518386 0.562530260383977 0.0659888016751701 ENSG00000214193 SH3D21
ENST00000480549 0.873520778988508 0.567102147130865 0.0509206647571301 ENSG00000214193 SH3D21
ENST00000496636 0.431408205148578 0.0708666492739205 0.249397953236267 ENSG00000214193 SH3D21
ENST00000508854 0.891757731394316 0.614306982999019 0.0711440090290662 ENSG00000214193 SH3D21
ENST00000474766 0.990347184746464 0.948448019359593 -0.00715318084139769 ENSG00000214193 SH3D21
ENST00000270824 0.974979840668321 0.880894739446138 -0.0185068560476034 ENSG00000142694 EVA1B
ENST00000490466 0.94359987220566 0.770952350463158 -0.0371604662432448 ENSG00000142694 EVA1B
ENST00000373137 0.896751115328838 0.625936372907259 -0.0689842651632405 ENSG00000116883 RP11-268J15.5
ENST00000359297 0.695335227003254 0.260461158592189 0.0656865320134985 ENSG00000196182 STK40
ENST00000373129 0.838135078383884 0.486435967582134 0.0366860404615975 ENSG00000196182 STK40
ENST00000373130 0.838135078383884 0.486435967582134 0.0366860404615975 ENSG00000196182 STK40
ENST00000373132 0.838201085276259 0.486492561915139 0.0366853780875114 ENSG00000196182 STK40
ENST00000460417 0.801602901888338 0.412372531292199 0.0583751777238092 ENSG00000196182 STK40
ENST00000473733 0.771057549428625 0.359884174773609 0.0715275236887442 ENSG00000196182 STK40
ENST00000482458 0.955984260376103 0.813265213195689 0.0150859249294301 ENSG00000196182 STK40
ENST00000460017 0.936561928120678 0.738807424116736 -0.0230941061546774 ENSG00000196182 STK40
ENST00000476041 0.754370470737338 0.336201826191418 0.0875013102482485 ENSG00000181817 LSM10
ENST00000315732 0.760008721352835 0.344905230256985 0.0874666266986943 ENSG00000181817 LSM10
ENST00000489912 0.534813858310657 0.121390280416271 0.149871573858725 ENSG00000181817 LSM10
ENST00000373116 0.435074804952934 0.072237839655499 0.136422498900445 ENSG00000116898 MRPS15
ENST00000488606 0.673755148183571 0.236181742525938 0.11696275887293 ENSG00000116898 MRPS15
ENST00000477040 0.475258286836259 0.0890117585527416 0.19737466908977 ENSG00000116898 MRPS15
ENST00000462067 0.43801903660045 0.0733414304709454 0.136019847033196 ENSG00000116898 MRPS15
ENST00000373106 0.656785816677285 0.219246936379965 -0.128775135219033 ENSG00000119535 CSF3R
ENST00000373104 0.656785816677285 0.219246936379965 -0.128775135219033 ENSG00000119535 CSF3R
ENST00000373103 0.656785816677285 0.219246936379965 -0.128775135219033 ENSG00000119535 CSF3R
ENST00000480825 0.836358372218244 0.482368925461074 -0.0780777878824873 ENSG00000119535 CSF3R
ENST00000361632 0.661916185561983 0.224564768523558 -0.127446421723979 ENSG00000119535 CSF3R
ENST00000464465 0.91834924587167 0.684766917180441 0.0479630052109738 ENSG00000119535 CSF3R
ENST00000331941 0.801602901888338 0.412677774567564 -0.0878070482124811 ENSG00000119535 CSF3R
ENST00000487540 0.904535238050424 0.643820756525939 0.0536779648499971 ENSG00000119535 CSF3R
ENST00000338937 0.801495046289089 0.41218028621944 -0.0878277336062038 ENSG00000119535 CSF3R
ENST00000418048 0.801495046289089 0.41218028621944 -0.0878277336062038 ENSG00000119535 CSF3R
ENST00000440588 0.807065024505003 0.42369133027192 -0.0857392908743166 ENSG00000119535 CSF3R
ENST00000484762 0.608095690417062 0.172872360433252 0.180877956068622 ENSG00000119535 CSF3R
ENST00000466138 0.652878411741863 0.215234400397345 0.171823621087876 ENSG00000119535 CSF3R
ENST00000464365 0.801611413369714 0.412760072635579 -0.0952913830153495 ENSG00000119535 CSF3R
ENST00000469380 0.489448578302733 0.0957708548159452 -0.234318670455358 ENSG00000119535 CSF3R
ENST00000526980 0.72221267040501 0.29152306489503 -0.10143028381718 ENSG00000119535 CSF3R
ENST00000489551 0.605774291486942 0.170766999060217 -0.13359557969788 ENSG00000119535 CSF3R
ENST00000533491 0.741472753942177 0.317350425976731 -0.103609568293092 ENSG00000119535 CSF3R
ENST00000424989 0.618784595930183 0.181661220337433 -0.164491875347567 ENSG00000233621 LINC01137
ENST00000373087 0.976793829896611 0.887752993660675 0.00972301948245617 ENSG00000163874 ZC3H12A
ENST00000472312 0.694427041620773 0.259428125534559 0.0837356912884747 ENSG00000163874 ZC3H12A
ENST00000471012 0.957911080541566 0.820807159686238 0.0195828726330235 ENSG00000163874 ZC3H12A
ENST00000373075 0.352494897912602 0.0436349556749214 0.124683320231411 ENSG00000163875 MEAF6
ENST00000296214 0.399029812668806 0.0582164489523991 0.118834277559915 ENSG00000163875 MEAF6
ENST00000373074 0.401697981080406 0.0592544430365162 0.117827176404668 ENSG00000163875 MEAF6
ENST00000475828 0.402961149413518 0.0598998934737657 0.11751343648695 ENSG00000163875 MEAF6
ENST00000487788 0.415354963804641 0.0643468632069799 0.115854411982719 ENSG00000163875 MEAF6
ENST00000373073 0.682735235304019 0.245453834773874 0.0776343746294054 ENSG00000163875 MEAF6
ENST00000487792 0.70314333065258 0.269525644016283 0.0755606424668442 ENSG00000163875 MEAF6
ENST00000448519 0.688585444750512 0.251808582832236 0.080065999180799 ENSG00000163875 MEAF6
ENST00000485039 0.7181506153658 0.286455903235384 0.0879245427008624 ENSG00000163875 MEAF6
ENST00000296215 0.651930347964639 0.21402850723574 0.0854498006072789 ENSG00000163877 SNIP1
ENST00000468040 0.935363455717054 0.735878204197372 0.0290051629873582 ENSG00000163877 SNIP1
ENST00000493916 0.969206332687443 0.861399044759701 0.0203483573849486 ENSG00000163877 SNIP1
ENST00000296218 0.624924724099771 0.187156169685129 0.179677711087291 ENSG00000163879 DNALI1
ENST00000541606 0.990521851433946 0.949368225464893 -0.00903883730283772 ENSG00000163879 DNALI1
ENST00000497858 0.551502405667884 0.132165660639594 0.205419147616425 ENSG00000163879 DNALI1
ENST00000490029 0.943718602375142 0.771289860170585 0.0274906374505551 ENSG00000134697 GNL2
ENST00000373062 0.643336498347549 0.204456702423216 0.0770673522938961 ENSG00000134697 GNL2
ENST00000462812 0.86516123862221 0.548454195653542 0.0473053923335386 ENSG00000134697 GNL2
ENST00000479255 0.816443169084592 0.443898160698485 0.0675869443872326 ENSG00000134697 GNL2
ENST00000538069 0.919265395496472 0.688260290384895 0.0349060860128068 ENSG00000134697 GNL2
ENST00000469191 0.887332871492493 0.601929047378732 0.0484668474409218 ENSG00000134697 GNL2
ENST00000489146 0.933519009235616 0.72998410539074 -0.0387151567387898 ENSG00000134697 GNL2
ENST00000463351 0.220255400363162 0.0161787773175796 0.218142141688754 ENSG00000134697 GNL2
ENST00000488496 0.159687189013629 0.00901928149666897 0.240648066045294 ENSG00000134697 GNL2
ENST00000358011 0.638515222201599 0.200117052011048 0.112372421693187 ENSG00000116922 C1orf109
ENST00000494120 0.672294746377523 0.234604206138574 0.104206436928053 ENSG00000116922 C1orf109
ENST00000609516 0.970221911659479 0.864143112812191 -0.0186804638147976 ENSG00000116922 C1orf109
ENST00000464178 0.591828258167666 0.159195611380996 0.143900932261265 ENSG00000116922 C1orf109
ENST00000464085 0.407852148298762 0.0615097010720612 0.181016107496247 ENSG00000116922 C1orf109
ENST00000491981 0.47918825818101 0.0907447317027149 0.165773851513977 ENSG00000116922 C1orf109
ENST00000461359 0.482938953263232 0.092467680702172 0.1694749302064 ENSG00000116922 C1orf109
ENST00000477060 0.500561349389191 0.101567646686292 0.167586443390278 ENSG00000116922 C1orf109
ENST00000486637 0.41141372986624 0.0630613408946732 0.194626561355654 ENSG00000116922 C1orf109
ENST00000491797 0.329663633992589 0.0371864592973292 0.242242847302538 ENSG00000116922 C1orf109
ENST00000488137 0.34469739223881 0.0415344765096413 0.238445786101723 ENSG00000116922 C1orf109
ENST00000472584 0.310071360663321 0.0323625676505287 0.256508912800868 ENSG00000116922 C1orf109
ENST00000373045 0.908197525128522 0.656303957691557 0.061574625000975 ENSG00000185090 MANEAL
ENST00000397631 0.908197525128522 0.656303957691557 0.061574625000975 ENSG00000185090 MANEAL
ENST00000532512 0.954126721803563 0.806429486471022 -0.034605509504927 ENSG00000185090 MANEAL
ENST00000525897 0.940328406997473 0.754853710999239 -0.0442979554685003 ENSG00000185090 MANEAL
ENST00000329006 0.917376974211514 0.682717731097959 -0.0578016191762247 ENSG00000185090 MANEAL
ENST00000433474 0.984399038908789 0.920634415713508 -0.0140426676890586 ENSG00000233728 RP11-109P14.9
ENST00000373044 0.916597741953154 0.680296755854543 0.027206351009722 ENSG00000196449 YRDC
ENST00000373043 0.751551250706614 0.332279015146725 -0.0933055584595268 ENSG00000197982 C1orf122
ENST00000419397 0.747118833181542 0.325657141186902 -0.105265553828668 ENSG00000197982 C1orf122
ENST00000468084 0.767453680328759 0.355421835060853 -0.0920077425151311 ENSG00000197982 C1orf122
ENST00000373042 0.715534358926378 0.283165165380527 -0.117778460275899 ENSG00000197982 C1orf122
ENST00000446260 0.670951490767555 0.233465186517226 -0.131945665778833 ENSG00000197982 C1orf122
ENST00000373036 0.950626507240346 0.794136825420249 0.0105496871308529 ENSG00000188786 MTF1
ENST00000448796 0.809503101981506 0.428458560587512 -0.108141302997974 ENSG00000230610 AL929472.1
ENST00000447422 0.95441337970033 0.807438399701327 -0.0331047536892165 ENSG00000235673 RP11-109P14.8
ENST00000468190 0.942112282844868 0.763901624544044 -0.020892411109333 ENSG00000188786 MTF1
ENST00000419993 0.952692246418739 0.800851484671345 -0.0308708680320843 ENSG00000230955 RP11-109P14.10
ENST00000373027 0.914085189797173 0.672412920527902 0.0256933862026936 ENSG00000204084 INPP5B
ENST00000373023 0.926656975097791 0.70934271229816 0.0226336965329673 ENSG00000204084 INPP5B
ENST00000373026 0.908276542934203 0.657280341899235 0.0272724204271445 ENSG00000204084 INPP5B
ENST00000373024 0.908276542934203 0.657357135106905 0.0273288451088029 ENSG00000204084 INPP5B
ENST00000487328 0.976064885817002 0.885333283612089 0.0201499956251635 ENSG00000204084 INPP5B
ENST00000470364 0.973120050170818 0.874965784891792 0.0170300787387256 ENSG00000204084 INPP5B
ENST00000474758 0.968482438428868 0.858695983266817 0.0200119197835543 ENSG00000204084 INPP5B
ENST00000458109 0.829324794491777 0.469432997509433 0.0599204954613875 ENSG00000204084 INPP5B
ENST00000467066 0.78302578000199 0.380033018879863 0.106494916306795 ENSG00000204084 INPP5B
ENST00000373021 0.502237470930053 0.102449416415385 0.175592988898106 ENSG00000204084 INPP5B
ENST00000491406 0.962032210617773 0.837009863711145 -0.0291506543568557 ENSG00000204084 INPP5B
ENST00000373019 0.269699956734517 0.024078480114651 0.144697161727987 ENSG00000183431 SF3A3
ENST00000448721 0.245995921886824 0.0199113804026597 0.148497277279028 ENSG00000183431 SF3A3
ENST00000487062 0.650285333368087 0.212346758581285 0.138683319685148 ENSG00000183431 SF3A3
ENST00000460925 0.777080301141943 0.370154413350611 0.075428769645578 ENSG00000183431 SF3A3
ENST00000489537 0.311888567329186 0.0327982695562833 0.153077919562501 ENSG00000183431 SF3A3
ENST00000461869 0.408995008907592 0.0621186889744404 0.135644675169349 ENSG00000183431 SF3A3
ENST00000470585 0.410056673696274 0.0624844962657837 0.137546016279525 ENSG00000183431 SF3A3
ENST00000488934 0.79303956773423 0.396970117523068 0.0978062867861078 ENSG00000183431 SF3A3
ENST00000462258 0.475431956306674 0.0890978212519535 0.139881156311004 ENSG00000183431 SF3A3
ENST00000485803 0.845194641866932 0.50479009701502 0.0670640129772287 ENSG00000183386 FHL3
ENST00000373016 0.845194641866932 0.50479009701502 0.0670640129772287 ENSG00000183386 FHL3
ENST00000475084 0.854536035495753 0.525358668106297 0.0639213835702669 ENSG00000183386 FHL3
ENST00000477194 0.797985499085642 0.405563877388045 0.0831751379959532 ENSG00000183386 FHL3
ENST00000483132 0.864421970963841 0.547420958664494 -0.07460711921537 ENSG00000183386 FHL3
ENST00000483182 0.954583500307369 0.808426610717588 -0.0204451114234654 ENSG00000183520 UTP11L
ENST00000486563 0.899315264387957 0.631686003595956 -0.0459984302601867 ENSG00000183520 UTP11L
ENST00000373014 0.905151088193106 0.646544107035748 0.0351065822378861 ENSG00000183520 UTP11L
ENST00000537711 0.886302693448284 0.599367252239204 0.0410552316009469 ENSG00000183520 UTP11L
ENST00000488453 0.803733134305525 0.417315361148279 0.0679594152006043 ENSG00000183520 UTP11L
ENST00000373001 0.649113485336952 0.211164922711643 -0.0951006876030871 ENSG00000116954 RRAGC
ENST00000474456 0.631412058465856 0.193112682665316 -0.11478337646379 ENSG00000116954 RRAGC
ENST00000493015 0.665613544455268 0.228617175977525 -0.0987648508681821 ENSG00000116954 RRAGC
ENST00000496778 0.9060988764295 0.649833983660695 -0.0448801900846167 ENSG00000116954 RRAGC
ENST00000433671 0.50542156921832 0.10390479440242 -0.145303976132217 ENSG00000228436 RP5-864K19.4
ENST00000456813 0.600706663461722 0.166594897789334 -0.114949239906077 ENSG00000228436 RP5-864K19.4
ENST00000397572 0.583829405675083 0.153591499132036 -0.117305889081649 ENSG00000214114 MYCBP
ENST00000494695 0.531516220417964 0.119051347793438 -0.142795648659559 ENSG00000214114 MYCBP
ENST00000495043 0.45678175093798 0.0807933315889342 -0.163482271323801 ENSG00000214114 MYCBP
ENST00000489803 0.717259064781209 0.285539093152056 -0.0967396192432156 ENSG00000214114 MYCBP
ENST00000454994 0.69724357410429 0.262462449110206 -0.101686119489064 ENSG00000131233 GJA9
ENST00000489575 0.69724357410429 0.262462449110206 -0.101686119489064 ENSG00000214114 MYCBP
ENST00000465771 0.634118782101848 0.195784911196678 -0.124573811846022 ENSG00000214114 MYCBP
ENST00000462027 0.556950771931463 0.135235256714444 -0.152376714355636 ENSG00000214114 MYCBP
ENST00000443161 0.978001106541427 0.893647731508041 0.0189644910982824 ENSG00000228436 RP5-864K19.4
ENST00000357771 0.883340802066603 0.592532856505402 0.073101290156248 ENSG00000131233 GJA9
ENST00000372990 0.509049037015461 0.106313833921038 -0.204003913747229 ENSG00000158315 RHBDL2
ENST00000289248 0.440534453086556 0.0742803590382354 -0.223911709336158 ENSG00000158315 RHBDL2
ENST00000538156 0.440534453086556 0.0742803590382354 -0.223911709336158 ENSG00000158315 RHBDL2
ENST00000372985 0.428996869007557 0.0698603366935152 -0.22716411340606 ENSG00000158315 RHBDL2
ENST00000540558 0.577870515437258 0.149502680572835 -0.203750341062812 ENSG00000158315 RHBDL2
ENST00000432648 0.710845723056059 0.278140728864302 0.0608747637060438 ENSG00000174574 AKIRIN1
ENST00000446189 0.87280693234333 0.565565384478118 0.0317006757084174 ENSG00000174574 AKIRIN1
ENST00000372984 0.87267911632876 0.564995813613604 0.0319080111162698 ENSG00000174574 AKIRIN1
ENST00000531822 0.711184196264288 0.27879688479167 0.0606422781100381 ENSG00000174574 AKIRIN1
ENST00000372967 0.958249323315114 0.822496901431884 0.020522836354989 ENSG00000168653 NDUFS5
ENST00000372969 0.958249323315114 0.822496901431884 0.020522836354989 ENSG00000168653 NDUFS5
ENST00000545844 0.178147473959722 0.0109844837745689 0.178652578660974 ENSG00000127603 MACF1
ENST00000567887 0.178046858986806 0.0109715524502903 0.178679768782875 ENSG00000127603 MACF1
ENST00000372915 0.17887921255248 0.0110667049822144 0.178473814435155 ENSG00000127603 MACF1
ENST00000539005 0.178147473959722 0.0109852839062167 0.178647505677823 ENSG00000127603 MACF1
ENST00000317713 0.178147473959722 0.0109852839062167 0.178647505677823 ENSG00000127603 MACF1
ENST00000361689 0.17887921255248 0.0110667049822144 0.178473814435155 ENSG00000127603 MACF1
ENST00000524432 0.762831166771251 0.349211091625502 0.0811385904066564 ENSG00000127603 MACF1
ENST00000467673 0.989589016792856 0.943451545514606 -0.00751185803923031 ENSG00000127603 MACF1
ENST00000564288 0.0687250704093864 0.00217093821805587 0.208251566020514 ENSG00000127603 MACF1
ENST00000494012 0.784662845921855 0.382518990821599 0.0854039114868979 ENSG00000127603 MACF1
ENST00000536367 0.892302692561302 0.615723089610307 0.0487906407595127 ENSG00000127603 MACF1
ENST00000480624 0.844665046489017 0.503549492118044 0.0648835831746009 ENSG00000127603 MACF1
ENST00000469366 0.844301166669997 0.502489318698736 0.0626479555214738 ENSG00000127603 MACF1
ENST00000289890 0.397078786105886 0.0575877164448319 0.229335511134062 ENSG00000226438 RP11-420K8.1
ENST00000496804 0.142579378540068 0.00744783462095663 0.182807077237625 ENSG00000127603 MACF1
ENST00000530262 0.0792577127212913 0.00274490226859228 0.203162640413065 ENSG00000127603 MACF1
ENST00000485063 0.679284774930958 0.241789490850305 0.118425614611135 ENSG00000127603 MACF1
ENST00000472385 0.400087537977826 0.0585396113070686 0.176029052209121 ENSG00000127603 MACF1
ENST00000484393 0.222768937592942 0.0165226103032493 0.233174101565509 ENSG00000127603 MACF1
ENST00000476350 0.0561153236890245 0.00159705909814202 0.223759768194718 ENSG00000127603 MACF1
ENST00000372925 0.0463973280612603 0.00122829148693503 0.219448865317781 ENSG00000127603 MACF1
ENST00000528611 0.740391448472988 0.315721142781705 0.109854641504638 ENSG00000127603 MACF1
ENST00000289893 0.0401389684130118 0.000984553541609429 0.224934126871206 ENSG00000127603 MACF1
ENST00000530275 0.748280737829472 0.327232840460625 0.10866455305611 ENSG00000255103 KIAA0754
ENST00000482035 0.174414662293011 0.0105338964467657 0.24678578548741 ENSG00000127603 MACF1
ENST00000473843 0.541343323760575 0.125964464455459 0.159828005801199 ENSG00000127603 MACF1
ENST00000469490 0.258423673666287 0.0220356357077017 0.189188655993991 ENSG00000127603 MACF1
ENST00000487656 0.0439591606117267 0.00112508987208672 0.399966260035375 ENSG00000127603 MACF1
ENST00000360115 0.1168030443682 0.00527295217423533 0.206295783587323 ENSG00000127603 MACF1
ENST00000497964 0.362582333044166 0.046690867779341 0.17836820006399 ENSG00000127603 MACF1
ENST00000446276 0.186666903756569 0.0119668684258909 0.188564587853778 ENSG00000127603 MACF1
ENST00000442046 0.139435298614665 0.00716150885698343 0.198896533286173 ENSG00000127603 MACF1
ENST00000422234 0.541343323760575 0.125933659865525 0.122884001158418 ENSG00000127603 MACF1
ENST00000462496 0.567314258989536 0.142152346877102 0.119023826909749 ENSG00000127603 MACF1
ENST00000462103 0.79818376633611 0.405915302562231 0.0738541168187007 ENSG00000127603 MACF1
ENST00000496360 0.221797685172343 0.0163900672671235 0.191278794950797 ENSG00000127603 MACF1
ENST00000497807 0.124999417096076 0.00595245385207661 0.215667213422206 ENSG00000127603 MACF1
ENST00000331593 0.650655194884281 0.212717300029305 0.167350562613395 ENSG00000183682 BMP8A
ENST00000441741 0.88424748958052 0.594492010338927 0.0754774050078936 ENSG00000182109 RP11-69E11.4
ENST00000331856 0.643771534055501 0.204841603221145 0.178575924120784 ENSG00000182109 RP11-69E11.4
ENST00000458207 0.762831166771251 0.349221557813182 0.111264070620506 ENSG00000182109 RP11-69E11.4
ENST00000450157 0.80808685773141 0.425698588745283 0.0913541642248011 ENSG00000182109 RP11-69E11.4
ENST00000431553 0.797529917502122 0.405015996491185 0.0949620895191216 ENSG00000182109 RP11-69E11.4
ENST00000417869 0.739138004905427 0.313854057939998 0.109282289417639 ENSG00000182109 RP11-69E11.4
ENST00000440190 0.752143384235491 0.333271954433592 0.0992255953687131 ENSG00000182109 RP11-69E11.4
ENST00000427240 0.989032141049101 0.941173589064455 0.00652913807750021 ENSG00000243970 PPIEL
ENST00000482028 0.186666903756569 0.011968336274508 0.213188890205051 ENSG00000090621 PABPC4
ENST00000372856 0.812934190720678 0.436602653396488 0.0375379313628372 ENSG00000090621 PABPC4
ENST00000372857 0.812025011784594 0.434649999120956 0.0376937705312205 ENSG00000090621 PABPC4
ENST00000372858 0.648618499917142 0.210632294626691 0.0636497855345382 ENSG00000090621 PABPC4
ENST00000372862 0.655984120411926 0.218387901745072 0.0630783898688685 ENSG00000090621 PABPC4
ENST00000468476 0.72221267040501 0.291454765490027 0.0778580866011271 ENSG00000090621 PABPC4
ENST00000437136 0.721314642812317 0.290415357235264 0.0787142690970017 ENSG00000090621 PABPC4
ENST00000492468 0.736286887117891 0.309645543229204 0.0814399229582524 ENSG00000090621 PABPC4
ENST00000530186 0.582412553463259 0.152497364246827 0.130243518493174 ENSG00000090621 PABPC4
ENST00000421687 0.697944983804414 0.263391046610764 0.060617664746688 ENSG00000090621 PABPC4
ENST00000484555 0.862260334071436 0.542705648160511 -0.0554199693387016 ENSG00000090621 PABPC4
ENST00000525045 0.980872499603841 0.905561451247537 -0.00823243799533171 ENSG00000090621 PABPC4
ENST00000527718 0.772561998532582 0.362220582487983 0.0514048115296723 ENSG00000090621 PABPC4
ENST00000477556 0.970005419383206 0.863876476060143 0.0141278077938476 ENSG00000090621 PABPC4
ENST00000461578 0.92559697006852 0.706942588173328 -0.0317280087157202 ENSG00000090621 PABPC4
ENST00000483770 0.978924455164821 0.897797066958369 -0.0105904408150769 ENSG00000090621 PABPC4
ENST00000525669 0.830722715650762 0.471525050925735 0.0438529088074316 ENSG00000090621 PABPC4
ENST00000470443 0.604067283880066 0.169425400832489 0.0736697271277141 ENSG00000090621 PABPC4
ENST00000415255 0.557906374519303 0.135837253408792 0.0826584453195901 ENSG00000228060 RP11-69E11.8
ENST00000513632 0.652831634433576 0.215148214994953 0.0787655834026037 ENSG00000090621 PABPC4
ENST00000525751 0.719180487066698 0.287621304593104 0.0773253222884513 ENSG00000090621 PABPC4
ENST00000474378 0.619063098359388 0.181809469377344 0.089200364748617 ENSG00000090621 PABPC4
ENST00000529216 0.740642743693648 0.316260189097078 0.0717452355677742 ENSG00000090621 PABPC4
ENST00000492519 0.805289467837244 0.420293421672356 0.0652003747380058 ENSG00000090621 PABPC4
ENST00000451091 0.933212526659203 0.728884289072865 -0.0232404570975837 ENSG00000090621 PABPC4
ENST00000531243 0.730624757283458 0.302078052398416 -0.0803298086934869 ENSG00000090621 PABPC4
ENST00000372844 0.388785845689753 0.0547528286616092 0.261236314548046 ENSG00000116983 HPCAL4
ENST00000470018 0.840365703946688 0.492023467380586 -0.068888456485974 ENSG00000084072 PPIE
ENST00000485507 0.861817538586535 0.542067102652724 -0.0660760004632422 ENSG00000084072 PPIE
ENST00000324379 0.779528839449379 0.374124262530719 -0.0716315236874289 ENSG00000084072 PPIE
ENST00000356511 0.885166168625204 0.596534788790665 -0.0425500236292989 ENSG00000084072 PPIE
ENST00000456578 0.860640290810558 0.539010746202977 -0.0670518788057125 ENSG00000084072 PPIE
ENST00000495526 0.779528839449379 0.374124262530719 -0.0716315236874289 ENSG00000084072 PPIE
ENST00000482751 0.779528839449379 0.374124262530719 -0.0716315236874289 ENSG00000084072 PPIE
ENST00000372830 0.885166168625204 0.596534788790665 -0.0425500236292989 ENSG00000084072 PPIE
ENST00000497370 0.699500207309172 0.265709627107792 -0.0929875161657142 ENSG00000084072 PPIE
ENST00000372835 0.79347123585968 0.397822339855316 -0.0687151492355589 ENSG00000084072 PPIE
ENST00000470213 0.73601591432598 0.309258814958943 -0.0847165990179991 ENSG00000084072 PPIE
ENST00000474804 0.801602901888338 0.4126064470653 -0.0697319735625181 ENSG00000084072 PPIE
ENST00000475350 0.779528839449379 0.374124262530719 -0.0716315236874289 ENSG00000084072 PPIE
ENST00000480169 0.731846850117254 0.30349336780968 -0.0974728886964399 ENSG00000084072 PPIE
ENST00000372827 0.995732573185633 0.977698759270324 -0.00376869194742838 ENSG00000116985 BMP8B
ENST00000441669 0.82126784737821 0.453710260595216 -0.0608847665908479 ENSG00000043514 TRIT1
ENST00000462797 0.82126784737821 0.453710260595216 -0.0608847665908479 ENSG00000043514 TRIT1
ENST00000316891 0.82126784737821 0.453710260595216 -0.0608847665908479 ENSG00000043514 TRIT1
ENST00000372818 0.82126784737821 0.453710260595216 -0.0608847665908479 ENSG00000043514 TRIT1
ENST00000495175 0.750136870042797 0.330133503888001 -0.0787146864552616 ENSG00000043514 TRIT1
ENST00000491865 0.751457214059595 0.332148282084885 -0.0783214190043643 ENSG00000043514 TRIT1
ENST00000537223 0.742467297069213 0.319159866263624 -0.0824494580643724 ENSG00000043514 TRIT1
ENST00000537440 0.742467297069213 0.319159866263624 -0.0824494580643724 ENSG00000043514 TRIT1
ENST00000541099 0.742467297069213 0.319159866263624 -0.0824494580643724 ENSG00000043514 TRIT1
ENST00000545233 0.742467297069213 0.319159866263624 -0.0824494580643724 ENSG00000043514 TRIT1
ENST00000465417 0.897998888539695 0.628706735983682 0.0497726588884264 ENSG00000043514 TRIT1
ENST00000492612 0.717290318737249 0.285572929038214 -0.0950614520482817 ENSG00000043514 TRIT1
ENST00000467774 0.65371651009466 0.216230053642633 0.175744405282341 ENSG00000043514 TRIT1
ENST00000489945 0.738848310485064 0.313415045619891 -0.0924996465760637 ENSG00000043514 TRIT1
ENST00000486825 0.73058232133257 0.30194936603477 -0.096977749406877 ENSG00000043514 TRIT1
ENST00000469476 0.855735873718423 0.527617463865256 -0.0680693193955935 ENSG00000043514 TRIT1
ENST00000544981 0.563960645082751 0.139838588633608 -0.146841943021737 ENSG00000043514 TRIT1
ENST00000462243 0.728281288751893 0.29949005461856 -0.122566363028066 ENSG00000043514 TRIT1
ENST00000397332 0.974045090573279 0.87833965271665 0.021436925110795 ENSG00000116990 MYCL
ENST00000372816 0.965809764835567 0.848725087517148 -0.0257662618150143 ENSG00000116990 MYCL
ENST00000372811 1.54735518387343e-06 5.45571245180704e-09 0.439517396462059 ENSG00000168389 MFSD2A
ENST00000420632 2.18222002035085e-06 7.9709059676297e-09 0.433148807279942 ENSG00000168389 MFSD2A
ENST00000434861 0.000241340071052539 1.67940203328181e-06 0.387869213459349 ENSG00000168389 MFSD2A
ENST00000372809 1.54735518387343e-06 5.45571245180704e-09 0.439517396462059 ENSG00000168389 MFSD2A
ENST00000483824 1.54735518387343e-06 5.45571245180704e-09 0.439517396462059 ENSG00000168389 MFSD2A
ENST00000469745 0.000280992349767354 1.9980939050845e-06 0.412493029459405 ENSG00000168389 MFSD2A
ENST00000438210 0.080832260618463 0.00283428920930723 0.36534742102213 ENSG00000228477 RP3-342P20.2
ENST00000480630 3.92261030125814e-07 1.19399654050303e-09 0.492333133673902 ENSG00000168389 MFSD2A
ENST00000491515 5.29453642391186e-08 1.31613571373137e-10 0.556878642329065 ENSG00000168389 MFSD2A
ENST00000459917 1.12517861451901e-07 3.00631134005249e-10 0.577624511727003 ENSG00000168389 MFSD2A
ENST00000481612 6.42958384500326e-07 2.07585192719298e-09 0.572158433021115 ENSG00000168389 MFSD2A
ENST00000372797 0.712873784442543 0.280448054811386 -0.0635181656543735 ENSG00000131236 CAP1
ENST00000372802 0.717603893934694 0.285894799004894 -0.0627951321596194 ENSG00000131236 CAP1
ENST00000449311 0.77550101663173 0.367955023961937 -0.0576407319396068 ENSG00000131236 CAP1
ENST00000421589 0.743809489005803 0.321309620347545 -0.0622781655412466 ENSG00000131236 CAP1
ENST00000414893 0.760112218618789 0.345042231174321 -0.0575947261636826 ENSG00000131236 CAP1
ENST00000414281 0.741472753942177 0.317410512830858 -0.0628516628407793 ENSG00000131236 CAP1
ENST00000420216 0.725233044604193 0.295273371156459 -0.0657502185868541 ENSG00000131236 CAP1
ENST00000372792 0.654125831570655 0.216662935029583 -0.0764918733124628 ENSG00000131236 CAP1
ENST00000372798 0.614235496933645 0.17736992055769 -0.081810937387042 ENSG00000131236 CAP1
ENST00000340450 0.708879608395133 0.276245474518672 -0.0640743203510633 ENSG00000131236 CAP1
ENST00000372805 0.683492913630047 0.24622966577353 -0.0685435176229728 ENSG00000131236 CAP1
ENST00000435719 0.785706741245652 0.384237106266691 -0.0535152398869703 ENSG00000131236 CAP1
ENST00000427843 0.697857438774766 0.26330574538518 -0.0694750113589264 ENSG00000131236 CAP1
ENST00000417287 0.729263760284456 0.300757145633537 -0.0650487286008417 ENSG00000131236 CAP1
ENST00000424977 0.746835423937645 0.325123154411749 -0.0619651703487853 ENSG00000131236 CAP1
ENST00000446031 0.646658580592906 0.208035312641184 -0.0941215136757367 ENSG00000131236 CAP1
ENST00000479759 0.635243308037728 0.196905857936504 -0.0881234140932975 ENSG00000131236 CAP1
ENST00000461993 0.648411628596112 0.210434209244176 -0.0830439037636195 ENSG00000131236 CAP1
ENST00000494114 0.675182111507825 0.237812590762024 -0.0858393291057128 ENSG00000131236 CAP1
ENST00000433473 0.513356484649489 0.10858822072753 0.0968712207031537 ENSG00000131238 PPT1
ENST00000529905 0.482482105354919 0.0921272798277681 0.101716023124457 ENSG00000131238 PPT1
ENST00000530704 0.891585612833484 0.613455206807873 0.0334385539299475 ENSG00000131238 PPT1
ENST00000372775 0.992829982887136 0.963524415369938 0.00386184707104228 ENSG00000131238 PPT1
ENST00000449045 0.931566451816363 0.72378912735218 0.0233925318568435 ENSG00000131238 PPT1
ENST00000439754 0.828476023261582 0.468001040958031 0.0533131524186731 ENSG00000131238 PPT1
ENST00000530076 0.997080913276978 0.984279447368278 -0.00173242351955656 ENSG00000131238 PPT1
ENST00000527311 0.960858750927127 0.832109961955659 0.0156543459313987 ENSG00000131238 PPT1
ENST00000372779 0.98959127927576 0.943532459714224 0.00566042032982186 ENSG00000131238 PPT1
ENST00000526547 0.909946815902293 0.661052087784942 0.0427558781890521 ENSG00000131238 PPT1
ENST00000372771 0.674037133818244 0.236348980946786 -0.0580044347701092 ENSG00000117000 RLF
ENST00000567508 0.953189879540433 0.802816829758735 -0.0354476881506735 ENSG00000259943 RP1-39G22.7
ENST00000372759 0.929134635408496 0.716250247862318 -0.02092018772734 ENSG00000084073 ZMPSTE24
ENST00000479131 0.971199727787231 0.867524137216687 -0.015267889424832 ENSG00000084073 ZMPSTE24
ENST00000472583 0.889776212541709 0.608601813560278 -0.0402574587653851 ENSG00000084073 ZMPSTE24
ENST00000474142 0.557794670623627 0.135696978833989 0.168254835834676 ENSG00000084073 ZMPSTE24
ENST00000372748 0.8870518262982 0.600970674607219 0.0743821261705997 ENSG00000049089 COL9A2
ENST00000482722 0.87812984723715 0.578522115013148 0.0790521594061246 ENSG00000049089 COL9A2
ENST00000435168 0.390968930429 0.0553379546409188 -0.1269168903516 ENSG00000084070 SMAP2
ENST00000372718 0.725314328976814 0.295526895213262 -0.0438695724290898 ENSG00000084070 SMAP2
ENST00000372708 0.715678413403134 0.283447502480472 -0.0490236313175453 ENSG00000084070 SMAP2
ENST00000539317 0.926686543083397 0.709888066912696 -0.0192268781889928 ENSG00000084070 SMAP2
ENST00000487871 0.832140300577097 0.473638189007766 -0.0527762740447086 ENSG00000084070 SMAP2
ENST00000469416 0.920713758824426 0.693445001236555 0.0484936487542464 ENSG00000187801 ZFP69B
ENST00000361584 0.915062567933406 0.675368322946707 0.0515968784152794 ENSG00000187801 ZFP69B
ENST00000484445 0.915062567933406 0.675368322946707 0.0515968784152794 ENSG00000187801 ZFP69B
ENST00000411995 0.920713758824426 0.693445001236555 0.0484936487542464 ENSG00000187801 ZFP69B
ENST00000565390 0.840562143054032 0.492598939271376 -0.0965652285977718 ENSG00000260920 RP1-228H13.5
ENST00000372706 0.994332358068422 0.968992491116925 0.0037058268755236 ENSG00000187815 ZFP69
ENST00000372705 0.996856564947176 0.982713288410596 0.00209633553430108 ENSG00000187815 ZFP69
ENST00000482712 0.893597393639317 0.618665272562565 0.0692572126633497 ENSG00000187815 ZFP69
ENST00000450713 0.844256492732676 0.502012298653214 -0.0683953634454752 ENSG00000238287 RP11-656D10.3
ENST00000358527 0.683667039746901 0.246428390446301 0.123470048860696 ENSG00000164002 EXO5
ENST00000372703 0.683667039746901 0.246428390446301 0.123470048860696 ENSG00000164002 EXO5
ENST00000420209 0.775121181378206 0.367471591843943 0.0979294173654295 ENSG00000164002 EXO5
ENST00000296380 0.689073563598417 0.25266586659636 0.121707818441624 ENSG00000164002 EXO5
ENST00000432259 0.808781518757109 0.427005458647429 0.0934985272834851 ENSG00000164002 EXO5
ENST00000418186 0.774651163660342 0.366806479314957 0.0983113513832726 ENSG00000164002 EXO5
ENST00000415550 0.846662173873799 0.508550127274527 0.0785651506583603 ENSG00000164002 EXO5
ENST00000443729 0.781466665992863 0.377168176445461 0.0967845256759779 ENSG00000164002 EXO5
ENST00000419161 0.781466665992863 0.377168176445461 0.0967845256759779 ENSG00000164002 EXO5
ENST00000471429 0.847683688968007 0.511086732072147 0.0855067724751079 ENSG00000164002 EXO5
ENST00000453437 0.945217881137968 0.775365210507412 0.0388175726318664 ENSG00000227278 RP11-656D10.5
ENST00000437060 0.966205400682936 0.849839206996222 0.0268697256851303 ENSG00000238186 RP11-656D10.6
ENST00000372699 0.952369494098252 0.799549248063965 0.0301635548133847 ENSG00000117010 ZNF684
ENST00000465152 0.78056923385923 0.375500858716673 0.112052987935024 ENSG00000117010 ZNF684
ENST00000372696 0.777038398917805 0.370023653540092 0.112763125685208 ENSG00000117010 ZNF684
ENST00000372697 0.777038398917805 0.370023653540092 0.112763125685208 ENSG00000117010 ZNF684
ENST00000493756 0.921769182783039 0.696069396157403 0.0464821210861987 ENSG00000117010 ZNF684
ENST00000372684 0.888472723091739 0.605231660990399 0.0704262260620757 ENSG00000117016 RIMS3
ENST00000372683 0.920227602090494 0.69113940315289 -0.0562624556983526 ENSG00000117016 RIMS3
ENST00000440100 0.833385420943883 0.475798459274489 0.101104048087186 ENSG00000237899 RP4-739H11.3
ENST00000606277 0.731041448661137 0.302658700716095 -0.115005293971689 ENSG00000272145 NFYC-AS1
ENST00000467203 0.527231598935163 0.116516871165874 -0.115551906327258 ENSG00000066136 NFYC
ENST00000424419 0.464847975147418 0.0845062187992088 -0.120616837972599 ENSG00000066136 NFYC
ENST00000427410 0.505419491298736 0.103898825541526 -0.10704965745567 ENSG00000066136 NFYC
ENST00000447388 0.522996899625338 0.11392288813774 -0.102740747766961 ENSG00000066136 NFYC
ENST00000425457 0.505744373424359 0.104086613625791 -0.106766668090658 ENSG00000066136 NFYC
ENST00000453631 0.536762347294951 0.122717818539884 -0.115593648184419 ENSG00000066136 NFYC
ENST00000456393 0.521848330218458 0.113028539847523 -0.103039775095948 ENSG00000066136 NFYC
ENST00000372654 0.496761370399451 0.0995622856510407 -0.108887461421302 ENSG00000066136 NFYC
ENST00000534399 0.57047495469838 0.144237021817415 -0.116691379433125 ENSG00000066136 NFYC
ENST00000372653 0.515021351301765 0.109373232869155 -0.106979630295179 ENSG00000066136 NFYC
ENST00000372669 0.485158069140227 0.0936667725149415 -0.11939949648814 ENSG00000066136 NFYC
ENST00000372652 0.436556075428984 0.0728095811568287 -0.102616495606499 ENSG00000066136 NFYC
ENST00000372651 0.384151179182136 0.0533321259848916 -0.11299329611209 ENSG00000066136 NFYC
ENST00000531464 0.820380446617028 0.451955767903203 -0.0593570300349878 ENSG00000066136 NFYC
ENST00000440226 0.680572174888474 0.243221454070266 -0.0683407817158863 ENSG00000066136 NFYC
ENST00000525290 0.918908728066262 0.68668038845257 -0.0319722070570399 ENSG00000066136 NFYC
ENST00000530965 0.915420006169292 0.676104277998595 -0.0342829628544995 ENSG00000066136 NFYC
ENST00000416859 0.682843136835648 0.245583566724084 -0.0875736520313098 ENSG00000066136 NFYC
ENST00000308733 0.8179326189211 0.447194625181239 -0.0456911960169938 ENSG00000066136 NFYC
ENST00000414185 0.810842093347514 0.431299933993011 -0.0510087982842223 ENSG00000066136 NFYC
ENST00000525349 0.297255335373991 0.0296394067398781 -0.17860527814979 ENSG00000066136 NFYC
ENST00000483091 0.899422857381052 0.631942404567803 -0.0564485106846276 ENSG00000066136 NFYC
ENST00000488635 0.971217234268138 0.868002303076931 0.0145810881064105 ENSG00000066136 NFYC
ENST00000496608 0.887332871492493 0.601847988211189 0.044108476605237 ENSG00000066136 NFYC
ENST00000347132 0.989788077346099 0.9441856368628 -0.00992285740848889 ENSG00000117013 KCNQ4
ENST00000509682 0.979880964863573 0.901528749137395 -0.0175403359756935 ENSG00000117013 KCNQ4
ENST00000372638 0.911249951207637 0.664964661346037 -0.0616648315392611 ENSG00000179862 CITED4
ENST00000372621 0.284187332400224 0.0269086008707308 0.164299994413752 ENSG00000171793 CTPS1
ENST00000541520 0.342290946001492 0.0409435191771633 0.150121263825254 ENSG00000171793 CTPS1
ENST00000470271 0.302406703630893 0.0306779033581082 0.220698418126981 ENSG00000171793 CTPS1
ENST00000475060 0.522778452159166 0.113796568654302 0.17300639952944 ENSG00000171793 CTPS1
ENST00000479480 0.237918120482873 0.0186560636624517 0.214598188960443 ENSG00000171793 CTPS1
ENST00000543104 0.139435298614665 0.00716216656027811 0.237968193783271 ENSG00000171793 CTPS1
ENST00000372616 0.416188435776133 0.0646518582506573 0.140504599907992 ENSG00000171793 CTPS1
ENST00000480420 0.53255188397863 0.119766762577692 0.145286812710863 ENSG00000171793 CTPS1
ENST00000463285 0.561649591434462 0.138315265656572 0.142308423460892 ENSG00000171793 CTPS1
ENST00000486889 0.761814537162521 0.347599219442278 0.0962564152215584 ENSG00000171793 CTPS1
ENST00000497210 0.965389288517927 0.846795046758589 0.021169047092889 ENSG00000171793 CTPS1
ENST00000464283 0.857373128741835 0.531118984334747 0.0549809458893216 ENSG00000171793 CTPS1
ENST00000463423 0.898740426498444 0.630425336287625 0.0430318711041356 ENSG00000171793 CTPS1
ENST00000498694 0.871820534490873 0.562936013048051 0.0504058248571295 ENSG00000171793 CTPS1
ENST00000302946 0.825335986809142 0.461280435865613 -0.0846107308457213 ENSG00000171790 SLFNL1
ENST00000372613 0.816526873008055 0.444051881361403 -0.0883072053110634 ENSG00000171790 SLFNL1
ENST00000397197 0.816526873008055 0.444051881361403 -0.0883072053110634 ENSG00000171790 SLFNL1
ENST00000439569 0.816526873008055 0.444051881361403 -0.0883072053110634 ENSG00000171790 SLFNL1
ENST00000372611 0.828403140384779 0.467861809124391 -0.0836536817274422 ENSG00000171790 SLFNL1
ENST00000359345 0.93688132742732 0.740304468733038 -0.0372806900813156 ENSG00000171790 SLFNL1
ENST00000456518 0.9271965599452 0.711529074317572 -0.0285998700458721 ENSG00000010803 SCMH1
ENST00000397174 0.913319165672798 0.67066060354431 -0.0326676355425674 ENSG00000010803 SCMH1
ENST00000402904 0.913319165672798 0.67066060354431 -0.0326676355425674 ENSG00000010803 SCMH1
ENST00000361191 0.912568774355162 0.668250031891462 -0.0329380716533112 ENSG00000010803 SCMH1
ENST00000361705 0.912568774355162 0.668250031891462 -0.0329380716533112 ENSG00000010803 SCMH1
ENST00000397171 0.912568774355162 0.668250031891462 -0.0329380716533112 ENSG00000010803 SCMH1
ENST00000372597 0.947878710481185 0.785328105308211 -0.0211983585040212 ENSG00000010803 SCMH1
ENST00000372596 0.947878710481185 0.785328105308211 -0.0211983585040212 ENSG00000010803 SCMH1
ENST00000337495 0.947878710481185 0.785328105308211 -0.0211983585040212 ENSG00000010803 SCMH1
ENST00000326197 0.891587448919151 0.613613773943203 -0.0390369195343193 ENSG00000010803 SCMH1
ENST00000372595 0.905537524842666 0.647725326466817 -0.0349651383729589 ENSG00000010803 SCMH1
ENST00000472037 0.981062956391495 0.906718197167609 0.0108885227035795 ENSG00000010803 SCMH1
ENST00000460215 0.855974879418641 0.52825491629796 0.0597592295502089 ENSG00000010803 SCMH1
ENST00000498793 0.829974044268046 0.470370087639759 0.0675315607029424 ENSG00000010803 SCMH1
ENST00000489421 0.680068567204783 0.242678733493791 0.107867353307165 ENSG00000010803 SCMH1
ENST00000482530 0.924316394171883 0.703144175299314 0.0369083815158006 ENSG00000010803 SCMH1
ENST00000488592 0.994511731564884 0.970062793746138 -0.00405508009855192 ENSG00000010803 SCMH1
ENST00000372583 0.683454122959268 0.246192269862227 0.092059639226141 ENSG00000127124 HIVEP3
ENST00000372584 0.683830066436652 0.246724686443564 0.0919489737485016 ENSG00000127124 HIVEP3
ENST00000247584 0.61084927580277 0.174691526626111 0.104521940130269 ENSG00000127124 HIVEP3
ENST00000460604 0.780460690069513 0.375329861072831 0.0756274374732558 ENSG00000127124 HIVEP3
ENST00000429157 0.614931601475118 0.178079652402769 0.104552754110452 ENSG00000127124 HIVEP3
ENST00000434240 0.830722715650762 0.471487958585601 0.0941712602462509 ENSG00000230638 RP11-486B10.4
ENST00000455975 0.754805453887503 0.337109532239683 0.126549112587979 ENSG00000230638 RP11-486B10.4
ENST00000491442 0.826004113829062 0.463075385884849 -0.0866090819087314 ENSG00000127124 HIVEP3
ENST00000489103 0.769275460160671 0.35752462262333 -0.113822988107914 ENSG00000127124 HIVEP3
ENST00000479350 0.405133747392014 0.0606621588954525 -0.236414159899108 ENSG00000127124 HIVEP3
ENST00000372571 0.383117422766858 0.0530588655334725 0.129914439605155 ENSG00000198815 FOXJ3
ENST00000372572 0.86067663524925 0.539205897015344 -0.0322468742301078 ENSG00000198815 FOXJ3
ENST00000372573 0.868268843865205 0.555539358695931 -0.0307592697681929 ENSG00000198815 FOXJ3
ENST00000361346 0.864376844995861 0.547322601508606 -0.0314852016353114 ENSG00000198815 FOXJ3
ENST00000361776 0.864376844995861 0.547322601508606 -0.0314852016353114 ENSG00000198815 FOXJ3
ENST00000545068 0.863856544295452 0.545996764206226 -0.0318497726766318 ENSG00000198815 FOXJ3
ENST00000445886 0.481889692259154 0.0918593312926576 -0.122394920458144 ENSG00000198815 FOXJ3
ENST00000422278 0.985714752349389 0.925572890366709 0.008903043692533 ENSG00000198815 FOXJ3
ENST00000454417 0.699634441493921 0.265910279994445 -0.12733248105289 ENSG00000198815 FOXJ3
ENST00000372562 0.841169973824646 0.494851469255072 -0.0541597657183372 ENSG00000127125 PPCS
ENST00000455780 0.821514484795079 0.454148357747116 -0.0601771927787176 ENSG00000127125 PPCS
ENST00000372560 0.996518013523749 0.980510643976519 -0.0027175095651168 ENSG00000127125 PPCS
ENST00000472013 0.820923504761874 0.452904042282967 -0.0602311074939552 ENSG00000127125 PPCS
ENST00000372561 0.820923504761874 0.452904042282967 -0.0602311074939552 ENSG00000127125 PPCS
ENST00000372556 0.820923504761874 0.452904042282967 -0.0602311074939552 ENSG00000127125 PPCS
ENST00000471420 0.796244965648849 0.402604261225034 -0.0643105568609507 ENSG00000127125 PPCS
ENST00000482168 0.731595867628451 0.30315735328273 -0.0873778730464512 ENSG00000127125 PPCS
ENST00000469615 0.692149253032981 0.256359161487357 -0.117342713653166 ENSG00000127125 PPCS
ENST00000475614 0.994504334349514 0.969670933682478 0.00540040919711247 ENSG00000186409 CCDC30
ENST00000428554 0.612972115235548 0.176414516208388 -0.142950142778705 ENSG00000186409 CCDC30
ENST00000477155 0.612972115235548 0.176414516208388 -0.142950142778705 ENSG00000186409 CCDC30
ENST00000495044 0.80063315194057 0.410399518725097 -0.110037417451848 ENSG00000186409 CCDC30
ENST00000507855 0.630367555053237 0.192095011851473 -0.141790553388312 ENSG00000186409 CCDC30
ENST00000509712 0.652878411741863 0.215254885484381 -0.151610325900272 ENSG00000186409 CCDC30
ENST00000471390 0.633969208843182 0.195547470736756 -0.151849607161576 ENSG00000186409 CCDC30
ENST00000342022 0.719259486693443 0.287728120693668 -0.124800749936322 ENSG00000186409 CCDC30
ENST00000340612 0.666020014786193 0.229083404088123 -0.142585957425452 ENSG00000186409 CCDC30
ENST00000514642 0.52502455687746 0.115163229756177 -0.204846317886111 ENSG00000186409 CCDC30
ENST00000390640 0.597906310217163 0.164249067051035 -0.166207564479377 ENSG00000186409 CCDC30
ENST00000304979 0.523756369285898 0.114417931554117 0.126480301614231 ENSG00000171960 PPIH
ENST00000372550 0.412124317200208 0.0632734704635274 0.162872167864634 ENSG00000171960 PPIH
ENST00000440068 0.301396779944455 0.0304460749143943 0.186400409602549 ENSG00000171960 PPIH
ENST00000372549 0.711128457030955 0.278579899475881 0.112695650025034 ENSG00000171960 PPIH
ENST00000455203 0.336341793588774 0.0390947103603707 0.17278480749055 ENSG00000171960 PPIH
ENST00000436387 0.774747145856179 0.366922396895596 0.0992848454518744 ENSG00000171960 PPIH
ENST00000461351 0.687426951083879 0.250490514068841 0.105002513867577 ENSG00000171960 PPIH
ENST00000321358 0.776018495345865 0.368726724678939 0.0494113129282196 ENSG00000065978 YBX1
ENST00000332220 0.849420862071617 0.514634535989128 0.040103529148175 ENSG00000065978 YBX1
ENST00000436427 0.641964361450259 0.203006321239348 0.0719004626882033 ENSG00000065978 YBX1
ENST00000467957 0.716087319462579 0.283966643513584 0.0669443115362631 ENSG00000065978 YBX1
ENST00000397054 0.864221744698085 0.546950721335895 0.0555947957552972 ENSG00000117385 LEPRE1
ENST00000460031 0.864376844995861 0.547313421366662 0.0555607967944245 ENSG00000117385 LEPRE1
ENST00000236040 0.864376844995861 0.547313421366662 0.0555607967944245 ENSG00000117385 LEPRE1
ENST00000495874 0.864376844995861 0.547313421366662 0.0555607967944245 ENSG00000117385 LEPRE1
ENST00000296388 0.864376844995861 0.547313421366662 0.0555607967944245 ENSG00000117385 LEPRE1
ENST00000462474 0.904535238050424 0.643811933394381 0.0633330615589278 ENSG00000117385 LEPRE1
ENST00000472802 0.817795116444171 0.446693905517294 0.106537727614432 ENSG00000117385 LEPRE1
ENST00000431412 0.915817983228657 0.677910200189746 0.0492818520483452 ENSG00000117385 LEPRE1
ENST00000460831 0.914085189797173 0.672117652530533 -0.0601013665008467 ENSG00000117385 LEPRE1
ENST00000481465 0.97927636945676 0.899996443960962 0.0162868506252188 ENSG00000117385 LEPRE1
ENST00000447502 0.975972306481896 0.884912332880943 -0.0191425094515597 ENSG00000117385 LEPRE1
ENST00000463465 0.889649110293713 0.60835489764198 0.0606591222848897 ENSG00000117385 LEPRE1
ENST00000372526 0.959639802025761 0.827941876713508 -0.0262390321550075 ENSG00000117385 LEPRE1
ENST00000492956 0.828606728107574 0.468206393138234 -0.0906253655551702 ENSG00000117385 LEPRE1
ENST00000372525 0.725233044604193 0.295260709508454 -0.104290003256792 ENSG00000164008 C1orf50
ENST00000464081 0.897815972395428 0.627911647431853 -0.0403880275511213 ENSG00000164008 C1orf50
ENST00000603943 0.920788942637734 0.693740934401121 -0.0328808563077368 ENSG00000164008 C1orf50
ENST00000536543 0.919234475205853 0.688077084763435 -0.0335606167218915 ENSG00000164008 C1orf50
ENST00000468913 0.743809489005803 0.32140923720962 -0.111351120587329 ENSG00000164008 C1orf50
ENST00000494155 0.952275898530142 0.799294086563433 -0.0346372757656989 ENSG00000164008 C1orf50
ENST00000372522 0.943231852989599 0.769301826499187 0.0341775583193672 ENSG00000177868 CCDC23
ENST00000372521 0.923470124438649 0.699969584640459 -0.0451010579721827 ENSG00000177868 CCDC23
ENST00000537227 0.903151170066558 0.640562700438348 -0.055063988374679 ENSG00000177868 CCDC23
ENST00000497437 0.909067503405502 0.659226016009154 -0.0545904658533074 ENSG00000177868 CCDC23
ENST00000487556 0.700680574459433 0.267491559549205 0.0864407735913002 ENSG00000164010 ERMAP
ENST00000372517 0.700680574459433 0.267491559549205 0.0864407735913002 ENSG00000164010 ERMAP
ENST00000470938 0.946085566962103 0.778970714679992 -0.0399033012101947 ENSG00000164010 ERMAP
ENST00000372514 0.509912776933861 0.106804651455302 0.14464935698409 ENSG00000164010 ERMAP
ENST00000328249 0.350462195640033 0.0430279977300384 0.195771516874513 ENSG00000164010 ERMAP
ENST00000414798 0.535706547250537 0.121943735766929 0.157007218933169 ENSG00000228192 RP11-342M1.3
ENST00000416809 0.743531852116383 0.320865042602484 0.102860022463309 ENSG00000228192 RP11-342M1.3
ENST00000425076 0.736623256301803 0.310226327666665 0.114360573511865 ENSG00000228192 RP11-342M1.3
ENST00000444563 0.736623256301803 0.310226327666665 0.114360573511865 ENSG00000228192 RP11-342M1.3
ENST00000372508 0.813598537076183 0.438127249693662 0.0829849253231734 ENSG00000164011 ZNF691
ENST00000372507 0.813598537076183 0.438127249693662 0.0829849253231734 ENSG00000164011 ZNF691
ENST00000372506 0.813598537076183 0.438127249693662 0.0829849253231734 ENSG00000164011 ZNF691
ENST00000397044 0.842497970550003 0.497185640007879 0.073084386535614 ENSG00000164011 ZNF691
ENST00000372504 0.813598537076183 0.438127249693662 0.0829849253231734 ENSG00000164011 ZNF691
ENST00000397034 0.855277398814771 0.526692263845563 0.0788767272436462 ENSG00000164011 ZNF691
ENST00000372503 0.847132305823153 0.50950117514302 0.0797643992136954 ENSG00000164011 ZNF691
ENST00000372502 0.801602901888338 0.412391341624114 0.103036396809132 ENSG00000164011 ZNF691
ENST00000426263 0.592309002021698 0.159860121101602 0.117474404982188 ENSG00000117394 SLC2A1
ENST00000475162 0.660843920688611 0.223425255877693 0.113790375694882 ENSG00000117394 SLC2A1
ENST00000439722 0.773928584000849 0.365798686660077 0.105857298564225 ENSG00000117394 SLC2A1
ENST00000415851 0.826979918269007 0.465170085759398 0.0720533395661599 ENSG00000117394 SLC2A1
ENST00000372500 0.801700803799469 0.412911311654398 0.0827197632340491 ENSG00000117394 SLC2A1
ENST00000460369 0.875719064531494 0.573379736578924 0.0736052690107148 ENSG00000117394 SLC2A1
ENST00000431635 0.475558503872715 0.0892805987165778 0.136197384298111 ENSG00000117395 EBNA1BP2
ENST00000236051 0.475518854643399 0.0892107658472689 0.136378998429515 ENSG00000117395 EBNA1BP2
ENST00000463906 0.587442191733911 0.155870764651422 0.132573421400453 ENSG00000117395 EBNA1BP2
ENST00000491223 0.426112688887322 0.0688366367961543 0.16193093066583 ENSG00000117395 EBNA1BP2
ENST00000472982 0.489348716821038 0.0957471772719679 0.152353580542206 ENSG00000117395 EBNA1BP2
ENST00000483082 0.616186835908754 0.179208409526959 0.123750128871049 ENSG00000117395 EBNA1BP2
ENST00000461557 0.66715978182715 0.230157996603784 0.113757272039637 ENSG00000117395 EBNA1BP2
ENST00000372492 0.11569624726768 0.00516705485810337 0.353318284859275 ENSG00000243710 WDR65
ENST00000372470 0.849535174923165 0.514864346004139 0.0926722554266244 ENSG00000117400 MPL
ENST00000424948 0.778397839575378 0.372624888471928 -0.126587980878821 ENSG00000234694 RP1-92O14.3
ENST00000372458 0.919428195230692 0.688804785709123 -0.0300525579635426 ENSG00000066322 ELOVL1
ENST00000413844 0.920431296875056 0.692526773113175 -0.0296435821426011 ENSG00000066322 ELOVL1
ENST00000468865 0.935560244173843 0.736473131861856 0.0268608168207003 ENSG00000066322 ELOVL1
ENST00000464204 0.84425798310714 0.50223849597074 -0.0503042283536886 ENSG00000066322 ELOVL1
ENST00000470968 0.839735790256189 0.490093495316231 -0.0514069935079752 ENSG00000066322 ELOVL1
ENST00000487209 0.846782298318579 0.508692276259717 -0.0502981464451729 ENSG00000066322 ELOVL1
ENST00000470769 0.823734121245002 0.458113679356629 -0.0582685850392006 ENSG00000066322 ELOVL1
ENST00000497569 0.807953611406419 0.425444933192804 -0.0628057472174803 ENSG00000066322 ELOVL1
ENST00000482302 0.834680205917901 0.478037773851174 -0.0560699919325045 ENSG00000066322 ELOVL1
ENST00000497050 0.861708871124052 0.541602186353218 -0.0490276050585517 ENSG00000066322 ELOVL1
ENST00000478481 0.994341419302443 0.969009968415842 -0.00358529506246959 ENSG00000066322 ELOVL1
ENST00000479439 0.728513297958246 0.299761415479953 -0.0880953714940246 ENSG00000066322 ELOVL1
ENST00000465321 0.714750181457676 0.282400957380027 -0.088218479828664 ENSG00000066322 ELOVL1
ENST00000479686 0.664981424734611 0.227826560668356 -0.10196907834403 ENSG00000066322 ELOVL1
ENST00000496932 0.66276944043716 0.225718189662369 -0.102738932490726 ENSG00000066322 ELOVL1
ENST00000290663 0.725314328976814 0.295428874967764 -0.0828687505692645 ENSG00000159479 MED8
ENST00000372457 0.726913010109764 0.297943984764361 -0.0827421337528974 ENSG00000159479 MED8
ENST00000372455 0.803488705131815 0.416481300606603 -0.0665707939432905 ENSG00000159479 MED8
ENST00000436713 0.836940058578048 0.483636648101863 -0.0623253293177514 ENSG00000229431 RP1-92O14.6
ENST00000460803 0.656904001291639 0.219393828113805 -0.13024009525197 ENSG00000159479 MED8
ENST00000473560 0.815865281768696 0.442628677963769 -0.0713905879163368 ENSG00000159479 MED8
ENST00000310739 0.82372480991494 0.458013171936636 -0.0610502283381056 ENSG00000198198 SZT2
ENST00000372450 0.82372480991494 0.458013171936636 -0.0610502283381056 ENSG00000198198 SZT2
ENST00000357658 0.788177810352431 0.388544270541792 -0.0669705301760575 ENSG00000198198 SZT2
ENST00000406439 0.813632931434155 0.438179892912548 -0.0549630166328993 ENSG00000198198 SZT2
ENST00000562955 0.998792070439833 0.994147611506942 -0.000352757417795199 ENSG00000198198 SZT2
ENST00000470139 0.870704392504323 0.560905973391958 0.0457790431294237 ENSG00000198198 SZT2
ENST00000372442 0.838334877195662 0.486921050059608 0.0426588710917611 ENSG00000198198 SZT2
ENST00000478140 0.939044252607293 0.749653722013063 -0.0416680870544412 ENSG00000198198 SZT2
ENST00000470897 0.583967282803501 0.15371304317769 0.202328354565448 ENSG00000198198 SZT2
ENST00000471177 0.339629426904357 0.0400443947409177 0.253389822397444 ENSG00000198198 SZT2
ENST00000460536 0.907566394172634 0.654419291971222 0.0389259418382149 ENSG00000198198 SZT2
ENST00000396885 0.847541226188156 0.510566562800354 0.0859917149241477 ENSG00000229372 SZT2-AS1
ENST00000583037 0.825479109636003 0.461510861016082 -0.0917367029630518 ENSG00000178922 HYI
ENST00000372425 0.825479109636003 0.461510861016082 -0.0917367029630518 ENSG00000178922 HYI
ENST00000372433 0.762836996576493 0.349252538180637 -0.116292960604394 ENSG00000178922 HYI
ENST00000372434 0.783475515357733 0.380900132388216 -0.108698325263659 ENSG00000178922 HYI
ENST00000470662 0.775915843039906 0.368453416562165 -0.112501593233728 ENSG00000178922 HYI
ENST00000487366 0.73313657043988 0.305706359066665 -0.127810171170577 ENSG00000178922 HYI
ENST00000372430 0.793120082008051 0.39718972815802 -0.105515917168419 ENSG00000178922 HYI
ENST00000372432 0.830977770758428 0.472210653734104 -0.0892979819941322 ENSG00000178922 HYI
ENST00000372427 0.826004113829062 0.463211174253667 -0.0911337966721055 ENSG00000178922 HYI
ENST00000372426 0.738723497189018 0.313261174362352 -0.125936033658931 ENSG00000178922 HYI
ENST00000486909 0.722254949279029 0.291628205380481 -0.131957518238147 ENSG00000178922 HYI
ENST00000372396 0.742075557067637 0.318636540141728 0.0555595929653453 ENSG00000066135 KDM4A
ENST00000463151 0.943322410756 0.770087753711436 0.0255844881459631 ENSG00000066135 KDM4A
ENST00000485249 0.804213096804629 0.418152607785027 0.0769185970986763 ENSG00000066135 KDM4A
ENST00000472265 0.94318233773979 0.768644752050843 -0.0410252443230351 ENSG00000066135 KDM4A
ENST00000481296 0.80864270085709 0.426752182072879 -0.109564186141349 ENSG00000066135 KDM4A
ENST00000398804 0.609903035804566 0.174027229155722 0.133111369837737 ENSG00000236200 KDM4A-AS1
ENST00000439057 0.561609363573173 0.138228540475066 0.151027568721006 ENSG00000236200 KDM4A-AS1
ENST00000434346 0.472729786909496 0.0876798671358232 0.21279485372183 ENSG00000236200 KDM4A-AS1
ENST00000453015 0.433025302410482 0.0713992269654844 0.219036996279809 ENSG00000236200 KDM4A-AS1
ENST00000418149 0.688169189488277 0.251207647059926 0.135120643798016 ENSG00000236200 KDM4A-AS1
ENST00000532911 0.663663454990092 0.226439627227698 -0.113642162215695 ENSG00000126091 ST3GAL3
ENST00000489897 0.497567979240079 0.0999059813403227 -0.145057350392531 ENSG00000126091 ST3GAL3
ENST00000372374 0.471480885179597 0.0872177259511769 -0.149527810681116 ENSG00000126091 ST3GAL3
ENST00000372375 0.471480885179597 0.0872177259511769 -0.149527810681116 ENSG00000126091 ST3GAL3
ENST00000545417 0.471480885179597 0.0872177259511769 -0.149527810681116 ENSG00000126091 ST3GAL3
ENST00000372377 0.471480885179597 0.0872177259511769 -0.149527810681116 ENSG00000126091 ST3GAL3
ENST00000361392 0.471480885179597 0.0872177259511769 -0.149527810681116 ENSG00000126091 ST3GAL3
ENST00000361400 0.471480885179597 0.0872177259511769 -0.149527810681116 ENSG00000126091 ST3GAL3
ENST00000353126 0.471480885179597 0.0872177259511769 -0.149527810681116 ENSG00000126091 ST3GAL3
ENST00000530154 0.508378453350763 0.105952654913697 -0.142976709132363 ENSG00000126091 ST3GAL3
ENST00000262915 0.471480885179597 0.0872177259511769 -0.149527810681116 ENSG00000126091 ST3GAL3
ENST00000330208 0.471480885179597 0.0872177259511769 -0.149527810681116 ENSG00000126091 ST3GAL3
ENST00000335430 0.471480885179597 0.0872177259511769 -0.149527810681116 ENSG00000126091 ST3GAL3
ENST00000351035 0.471480885179597 0.0872177259511769 -0.149527810681116 ENSG00000126091 ST3GAL3
ENST00000479383 0.661872519975549 0.224507696167743 -0.114592180792596 ENSG00000126091 ST3GAL3
ENST00000347631 0.497646439510216 0.1000279625555 -0.145032328297895 ENSG00000126091 ST3GAL3
ENST00000484868 0.738413397805451 0.312767701883208 -0.0988776737958707 ENSG00000126091 ST3GAL3
ENST00000461066 0.657307262682699 0.220029423327802 -0.115650817214004 ENSG00000126091 ST3GAL3
ENST00000437753 0.329747027693659 0.0372042304687933 -0.238005994989613 ENSG00000229444 RP11-184I16.4
ENST00000533997 0.541921384201786 0.126436978430514 -0.138800634238128 ENSG00000126091 ST3GAL3
ENST00000469715 0.541921384201786 0.126436978430514 -0.138800634238128 ENSG00000126091 ST3GAL3
ENST00000490541 0.541921384201786 0.126436978430514 -0.138800634238128 ENSG00000126091 ST3GAL3
ENST00000528371 0.541921384201786 0.126436978430514 -0.138800634238128 ENSG00000126091 ST3GAL3
ENST00000530581 0.541921384201786 0.126436978430514 -0.138800634238128 ENSG00000126091 ST3GAL3
ENST00000531816 0.541921384201786 0.126436978430514 -0.138800634238128 ENSG00000126091 ST3GAL3
ENST00000531993 0.541921384201786 0.126436978430514 -0.138800634238128 ENSG00000126091 ST3GAL3
ENST00000533212 0.541921384201786 0.126436978430514 -0.138800634238128 ENSG00000126091 ST3GAL3
ENST00000533933 0.541921384201786 0.126436978430514 -0.138800634238128 ENSG00000126091 ST3GAL3
ENST00000372369 0.541921384201786 0.126436978430514 -0.138800634238128 ENSG00000126091 ST3GAL3
ENST00000372372 0.541921384201786 0.126436978430514 -0.138800634238128 ENSG00000126091 ST3GAL3
ENST00000372368 0.541921384201786 0.126436978430514 -0.138800634238128 ENSG00000126091 ST3GAL3
ENST00000372367 0.541921384201786 0.126436978430514 -0.138800634238128 ENSG00000126091 ST3GAL3
ENST00000372366 0.541921384201786 0.126436978430514 -0.138800634238128 ENSG00000126091 ST3GAL3
ENST00000372365 0.541921384201786 0.126436978430514 -0.138800634238128 ENSG00000126091 ST3GAL3
ENST00000361746 0.541921384201786 0.126436978430514 -0.138800634238128 ENSG00000126091 ST3GAL3
ENST00000332628 0.541921384201786 0.126436978430514 -0.138800634238128 ENSG00000126091 ST3GAL3
ENST00000531451 0.544547148951506 0.128112173968142 -0.138219177621326 ENSG00000126091 ST3GAL3
ENST00000372362 0.544547148951506 0.128112173968142 -0.138219177621326 ENSG00000126091 ST3GAL3
ENST00000361812 0.544547148951506 0.128112173968142 -0.138219177621326 ENSG00000126091 ST3GAL3
ENST00000461375 0.563357037682126 0.139390601502335 -0.149064288739366 ENSG00000126091 ST3GAL3
ENST00000490502 0.756398261120439 0.339952845830703 -0.103653113769613 ENSG00000126091 ST3GAL3
ENST00000495482 0.62450223499082 0.186701192397103 -0.16837231820631 ENSG00000126091 ST3GAL3
ENST00000446167 0.721940747158594 0.291167496299778 -0.14442822222149 ENSG00000237950 RP11-7O11.3
ENST00000445226 0.754657289456945 0.336592399118315 -0.131586969794155 ENSG00000237950 RP11-7O11.3
ENST00000412378 0.632084642635296 0.193756371682755 -0.174226152162136 ENSG00000237950 RP11-7O11.3
ENST00000372343 0.793702010296892 0.39831870048496 0.0653396560659031 ENSG00000117408 IPO13
ENST00000489061 0.840562143054032 0.492933131867092 -0.090040682502611 ENSG00000117408 IPO13
ENST00000489773 0.909820948514353 0.660746011739692 -0.0437530565101554 ENSG00000117408 IPO13
ENST00000492152 0.636454372730587 0.198177760381372 0.161263584444097 ENSG00000117408 IPO13
ENST00000480902 0.592013197209149 0.159437649119116 0.199349203056405 ENSG00000117408 IPO13
ENST00000372339 0.381102988042607 0.052312644873557 0.255360727447462 ENSG00000117408 IPO13
ENST00000486876 0.942594483056277 0.766635151362247 0.0418808816627243 ENSG00000117408 IPO13
ENST00000471934 0.949553696284114 0.790744612950687 0.0270790823717459 ENSG00000132768 DPH2
ENST00000476260 0.988757527224488 0.939934042551167 0.00768724157183861 ENSG00000132768 DPH2
ENST00000255108 0.746368402751574 0.324414986727405 0.0790091864601283 ENSG00000132768 DPH2
ENST00000412950 0.830722715650762 0.471532393719934 0.0603644900529152 ENSG00000132768 DPH2
ENST00000524776 0.830722715650762 0.471532393719934 0.0603644900529152 ENSG00000132768 DPH2
ENST00000495421 0.746368402751574 0.324414986727405 0.0790091864601283 ENSG00000132768 DPH2
ENST00000530988 0.860195643220466 0.538301862021426 0.0661531324458269 ENSG00000132768 DPH2
ENST00000527567 0.962309035040352 0.838344353722051 0.0202971995821543 ENSG00000132768 DPH2
ENST00000492306 0.986466828381569 0.928156271205484 0.00919587010823627 ENSG00000132768 DPH2
ENST00000490861 0.987589671128984 0.932737422303685 -0.00839662465190329 ENSG00000132768 DPH2
ENST00000396758 0.747704298473401 0.326324250362101 0.078577761560535 ENSG00000132768 DPH2
ENST00000477294 0.966407227969765 0.850715863979968 0.0183047480662622 ENSG00000132768 DPH2
ENST00000529729 0.928080473943166 0.713751457983761 -0.0361841826372514 ENSG00000132768 DPH2
ENST00000532140 0.959365985599338 0.826367214145151 0.0219365229139894 ENSG00000132768 DPH2
ENST00000534786 0.947038899955429 0.781696405795842 0.0289573239470131 ENSG00000132768 DPH2
ENST00000534655 0.880960481750712 0.585335559118411 -0.0632211961977458 ENSG00000132768 DPH2
ENST00000459879 0.923533437553131 0.700162875160935 0.0327730441865324 ENSG00000132768 DPH2
ENST00000527319 0.860233373754312 0.538491005627481 0.0550744680952373 ENSG00000132768 DPH2
ENST00000472505 0.529215586897254 0.11783067599362 -0.134967632599259 ENSG00000117410 ATP6V0B
ENST00000472174 0.819394129154182 0.450120763003942 -0.0647049055863813 ENSG00000117410 ATP6V0B
ENST00000532642 0.819950326000996 0.451205696477768 -0.0646345362196494 ENSG00000117410 ATP6V0B
ENST00000236067 0.819243341142974 0.449790708664732 -0.0648056179529767 ENSG00000117410 ATP6V0B
ENST00000471859 0.812562998066882 0.435831118164967 -0.0668139081793791 ENSG00000117410 ATP6V0B
ENST00000472277 0.671827552021658 0.234210888622685 -0.101398277435514 ENSG00000117410 ATP6V0B
ENST00000461670 0.56713977575837 0.141901928681597 -0.131191213382364 ENSG00000117410 ATP6V0B
ENST00000468183 0.819243341142974 0.449790708664732 -0.0648056179529767 ENSG00000117410 ATP6V0B
ENST00000473485 0.819243341142974 0.449790708664732 -0.0648056179529767 ENSG00000117410 ATP6V0B
ENST00000496131 0.56713977575837 0.142074982191696 -0.127070264330537 ENSG00000117410 ATP6V0B
ENST00000498208 0.47355632517735 0.0882367526670607 -0.151426367704369 ENSG00000117410 ATP6V0B
ENST00000532072 0.686197882610818 0.24915025138995 -0.11199612763349 ENSG00000117410 ATP6V0B
ENST00000498664 0.976448209027538 0.886310911806726 -0.0125402436417363 ENSG00000117410 ATP6V0B
ENST00000498543 0.889595418028221 0.608040326260518 0.072637486261242 ENSG00000117411 B4GALT2
ENST00000372324 0.5676794529399 0.142402265958184 0.170441105306272 ENSG00000117411 B4GALT2
ENST00000497866 0.838402697263167 0.487109893281601 0.0976710444878907 ENSG00000117411 B4GALT2
ENST00000434555 0.582412553463259 0.152505287110552 0.165487346640791 ENSG00000117411 B4GALT2
ENST00000356836 0.544254953913151 0.127820982169428 0.175053859930837 ENSG00000117411 B4GALT2
ENST00000309519 0.394691985651714 0.0565816866601039 0.227294887913801 ENSG00000117411 B4GALT2
ENST00000485678 0.361876194089283 0.0464530682224021 0.267043285399076 ENSG00000117411 B4GALT2
ENST00000481924 0.627443727499889 0.189437637359903 0.187125711133061 ENSG00000117411 B4GALT2
ENST00000486064 0.969188592282293 0.861293296724237 0.0223707656446727 ENSG00000159214 CCDC24
ENST00000372307 0.916387759582172 0.679780814766623 -0.0351499460913641 ENSG00000196517 SLC6A9
ENST00000372318 0.948410993837778 0.787590048338448 0.0345095276911834 ENSG00000159214 CCDC24
ENST00000460543 0.969739327915622 0.863026604566999 -0.0233736049582094 ENSG00000159214 CCDC24
ENST00000463846 0.948410993837778 0.787601193125343 0.0344993110141619 ENSG00000159214 CCDC24
ENST00000490563 0.948410993837778 0.787601193125343 0.0344993110141619 ENSG00000159214 CCDC24
ENST00000490064 0.904479193386352 0.643704505987059 0.0592464310012493 ENSG00000159214 CCDC24
ENST00000486504 0.93137798574263 0.723225597823892 0.0451521631976214 ENSG00000159214 CCDC24
ENST00000485811 0.961729643929457 0.836245381495693 0.0265356115507822 ENSG00000159214 CCDC24
ENST00000372306 0.924093837151596 0.70179554328017 -0.0313131546892471 ENSG00000196517 SLC6A9
ENST00000466180 0.931329843500985 0.723080720624196 0.0451201971758293 ENSG00000159214 CCDC24
ENST00000479055 0.943396702650752 0.770263825073729 0.0375744789678459 ENSG00000159214 CCDC24
ENST00000372310 0.890374616765981 0.610356900547145 -0.0417247878373316 ENSG00000196517 SLC6A9
ENST00000475075 0.91904653130021 0.68735730606197 -0.0340835443748151 ENSG00000196517 SLC6A9
ENST00000357730 0.912838671976841 0.668955610469139 -0.0372491961689488 ENSG00000196517 SLC6A9
ENST00000360584 0.912838671976841 0.668955610469139 -0.0372491961689488 ENSG00000196517 SLC6A9
ENST00000537678 0.915988419565746 0.678426055181406 -0.0369478264631215 ENSG00000196517 SLC6A9
ENST00000492434 0.97804978327823 0.894046826496796 -0.013546270764474 ENSG00000196517 SLC6A9
ENST00000528803 0.959625627991802 0.827533314014995 0.0245238737393452 ENSG00000196517 SLC6A9
ENST00000489764 0.969071449867071 0.860775031900613 -0.0180643054164032 ENSG00000196517 SLC6A9
ENST00000466926 0.975843272317406 0.884265657711412 -0.0149463474763238 ENSG00000196517 SLC6A9
ENST00000533007 0.899690636569777 0.633008852125483 -0.065147502091851 ENSG00000196517 SLC6A9
ENST00000361745 0.420174371053191 0.0663312847195262 0.132182162235922 ENSG00000178028 DMAP1
ENST00000446292 0.387186429526895 0.0543208176772433 0.135865987375622 ENSG00000178028 DMAP1
ENST00000440641 0.491498975123618 0.0970904756558137 0.120920921418019 ENSG00000178028 DMAP1
ENST00000436069 0.880482771207011 0.583946119962252 0.0553716811762583 ENSG00000178028 DMAP1
ENST00000437511 0.492780799943001 0.0977884021937965 0.11848349800662 ENSG00000178028 DMAP1
ENST00000475794 0.571255100930805 0.144707175845615 0.139203872264545 ENSG00000178028 DMAP1
ENST00000471829 0.527858803017698 0.116879371550022 0.113472413719238 ENSG00000178028 DMAP1
ENST00000487922 0.577828948801517 0.149473397181753 0.10437129145675 ENSG00000178028 DMAP1
ENST00000315913 0.420174371053191 0.0663312847195262 0.132182162235922 ENSG00000178028 DMAP1
ENST00000372289 0.420174371053191 0.0663312847195262 0.132182162235922 ENSG00000178028 DMAP1
ENST00000463950 0.87720563230984 0.576631182860284 0.0579870030892219 ENSG00000178028 DMAP1
ENST00000372290 0.537963760539364 0.123577923166145 0.123488622418935 ENSG00000178028 DMAP1
ENST00000488433 0.403449416880857 0.0601063560111668 0.143884331514692 ENSG00000178028 DMAP1
ENST00000483741 0.452966955747973 0.079196086122459 0.199109582551373 ENSG00000178028 DMAP1
ENST00000494092 0.590125321252052 0.157914146934396 0.181319619445396 ENSG00000178028 DMAP1
ENST00000372257 0.774973785248414 0.367234640340603 0.0635662294463541 ENSG00000117419 ERI3
ENST00000372259 0.793009225755617 0.396910796449629 0.0662412131903519 ENSG00000117419 ERI3
ENST00000456170 0.775891741894776 0.368435411486873 0.0707833301165791 ENSG00000117419 ERI3
ENST00000537474 0.766472681799715 0.354273370331834 0.0671168923387385 ENSG00000117419 ERI3
ENST00000489710 0.807065098244417 0.423919147909866 0.0650245208324969 ENSG00000117419 ERI3
ENST00000479101 0.82487945335717 0.46065475721091 0.0611400574930602 ENSG00000117419 ERI3
ENST00000462341 0.919956390209527 0.690239863725022 0.034973158651876 ENSG00000117419 ERI3
ENST00000452396 0.879641439995636 0.58265924366152 0.0425170095026305 ENSG00000117419 ERI3
ENST00000495828 0.790891393646391 0.393122729728204 0.06232886137722 ENSG00000117419 ERI3
ENST00000457571 0.97389839230682 0.878097818229729 0.0116860629121166 ENSG00000117419 ERI3
ENST00000355387 0.803291217092052 0.41557869019135 0.0505406854654989 ENSG00000187147 RNF220
ENST00000361799 0.803291217092052 0.41557869019135 0.0505406854654989 ENSG00000187147 RNF220
ENST00000372247 0.807065024505003 0.423697456241683 0.0496246695844576 ENSG00000187147 RNF220
ENST00000443020 0.799882511600754 0.408919496139027 0.0552055149628822 ENSG00000187147 RNF220
ENST00000453863 0.941195121897287 0.759752898650202 0.0302941773949265 ENSG00000187147 RNF220
ENST00000335497 0.81667389849486 0.444416437872065 0.0551737219495166 ENSG00000187147 RNF220
ENST00000440132 0.838517730995588 0.487336497829633 0.0492205233993006 ENSG00000187147 RNF220
ENST00000474064 0.848928618353919 0.513649547048334 0.0424051721577993 ENSG00000187147 RNF220
ENST00000471494 0.844256492732676 0.501990200693047 0.0507986665467012 ENSG00000187147 RNF220
ENST00000488865 0.933378183276761 0.729222996407123 0.0340948572946889 ENSG00000187147 RNF220
ENST00000497469 0.834438386103432 0.477694088785594 0.0526618177055278 ENSG00000187147 RNF220
ENST00000475378 0.840563636061859 0.493460070016916 0.0468549716289699 ENSG00000187147 RNF220
ENST00000484745 0.859488898793272 0.536728213912038 0.0397780683257189 ENSG00000187147 RNF220
ENST00000372242 0.849182583280781 0.514085156551781 0.041150262044897 ENSG00000126106 TMEM53
ENST00000372243 0.849182583280781 0.514085156551781 0.041150262044897 ENSG00000126106 TMEM53
ENST00000372244 0.849182583280781 0.514085156551781 0.041150262044897 ENSG00000126106 TMEM53
ENST00000495630 0.846128693562138 0.507076262300644 0.0415584118381865 ENSG00000126106 TMEM53
ENST00000474394 0.773012177399122 0.362845785307451 0.0601276763742789 ENSG00000187147 RNF220
ENST00000480686 0.873674520939192 0.568451661633713 0.0383861521685462 ENSG00000187147 RNF220
ENST00000474956 0.917500116466033 0.683101993366167 0.0312490927497396 ENSG00000187147 RNF220
ENST00000476724 0.845933322072017 0.506670021317049 -0.0944816270243149 ENSG00000126106 TMEM53
ENST00000468117 0.847541226188156 0.510344785246954 -0.0936658402439022 ENSG00000126106 TMEM53
ENST00000372237 0.848103249302119 0.512181623574571 -0.0932582373105759 ENSG00000126106 TMEM53
ENST00000424484 0.769267167685403 0.357490421341276 0.088630099694641 ENSG00000198520 C1orf228
ENST00000455805 0.947163568816269 0.782554826447082 0.0381191078874199 ENSG00000198520 C1orf228
ENST00000458657 0.781138634475719 0.376282748650623 0.0769117999632631 ENSG00000198520 C1orf228
ENST00000418644 0.770399872622944 0.358855069371714 -0.130119260724015 ENSG00000198520 C1orf228
ENST00000441519 0.947163568816269 0.782554826447082 0.0381191078874199 ENSG00000198520 C1orf228
ENST00000357508 0.781138634475719 0.376282748650623 0.0769117999632631 ENSG00000198520 C1orf228
ENST00000535358 0.781138634475719 0.376282748650623 0.0769117999632631 ENSG00000198520 C1orf228
ENST00000445071 0.772561998532582 0.362310425370368 -0.128704170240988 ENSG00000198520 C1orf228
ENST00000453711 0.772231462895921 0.361792626652628 -0.129416825196987 ENSG00000198520 C1orf228
ENST00000421398 0.705404297786102 0.272577000195507 0.105984738569233 ENSG00000198520 C1orf228
ENST00000444751 0.738848310485064 0.313429093050383 0.0981913125511266 ENSG00000198520 C1orf228
ENST00000434068 0.48780068291616 0.0949795405266432 0.168354156267853 ENSG00000198520 C1orf228
ENST00000434520 0.59232416271007 0.159885120713794 0.148427406795916 ENSG00000198520 C1orf228
ENST00000427321 0.817429129113663 0.446032502549603 0.0906233099645525 ENSG00000198520 C1orf228
ENST00000446792 0.789272427966442 0.390314406089778 0.103943202576151 ENSG00000198520 C1orf228
ENST00000444525 0.773426320001924 0.364319198709556 0.112351788849414 ENSG00000198520 C1orf228
ENST00000440383 0.722297080258104 0.291710201410589 0.127747371173692 ENSG00000198520 C1orf228
ENST00000427336 0.784588109030322 0.382401502585015 0.10547851828267 ENSG00000198520 C1orf228
ENST00000418779 0.986923558280758 0.930672169878199 0.0102820267627483 ENSG00000198520 C1orf228
ENST00000568406 0.965389288517927 0.846787864005339 0.0235195653542532 ENSG00000198520 C1orf228
ENST00000452259 0.561115240104434 0.137897819423306 0.210641576034422 ENSG00000142945 KIF2C
ENST00000372224 0.632428703604026 0.194399577489723 0.161805278453649 ENSG00000142945 KIF2C
ENST00000493027 0.561115240104434 0.137897819423306 0.210641576034422 ENSG00000142945 KIF2C
ENST00000372218 0.623175176802758 0.185234829969569 0.165223983872815 ENSG00000142945 KIF2C
ENST00000455186 0.617154114641894 0.180155270500465 0.191270515605238 ENSG00000142945 KIF2C
ENST00000372222 0.672994263197031 0.235417701121434 0.153435246291339 ENSG00000142945 KIF2C
ENST00000372217 0.719905945701934 0.288519805224808 0.135922907309169 ENSG00000142945 KIF2C
ENST00000428791 0.854212751752919 0.524553221624751 0.0737838450349285 ENSG00000225721 RP11-269F19.2
ENST00000497035 0.996321451377399 0.97983543564775 -0.0017452869244776 ENSG00000142937 RPS8
ENST00000396651 0.99419430327835 0.967785353567742 0.00278955357377607 ENSG00000142937 RPS8
ENST00000372209 0.994247016102328 0.968230407929391 0.00275135156015714 ENSG00000142937 RPS8
ENST00000470475 0.782726836460661 0.37952839065864 -0.0641281169842608 ENSG00000142937 RPS8
ENST00000485390 0.994247016102328 0.968380130636018 0.00273820619309548 ENSG00000142937 RPS8
ENST00000464658 0.771455181827845 0.360463222403096 0.0640308883904385 ENSG00000142937 RPS8
ENST00000484599 0.767915345212515 0.356046810018747 0.0645462092894814 ENSG00000142937 RPS8
ENST00000474582 0.572477916147087 0.145716370911405 0.106446550918355 ENSG00000142937 RPS8
ENST00000372201 0.00426945951720355 5.25904763633345e-05 0.238725073981085 ENSG00000173846 PLK3
ENST00000465443 0.00420809503881471 5.14655167635831e-05 0.239159559899389 ENSG00000173846 PLK3
ENST00000476731 0.0500144138197927 0.00136633610426778 0.215843154940441 ENSG00000173846 PLK3
ENST00000492398 0.0397027035774761 0.000968817134730667 0.213117934746963 ENSG00000173846 PLK3
ENST00000461358 0.323238861464683 0.0356609509122448 0.154411336143496 ENSG00000173846 PLK3
ENST00000461769 0.0331881372030293 0.000759134211110031 0.281482752103989 ENSG00000173846 PLK3
ENST00000493100 0.115830056019747 0.00517401019660373 0.215946939481823 ENSG00000173846 PLK3
ENST00000339355 0.531801066474268 0.119255103730253 0.161128231083017 ENSG00000188396 TCTEX1D4
ENST00000372200 0.116434612641001 0.00522770593063754 0.256383244099608 ENSG00000188396 TCTEX1D4
ENST00000450269 0.000177761411819539 1.19038672665152e-06 0.363726763117452 ENSG00000222009 BTBD19
ENST00000453418 0.000177761411819539 1.19038672665152e-06 0.363726763117452 ENSG00000222009 BTBD19
ENST00000409335 0.000187465846070706 1.26963847723544e-06 0.370622822597531 ENSG00000222009 BTBD19
ENST00000439563 0.000163867976274489 1.08764996512618e-06 0.364015307135346 ENSG00000222009 BTBD19
ENST00000485668 7.39207329112716e-05 4.24386384093628e-07 0.359029251690366 ENSG00000222009 BTBD19
ENST00000482715 0.000232338451147221 1.61086945075438e-06 0.373187427119662 ENSG00000222009 BTBD19
ENST00000475105 0.00157335189864387 1.53783275118991e-05 0.374980584133543 ENSG00000222009 BTBD19
ENST00000495433 0.00635341916926565 8.88522474504556e-05 0.379394296961289 ENSG00000222009 BTBD19
ENST00000489976 0.08321664527971 0.00297352340680556 0.336312013893232 ENSG00000222009 BTBD19
ENST00000464114 0.0102066690227924 0.000164570360635035 0.37803133306892 ENSG00000222009 BTBD19
ENST00000438067 0.372645234608741 0.0497416954322161 0.267635025942271 ENSG00000117425 PTCH2
ENST00000447098 0.856696953674921 0.529439939653079 0.0780046806920428 ENSG00000117425 PTCH2
ENST00000372192 0.684248896986845 0.247217451220824 -0.158181797575266 ENSG00000117425 PTCH2
ENST00000439363 0.617544668971984 0.180586703473464 -0.0966220092705671 ENSG00000070785 EIF2B3
ENST00000360403 0.773735715350588 0.36538113114477 -0.0573183909995787 ENSG00000070785 EIF2B3
ENST00000486491 0.870365022781035 0.560012603972142 -0.0560413537038635 ENSG00000070785 EIF2B3
ENST00000372183 0.855711887456873 0.527449028456972 -0.0441103459884196 ENSG00000070785 EIF2B3
ENST00000480675 0.906776178628685 0.652090201877092 0.0325757722558892 ENSG00000070785 EIF2B3
ENST00000477953 0.827845608776756 0.466778857961901 0.0549903418600575 ENSG00000070785 EIF2B3
ENST00000372182 0.942550808435542 0.766175846328136 0.024338294382574 ENSG00000070785 EIF2B3
ENST00000487532 0.914085189797173 0.672311512284315 0.0374423643100792 ENSG00000070785 EIF2B3
ENST00000497010 0.857899466919775 0.532385878638596 0.0639150640673126 ENSG00000070785 EIF2B3
ENST00000372168 0.884425218923173 0.595203808167487 0.0436947615761537 ENSG00000126107 HECTD3
ENST00000372172 0.917500116466033 0.683096994491017 -0.0332933057693307 ENSG00000126107 HECTD3
ENST00000486132 0.851877421006197 0.520171885330305 0.0605253812206761 ENSG00000126107 HECTD3
ENST00000486296 0.820923504761874 0.453017462890448 0.0685062670592075 ENSG00000126107 HECTD3
ENST00000466423 0.868301228290607 0.555599576320479 0.0528630799211316 ENSG00000126107 HECTD3
ENST00000487488 0.945304539979532 0.775632325842406 0.0291422620946745 ENSG00000126107 HECTD3
ENST00000484564 0.980927243065302 0.905844460812087 0.0150442268670891 ENSG00000126107 HECTD3
ENST00000246337 0.276919811565724 0.0253461890903546 -0.225724736987272 ENSG00000126088 UROD
ENST00000491773 0.535594606056054 0.121832746955014 -0.163623166988729 ENSG00000126088 UROD
ENST00000463092 0.533275821832985 0.120421048226038 -0.166085057112288 ENSG00000126088 UROD
ENST00000461035 0.534802525587795 0.121362686938791 -0.173331520642288 ENSG00000126088 UROD
ENST00000491300 0.462053605357244 0.083096648425893 -0.176977871307154 ENSG00000126088 UROD
ENST00000434478 0.430293646354846 0.0703173289977235 -0.186024394392366 ENSG00000126088 UROD
ENST00000494399 0.277793735168226 0.0255071959797334 -0.225674544755243 ENSG00000126088 UROD
ENST00000460334 0.530514758210082 0.118436960281811 -0.164524150032387 ENSG00000126088 UROD
ENST00000462688 0.454805641836193 0.0799215829441211 -0.178932121423136 ENSG00000126088 UROD
ENST00000460906 0.540757601470974 0.125566021906267 -0.161568969203236 ENSG00000126088 UROD
ENST00000490385 0.575971825127937 0.148013119820017 -0.152943911631683 ENSG00000126088 UROD
ENST00000469548 0.405366450713769 0.0607597126732622 -0.194120995226898 ENSG00000126088 UROD
ENST00000486699 0.409604030485151 0.0623185501357047 -0.193273281672291 ENSG00000126088 UROD
ENST00000478467 0.408009925758004 0.0615589536130291 -0.193917662566226 ENSG00000126088 UROD
ENST00000428106 0.425372747202832 0.0683574694192477 -0.189351542532318 ENSG00000126088 UROD
ENST00000496439 0.579805697146509 0.150922482263875 -0.152404905311312 ENSG00000126088 UROD
ENST00000473012 0.540346017068652 0.125073937991716 -0.162730894586415 ENSG00000126088 UROD
ENST00000472254 0.269886879621456 0.0241068432860565 -0.281168171077295 ENSG00000126088 UROD
ENST00000466193 0.268929354314426 0.0238868932702549 -0.301277455216852 ENSG00000126088 UROD
ENST00000465678 0.339069693016645 0.0399026764221816 -0.276534394364464 ENSG00000126088 UROD
ENST00000359600 0.554706134092544 0.133937119060461 -0.163427721649609 ENSG00000162415 ZSWIM5
ENST00000464588 0.666978894459135 0.229937508482069 -0.122727987330778 ENSG00000162415 ZSWIM5
ENST00000528332 0.991345857891257 0.953365046452087 0.00537798665364479 ENSG00000132781 MUTYH
ENST00000529984 0.991345857891257 0.953365046452087 0.00537798665364479 ENSG00000132781 MUTYH
ENST00000372110 0.997265296206567 0.986367059332927 0.00157903998377876 ENSG00000132781 MUTYH
ENST00000372115 0.992872689592983 0.963654947293711 0.0041837259336596 ENSG00000132781 MUTYH
ENST00000481571 0.997265296206567 0.986367059332927 0.00157903998377876 ENSG00000132781 MUTYH
ENST00000372098 0.997265296206567 0.986367059332927 0.00157903998377876 ENSG00000132781 MUTYH
ENST00000355498 0.963712612476416 0.841735341363578 -0.0192040800520068 ENSG00000132781 MUTYH
ENST00000475516 0.968811624213903 0.859564520364881 -0.0169927702391416 ENSG00000132781 MUTYH
ENST00000485271 0.918978024843919 0.686825631746819 0.0567746056334768 ENSG00000132781 MUTYH
ENST00000372104 0.975940840855113 0.884750156554024 -0.0140129712427797 ENSG00000132781 MUTYH
ENST00000448481 0.975940840855113 0.884750156554024 -0.0140129712427797 ENSG00000132781 MUTYH
ENST00000456914 0.977860557418663 0.89282424565208 -0.0130214378706744 ENSG00000132781 MUTYH
ENST00000354383 0.968811624213903 0.859564520364881 -0.0169927702391416 ENSG00000132781 MUTYH
ENST00000488731 0.975621489754785 0.882826458041368 -0.0141788697084242 ENSG00000132781 MUTYH
ENST00000372100 0.963712612476416 0.841735341363578 -0.0192040800520068 ENSG00000132781 MUTYH
ENST00000450313 0.992872689592983 0.963654947293711 0.0041837259336596 ENSG00000132781 MUTYH
ENST00000531105 0.955654453799569 0.811676291906849 -0.0228906245161238 ENSG00000132781 MUTYH
ENST00000467459 0.820380446617028 0.451878939132508 0.0922921430061425 ENSG00000132781 MUTYH
ENST00000482094 0.943322410756 0.770121457213173 0.0372150332266416 ENSG00000132781 MUTYH
ENST00000529892 0.790853142040665 0.39284574184207 0.108251461989059 ENSG00000132781 MUTYH
ENST00000533178 0.941022922127063 0.759027552641851 0.0314229898782678 ENSG00000132781 MUTYH
ENST00000528013 0.983353487555344 0.915598794310324 -0.0101912698614224 ENSG00000132781 MUTYH
ENST00000412971 0.967514830488706 0.855093340290809 -0.017167466782431 ENSG00000132781 MUTYH
ENST00000462388 0.729142987699338 0.300605347855042 0.131875160890775 ENSG00000132781 MUTYH
ENST00000466231 0.904479027759986 0.643673681656166 0.0641179532380673 ENSG00000132781 MUTYH
ENST00000470256 0.945463582130841 0.776321709402689 -0.0280609688265451 ENSG00000132781 MUTYH
ENST00000461495 0.994526471002559 0.97064794570414 -0.00352141038017134 ENSG00000132781 MUTYH
ENST00000435155 0.938503652328498 0.746954318908716 -0.0317068523708716 ENSG00000132781 MUTYH
ENST00000467940 0.97689715443613 0.888364546535011 -0.0131234751253918 ENSG00000132781 MUTYH
ENST00000478796 0.731041448661137 0.302615648836084 0.126453448442914 ENSG00000132781 MUTYH
ENST00000525160 0.996913695194675 0.98316671008194 -0.00202058635308062 ENSG00000132781 MUTYH
ENST00000479746 0.873390775521204 0.566731915981507 -0.057772753718299 ENSG00000132781 MUTYH
ENST00000492494 0.87990014272772 0.583128800074672 -0.0550645101797979 ENSG00000132781 MUTYH
ENST00000483642 0.942310598351704 0.765024205185888 -0.0287224446375111 ENSG00000132781 MUTYH
ENST00000481139 0.909979425708249 0.661366133980924 -0.042490602129767 ENSG00000132781 MUTYH
ENST00000485484 0.826026584069379 0.463320804379762 -0.0738317399207417 ENSG00000132781 MUTYH
ENST00000476789 0.8919088955718 0.61450992022122 -0.0483542915345875 ENSG00000132781 MUTYH
ENST00000462387 0.836704160412626 0.483100474188817 -0.0670025582117408 ENSG00000132781 MUTYH
ENST00000474703 0.725214388429371 0.295190713676578 -0.10572883032623 ENSG00000132781 MUTYH
ENST00000483127 0.650276111879314 0.212246728374652 -0.126131081802868 ENSG00000132781 MUTYH
ENST00000534453 0.781970814224828 0.377987107765076 -0.0929872558043456 ENSG00000132781 MUTYH
ENST00000372090 0.99844751389054 0.992631826633299 -0.000874273549822944 ENSG00000132773 TOE1
ENST00000477731 0.949829909273871 0.791840856435633 -0.0290476140200446 ENSG00000132773 TOE1
ENST00000539779 0.968562669104063 0.858860658134813 -0.0174941839774957 ENSG00000132773 TOE1
ENST00000471337 0.990423555164765 0.948820238837222 0.00693817122724035 ENSG00000132773 TOE1
ENST00000495703 0.980134540722199 0.902383524294394 0.0120696289995668 ENSG00000132773 TOE1
ENST00000460057 0.91466638567196 0.674666144727557 -0.0524316669542222 ENSG00000132773 TOE1
ENST00000372084 0.687564388255913 0.250734899068666 -0.0997016689338351 ENSG00000070759 TESK2
ENST00000372086 0.547502307165576 0.129837798662568 -0.125963476895568 ENSG00000070759 TESK2
ENST00000341771 0.547502307165576 0.129837798662568 -0.125963476895568 ENSG00000070759 TESK2
ENST00000486676 0.549164407734696 0.130729826382651 -0.125615862366735 ENSG00000070759 TESK2
ENST00000538496 0.541343323760575 0.125981426482937 -0.128108586996377 ENSG00000070759 TESK2
ENST00000493974 0.633829189696345 0.195363230584177 -0.13221502256145 ENSG00000070759 TESK2
ENST00000451835 0.452143583412422 0.0788165561782161 -0.161808271092558 ENSG00000070759 TESK2
ENST00000415578 0.892073510813695 0.614918915506393 -0.0700473801325613 ENSG00000236624 CCDC163P
ENST00000515561 0.880796444342731 0.584787751974788 -0.0760794435633639 ENSG00000236624 CCDC163P
ENST00000502793 0.980945185337428 0.905945665018508 -0.0168043512604309 ENSG00000236624 CCDC163P
ENST00000490551 0.815001659349268 0.440974382248883 -0.107833726441708 ENSG00000236624 CCDC163P
ENST00000432082 0.932176273781029 0.725567648061034 -0.049527941526133 ENSG00000236624 CCDC163P
ENST00000514299 0.932176273781029 0.725567648061034 -0.049527941526133 ENSG00000236624 CCDC163P
ENST00000486476 0.957703685904961 0.818750461179894 -0.0325703608238025 ENSG00000236624 CCDC163P
ENST00000401061 0.0252468226404914 0.000528332510655418 0.36126058456163 ENSG00000132763 MMACHC
ENST00000477188 0.813195301397991 0.436989006221602 0.110270725587244 ENSG00000132763 MMACHC
ENST00000262746 4.09937075049395e-07 1.25819868303822e-09 0.540761049646151 ENSG00000117450 PRDX1
ENST00000319248 4.1129661332483e-07 1.26584905090249e-09 0.540738137698565 ENSG00000117450 PRDX1
ENST00000372079 4.08715059392679e-07 1.25099223387292e-09 0.540903011403521 ENSG00000117450 PRDX1
ENST00000447184 1.36781103778833e-06 4.74171409058271e-09 0.531712569886409 ENSG00000117450 PRDX1
ENST00000424390 1.41384215640675e-06 4.91351787114431e-09 0.531170535502547 ENSG00000117450 PRDX1
ENST00000483583 1.30321054002745e-05 5.97226779990595e-08 0.512198882865065 ENSG00000117450 PRDX1
ENST00000372070 0.661119843991989 0.223622050912673 0.0707643414676531 ENSG00000117448 AKR1A1
ENST00000434299 0.862746860764111 0.543610034759469 0.0385432779510538 ENSG00000117448 AKR1A1
ENST00000496999 0.83330994772386 0.475692977971643 0.0466137639789433 ENSG00000117448 AKR1A1
ENST00000476957 0.882596083330083 0.590241373393952 0.0329691582392321 ENSG00000117448 AKR1A1
ENST00000481885 0.902108149266072 0.638629228366377 0.0310470646608878 ENSG00000117448 AKR1A1
ENST00000351829 0.686415133645636 0.24941054663747 0.0680942010389827 ENSG00000117448 AKR1A1
ENST00000471651 0.946994811778448 0.781396125152991 0.0189354276740006 ENSG00000117448 AKR1A1
ENST00000497973 0.630561072186701 0.192213129516633 0.0936932061759574 ENSG00000117448 AKR1A1
ENST00000473038 0.546223353253591 0.128845863573713 0.117621996526245 ENSG00000117448 AKR1A1
ENST00000495913 0.580604670544086 0.151303829432032 0.114163014045503 ENSG00000117448 AKR1A1
ENST00000487654 0.512537381617314 0.108108105606345 0.127080797064819 ENSG00000117448 AKR1A1
ENST00000475919 0.186326010741949 0.0119370270008603 0.213544085156857 ENSG00000117448 AKR1A1
ENST00000475985 0.0601311612356522 0.00177289295048607 0.301226824708285 ENSG00000117448 AKR1A1
ENST00000437901 0.402280177959941 0.059620600774315 0.119319625594047 ENSG00000132780 NASP
ENST00000437362 0.404676589104293 0.060549225676753 0.119008834022757 ENSG00000132780 NASP
ENST00000464190 0.390063871715706 0.0551222359606049 0.133089488268432 ENSG00000132780 NASP
ENST00000528084 0.375875986562179 0.0506178814405667 0.138583638237629 ENSG00000132780 NASP
ENST00000527359 0.532788367465555 0.119932052582052 0.0950381396383798 ENSG00000132780 NASP
ENST00000525515 0.494130878683502 0.0983248169352966 0.108074236769928 ENSG00000132780 NASP
ENST00000453748 0.449022463720019 0.0775529032418096 0.110681545339945 ENSG00000132780 NASP
ENST00000402363 0.408013759391129 0.0615694729335713 0.106724578638656 ENSG00000132780 NASP
ENST00000537798 0.408238101141408 0.0618577941982928 0.106625622822789 ENSG00000132780 NASP
ENST00000527470 0.432825397898767 0.0712915832780967 0.125643693030368 ENSG00000132780 NASP
ENST00000529333 0.423845736217385 0.0678309615030344 0.1259388078414 ENSG00000132780 NASP
ENST00000531532 0.292112816480479 0.0285666427277688 0.167055632497077 ENSG00000132780 NASP
ENST00000530840 0.452537747173345 0.0790022383152025 0.146945019071436 ENSG00000132780 NASP
ENST00000528238 0.480324005674699 0.0912343243699949 0.100631118481149 ENSG00000132780 NASP
ENST00000534101 0.432208950903584 0.0711505483617244 0.125079265540505 ENSG00000132780 NASP
ENST00000350030 0.368301304778737 0.0484972866353991 0.110910631599335 ENSG00000132780 NASP
ENST00000470768 0.371877071935362 0.0495165310631443 0.133585111360472 ENSG00000132780 NASP
ENST00000372052 0.408169121357206 0.0618269562508462 0.106626191711626 ENSG00000132780 NASP
ENST00000351223 0.408169121357206 0.0618269562508462 0.106626191711626 ENSG00000132780 NASP
ENST00000530073 0.534469535070345 0.121155778290187 0.0972652300276691 ENSG00000132780 NASP
ENST00000481782 0.538443303124258 0.123850609775872 0.0995806168224541 ENSG00000132780 NASP
ENST00000531612 0.627129488671537 0.1891342251335 0.0869471768712423 ENSG00000132780 NASP
ENST00000527932 0.739138004905427 0.313826784397937 0.0780683197223666 ENSG00000132780 NASP
ENST00000534450 0.625238128575918 0.187327622196869 0.0926723296262375 ENSG00000132780 NASP
ENST00000472408 0.494139749150379 0.0984007511679291 0.188354139449331 ENSG00000132780 NASP
ENST00000491755 0.939562595965412 0.751571832509376 -0.0358146103039396 ENSG00000159588 CCDC17
ENST00000482416 0.939488010667462 0.750934766448874 -0.0359102568508577 ENSG00000159588 CCDC17
ENST00000372044 0.945291796731693 0.775591657827429 -0.03235767108179 ENSG00000159588 CCDC17
ENST00000421127 0.926308325368722 0.708629393374363 -0.0424475163323431 ENSG00000159588 CCDC17
ENST00000343901 0.9202454260681 0.691160570785298 -0.0451634336019071 ENSG00000159588 CCDC17
ENST00000528266 0.898168223053972 0.629067090189193 -0.0551604296380093 ENSG00000159588 CCDC17
ENST00000445048 0.883331789886112 0.592363328988309 -0.0607000527820942 ENSG00000159588 CCDC17
ENST00000479529 0.781637594960303 0.377483491034529 -0.102237659048354 ENSG00000159588 CCDC17
ENST00000464739 0.498085382073566 0.100206691744175 -0.21736402463944 ENSG00000159588 CCDC17
ENST00000525599 0.538756116137583 0.124018223233666 0.21164887826024 ENSG00000159588 CCDC17
ENST00000479235 0.975671730210348 0.882998552569908 -0.00838622411363774 ENSG00000159592 GPBP1L1
ENST00000290795 0.82635075197134 0.463994878074537 -0.0276449278691327 ENSG00000159592 GPBP1L1
ENST00000355105 0.829493242715684 0.469737782934971 -0.0272774194247347 ENSG00000159592 GPBP1L1
ENST00000467032 0.575048227234428 0.147366300706451 0.109140682309236 ENSG00000159592 GPBP1L1
ENST00000487436 0.985216388537471 0.923942094397429 -0.0068264044098195 ENSG00000159592 GPBP1L1
ENST00000468724 0.965589526169453 0.848107408708624 0.0137542864333235 ENSG00000159592 GPBP1L1
ENST00000498128 0.988515428822924 0.938322807262684 0.00546536993778672 ENSG00000159592 GPBP1L1
ENST00000432472 0.375408614137156 0.0504619103904622 0.279030624872263 ENSG00000225447 RPS15AP10
ENST00000437848 0.840876321710922 0.49407438359969 -0.0904815701813617 ENSG00000234329 RP11-767N6.2
ENST00000496278 0.911962532985625 0.666505594119499 0.0378277352989298 ENSG00000159592 GPBP1L1
ENST00000495616 0.940455640348042 0.756464042210137 0.0289976621821948 ENSG00000159592 GPBP1L1
ENST00000488278 0.90351751163592 0.64168307184722 -0.0220905277218396 ENSG00000159592 GPBP1L1
ENST00000480941 0.908457818488923 0.657904122866279 -0.0211402317380357 ENSG00000159592 GPBP1L1
ENST00000480083 0.915666010915731 0.67713998983739 -0.0199041031393907 ENSG00000159592 GPBP1L1
ENST00000493083 0.83324661170494 0.475386899809337 -0.0351242014914471 ENSG00000159592 GPBP1L1
ENST00000460859 0.844652529227661 0.503485587337692 -0.0343328103308723 ENSG00000159592 GPBP1L1
ENST00000372025 0.658637243645364 0.221313404989506 0.0930369317689713 ENSG00000159596 TMEM69
ENST00000496366 0.615972969846934 0.179026421455301 0.105826614001084 ENSG00000159596 TMEM69
ENST00000359942 0.474554418093712 0.0885872363462667 -0.159844294588021 ENSG00000197429 IPP
ENST00000430643 0.311949690058434 0.0328170968437222 -0.301702254995145 ENSG00000230896 RP11-767N6.7
ENST00000495072 0.980834028555575 0.905230283946251 -0.0143909219646827 ENSG00000197429 IPP
ENST00000396478 0.605166087784033 0.170356043868906 -0.140674797617121 ENSG00000197429 IPP
ENST00000470809 0.580067046507357 0.15104726567439 -0.152943930342479 ENSG00000086015 MAST2
ENST00000372009 0.992261979383373 0.959272173677353 0.00342735575861166 ENSG00000086015 MAST2
ENST00000361297 0.992202202223909 0.959032458019872 0.00344643769531973 ENSG00000086015 MAST2
ENST00000372008 0.81548995191437 0.442009913459305 0.0570094496096902 ENSG00000086015 MAST2
ENST00000482881 0.651330819560764 0.213387902651801 0.137376909618812 ENSG00000086015 MAST2
ENST00000467367 0.446668361033974 0.0767788464093526 0.252156316169766 ENSG00000086015 MAST2
ENST00000477968 0.931769470655341 0.724222882890529 0.0501927991674926 ENSG00000086015 MAST2
ENST00000262741 0.788723858334272 0.389242275914872 -0.104528031498132 ENSG00000117461 PIK3R3
ENST00000372006 0.790340825891934 0.391806322452292 -0.103741104266232 ENSG00000117461 PIK3R3
ENST00000340332 0.787785513546967 0.387664808391253 -0.104715823131526 ENSG00000117461 PIK3R3
ENST00000354242 0.787785513546967 0.387664808391253 -0.104715823131526 ENSG00000117461 PIK3R3
ENST00000420542 0.787785513546967 0.387664808391253 -0.104715823131526 ENSG00000117461 PIK3R3
ENST00000488808 0.941334443177239 0.760326363744166 -0.0431673068113434 ENSG00000117461 PIK3R3
ENST00000540385 0.461327524237944 0.082673855383641 -0.214240014999613 ENSG00000117461 PIK3R3
ENST00000423209 0.533998011604686 0.120895668882448 -0.192475657379459 ENSG00000117461 PIK3R3
ENST00000493202 0.542181806133873 0.126566547222986 -0.189229455530074 ENSG00000117461 PIK3R3
ENST00000425892 0.519547071295241 0.112001117187313 -0.199158432750176 ENSG00000117461 PIK3R3
ENST00000396420 0.737086134767369 0.310918621190404 -0.0795122229187388 ENSG00000085998 POMGNT1
ENST00000371984 0.746502523217088 0.32476627466208 -0.0792151170257453 ENSG00000085998 POMGNT1
ENST00000371992 0.737086134767369 0.310918621190404 -0.0795122229187388 ENSG00000085998 POMGNT1
ENST00000475642 0.632135164717334 0.193887023848274 -0.162355390629634 ENSG00000085998 POMGNT1
ENST00000535522 0.732171528759897 0.304038437489831 -0.0855680131932851 ENSG00000085998 POMGNT1
ENST00000371986 0.746405472350761 0.324437410354341 -0.0792581537918186 ENSG00000085998 POMGNT1
ENST00000480972 0.97573987438984 0.883631663380569 0.0192948117402289 ENSG00000085998 POMGNT1
ENST00000485714 0.877345150974537 0.576944474609876 -0.0611723962419545 ENSG00000085998 POMGNT1
ENST00000463030 0.754412709602342 0.33625307471581 0.13567539214815 ENSG00000085998 POMGNT1
ENST00000477114 0.952789553968276 0.801318305256891 0.0313901954051084 ENSG00000085998 POMGNT1
ENST00000497439 0.918697261397208 0.685812054138014 -0.0449347311030797 ENSG00000085998 POMGNT1
ENST00000489985 0.49958044725044 0.101064494390601 -0.201576899285322 ENSG00000085998 POMGNT1
ENST00000442598 0.89737858649984 0.626930852905576 -0.0571125390323157 ENSG00000085999 RAD54L
ENST00000371975 0.894050594794522 0.619957139798872 -0.0582246490945751 ENSG00000085999 RAD54L
ENST00000496156 0.913094119393985 0.669962189273995 0.0339059193203343 ENSG00000132128 LRRC41
ENST00000488942 0.946931140882549 0.781100095055548 -0.0360055759855079 ENSG00000085999 RAD54L
ENST00000459678 0.883006308716737 0.591546258043049 -0.072030620017266 ENSG00000085999 RAD54L
ENST00000343304 0.9366110614243 0.739110281330086 0.0182048436489014 ENSG00000132128 LRRC41
ENST00000472710 0.967525275136203 0.855296478584232 0.0102736726816795 ENSG00000132128 LRRC41
ENST00000498402 0.997558443508472 0.987363985446116 -0.00106525244623392 ENSG00000132128 LRRC41
ENST00000469150 0.849535174923165 0.51507475975067 0.0642992524059381 ENSG00000132128 LRRC41
ENST00000311672 0.599620974612369 0.165584303281658 0.0880852075210774 ENSG00000173660 UQCRH
ENST00000489056 0.599620974612369 0.165584303281658 0.0880852075210774 ENSG00000173660 UQCRH
ENST00000486951 0.640956315540043 0.202076417392742 0.0873386336952845 ENSG00000173660 UQCRH
ENST00000496387 0.599620974612369 0.165584303281658 0.0880852075210774 ENSG00000173660 UQCRH
ENST00000460947 0.532788367465555 0.119930469494407 0.111476362529854 ENSG00000173660 UQCRH
ENST00000474844 0.967493531738548 0.855037849141018 -0.0130185441659647 ENSG00000117481 NSUN4
ENST00000307089 0.991324151319324 0.952666951810702 0.00401721954399502 ENSG00000117481 NSUN4
ENST00000486270 0.971344819833834 0.86911009997849 0.0122090360179574 ENSG00000117481 NSUN4
ENST00000536062 0.977766690433549 0.892266875497692 -0.00979533540637483 ENSG00000117481 NSUN4
ENST00000469918 0.947517870100528 0.784043598185408 0.0210685840812185 ENSG00000117481 NSUN4
ENST00000472157 0.982842503678696 0.913480613964386 -0.0136590005373364 ENSG00000117481 NSUN4
ENST00000471871 0.999190621274379 0.995743166189267 0.000383120960723626 ENSG00000117481 NSUN4
ENST00000537428 0.992595593615412 0.961551802374746 0.00349509992112479 ENSG00000117481 NSUN4
ENST00000498008 0.985119217331468 0.923467518369213 -0.00680670573452957 ENSG00000117481 NSUN4
ENST00000495427 0.984303624928342 0.91906234209642 -0.00724730817293759 ENSG00000117481 NSUN4
ENST00000475281 0.704605578122305 0.271145346355139 0.114032982749878 ENSG00000117481 NSUN4
ENST00000243167 0.688866668387541 0.252446597964427 0.138850437709369 ENSG00000117480 FAAH
ENST00000468718 0.088173333267274 0.00328105893049186 0.418863243733254 ENSG00000117480 FAAH
ENST00000493735 0.408043222752029 0.0616428348097224 0.258783295263315 ENSG00000117480 FAAH
ENST00000484697 0.925421697458724 0.70630212820384 -0.05018936479929 ENSG00000117480 FAAH
ENST00000493636 0.844359874927175 0.502767865663283 -0.0951396023431115 ENSG00000117480 FAAH
ENST00000602433 0.627710501394592 0.189820462352055 0.101870328463417 ENSG00000269956 MKNK1-AS1
ENST00000342571 0.575635966096381 0.147765918928669 0.0938644423615671 ENSG00000079277 MKNK1
ENST00000371946 0.210243921894922 0.0148132459723547 0.138371464702577 ENSG00000079277 MKNK1
ENST00000341183 0.211201042761302 0.014944255841071 0.138194238148349 ENSG00000079277 MKNK1
ENST00000371944 0.575635966096381 0.147765918928669 0.0938644423615671 ENSG00000079277 MKNK1
ENST00000371945 0.21141484062102 0.0149743985785261 0.138096773005128 ENSG00000079277 MKNK1
ENST00000524749 0.650714564845719 0.212776063674008 0.110070724551189 ENSG00000079277 MKNK1
ENST00000528077 0.221760700541407 0.0163822037763615 0.133718288112484 ENSG00000079277 MKNK1
ENST00000428112 0.195545607721582 0.0129523749326519 0.137101667610988 ENSG00000079277 MKNK1
ENST00000532897 0.845785802775346 0.506327050158842 0.0513806007470467 ENSG00000079277 MKNK1
ENST00000530528 0.908170397744779 0.655734208799206 0.0490465230088709 ENSG00000079277 MKNK1
ENST00000531355 0.219645083933845 0.0160754869918945 0.131636882137755 ENSG00000079277 MKNK1
ENST00000470237 0.952692246418739 0.800796569893533 0.0231172172281049 ENSG00000079277 MKNK1
ENST00000524417 0.939839071623939 0.753444675208863 -0.0337057992717607 ENSG00000079277 MKNK1
ENST00000460098 0.983011850452759 0.914110788193818 0.0110183350124909 ENSG00000079277 MKNK1
ENST00000532783 0.629657719132974 0.191610110077628 0.0937523081049509 ENSG00000079277 MKNK1
ENST00000496619 0.179463299967759 0.011142293156872 0.144093255780139 ENSG00000079277 MKNK1
ENST00000528237 0.700798466411661 0.267639005080595 0.0894874897572835 ENSG00000079277 MKNK1
ENST00000526513 0.133932370578988 0.00664735787011633 0.15469967974262 ENSG00000079277 MKNK1
ENST00000484301 0.308237459830631 0.0318349587539626 0.128981837184967 ENSG00000079277 MKNK1
ENST00000545730 0.390333346488358 0.0551951880161604 0.0918074032500092 ENSG00000079277 MKNK1
ENST00000486716 0.298941410017122 0.0299851352585873 0.130477826146942 ENSG00000079277 MKNK1
ENST00000480531 0.923632049832838 0.700628908424414 0.0365501976917169 ENSG00000079277 MKNK1
ENST00000529170 0.169496648339721 0.0100210066172752 0.149227386860517 ENSG00000079277 MKNK1
ENST00000531769 0.40524147655752 0.0607159800845459 0.0903790111869905 ENSG00000079277 MKNK1
ENST00000465783 0.353924181943516 0.0439899000132721 0.140693393419567 ENSG00000079277 MKNK1
ENST00000474868 0.336549666448899 0.0392043391592776 0.144266468374835 ENSG00000079277 MKNK1
ENST00000532110 0.379756775768729 0.0517880483871037 0.137102488865087 ENSG00000079277 MKNK1
ENST00000477883 0.589419948679042 0.157454603565731 0.180337827938084 ENSG00000079277 MKNK1
ENST00000525888 0.0839572875409316 0.00302266111735256 0.18809870990172 ENSG00000079277 MKNK1
ENST00000468852 0.260817169781578 0.0224430168449343 0.183581069230597 ENSG00000079277 MKNK1
ENST00000319928 0.77550101663173 0.368035956213174 0.0568726075877061 ENSG00000142961 MOB3C
ENST00000271139 0.702919802237791 0.269338200122551 0.0713375537138576 ENSG00000142961 MOB3C
ENST00000371940 0.771748166596926 0.361112340470492 0.0562693313725968 ENSG00000142961 MOB3C
ENST00000477318 0.90039414636927 0.634542358309651 -0.0361044781034067 ENSG00000142961 MOB3C
ENST00000576409 0.673223515014229 0.235619691865934 -0.097845093843849 ENSG00000123472 ATPAF1
ENST00000371937 0.673192478191387 0.235564397136261 -0.0978535905428489 ENSG00000123472 ATPAF1
ENST00000574428 0.673192478191387 0.235564397136261 -0.0978535905428489 ENSG00000123472 ATPAF1
ENST00000492233 0.954538003396331 0.807866665476981 0.0268293701341134 ENSG00000123472 ATPAF1
ENST00000526821 0.76938986526121 0.35763260203547 -0.0834966853553072 ENSG00000123472 ATPAF1
ENST00000542495 0.783633964678735 0.381185236136678 -0.0804622874551385 ENSG00000123472 ATPAF1
ENST00000529214 0.783633964678735 0.381185236136678 -0.0804622874551385 ENSG00000123472 ATPAF1
ENST00000329231 0.786327725886421 0.385378441832558 -0.0802279449181258 ENSG00000123472 ATPAF1
ENST00000534216 0.754805453887503 0.337067753991927 -0.0963548585977701 ENSG00000123472 ATPAF1
ENST00000532925 0.653460611179542 0.215841413596347 -0.119597340493559 ENSG00000123472 ATPAF1
ENST00000474020 0.599902237024904 0.165935586218252 -0.165008601897156 ENSG00000123472 ATPAF1
ENST00000487193 0.630605433135405 0.192290135626915 -0.152125031284751 ENSG00000123472 ATPAF1
ENST00000544071 0.992699069656583 0.962812031770443 -0.00230693683473526 ENSG00000159658 EFCAB14
ENST00000525633 0.895233715689843 0.62274130074535 -0.0601542895464502 ENSG00000123472 ATPAF1
ENST00000460928 0.944824771143401 0.774529432964117 -0.0399080154418981 ENSG00000123472 ATPAF1
ENST00000564071 0.773426320001924 0.364058948798465 -0.128809033466045 ENSG00000186118 TEX38
ENST00000442839 0.871297635150882 0.562075199603754 0.0355160706220958 ENSG00000228237 EFCAB14-AS1
ENST00000418985 0.875870480164635 0.574133210833208 0.0345292720865107 ENSG00000228237 EFCAB14-AS1
ENST00000371933 0.997186612526464 0.985813168727619 0.000921602313514677 ENSG00000159658 EFCAB14
ENST00000479745 0.969307142517526 0.86158267239619 -0.0119438586632825 ENSG00000159658 EFCAB14
ENST00000487741 0.978818196376016 0.896974575636496 -0.00893041099126903 ENSG00000159658 EFCAB14
ENST00000481623 0.890681687203947 0.611209315409422 -0.0384472602201416 ENSG00000159658 EFCAB14
ENST00000459797 0.98283879084839 0.913420064626312 0.0111890522318583 ENSG00000159658 EFCAB14
ENST00000484461 0.943015001965028 0.767951169288823 -0.0197225196264117 ENSG00000159658 EFCAB14
ENST00000371884 0.85866119905042 0.534760717108942 0.085103318571406 ENSG00000162367 TAL1
ENST00000371883 0.911995085919899 0.666672566166354 0.0600237753681798 ENSG00000162367 TAL1
ENST00000294339 0.911995085919899 0.666672566166354 0.0600237753681798 ENSG00000162367 TAL1
ENST00000464796 0.621900960676227 0.183926322211976 0.18954005361041 ENSG00000162367 TAL1
ENST00000337817 0.940830993137494 0.758463947245238 -0.0412266376105843 ENSG00000123473 STIL
ENST00000360380 0.940830993137494 0.758463947245238 -0.0412266376105843 ENSG00000123473 STIL
ENST00000371877 0.940830993137494 0.758463947245238 -0.0412266376105843 ENSG00000123473 STIL
ENST00000243182 0.883445017004742 0.592960728848296 -0.0729451137196275 ENSG00000123473 STIL
ENST00000396221 0.883445017004742 0.592960728848296 -0.0729451137196275 ENSG00000123473 STIL
ENST00000447475 0.926018868143538 0.707989511118692 -0.0520752703375331 ENSG00000123473 STIL
ENST00000418131 0.828347891158779 0.467767570870224 -0.101128898310965 ENSG00000123473 STIL
ENST00000371873 0.899696676779948 0.633051137636541 0.0336792497192286 ENSG00000162368 CMPK1
ENST00000371871 0.981565978655259 0.908158089239467 -0.00811170886294288 ENSG00000162368 CMPK1
ENST00000471289 0.407284708591499 0.0613492608739118 -0.192618776834766 ENSG00000162368 CMPK1
ENST00000450808 0.987790166155585 0.933436672828573 -0.00606188041344941 ENSG00000162368 CMPK1
ENST00000371870 0.852399267525082 0.52141436888788 -0.0515701651505147 ENSG00000162368 CMPK1
ENST00000420876 0.85546281106819 0.526974918064078 -0.0875868502588757 ENSG00000225762 RP11-511I2.2
ENST00000371847 0.847951473229596 0.511653072931064 -0.088961694452933 ENSG00000132122 SPATA6
ENST00000371843 0.82949488696831 0.46974848095526 -0.0984537893725794 ENSG00000132122 SPATA6
ENST00000603831 0.759799805695151 0.344553504513808 -0.132985127275894 ENSG00000132122 SPATA6
ENST00000396199 0.793621500300037 0.398146090291725 -0.114652323339135 ENSG00000132122 SPATA6
ENST00000371841 0.651054931544497 0.213141083068161 -0.175175136767918 ENSG00000132122 SPATA6
ENST00000490850 0.60496902897439 0.170140186368024 -0.191719589828933 ENSG00000132122 SPATA6
ENST00000463938 0.897998888539695 0.628535347394132 -0.068416688098378 ENSG00000132122 SPATA6
ENST00000487543 0.912069335364426 0.666866354158311 -0.0608831988748353 ENSG00000132122 SPATA6
ENST00000371839 0.719565900500571 0.28805292188469 -0.128864329782473 ENSG00000186094 AGBL4
ENST00000416121 0.760955851181374 0.3463347318315 -0.116036479147592 ENSG00000186094 AGBL4
ENST00000371838 0.707228604521489 0.274607985666323 -0.132662564303271 ENSG00000186094 AGBL4
ENST00000371833 0.992753040554503 0.963357410656626 0.00573389015126676 ENSG00000162373 BEND5
ENST00000476079 0.647547793386102 0.209470910997232 -0.172249876388134 ENSG00000162373 BEND5
ENST00000463562 0.985440557890904 0.924870014324648 0.011758255416461 ENSG00000162373 BEND5
ENST00000476096 0.74119377566889 0.316889010456561 -0.13603870816756 ENSG00000162373 BEND5
ENST00000480399 0.67258488394512 0.23505667012532 0.165849377212263 ENSG00000162373 BEND5
ENST00000489956 0.69469460396762 0.259792711913139 0.159220962317384 ENSG00000162373 BEND5
ENST00000396153 0.716069693040502 0.283949962701809 -0.096173834509027 ENSG00000185104 FAF1
ENST00000371778 0.734806451653649 0.307488656485164 -0.0920386318161452 ENSG00000185104 FAF1
ENST00000545823 0.887040588535588 0.600948060847333 -0.0496006189000374 ENSG00000185104 FAF1
ENST00000494400 0.688722531641769 0.252288514665245 -0.0960766103869752 ENSG00000185104 FAF1
ENST00000424664 0.90490732625782 0.645139220200273 0.0593916077127829 ENSG00000225767 RP5-850O15.3
ENST00000472808 0.951967503022828 0.798022483395231 -0.0271561783299916 ENSG00000185104 FAF1
ENST00000487898 0.826004113829062 0.463109039224798 -0.0743759967064049 ENSG00000185104 FAF1
ENST00000242719 0.793254740479912 0.397599907124792 -0.0421307803659388 ENSG00000123091 RNF11
ENST00000494873 0.857876725463854 0.532272880386479 -0.0358662466284246 ENSG00000123091 RNF11
ENST00000486691 0.851642609220892 0.519514749022257 0.0477038275910138 ENSG00000123091 RNF11
ENST00000447632 0.851287442707961 0.51889668921368 -0.076753633168421 ENSG00000085831 TTC39A
ENST00000413473 0.839007487599555 0.488413092666656 -0.0748936468619847 ENSG00000085831 TTC39A
ENST00000530004 0.692152545884546 0.256587637739044 -0.156167141455019 ENSG00000085831 TTC39A
ENST00000262675 0.864733907170932 0.547837847268992 -0.0688132787490877 ENSG00000085831 TTC39A
ENST00000451380 0.838654868026771 0.487528858894433 -0.0793470235717691 ENSG00000085831 TTC39A
ENST00000371750 0.845194641866932 0.504934304460877 -0.0797088931552599 ENSG00000085831 TTC39A
ENST00000534098 0.676666979914201 0.239268662240817 -0.164537705767686 ENSG00000085831 TTC39A
ENST00000525906 0.726913835199845 0.297962761618781 -0.147257178794228 ENSG00000085831 TTC39A
ENST00000431927 0.927471838624844 0.712358284846895 0.0510249056460678 ENSG00000085831 TTC39A
ENST00000371747 0.998195230985575 0.990917951666122 0.00141968699041815 ENSG00000085831 TTC39A
ENST00000262676 0.985712285181528 0.925509129906565 0.0118892221417141 ENSG00000085831 TTC39A
ENST00000411642 0.939924527115164 0.753615690802078 -0.0422738908554625 ENSG00000085831 TTC39A
ENST00000439482 0.879462035472509 0.582281851424563 -0.0750945313235946 ENSG00000085831 TTC39A
ENST00000422925 0.791448499110293 0.394331963326861 -0.119693934007472 ENSG00000085831 TTC39A
ENST00000380849 0.954704700702456 0.808806867042328 -0.0343388868287645 ENSG00000085831 TTC39A
ENST00000401051 0.995465624536568 0.975995524345368 0.00422691770995496 ENSG00000085831 TTC39A
ENST00000527205 0.981941057026462 0.910065993775611 -0.0159225200702989 ENSG00000085831 TTC39A
ENST00000371730 0.738756765717614 0.31334684902569 -0.0576235484405866 ENSG00000085832 EPS15
ENST00000371733 0.738756765717614 0.31334684902569 -0.0576235484405866 ENSG00000085832 EPS15
ENST00000396122 0.895039581297749 0.622214080787348 -0.0275436450642798 ENSG00000085832 EPS15
ENST00000422197 0.803410104899527 0.415991781302825 -0.115253219184804 ENSG00000232027 RP11-275F13.3
ENST00000486505 0.549565177685546 0.131033066821558 0.142564677511479 ENSG00000085832 EPS15
ENST00000478657 0.903595465233849 0.641851945830518 0.0514143348261958 ENSG00000085832 EPS15
ENST00000493793 0.823179596331943 0.457116286198501 -0.0532604244075986 ENSG00000085832 EPS15
ENST00000371727 0.724192873413876 0.294304994004981 -0.0754916334967963 ENSG00000085832 EPS15
ENST00000464478 0.647932104852187 0.209834239283406 -0.0991063021889946 ENSG00000085832 EPS15
ENST00000471391 0.751406025698762 0.331985690754609 -0.0720703348700464 ENSG00000085832 EPS15
ENST00000465467 0.7625411953702 0.348615881750786 -0.0703863548957913 ENSG00000085832 EPS15
ENST00000415031 0.872359912581656 0.564132549913645 -0.0549350917070215 ENSG00000227070 RP11-191G24.1
ENST00000426017 0.807065098244417 0.423983670085217 -0.0769375290112887 ENSG00000227070 RP11-191G24.1
ENST00000431943 0.72127248418509 0.290289762807223 -0.149018015019184 ENSG00000227742 CALR4P
ENST00000371714 0.999234098376305 0.996204333400371 -0.000264850891268413 ENSG00000117859 OSBPL9
ENST00000337809 0.995065038894579 0.973842078070383 0.00186422168649605 ENSG00000117859 OSBPL9
ENST00000371710 0.995065038894579 0.973842078070383 0.00186422168649605 ENSG00000117859 OSBPL9
ENST00000447887 0.978924455164821 0.897763630864759 0.00725308659394391 ENSG00000117859 OSBPL9
ENST00000495776 0.978924455164821 0.897763630864759 0.00725308659394391 ENSG00000117859 OSBPL9
ENST00000435686 0.978924455164821 0.897763630864759 0.00725308659394391 ENSG00000117859 OSBPL9
ENST00000435274 0.996041924670676 0.978768888503436 0.00150636960773443 ENSG00000117859 OSBPL9
ENST00000428468 0.978924455164821 0.897763630864759 0.00725308659394391 ENSG00000117859 OSBPL9
ENST00000453295 0.978924455164821 0.897763630864759 0.00725308659394391 ENSG00000117859 OSBPL9
ENST00000489990 0.886906559724304 0.600699780672661 -0.0364045050093818 ENSG00000117859 OSBPL9
ENST00000530544 0.915699825366989 0.677651559082725 -0.0233270153544541 ENSG00000117859 OSBPL9
ENST00000484890 0.56552230615533 0.14077047731926 -0.127883234429761 ENSG00000117859 OSBPL9
ENST00000534040 0.840562143054032 0.493046571425073 -0.056798585007882 ENSG00000117859 OSBPL9
ENST00000532975 0.901836388307175 0.637569619405944 -0.0368752251075131 ENSG00000117859 OSBPL9
ENST00000527631 0.928029295743821 0.71362134223506 -0.0298729118317124 ENSG00000117859 OSBPL9
ENST00000531828 0.944431615043132 0.773232211706771 0.0163184906158494 ENSG00000117859 OSBPL9
ENST00000361556 0.875893321412242 0.574185212669422 0.0314948055731062 ENSG00000117859 OSBPL9
ENST00000473207 0.88214311671143 0.588890330375345 -0.044081389084315 ENSG00000117859 OSBPL9
ENST00000533884 0.867317677399355 0.553001379727064 -0.0484992481969111 ENSG00000117859 OSBPL9
ENST00000481937 0.829288197638295 0.469336311058758 -0.0659594834368096 ENSG00000117859 OSBPL9
ENST00000526917 0.877235609980054 0.576756267831564 -0.0442620338540206 ENSG00000117859 OSBPL9
ENST00000462759 0.875893321412242 0.574185212669422 0.0314948055731062 ENSG00000117859 OSBPL9
ENST00000486942 0.868443625318744 0.555837755003198 0.0329118155221632 ENSG00000117859 OSBPL9
ENST00000467064 0.947546230851835 0.784083089327611 0.0367184517465773 ENSG00000117859 OSBPL9
ENST00000524620 0.820812624762591 0.452685762030858 -0.074712559627192 ENSG00000117859 OSBPL9
ENST00000528603 0.955701632822611 0.812068585403165 -0.018389785177445 ENSG00000117859 OSBPL9
ENST00000475697 0.596151549845864 0.162811322059875 0.0821299137848696 ENSG00000117859 OSBPL9
ENST00000531061 0.817196895053479 0.4455412519645 0.0750786041796766 ENSG00000117859 OSBPL9
ENST00000531819 0.580806715750581 0.151465473356685 0.0874248301592406 ENSG00000117859 OSBPL9
ENST00000533825 0.982044562518984 0.910319687816702 -0.0109427297492382 ENSG00000117859 OSBPL9
ENST00000440943 0.889282076606965 0.607241842410769 0.0307779753615258 ENSG00000078618 NRD1
ENST00000352171 0.96081679201276 0.831742860181258 -0.00821452050586113 ENSG00000078618 NRD1
ENST00000354831 0.96081679201276 0.831742860181258 -0.00821452050586113 ENSG00000078618 NRD1
ENST00000485608 0.924052987084988 0.701657932020495 0.0157450538493697 ENSG00000078618 NRD1
ENST00000539524 0.916361250494257 0.67967398001063 -0.0169464571633828 ENSG00000078618 NRD1
ENST00000464385 0.695514717832423 0.260698934270983 0.115969848090028 ENSG00000078618 NRD1
ENST00000588291 0.953006083481584 0.802347803758449 0.019154321456392 ENSG00000266993 RP4-657D16.3
ENST00000586761 0.984958078437245 0.92255473377303 0.00740941994466729 ENSG00000266993 RP4-657D16.3
ENST00000475310 0.977534374492719 0.891434978372903 -0.0134791547515427 ENSG00000078618 NRD1
ENST00000497358 0.9060988764295 0.64970510202974 0.0343247619120774 ENSG00000078618 NRD1
ENST00000544028 0.908188317839401 0.656102738133625 -0.0176035373013859 ENSG00000078618 NRD1
ENST00000591675 0.83656820469126 0.4827891991263 0.0580855676962678 ENSG00000266993 RP4-657D16.3
ENST00000483007 0.924316394171883 0.703305029139552 -0.0299454033260705 ENSG00000078618 NRD1
ENST00000473805 0.704744998302368 0.271457480583464 0.0646399857014706 ENSG00000078618 NRD1
ENST00000475715 0.939924527115164 0.753624296072368 0.0177511965435298 ENSG00000078618 NRD1
ENST00000390787 0.57242384850401 0.14563000911167 -0.203432469147389 ENSG00000212076 MIR761
ENST00000491410 0.515021351301765 0.109375084811418 -0.0897117807715616 ENSG00000078618 NRD1
ENST00000468722 0.73192382837689 0.30356970696903 -0.0613231083874476 ENSG00000078618 NRD1
ENST00000469458 0.771329287329547 0.360223233756322 0.0747798508913307 ENSG00000117862 TXNDC12
ENST00000371626 0.944215637270312 0.772313624065743 0.0160459774265981 ENSG00000117862 TXNDC12
ENST00000472624 0.96691308050226 0.852804103599467 -0.0108043767240637 ENSG00000117862 TXNDC12
ENST00000471493 0.873636824177569 0.567918398672156 -0.0637814777009901 ENSG00000117862 TXNDC12
ENST00000371614 0.906316312147825 0.651060893779329 0.0472637535025496 ENSG00000198841 KTI12
ENST00000425802 0.793269569762975 0.397654290881352 -0.0764684456967099 ENSG00000223390 RP11-91A18.4
ENST00000610127 0.927551604216987 0.712560717885709 -0.028578373816214 ENSG00000117862 TXNDC12
ENST00000313334 0.351042497653776 0.0431865083356932 -0.113497428807654 ENSG00000134717 BTF3L4
ENST00000477828 0.177204936208041 0.0108558220517335 -0.142303905950297 ENSG00000134717 BTF3L4
ENST00000489308 0.281088518654293 0.0262098941719755 -0.130638551601274 ENSG00000134717 BTF3L4
ENST00000526132 0.178995030816059 0.0110829509652998 -0.143571352269556 ENSG00000134717 BTF3L4
ENST00000472944 0.371833827302544 0.0495044850317566 -0.113278676665165 ENSG00000134717 BTF3L4
ENST00000524414 0.240748803039165 0.0190695720689578 -0.203836489656533 ENSG00000134717 BTF3L4
ENST00000484036 0.145335472785259 0.00766850071324814 -0.153496520576244 ENSG00000134717 BTF3L4
ENST00000533836 0.123169640962421 0.00579901122236746 -0.162386430812134 ENSG00000134717 BTF3L4
ENST00000361625 0.854222358310069 0.524580788738144 -0.0768415307319762 ENSG00000157077 ZFYVE9
ENST00000357206 0.896545196521537 0.625595547757951 0.0504255210893938 ENSG00000157077 ZFYVE9
ENST00000287727 0.918045795404294 0.684121485855771 0.0418910900007187 ENSG00000157077 ZFYVE9
ENST00000371591 0.863229665078501 0.544615449759505 0.061585239650718 ENSG00000157077 ZFYVE9
ENST00000469134 0.636662850461013 0.198604450787824 0.163325012233213 ENSG00000157077 ZFYVE9
ENST00000470844 0.551003924430415 0.131925070838725 0.111797952886982 ENSG00000154222 CC2D1B
ENST00000371586 0.874767059251122 0.571398109371659 0.0356066144153983 ENSG00000154222 CC2D1B
ENST00000284376 0.816118800484778 0.443027479158721 0.0486075518750395 ENSG00000154222 CC2D1B
ENST00000491136 0.816131181565903 0.443311322025414 0.0486055748011189 ENSG00000154222 CC2D1B
ENST00000438021 0.573779453487461 0.146643723822704 0.098119888807785 ENSG00000154222 CC2D1B
ENST00000460261 0.601437806721808 0.167270849736886 0.0951017562130681 ENSG00000154222 CC2D1B
ENST00000606527 0.613458905205419 0.176753321393536 0.147506045993629 ENSG00000272100 RP11-155O18.6
ENST00000450942 0.695380908636081 0.260569318130814 0.0795526298433284 ENSG00000154222 CC2D1B
ENST00000460370 0.794361351517136 0.399210177380546 0.0798192412970168 ENSG00000154222 CC2D1B
ENST00000438831 0.924087340952334 0.70175314340707 0.0249499067915186 ENSG00000154222 CC2D1B
ENST00000492426 0.5058294045402 0.104161046208842 0.191209984808135 ENSG00000154222 CC2D1B
ENST00000485966 0.804213096804629 0.418342578387113 0.0815894006921932 ENSG00000154222 CC2D1B
ENST00000494789 0.818850480335539 0.449088141022017 0.0960455527686498 ENSG00000154222 CC2D1B
ENST00000371568 0.529223522334651 0.117840642271771 0.214597670900485 ENSG00000085840 ORC1
ENST00000371566 0.546668333063702 0.129157889614725 0.208393151898685 ENSG00000085840 ORC1
ENST00000257181 0.685175787901499 0.248290047500486 0.0626101874646543 ENSG00000134748 PRPF38A
ENST00000487160 0.912837676271498 0.668791913365187 0.0330177425929795 ENSG00000134748 PRPF38A
ENST00000474048 0.877712001654408 0.577641897122236 0.0349214373730138 ENSG00000134748 PRPF38A
ENST00000528457 0.826713857384645 0.464698885929916 0.0372394773194654 ENSG00000134744 ZCCHC11
ENST00000527941 0.843571908229203 0.499861147518573 0.03457857206122 ENSG00000134744 ZCCHC11
ENST00000257177 0.848099625047437 0.511951459940694 0.0414901448570849 ENSG00000134744 ZCCHC11
ENST00000371544 0.845690921421924 0.506134611406173 0.0420747642958336 ENSG00000134744 ZCCHC11
ENST00000466440 0.972877899454778 0.873981247728277 0.0144447380833094 ENSG00000134744 ZCCHC11
ENST00000494469 0.970650481751558 0.86529914872326 -0.0155896101966118 ENSG00000134744 ZCCHC11
ENST00000471623 0.996758397692393 0.982575039685394 -0.00224417242953128 ENSG00000134744 ZCCHC11
ENST00000531722 0.845194641866932 0.504963351802702 0.0501885489222409 ENSG00000134744 ZCCHC11
ENST00000474453 0.879252466990057 0.581665614862341 0.0411788248094826 ENSG00000134744 ZCCHC11
ENST00000470212 0.948410993837778 0.787623994882237 0.0284959917855435 ENSG00000134744 ZCCHC11
ENST00000469810 0.835287329282908 0.480032685417221 0.0556427017877642 ENSG00000134744 ZCCHC11
ENST00000528642 0.765902931748669 0.353563899253252 0.0615094744514141 ENSG00000134744 ZCCHC11
ENST00000497120 0.657495543571528 0.220303441542892 0.121519244868914 ENSG00000134744 ZCCHC11
ENST00000484723 0.792753034390391 0.396617821915226 0.0554511707730295 ENSG00000134744 ZCCHC11
ENST00000481528 0.959625627991802 0.827579039081649 -0.0286327931948449 ENSG00000134744 ZCCHC11
ENST00000371541 0.8825840214599 0.590131995342644 0.0351994580854624 ENSG00000134744 ZCCHC11
ENST00000481133 0.840140868185919 0.491215962753376 0.0765008697545243 ENSG00000134744 ZCCHC11
ENST00000473856 0.874218341997629 0.569969492380753 0.0369472624391514 ENSG00000134744 ZCCHC11
ENST00000355809 0.680631626374089 0.243294010624765 0.0792445885437923 ENSG00000134744 ZCCHC11
ENST00000470626 0.733495967848209 0.30611411618704 0.0822829751680699 ENSG00000134744 ZCCHC11
ENST00000524582 0.696454132416637 0.261594178715561 0.0896806843065946 ENSG00000134744 ZCCHC11
ENST00000361314 0.994587085705832 0.971847900115669 0.00411126319759337 ENSG00000116157 GPX7
ENST00000459779 0.941587418476609 0.761730687250575 -0.0381834885562674 ENSG00000116157 GPX7
ENST00000517870 0.8527659173273 0.522049638219739 -0.0596196330201278 ENSG00000182183 FAM159A
ENST00000440303 0.871182739867335 0.561851912445555 -0.0514697877149395 ENSG00000182183 FAM159A
ENST00000401050 0.871820534490873 0.56289886265902 -0.0513254437837322 ENSG00000182183 FAM159A
ENST00000424164 0.873152650415914 0.566320002204738 -0.0512591602067107 ENSG00000182183 FAM159A
ENST00000371538 0.752901374875024 0.334187737028047 0.0984591867397889 ENSG00000162377 COA7
ENST00000486918 0.761062676039492 0.346548316186952 0.106016408386368 ENSG00000162377 COA7
ENST00000443756 0.984388376195078 0.920336984884554 -0.00860776757727932 ENSG00000162378 ZYG11B
ENST00000545132 0.957444314742226 0.818008809623136 0.0200138338551296 ENSG00000162378 ZYG11B
ENST00000294353 0.815380813393551 0.441737805759262 0.0565170622626164 ENSG00000162378 ZYG11B
ENST00000371522 0.758778381321178 0.343291819227595 0.0685991283992271 ENSG00000121310 ECHDC2
ENST00000460612 0.775862052361682 0.368362313454836 0.0654830758994654 ENSG00000121310 ECHDC2
ENST00000539680 0.867551320763105 0.553415146655724 0.0786794957020008 ENSG00000121310 ECHDC2
ENST00000479183 0.883340802066603 0.592445304460184 0.0696410155498373 ENSG00000121310 ECHDC2
ENST00000543419 0.942594483056277 0.766752559060188 0.0314511356827111 ENSG00000121310 ECHDC2
ENST00000463923 0.946601003452143 0.780130061198774 0.0295128533453911 ENSG00000121310 ECHDC2
ENST00000371520 0.775977509002653 0.368554871169409 0.065478418529778 ENSG00000121310 ECHDC2
ENST00000358358 0.775862052361682 0.368362313454836 0.0654830758994654 ENSG00000121310 ECHDC2
ENST00000498544 0.788929957673311 0.389556109980067 0.109852465640293 ENSG00000121310 ECHDC2
ENST00000476477 0.77503129506886 0.367351858788959 0.0652566930231381 ENSG00000121310 ECHDC2
ENST00000536120 0.77503129506886 0.367351858788959 0.0652566930231381 ENSG00000121310 ECHDC2
ENST00000479593 0.921331035939955 0.694920574888472 0.036319775618649 ENSG00000121310 ECHDC2
ENST00000467988 0.789907845350092 0.391167013498471 0.0629149356473846 ENSG00000121310 ECHDC2
ENST00000487866 0.877662048995777 0.577524269833023 0.0565633592042429 ENSG00000121310 ECHDC2
ENST00000486170 0.989987873030676 0.94569234784966 -0.00797232101774588 ENSG00000121310 ECHDC2
ENST00000487851 0.980742054413786 0.904684477423299 0.0117753630095815 ENSG00000121310 ECHDC2
ENST00000541281 0.813598537076183 0.438138769164465 0.0607159671498604 ENSG00000121310 ECHDC2
ENST00000488268 0.869778636180211 0.558773732694164 0.0477170948444279 ENSG00000121310 ECHDC2
ENST00000544365 0.790853142040665 0.392936589622158 0.0688838099011418 ENSG00000121310 ECHDC2
ENST00000495920 0.846218798212391 0.507187938080892 0.0541054664634768 ENSG00000121310 ECHDC2
ENST00000492992 0.804600722595456 0.418885602064759 -0.113310564509448 ENSG00000121310 ECHDC2
ENST00000480312 0.849615283702916 0.515336976277678 0.0558809963436808 ENSG00000121310 ECHDC2
ENST00000544531 0.829396347877404 0.469541442895452 0.0608775113897511 ENSG00000121310 ECHDC2
ENST00000493896 0.749695130291485 0.32897058689156 0.13025194904967 ENSG00000121310 ECHDC2
ENST00000487040 0.860233373754312 0.538371137301175 0.0873056276578565 ENSG00000121310 ECHDC2
ENST00000542552 0.902086189467021 0.638497293170152 0.0382887831929808 ENSG00000121310 ECHDC2
ENST00000474789 0.820923504761874 0.452846318230175 0.0638648269072701 ENSG00000121310 ECHDC2
ENST00000371514 0.940328406997473 0.754893680286605 -0.0250290073749827 ENSG00000116171 SCP2
ENST00000478631 0.934389197363551 0.732499184341379 -0.0272486451289095 ENSG00000116171 SCP2
ENST00000528311 0.992699069656583 0.962815583841825 -0.00387085613406244 ENSG00000116171 SCP2
ENST00000371509 0.966752393168796 0.85243019147296 -0.0155645873518887 ENSG00000116171 SCP2
ENST00000407246 0.932176273781029 0.725496379080858 -0.0280519973034251 ENSG00000116171 SCP2
ENST00000371513 0.90298877208445 0.64026886821857 0.0570454897801461 ENSG00000116171 SCP2
ENST00000528809 0.942112282844868 0.764315248048982 -0.0405679463490636 ENSG00000116171 SCP2
ENST00000529363 0.71202213309844 0.279681110507045 0.150187514837272 ENSG00000116171 SCP2
ENST00000473584 0.426190242803017 0.0688707865092692 0.260005802252166 ENSG00000116171 SCP2
ENST00000430330 0.997734195809964 0.988089411213862 0.00134708892806544 ENSG00000116171 SCP2
ENST00000408941 0.986421960369799 0.92804814068814 -0.00800770757586876 ENSG00000116171 SCP2
ENST00000478274 0.839005619617494 0.488347152892487 0.0687348642430038 ENSG00000116171 SCP2
ENST00000484100 0.992429232325755 0.960251479877036 -0.00457936868324166 ENSG00000116171 SCP2
ENST00000533119 0.998680885176301 0.993633279481221 0.000730258488194177 ENSG00000116171 SCP2
ENST00000435345 0.992620129017282 0.962214684707325 0.00429544779924537 ENSG00000116171 SCP2
ENST00000488965 0.979392290697698 0.900230097285487 -0.0110917229988984 ENSG00000116171 SCP2
ENST00000371486 0.53326651016001 0.120375220320234 -0.154337136109984 ENSG00000157184 CPT2
ENST00000468572 0.483885656421011 0.092842872300524 -0.235361213951482 ENSG00000157184 CPT2
ENST00000452466 0.748709172910487 0.327638586725891 -0.120216739468881 ENSG00000236723 RP5-1024G6.2
ENST00000294360 0.995516517303207 0.976431285897441 0.00272665541279256 ENSG00000162384 C1orf123
ENST00000483739 0.958098082620859 0.821905092301911 -0.0215535795581577 ENSG00000162384 C1orf123
ENST00000470385 0.994511731564884 0.970069249816221 -0.00360939267440938 ENSG00000162384 C1orf123
ENST00000478839 0.983949417220785 0.917697828174997 0.0123679863749569 ENSG00000162384 C1orf123
ENST00000489755 0.440611324832886 0.07439645278342 -0.204108648151091 ENSG00000162384 C1orf123
ENST00000474227 0.923620184499446 0.700560809958491 0.0444238640388177 ENSG00000162384 C1orf123
ENST00000602807 0.937564553571499 0.744268072978277 -0.0411138077498388 ENSG00000162384 C1orf123
ENST00000371470 0.889649110293713 0.608344166627687 -0.0414850970695898 ENSG00000162385 MAGOH
ENST00000371466 0.890082337535397 0.609621821237875 -0.0413549340948738 ENSG00000162385 MAGOH
ENST00000495868 0.942919439670045 0.767446665680032 -0.0228146622262943 ENSG00000162385 MAGOH
ENST00000462941 0.892569226873883 0.616398783919432 -0.0417833036887046 ENSG00000162385 MAGOH
ENST00000602943 0.342429949912472 0.0409688322589116 0.270787613429686 ENSG00000270172 RP5-1024G6.8
ENST00000306052 0.0165088964354243 0.000301760263263192 0.262715725485296 ENSG00000157193 LRP8
ENST00000529670 0.0124390660599243 0.000212815143344672 0.369323251847448 ENSG00000157193 LRP8
ENST00000371454 0.0280489323416005 0.000609027295622137 0.249724365104703 ENSG00000157193 LRP8
ENST00000465675 0.0280358264744447 0.000608268628844382 0.252170208992158 ENSG00000157193 LRP8
ENST00000354412 0.0302018320596673 0.000673393346929421 0.248202630670933 ENSG00000157193 LRP8
ENST00000480045 0.0418029245915124 0.00104819453209076 0.238836513155933 ENSG00000157193 LRP8
ENST00000347547 0.0441844012766145 0.00113384339117718 0.236984986982868 ENSG00000157193 LRP8
ENST00000459674 0.150522442916714 0.00813638266311449 0.254547177259939 ENSG00000157193 LRP8
ENST00000460214 0.10358551205413 0.00431175679244511 0.324966958160958 ENSG00000157193 LRP8
ENST00000481431 0.490724172185579 0.096688470317414 0.201606011424795 ENSG00000157193 LRP8
ENST00000475501 0.526061824029128 0.115625070733383 0.159104302026625 ENSG00000157193 LRP8
ENST00000421637 0.359481324195115 0.0456854456954417 0.280927989692007 ENSG00000228838 RP4-784A16.2
ENST00000496580 0.402918734581931 0.0598743833970283 0.15827141791258 ENSG00000157193 LRP8
ENST00000446686 0.956993663881751 0.816622212905954 0.0313369941045942 ENSG00000232762 RP4-784A16.4
ENST00000371429 0.342189873549199 0.0409256426934423 0.162857381305228 ENSG00000058804 NDC1
ENST00000540001 0.342139863123174 0.0409138757432236 0.16285065625767 ENSG00000058804 NDC1
ENST00000537333 0.414746227079679 0.064159947329414 0.157445871149431 ENSG00000058804 NDC1
ENST00000234725 0.456576155314594 0.0806873951317353 0.149194676423005 ENSG00000058804 NDC1
ENST00000480952 0.300049862739886 0.030177501625864 0.24419950387839 ENSG00000058804 NDC1
ENST00000464950 0.887700638284239 0.603526850628201 -0.042177665114977 ENSG00000058799 YIPF1
ENST00000371399 0.887863235798865 0.6038444012959 -0.0421310884442693 ENSG00000058799 YIPF1
ENST00000072644 0.887863235798865 0.6038444012959 -0.0421310884442693 ENSG00000058799 YIPF1
ENST00000539954 0.833226428700896 0.475179302976393 -0.0628275458187703 ENSG00000058799 YIPF1
ENST00000469457 0.726525000514732 0.297390859115528 -0.103115981113927 ENSG00000058799 YIPF1
ENST00000480151 0.726525000514732 0.297390859115528 -0.103115981113927 ENSG00000058799 YIPF1
ENST00000412288 0.73058232133257 0.302005324173073 -0.101711979955096 ENSG00000058799 YIPF1
ENST00000465897 0.743943502752215 0.321625266083358 -0.0979841649536949 ENSG00000058799 YIPF1
ENST00000472983 0.883445017004742 0.592854225622271 -0.0599070708513046 ENSG00000058799 YIPF1
ENST00000534069 0.911103867859752 0.664567399891192 -0.0616544291950075 ENSG00000211452 DIO1
ENST00000529589 0.885967597453671 0.598418013175732 -0.0748574123375389 ENSG00000211452 DIO1
ENST00000361921 0.962922744335655 0.839559208171169 -0.0283247903376699 ENSG00000211452 DIO1
ENST00000322679 0.962705456857403 0.839036022461237 -0.0284338636879271 ENSG00000211452 DIO1
ENST00000530084 0.989394856263979 0.942883489965684 -0.0100947310520732 ENSG00000211452 DIO1
ENST00000525044 0.989394856263979 0.942883489965684 -0.0100947310520732 ENSG00000211452 DIO1
ENST00000527060 0.989394856263979 0.942883489965684 -0.0100947310520732 ENSG00000211452 DIO1
ENST00000528946 0.989394856263979 0.942883489965684 -0.0100947310520732 ENSG00000211452 DIO1
ENST00000525202 0.994548577199278 0.971441447631619 -0.00505060570889523 ENSG00000211452 DIO1
ENST00000529329 0.994548577199278 0.971441447631619 -0.00505060570889523 ENSG00000211452 DIO1
ENST00000532493 0.994548577199278 0.971441447631619 -0.00505060570889523 ENSG00000211452 DIO1
ENST00000524406 0.994548577199278 0.971441447631619 -0.00505060570889523 ENSG00000211452 DIO1
ENST00000388876 0.994548577199278 0.971441447631619 -0.00505060570889523 ENSG00000211452 DIO1
ENST00000371378 0.614236566064686 0.177384374008112 -0.11947961910565 ENSG00000081870 HSPB11
ENST00000194214 0.665806167509798 0.228795926777147 -0.106002650577539 ENSG00000081870 HSPB11
ENST00000489675 0.893678084451211 0.619023387455924 -0.0549778945966842 ENSG00000081870 HSPB11
ENST00000371377 0.588375562089658 0.156556589082805 -0.122997918374229 ENSG00000081870 HSPB11
ENST00000371376 0.62842695913281 0.190541834330865 -0.125536289313375 ENSG00000081870 HSPB11
ENST00000488884 0.749382958648878 0.328374851667368 -0.104566478909305 ENSG00000081870 HSPB11
ENST00000371370 0.791101520446845 0.393469768453562 0.0849962920697122 ENSG00000116212 LRRC42
ENST00000371368 0.864376844995861 0.547322476138392 0.0700598054392775 ENSG00000116212 LRRC42
ENST00000319223 0.793489333407223 0.39787923576266 0.0850130443399832 ENSG00000116212 LRRC42
ENST00000444987 0.867781444988614 0.554347034174176 0.0680641443017916 ENSG00000116212 LRRC42
ENST00000477905 0.906865502578642 0.652638921764595 0.0577918552821726 ENSG00000116212 LRRC42
ENST00000371348 0.444915210975355 0.0759869921229392 0.100037953953988 ENSG00000116209 TMEM59
ENST00000371344 0.378640347547702 0.0514926440206332 0.130163030900955 ENSG00000116209 TMEM59
ENST00000234831 0.606264256338114 0.171293873254371 0.0737839853753493 ENSG00000116209 TMEM59
ENST00000371341 0.647419677371586 0.209283928896433 0.0674055584752112 ENSG00000116209 TMEM59
ENST00000470395 0.758527921349139 0.342657324450541 0.0933714246018324 ENSG00000116209 TMEM59
ENST00000420738 0.64238271178867 0.203458286548895 0.0675667441189013 ENSG00000116209 TMEM59
ENST00000440019 0.642534139299791 0.20367458048128 0.067565702193868 ENSG00000116209 TMEM59
ENST00000452421 0.640956315540043 0.202108037589555 0.0677659714823619 ENSG00000116209 TMEM59
ENST00000371337 0.840562143054032 0.493424615742273 0.0388509440691963 ENSG00000116209 TMEM59
ENST00000498272 0.781166859752238 0.376351181772964 0.0679209602634092 ENSG00000116205 TCEANC2
ENST00000234827 0.72221267040501 0.291468105823447 0.0913279744800463 ENSG00000116205 TCEANC2
ENST00000371331 0.779415733710094 0.373924484067902 0.0952548372680565 ENSG00000116205 TCEANC2
ENST00000391366 0.991360603999971 0.953792319990275 0.00821644271898385 ENSG00000212670 AL161915.1
ENST00000525949 0.974571179904609 0.879833335520037 0.0215198159856454 ENSG00000256407 RP11-446E24.4
ENST00000311841 0.998355155812447 0.992256136836618 0.00119990521105122 ENSG00000256407 RP11-446E24.4
ENST00000420054 0.971079618947072 0.866771676904158 -0.0221331426069101 ENSG00000215883 CYB5RL
ENST00000421415 0.992872689592983 0.963674563058496 -0.00595112530399724 ENSG00000215883 CYB5RL
ENST00000490863 0.986207192757171 0.926886333965638 -0.0119842368930961 ENSG00000215883 CYB5RL
ENST00000401046 0.959218569260613 0.825615732603556 -0.0290573069503414 ENSG00000215883 CYB5RL
ENST00000419823 0.980081763493476 0.902199982250038 -0.0162898862198205 ENSG00000215883 CYB5RL
ENST00000528287 0.993922845192788 0.966618379317994 -0.00558632444697466 ENSG00000215883 CYB5RL
ENST00000534324 0.906101901701219 0.650047067395547 -0.0617515459491287 ENSG00000215883 CYB5RL
ENST00000287899 0.940096370830085 0.754119920434283 -0.0428711270030159 ENSG00000215883 CYB5RL
ENST00000542737 0.944343559557388 0.772577443923774 -0.039089051150987 ENSG00000215883 CYB5RL
ENST00000537208 0.944343559557388 0.772577443923774 -0.039089051150987 ENSG00000215883 CYB5RL
ENST00000493530 0.884443678611592 0.595277633422169 -0.0729507508774704 ENSG00000215883 CYB5RL
ENST00000487096 0.978001106541427 0.893619428950722 0.0126341679398401 ENSG00000116221 MRPL37
ENST00000360840 0.77818849863363 0.372078983759475 0.0750149903217265 ENSG00000116221 MRPL37
ENST00000605337 0.690797636518968 0.254624251969853 0.0909237841996624 ENSG00000116221 MRPL37
ENST00000490670 0.978074161803102 0.894113363811247 0.0129321500020018 ENSG00000116221 MRPL37
ENST00000336230 0.77818849863363 0.372078983759475 0.0750149903217265 ENSG00000116221 MRPL37
ENST00000398219 0.477252980951766 0.0899889091117952 0.171368367244593 ENSG00000116221 MRPL37
ENST00000326956 0.996704252081755 0.982267813603793 -0.0017375417265802 ENSG00000157216 SSBP3
ENST00000528930 0.643084555341733 0.204251528171615 0.150092762254579 ENSG00000157216 SSBP3
ENST00000417664 0.937319835335721 0.74263434214892 -0.0272584155372746 ENSG00000157216 SSBP3
ENST00000371320 0.92972563270483 0.71793627075103 -0.029678374145774 ENSG00000157216 SSBP3
ENST00000371319 0.93340948675833 0.729394427084255 -0.0285927111567706 ENSG00000157216 SSBP3
ENST00000533946 0.934739600483928 0.733383303848198 -0.0282901321583921 ENSG00000157216 SSBP3
ENST00000357475 0.930920906551336 0.722296788821386 -0.0297700502879854 ENSG00000157216 SSBP3
ENST00000426150 0.951275239087154 0.795694644264605 -0.020320308657599 ENSG00000157216 SSBP3
ENST00000444533 0.803733134305525 0.417300496284657 -0.0933532640542253 ENSG00000157216 SSBP3
ENST00000420121 0.884947396870696 0.596155397803972 -0.0589730674844583 ENSG00000157216 SSBP3
ENST00000530618 0.885310938072574 0.59698417124515 -0.0676594669029989 ENSG00000157216 SSBP3
ENST00000533209 0.920713758824426 0.693334206867336 -0.0343445841345854 ENSG00000157216 SSBP3
ENST00000525990 0.886351440932141 0.599728804794023 -0.0463020746910217 ENSG00000157216 SSBP3
ENST00000528787 0.910780988851905 0.663714199814744 -0.0393774968861398 ENSG00000157216 SSBP3
ENST00000606515 0.00720173138369929 0.000105404557581665 0.272907442187309 ENSG00000271723 MROH7-TTC4
ENST00000425300 0.00584381874593283 7.97984888364041e-05 0.280248286204994 ENSG00000271723 MROH7-TTC4
ENST00000421030 0.402034274979238 0.0594322014621939 0.26835995049599 ENSG00000184313 MROH7
ENST00000414150 0.00541147172854037 7.21560067295863e-05 0.281827688426842 ENSG00000271723 MROH7-TTC4
ENST00000440047 0.403688460992707 0.0601833169807874 0.267582664886357 ENSG00000184313 MROH7
ENST00000454855 0.402034274979238 0.0594322014621939 0.26835995049599 ENSG00000184313 MROH7
ENST00000409996 0.402034274979238 0.0594322014621939 0.26835995049599 ENSG00000184313 MROH7
ENST00000413188 0.433381384714789 0.0716414936379372 0.254740378135177 ENSG00000184313 MROH7
ENST00000422659 0.408043222752029 0.0617255097309815 0.264147220865882 ENSG00000184313 MROH7
ENST00000440217 0.336218400497034 0.0389691539191117 0.292692494458542 ENSG00000184313 MROH7
ENST00000460155 0.00538464456680524 7.15251256823458e-05 0.280283589464192 ENSG00000271723 MROH7-TTC4
ENST00000371281 0.00834975119867354 0.000127572507110874 0.269806996015124 ENSG00000243725 TTC4
ENST00000486621 0.348838356395347 0.0425761535010301 0.20220263256175 ENSG00000243725 TTC4
ENST00000371284 0.0108599633141551 0.000178413027136242 0.265061341371882 ENSG00000243725 TTC4
ENST00000486091 0.0497740825684502 0.00135808712647661 0.315264564602971 ENSG00000243725 TTC4
ENST00000371279 0.516773733847802 0.110398284936151 0.226477261100576 ENSG00000162396 PARS2
ENST00000371276 0.995309453718874 0.974948436914641 -0.00403924705284253 ENSG00000006555 TTC22
ENST00000488771 0.636258037065675 0.197652721691452 -0.182987037629734 ENSG00000006555 TTC22
ENST00000371274 0.959886943055899 0.828560168883399 0.0291601813911034 ENSG00000006555 TTC22
ENST00000371269 0.139247919783583 0.00713017165984086 0.217728490480367 ENSG00000116133 DHCR24
ENST00000436604 0.364223063740186 0.0471177211061541 0.210013166106342 ENSG00000116133 DHCR24
ENST00000537443 0.464691418734821 0.0843840426674512 0.171491067385823 ENSG00000116133 DHCR24
ENST00000535035 0.273853607474089 0.0247643212320029 0.214517279472298 ENSG00000116133 DHCR24
ENST00000415336 0.812025011784594 0.434636486314727 0.104116970286518 ENSG00000242396 RP11-67L3.5
ENST00000294383 0.814788229606136 0.440630500749869 0.0522347617147181 ENSG00000162402 USP24
ENST00000407756 0.816126352737498 0.443053273112421 0.0520560395582076 ENSG00000162402 USP24
ENST00000484447 0.89816833600968 0.629203588430275 0.0547238510252439 ENSG00000162402 USP24
ENST00000480962 0.710389807832854 0.277668893519043 0.130003072374152 ENSG00000162402 USP24
ENST00000472566 0.688585444750512 0.25183242728735 0.118604696508919 ENSG00000162402 USP24
ENST00000512504 0.763397703174617 0.349935258982909 0.11374367634709 ENSG00000162402 USP24
ENST00000482197 0.746294949248424 0.324307338434284 0.103563290567843 ENSG00000162402 USP24
ENST00000569425 0.876136600578312 0.574589154369292 0.0794656794797117 ENSG00000260971 RP11-504A18.1
ENST00000371250 0.000373583801219675 2.77968838313447e-06 -0.330352571248227 ENSG00000162407 PPAP2B
ENST00000472957 0.0645276408398311 0.00196687363851857 -0.282056908042875 ENSG00000162407 PPAP2B
ENST00000459962 0.0663770007781998 0.00205638109230857 -0.30426187607422 ENSG00000162407 PPAP2B
ENST00000461655 0.0043504094870686 5.40720550096461e-05 -0.337272559240053 ENSG00000162407 PPAP2B
ENST00000476206 0.145335472785259 0.00767503266434913 -0.319569108393251 ENSG00000162407 PPAP2B
ENST00000485760 0.245209075638866 0.0197753157336362 -0.214109045712549 ENSG00000173406 DAB1
ENST00000371234 0.318387268454685 0.0344321111071462 -0.298330127065227 ENSG00000173406 DAB1
ENST00000467509 0.561621663048991 0.138242410202775 -0.166823615077798 ENSG00000162600 OMA1
ENST00000460671 0.803733134305525 0.417274364402344 -0.0966962234444408 ENSG00000162600 OMA1
ENST00000421528 0.66838423755846 0.231173802499081 -0.125100786550269 ENSG00000162600 OMA1
ENST00000358603 0.571251416759374 0.144684503162485 -0.126233336382746 ENSG00000162600 OMA1
ENST00000371226 0.526983828158063 0.116371325272716 -0.13097167260373 ENSG00000162600 OMA1
ENST00000476933 0.787183681623613 0.386605317843046 -0.100626888540657 ENSG00000162600 OMA1
ENST00000456980 0.647501441880277 0.209337366484561 -0.111411932448749 ENSG00000162600 OMA1
ENST00000467063 0.627533304398439 0.189629078409643 -0.117802289210993 ENSG00000162600 OMA1
ENST00000419242 0.611473293878041 0.175355878147134 -0.122462095210541 ENSG00000162600 OMA1
ENST00000426139 0.60109265484556 0.166981476071285 -0.124942094522256 ENSG00000162600 OMA1
ENST00000453710 0.638049497059753 0.199841628196393 -0.118813915501696 ENSG00000162600 OMA1
ENST00000482274 0.708902207589495 0.276279649663455 -0.107474701195253 ENSG00000162600 OMA1
ENST00000472487 0.954933842933146 0.8093922084597 0.0165026497060829 ENSG00000162601 MYSM1
ENST00000493821 0.98659710850491 0.928579158985576 0.00667531033570035 ENSG00000162601 MYSM1
ENST00000401044 0.966201648355604 0.849820095241748 0.0142121031122795 ENSG00000162601 MYSM1
ENST00000481973 0.920752956147874 0.69363369753489 -0.0472818666088637 ENSG00000162601 MYSM1
ENST00000466774 0.795293881445346 0.400794757046876 0.0618288477225899 ENSG00000162601 MYSM1
ENST00000483003 0.875719064531494 0.573397098684005 0.0487415660884173 ENSG00000162601 MYSM1
ENST00000489282 0.966791045127363 0.852545068576251 -0.0167354053514337 ENSG00000162601 MYSM1
ENST00000371222 0.300883100064047 0.0303528897172922 0.151740003701595 ENSG00000177606 JUN
ENST00000544621 0.726525000514732 0.297331955830005 -0.116090457068963 ENSG00000234807 LINC01135
ENST00000419531 0.726851422031359 0.297672076181176 -0.116061788676839 ENSG00000234807 LINC01135
ENST00000447329 0.698645501100504 0.264274920531268 -0.157051884476767 ENSG00000230812 RP4-794H19.4
ENST00000438195 0.60018655634153 0.166300985095341 -0.187136708229494 ENSG00000230812 RP4-794H19.4
ENST00000451090 0.987010799373474 0.931252236329578 -0.0118063492143132 ENSG00000235215 RP11-145M4.2
ENST00000449812 0.995516517303207 0.976369825926791 0.00390185055170603 ENSG00000237352 RP11-145M4.3
ENST00000582567 0.416409350280869 0.0647270609246935 -0.237835619303441 ENSG00000172456 FGGY
ENST00000413489 0.607999972824233 0.172720840556132 -0.171395260386678 ENSG00000172456 FGGY
ENST00000474476 0.466625744709663 0.0852339359345465 -0.189029342952438 ENSG00000172456 FGGY
ENST00000462744 0.507199923665015 0.104913663080586 -0.201987746239296 ENSG00000172456 FGGY
ENST00000371218 0.361467919709695 0.0463517584367738 -0.21045770693782 ENSG00000172456 FGGY
ENST00000495718 0.538359078600978 0.12382668483286 -0.170888348394038 ENSG00000172456 FGGY
ENST00000583635 0.502503897906566 0.102555960996446 -0.214540349497687 ENSG00000172456 FGGY
ENST00000303721 0.361467919709695 0.0463517584367738 -0.21045770693782 ENSG00000172456 FGGY
ENST00000430447 0.476745112570902 0.0898346290585535 -0.182136321304807 ENSG00000172456 FGGY
ENST00000371212 0.393257832034149 0.0561806403149487 -0.205315396832629 ENSG00000172456 FGGY
ENST00000475949 0.629657719132974 0.191629641478112 -0.14972722547657 ENSG00000172456 FGGY
ENST00000485720 0.79189747456502 0.395121576049799 -0.0984640117933458 ENSG00000172456 FGGY
ENST00000371210 0.401112529003526 0.0588993536880687 -0.197459447080606 ENSG00000172456 FGGY
ENST00000493891 0.327076912612852 0.03663324850499 -0.243372410293263 ENSG00000172456 FGGY
ENST00000466791 0.205886335866559 0.0142611663658115 -0.322087014312362 ENSG00000172456 FGGY
ENST00000476939 0.396619957175945 0.0572450869506622 -0.224615160897744 ENSG00000172456 FGGY
ENST00000472783 0.505736604989377 0.104078221831332 -0.19728454023605 ENSG00000172456 FGGY
ENST00000471169 0.504968540202686 0.103640030941814 -0.197428607192489 ENSG00000172456 FGGY
ENST00000443012 0.999133630071347 0.9954418959347 0.00080818270127197 ENSG00000226883 RP4-782L23.2
ENST00000455990 0.915857745689086 0.678183623807325 0.0551166905658938 ENSG00000134709 HOOK1
ENST00000371208 0.948740587430903 0.789146171589868 0.0254776498237282 ENSG00000134709 HOOK1
ENST00000465876 0.920424677461204 0.692475220986303 0.0399361883830691 ENSG00000134709 HOOK1
ENST00000395561 0.861137867199806 0.540496667523959 0.0626097246407964 ENSG00000134709 HOOK1
ENST00000474695 0.732211197104023 0.304226416045419 0.145088012954281 ENSG00000134709 HOOK1
ENST00000466803 0.804892578565253 0.419221973785572 -0.108165656453161 ENSG00000134709 HOOK1
ENST00000491135 0.762182324839963 0.347991164871121 -0.133352043131019 ENSG00000134709 HOOK1
ENST00000371204 0.632084642635296 0.193756630033821 -0.166066100108367 ENSG00000134716 CYP2J2
ENST00000492633 0.85546281106819 0.527013270289281 -0.0862636815266287 ENSG00000134716 CYP2J2
ENST00000466095 0.632084642635296 0.193756630033821 -0.166066100108367 ENSG00000134716 CYP2J2
ENST00000469406 0.632084642635296 0.193756630033821 -0.166066100108367 ENSG00000134716 CYP2J2
ENST00000468257 0.704951675059402 0.271858913060665 -0.148396562470645 ENSG00000134716 CYP2J2
ENST00000371191 0.531516220417964 0.119059327003169 -0.211262270530218 ENSG00000162599 NFIA
ENST00000476646 0.700680574459433 0.267477298879936 -0.153790197124663 ENSG00000162599 NFIA
ENST00000407417 0.652878411741863 0.215220515262999 -0.169443926733915 ENSG00000162599 NFIA
ENST00000479364 0.661238346926212 0.223781772072735 -0.167893866331603 ENSG00000162599 NFIA
ENST00000371189 0.686047511290301 0.248934524454356 -0.158496732321928 ENSG00000162599 NFIA
ENST00000403491 0.62317672999333 0.185298949038629 -0.179293313726716 ENSG00000162599 NFIA
ENST00000371187 0.703859635126168 0.270264160841455 -0.151448710592454 ENSG00000162599 NFIA
ENST00000485903 0.690588719858865 0.254404072561364 -0.156753755054237 ENSG00000162599 NFIA
ENST00000371185 0.690588719858865 0.254404072561364 -0.156753755054237 ENSG00000162599 NFIA
ENST00000371184 0.688564621441344 0.251603072167708 -0.157581222824548 ENSG00000162599 NFIA
ENST00000606498 0.668012267665527 0.230921409356884 -0.0809281135272981 ENSG00000162604 TM2D1
ENST00000294613 0.661238346926212 0.223810199254276 -0.0820445196847113 ENSG00000162604 TM2D1
ENST00000472357 0.989987873030676 0.945761698020866 -0.00727747165989141 ENSG00000162604 TM2D1
ENST00000371180 0.661238346926212 0.223810199254276 -0.0820445196847113 ENSG00000162604 TM2D1
ENST00000488206 0.670799355056748 0.23333837623342 -0.0801982985766286 ENSG00000162604 TM2D1
ENST00000472989 0.855249788932909 0.526551952511696 -0.0466296507059527 ENSG00000162604 TM2D1
ENST00000488410 0.507425293471416 0.105320686710507 -0.143128975117032 ENSG00000162604 TM2D1
ENST00000468586 0.585020514764537 0.154433263800922 -0.0931659508880609 ENSG00000162604 TM2D1
ENST00000371178 0.71181203959982 0.279421868617203 -0.0735186320574797 ENSG00000162604 TM2D1
ENST00000494926 0.740241218191028 0.315485987633607 -0.0677841847106047 ENSG00000162604 TM2D1
ENST00000496465 0.737955981223443 0.311801730382486 -0.0684507226371992 ENSG00000162604 TM2D1
ENST00000371177 0.872644375619087 0.564942605124094 -0.0402055648236461 ENSG00000162604 TM2D1
ENST00000316485 0.882345691628973 0.589585433270695 0.0453374396426375 ENSG00000132849 INADL
ENST00000459752 0.86763915112284 0.554138758089244 0.0497058097109442 ENSG00000132849 INADL
ENST00000484562 0.86763915112284 0.554138758089244 0.0497058097109442 ENSG00000132849 INADL
ENST00000371158 0.654143079748707 0.216723775156441 0.0991134629935594 ENSG00000132849 INADL
ENST00000484937 0.684429962794825 0.247358112114656 0.0939978537144017 ENSG00000132849 INADL
ENST00000488913 0.872822528356503 0.565589293571607 0.0784634673548338 ENSG00000132849 INADL
[truncated: 10,717,883 more chars]
