# Supplementary material for: High-throughput allele-specific expression across 250 environmental conditions
Source: Genome Res. 2016 Dec;26(12):1627–38. doi: 10.1101/gr.209759.116 (PMC5131815; doi:10.1101/gr.209759.116)
Supplement: Supplemental Material [file supp_gr.209759.116_Supplemental_Table_S6.tar.gz › DEG_results/DP5_DEG_stats_T43C1.txt]

t.id padj pval logFC ensg g.id
ENST00000541675 0.891539407774372 0.649974286407265 -0.0365540894315972 ENSG00000227232 WASH7P
ENST00000423562 0.886392911119841 0.638801729856722 -0.038011679438463 ENSG00000227232 WASH7P
ENST00000438504 0.886392911119841 0.638801729856722 -0.038011679438463 ENSG00000227232 WASH7P
ENST00000488147 0.886392911119841 0.638801729856722 -0.038011679438463 ENSG00000227232 WASH7P
ENST00000538476 0.886310962270943 0.638567418606004 -0.0379789863250494 ENSG00000227232 WASH7P
ENST00000423372 0.918915859321972 0.721980937839828 -0.0389524031256212 ENSG00000237683 AL627309.1
ENST00000484859 0.980225541163173 0.916748564434983 0.0148101474213264 ENSG00000241860 RP11-34P13.13
ENST00000466557 0.955067724479898 0.832903573023292 -0.0270475760649797 ENSG00000241860 RP11-34P13.13
ENST00000424587 0.402096754502749 0.08218637652419 -0.245869395084471 ENSG00000228463 AP006222.2
ENST00000440200 0.848839251433167 0.553286221923279 0.056281445483536 ENSG00000230021 RP5-857K21.4
ENST00000416931 0.983243596447406 0.927542397444593 -0.0121111796127901 ENSG00000225972 MTND1P23
ENST00000414273 0.861044163999465 0.579900736102411 0.0625565583595168 ENSG00000237973 hsa-mir-6723
ENST00000467115 0.786783050244872 0.436547303541798 -0.10309979702484 ENSG00000240409 MTATP8P1
ENST00000514057 0.969765265334503 0.880679102041075 -0.0202434031440198 ENSG00000248527 MTATP6P1
ENST00000416718 0.944197339274988 0.795677478586386 -0.0314841158350819 ENSG00000198744 RP5-857K21.11
ENST00000428504 0.997749272462709 0.988918033035669 0.00168259615512763 ENSG00000228327 RP11-206L10.2
ENST00000434264 0.741541333049566 0.36412318961252 -0.122887046519813 ENSG00000237491 RP11-206L10.9
ENST00000589899 0.711540941092233 0.323781070919639 -0.134082978337575 ENSG00000237491 RP11-206L10.9
ENST00000609830 0.618086354802267 0.22434125183499 -0.165490183629134 ENSG00000237491 RP11-206L10.9
ENST00000429505 0.710002484757328 0.321672335216416 0.101647034980265 ENSG00000237491 RP11-206L10.9
ENST00000591440 0.471771066309497 0.117830573441865 0.165306762724125 ENSG00000237491 RP11-206L10.9
ENST00000587530 0.471771066309497 0.117830573441865 0.165306762724125 ENSG00000237491 RP11-206L10.9
ENST00000593022 0.402970559195118 0.0825647726217083 0.180753128702547 ENSG00000237491 RP11-206L10.9
ENST00000589531 0.429116488059022 0.0944677539096848 0.178290927977506 ENSG00000237491 RP11-206L10.9
ENST00000588951 0.376060388468545 0.071525266506283 0.189719630736166 ENSG00000237491 RP11-206L10.9
ENST00000585768 0.179296276907885 0.0174600309879676 0.245458750554697 ENSG00000237491 RP11-206L10.9
ENST00000585745 0.404340411560358 0.0831584617716735 0.20836675697516 ENSG00000237491 RP11-206L10.9
ENST00000590848 0.442868289704108 0.101973477675881 0.171388779097551 ENSG00000237491 RP11-206L10.9
ENST00000586288 0.422757306689106 0.0912838047093987 0.180624877188944 ENSG00000237491 RP11-206L10.9
ENST00000447500 0.893624928751432 0.654483835409984 0.0572086204623302 ENSG00000230092 RP11-206L10.8
ENST00000590817 0.893624928751432 0.654483835409984 0.0572086204623302 ENSG00000230092 RP11-206L10.8
ENST00000412115 0.609670396176555 0.216229449462706 0.169324374353777 ENSG00000237491 RP11-206L10.9
ENST00000435300 0.772530973170122 0.411156603770804 -0.102764931455618 ENSG00000240453 RP11-206L10.10
ENST00000473798 0.881079178060912 0.625500488978011 -0.0668909421879456 ENSG00000225880 LINC00115
ENST00000536430 0.880014047382957 0.622806527714116 -0.0674238636942997 ENSG00000225880 LINC00115
ENST00000445118 0.665853055976011 0.270621753718446 -0.0839243575877049 ENSG00000228794 LINC01128
ENST00000610067 0.9344602178011 0.764924696998744 -0.0248976391026683 ENSG00000228794 LINC01128
ENST00000441765 0.891454827290814 0.649737151659099 -0.0446487024649602 ENSG00000228794 LINC01128
ENST00000609139 0.919922678377699 0.72511942970438 -0.0290355084011899 ENSG00000228794 LINC01128
ENST00000449005 0.910230705971993 0.69979588070581 -0.0313377743965735 ENSG00000228794 LINC01128
ENST00000416570 0.910105241832369 0.69874711627546 -0.0313908738888973 ENSG00000228794 LINC01128
ENST00000448975 0.910105241832369 0.69874711627546 -0.0313908738888973 ENSG00000228794 LINC01128
ENST00000609009 0.946248775853437 0.805261235620863 -0.0208213765747681 ENSG00000228794 LINC01128
ENST00000608189 0.946248775853437 0.805261235620863 -0.0208213765747681 ENSG00000228794 LINC01128
ENST00000415295 0.854303496361462 0.565523977637779 0.0596304558789929 ENSG00000228794 LINC01128
ENST00000342066 0.7742920508357 0.414830881755655 -0.0950894543102356 ENSG00000187634 SAMD11
ENST00000341065 0.767005876555492 0.402433533319791 -0.0973963596167537 ENSG00000187634 SAMD11
ENST00000483767 0.77092398439238 0.408380674349673 -0.0769703833308315 ENSG00000188976 NOC2L
ENST00000327044 0.924023704911145 0.735980975787301 -0.0269119094471065 ENSG00000188976 NOC2L
ENST00000477976 0.912985138521073 0.707288257627798 -0.0299976202406655 ENSG00000188976 NOC2L
ENST00000496938 0.670691615328563 0.275609082176133 -0.127425541530664 ENSG00000188976 NOC2L
ENST00000487214 0.988931943484255 0.953560454152886 -0.0046464573878065 ENSG00000188976 NOC2L
ENST00000469563 0.960553377484133 0.850068601636625 0.0187126448257436 ENSG00000188976 NOC2L
ENST00000338591 0.868519914721315 0.595877166187746 -0.0601495394366013 ENSG00000187961 KLHL17
ENST00000466300 0.460331412862818 0.111599538038331 0.208927762133703 ENSG00000187961 KLHL17
ENST00000379410 0.962399238049358 0.85575952793981 -0.0250206593388977 ENSG00000187583 PLEKHN1
ENST00000379407 0.915781575463163 0.714779187789833 -0.0509704470890139 ENSG00000187583 PLEKHN1
ENST00000379409 0.915781575463163 0.714779187789833 -0.0509704470890139 ENSG00000187583 PLEKHN1
ENST00000428771 0.633507141620503 0.238834275748504 -0.154497610133164 ENSG00000188290 HES4
ENST00000304952 0.659063170833471 0.263335318984763 -0.147312930923906 ENSG00000188290 HES4
ENST00000481869 0.66127545432876 0.265594452645921 -0.146307960445013 ENSG00000188290 HES4
ENST00000484667 0.679201215291859 0.285141322479636 -0.140590709553263 ENSG00000188290 HES4
ENST00000379389 0.975386715938314 0.899047800373216 0.0137929767111994 ENSG00000187608 ISG15
ENST00000379370 0.22042814348788 0.0253366559145629 -0.170007284081839 ENSG00000188157 AGRN
ENST00000477585 0.853312290154426 0.563136557329743 -0.0627858088932104 ENSG00000188157 AGRN
ENST00000469403 0.676882682352591 0.28262876715149 -0.115180240958826 ENSG00000188157 AGRN
ENST00000479707 0.685498477709221 0.293268430585526 -0.115594820974706 ENSG00000188157 AGRN
ENST00000466223 0.450605771841613 0.106391634043769 -0.179486074464844 ENSG00000188157 AGRN
ENST00000478677 0.673389003557318 0.279016492572975 -0.138656758058719 ENSG00000188157 AGRN
ENST00000492947 0.588364234643514 0.197898179393281 -0.160004107101945 ENSG00000188157 AGRN
ENST00000419249 0.0223867149477844 0.000724448462991691 -0.309256267977144 ENSG00000188157 AGRN
ENST00000461111 0.0133760305743334 0.000359300338399712 -0.307243377883819 ENSG00000188157 AGRN
ENST00000418300 0.0593634180159316 0.0029751354713595 -0.27199170628751 ENSG00000242590 RP11-54O7.14
ENST00000427998 1.43618395709031e-05 7.14312238920269e-08 -0.439407756495998 ENSG00000217801 RP11-465B22.3
ENST00000394517 3.70791062708334e-05 2.170038561977e-07 -0.449627039200316 ENSG00000217801 RP11-465B22.3
ENST00000442292 0.0153700740282594 0.00043750983046712 -0.417817970770058 ENSG00000273443 RP11-54O7.18
ENST00000456409 1.61017965427876e-05 8.15439637928471e-08 -0.435687051201116 ENSG00000217801 RP11-465B22.3
ENST00000412397 1.51403346226439e-05 7.61261966784806e-08 -0.422885404380307 ENSG00000217801 RP11-465B22.3
ENST00000433695 0.000481653110728397 5.01808352286768e-06 -0.397411253759057 ENSG00000217801 RP11-465B22.3
ENST00000451054 0.000531446006545464 5.70536159082065e-06 -0.39803250632794 ENSG00000217801 RP11-465B22.3
ENST00000453464 0.00781293905976497 0.000169821227985352 -0.393148153056313 ENSG00000237330 RNF223
ENST00000379339 0.763977600391453 0.397752011118725 -0.0544350938409633 ENSG00000131591 C1orf159
ENST00000294576 0.763977600391453 0.397752011118725 -0.0544350938409633 ENSG00000131591 C1orf159
ENST00000448924 0.763977600391453 0.397752011118725 -0.0544350938409633 ENSG00000131591 C1orf159
ENST00000465822 0.0756250403565664 0.00431082119136007 -0.204819822279945 ENSG00000131591 C1orf159
ENST00000379325 0.766352042542141 0.401261648835456 -0.0540867592866469 ENSG00000131591 C1orf159
ENST00000421241 0.766352042542141 0.401261648835456 -0.0540867592866469 ENSG00000131591 C1orf159
ENST00000487177 0.201218180704508 0.0214841024062984 -0.201761715025009 ENSG00000131591 C1orf159
ENST00000467751 0.766352042542141 0.401261648835456 -0.0540867592866469 ENSG00000131591 C1orf159
ENST00000477196 0.766352042542141 0.401261648835456 -0.0540867592866469 ENSG00000131591 C1orf159
ENST00000464905 0.275233023958971 0.0388261538849192 -0.224861273664516 ENSG00000131591 C1orf159
ENST00000379320 0.105433689604689 0.00732240752040246 -0.191860625996914 ENSG00000131591 C1orf159
ENST00000379319 0.678388525531957 0.284248712970519 -0.0707976614129413 ENSG00000131591 C1orf159
ENST00000434641 0.940426021519989 0.783507862043408 -0.0182994505048401 ENSG00000131591 C1orf159
ENST00000482816 0.996007288134956 0.981664299187595 0.00151794011575302 ENSG00000131591 C1orf159
ENST00000437760 0.953138084647639 0.827049770004221 -0.0152277088795974 ENSG00000131591 C1orf159
ENST00000462097 0.958063764721881 0.842567953721685 0.0145314952580353 ENSG00000131591 C1orf159
ENST00000473600 0.434102998701166 0.0970486673920788 -0.151769740240042 ENSG00000131591 C1orf159
ENST00000475119 0.946464148059178 0.805876265729891 0.0179429037485478 ENSG00000131591 C1orf159
ENST00000442117 0.754339538744745 0.382463267041274 -0.0821626604219163 ENSG00000131591 C1orf159
ENST00000427787 0.7265569875271 0.343594230428376 -0.113914333869488 ENSG00000131591 C1orf159
ENST00000472741 0.846095749494099 0.5467148624937 0.0461147166136377 ENSG00000131591 C1orf159
ENST00000480643 0.809184708558536 0.474204896776875 0.0541854608580943 ENSG00000131591 C1orf159
ENST00000379290 0.870542009195423 0.601135687861715 -0.0540737723092089 ENSG00000162571 TTLL10
ENST00000379289 0.870542009195423 0.601135687861715 -0.0540737723092089 ENSG00000162571 TTLL10
ENST00000486379 0.972341222333969 0.889660374064551 -0.0146767573393963 ENSG00000162571 TTLL10
ENST00000328596 0.00581374762182657 0.00011302943800509 -0.350306255598486 ENSG00000186891 TNFRSF18
ENST00000379268 0.00464353762214171 8.28744903164418e-05 -0.356383049718852 ENSG00000186891 TNFRSF18
ENST00000486728 0.00324583215371611 5.31949372271717e-05 -0.351395012528398 ENSG00000186891 TNFRSF18
ENST00000379265 0.00623295050845839 0.000124454597445596 -0.353098257273262 ENSG00000186891 TNFRSF18
ENST00000379236 0.0618503109141636 0.00317765841217439 -0.264037911346432 ENSG00000186827 TNFRSF4
ENST00000497869 0.0615358380195791 0.00314607970628364 -0.264324105749899 ENSG00000186827 TNFRSF4
ENST00000453580 0.0197457725983242 0.000615193846455795 -0.29568521421598 ENSG00000186827 TNFRSF4
ENST00000360001 0.330492677874015 0.0545406783790059 -0.12029442839858 ENSG00000078808 SDF4
ENST00000465727 0.330832934197007 0.0546327966275268 -0.120198736097685 ENSG00000078808 SDF4
ENST00000263741 0.330832934197007 0.0546327966275268 -0.120198736097685 ENSG00000078808 SDF4
ENST00000494748 0.399225203097861 0.0808700803800319 -0.114586524510655 ENSG00000078808 SDF4
ENST00000478938 0.431990314960461 0.096016713213178 -0.115354914513663 ENSG00000078808 SDF4
ENST00000403997 0.19432093028181 0.0202478157045477 -0.149525807522207 ENSG00000078808 SDF4
ENST00000545427 0.322060460512931 0.0519257121248162 -0.130176226403441 ENSG00000078808 SDF4
ENST00000459994 0.631878406654742 0.237373008129529 -0.0826896171929254 ENSG00000078808 SDF4
ENST00000379198 0.804741446796675 0.466378365403315 -0.0575612349531547 ENSG00000176022 B3GALT6
ENST00000450390 0.935713075155734 0.768981724230932 -0.0161158264715879 ENSG00000160087 UBE2J2
ENST00000347370 0.935713075155734 0.768981724230932 -0.0161158264715879 ENSG00000160087 UBE2J2
ENST00000349431 0.939683004702525 0.781237458687913 -0.0151845380498169 ENSG00000160087 UBE2J2
ENST00000348298 0.951654628213058 0.822219390868201 -0.012499307961859 ENSG00000160087 UBE2J2
ENST00000339385 0.890659097410872 0.647936923221325 -0.0298125637992213 ENSG00000160087 UBE2J2
ENST00000400929 0.966569331093238 0.868483750630804 -0.00927234186683131 ENSG00000160087 UBE2J2
ENST00000464036 0.971502518426004 0.885742101872947 -0.00813115202923884 ENSG00000160087 UBE2J2
ENST00000360466 0.979579584675976 0.914786635275995 -0.00611096668212123 ENSG00000160087 UBE2J2
ENST00000400930 0.986889825512115 0.945128103576439 -0.00393456480775298 ENSG00000160087 UBE2J2
ENST00000467339 0.420178862760093 0.0900456690788269 -0.155300788743677 ENSG00000160087 UBE2J2
ENST00000473215 0.991722007384616 0.964743489997428 -0.0025801390634724 ENSG00000160087 UBE2J2
ENST00000435198 0.991414856803328 0.963879309553006 0.00268299116115177 ENSG00000160087 UBE2J2
ENST00000509720 0.96725005463986 0.871397229431644 0.0096347705412453 ENSG00000160087 UBE2J2
ENST00000491779 0.900350303965156 0.671793031759191 0.0249911066438035 ENSG00000160087 UBE2J2
ENST00000466752 0.793939577301462 0.448844156392997 0.0459959024136964 ENSG00000160087 UBE2J2
ENST00000503294 0.8025525247491 0.463155320599827 0.0446081301303715 ENSG00000160087 UBE2J2
ENST00000477894 0.82398170879231 0.503543962879348 0.0414543045938472 ENSG00000160087 UBE2J2
ENST00000471154 0.910692429722267 0.701936509823402 0.0302080016833541 ENSG00000160087 UBE2J2
ENST00000422076 0.835941386550674 0.527377450242608 0.0394579963490746 ENSG00000160087 UBE2J2
ENST00000502382 0.809505037156126 0.47494800756411 0.0448341007277305 ENSG00000160087 UBE2J2
ENST00000461142 0.678424416426398 0.284382003714925 0.0686972043993894 ENSG00000160087 UBE2J2
ENST00000488418 0.764988405161283 0.399030657644023 0.0622331679834219 ENSG00000160087 UBE2J2
ENST00000379116 0.39258550340365 0.0780895925270702 -0.247331583404502 ENSG00000162572 SCNN1D
ENST00000379101 0.452552571134063 0.107298840734814 -0.227469054355372 ENSG00000162572 SCNN1D
ENST00000338555 0.456748665698016 0.109390273021559 -0.224941596509924 ENSG00000162572 SCNN1D
ENST00000354700 0.759672610024063 0.390644471406142 -0.0766023941043505 ENSG00000131584 ACAP3
ENST00000353662 0.754359233603268 0.38250320361606 -0.0776668915660043 ENSG00000131584 ACAP3
ENST00000492936 0.850178807299318 0.555647091211657 -0.0518906532623103 ENSG00000131584 ACAP3
ENST00000467278 0.714769876147031 0.328086632163737 -0.0967826542369396 ENSG00000131584 ACAP3
ENST00000476572 0.929330766092953 0.751860338949936 -0.0386019416575033 ENSG00000131584 ACAP3
ENST00000472541 0.998973434291151 0.995096487968885 -0.000582281855149675 ENSG00000131584 ACAP3
ENST00000354980 0.839825301101572 0.535354436670884 -0.0716654655447595 ENSG00000131584 ACAP3
ENST00000478065 0.836754571373531 0.529046088870477 -0.0821485176200759 ENSG00000131584 ACAP3
ENST00000479108 0.709474240107102 0.321233759180228 -0.122371802943907 ENSG00000131584 ACAP3
ENST00000438966 0.717045067972678 0.331228691569171 -0.121401053671418 ENSG00000131584 ACAP3
ENST00000379031 0.969664326769491 0.879672023054478 -0.0188596972108794 ENSG00000169972 PUSL1
ENST00000470520 0.967191240769092 0.871051640180588 0.0219907945967079 ENSG00000169972 PUSL1
ENST00000463758 0.900699645443432 0.672556564777802 -0.0598839289580316 ENSG00000169972 PUSL1
ENST00000467712 0.970683486055217 0.883491607342055 0.0195952056560217 ENSG00000169972 PUSL1
ENST00000493657 0.837900534279702 0.531391624572495 -0.0806203488542432 ENSG00000169972 PUSL1
ENST00000470030 0.812084271198104 0.479646262135335 -0.0589054539405277 ENSG00000127054 CPSF3L
ENST00000435064 0.834111700844923 0.524273522552975 -0.0429851947227807 ENSG00000127054 CPSF3L
ENST00000497304 0.866325440381411 0.591340957458032 -0.053836304512058 ENSG00000127054 CPSF3L
ENST00000323275 0.834111700844923 0.524273522552975 -0.0429851947227807 ENSG00000127054 CPSF3L
ENST00000411962 0.834111700844923 0.524273522552975 -0.0429851947227807 ENSG00000127054 CPSF3L
ENST00000462432 0.900462919412858 0.671962645855093 -0.0342252488046713 ENSG00000127054 CPSF3L
ENST00000478641 0.842181786582599 0.53983332570018 -0.0512424983472236 ENSG00000127054 CPSF3L
ENST00000458452 0.834111700844923 0.524243983205918 -0.0429904137566222 ENSG00000127054 CPSF3L
ENST00000419704 0.834111700844923 0.524243983205918 -0.0429904137566222 ENSG00000127054 CPSF3L
ENST00000540437 0.834111700844923 0.524243983205918 -0.0429904137566222 ENSG00000127054 CPSF3L
ENST00000421495 0.834111700844923 0.524243983205918 -0.0429904137566222 ENSG00000127054 CPSF3L
ENST00000532772 0.832957318358757 0.521263611922427 -0.043219265752425 ENSG00000127054 CPSF3L
ENST00000450926 0.847218393288195 0.549642381437671 -0.0405531244051056 ENSG00000127054 CPSF3L
ENST00000545578 0.846547409826889 0.547505214123189 -0.0407758221888702 ENSG00000127054 CPSF3L
ENST00000527098 0.846547409826889 0.547505214123189 -0.0407758221888702 ENSG00000127054 CPSF3L
ENST00000485710 0.998697667893749 0.993241885705329 -0.000820483638072545 ENSG00000127054 CPSF3L
ENST00000461514 0.970750696229406 0.88364513068508 0.0141285451776498 ENSG00000127054 CPSF3L
ENST00000525164 0.988819807785612 0.95304058570667 0.00572401145369252 ENSG00000127054 CPSF3L
ENST00000528879 0.83950093769698 0.534506474266103 -0.0424934412567114 ENSG00000127054 CPSF3L
ENST00000525769 0.966569331093238 0.868436037481808 0.0165276259435545 ENSG00000127054 CPSF3L
ENST00000531377 0.672288553871966 0.277847922550849 -0.0838885522039552 ENSG00000127054 CPSF3L
ENST00000527383 0.827122904427415 0.510030011468519 -0.0608949642419972 ENSG00000127054 CPSF3L
ENST00000531292 0.654450299590617 0.258748631995626 -0.101154503284457 ENSG00000127054 CPSF3L
ENST00000467408 0.704374849363128 0.315798031774331 -0.0906561486069919 ENSG00000127054 CPSF3L
ENST00000434694 0.738470179117209 0.360150398751281 -0.0594048294794727 ENSG00000127054 CPSF3L
ENST00000531020 0.523117577144748 0.1493602789634 -0.144880659202008 ENSG00000127054 CPSF3L
ENST00000533916 0.525907821758074 0.151224221377515 -0.143620918016066 ENSG00000127054 CPSF3L
ENST00000488042 0.80006081486249 0.459734211654712 -0.0500536139178821 ENSG00000127054 CPSF3L
ENST00000526797 0.860324563256974 0.57855874045864 -0.0379949950969767 ENSG00000127054 CPSF3L
ENST00000526332 0.858879243647815 0.575659402313264 -0.0383226018482779 ENSG00000127054 CPSF3L
ENST00000430786 0.875036535632094 0.612456606389363 -0.0347720100338711 ENSG00000127054 CPSF3L
ENST00000527719 0.898495136016598 0.667369054032693 -0.0297348789158735 ENSG00000127054 CPSF3L
ENST00000530031 0.898291712445723 0.66703129994203 -0.0297549462838894 ENSG00000127054 CPSF3L
ENST00000526113 0.908766279644785 0.695484432020066 -0.0275888683771837 ENSG00000127054 CPSF3L
ENST00000526904 0.929016917168166 0.750719231115829 -0.0221145523976983 ENSG00000127054 CPSF3L
ENST00000525603 0.771015861968884 0.408528979265862 -0.0634613235613741 ENSG00000127054 CPSF3L
ENST00000444968 0.425436170477536 0.0926766013173433 -0.191141958336433 ENSG00000240731 RP5-890O3.9
ENST00000429572 0.969679073174833 0.879831217337154 -0.0115978724372913 ENSG00000127054 CPSF3L
ENST00000498173 0.969679073174833 0.879831217337154 -0.0115978724372913 ENSG00000127054 CPSF3L
ENST00000496353 0.970544262120329 0.882986804204617 -0.0112963377225815 ENSG00000127054 CPSF3L
ENST00000493534 0.9631164993869 0.85755681602126 0.0142463188258532 ENSG00000127054 CPSF3L
ENST00000534345 0.933582560397433 0.761939574007516 0.0246550746038013 ENSG00000127054 CPSF3L
ENST00000532952 0.938244900785516 0.776917049212183 0.0229486493888528 ENSG00000127054 CPSF3L
ENST00000490853 0.946017202818684 0.804257947527689 0.0200918040419874 ENSG00000127054 CPSF3L
ENST00000531019 0.946017202818684 0.804257947527689 0.0200918040419874 ENSG00000127054 CPSF3L
ENST00000498476 0.888598731391766 0.64390233985814 0.0370882422201439 ENSG00000127054 CPSF3L
ENST00000470679 0.830907569093165 0.51692708862394 0.0523583274458672 ENSG00000127054 CPSF3L
ENST00000525285 0.855388389193409 0.567838024551122 0.0490320071926288 ENSG00000127054 CPSF3L
ENST00000530233 0.888756720262248 0.644250379620537 0.0506640131982486 ENSG00000127054 CPSF3L
ENST00000464957 0.790996303143423 0.443814504945157 0.097039950925383 ENSG00000224051 GLTPD1
ENST00000343938 0.843212751666478 0.541781056284052 0.0696553587775181 ENSG00000224051 GLTPD1
ENST00000378891 0.552916242076892 0.170161212014314 -0.12306730187144 ENSG00000107404 DVL1
ENST00000378888 0.591024266286884 0.20035371243468 -0.114495394954888 ENSG00000107404 DVL1
ENST00000472445 0.990067869130096 0.959257465795629 0.00624318672401938 ENSG00000107404 DVL1
ENST00000309212 0.92003109078369 0.725741088644121 -0.0472831478489754 ENSG00000162576 MXRA8
ENST00000477278 0.972747823322778 0.89147447222798 -0.0177899503148812 ENSG00000162576 MXRA8
ENST00000342753 0.92003109078369 0.725741088644121 -0.0472831478489754 ENSG00000162576 MXRA8
ENST00000445648 0.907751429417047 0.692635999086512 -0.053270288106922 ENSG00000162576 MXRA8
ENST00000338370 0.941447600594794 0.786100801905059 -0.029198152350324 ENSG00000175756 AURKAIP1
ENST00000338338 0.927899208955635 0.747136918486977 -0.0327649722513142 ENSG00000175756 AURKAIP1
ENST00000321751 0.925470106903649 0.740344225090361 -0.0354475636587825 ENSG00000175756 AURKAIP1
ENST00000378853 0.926586371349038 0.743053017873943 -0.0350573388875922 ENSG00000175756 AURKAIP1
ENST00000489799 0.813792773490018 0.482793413467842 -0.0768650823638593 ENSG00000175756 AURKAIP1
ENST00000496905 0.705243202285254 0.317017935342295 -0.115004022310034 ENSG00000175756 AURKAIP1
ENST00000480479 0.571842721659674 0.18442667682545 -0.103858907802848 ENSG00000221978 CCNL2
ENST00000482621 0.66127545432876 0.265728230944729 -0.0793427180093005 ENSG00000221978 CCNL2
ENST00000408952 0.66127545432876 0.265728230944729 -0.0793427180093005 ENSG00000221978 CCNL2
ENST00000463260 0.740415119407097 0.362462431279565 -0.0770597355434309 ENSG00000221978 CCNL2
ENST00000400809 0.678946189374135 0.284917390112422 -0.0746575872770989 ENSG00000221978 CCNL2
ENST00000496007 0.678816663535937 0.284696991526917 -0.0746885495555206 ENSG00000221978 CCNL2
ENST00000482365 0.591703983983005 0.201251507693117 -0.100588732078576 ENSG00000221978 CCNL2
ENST00000481223 0.692002469541076 0.300853466727124 -0.0725468654597055 ENSG00000221978 CCNL2
ENST00000418865 0.544723082633636 0.164486325248564 -0.104528180925849 ENSG00000221978 CCNL2
ENST00000505849 0.711146151258764 0.323265136834342 -0.0782235233509963 ENSG00000221978 CCNL2
ENST00000488340 0.720597440360313 0.334964190894193 -0.0670689394067485 ENSG00000221978 CCNL2
ENST00000492998 0.562552421224898 0.17710710348689 -0.109378125606782 ENSG00000221978 CCNL2
ENST00000469113 0.6152133340542 0.221291635671443 -0.0915666529439192 ENSG00000221978 CCNL2
ENST00000480646 0.641041378249114 0.246334693131683 -0.105550450234284 ENSG00000221978 CCNL2
ENST00000471930 0.757704772323131 0.387129447502248 -0.0612875631358058 ENSG00000221978 CCNL2
ENST00000408918 0.92463014560922 0.738010696159045 -0.0230362584282659 ENSG00000221978 CCNL2
ENST00000473872 0.9591549228025 0.846217582756079 -0.0150289042877223 ENSG00000221978 CCNL2
ENST00000425598 0.816820511560961 0.489811628184475 -0.050956964208404 ENSG00000221978 CCNL2
ENST00000463895 0.687695259662651 0.295815638586721 -0.0919151286054932 ENSG00000221978 CCNL2
ENST00000497013 0.96648378554114 0.868006301771459 -0.0150040110835152 ENSG00000221978 CCNL2
ENST00000448629 0.81123954236574 0.478221304229861 -0.0735932873916635 ENSG00000224870 RP4-758J18.2
ENST00000444362 0.731071461726486 0.350239533683861 -0.0723024765244133 ENSG00000224870 RP4-758J18.2
ENST00000418833 0.711293761247051 0.323443054133168 -0.0793294352629598 ENSG00000224870 RP4-758J18.2
ENST00000576232 0.443400045982115 0.102260669595009 -0.189336225707071 ENSG00000224870 RP4-758J18.2
ENST00000570344 0.481960198307669 0.123322708083835 -0.177784867439655 ENSG00000224870 RP4-758J18.2
ENST00000447725 0.786835624987551 0.436681804587676 -0.0642171191325422 ENSG00000224870 RP4-758J18.2
ENST00000572242 0.674814099581934 0.280244913310136 -0.0862176826712333 ENSG00000224870 RP4-758J18.2
ENST00000453521 0.912632402121907 0.706378355652559 -0.0299014157781717 ENSG00000224870 RP4-758J18.2
ENST00000344843 0.633567383380046 0.238971783546488 -0.0731524192932475 ENSG00000242485 MRPL20
ENST00000493287 0.611469933779993 0.217862581021186 -0.0896789178938767 ENSG00000242485 MRPL20
ENST00000487659 0.630810461198881 0.23662321546226 -0.0735043950373906 ENSG00000242485 MRPL20
ENST00000492508 0.727136398823076 0.344263424187399 -0.0626476947612943 ENSG00000242485 MRPL20
ENST00000482352 0.767737509126037 0.40345824170245 -0.0554791022474932 ENSG00000242485 MRPL20
ENST00000582431 0.873298005973812 0.608708038372665 -0.0669961764169151 ENSG00000264293 RN7SL657P
ENST00000477686 0.835941386550674 0.527370256107944 -0.0499391070781127 ENSG00000242485 MRPL20
ENST00000378741 0.725442907342442 0.342195808720017 0.073113495238967 ENSG00000160072 ATAD3B
ENST00000308647 0.987063536126993 0.945888195595106 0.00448928374467665 ENSG00000160072 ATAD3B
ENST00000472194 0.920214375569833 0.726069075397971 -0.0226911176582234 ENSG00000160072 ATAD3B
ENST00000378736 0.906724886294764 0.690276220316582 0.0436352295833549 ENSG00000160072 ATAD3B
ENST00000485748 0.840826491790885 0.537252540415834 -0.0438065477321631 ENSG00000160072 ATAD3B
ENST00000474481 0.874467255797024 0.61148659207552 -0.0375303619789574 ENSG00000160072 ATAD3B
ENST00000378756 0.731605104179707 0.350945032079958 0.0666122490456494 ENSG00000197785 ATAD3A
ENST00000378755 0.731733092201309 0.351088624149781 0.0666086705110974 ENSG00000197785 ATAD3A
ENST00000339113 0.677993146322036 0.283823369105631 0.0774633889550728 ENSG00000197785 ATAD3A
ENST00000536055 0.677993146322036 0.283823369105631 0.0774633889550728 ENSG00000197785 ATAD3A
ENST00000429957 0.910337133429228 0.699991615739476 -0.0396984852326984 ENSG00000197785 ATAD3A
ENST00000400830 0.908587706724721 0.694948966688207 0.036645136451513 ENSG00000197785 ATAD3A
ENST00000291386 0.990980018477603 0.961690332792235 -0.00264936346916151 ENSG00000160075 SSU72
ENST00000378726 0.932460002634402 0.759308530243344 -0.0217484054464408 ENSG00000160075 SSU72
ENST00000378725 0.998973434291151 0.994594190714783 -0.000415416476472314 ENSG00000160075 SSU72
ENST00000359060 0.9731813183664 0.892791873979551 0.00925617647884713 ENSG00000160075 SSU72
ENST00000539195 0.95953458109796 0.847483477414007 0.0161446357292224 ENSG00000215791 AL645728.2
ENST00000607222 0.730498074598843 0.349375837818303 -0.128646781776843 ENSG00000272106 RP11-345P4.9
ENST00000520777 0.915824811379292 0.714876470026085 -0.0297391038250702 ENSG00000197530 MIB2
ENST00000378710 0.919138034911617 0.722894997199308 -0.028866319841367 ENSG00000197530 MIB2
ENST00000360522 0.919138034911617 0.722894997199308 -0.028866319841367 ENSG00000197530 MIB2
ENST00000357210 0.919138034911617 0.722894997199308 -0.028866319841367 ENSG00000197530 MIB2
ENST00000355826 0.91875447171727 0.721704314865686 -0.0289261163706488 ENSG00000197530 MIB2
ENST00000518681 0.904413394298906 0.683682625389696 -0.033112761012114 ENSG00000197530 MIB2
ENST00000505820 0.906372273111492 0.689048476977204 -0.0325381668786414 ENSG00000197530 MIB2
ENST00000479659 0.906283251269813 0.688735326426906 -0.0325612646046632 ENSG00000197530 MIB2
ENST00000489635 0.901163947263284 0.674340646520997 -0.0341414274456975 ENSG00000197530 MIB2
ENST00000511502 0.895327681639402 0.659875767842344 -0.0357092850942594 ENSG00000197530 MIB2
ENST00000477990 0.990811242658406 0.961300503624771 -0.00580001610014862 ENSG00000197530 MIB2
ENST00000514363 0.874010599427019 0.610471631844469 -0.0526344725374196 ENSG00000197530 MIB2
ENST00000487053 0.90126289434043 0.675276667321006 -0.0343803066282732 ENSG00000197530 MIB2
ENST00000502470 0.954676391051992 0.831667577902144 -0.0222213567236792 ENSG00000197530 MIB2
ENST00000378712 0.90126289434043 0.675276667321006 -0.0343803066282732 ENSG00000197530 MIB2
ENST00000507082 0.873692943056799 0.6098432797417 0.0655779885384079 ENSG00000197530 MIB2
ENST00000463492 0.981876520348971 0.922365834512138 0.0131731938638814 ENSG00000197530 MIB2
ENST00000510793 0.871381108229727 0.603898716876642 -0.0551155606105906 ENSG00000197530 MIB2
ENST00000504599 0.885396108991086 0.636744570674558 -0.0382329807462734 ENSG00000197530 MIB2
ENST00000507229 0.854519577003177 0.565990110955132 -0.0478423704352254 ENSG00000197530 MIB2
ENST00000503789 0.946843287291606 0.806833693580919 -0.0271935576031601 ENSG00000197530 MIB2
ENST00000378708 0.897926333119906 0.666295907412279 -0.0359413003492694 ENSG00000197530 MIB2
ENST00000506488 0.905228164059663 0.685714873191791 -0.033832654310991 ENSG00000197530 MIB2
ENST00000512004 0.401737208557466 0.0819481159608981 -0.240015091138073 ENSG00000197530 MIB2
ENST00000514234 0.900488287573433 0.672039286122845 -0.0370195061500464 ENSG00000197530 MIB2
ENST00000467597 0.69577210827712 0.30565663748712 -0.1363043128957 ENSG00000197530 MIB2
ENST00000508148 0.832693229771798 0.520639529264498 -0.0888385950869151 ENSG00000197530 MIB2
ENST00000486072 0.967191240769092 0.871230463243874 0.0216512966780412 ENSG00000197530 MIB2
ENST00000505370 0.918275964114493 0.720246675378317 0.0441875085025652 ENSG00000197530 MIB2
ENST00000473511 0.874319198481231 0.611070071566288 -0.0599502208177533 ENSG00000197530 MIB2
ENST00000464570 0.85418990660129 0.565162457840619 -0.071212869502287 ENSG00000197530 MIB2
ENST00000483015 0.678270370841828 0.284117621117888 -0.130589891907631 ENSG00000197530 MIB2
ENST00000511910 0.970644057196514 0.883444949001545 -0.0193195977573901 ENSG00000197530 MIB2
ENST00000513088 0.861402462458258 0.580867343489471 -0.0355288066387096 ENSG00000248333 CDK11B
ENST00000341832 0.867930886910262 0.594808061132178 -0.0329422534872157 ENSG00000248333 CDK11B
ENST00000317673 0.96392828452021 0.859587966170808 -0.0105999656132668 ENSG00000248333 CDK11B
ENST00000340677 0.96392828452021 0.859587966170808 -0.0105999656132668 ENSG00000248333 CDK11B
ENST00000407249 0.96392828452021 0.859587966170808 -0.0105999656132668 ENSG00000248333 CDK11B
ENST00000341028 0.767223352468065 0.402771948943674 0.0931393064824712 ENSG00000248333 CDK11B
ENST00000607013 0.788877924709699 0.440582685648606 0.0937856871620657 ENSG00000272004 RP11-345P4.10
ENST00000378662 0.767313704448738 0.402932678497425 -0.054583570398888 ENSG00000189339 SLC35E2B
ENST00000234800 0.771302584224001 0.408999156767227 -0.0541831442711189 ENSG00000189339 SLC35E2B
ENST00000480991 0.681424865782225 0.288412192904484 -0.0837839162835175 ENSG00000189339 SLC35E2B
ENST00000481276 0.756740160458098 0.385572003916651 -0.0699385022994963 ENSG00000189339 SLC35E2B
ENST00000596308 0.716871166625428 0.330857211033556 -0.13236101661781 ENSG00000269737 RP11-345P4.7
ENST00000356200 0.725442907342442 0.342272037204247 -0.0745177888014607 ENSG00000008128 CDK11A
ENST00000598846 0.693120869279154 0.302381522177023 -0.0694292228365577 ENSG00000268575 RP1-283E3.8
ENST00000463652 0.627861749149544 0.233595993347613 -0.13377186243269 ENSG00000008128 CDK11A
ENST00000358779 0.726487760961372 0.343518946675917 -0.074363469105726 ENSG00000008128 CDK11A
ENST00000460465 0.726487760961372 0.343518946675917 -0.074363469105726 ENSG00000008128 CDK11A
ENST00000404249 0.726487760961372 0.343518946675917 -0.074363469105726 ENSG00000008128 CDK11A
ENST00000378633 0.726487760961372 0.343518946675917 -0.074363469105726 ENSG00000008128 CDK11A
ENST00000357760 0.726487760961372 0.343518946675917 -0.074363469105726 ENSG00000008128 CDK11A
ENST00000509982 0.725330464051024 0.342009072439715 -0.0745230710113369 ENSG00000008128 CDK11A
ENST00000378638 0.725330464051024 0.342009072439715 -0.0745230710113369 ENSG00000008128 CDK11A
ENST00000356937 0.781263542100552 0.426067180437095 -0.0650617281048238 ENSG00000008128 CDK11A
ENST00000478901 0.724913104667182 0.341339167203385 -0.110107239860609 ENSG00000008128 CDK11A
ENST00000468397 0.664117606998563 0.268906365787727 -0.118566475360402 ENSG00000008128 CDK11A
ENST00000491311 0.679518287718322 0.285693051308032 -0.113058172534077 ENSG00000008128 CDK11A
ENST00000495016 0.881216424546767 0.626049767013789 -0.0538904084601391 ENSG00000008128 CDK11A
ENST00000468800 0.779458825245169 0.423375301722815 -0.0777289975636085 ENSG00000008128 CDK11A
ENST00000464748 0.916003817901484 0.715415306537141 -0.0429215298487709 ENSG00000008128 CDK11A
ENST00000489300 0.529788247046657 0.15371783357791 -0.157799478988763 ENSG00000008128 CDK11A
ENST00000492390 0.664117606998563 0.26887526364887 -0.111513786784556 ENSG00000008128 CDK11A
ENST00000474916 0.777691473940545 0.42042727756094 -0.0838844061163805 ENSG00000008128 CDK11A
ENST00000378635 0.834311478722725 0.524535143629075 -0.0517706127006972 ENSG00000008128 CDK11A
ENST00000479362 0.948429440521468 0.81186349666092 -0.0207779990689962 ENSG00000008128 CDK11A
ENST00000498810 0.876194118124981 0.614823011270978 -0.0465508869514861 ENSG00000008128 CDK11A
ENST00000487462 0.925050375796067 0.739539456992192 -0.0301309353365891 ENSG00000008128 CDK11A
ENST00000401096 0.95133553913509 0.821357632922098 -0.0211541324621959 ENSG00000008128 CDK11A
ENST00000577672 0.953398492460351 0.82762067523333 -0.0217193069554996 ENSG00000227775 RP1-283E3.4
ENST00000417099 0.871159816437516 0.60282557170589 0.0581980518028043 ENSG00000227775 RP1-283E3.4
ENST00000355439 0.778776456956755 0.42227673695451 -0.0728080556046673 ENSG00000215790 SLC35E2
ENST00000400924 0.789077189515249 0.440790481890275 -0.0709259740652557 ENSG00000215790 SLC35E2
ENST00000246421 0.545199225123045 0.164714069988524 -0.141668846251216 ENSG00000215790 SLC35E2
ENST00000475229 0.788688761726733 0.440269830134514 -0.100754076789899 ENSG00000215790 SLC35E2
ENST00000424604 0.757643832027101 0.386956438686821 -0.108469858609817 ENSG00000227775 RP1-283E3.4
ENST00000418950 0.846408033135505 0.547209850965031 -0.0819923306342653 ENSG00000227775 RP1-283E3.4
ENST00000341426 0.984513728939162 0.933271710451885 -0.0066678813099007 ENSG00000008130 NADK
ENST00000341991 0.988925084351784 0.953376222595013 -0.00464075427042192 ENSG00000008130 NADK
ENST00000378625 0.995625997692595 0.979828361350936 -0.00198615514166959 ENSG00000008130 NADK
ENST00000344463 0.984513728939162 0.933271710451885 -0.0066678813099007 ENSG00000008130 NADK
ENST00000342348 0.990163395457533 0.959484578134581 -0.00421749554637351 ENSG00000008130 NADK
ENST00000498806 0.977285851730502 0.905822868315952 -0.0121123203903902 ENSG00000008130 NADK
ENST00000469045 0.944901701549041 0.799293274642094 -0.0224725046033256 ENSG00000008130 NADK
ENST00000480499 0.859172110768488 0.57617385257126 -0.051751264103008 ENSG00000008130 NADK
ENST00000497747 0.997078059683358 0.986437116456653 0.00183873512176605 ENSG00000008130 NADK
ENST00000477235 0.921613880545029 0.730028806093934 -0.0312860957183728 ENSG00000008130 NADK
ENST00000489538 0.795958344400767 0.452468573549209 -0.0693329955843994 ENSG00000008130 NADK
ENST00000497615 0.965145949717244 0.864068296768767 0.0186082502756791 ENSG00000008130 NADK
ENST00000497186 0.978135613032004 0.908049881740305 -0.0105276586915787 ENSG00000008130 NADK
ENST00000400922 0.948411346077161 0.811753855675697 0.0201312436944489 ENSG00000008130 NADK
ENST00000492845 0.956881316264978 0.838411822922526 0.0168781395686262 ENSG00000008130 NADK
ENST00000492768 0.916140929687496 0.715642506603262 0.0303014907694431 ENSG00000008130 NADK
ENST00000460602 0.884063912178966 0.633785550431696 0.0400596502967982 ENSG00000008130 NADK
ENST00000464373 0.930425929933546 0.754184121074642 0.0262952628590742 ENSG00000008130 NADK
ENST00000480542 0.703313334392325 0.314313954969857 -0.125280027786407 ENSG00000008130 NADK
ENST00000378609 0.729046106667145 0.347748792628988 0.0520152994348154 ENSG00000078369 GNB1
ENST00000461893 0.995792436383741 0.980553728821938 -0.00145745406029791 ENSG00000078369 GNB1
ENST00000471354 0.673131300338081 0.27863529270207 0.0517315688710267 ENSG00000078369 GNB1
ENST00000439272 0.615268636574403 0.221642753659482 0.0871194899374804 ENSG00000078369 GNB1
ENST00000434686 0.627457375099685 0.233204922851799 0.0861663191680972 ENSG00000078369 GNB1
ENST00000437146 0.687343660523765 0.295226361678523 0.0635971891941692 ENSG00000078369 GNB1
ENST00000472614 0.675578175485387 0.281092569060956 0.0903553630763656 ENSG00000078369 GNB1
ENST00000607589 0.922790809431479 0.732639630224882 0.0279651617957661 ENSG00000078369 GNB1
ENST00000378567 0.984021009957745 0.931028286059527 0.00754946743944553 ENSG00000067606 PRKCZ
ENST00000468310 0.963373039186187 0.858108163658473 -0.0186516491041496 ENSG00000067606 PRKCZ
ENST00000479566 0.846775413436606 0.547829117550438 -0.0743483953876148 ENSG00000067606 PRKCZ
ENST00000466651 0.996509842706468 0.9844498204288 -0.00205562887392941 ENSG00000067606 PRKCZ
ENST00000400921 0.946143995169004 0.804764646038674 0.0220960349330524 ENSG00000067606 PRKCZ
ENST00000495347 0.991979324467672 0.966698673627822 -0.00456495803145576 ENSG00000067606 PRKCZ
ENST00000461106 0.915306003962476 0.713315692121423 0.0330059928953644 ENSG00000067606 PRKCZ
ENST00000461465 0.996312621435014 0.983477368686076 -0.00225338204061677 ENSG00000067606 PRKCZ
ENST00000470596 0.997856286382447 0.98955706301706 0.0013905822903807 ENSG00000067606 PRKCZ
ENST00000496325 0.996560978521624 0.984804263157401 0.00205146533860858 ENSG00000067606 PRKCZ
ENST00000481140 0.956881316264978 0.838493716063781 -0.0221049023481408 ENSG00000067606 PRKCZ
ENST00000482686 0.87892850826282 0.6204917875937 -0.0597249060406113 ENSG00000067606 PRKCZ
ENST00000400920 0.994127941801343 0.973854688279498 0.00297434672132674 ENSG00000067606 PRKCZ
ENST00000486681 0.805934343567051 0.468127220550155 -0.0831971910195748 ENSG00000067606 PRKCZ
ENST00000470986 0.779526968424044 0.423526444443235 -0.0977679071998009 ENSG00000067606 PRKCZ
ENST00000470511 0.734499014930233 0.355128501572464 -0.116668596660114 ENSG00000067606 PRKCZ
ENST00000471018 0.895194429523689 0.659589630037431 -0.0609817872145565 ENSG00000067606 PRKCZ
ENST00000466352 0.736060734943135 0.357050262394916 -0.129776636847704 ENSG00000067606 PRKCZ
ENST00000497183 0.852870116513306 0.562017616573005 -0.075068508106588 ENSG00000067606 PRKCZ
ENST00000419838 0.894115229149073 0.655935069539183 -0.0597634636875643 ENSG00000067606 PRKCZ
ENST00000479263 0.8830296132035 0.630801739833839 0.0447451609476495 ENSG00000067606 PRKCZ
ENST00000503672 0.836335271741924 0.528232175335932 -0.0831128105797311 ENSG00000067606 PRKCZ
ENST00000478770 0.800480425657309 0.460275711586627 0.0678265301985352 ENSG00000067606 PRKCZ
ENST00000505322 0.861202476577776 0.580397461815174 0.0629488083837022 ENSG00000067606 PRKCZ
ENST00000469733 0.94800782951594 0.81037052904719 -0.0199930952281034 ENSG00000162585 C1orf86
ENST00000414253 0.905336638761253 0.686545430710924 -0.0339203052361931 ENSG00000162585 C1orf86
ENST00000428120 0.905336638761253 0.686545430710924 -0.0339203052361931 ENSG00000162585 C1orf86
ENST00000400919 0.905336638761253 0.686545430710924 -0.0339203052361931 ENSG00000162585 C1orf86
ENST00000400918 0.823772167544848 0.503027834582269 -0.0583854773935067 ENSG00000162585 C1orf86
ENST00000497675 0.780418821152552 0.424636269546005 -0.0772532966836838 ENSG00000162585 C1orf86
ENST00000378543 0.703099613821405 0.314016529750873 -0.0963422609037722 ENSG00000162585 C1orf86
ENST00000378546 0.703099613821405 0.314016529750873 -0.0963422609037722 ENSG00000162585 C1orf86
ENST00000401813 0.757939705798793 0.387357377479109 -0.0819629804798818 ENSG00000162585 C1orf86
ENST00000487186 0.826536120046984 0.508476125069804 -0.0625418305970091 ENSG00000162585 C1orf86
ENST00000378545 0.744912088036991 0.368909679134472 -0.0858317135503691 ENSG00000162585 C1orf86
ENST00000476803 0.749394862047143 0.375562886124684 -0.0855457208297865 ENSG00000162585 C1orf86
ENST00000440825 0.698322850641458 0.308479015385596 -0.0974760710421646 ENSG00000162585 C1orf86
ENST00000597060 0.795318354974807 0.451646120816786 -0.102206547365342 ENSG00000269554 AL590822.2
ENST00000420515 0.808493638829602 0.472720585575631 -0.0774928988229094 ENSG00000162585 C1orf86
ENST00000378536 0.861681840416429 0.581416805688667 -0.0359781938793925 ENSG00000157933 SKI
ENST00000508416 0.982966767821096 0.925889958837444 -0.00727257344104465 ENSG00000157933 SKI
ENST00000478223 0.997116235596953 0.986639389830932 -0.00132933673035836 ENSG00000157933 SKI
ENST00000507179 0.573582203353272 0.186124127881678 -0.160055694552992 ENSG00000157933 SKI
ENST00000378531 0.513891052825829 0.142890028114715 0.159797502501209 ENSG00000116151 MORN1
ENST00000606372 0.510874267271651 0.140894193106512 0.161613776182072 ENSG00000116151 MORN1
ENST00000378529 0.75718488122814 0.386278778474898 0.0969171283776072 ENSG00000116151 MORN1
ENST00000607342 0.718892240647518 0.332943477812525 0.129293596165827 ENSG00000116151 MORN1
ENST00000469374 0.330358722846975 0.0544925810632205 0.244385963659519 ENSG00000116151 MORN1
ENST00000419785 0.543667438892579 0.163802486582552 0.188094633755127 ENSG00000116151 MORN1
ENST00000378525 0.761631653573911 0.393308321951844 0.11196765122182 ENSG00000116151 MORN1
ENST00000449373 0.747750043533501 0.373228079547008 0.118921466694967 ENSG00000116151 MORN1
ENST00000378518 0.774277555223428 0.41444383467592 -0.0447229045052739 ENSG00000157916 RER1
ENST00000605895 0.809184708558536 0.474178643438616 -0.0387663306965153 ENSG00000157916 RER1
ENST00000378513 0.760659556636273 0.391965600256517 -0.0453867390371562 ENSG00000157916 RER1
ENST00000306256 0.797200866279584 0.454201042565811 -0.0407954787373954 ENSG00000157916 RER1
ENST00000493207 0.794432022836208 0.449766227621423 -0.0462434816893122 ENSG00000157916 RER1
ENST00000378512 0.760796294782342 0.392160125241037 -0.0453829044072924 ENSG00000157916 RER1
ENST00000443438 0.757560983910741 0.386752337144823 -0.0509728901944264 ENSG00000157916 RER1
ENST00000488353 0.88570242307728 0.637419776520423 -0.0291218630132379 ENSG00000157916 RER1
ENST00000462129 0.882948434712656 0.63014281081536 -0.0390888965013322 ENSG00000157916 RER1
ENST00000288774 0.991792314917466 0.96567878708873 0.0040050197628758 ENSG00000157911 PEX10
ENST00000447513 0.998973434291151 0.994927992499227 0.00059287361893867 ENSG00000157911 PEX10
ENST00000507596 0.992967986864128 0.969733391645962 -0.00355675722475067 ENSG00000157911 PEX10
ENST00000510434 0.979566464815218 0.914747759974617 -0.0122493939660998 ENSG00000157911 PEX10
ENST00000508384 0.950324021475407 0.818427215216661 0.028041296111807 ENSG00000157911 PEX10
ENST00000502666 0.941833090281565 0.787206062692709 0.0372070659609557 ENSG00000157911 PEX10
ENST00000504111 0.976856682644665 0.904127240488813 0.016293679913163 ENSG00000157911 PEX10
ENST00000514502 0.963798808041995 0.859116082667016 0.0227167450647328 ENSG00000157911 PEX10
ENST00000449969 0.792671390948637 0.446845842727078 0.100807178774107 ENSG00000149527 PLCH2
ENST00000419816 0.834432113635744 0.524824918729798 0.084324093836792 ENSG00000149527 PLCH2
ENST00000378488 0.834432113635744 0.524824918729798 0.084324093836792 ENSG00000149527 PLCH2
ENST00000378486 0.834432113635744 0.524824918729798 0.084324093836792 ENSG00000149527 PLCH2
ENST00000343889 0.848636404566972 0.552168902469 0.0787691503431943 ENSG00000149527 PLCH2
ENST00000278878 0.886622005366881 0.639256867550785 0.0628266644534754 ENSG00000149527 PLCH2
ENST00000378466 0.879298329574388 0.621151169572326 0.037941190875691 ENSG00000157881 PANK4
ENST00000435556 0.876702061516216 0.616163946044201 0.0385161067861733 ENSG00000157881 PANK4
ENST00000505228 0.801019335062483 0.461093553514963 0.0614759952474496 ENSG00000157881 PANK4
ENST00000502512 0.89075621163654 0.648169528381453 -0.0477551763679273 ENSG00000157881 PANK4
ENST00000471361 0.734717317258072 0.355345546934617 -0.113892986493551 ENSG00000157881 PANK4
ENST00000487804 0.853945214647155 0.564580579206764 -0.0762571470921917 ENSG00000157881 PANK4
ENST00000515423 0.673558209772028 0.279269666232654 0.141927698522398 ENSG00000157881 PANK4
ENST00000468002 0.689981965574089 0.298405767161442 0.112062310676331 ENSG00000157881 PANK4
ENST00000486396 0.895393227617462 0.660029827010606 0.0411852270847452 ENSG00000157881 PANK4
ENST00000502770 0.965952815919271 0.866387589830264 -0.0172053337717682 ENSG00000157881 PANK4
ENST00000491212 0.816356980375102 0.487970178176182 -0.0752245445138578 ENSG00000157881 PANK4
ENST00000514922 0.549841849253372 0.167909957824559 -0.154174716318199 ENSG00000157881 PANK4
ENST00000606645 0.94834013061138 0.8114840461591 -0.0301605197808312 ENSG00000272449 RP3-395M20.12
ENST00000416860 0.866265107308611 0.591204252381071 0.0409791447130479 ENSG00000238164 RP3-395M20.8
ENST00000443892 0.938244900785516 0.776872505030727 0.0319981070012189 ENSG00000238164 RP3-395M20.8
ENST00000449660 0.770602513727688 0.407728672590737 0.104647569437228 ENSG00000238164 RP3-395M20.8
ENST00000448624 0.957269011267865 0.839961142873475 0.0273847212700787 ENSG00000238164 RP3-395M20.8
ENST00000432521 0.967074348508568 0.870283987126329 0.0193309684540267 ENSG00000238164 RP3-395M20.8
ENST00000452793 0.850476446554975 0.556366943114591 0.0461027874400908 ENSG00000238164 RP3-395M20.8
ENST00000426449 0.914275919506674 0.710632287387096 -0.0263832451719324 ENSG00000157873 TNFRSF14
ENST00000434817 0.928999256329991 0.750612057725536 -0.0216811567997181 ENSG00000157873 TNFRSF14
ENST00000435221 0.929821168131594 0.752841917534181 -0.0214817697020337 ENSG00000157873 TNFRSF14
ENST00000451778 0.914077473635418 0.710129332131083 -0.0253735619529005 ENSG00000157873 TNFRSF14
ENST00000409119 0.903458174439559 0.681188851049839 -0.0280834810207418 ENSG00000157873 TNFRSF14
ENST00000355716 0.922269333157034 0.731634195721145 -0.0225454706063688 ENSG00000157873 TNFRSF14
ENST00000475523 0.920759020417139 0.728033674499657 -0.0227864905636344 ENSG00000157873 TNFRSF14
ENST00000442392 0.980658694377396 0.918424123625965 -0.00829934187967732 ENSG00000157873 TNFRSF14
ENST00000482074 0.987265010719068 0.946610430389362 0.00552808658788028 ENSG00000157873 TNFRSF14
ENST00000496064 0.897016058736474 0.663914269218378 -0.0308274107059418 ENSG00000157873 TNFRSF14
ENST00000463471 0.88685028522879 0.639700147710796 -0.0305232778868303 ENSG00000157873 TNFRSF14
ENST00000466750 0.906780399350338 0.690474630648198 -0.0249698939223722 ENSG00000157873 TNFRSF14
ENST00000471768 0.812551780192727 0.480261011329429 -0.0483229472507883 ENSG00000157873 TNFRSF14
ENST00000463835 0.893534618706287 0.654270590249381 -0.028237696132341 ENSG00000157873 TNFRSF14
ENST00000482602 0.938340143243382 0.777587730158409 -0.0169181147199589 ENSG00000157873 TNFRSF14
ENST00000480305 0.894922841343854 0.658580885495774 -0.0287239998412726 ENSG00000157873 TNFRSF14
ENST00000456687 0.446733994387285 0.104251827410714 0.176788033944196 ENSG00000225931 RP3-395M20.7
ENST00000424215 0.672656861313177 0.278235137079188 0.141226787089635 ENSG00000228037 RP3-395M20.9
ENST00000493183 0.283697832764348 0.0411812243247306 -0.270873875804858 ENSG00000157870 FAM213B
ENST00000474659 0.249430550230698 0.0322841321911932 -0.283155448765736 ENSG00000157870 FAM213B
ENST00000419916 0.772294720182094 0.410542504713861 -0.0949949996129153 ENSG00000157870 FAM213B
ENST00000378424 0.772294720182094 0.410542504713861 -0.0949949996129153 ENSG00000157870 FAM213B
ENST00000537325 0.352168202114254 0.0623937098062417 -0.232253746057685 ENSG00000157870 FAM213B
ENST00000378427 0.772294720182094 0.410542504713861 -0.0949949996129153 ENSG00000157870 FAM213B
ENST00000378425 0.772294720182094 0.410542504713861 -0.0949949996129153 ENSG00000157870 FAM213B
ENST00000464043 0.419580943779034 0.0897364876752854 -0.220953731003871 ENSG00000157870 FAM213B
ENST00000444521 0.772294720182094 0.410542504713861 -0.0949949996129153 ENSG00000157870 FAM213B
ENST00000465233 0.123773280424729 0.00942027458392428 -0.35428985182046 ENSG00000157870 FAM213B
ENST00000498083 0.147704672422402 0.0126340939979323 -0.340905431437926 ENSG00000157870 FAM213B
ENST00000481683 0.35381689957163 0.0630156205837231 -0.247944381018174 ENSG00000157870 FAM213B
ENST00000484099 0.791027846176986 0.443856053141543 -0.0876772774571973 ENSG00000157870 FAM213B
ENST00000477045 0.137763127590418 0.011236640108094 -0.346617114794067 ENSG00000157870 FAM213B
ENST00000476686 0.904684254268795 0.684194236493139 0.0477705521893428 ENSG00000157870 FAM213B
ENST00000471840 0.580478426369254 0.191412052463632 0.180556926617164 ENSG00000142606 MMEL1
ENST00000288709 0.612520089371563 0.218790045295037 0.169084549671922 ENSG00000142606 MMEL1
ENST00000378412 0.614027972179011 0.220377771662739 0.168598235865172 ENSG00000142606 MMEL1
ENST00000502556 0.405427704987951 0.0836070216375679 0.241235104419806 ENSG00000142606 MMEL1
ENST00000504800 0.405427704987951 0.0836070216375679 0.241235104419806 ENSG00000142606 MMEL1
ENST00000511072 0.785686123532021 0.433705673577141 0.104308321356882 ENSG00000142611 PRDM16
ENST00000378398 0.777122258441931 0.41946480062665 0.107293305759839 ENSG00000142611 PRDM16
ENST00000441472 0.777122258441931 0.41946480062665 0.107293305759839 ENSG00000142611 PRDM16
ENST00000442529 0.777122258441931 0.41946480062665 0.107293305759839 ENSG00000142611 PRDM16
ENST00000607632 0.880836324301657 0.625040581967804 0.0694514114048746 ENSG00000142611 PRDM16
ENST00000378391 0.77836678169604 0.421764824938659 0.106968185288705 ENSG00000142611 PRDM16
ENST00000514189 0.785686123532021 0.433744457214045 0.104300418410079 ENSG00000142611 PRDM16
ENST00000270722 0.777156560351653 0.419504437678881 0.107285176526908 ENSG00000142611 PRDM16
ENST00000512462 0.688902784270381 0.297027594556376 0.142715532388545 ENSG00000142611 PRDM16
ENST00000463591 0.624756609708425 0.230563982783603 0.164580816887994 ENSG00000142611 PRDM16
ENST00000294599 0.983156593686876 0.926820218268376 -0.00860984998661653 ENSG00000162591 MEGF6
ENST00000356575 0.995826107493961 0.980840197373847 0.00223803053208013 ENSG00000162591 MEGF6
ENST00000485002 0.993292530776873 0.971222754215538 -0.00334247812958198 ENSG00000162591 MEGF6
ENST00000491842 0.829852549678413 0.515121250118014 0.0859928596533365 ENSG00000162591 MEGF6
ENST00000475790 0.735368573746601 0.356099550717691 0.123385324285246 ENSG00000162591 MEGF6
ENST00000378344 0.783584319237439 0.430293075133022 -0.0700874271695371 ENSG00000158109 TPRG1L
ENST00000344579 0.783584319237439 0.430293075133022 -0.0700874271695371 ENSG00000158109 TPRG1L
ENST00000378322 0.814661123892298 0.484369532303313 -0.0631231060751901 ENSG00000116213 WRAP73
ENST00000270708 0.814661123892298 0.484369532303313 -0.0631231060751901 ENSG00000116213 WRAP73
ENST00000471223 0.720775487491098 0.335367030382604 -0.0923573833615543 ENSG00000116213 WRAP73
ENST00000424367 0.789092322733556 0.440817367020225 -0.0692541379324245 ENSG00000116213 WRAP73
ENST00000497940 0.523012179048698 0.149273558843048 -0.14375561752997 ENSG00000116213 WRAP73
ENST00000469643 0.26880738489031 0.0371086231412883 -0.265847440500709 ENSG00000116213 WRAP73
ENST00000494884 0.365927175351454 0.0675192178036353 -0.252109534289573 ENSG00000116213 WRAP73
ENST00000465916 0.747207447614633 0.372209332408809 -0.0831443406989731 ENSG00000116213 WRAP73
ENST00000419924 0.819898420629687 0.495231726190884 -0.0637123221620673 ENSG00000116213 WRAP73
ENST00000479331 0.943642988051555 0.793031586686233 -0.0344553538761597 ENSG00000116213 WRAP73
ENST00000418088 0.656677269836199 0.260770737434251 0.123099106593709 ENSG00000227372 TP73-AS1
ENST00000452079 0.594862480508015 0.203563218918871 0.141280564485355 ENSG00000227372 TP73-AS1
ENST00000423764 0.627376500665128 0.232859228121346 0.136422244694644 ENSG00000227372 TP73-AS1
ENST00000587071 0.782403748176831 0.427918888723974 0.0988449227585306 ENSG00000227372 TP73-AS1
ENST00000608600 0.340719801179332 0.0580714038839351 0.230031941223947 ENSG00000227372 TP73-AS1
ENST00000544565 0.987209276393193 0.94643516589341 -0.00949076951762985 ENSG00000227372 TP73-AS1
ENST00000378251 0.721517953658892 0.336844775712759 -0.0733843986298842 ENSG00000130764 LRRC47
ENST00000462356 0.984155074632023 0.932103568252286 0.00891849044454803 ENSG00000130764 LRRC47
ENST00000479239 0.90126289434043 0.675097934008352 -0.0447663318766802 ENSG00000130764 LRRC47
ENST00000607459 0.531525959596431 0.155168766708334 -0.168076436985836 ENSG00000272153 RP1-286D6.5
ENST00000378230 0.813607383094711 0.482447559323599 0.0417907564320504 ENSG00000116198 CEP104
ENST00000438539 0.968713062544294 0.876509617311335 0.0142754924514027 ENSG00000116198 CEP104
ENST00000461667 0.981714594606271 0.921868079019555 -0.0102162324836033 ENSG00000116198 CEP104
ENST00000495701 0.371469827071942 0.0696423895546043 0.237008859160581 ENSG00000116198 CEP104
ENST00000460038 0.559979627908598 0.175354057399608 0.138270349976388 ENSG00000116198 CEP104
ENST00000494653 0.745530032820038 0.369927303865821 0.0596738971690356 ENSG00000116198 CEP104
ENST00000443466 0.905037687806125 0.685159305893506 0.041215974130903 ENSG00000116198 CEP104
ENST00000428079 0.929695378409551 0.752542762523773 0.0264866693237743 ENSG00000116198 CEP104
ENST00000494951 0.991722007384616 0.964696727045292 0.00464421360231199 ENSG00000116198 CEP104
ENST00000378223 0.8623833634328 0.583342211232323 0.0503458438330946 ENSG00000116198 CEP104
ENST00000378212 0.539477145870505 0.160834871185318 -0.160460977396576 ENSG00000169598 DFFB
ENST00000378209 0.70745201474582 0.319265199913754 -0.0966697765609331 ENSG00000169598 DFFB
ENST00000491998 0.70745201474582 0.319265199913754 -0.0966697765609331 ENSG00000169598 DFFB
ENST00000338895 0.603585957308976 0.211224327002302 -0.137432085375974 ENSG00000169598 DFFB
ENST00000341385 0.792252015083063 0.445783064157726 -0.105017181243153 ENSG00000169598 DFFB
ENST00000468793 0.703945775305662 0.315376074509341 -0.0983006908469026 ENSG00000169598 DFFB
ENST00000339350 0.690195719892259 0.298723605712331 -0.101725086095558 ENSG00000169598 DFFB
ENST00000477548 0.690195719892259 0.298723605712331 -0.101725086095558 ENSG00000169598 DFFB
ENST00000378206 0.689981965574089 0.2983936973083 -0.101830372364202 ENSG00000169598 DFFB
ENST00000475969 0.695529310980844 0.305208947718299 -0.100650646435023 ENSG00000169598 DFFB
ENST00000461150 0.968556717536426 0.875930649687809 -0.0210810487395171 ENSG00000169598 DFFB
ENST00000486765 0.946248775853437 0.805350261925331 -0.0211961520786141 ENSG00000198912 C1orf174
ENST00000361605 0.946248775853437 0.805350261925331 -0.0211961520786141 ENSG00000198912 C1orf174
ENST00000474140 0.946248775853437 0.805350261925331 -0.0211961520786141 ENSG00000198912 C1orf174
ENST00000442673 0.265696789312159 0.0363470300016633 -0.285864734428249 ENSG00000236423 LINC01134
ENST00000439488 0.230498969209521 0.0275937201685774 -0.303650612214136 ENSG00000236423 LINC01134
ENST00000478423 0.750857281542609 0.377908120746321 -0.0627939775110833 ENSG00000131697 NPHP4
ENST00000460696 0.937862597018446 0.774712892908406 -0.0363295697925378 ENSG00000131697 NPHP4
ENST00000378161 0.977911250336449 0.907514326996622 -0.0142645273385875 ENSG00000131697 NPHP4
ENST00000489180 0.747245301580783 0.372597042549938 -0.0634850463212918 ENSG00000131697 NPHP4
ENST00000378156 0.747245301580783 0.372597042549938 -0.0634850463212918 ENSG00000131697 NPHP4
ENST00000378169 0.733552876962455 0.353900502413292 -0.0670285080202372 ENSG00000131697 NPHP4
ENST00000468253 0.955926173429941 0.835218659605162 0.0288182842174243 ENSG00000131697 NPHP4
ENST00000470763 0.9872691754693 0.946846530721406 -0.00916319223244498 ENSG00000131697 NPHP4
ENST00000466897 0.885596659956363 0.637201804027815 0.0610389297708911 ENSG00000131697 NPHP4
ENST00000378111 0.355733243201948 0.0636788319767649 0.0974274678562265 ENSG00000069424 KCNAB2
ENST00000378097 0.36438568408201 0.0668650585796569 0.092337592516244 ENSG00000069424 KCNAB2
ENST00000493807 0.902878012577132 0.679144821241073 0.0451004461987623 ENSG00000069424 KCNAB2
ENST00000378092 0.212143046880245 0.0237241352287961 0.131796387929914 ENSG00000069424 KCNAB2
ENST00000478098 0.505985721157169 0.138010274475488 0.110389707433483 ENSG00000069424 KCNAB2
ENST00000445501 0.509781501339851 0.140181715242374 0.110695428775443 ENSG00000069424 KCNAB2
ENST00000428161 0.217709467554772 0.0247982998483992 0.136885225219409 ENSG00000069424 KCNAB2
ENST00000389632 0.226222978494524 0.0266266968454747 0.135266241575433 ENSG00000069424 KCNAB2
ENST00000602612 0.196895961799885 0.0207150941229203 0.13947418487198 ENSG00000069424 KCNAB2
ENST00000378087 0.323181773891708 0.0523444921004605 0.102645340462056 ENSG00000069424 KCNAB2
ENST00000341524 0.365038347747137 0.0671918062188012 0.09524087968173 ENSG00000069424 KCNAB2
ENST00000352527 0.365038347747137 0.0671918062188012 0.09524087968173 ENSG00000069424 KCNAB2
ENST00000435937 0.358809366706694 0.0648266143501204 0.137671820740613 ENSG00000069424 KCNAB2
ENST00000164247 0.253218196699164 0.03315572967171 0.106534711707296 ENSG00000069424 KCNAB2
ENST00000459822 0.835809778708824 0.527248989420952 0.0718988188388613 ENSG00000069424 KCNAB2
ENST00000594544 0.924503019112464 0.737504873831971 0.0442129685603724 ENSG00000268332 AL035406.1
ENST00000472700 0.206393110963606 0.0224939901331949 0.170251489435546 ENSG00000069424 KCNAB2
ENST00000378083 0.394802409623083 0.0791049394425674 0.0883991149148606 ENSG00000069424 KCNAB2
ENST00000458166 0.181599106059588 0.017874074463017 0.133127630424538 ENSG00000069424 KCNAB2
ENST00000462676 0.993146737234299 0.97084237117399 -0.00462770893269813 ENSG00000069424 KCNAB2
ENST00000481789 0.954780313979755 0.831831188832236 -0.0227492471448963 ENSG00000069424 KCNAB2
ENST00000484532 0.944504324308435 0.79770445668778 -0.01823486213913 ENSG00000116251 RPL22
ENST00000234875 0.94701375871988 0.807627079723776 -0.0173383015970554 ENSG00000116251 RPL22
ENST00000480661 0.947419414253266 0.808595145528283 -0.0180500963955817 ENSG00000116251 RPL22
ENST00000497965 0.949578961760677 0.815800757904745 -0.0173690839933791 ENSG00000116251 RPL22
ENST00000471204 0.949700999644431 0.816318385713205 -0.0173269999118083 ENSG00000116251 RPL22
ENST00000465387 0.952130175016809 0.823654482183198 -0.0166314518921932 ENSG00000116251 RPL22
ENST00000462296 0.94918650528834 0.814463092940631 -0.017810809860577 ENSG00000116251 RPL22
ENST00000465335 0.948198749003713 0.810960594896287 -0.0181627476842607 ENSG00000116251 RPL22
ENST00000343813 0.795536866002805 0.451902340750349 -0.0638654932255403 ENSG00000116237 ICMT
ENST00000495791 0.831832111816415 0.518876766788628 -0.0832926696341765 ENSG00000116237 ICMT
ENST00000489498 0.946515636421782 0.805996019740538 -0.0233862989858909 ENSG00000116237 ICMT
ENST00000474756 0.704342640421116 0.315664340727733 -0.107464459514973 ENSG00000116237 ICMT
ENST00000377893 0.568881737772795 0.181784878327991 -0.177885813001949 ENSG00000158292 GPR153
ENST00000608083 0.020500072224207 0.000644823391366692 0.332087966434555 ENSG00000097021 ACOT7
ENST00000377845 0.060296668288174 0.00304539663263215 0.292490743223777 ENSG00000097021 ACOT7
ENST00000377855 0.037965378210885 0.0015398573871421 0.314758529717725 ENSG00000097021 ACOT7
ENST00000377860 0.020500072224207 0.000644823391366692 0.332087966434555 ENSG00000097021 ACOT7
ENST00000418124 0.020500072224207 0.000644823391366692 0.332087966434555 ENSG00000097021 ACOT7
ENST00000545482 0.020500072224207 0.000644823391366692 0.332087966434555 ENSG00000097021 ACOT7
ENST00000361521 0.0385791548290329 0.00157593615861525 0.310322766083119 ENSG00000097021 ACOT7
ENST00000377842 0.0500285479624153 0.0022879309855344 0.301909140494496 ENSG00000097021 ACOT7
ENST00000473466 0.151814420391829 0.0132269075376036 0.268928336095635 ENSG00000097021 ACOT7
ENST00000541130 0.818251944166087 0.49246037257355 0.0861131770909138 ENSG00000097021 ACOT7
ENST00000377828 0.963386972432884 0.858146393875327 0.0247165529292788 ENSG00000187017 ESPN
ENST00000461727 0.97619670611945 0.901561476768156 -0.016877434120364 ENSG00000187017 ESPN
ENST00000475228 0.914174624910188 0.710398459197109 -0.0517620978432545 ENSG00000187017 ESPN
ENST00000416731 0.985692903345657 0.940339933752189 0.0102037920902974 ENSG00000187017 ESPN
ENST00000434576 0.991779978386713 0.965518888777169 -0.00453212170142101 ENSG00000187017 ESPN
ENST00000477679 0.969758969575014 0.880295295108865 0.0210176305796144 ENSG00000187017 ESPN
ENST00000468561 0.988433421013302 0.95180935667447 0.00702806046532711 ENSG00000187017 ESPN
ENST00000356876 0.95510777843489 0.833044116291863 -0.0152040232582315 ENSG00000215788 TNFRSF25
ENST00000485036 0.95510777843489 0.833044443167486 -0.0152046713426467 ENSG00000215788 TNFRSF25
ENST00000480393 0.95510777843489 0.833044443167486 -0.0152046713426467 ENSG00000215788 TNFRSF25
ENST00000513135 0.954997354094289 0.832740188827522 -0.0152234407843822 ENSG00000215788 TNFRSF25
ENST00000473343 0.918354102547746 0.720643161369611 0.027853020338475 ENSG00000215788 TNFRSF25
ENST00000377782 0.95510777843489 0.833044443167486 -0.0152046713426467 ENSG00000215788 TNFRSF25
ENST00000351959 0.955544383826088 0.834403463761781 -0.0150805623978594 ENSG00000215788 TNFRSF25
ENST00000510563 0.949700999644431 0.816432887480369 -0.0167662835860964 ENSG00000215788 TNFRSF25
ENST00000502730 0.949700999644431 0.816432887480369 -0.0167662835860964 ENSG00000215788 TNFRSF25
ENST00000502588 0.949700999644431 0.816432887480369 -0.0167662835860964 ENSG00000215788 TNFRSF25
ENST00000414040 0.949700999644431 0.816432887480369 -0.0167662835860964 ENSG00000215788 TNFRSF25
ENST00000351748 0.949700999644431 0.816432887480369 -0.0167662835860964 ENSG00000215788 TNFRSF25
ENST00000348333 0.949700999644431 0.816432887480369 -0.0167662835860964 ENSG00000215788 TNFRSF25
ENST00000453260 0.961846753220718 0.853849000326823 0.0148020224049776 ENSG00000215788 TNFRSF25
ENST00000475730 0.750138148753191 0.376915672445782 0.0921175606014907 ENSG00000215788 TNFRSF25
ENST00000469691 0.971387802693031 0.885338151450445 -0.0110965462808114 ENSG00000215788 TNFRSF25
ENST00000481401 0.919081003509474 0.722523116737045 -0.0269847577080789 ENSG00000215788 TNFRSF25
ENST00000461703 0.892935876397666 0.653170373221954 -0.0344063820352767 ENSG00000215788 TNFRSF25
ENST00000453341 0.71964638075156 0.333793455410971 -0.0739794540668238 ENSG00000215788 TNFRSF25
ENST00000515145 0.934555877878204 0.765153118271357 0.0256984594950417 ENSG00000215788 TNFRSF25
ENST00000377748 0.728950098828694 0.347499607725658 -0.0984437599923087 ENSG00000171680 PLEKHG5
ENST00000400913 0.724819780950679 0.341254911131175 -0.102058264906437 ENSG00000171680 PLEKHG5
ENST00000489097 0.754708060654244 0.382966817847138 -0.094197248302399 ENSG00000171680 PLEKHG5
ENST00000340850 0.729046106667145 0.347611488357146 -0.100836780830067 ENSG00000171680 PLEKHG5
ENST00000377705 0.879013240144382 0.62057549558322 0.0373419603230612 ENSG00000162408 NOL9
ENST00000464383 0.750259984546455 0.377090927629327 0.0761020505593026 ENSG00000162408 NOL9
ENST00000462798 0.900100847524322 0.671198561859083 -0.0551761796602353 ENSG00000162408 NOL9
ENST00000456162 0.47551532037173 0.119760881912051 -0.216977300148005 ENSG00000229519 RP11-58A11.2
ENST00000460777 0.569943335332095 0.182644064130674 0.177448725243504 ENSG00000162408 NOL9
ENST00000464665 0.520585384409109 0.147420290619643 0.15174903905236 ENSG00000162408 NOL9
ENST00000319084 0.882924476582678 0.629866790433129 -0.0492813207951281 ENSG00000204859 ZBTB48
ENST00000435905 0.871114349688692 0.602647158599655 -0.0543922100601214 ENSG00000204859 ZBTB48
ENST00000377674 0.603585957308976 0.211225830160364 -0.0977077188193263 ENSG00000204859 ZBTB48
ENST00000488936 0.494193416643523 0.13035251832812 -0.125608523000601 ENSG00000204859 ZBTB48
ENST00000482360 0.688320277143224 0.296502591366322 -0.0922883522386454 ENSG00000204859 ZBTB48
ENST00000498342 0.887717711458752 0.641889808182122 -0.0469878931813298 ENSG00000204859 ZBTB48
ENST00000466813 0.99552704733361 0.97901536310423 -0.00295459832296443 ENSG00000204859 ZBTB48
ENST00000466941 0.781536930459026 0.426394353612972 0.105144017488771 ENSG00000204859 ZBTB48
ENST00000377658 0.846908561690223 0.549131887971469 -0.0475124268371053 ENSG00000162413 KLHL21
ENST00000377663 0.845930071651682 0.54639322336705 -0.0478499343209942 ENSG00000162413 KLHL21
ENST00000467612 0.677325172825624 0.283088206331432 -0.0899931394637551 ENSG00000162413 KLHL21
ENST00000496707 0.670300620709599 0.275247061851979 -0.102717508366294 ENSG00000162413 KLHL21
ENST00000463043 0.798395128604093 0.456508911377128 -0.0658879223219968 ENSG00000162413 KLHL21
ENST00000377648 0.46651152426159 0.114754540244704 -0.154829479777107 ENSG00000116273 PHF13
ENST00000495385 0.226809190519977 0.0267881819888311 -0.223955806690213 ENSG00000116273 PHF13
ENST00000054650 0.658084275575288 0.2622953017633 -0.124498702133536 ENSG00000041988 THAP3
ENST00000484676 0.896331924540159 0.661848810118097 -0.0595259263119985 ENSG00000041988 THAP3
ENST00000307896 0.69787321625896 0.308086884764804 -0.114843458188606 ENSG00000041988 THAP3
ENST00000377627 0.717715493282642 0.33191058220321 -0.0843751768769412 ENSG00000041988 THAP3
ENST00000484669 0.637993696378073 0.243503997619246 -0.131967944513702 ENSG00000041988 THAP3
ENST00000487819 0.529961817001742 0.153806604466809 -0.163896372172907 ENSG00000041988 THAP3
ENST00000472925 0.464568672334083 0.113700611952916 -0.181414284963589 ENSG00000041988 THAP3
ENST00000480647 0.420520091432257 0.090164512043986 -0.222041493995971 ENSG00000041988 THAP3
ENST00000465508 0.871198105304528 0.603195707939273 -0.0421443480448676 ENSG00000007923 DNAJC11
ENST00000349363 0.763158728678479 0.396236717756575 0.0480981775522999 ENSG00000007923 DNAJC11
ENST00000451196 0.763158728678479 0.396236717756575 0.0480981775522999 ENSG00000007923 DNAJC11
ENST00000377577 0.688184899004703 0.296381929216854 0.0571208951077808 ENSG00000007923 DNAJC11
ENST00000294401 0.658010142681409 0.26221210295236 0.0617094150278696 ENSG00000007923 DNAJC11
ENST00000542246 0.740709061877261 0.362977559844175 0.0512591179840591 ENSG00000007923 DNAJC11
ENST00000377573 0.627609714966321 0.233344096427768 0.0661506310335453 ENSG00000007923 DNAJC11
ENST00000472414 0.9483639891448 0.81158492595655 -0.0234892253768892 ENSG00000007923 DNAJC11
ENST00000426784 0.416094219693358 0.088121712283792 0.0961215532608081 ENSG00000007923 DNAJC11
ENST00000473993 0.392823099640813 0.0782153171552736 0.0993993217083691 ENSG00000007923 DNAJC11
ENST00000469318 0.85352150309707 0.563867779308776 0.0442723653000885 ENSG00000007923 DNAJC11
ENST00000485073 0.542555323979843 0.162825672064491 0.0960893294216879 ENSG00000007923 DNAJC11
ENST00000460594 0.563814167137152 0.178038453156013 0.0963029555298639 ENSG00000007923 DNAJC11
ENST00000465911 0.408499937644682 0.0848452148678437 0.14592249988815 ENSG00000007923 DNAJC11
ENST00000303635 0.491049964566374 0.128357820889769 0.124574317904026 ENSG00000171735 CAMTA1
ENST00000490738 0.553284793200877 0.170521096410022 0.123101422259802 ENSG00000171735 CAMTA1
ENST00000476163 0.604988133663012 0.212133072949993 0.103242704758268 ENSG00000171735 CAMTA1
ENST00000473578 0.553383002417555 0.170570568225079 0.123091719365793 ENSG00000171735 CAMTA1
ENST00000557126 0.611343155365908 0.217778763149283 0.102380061350382 ENSG00000171735 CAMTA1
ENST00000467404 0.559446267889324 0.175074989642247 0.121755244036228 ENSG00000171735 CAMTA1
ENST00000439411 0.476635989233183 0.1203868923683 0.128289930926888 ENSG00000171735 CAMTA1
ENST00000461311 0.601257840455496 0.209136477531897 0.104434703674416 ENSG00000171735 CAMTA1
ENST00000486138 0.463472015521272 0.113099208083062 0.145044288248641 ENSG00000171735 CAMTA1
ENST00000482934 0.439660515472661 0.100311625642783 0.131775834130413 ENSG00000171735 CAMTA1
ENST00000470648 0.578594148802669 0.189919355564366 0.102393211584454 ENSG00000171735 CAMTA1
ENST00000461580 0.582954255701158 0.193351631068181 0.101874318295384 ENSG00000171735 CAMTA1
ENST00000472283 0.35478276886484 0.0633349017277649 0.192213526531045 ENSG00000171735 CAMTA1
ENST00000467267 0.95724982136208 0.839862466817755 0.01648479176449 ENSG00000171735 CAMTA1
ENST00000495233 0.941574795900633 0.7864757993358 -0.036004703949406 ENSG00000171735 CAMTA1
ENST00000490905 0.851644848640084 0.559427918213701 -0.0809058365796644 ENSG00000171735 CAMTA1
ENST00000054666 0.102126414809787 0.00691467496893207 -0.184646296834071 ENSG00000049245 VAMP3
ENST00000470357 0.550593446005768 0.168599855027137 -0.107468890455105 ENSG00000049245 VAMP3
ENST00000487194 0.443938638454957 0.102638262503243 -0.163156670571776 ENSG00000049245 VAMP3
ENST00000377541 0.618436350565573 0.224552327794798 0.145150704045699 ENSG00000049246 PER3
ENST00000377532 0.670675875122249 0.275595585687709 0.0947219031632524 ENSG00000049246 PER3
ENST00000361923 0.673275034721012 0.278877776632567 0.0937283997719714 ENSG00000049246 PER3
ENST00000451646 0.921175753159159 0.728649080206031 0.0400080100168539 ENSG00000236266 RP3-467L1.4
ENST00000377516 0.886692946957037 0.639398950453274 -0.0640023472653823 ENSG00000049247 UTS2
ENST00000377507 3.05288631739147e-05 1.68988642966288e-07 -0.4016357485953 ENSG00000049249 TNFRSF9
ENST00000474475 0.000346888335635866 3.35005993592949e-06 -0.360200768424759 ENSG00000049249 TNFRSF9
ENST00000492571 0.0150505510620533 0.000425278524044394 -0.33640354578826 ENSG00000049249 TNFRSF9
ENST00000493373 0.636165980154341 0.241794193974547 -0.0860600731819959 ENSG00000116288 PARK7
ENST00000460192 0.407034661036356 0.0842787905344752 -0.134209159914977 ENSG00000116288 PARK7
ENST00000338639 0.641566207002372 0.246897309714657 -0.0852607812160364 ENSG00000116288 PARK7
ENST00000493678 0.641567208174398 0.246912209261165 -0.0851518716161497 ENSG00000116288 PARK7
ENST00000377493 0.641756797110013 0.247049128226766 -0.0851146221129335 ENSG00000116288 PARK7
ENST00000465354 0.423794850103786 0.0917765928636351 -0.129478635822606 ENSG00000116288 PARK7
ENST00000377491 0.648080735169739 0.252865313143576 -0.0841953090530293 ENSG00000116288 PARK7
ENST00000377488 0.653509340374236 0.257938108107894 -0.083341839151225 ENSG00000116288 PARK7
ENST00000497113 0.401720462809123 0.0819410606911281 -0.133995858647905 ENSG00000116288 PARK7
ENST00000469225 0.70240463242443 0.312846585407654 -0.0748447067178584 ENSG00000116288 PARK7
ENST00000474874 0.36108760697766 0.0657724375199794 -0.196571422025755 ENSG00000116285 ERRFI1
ENST00000377482 0.180544289404211 0.0176895162202421 -0.255947702307194 ENSG00000116285 ERRFI1
ENST00000467067 0.0941947971320522 0.00604279660812902 -0.38320868264292 ENSG00000116285 ERRFI1
ENST00000469499 0.426436065673156 0.0932566830904235 -0.202088412948183 ENSG00000116285 ERRFI1
ENST00000487559 0.59076446987095 0.200196153744464 -0.158102303234597 ENSG00000116285 ERRFI1
ENST00000337907 0.124942760664661 0.00958512150921215 0.190493580589781 ENSG00000142599 RERE
ENST00000377464 0.0511123205023824 0.00237268669657103 0.210910387463659 ENSG00000142599 RERE
ENST00000467350 0.301846764156966 0.0461270618838361 0.171882359580436 ENSG00000142599 RERE
ENST00000400907 0.131879115006555 0.010476875182255 0.183259558830857 ENSG00000142599 RERE
ENST00000476556 0.0311909803818791 0.00116053810373504 0.245513685162935 ENSG00000142599 RERE
ENST00000400908 0.156550148647107 0.0138990537931496 0.189472804522371 ENSG00000142599 RERE
ENST00000505225 0.104147294822825 0.00714437553925432 0.210663639497263 ENSG00000142599 RERE
ENST00000464367 0.516695036297134 0.144678776977218 0.153323513180584 ENSG00000142599 RERE
ENST00000488215 0.0872081831602191 0.00540483580506662 0.245268342927323 ENSG00000142599 RERE
ENST00000460659 0.0831079837153361 0.00501328505042669 0.256819657990027 ENSG00000142599 RERE
ENST00000492766 0.087194667304744 0.00539975118875851 0.25529902349039 ENSG00000142599 RERE
ENST00000465125 0.089558153562614 0.0056145751773701 0.251494871408532 ENSG00000142599 RERE
ENST00000464972 0.606725369251738 0.213863533278795 0.100562066344473 ENSG00000142599 RERE
ENST00000449895 0.0520809054121357 0.00243726172007205 0.331433029115206 ENSG00000232912 RP5-1115A15.1
ENST00000444276 0.411330376803186 0.0860849466786449 0.235754120811508 ENSG00000232912 RP5-1115A15.1
ENST00000480342 0.687948033233949 0.296080239634481 0.0992752984881911 ENSG00000142599 RERE
ENST00000507012 0.977762737460529 0.90706647263531 0.0120038728982384 ENSG00000142599 RERE
ENST00000469251 0.589891600698835 0.199293697042616 0.140635654699648 ENSG00000142599 RERE
ENST00000514428 0.942002877155207 0.787941034795359 0.0263937112302886 ENSG00000142599 RERE
ENST00000468247 0.472490606736356 0.11820321775803 0.171998494861488 ENSG00000142599 RERE
ENST00000234590 0.760656884274458 0.391910495593708 0.054597757406941 ENSG00000074800 ENO1
ENST00000464920 0.692161855000104 0.300973159126205 0.0677872145933543 ENSG00000074800 ENO1
ENST00000497492 0.929077151640278 0.750876218334699 0.0190372281555997 ENSG00000074800 ENO1
ENST00000486051 0.927884409213473 0.746484237368946 0.0207845120764575 ENSG00000074800 ENO1
ENST00000492343 0.884028780554757 0.633566111365648 0.0320131788541033 ENSG00000074800 ENO1
ENST00000489867 0.989678779424178 0.957290028155078 -0.00389108517307733 ENSG00000074800 ENO1
ENST00000414948 0.63782426317723 0.243365943671663 0.152639041550696 ENSG00000236269 ENO1-IT1
ENST00000424862 0.877452461117481 0.617726804561242 -0.0699205481234518 ENSG00000232208 RP3-477M7.5
ENST00000549778 0.935713075155734 0.768985062525273 -0.0300042504137689 ENSG00000131686 CA6
ENST00000476083 0.989850864390404 0.958105617835816 -0.00515190275936897 ENSG00000131686 CA6
ENST00000377443 0.988205805710583 0.950897745089904 -0.00605994213021061 ENSG00000131686 CA6
ENST00000377436 0.998464258049498 0.99185018857265 0.00100523427311867 ENSG00000131686 CA6
ENST00000377442 0.99635901136315 0.983803087926996 -0.00199202392480371 ENSG00000131686 CA6
ENST00000377411 6.61875190077452e-14 3.89758086582242e-17 -0.793931894640312 ENSG00000180758 GPR157
ENST00000414642 1.29540135599528e-07 3.0864963773363e-10 -0.667409586692483 ENSG00000180758 GPR157
ENST00000465853 3.77111422014993e-05 2.21386109444302e-07 -0.600714098019036 ENSG00000180758 GPR157
ENST00000466131 3.7492941509668e-06 1.40962400472112e-08 -0.644832010057819 ENSG00000180758 GPR157
ENST00000377403 0.950686167601038 0.819498498342971 -0.0121767733090629 ENSG00000049239 H6PD
ENST00000602477 0.950686167601038 0.819481270269141 -0.0135901425291292 ENSG00000049239 H6PD
ENST00000495451 0.879801454502495 0.621968879600595 -0.0389480192988854 ENSG00000049239 H6PD
ENST00000328089 0.0415823023030512 0.00175250958778196 0.305927038792 ENSG00000171621 SPSB1
ENST00000450402 0.0612573822126005 0.00312043961074309 0.307353058812908 ENSG00000171621 SPSB1
ENST00000357898 0.159567049071323 0.0143490503717302 0.26599189636128 ENSG00000171621 SPSB1
ENST00000377399 0.172313912666179 0.0163601507935384 0.265767784194684 ENSG00000171621 SPSB1
ENST00000302692 0.618897646007822 0.225000906787344 0.0738859195295511 ENSG00000171612 SLC25A33
ENST00000377376 0.645795927056289 0.250458664456317 0.115842042809871 ENSG00000188807 TMEM201
ENST00000340381 0.65475173022391 0.258944311350636 0.114454345512175 ENSG00000188807 TMEM201
ENST00000340305 0.761520415222157 0.393147392955761 0.0984521503024096 ENSG00000188807 TMEM201
ENST00000416541 0.626789023481037 0.232105175118792 0.122604258563674 ENSG00000188807 TMEM201
ENST00000536656 0.03413280381439 0.00132371393883308 0.16499774048268 ENSG00000171608 PIK3CD
ENST00000377346 0.0324456174912452 0.00122673874879868 0.166323168421459 ENSG00000171608 PIK3CD
ENST00000377320 0.458598322038345 0.110567218421778 0.194885100274403 ENSG00000179840 C1orf200
ENST00000426570 0.85252739373373 0.561463682030625 -0.0814015236724883 ENSG00000233268 RP11-558F24.2
ENST00000415330 0.212606160166226 0.0237913344721757 0.220954539414831 ENSG00000231789 RP11-558F24.4
ENST00000484851 0.433803302870499 0.0968306799801308 0.186060317184159 ENSG00000171608 PIK3CD
ENST00000361110 0.133151721920683 0.010641908397136 0.134809833007458 ENSG00000171608 PIK3CD
ENST00000481137 0.926586371349038 0.74295897016198 0.0353329121733564 ENSG00000171608 PIK3CD
ENST00000479223 0.852658039323588 0.56179435335453 0.0593309904694911 ENSG00000171608 PIK3CD
ENST00000543390 0.144757790855187 0.0122203677663511 0.175852766491155 ENSG00000171608 PIK3CD
ENST00000377298 0.925050375796067 0.739541605690056 0.0167035318590756 ENSG00000171603 CLSTN1
ENST00000377288 0.925050375796067 0.739541605690056 0.0167035318590756 ENSG00000171603 CLSTN1
ENST00000477264 0.782865644148251 0.429045911448221 -0.057486971229575 ENSG00000171603 CLSTN1
ENST00000435891 0.962325708392241 0.855463142193587 -0.00973000883799017 ENSG00000171603 CLSTN1
ENST00000361311 0.92384583963899 0.735449944943007 0.0169612219170357 ENSG00000171603 CLSTN1
ENST00000464286 0.789763717221943 0.442321424633468 0.0855544348307296 ENSG00000171603 CLSTN1
ENST00000377263 0.809333638127688 0.474629422457161 0.0782157627389243 ENSG00000178585 CTNNBIP1
ENST00000537447 0.672491737719834 0.278061508171365 0.147487855932472 ENSG00000178585 CTNNBIP1
ENST00000400904 0.779077048080232 0.422743223876985 0.0887487082917694 ENSG00000178585 CTNNBIP1
ENST00000377258 0.567367820715051 0.18059396842606 0.154673822701112 ENSG00000178585 CTNNBIP1
ENST00000377256 0.763977600391453 0.397749757493519 0.11265276143516 ENSG00000178585 CTNNBIP1
ENST00000488540 0.826663248869226 0.508902161048442 0.049573335961295 ENSG00000162441 LZIC
ENST00000377223 0.862892348287789 0.584412428822583 0.038560678264692 ENSG00000162441 LZIC
ENST00000400903 0.897188413619321 0.664449156890748 0.0316104333187749 ENSG00000162441 LZIC
ENST00000541052 0.928906064292639 0.749956954006689 0.0249590132824172 ENSG00000162441 LZIC
ENST00000377213 0.935317734485483 0.768016519365581 0.0237685846127981 ENSG00000162441 LZIC
ENST00000471853 0.885382328599527 0.636708762316701 0.0592981776544573 ENSG00000162441 LZIC
ENST00000445884 0.314141124823076 0.0496365550776106 -0.235105732491498 ENSG00000228150 RP11-84A14.4
ENST00000403197 0.255628669576873 0.0337944496838776 -0.219166792810156 ENSG00000173614 NMNAT1
ENST00000377205 0.32616155750434 0.0532290366719198 -0.185208452578652 ENSG00000173614 NMNAT1
ENST00000462686 0.412599782129944 0.0866268225923589 -0.170406183625622 ENSG00000173614 NMNAT1
ENST00000492735 0.342315382767366 0.0586036889333755 -0.195380948622156 ENSG00000173614 NMNAT1
ENST00000496751 0.82403093786673 0.503635573574718 -0.0909736088921435 ENSG00000173614 NMNAT1
ENST00000253251 0.85894595299586 0.575771826746602 -0.0298497812273483 ENSG00000130939 UBE4B
ENST00000377157 0.857625954311011 0.573301983953276 -0.0299335282482018 ENSG00000130939 UBE4B
ENST00000377153 0.924843583953965 0.73892975562885 -0.0278033039549527 ENSG00000130939 UBE4B
ENST00000343090 0.89140539203057 0.649516693633275 -0.0260907123767461 ENSG00000130939 UBE4B
ENST00000462658 0.883288429309766 0.631781990120991 -0.0654627110719628 ENSG00000130939 UBE4B
ENST00000475795 0.965328288290957 0.864374574415457 -0.0148409378786199 ENSG00000130939 UBE4B
ENST00000470736 0.886917627493037 0.639968185438961 -0.04254827445391 ENSG00000130939 UBE4B
ENST00000466379 0.905992031302435 0.687877130712355 -0.0393526871663126 ENSG00000130939 UBE4B
ENST00000488228 0.902325691383835 0.677583093733666 -0.0363459863396496 ENSG00000130939 UBE4B
ENST00000487244 0.935257955828799 0.767155431587721 -0.0307107504634796 ENSG00000130939 UBE4B
ENST00000465408 0.7714821932732 0.40943742022495 -0.111733207114856 ENSG00000130939 UBE4B
ENST00000377093 0.91111913913115 0.702862444595444 -0.0301374449487097 ENSG00000054523 KIF1B
ENST00000263934 0.866442308069301 0.59159712956925 -0.0404579331277676 ENSG00000054523 KIF1B
ENST00000377086 0.907101783355303 0.691359947703523 -0.0286610490117801 ENSG00000054523 KIF1B
ENST00000377083 0.893388180420167 0.654014054937882 -0.0352597301255651 ENSG00000054523 KIF1B
ENST00000377081 0.921317178446386 0.729151086461614 -0.0251577956739756 ENSG00000054523 KIF1B
ENST00000497835 0.928974354696126 0.750553645338919 0.0359200305305352 ENSG00000054523 KIF1B
ENST00000465635 0.880392146561053 0.623487144425436 -0.0526080653962642 ENSG00000054523 KIF1B
ENST00000483340 0.831380088100223 0.517892725277445 -0.0694276077858992 ENSG00000054523 KIF1B
ENST00000470616 0.375182753841433 0.0712172762275111 -0.255044626241377 ENSG00000054523 KIF1B
ENST00000491493 0.555688637834364 0.172403883741546 -0.0934281860335871 ENSG00000142657 PGD
ENST00000487775 0.502086321168113 0.135900499339014 -0.115847515426408 ENSG00000142657 PGD
ENST00000541529 0.538534653538942 0.160151177666394 -0.0910242893492948 ENSG00000142657 PGD
ENST00000477958 0.276378173810768 0.0391181578020194 -0.143558558705911 ENSG00000142657 PGD
ENST00000270776 0.633635233915475 0.239290203127971 -0.0770978772025135 ENSG00000142657 PGD
ENST00000483936 0.553601265942778 0.17072812072692 -0.0866421418967336 ENSG00000142657 PGD
ENST00000538557 0.60356208213924 0.211173731096995 -0.0816625446881744 ENSG00000142657 PGD
ENST00000465632 0.257810512849312 0.0342989045324118 -0.135664817853482 ENSG00000142657 PGD
ENST00000460189 0.576147908040703 0.188184384043798 -0.0885516971800562 ENSG00000142657 PGD
ENST00000493288 0.992487312548275 0.968318105116967 -0.00315740799094985 ENSG00000142657 PGD
ENST00000498356 0.667755288418891 0.272992176797173 -0.0797204132824144 ENSG00000142657 PGD
ENST00000496718 0.699965545545252 0.310388972051065 -0.0881776520278932 ENSG00000142657 PGD
ENST00000400900 0.795623625154707 0.452019397877142 -0.0834200088682779 ENSG00000251503 APITD1-CORT
ENST00000602296 0.795623625154707 0.452019397877142 -0.0834200088682779 ENSG00000175279 APITD1
ENST00000602787 0.795623625154707 0.452019397877142 -0.0834200088682779 ENSG00000175279 APITD1
ENST00000470413 0.80946409259436 0.47490134327754 -0.0791972943009734 ENSG00000251503 APITD1-CORT
ENST00000309048 0.745567472367335 0.370096571200821 -0.106055955477236 ENSG00000175279 APITD1
ENST00000477755 0.793896168365897 0.44873151449366 -0.0914145807861542 ENSG00000175279 APITD1
ENST00000462462 0.810314833644929 0.476521830490309 -0.0872500511182163 ENSG00000175279 APITD1
ENST00000465026 0.880566146782137 0.62445471273548 -0.0554536042692293 ENSG00000251503 APITD1-CORT
ENST00000602446 0.888014081011613 0.642384435316733 0.0559573407960643 ENSG00000251503 APITD1-CORT
ENST00000464507 0.954597385226537 0.831507500337567 -0.0299745233174202 ENSG00000175279 APITD1
ENST00000377038 0.969395213261636 0.878359172900081 0.0101716507739716 ENSG00000160049 DFFA
ENST00000424487 0.823907645201849 0.50329866300448 -0.0819982329802185 ENSG00000203469 RP5-1113E3.3
ENST00000476658 0.938250066563147 0.777269494040825 0.0212622458047271 ENSG00000160049 DFFA
ENST00000377036 0.995397768849751 0.978223687406251 0.00202962525819277 ENSG00000160049 DFFA
ENST00000472851 0.495358353270994 0.131320545303287 0.112951930699328 ENSG00000142655 PEX14
ENST00000356607 0.593452405118735 0.202565076295295 0.0855048597441642 ENSG00000142655 PEX14
ENST00000538836 0.600045484018119 0.208225529935678 0.0849273733540559 ENSG00000142655 PEX14
ENST00000491661 0.571832584028813 0.184368903178323 0.0941047433687023 ENSG00000142655 PEX14
ENST00000377022 0.289148807442091 0.0426669288322306 0.113990120172498 ENSG00000130940 CASZ1
ENST00000478524 0.870998262566868 0.602291656944618 -0.0662118209091938 ENSG00000130940 CASZ1
ENST00000606802 0.866480149952406 0.591756365423858 0.0398522057168263 ENSG00000272078 RP4-734G22.3
ENST00000447850 0.872201583739371 0.605920963248226 -0.0693866676089478 ENSG00000130940 CASZ1
ENST00000344008 0.18077970191665 0.0177355105684439 0.158932560460783 ENSG00000130940 CASZ1
ENST00000496432 0.111722713631145 0.00807551098312083 0.190406899212726 ENSG00000130940 CASZ1
ENST00000492173 0.992984619565418 0.970108392649391 -0.00415984644463676 ENSG00000130940 CASZ1
ENST00000478728 0.164807830547377 0.015175680503742 0.231945597723306 ENSG00000130940 CASZ1
ENST00000473118 0.823792582476689 0.503055227093804 0.0435760223913078 ENSG00000120948 TARDBP
ENST00000240185 0.764672607911856 0.398666057346761 -0.0505240697957022 ENSG00000120948 TARDBP
ENST00000476201 0.849402140855663 0.554362769229351 0.0388157315266927 ENSG00000120948 TARDBP
ENST00000472476 0.816420364165566 0.488318995560475 0.0440978750462257 ENSG00000120948 TARDBP
ENST00000439080 0.878923080976236 0.620460962514229 -0.0314536768854457 ENSG00000120948 TARDBP
ENST00000473869 0.751652963122221 0.37896926784132 -0.0528784447034073 ENSG00000120948 TARDBP
ENST00000315091 0.759672610024063 0.390760080591169 -0.0517432542099213 ENSG00000120948 TARDBP
ENST00000477447 0.517444544708174 0.145250176146213 -0.0950139147172736 ENSG00000120948 TARDBP
ENST00000496840 0.574262656238196 0.186708018423195 -0.0875537976511388 ENSG00000120948 TARDBP
ENST00000480464 0.946739545788168 0.806531073723237 -0.0295175844241774 ENSG00000120948 TARDBP
ENST00000400897 0.997664946471995 0.988736596607672 -0.00137607666814759 ENSG00000009724 MASP2
ENST00000607145 0.742063865940547 0.364648681860839 -0.113256165948048 ENSG00000271895 RP4-635E18.8
ENST00000475189 0.518238765406259 0.14578874817566 0.164445737187785 ENSG00000116649 SRM
ENST00000376957 0.633622200695298 0.239142266732745 0.10619995497498 ENSG00000116649 SRM
ENST00000490101 0.430059150577479 0.0950765185870768 0.175127936533177 ENSG00000116649 SRM
ENST00000465788 0.819003960453535 0.49372539658114 0.0658566519334709 ENSG00000116649 SRM
ENST00000459997 0.811401125140965 0.478620523323331 0.0677595378061435 ENSG00000116649 SRM
ENST00000487300 0.831087342014618 0.517242492034754 0.0654191854133107 ENSG00000116649 SRM
ENST00000304457 0.915306003962476 0.713341642832961 -0.0196875162162633 ENSG00000171824 EXOSC10
ENST00000376936 0.915306003962476 0.713341642832961 -0.0196875162162633 ENSG00000171824 EXOSC10
ENST00000474216 0.852217101919984 0.560436085499689 0.0397940237749305 ENSG00000171824 EXOSC10
ENST00000544779 0.915306003962476 0.71332169088509 -0.0196883650069345 ENSG00000171824 EXOSC10
ENST00000490565 0.90307358509536 0.679819448261723 0.0533290296330492 ENSG00000171824 EXOSC10
ENST00000452378 0.917497093900757 0.718621966218732 -0.0321699019945157 ENSG00000226849 RP4-635E18.7
ENST00000469634 0.997214706405818 0.986978216891884 -0.00153427547326417 ENSG00000171824 EXOSC10
ENST00000478271 0.958308494347753 0.843991149919851 0.0186505414145388 ENSG00000171824 EXOSC10
ENST00000470611 0.96018658920227 0.849379288720676 0.0182247447080774 ENSG00000171824 EXOSC10
ENST00000498576 0.972639031923391 0.890600216684442 -0.0152608378059245 ENSG00000171824 EXOSC10
ENST00000472078 0.910441861415248 0.700657665718645 0.0430324120605732 ENSG00000171824 EXOSC10
ENST00000485606 0.550099719314492 0.16811329695904 0.138292792766467 ENSG00000171824 EXOSC10
ENST00000460196 0.47226051220994 0.118009688798719 -0.137689778591735 ENSG00000171824 EXOSC10
ENST00000447600 0.983243596447406 0.92799111632706 -0.0125044575000567 ENSG00000230337 RP4-635E18.6
ENST00000435388 0.983243596447406 0.92799111632706 -0.0125044575000567 ENSG00000230337 RP4-635E18.6
ENST00000376838 0.88186324875208 0.62738161914555 0.035820184419894 ENSG00000198793 MTOR
ENST00000361445 0.713976163246993 0.327310169437201 0.0451429806233784 ENSG00000198793 MTOR
ENST00000473471 0.917678700129667 0.71913001225316 0.0382335963917265 ENSG00000198793 MTOR
ENST00000490931 0.968317483661274 0.87461841749063 0.0161689313625212 ENSG00000198793 MTOR
ENST00000455339 0.879149924864928 0.620889701557669 -0.0523193875173515 ENSG00000198793 MTOR
ENST00000495435 0.840130902398861 0.535881671516851 -0.0654066503135265 ENSG00000198793 MTOR
ENST00000476768 0.77851012990841 0.421956002772492 -0.109359710794192 ENSG00000198793 MTOR
ENST00000445982 0.908361475054785 0.694520271282568 -0.046874471270657 ENSG00000225602 MTOR-AS1
ENST00000420480 0.924002511773384 0.735955724514007 -0.0401970652345377 ENSG00000225602 MTOR-AS1
ENST00000376819 0.783550249676068 0.43017991393606 0.109400712625455 ENSG00000171819 ANGPTL7
ENST00000376810 0.829857668016604 0.515141622312696 0.0454277404037393 ENSG00000120942 UBIAD1
ENST00000376804 0.603883055757824 0.211439218152838 0.0884957617894228 ENSG00000120942 UBIAD1
ENST00000486588 0.498653512982778 0.133415894930768 0.109494649600574 ENSG00000120942 UBIAD1
ENST00000483738 0.424244935155053 0.0919816797105546 0.121854237466931 ENSG00000120942 UBIAD1
ENST00000251546 0.836217125878274 0.527859126751753 0.0626210931436723 ENSG00000132879 FBXO44
ENST00000425796 0.734728878102514 0.355426367799168 -0.105136318647415 ENSG00000132879 FBXO44
ENST00000376770 0.825051325139792 0.505371125423321 0.0648969913169245 ENSG00000132879 FBXO44
ENST00000376768 0.940993282132296 0.784636437243617 -0.0291298524125437 ENSG00000132879 FBXO44
ENST00000251547 0.825178740797473 0.50563239669319 0.0648636155552511 ENSG00000132879 FBXO44
ENST00000376760 0.944641442375083 0.798300540643907 -0.0276533286395466 ENSG00000132879 FBXO44
ENST00000376762 0.855119731071029 0.567342553385598 0.0567740999298823 ENSG00000132879 FBXO44
ENST00000475435 0.964455360426838 0.86101204536568 0.0176233486502292 ENSG00000132879 FBXO44
ENST00000471895 0.763158728678479 0.396170883073049 0.0904043463130646 ENSG00000132879 FBXO44
ENST00000376753 0.644176675477979 0.248961116278078 0.106713790100837 ENSG00000116663 FBXO6
ENST00000474239 0.539723027212846 0.161064512826822 0.136407281101153 ENSG00000116663 FBXO6
ENST00000449067 0.689981965574089 0.298386185303605 0.0951666283488543 ENSG00000116663 FBXO6
ENST00000235310 0.7814175909226 0.426229064008008 -0.081728823006469 ENSG00000116670 MAD2L2
ENST00000376692 0.792188009418689 0.445726573889674 -0.0796779543762449 ENSG00000116670 MAD2L2
ENST00000376672 0.778034896446517 0.420954785325911 -0.0831347212064974 ENSG00000116670 MAD2L2
ENST00000376669 0.800356605519652 0.460100305650053 -0.078693940134994 ENSG00000116670 MAD2L2
ENST00000376667 0.752416588286697 0.380033487990516 -0.0922438940954508 ENSG00000116670 MAD2L2
ENST00000445656 0.615351036177352 0.221703874378173 -0.135224439450485 ENSG00000116670 MAD2L2
ENST00000456915 0.605393932628781 0.212741552012917 -0.13710484064618 ENSG00000116670 MAD2L2
ENST00000376664 0.70240463242443 0.312828056797221 -0.113041705292836 ENSG00000116670 MAD2L2
ENST00000376655 0.792524909938006 0.446476437669445 -0.0816648501532887 ENSG00000116670 MAD2L2
ENST00000376637 0.716468130594573 0.330315703309313 -0.0732912902104249 ENSG00000177674 AGTRAP
ENST00000476512 0.591873454416766 0.201539718409043 -0.0980248459673127 ENSG00000177674 AGTRAP
ENST00000400895 0.600381284575054 0.208514115515218 -0.0969019605661857 ENSG00000177674 AGTRAP
ENST00000494437 0.790996303143423 0.44380473093153 -0.0529461206356472 ENSG00000177674 AGTRAP
ENST00000491346 0.689322361857818 0.297614950028157 -0.0787249316755014 ENSG00000177674 AGTRAP
ENST00000376629 0.710215279849571 0.321845956399701 -0.0745274585498644 ENSG00000177674 AGTRAP
ENST00000376627 0.707665893230873 0.319427668387993 -0.0749700493886459 ENSG00000177674 AGTRAP
ENST00000314340 0.709601530013667 0.321340319839581 -0.0745358283096996 ENSG00000177674 AGTRAP
ENST00000452018 0.605114496348438 0.212334472941972 -0.0941583165703959 ENSG00000177674 AGTRAP
ENST00000510878 0.705243202285254 0.31702432895328 -0.0753950911664308 ENSG00000177674 AGTRAP
ENST00000476309 0.596699903320392 0.205225697883971 -0.127238263964108 ENSG00000177674 AGTRAP
ENST00000514733 0.762513870288888 0.394865872489521 -0.0867367250754536 ENSG00000177674 AGTRAP
ENST00000513739 0.559786615954401 0.175262881360427 -0.14290710571395 ENSG00000177674 AGTRAP
ENST00000471765 0.958245353754785 0.843239213072214 -0.023481696468415 ENSG00000177674 AGTRAP
ENST00000433342 0.939499556173188 0.780872136341879 -0.0237737159689713 ENSG00000215910 C1orf167
ENST00000312793 0.945943985514689 0.803766088679766 -0.0213632144490522 ENSG00000215910 C1orf167
ENST00000444493 0.932878468534558 0.76012689795413 -0.0257053890126994 ENSG00000215910 C1orf167
ENST00000449278 0.932878468534558 0.760083557221704 -0.0257125639740219 ENSG00000215910 C1orf167
ENST00000475041 0.947027596994046 0.807651587416598 0.0263094009072914 ENSG00000215910 C1orf167
ENST00000376592 0.910144227121123 0.699545409671897 -0.0290616950330502 ENSG00000177000 MTHFR
ENST00000376583 0.909321182351671 0.697247410456559 -0.0287575462344798 ENSG00000177000 MTHFR
ENST00000376590 0.96780563497204 0.873450235512711 -0.0120197849049963 ENSG00000177000 MTHFR
ENST00000482358 0.772473145164871 0.411069840587052 -0.0896496213262259 ENSG00000215910 C1orf167
ENST00000376585 0.924110861143884 0.736326184689842 -0.027759678193361 ENSG00000177000 MTHFR
ENST00000418034 0.922176404453095 0.731401740374255 -0.0361183569916789 ENSG00000177000 MTHFR
ENST00000413656 0.929077151640278 0.750840529472112 0.0386849423463675 ENSG00000177000 MTHFR
ENST00000423400 0.941201846689522 0.785119918553836 0.0332816217247604 ENSG00000177000 MTHFR
ENST00000431243 0.941201846689522 0.785119918553836 0.0332816217247604 ENSG00000177000 MTHFR
ENST00000376486 0.846896045821394 0.549018846111521 0.0606605503006713 ENSG00000177000 MTHFR
ENST00000312413 0.658066168037265 0.262240390406458 0.0678259934899467 ENSG00000011021 CLCN6
ENST00000346436 0.657396964887781 0.261664015114419 0.0678314748865504 ENSG00000011021 CLCN6
ENST00000376497 0.288241483264872 0.0424092358532922 0.163011701280006 ENSG00000011021 CLCN6
ENST00000376487 0.441246587822262 0.101248345062667 0.102111583733311 ENSG00000011021 CLCN6
ENST00000376496 0.421822738293117 0.0908336096473948 0.105003528683042 ENSG00000011021 CLCN6
ENST00000376491 0.242784196732127 0.0304852190749067 0.141187073803703 ENSG00000011021 CLCN6
ENST00000376492 0.234788637742255 0.0285878846110826 0.141717720646528 ENSG00000011021 CLCN6
ENST00000376490 0.242784196732127 0.0304852190749067 0.141187073803703 ENSG00000011021 CLCN6
ENST00000494028 0.924797321530685 0.738703858000879 0.0330903125790983 ENSG00000011021 CLCN6
ENST00000446542 0.961112337583567 0.851802944021306 -0.0182632678792202 ENSG00000242349 NPPA-AS1
ENST00000400892 0.740568314733629 0.362747351883998 0.111698012527066 ENSG00000242349 NPPA-AS1
ENST00000376480 0.887714686084051 0.64153937206562 0.0640584194410058 ENSG00000175206 NPPA
ENST00000376476 0.594167707732114 0.20312272184857 0.177021111708715 ENSG00000175206 NPPA
ENST00000376572 0.832466784700492 0.52018521310671 0.0543277377129803 ENSG00000116685 KIAA2013
ENST00000376576 0.916428667244574 0.716244684579249 0.0350751159397594 ENSG00000116685 KIAA2013
ENST00000485046 0.871288849666295 0.603530573948615 -0.0607789577348582 ENSG00000083444 PLOD1
ENST00000449038 0.906536498559361 0.689653014500006 -0.0485693893060763 ENSG00000083444 PLOD1
ENST00000358133 0.91147595880419 0.703740925640538 -0.0460429824172917 ENSG00000083444 PLOD1
ENST00000376369 0.874467255797024 0.611498100695078 -0.0507103915533834 ENSG00000083444 PLOD1
ENST00000429000 0.890142304931136 0.647148689085287 -0.0536714200912181 ENSG00000083444 PLOD1
ENST00000196061 0.868935773464256 0.596943151301217 -0.05298217019808 ENSG00000083444 PLOD1
ENST00000491536 0.985456149785865 0.939174591542237 0.00995176489922447 ENSG00000083444 PLOD1
ENST00000444836 0.719303330881351 0.333432764539192 -0.052414363144136 ENSG00000116688 MFN2
ENST00000490079 0.942935868633627 0.79028272977437 0.0210670567265939 ENSG00000116688 MFN2
ENST00000235329 0.719402285049067 0.333515843569259 -0.0524134144305647 ENSG00000116688 MFN2
ENST00000484391 0.987643844687081 0.948227140198542 0.00523566413748282 ENSG00000116688 MFN2
ENST00000497302 0.842759887898066 0.540730383379996 0.0454211475935821 ENSG00000116688 MFN2
ENST00000412236 0.869136850473337 0.597752548026231 0.0403635939964523 ENSG00000116688 MFN2
ENST00000478749 0.65951700623476 0.263777432446773 -0.11255318164343 ENSG00000116691 MIIP
ENST00000235332 0.702768481426853 0.313613482919378 -0.0969899555189591 ENSG00000116691 MIIP
ENST00000436478 0.702768481426853 0.313613482919378 -0.0969899555189591 ENSG00000116691 MIIP
ENST00000466860 0.663579168633934 0.268104476164988 -0.107054194643233 ENSG00000116691 MIIP
ENST00000498685 0.750072936880883 0.376830127167367 -0.085396576774679 ENSG00000116691 MIIP
ENST00000492256 0.99270794288217 0.969035371868248 0.0051768118156533 ENSG00000116691 MIIP
ENST00000460823 0.987398562603448 0.947402467962238 -0.00768208042613332 ENSG00000116691 MIIP
ENST00000263932 0.0720718730146095 0.0040034278939137 -0.400717301081068 ENSG00000120949 TNFRSF8
ENST00000417814 0.100198047579063 0.00670462107988654 -0.367828954406224 ENSG00000120949 TNFRSF8
ENST00000514649 0.100198047579063 0.00670462107988654 -0.367828954406224 ENSG00000120949 TNFRSF8
ENST00000413146 0.0321495429383023 0.00121105805833849 -0.455041907067725 ENSG00000120949 TNFRSF8
ENST00000479933 0.0319131833924935 0.0012007089139347 -0.455377458357096 ENSG00000120949 TNFRSF8
ENST00000536782 0.245230314749999 0.0311079175383429 -0.195092388977242 ENSG00000028137 TNFRSF1B
ENST00000376259 0.0961547228958473 0.00627378184919408 -0.263780438301179 ENSG00000028137 TNFRSF1B
ENST00000492361 0.0961547228958473 0.00627378184919408 -0.263780438301179 ENSG00000028137 TNFRSF1B
ENST00000489921 0.0801117492427451 0.00475092190270979 -0.315932084550138 ENSG00000028137 TNFRSF1B
ENST00000356315 0.576147908040703 0.188209372024833 0.0774212496096832 ENSG00000048707 VPS13D
ENST00000358136 0.576147908040703 0.188209372024833 0.0774212496096832 ENSG00000048707 VPS13D
ENST00000476169 0.985380615172692 0.938685723609173 0.00901320160431505 ENSG00000048707 VPS13D
ENST00000489961 0.985387743277807 0.939000943740298 -0.00793504766028804 ENSG00000048707 VPS13D
ENST00000011700 0.477214769862327 0.12068175760264 0.100491820135674 ENSG00000048707 VPS13D
ENST00000460333 0.488250748556389 0.126945204076074 0.098105748380089 ENSG00000048707 VPS13D
ENST00000487188 0.858540033352511 0.575087496815738 0.0488105989791602 ENSG00000048707 VPS13D
ENST00000469054 0.814661123892298 0.4844150561242 0.0812293015460375 ENSG00000048707 VPS13D
ENST00000496628 0.57426790237926 0.186721220286024 0.0992069878820674 ENSG00000048707 VPS13D
ENST00000466732 0.558187504260567 0.173917473537379 0.186595560324489 ENSG00000048707 VPS13D
ENST00000476045 0.446380628443931 0.104128924378315 0.195075649752782 ENSG00000048707 VPS13D
ENST00000481484 0.428156375605574 0.093949779953546 0.202504802920213 ENSG00000048707 VPS13D
ENST00000543766 0.504549089245899 0.137184182662305 0.117601270626811 ENSG00000048707 VPS13D
ENST00000471923 0.485244972122638 0.125089590392108 0.114293206015899 ENSG00000048707 VPS13D
ENST00000543710 0.657062641047154 0.261341982798179 0.102132458898054 ENSG00000048707 VPS13D
ENST00000473099 0.981059585035012 0.920223067848707 0.0115634167268566 ENSG00000048707 VPS13D
ENST00000376223 0.785161930211044 0.432774141861619 0.0786099085530672 ENSG00000162496 DHRS3
ENST00000464917 0.745128065113417 0.369174623471763 0.0947828164716701 ENSG00000162496 DHRS3
ENST00000430996 0.830720669252703 0.516564408300044 0.0757323859095412 ENSG00000162496 DHRS3
ENST00000482265 0.728736627065503 0.347183238437979 0.1088512971139 ENSG00000162496 DHRS3
ENST00000484063 0.685084457833368 0.29272412902989 0.0829291005441163 ENSG00000116731 PRDM2
ENST00000376048 0.88554654725028 0.637101560690957 -0.0200585324969847 ENSG00000116731 PRDM2
ENST00000311066 0.910198723449526 0.699712485612993 -0.0163773709112877 ENSG00000116731 PRDM2
ENST00000235372 0.857163096289047 0.571790906797191 -0.0239203253255704 ENSG00000116731 PRDM2
ENST00000491134 0.766963085973637 0.402273288540997 -0.0363646954188669 ENSG00000116731 PRDM2
ENST00000502727 0.861869332476525 0.582135223297373 -0.0334433917696589 ENSG00000116731 PRDM2
ENST00000502724 0.882611254975301 0.628887849058264 -0.0292048711311208 ENSG00000116731 PRDM2
ENST00000413440 0.776452491150548 0.418125515500672 -0.0352010513221597 ENSG00000116731 PRDM2
ENST00000343137 0.76396053855379 0.397421518966525 -0.0368263187457725 ENSG00000116731 PRDM2
ENST00000491815 0.860064239308747 0.578050628218769 -0.0354452484065428 ENSG00000116731 PRDM2
ENST00000503842 0.747810317021383 0.373327948171392 -0.0377409892216905 ENSG00000116731 PRDM2
ENST00000407521 0.871045661760704 0.602442540178718 -0.0319963464319008 ENSG00000116731 PRDM2
ENST00000505823 0.747780194543886 0.373249903503229 -0.0378618124083341 ENSG00000116731 PRDM2
ENST00000487453 0.955544383826088 0.834413949209501 -0.0188591752522741 ENSG00000116731 PRDM2
ENST00000491547 0.922404117990301 0.731916607734108 -0.0454951965786468 ENSG00000189337 KAZN
ENST00000376030 0.853420262994964 0.563594006858226 -0.0755620603993334 ENSG00000189337 KAZN
ENST00000503743 0.894084947748894 0.655791778621656 -0.0594672466557457 ENSG00000189337 KAZN
ENST00000422387 0.89025260689942 0.647350859660404 -0.060783683422331 ENSG00000189337 KAZN
ENST00000428417 0.0916685472144577 0.00580520095785834 -0.387708818522818 ENSG00000171729 TMEM51
ENST00000376014 0.0900564474138652 0.00566131570292723 -0.388919015829141 ENSG00000171729 TMEM51
ENST00000451326 0.0907119570589356 0.00572335246166092 -0.388357649491483 ENSG00000171729 TMEM51
ENST00000400796 0.0935428098682961 0.00597575456537738 -0.386520664075665 ENSG00000171729 TMEM51
ENST00000434578 0.0935428098682961 0.00597626716895305 -0.386528957046038 ENSG00000171729 TMEM51
ENST00000376008 0.0935428098682961 0.00597626716895305 -0.386528957046038 ENSG00000171729 TMEM51
ENST00000417793 0.217644476911172 0.0247885712789958 -0.293684003166992 ENSG00000142621 FHAD1
ENST00000358897 0.217644476911172 0.0247885712789958 -0.293684003166992 ENSG00000142621 FHAD1
ENST00000375999 0.343040975316936 0.0590547217059769 -0.247505103611013 ENSG00000142621 FHAD1
ENST00000433640 0.338682367975852 0.0573742002589255 -0.26995344629844 ENSG00000142621 FHAD1
ENST00000375998 0.206645204594969 0.0225401512183555 -0.299625990876733 ENSG00000142621 FHAD1
ENST00000375980 0.263561370554638 0.0358543367087492 -0.211825455712939 ENSG00000142634 EFHD2
ENST00000445566 0.320037434093776 0.0513209811833599 -0.199258942609716 ENSG00000142634 EFHD2
ENST00000546424 0.517599114814935 0.145364985753253 -0.144144959394 ENSG00000132906 CASP9
ENST00000333868 0.534563477198093 0.15722099786254 -0.139368862573452 ENSG00000132906 CASP9
ENST00000348549 0.534672818391823 0.157305150137021 -0.139340195154393 ENSG00000132906 CASP9
ENST00000400777 0.550016668234968 0.168018155626556 -0.136379778790885 ENSG00000132906 CASP9
ENST00000424908 0.874349595187002 0.61115199778094 -0.0642366050729564 ENSG00000132906 CASP9
ENST00000375890 0.583296714006925 0.193609633974921 -0.128306507823017 ENSG00000132906 CASP9
ENST00000474305 0.573272295835905 0.185914499542837 -0.132256878870119 ENSG00000132906 CASP9
ENST00000447522 0.614026830764355 0.220311706186183 -0.127003132489897 ENSG00000132906 CASP9
ENST00000440484 0.663725809732425 0.268343540631641 -0.120460347276674 ENSG00000132906 CASP9
ENST00000546969 0.594035141893477 0.203029232957423 -0.148708917955991 ENSG00000132906 CASP9
ENST00000469637 0.812980238979324 0.481180146116777 -0.0962368889477245 ENSG00000132906 CASP9
ENST00000375849 0.740828271218374 0.36306833748407 -0.057208096342275 ENSG00000116138 DNAJC16
ENST00000375847 0.815026891400237 0.485383659722855 -0.0451424766431928 ENSG00000116138 DNAJC16
ENST00000475133 0.815026891400237 0.485383659722855 -0.0451424766431928 ENSG00000116138 DNAJC16
ENST00000375838 0.806315427244387 0.469020949738431 -0.0564976582092221 ENSG00000116138 DNAJC16
ENST00000483270 0.834311478722725 0.524528986584706 -0.0436827201945222 ENSG00000116138 DNAJC16
ENST00000472665 0.893325064291989 0.65380151764188 0.0561545623661019 ENSG00000116138 DNAJC16
ENST00000490811 0.786910834876045 0.436934235539082 0.0992552278185792 ENSG00000116138 DNAJC16
ENST00000495523 0.799264193099377 0.458113694429461 0.0754022937168047 ENSG00000116138 DNAJC16
ENST00000375826 0.762626244779661 0.395288162106546 -0.0919737745857797 ENSG00000116771 AGMAT
ENST00000428945 0.776615076789208 0.418515607103842 0.110728115473175 ENSG00000237301 RP4-680D5.2
ENST00000480945 0.900951036071172 0.673274821866107 -0.0246283812850531 ENSG00000197312 DDI2
ENST00000486680 0.997866279236791 0.989585456343532 -0.00123555704068837 ENSG00000197312 DDI2
ENST00000546927 0.960804918534153 0.850996598071547 -0.0210900795552765 ENSG00000197312 DDI2
ENST00000320153 0.936265053569893 0.770329310616053 -0.019155430191208 ENSG00000197312 DDI2
ENST00000483899 0.947338016846612 0.808439850815813 -0.0223313186427592 ENSG00000197312 DDI2
ENST00000548451 0.858331962159985 0.574660593862293 -0.0599110067303393 ENSG00000197312 DDI2
ENST00000345034 0.882992934774774 0.630569820005176 -0.0386380999784366 ENSG00000215695 RSC1A1
ENST00000375799 0.384569271394995 0.0748784915956663 0.076393654033401 ENSG00000116786 PLEKHM2
ENST00000375793 0.383783228970058 0.074584164524413 0.0764702366060971 ENSG00000116786 PLEKHM2
ENST00000584345 0.780284633400472 0.424388146204486 -0.109627912716883 ENSG00000264048 AL121992.1
ENST00000462455 0.444142030536166 0.102795447846646 0.0999759148224334 ENSG00000116786 PLEKHM2
ENST00000453804 0.684006803979406 0.291502741105763 0.056240680522637 ENSG00000237938 RP11-288I21.1
ENST00000477849 0.651561950180532 0.255965074113103 0.075566982587976 ENSG00000116786 PLEKHM2
ENST00000294454 0.904967113270167 0.685026890424268 0.0475847001014224 ENSG00000162461 SLC25A34
ENST00000418525 0.979362137808135 0.913968117022161 -0.0149520151287716 ENSG00000224459 RP11-169K16.4
ENST00000535249 0.821012622858431 0.497564249337429 -0.0898085815197072 ENSG00000179743 RP11-169K16.9
ENST00000317122 0.59182204896084 0.201398896776764 -0.12718535056247 ENSG00000179743 RP11-169K16.9
ENST00000375759 0.999735425613623 0.998676816292999 -9.68474497192453e-05 ENSG00000065526 SPEN
ENST00000438066 0.884504700773947 0.634499018926763 0.0341682810593816 ENSG00000065526 SPEN
ENST00000471538 0.81594668539758 0.487321068908252 0.0653500752607124 ENSG00000065526 SPEN
ENST00000442985 0.954416555561055 0.831093366066361 0.0165912175621557 ENSG00000065526 SPEN
ENST00000487496 0.995204255005189 0.977487651956791 -0.00299060650885003 ENSG00000065526 SPEN
ENST00000462525 0.830048812990871 0.515484140023887 -0.0649702968818315 ENSG00000116809 ZBTB17
ENST00000440560 0.720309304641641 0.334465577431769 -0.0983784839021531 ENSG00000116809 ZBTB17
ENST00000375743 0.565415370728382 0.179352035394694 -0.0819101092405435 ENSG00000116809 ZBTB17
ENST00000537142 0.565415370728382 0.179352035394694 -0.0819101092405435 ENSG00000116809 ZBTB17
ENST00000375733 0.565415370728382 0.179352035394694 -0.0819101092405435 ENSG00000116809 ZBTB17
ENST00000444358 0.58056995515901 0.191479051807501 -0.113925305024087 ENSG00000116809 ZBTB17
ENST00000488008 0.338262966585783 0.0571992355892917 -0.238456931962888 ENSG00000116809 ZBTB17
ENST00000471805 0.821936453715713 0.499230042383531 -0.0728872135386356 ENSG00000116809 ZBTB17
ENST00000472658 0.732703928795761 0.352445904161828 -0.106332624802885 ENSG00000116809 ZBTB17
ENST00000474511 0.75211984039757 0.379599914609093 -0.0910250705894719 ENSG00000116809 ZBTB17
ENST00000487785 0.760905529513053 0.392485275802495 -0.0934474900248842 ENSG00000116809 ZBTB17
ENST00000448462 0.590180857694166 0.199562518300949 -0.0796251202756157 ENSG00000116809 ZBTB17
ENST00000492834 0.367041228846102 0.0679542181416995 -0.186365676211068 ENSG00000116809 ZBTB17
ENST00000490899 0.443182392658453 0.102178340576914 -0.152007700530625 ENSG00000116809 ZBTB17
ENST00000464719 0.641615698236878 0.24697146443985 -0.115436954523744 ENSG00000116809 ZBTB17
ENST00000479282 0.809673607669165 0.475500208660149 -0.0454058498167693 ENSG00000116809 ZBTB17
ENST00000494020 0.521233759630988 0.147943110819074 -0.110648592476119 ENSG00000116809 ZBTB17
ENST00000478117 0.918318540638372 0.720487925905467 -0.0355820947140739 ENSG00000142632 ARHGEF19
ENST00000270747 0.971535102905654 0.885895033045153 -0.0141826613628319 ENSG00000142632 ARHGEF19
ENST00000449495 0.9993629011206 0.996743147542742 0.000542844729433576 ENSG00000142632 ARHGEF19
ENST00000478210 0.968785937759615 0.876728191378961 0.0209854052048491 ENSG00000142632 ARHGEF19
ENST00000375592 0.991545246092077 0.964255092373341 -0.00326938018012735 ENSG00000037637 FBXO42
ENST00000456164 0.985235256852494 0.93816918298158 -0.00784021526946676 ENSG00000037637 FBXO42
ENST00000444116 0.963517509131644 0.858523079746233 -0.0180202785249594 ENSG00000037637 FBXO42
ENST00000478089 0.73304101912038 0.353073298423112 -0.077015635136753 ENSG00000037637 FBXO42
ENST00000475078 0.748297092450643 0.374061082063037 0.0529320869367646 ENSG00000055070 SZRD1
ENST00000401088 0.956495681271079 0.836579679302949 -0.0102815992415452 ENSG00000055070 SZRD1
ENST00000471507 0.714311193268062 0.327700064696209 0.0579235812623811 ENSG00000055070 SZRD1
ENST00000401089 0.955715527973262 0.834794511400622 -0.0103965640205866 ENSG00000055070 SZRD1
ENST00000486763 0.790641498019261 0.443381118941423 0.0457840935296939 ENSG00000055070 SZRD1
ENST00000476423 0.770534689042609 0.40754866762213 0.0487483292907176 ENSG00000055070 SZRD1
ENST00000475554 0.746877633108303 0.371831805946681 0.0530547291623324 ENSG00000055070 SZRD1
ENST00000375590 0.905974443504836 0.687842447191084 0.0214934768353055 ENSG00000055070 SZRD1
ENST00000472351 0.734210767355982 0.354723421715034 0.0552202613461932 ENSG00000055070 SZRD1
ENST00000492354 0.955714929828126 0.834766929902416 -0.0103984794970135 ENSG00000055070 SZRD1
ENST00000472461 0.732896241505058 0.35286656718423 0.0562119416050196 ENSG00000055070 SZRD1
ENST00000491418 0.844147488398722 0.543494143157419 -0.0331421552451902 ENSG00000187144 SPATA21
ENST00000466212 0.557590550989594 0.173534468777648 -0.0781982347410287 ENSG00000187144 SPATA21
ENST00000335496 0.811776947134979 0.479288241832686 -0.0886420601529778 ENSG00000187144 SPATA21
ENST00000540400 0.796116306514379 0.452691194576521 -0.0942493191132714 ENSG00000187144 SPATA21
ENST00000337132 0.919700879333788 0.724605744395704 -0.0217536116882039 ENSG00000157191 NECAP2
ENST00000504551 0.999134609794839 0.995836218902578 0.000319434404119798 ENSG00000157191 NECAP2
ENST00000406746 0.920380629322642 0.726476405338128 -0.021625576046734 ENSG00000157191 NECAP2
ENST00000457722 0.986637657650441 0.94291874885904 0.00443850256051464 ENSG00000157191 NECAP2
ENST00000486390 0.887253718353328 0.640546793372719 0.0465554313898044 ENSG00000157191 NECAP2
ENST00000443980 0.916977133993679 0.717442125419792 -0.0223639270335012 ENSG00000157191 NECAP2
ENST00000504858 0.946017202818684 0.804211619060181 -0.0166259791827162 ENSG00000157191 NECAP2
ENST00000508680 0.956000505416034 0.835405919052322 0.0156581363860385 ENSG00000157191 NECAP2
ENST00000492095 0.916977133993679 0.717442125419792 -0.0223639270335012 ENSG00000157191 NECAP2
ENST00000459640 0.999655927360258 0.998264137016354 0.000132813619543379 ENSG00000157191 NECAP2
ENST00000496239 0.91696866560067 0.717391856605289 -0.0223654018375018 ENSG00000157191 NECAP2
ENST00000513161 0.998148321571246 0.990812357787734 -0.000704282505379645 ENSG00000157191 NECAP2
ENST00000509727 0.804339837590166 0.465613670853669 -0.0630532222045414 ENSG00000157191 NECAP2
ENST00000457898 0.959479907096766 0.84736273378488 -0.0215289178485766 ENSG00000226029 RP4-798A10.2
ENST00000263511 0.770461850557276 0.407458806554398 0.0780120271334913 ENSG00000080947 CROCCP3
ENST00000591348 0.616919577833646 0.223267788847812 0.114729934019538 ENSG00000080947 CROCCP3
ENST00000420820 0.987643844687081 0.948189311349779 0.0076023399350653 ENSG00000080947 CROCCP3
ENST00000591316 0.882749303205941 0.629234677569827 -0.0662080943127738 ENSG00000080947 CROCCP3
ENST00000590118 0.915403086006207 0.713743645431821 0.0461673963655041 ENSG00000080947 CROCCP3
ENST00000589964 0.924977557271187 0.739330092546408 0.041929806119461 ENSG00000080947 CROCCP3
ENST00000383925 0.463229398273323 0.112915379785084 0.209003509368419 ENSG00000206652 RNU1-1
ENST00000430580 0.961419121570212 0.85278375109748 -0.0144239649360502 ENSG00000219481 NBPF1
ENST00000392963 0.886247258454799 0.638484591576973 0.0412492543900192 ENSG00000219481 NBPF1
ENST00000420031 0.51135259644732 0.141257674517097 0.136498950828547 ENSG00000219481 NBPF1
ENST00000432949 0.587804190963462 0.197424971123174 0.119414815352538 ENSG00000219481 NBPF1
ENST00000287968 0.979362137808135 0.913671801434847 0.013474083715585 ENSG00000219481 NBPF1
ENST00000420513 0.984021009957745 0.931159746069295 -0.00927834032345731 ENSG00000219481 NBPF1
ENST00000599069 0.758367977356222 0.388108206254537 -0.0951846939644256 ENSG00000219481 NBPF1
ENST00000599908 0.808077490561756 0.472059980851805 -0.101179232835393 ENSG00000219481 NBPF1
ENST00000449853 0.680306306388638 0.286856401176347 -0.124814922569736 ENSG00000219481 NBPF1
ENST00000540383 0.259764317934255 0.0348402920699203 -0.130444278281657 ENSG00000215908 CROCCP2
ENST00000412962 0.155435807746667 0.0137331562125003 -0.142807531589986 ENSG00000215908 CROCCP2
ENST00000362058 0.0566080992141202 0.0027575482398234 -0.204309982165578 ENSG00000215908 CROCCP2
ENST00000466256 0.914748467550251 0.711952608213751 0.0288911068105897 ENSG00000058453 CROCC
ENST00000375541 0.905125398638567 0.685301702279503 0.0351740663955104 ENSG00000058453 CROCC
ENST00000445545 0.853424878902762 0.563634835673926 0.0496322966148097 ENSG00000058453 CROCC
ENST00000467938 0.987270395576702 0.946956987043318 0.00604392835348922 ENSG00000058453 CROCC
ENST00000492631 0.891230337587676 0.649063012456837 0.0494768482613605 ENSG00000058453 CROCC
ENST00000494191 0.798748198598069 0.457108786450942 -0.0753623310408288 ENSG00000058453 CROCC
ENST00000486318 0.853312290154426 0.563173466170239 -0.0657304826770776 ENSG00000058453 CROCC
ENST00000498688 0.438189013079945 0.0995979756403977 -0.208480077230399 ENSG00000058453 CROCC
ENST00000465021 0.980438950039429 0.917555954799273 -0.0135427192942671 ENSG00000058453 CROCC
ENST00000446261 0.894938996895731 0.659000702492082 -0.0307370015279828 ENSG00000226526 RP1-37C10.3
ENST00000326735 0.86607215936438 0.590808690002485 -0.0381368411879202 ENSG00000159363 ATP13A2
ENST00000341676 0.826270018467716 0.507553856074374 -0.0477776134533464 ENSG00000159363 ATP13A2
ENST00000452699 0.826270018467716 0.507553856074374 -0.0477776134533464 ENSG00000159363 ATP13A2
ENST00000466561 0.900762596978413 0.672791262154585 -0.0468565351907441 ENSG00000159363 ATP13A2
ENST00000502418 0.637681494254999 0.243053305532675 -0.136497177903379 ENSG00000159363 ATP13A2
ENST00000503552 0.905336638761253 0.686486213384731 -0.0414848534509314 ENSG00000159363 ATP13A2
ENST00000463860 0.972784195216587 0.891998180729583 -0.0143882146346488 ENSG00000159363 ATP13A2
ENST00000502860 0.979667150762819 0.914994670901996 0.0119746519599855 ENSG00000159363 ATP13A2
ENST00000506174 0.986728735258466 0.944074124476903 -0.00824341477218905 ENSG00000159363 ATP13A2
ENST00000510069 0.844143736260571 0.543472831532216 0.0635158913029796 ENSG00000159363 ATP13A2
ENST00000511957 0.767944214464867 0.403695416699887 0.0934605476991064 ENSG00000159363 ATP13A2
ENST00000508222 0.864317662928775 0.587006662120681 0.0608189610216885 ENSG00000159363 ATP13A2
ENST00000509619 0.7452494369435 0.369427831250283 0.108423719928596 ENSG00000159363 ATP13A2
ENST00000375499 0.749554034292217 0.375979911751269 -0.0675174096200557 ENSG00000117118 SDHB
ENST00000485092 0.719576799980028 0.333727390632732 0.101817964046822 ENSG00000117118 SDHB
ENST00000475049 0.763158728678479 0.396287334898744 0.0885880492905327 ENSG00000117118 SDHB
ENST00000485515 0.712796042262415 0.325275631175656 -0.0776748420830834 ENSG00000117118 SDHB
ENST00000491274 0.813279644178342 0.481833246760646 -0.0566815973913122 ENSG00000117118 SDHB
ENST00000475506 0.802090533271914 0.462487693358678 -0.0657962433419288 ENSG00000117118 SDHB
ENST00000463045 0.661999346273251 0.266386651356837 -0.0967623114968088 ENSG00000117118 SDHB
ENST00000466613 0.632721054131529 0.238210141499374 -0.114199028269146 ENSG00000117118 SDHB
ENST00000375486 0.460717024258998 0.111793585225478 -0.193772377250776 ENSG00000117115 PADI2
ENST00000479534 0.582509100483634 0.192855202689994 -0.183211821278311 ENSG00000117115 PADI2
ENST00000466151 0.423431674275419 0.091595298086934 -0.233863768885297 ENSG00000117115 PADI2
ENST00000444885 0.366292726956395 0.0676165336830026 -0.231758231058121 ENSG00000117115 PADI2
ENST00000375481 0.558117246046985 0.173880413968978 -0.178431252339319 ENSG00000117115 PADI2
ENST00000375448 0.988816343400681 0.952934391457163 -0.00731914128582855 ENSG00000159339 PADI4
ENST00000439577 0.997664946471995 0.988747053489696 -0.00130733471820167 ENSG00000227751 RP1-20B21.4
ENST00000375436 0.99890683995064 0.994087165708546 -0.000530568055359163 ENSG00000179051 RCC2
ENST00000474892 0.612350602545445 0.218579270048544 -0.100705008999681 ENSG00000179051 RCC2
ENST00000375433 0.994864784758275 0.976631470514284 0.00210382335940823 ENSG00000179051 RCC2
ENST00000583469 0.840398923178601 0.536220716438832 -0.0787590474297403 ENSG00000266727 AC004824.1
ENST00000361221 0.180042967443105 0.0176067016831766 -0.318436730747581 ENSG00000074964 ARHGEF10L
ENST00000452522 0.180042967443105 0.0176067016831766 -0.318436730747581 ENSG00000074964 ARHGEF10L
ENST00000434513 0.173438898065344 0.0165235271655009 -0.32389528715559 ENSG00000074964 ARHGEF10L
ENST00000375415 0.165045943269678 0.0152110633250508 -0.32488273905514 ENSG00000074964 ARHGEF10L
ENST00000375420 0.201573641189153 0.0215706312655826 -0.309997618345105 ENSG00000074964 ARHGEF10L
ENST00000469726 0.159857310513495 0.014395427351665 -0.32654909313581 ENSG00000074964 ARHGEF10L
ENST00000375408 0.157808522222913 0.0140994160785132 -0.327687924982076 ENSG00000074964 ARHGEF10L
ENST00000167825 0.157808522222913 0.0140994160785132 -0.327687924982076 ENSG00000074964 ARHGEF10L
ENST00000475356 0.196628770998373 0.0206661429359658 -0.309457679085244 ENSG00000074964 ARHGEF10L
ENST00000482359 0.165233245768705 0.0152358102883094 -0.335174584327322 ENSG00000074964 ARHGEF10L
ENST00000466782 0.227347897708832 0.0268889283897483 -0.310982391226848 ENSG00000074964 ARHGEF10L
ENST00000495593 0.48618899714786 0.125748178396411 -0.212671163689526 ENSG00000074964 ARHGEF10L
ENST00000494072 0.814464925150442 0.483961274987394 -0.0585311859751199 ENSG00000255275 RP13-279N23.2
ENST00000538309 0.663670960525384 0.268309005331227 0.149755003481884 ENSG00000159423 ALDH4A1
ENST00000538839 0.643740786696059 0.248588053466363 0.146968240751351 ENSG00000159423 ALDH4A1
ENST00000290597 0.639768201953293 0.245084134909067 0.147589617351988 ENSG00000159423 ALDH4A1
ENST00000375341 0.614697218435908 0.220916993462213 0.1550209434764 ENSG00000159423 ALDH4A1
ENST00000432718 0.884504700773947 0.634600838754617 0.0657031001947473 ENSG00000159423 ALDH4A1
ENST00000455833 0.812636997923683 0.480395046295045 -0.0462224951194605 ENSG00000169991 IFFO2
ENST00000355609 0.70359875302749 0.314669895929108 -0.135781281688956 ENSG00000169991 IFFO2
ENST00000416166 0.943851564374564 0.793737618187651 0.0214241405532968 ENSG00000169991 IFFO2
ENST00000606379 0.505280179554429 0.137624800013772 0.15135886379914 ENSG00000272084 RP5-1126H10.2
ENST00000375254 0.914174624910188 0.710398885703003 0.0251706033973083 ENSG00000127481 UBR4
ENST00000375226 0.914077473635418 0.710148385952736 0.0251918177278956 ENSG00000127481 UBR4
ENST00000375267 0.914077473635418 0.710148385952736 0.0251918177278956 ENSG00000127481 UBR4
ENST00000375217 0.914077473635418 0.710148385952736 0.0251918177278956 ENSG00000127481 UBR4
ENST00000375225 0.855027893260209 0.567110480489269 0.0485962424668369 ENSG00000127481 UBR4
ENST00000429347 0.856331517237963 0.570094727333385 -0.0381366204384833 ENSG00000127481 UBR4
ENST00000375224 0.89140539203057 0.649524549250966 -0.0306649644402532 ENSG00000127481 UBR4
ENST00000459947 0.852386969522121 0.561084284942698 0.0495333889337999 ENSG00000127481 UBR4
ENST00000486515 0.779965260199871 0.424122583123152 0.0773032770927637 ENSG00000127481 UBR4
ENST00000543981 0.866002779360901 0.59050241594175 -0.0359597209901496 ENSG00000127481 UBR4
ENST00000492606 0.998005550595102 0.990014923818613 -0.00134835316544413 ENSG00000127481 UBR4
ENST00000467272 0.588763981953906 0.198091308846669 -0.0931660323154002 ENSG00000127481 UBR4
ENST00000483922 0.957611107730845 0.841445850219146 0.0181729918820239 ENSG00000127481 UBR4
ENST00000494503 0.92410164967403 0.736216039295924 0.0299165072739511 ENSG00000127481 UBR4
ENST00000466969 0.67987331954826 0.286051736317485 0.0906469420937998 ENSG00000127481 UBR4
ENST00000375218 0.739623746120678 0.361571492840234 0.0653520002111382 ENSG00000127481 UBR4
ENST00000425413 0.851766751922266 0.559805401652367 0.0419907239934174 ENSG00000127481 UBR4
ENST00000417040 0.921751214484192 0.730347171909641 0.0245866789719473 ENSG00000127481 UBR4
ENST00000475973 0.727438990762238 0.345088117328632 0.0840888715924804 ENSG00000127481 UBR4
ENST00000465036 0.911347459574605 0.703476585151382 0.0369171149401021 ENSG00000127481 UBR4
ENST00000419533 0.950921454568689 0.820207552446307 0.0161791668718561 ENSG00000127481 UBR4
ENST00000497018 0.987643844687081 0.948158446829048 0.00639210615272656 ENSG00000127481 UBR4
ENST00000437898 0.783487227974869 0.430051811088331 0.04280059180918 ENSG00000230424 RP1-43E13.2
ENST00000477853 0.89598586148019 0.661163066010314 0.024849498758216 ENSG00000127463 EMC1
ENST00000480380 0.819693618258874 0.494877472595803 0.0573264438045924 ENSG00000127463 EMC1
ENST00000375199 0.917379691951281 0.718255748161492 0.0209770160806799 ENSG00000127463 EMC1
ENST00000375208 0.986728735258466 0.944228647516145 0.004051026897207 ENSG00000127463 EMC1
ENST00000461353 0.948190709378477 0.810923701944552 0.0251343984141113 ENSG00000127463 EMC1
ENST00000486405 0.294033569201368 0.0439261608078434 0.188415788394382 ENSG00000127463 EMC1
ENST00000486238 0.535397659437774 0.157805214596414 0.148238330515839 ENSG00000127463 EMC1
ENST00000494770 0.327796606229016 0.0537323929594333 0.14163961940701 ENSG00000127463 EMC1
ENST00000462505 0.286664718935615 0.0420124401683392 0.201227059023446 ENSG00000127463 EMC1
ENST00000496654 0.649371268380907 0.254033762513077 0.124498524709306 ENSG00000127463 EMC1
ENST00000467423 0.994417763687298 0.97498290296718 -0.0034444263509376 ENSG00000127463 EMC1
ENST00000475079 0.620241629639662 0.226168684764555 -0.137302180345141 ENSG00000127463 EMC1
ENST00000488681 0.426237232379055 0.0931589062532926 -0.202622447270717 ENSG00000127463 EMC1
ENST00000356068 0.428354834437092 0.0940563695042788 -0.201646513744725 ENSG00000127463 EMC1
ENST00000330263 0.619127312294673 0.225224957817221 0.0900147814039708 ENSG00000053372 MRTO4
ENST00000493700 0.919034287563913 0.722298787968442 0.0306245695677252 ENSG00000053372 MRTO4
ENST00000479559 0.397961808282976 0.0803884222763475 0.198764672566166 ENSG00000053372 MRTO4
ENST00000235835 0.994791457855407 0.976176386271118 0.00382605361439563 ENSG00000053371 AKR7A2
ENST00000330072 0.986727182690395 0.943595299437588 0.0090207644197669 ENSG00000053371 AKR7A2
ENST00000489286 0.919230621520257 0.723287225322527 0.0453143554007393 ENSG00000053371 AKR7A2
ENST00000481966 0.940815034724816 0.784119718052088 0.0369985650997251 ENSG00000053371 AKR7A2
ENST00000492217 0.984818225112721 0.936147198625143 0.0111484474504527 ENSG00000053371 AKR7A2
ENST00000375155 0.957518878970536 0.840933150628827 -0.0237819263216699 ENSG00000040487 PQLC2
ENST00000375153 0.957518878970536 0.840933150628827 -0.0237819263216699 ENSG00000040487 PQLC2
ENST00000469076 0.957518878970536 0.840933150628827 -0.0237819263216699 ENSG00000040487 PQLC2
ENST00000400548 0.957518878970536 0.840933150628827 -0.0237819263216699 ENSG00000040487 PQLC2
ENST00000497827 0.963782642869782 0.85903303402669 -0.0215099204950544 ENSG00000040487 PQLC2
ENST00000401084 0.77382106972087 0.413107256321276 0.0439979248208778 ENSG00000077549 CAPZB
ENST00000264203 0.77382106972087 0.413155568900921 0.043997517210717 ENSG00000077549 CAPZB
ENST00000375144 0.991724776255445 0.96485362561061 -0.00194501758920772 ENSG00000077549 CAPZB
ENST00000375142 0.774202833622128 0.414334145513819 0.0438731088438653 ENSG00000077549 CAPZB
ENST00000433834 0.768996143643779 0.405135391568394 0.045158185190346 ENSG00000077549 CAPZB
ENST00000264202 0.753904512578209 0.381982566519252 0.0505519971497201 ENSG00000077549 CAPZB
ENST00000413711 0.733944746311783 0.354350452851868 0.055479925233447 ENSG00000077549 CAPZB
ENST00000459967 0.765149282621552 0.399413979481557 0.0543733455706287 ENSG00000077549 CAPZB
ENST00000457768 0.953138084647639 0.826557926297753 -0.0128649673838088 ENSG00000077549 CAPZB
ENST00000489607 0.952354080861811 0.824601053843385 -0.0128152882891385 ENSG00000077549 CAPZB
ENST00000482808 0.777108409161853 0.419295399792106 0.0562398862453168 ENSG00000077549 CAPZB
ENST00000602662 0.967676747971349 0.873057052894555 -0.00876026075112155 ENSG00000270136 MINOS1-NBL1
ENST00000486890 0.881937882666466 0.627546091993999 0.0269160682620052 ENSG00000173436 MINOS1
ENST00000322753 0.923202173249011 0.733864517397467 0.0190349918432351 ENSG00000173436 MINOS1
ENST00000498067 0.996588851738476 0.984910569601242 0.00197986926620966 ENSG00000173436 MINOS1
ENST00000462646 0.904954635377784 0.68499307772672 0.0228142319490396 ENSG00000173436 MINOS1
ENST00000467029 0.904305484109874 0.683370742852469 0.0220612946068139 ENSG00000173436 MINOS1
ENST00000481464 0.903037055405454 0.679517106472743 0.0224300446652032 ENSG00000173436 MINOS1
ENST00000498642 0.903915016752901 0.682655199957922 0.0222224310339517 ENSG00000173436 MINOS1
ENST00000479642 0.915640941414462 0.714463890009025 -0.0297543964651462 ENSG00000173436 MINOS1
ENST00000602293 0.95533632898533 0.833637009674541 -0.0117645919058066 ENSG00000270136 MINOS1-NBL1
ENST00000602384 0.951571357342208 0.822004684221233 -0.0126030412165735 ENSG00000270136 MINOS1-NBL1
ENST00000602450 0.95533632898533 0.833637009674541 -0.0117645919058066 ENSG00000270136 MINOS1-NBL1
ENST00000485362 0.906423309614364 0.689353399336815 0.0218166405872393 ENSG00000173436 MINOS1
ENST00000428975 0.00804227694594488 0.000176610823574441 -0.487449458275172 ENSG00000158747 NBL1
ENST00000289749 0.0224369533462071 0.000726887282829805 -0.436880963622545 ENSG00000158747 NBL1
ENST00000451758 0.00716046060193055 0.000151667015947614 -0.499907678885774 ENSG00000158747 NBL1
ENST00000439664 0.00496443858247808 9.00858887009865e-05 -0.522531990044757 ENSG00000158747 NBL1
ENST00000375136 0.237733345976411 0.0292861699595911 -0.264522326069128 ENSG00000158747 NBL1
ENST00000548815 0.237733345976411 0.0292861699595911 -0.264522326069128 ENSG00000158747 NBL1
ENST00000425400 0.00580241093651396 0.000112369083603635 -0.514344232314722 ENSG00000158747 NBL1
ENST00000439278 0.0202104903975866 0.000633517514569081 -0.467388080155468 ENSG00000158747 NBL1
ENST00000427894 0.0129715698189793 0.000342924404991841 -0.465659025653041 ENSG00000158747 NBL1
ENST00000294543 0.215446660534263 0.0243356099649504 0.155899551852939 ENSG00000162542 TMCO4
ENST00000375127 0.213852183672048 0.024017368754484 0.157247839024592 ENSG00000162542 TMCO4
ENST00000489814 0.494881279023654 0.130913808478908 0.137625847993074 ENSG00000162542 TMCO4
ENST00000375122 0.216403993805782 0.0245241260589823 0.15584559958774 ENSG00000162542 TMCO4
ENST00000489135 0.320207691035417 0.0514074024772254 0.15768712000797 ENSG00000162542 TMCO4
ENST00000496528 0.244588093175538 0.0309443900779698 0.162353106452669 ENSG00000162542 TMCO4
ENST00000462171 0.236024028144976 0.0288623253268306 0.20158698857615 ENSG00000162542 TMCO4
ENST00000488449 0.662646850644584 0.266922621291098 0.1139553665646 ENSG00000162542 TMCO4
ENST00000375120 0.838538011352332 0.532525308321062 -0.0591537364814807 ENSG00000169914 OTUD3
ENST00000466697 0.933742795390313 0.762659884642371 -0.0410082373660705 ENSG00000169914 OTUD3
ENST00000264198 0.37381012477145 0.0705600212283003 -0.161366313924859 ENSG00000090432 MUL1
ENST00000321556 0.290919114572056 0.0431798291681874 -0.154571567849355 ENSG00000158828 PINK1
ENST00000492302 0.522274530020664 0.148646747493945 -0.115863470749279 ENSG00000158828 PINK1
ENST00000451424 0.770263542328778 0.407256236071877 -0.0606119149491244 ENSG00000117242 PINK1-AS
ENST00000400490 0.712380944472597 0.32482509568115 -0.08648736877899 ENSG00000158828 PINK1
ENST00000535128 0.787580097066824 0.438213608616522 -0.103568437986807 ENSG00000257033 AL391357.1
ENST00000602624 0.928106968785867 0.747647956822277 -0.0211415765889494 ENSG00000244038 DDOST
ENST00000375048 0.92811697997342 0.747765589913409 -0.0211386966063336 ENSG00000244038 DDOST
ENST00000415136 0.924516834405685 0.737646534610066 -0.022002394318073 ENSG00000244038 DDOST
ENST00000475210 0.926586371349038 0.742787038950498 -0.0302615096163279 ENSG00000244038 DDOST
ENST00000464364 0.87668811391471 0.616098546710738 -0.0363738203573511 ENSG00000244038 DDOST
ENST00000477229 0.754180849450376 0.382248537795189 -0.0809450095559038 ENSG00000244038 DDOST
ENST00000312239 0.714441202118929 0.327803725393987 -0.0742990489139849 ENSG00000127483 HP1BP3
ENST00000375003 0.784361675982603 0.431338165932724 -0.0602242477565532 ENSG00000127483 HP1BP3
ENST00000413451 0.786444637096061 0.435582929430833 -0.0743357232628493 ENSG00000203394 RP5-930J4.4
ENST00000488722 0.640593186924055 0.24593192898355 -0.0939169140713045 ENSG00000127483 HP1BP3
ENST00000491748 0.731784787113368 0.351250863743221 -0.0849785181954347 ENSG00000127483 HP1BP3
ENST00000419948 0.843532039947126 0.542616061653962 -0.0512844009789326 ENSG00000127483 HP1BP3
ENST00000438032 0.667741345128363 0.272959215332391 -0.0856267761717129 ENSG00000127483 HP1BP3
ENST00000424732 0.681243131800181 0.28809216531713 -0.0831046581018167 ENSG00000127483 HP1BP3
ENST00000417710 0.680505569642744 0.28711273154085 -0.0885800225484284 ENSG00000127483 HP1BP3
ENST00000487117 0.726305556781276 0.343250745391585 -0.0790941275387094 ENSG00000127483 HP1BP3
ENST00000375000 0.629295748354608 0.235045932843187 -0.0959344491272863 ENSG00000127483 HP1BP3
ENST00000437575 0.603450948040946 0.211091111747103 -0.0970295177852474 ENSG00000127483 HP1BP3
ENST00000419490 0.498956376860603 0.133883099357826 -0.118659682100284 ENSG00000127483 HP1BP3
ENST00000414993 0.474797673609724 0.119300545180472 -0.123095260128121 ENSG00000127483 HP1BP3
ENST00000443615 0.481617855845638 0.123160942978332 -0.123345022715586 ENSG00000127483 HP1BP3
ENST00000264211 0.571426841070416 0.183830252728372 0.0895001988765501 ENSG00000075151 EIF4G3
ENST00000400422 0.605114496348438 0.212313586314437 0.103219420479776 ENSG00000075151 EIF4G3
ENST00000602326 0.605114496348438 0.212313586314437 0.103219420479776 ENSG00000075151 EIF4G3
ENST00000374935 0.580849420615578 0.191702778494719 0.088170046072589 ENSG00000075151 EIF4G3
ENST00000537738 0.84570717117015 0.545927458299507 0.0351876483353972 ENSG00000075151 EIF4G3
ENST00000374937 0.603196296151643 0.21080530453924 0.0855927416834835 ENSG00000075151 EIF4G3
ENST00000536266 0.713237695669605 0.325988222813016 0.058130041101919 ENSG00000075151 EIF4G3
ENST00000435383 0.760905529513053 0.392476809243267 0.0762898918911386 ENSG00000075151 EIF4G3
ENST00000496705 0.854067822843545 0.564878856522691 -0.0547621545976833 ENSG00000075151 EIF4G3
ENST00000374933 0.776791155906606 0.418716056072034 0.0637568811728573 ENSG00000075151 EIF4G3
ENST00000544689 0.763541206865733 0.396717741804016 0.0661929768935974 ENSG00000075151 EIF4G3
ENST00000485722 0.798997235165889 0.457579479131443 0.0787290700260683 ENSG00000075151 EIF4G3
ENST00000356916 0.609938121252089 0.21659293301128 0.121364220422324 ENSG00000075151 EIF4G3
ENST00000374927 0.515852127500714 0.144211095663357 0.130427728902878 ENSG00000075151 EIF4G3
ENST00000438975 0.586925462740375 0.196879959403981 0.127634035778203 ENSG00000075151 EIF4G3
ENST00000411888 0.559315167554197 0.174967633082133 0.133807976314014 ENSG00000075151 EIF4G3
ENST00000476088 0.145195878164743 0.0122806345163211 0.291275148845772 ENSG00000075151 EIF4G3
ENST00000463775 0.642353328497088 0.247494086008033 0.12762882479109 ENSG00000075151 EIF4G3
ENST00000415912 0.284184542353478 0.0413065364285447 0.127543704445971 ENSG00000117298 ECE1
ENST00000357071 0.597154028074731 0.205542812180623 0.0701667351009107 ENSG00000117298 ECE1
ENST00000531334 0.996741874357921 0.985607868223864 0.00136763490192501 ENSG00000117298 ECE1
ENST00000374893 0.528238707736904 0.152626965744586 0.0844558876930899 ENSG00000117298 ECE1
ENST00000436918 0.532631150549726 0.156004793372706 0.0840677984593139 ENSG00000117298 ECE1
ENST00000264205 0.516245718899664 0.144433374322206 0.0865240695019887 ENSG00000117298 ECE1
ENST00000526194 0.42288649607472 0.0913423491308601 0.109892546771406 ENSG00000117298 ECE1
ENST00000470394 0.732767071266798 0.352665421880229 0.073422952430286 ENSG00000117298 ECE1
ENST00000528294 0.460406990597801 0.111634375680928 0.1090248954041 ENSG00000117298 ECE1
ENST00000473505 0.675216716898793 0.280758660054755 0.0871659516531874 ENSG00000117298 ECE1
ENST00000416959 0.294286239445189 0.0440092312492343 0.282606457764659 ENSG00000236936 RP3-329E20.2
ENST00000481130 0.336777367338707 0.0566164997714798 0.141940286337495 ENSG00000117298 ECE1
ENST00000527991 0.309403246658971 0.0483292907677073 0.146711277177404 ENSG00000117298 ECE1
ENST00000463334 0.169407021290647 0.015873754475636 0.201263242931903 ENSG00000117298 ECE1
ENST00000449034 0.496286316985981 0.131855521190711 0.165952557192128 ENSG00000231105 RP5-1071N3.1
ENST00000454000 0.816488339873292 0.489179583003872 -0.0824047707216235 ENSG00000142794 NBPF3
ENST00000318220 0.74475617646436 0.368484755480033 -0.10468928968119 ENSG00000142794 NBPF3
ENST00000478653 0.809143461758874 0.474075289677526 -0.100747528258178 ENSG00000142794 NBPF3
ENST00000318249 0.74475617646436 0.368484755480033 -0.10468928968119 ENSG00000142794 NBPF3
ENST00000342104 0.74475617646436 0.368484755480033 -0.10468928968119 ENSG00000142794 NBPF3
ENST00000486229 0.884873498430419 0.635505910173048 -0.0626293102636076 ENSG00000142794 NBPF3
ENST00000434838 0.884650373240127 0.634856016506207 -0.0582520681159381 ENSG00000142794 NBPF3
ENST00000400301 0.948198749003713 0.811083210586 -0.016079767418625 ENSG00000090686 USP48
ENST00000308271 0.912262833379306 0.705588164058351 -0.0254732628013292 ENSG00000090686 USP48
ENST00000374732 0.959065309621849 0.845712775858551 0.0131732680986073 ENSG00000090686 USP48
ENST00000479177 0.94834013061138 0.811480263360785 0.0312395921219503 ENSG00000090686 USP48
ENST00000529637 0.974137872433942 0.895231902217929 -0.00904589824905074 ENSG00000090686 USP48
ENST00000464577 0.961063790752042 0.85162273308492 0.0170206722225226 ENSG00000090686 USP48
ENST00000471752 0.747207447614633 0.372211619843877 0.092490497288122 ENSG00000090686 USP48
ENST00000487880 0.787410962914717 0.437573390938556 0.0677452441981544 ENSG00000090686 USP48
ENST00000526044 0.931846480736136 0.757440862711096 -0.0305669566048842 ENSG00000090686 USP48
ENST00000534705 0.895680446373411 0.660580659518999 -0.0434496848463086 ENSG00000090686 USP48
ENST00000421625 0.642611157729796 0.247669108561627 -0.0757646104278974 ENSG00000090686 USP48
ENST00000374730 0.901342508451688 0.675539917268344 -0.0388537876525382 ENSG00000090686 USP48
ENST00000527823 0.918482140917443 0.720924563167088 -0.033102409529637 ENSG00000090686 USP48
ENST00000532737 0.956027085997098 0.835565911444297 -0.018589857073162 ENSG00000090686 USP48
ENST00000489108 0.896579737656263 0.662214364482222 0.0430591600730622 ENSG00000090686 USP48
ENST00000434233 0.901015739186059 0.673784859813822 0.0538486925616617 ENSG00000218510 LINC00339
ENST00000420503 0.880470810758352 0.623660967781238 0.0626078026213531 ENSG00000218510 LINC00339
ENST00000404210 0.916261627454169 0.715977537352604 0.046314157705988 ENSG00000218510 LINC00339
ENST00000416769 0.916261627454169 0.715977537352604 0.046314157705988 ENSG00000218510 LINC00339
ENST00000400259 0.666138729654517 0.2709682669228 -0.0528063796594967 ENSG00000070831 CDC42
ENST00000344548 0.670581586228613 0.27547786328749 -0.0523624045801351 ENSG00000070831 CDC42
ENST00000315554 0.715926143513318 0.329569447823054 -0.0428257786611579 ENSG00000070831 CDC42
ENST00000498236 0.693506521467353 0.303060909300525 -0.0446966799967752 ENSG00000070831 CDC42
ENST00000421089 0.801336059116389 0.461602801427547 -0.032749549479126 ENSG00000070831 CDC42
ENST00000411827 0.678946189374135 0.284833557127905 -0.0483675421351912 ENSG00000070831 CDC42
ENST00000431803 0.995518226284373 0.978843463878934 0.003172738563678 ENSG00000230068 CDC42-IT1
ENST00000290167 0.988931943484255 0.953542992739123 0.00686238293291239 ENSG00000162552 WNT4
ENST00000542383 0.944758595259049 0.79874509348022 -0.0322541398094515 ENSG00000162552 WNT4
ENST00000441048 0.707327745447266 0.319089200900034 -0.140584304084965 ENSG00000162552 WNT4
ENST00000404138 0.999422338520204 0.997365417039578 0.000200722423466936 ENSG00000184677 ZBTB40
ENST00000400239 0.882120474095007 0.62801965425894 0.0355979675722927 ENSG00000184677 ZBTB40
ENST00000375647 0.999422338520204 0.997407290518999 0.000197580341879534 ENSG00000184677 ZBTB40
ENST00000374651 0.898196771704095 0.66668413500255 0.0276280473364748 ENSG00000184677 ZBTB40
ENST00000438551 0.986728735258466 0.943803662529322 -0.00974635706324614 ENSG00000237200 ZBTB40-IT1
ENST00000510260 0.588023875248791 0.197570609628033 0.181535689789117 ENSG00000173369 C1QB
ENST00000509305 0.782839639396954 0.428972670483854 0.111431463743923 ENSG00000173369 C1QB
ENST00000432749 0.774521486594849 0.415379802002495 0.114644266540191 ENSG00000173369 C1QB
ENST00000314933 0.782839639396954 0.428972670483854 0.111431463743923 ENSG00000173369 C1QB
ENST00000544305 0.996994637938603 0.98624619736326 -0.00238201633646082 ENSG00000133216 EPHB2
ENST00000374630 0.925252205984037 0.73992976479331 -0.0454210336779233 ENSG00000133216 EPHB2
ENST00000400191 0.895440717792759 0.660146956056457 -0.0594249235727333 ENSG00000133216 EPHB2
ENST00000374632 0.918263504671248 0.720187259246561 -0.0484880698908104 ENSG00000133216 EPHB2
ENST00000374627 0.853209731954573 0.562670694934461 -0.0756529878662381 ENSG00000133216 EPHB2
ENST00000356634 0.666910966259241 0.272066757962454 -0.0629328048861435 ENSG00000004487 KDM1A
ENST00000400181 0.666738269475737 0.27188361113876 -0.0629406307973807 ENSG00000004487 KDM1A
ENST00000542151 0.666910966259241 0.272066757962454 -0.0629328048861435 ENSG00000004487 KDM1A
ENST00000427154 0.870687721927658 0.601542835953101 -0.030030450717538 ENSG00000240553 RP1-184J9.2
ENST00000481879 0.988726031463223 0.9524142679118 0.00728445111676325 ENSG00000004487 KDM1A
ENST00000465864 0.765586652230442 0.400108689060776 -0.0813322294375561 ENSG00000004487 KDM1A
ENST00000494920 0.901146206118521 0.674208339250191 -0.0391004786255713 ENSG00000004487 KDM1A
ENST00000602503 0.93669775104375 0.771508466458381 -0.0326651276105192 ENSG00000004487 KDM1A
ENST00000374623 0.958308494347753 0.843994242488254 0.0142671371703266 ENSG00000169641 LUZP1
ENST00000418342 0.90126289434043 0.675291490755423 -0.0293269506659335 ENSG00000169641 LUZP1
ENST00000302291 0.901146206118521 0.674237206744697 -0.0293376744241429 ENSG00000169641 LUZP1
ENST00000314174 0.737163229230197 0.358570203442039 -0.0735733398404532 ENSG00000169641 LUZP1
ENST00000471849 0.693490732856418 0.303012376855447 -0.0917284974903548 ENSG00000169641 LUZP1
ENST00000475164 0.707388834900665 0.319187254247221 -0.0914033212063904 ENSG00000169641 LUZP1
ENST00000566551 0.723540344632505 0.339499778671613 0.112025885924606 ENSG00000261326 RP5-1057J7.6
ENST00000464516 0.906881148266873 0.691058343446758 0.0440015197505394 ENSG00000125944 HNRNPR
ENST00000478691 0.999692188050285 0.998523868391481 -8.95557003851961e-05 ENSG00000125944 HNRNPR
ENST00000374616 0.987056312628714 0.945768009030182 0.00346119958114193 ENSG00000125944 HNRNPR
ENST00000476660 0.737576470640123 0.359133869761091 -0.0532175762005141 ENSG00000125944 HNRNPR
ENST00000374612 0.987056312628714 0.945762447765827 0.00346138210478473 ENSG00000125944 HNRNPR
ENST00000302271 0.986771321817016 0.944558131307599 0.00353822892261233 ENSG00000125944 HNRNPR
ENST00000427764 0.980438950039429 0.917387299866471 -0.00535406846122445 ENSG00000125944 HNRNPR
ENST00000606561 0.976443079245154 0.902733739655762 -0.00641673848424841 ENSG00000125944 HNRNPR
ENST00000426846 0.984021009957745 0.931061416479043 -0.00457410845709588 ENSG00000125944 HNRNPR
ENST00000463552 0.892358660241095 0.651913916373122 0.0241307794964927 ENSG00000125944 HNRNPR
ENST00000470941 0.828225387922902 0.512154993191342 0.0355615790567172 ENSG00000125944 HNRNPR
ENST00000476451 0.969996574487918 0.881164683799336 0.00896900858517068 ENSG00000125944 HNRNPR
ENST00000490652 0.962632087699483 0.856384212390845 0.0144171406773017 ENSG00000125944 HNRNPR
ENST00000314011 0.689981965574089 0.298406057859377 -0.112041227819057 ENSG00000125945 ZNF436
ENST00000374608 0.598461360776028 0.206775798165229 -0.141492579669954 ENSG00000125945 ZNF436
ENST00000450454 0.80120907273329 0.461456823094066 -0.10220968515205 ENSG00000204219 TCEA3
ENST00000374561 0.599885203880716 0.208136274601733 -0.132048096973351 ENSG00000117318 ID3
ENST00000463312 0.837360124776075 0.530153851840226 0.0816807872124243 ENSG00000117318 ID3
ENST00000486541 0.51268374443871 0.141979585524398 -0.159811452962887 ENSG00000117318 ID3
ENST00000477916 0.795017199758402 0.450751127751622 0.101272100052901 ENSG00000197880 MDS2
ENST00000374555 0.767502691250167 0.403298137610526 0.118417360600545 ENSG00000197880 MDS2
ENST00000374550 0.959085914961984 0.845982923006302 0.0139028550317326 ENSG00000142676 RPL11
ENST00000467075 0.880920614598693 0.625213220951624 -0.0302293100645143 ENSG00000142676 RPL11
ENST00000482370 0.958867174738441 0.845260078306724 0.0139832469518675 ENSG00000142676 RPL11
ENST00000443624 0.964816423771608 0.862391922691208 0.0123193239330998 ENSG00000142676 RPL11
ENST00000458455 0.9608362405524 0.85115504241195 0.0134621121520261 ENSG00000142676 RPL11
ENST00000418390 0.52963405893805 0.153591525956523 0.0889901942108925 ENSG00000011007 TCEB3
ENST00000609199 0.46846925226442 0.115931189054212 0.0973779877298194 ENSG00000011007 TCEB3
ENST00000487554 0.882754082098826 0.629362893557138 0.0329851001144957 ENSG00000011007 TCEB3
ENST00000427796 0.685623286115235 0.293430515417303 0.0839913337127756 ENSG00000236810 RP5-886K2.3
ENST00000246151 0.753819296801332 0.38188762146723 -0.0626707081664183 ENSG00000057757 PITHD1
ENST00000415372 0.88117922793885 0.625735529707034 0.0496588428358088 ENSG00000057757 PITHD1
ENST00000374524 0.94390636428121 0.794395531958405 -0.0194491229370889 ENSG00000057757 PITHD1
ENST00000374514 0.860128330084861 0.578193005066965 0.0445321965096103 ENSG00000011009 LYPLA2
ENST00000400061 0.866480149952406 0.591738804035383 0.0430229321878362 ENSG00000011009 LYPLA2
ENST00000420982 0.975952891331613 0.900935725748337 0.0107390122880434 ENSG00000011009 LYPLA2
ENST00000374505 0.890875194038494 0.648497674789982 0.037916095359631 ENSG00000011009 LYPLA2
ENST00000495365 0.776958275803324 0.419136064976502 0.0672429296243499 ENSG00000011009 LYPLA2
ENST00000374503 0.787825632509104 0.439067220643989 0.0633565841221174 ENSG00000011009 LYPLA2
ENST00000374502 0.772538290313451 0.411198289859831 0.068255923002247 ENSG00000011009 LYPLA2
ENST00000492577 0.919138034911617 0.722862474160768 0.0303277334195103 ENSG00000011009 LYPLA2
ENST00000421070 0.956312964076284 0.836199858207227 -0.0184530453616517 ENSG00000011009 LYPLA2
ENST00000374501 0.792322916721084 0.446004903394035 0.0730705571238047 ENSG00000011009 LYPLA2
ENST00000472213 0.605498169768098 0.212811095171754 0.119731781111502 ENSG00000011009 LYPLA2
ENST00000481736 0.94510882605376 0.800782512105615 -0.0297159153171579 ENSG00000117308 GALE
ENST00000374497 0.976985858908573 0.904832299367872 0.0142423899076271 ENSG00000117308 GALE
ENST00000456977 0.951093801607693 0.820812881156634 0.0320856718403288 ENSG00000117308 GALE
ENST00000459934 0.93301932137669 0.760563272078376 -0.0358647990758522 ENSG00000117308 GALE
ENST00000429356 0.984574642803796 0.933981734757469 0.0100781603544128 ENSG00000117308 GALE
ENST00000418277 0.782469090565175 0.428162760466818 -0.0939570820184815 ENSG00000117308 GALE
ENST00000470949 0.952234598915895 0.824368118987667 -0.0286881855272856 ENSG00000117308 GALE
ENST00000425913 0.88859386850602 0.643711614850156 -0.0575007771108712 ENSG00000117308 GALE
ENST00000445705 0.973489626376666 0.893672655332578 -0.0172114995302899 ENSG00000117308 GALE
ENST00000467493 0.867744922476001 0.594318184325841 -0.0687325647064463 ENSG00000117308 GALE
ENST00000486382 0.432993352735266 0.0964478737758147 -0.226026774883304 ENSG00000117308 GALE
ENST00000470383 0.634444282392079 0.240084232571884 -0.155584495694836 ENSG00000117308 GALE
ENST00000466250 0.659829766096857 0.264168625246667 -0.148316450663823 ENSG00000117308 GALE
ENST00000467070 0.713605487260828 0.326679400229903 -0.132420302182597 ENSG00000117308 GALE
ENST00000374490 0.976585479797871 0.903188871502106 0.011996547701436 ENSG00000117305 HMGCL
ENST00000374487 0.974776805008612 0.89667526521919 0.0127989000948927 ENSG00000117305 HMGCL
ENST00000374483 0.974776805008612 0.89667526521919 0.0127989000948927 ENSG00000117305 HMGCL
ENST00000436439 0.976585479797871 0.903188871502106 0.011996547701436 ENSG00000117305 HMGCL
ENST00000235958 0.976665869269394 0.903357363995508 0.0119856756530121 ENSG00000117305 HMGCL
ENST00000509389 0.998623740002698 0.992902715978385 -0.000890072250135518 ENSG00000117305 HMGCL
ENST00000496907 0.99783906105408 0.989377664970092 -0.00160707217852869 ENSG00000117305 HMGCL
ENST00000513148 0.976386858242111 0.902172222202835 -0.0131466373799332 ENSG00000117305 HMGCL
ENST00000479458 0.937718161972349 0.774162646980438 0.038702908540005 ENSG00000117305 HMGCL
ENST00000498698 0.94510882605376 0.800811074080417 -0.0347755229626233 ENSG00000117305 HMGCL
ENST00000374479 0.742382712396764 0.365253094876199 0.106555042154971 ENSG00000179163 FUCA1
ENST00000374472 0.67637764169736 0.281919263795609 0.107279779737534 ENSG00000188822 CNR2
ENST00000536471 0.593058395068283 0.202331025399496 0.125107108664192 ENSG00000188822 CNR2
ENST00000471915 0.543494572264263 0.163632827389299 -0.091175369003461 ENSG00000189266 PNRC2
ENST00000334351 0.665965469834265 0.270781346768714 -0.070067695724195 ENSG00000189266 PNRC2
ENST00000374468 0.614620709388811 0.220783701433904 -0.0771659825111295 ENSG00000189266 PNRC2
ENST00000579103 0.944643691113209 0.798530545692829 -0.0183086526213666 ENSG00000189266 PNRC2
ENST00000344989 0.195884335543136 0.0205189456030796 -0.162048365701951 ENSG00000188529 SRSF10
ENST00000453840 0.207112704374704 0.0226230771296311 -0.15850333721692 ENSG00000188529 SRSF10
ENST00000341154 0.205988147591661 0.0224162639301241 -0.158785934306183 ENSG00000188529 SRSF10
ENST00000484146 0.20697468360196 0.0226005006428137 -0.157254172488377 ENSG00000188529 SRSF10
ENST00000473858 0.20697468360196 0.0226005006428137 -0.157254172488377 ENSG00000188529 SRSF10
ENST00000374452 0.207552585239125 0.0227395020109084 -0.157097117028255 ENSG00000188529 SRSF10
ENST00000374453 0.207930072423337 0.0228121975434777 -0.156969518751305 ENSG00000188529 SRSF10
ENST00000343255 0.211699952041536 0.0236381434206243 -0.156715395289942 ENSG00000188529 SRSF10
ENST00000492112 0.188009576335292 0.0190325445654047 -0.161726303301338 ENSG00000188529 SRSF10
ENST00000485841 0.317984365175477 0.0507076471115386 -0.145459511264201 ENSG00000188529 SRSF10
ENST00000338597 0.289148807442091 0.0426672686025383 -0.153047312552941 ENSG00000188529 SRSF10
ENST00000495785 0.176449373763678 0.0169845770217617 -0.167583740206172 ENSG00000188529 SRSF10
ENST00000473754 0.320418699317127 0.051493529748657 -0.148743150616393 ENSG00000188529 SRSF10
ENST00000497214 0.699004118287714 0.309223685180299 -0.133720424723339 ENSG00000188529 SRSF10
ENST00000485292 0.369768663468021 0.0689564724094524 -0.129116323764224 ENSG00000188529 SRSF10
ENST00000469303 0.307676201217179 0.0478875122296173 -0.15088041009321 ENSG00000188529 SRSF10
ENST00000327535 0.0613840912413142 0.00313257341356142 0.251859596842299 ENSG00000185436 IFNLR1
ENST00000327575 0.187605792225466 0.0189273160813548 0.225443810040986 ENSG00000185436 IFNLR1
ENST00000374421 0.172130041605843 0.0163263684964282 0.22930145039294 ENSG00000185436 IFNLR1
ENST00000374419 0.113182364540418 0.00823811928211835 0.259672916187611 ENSG00000185436 IFNLR1
ENST00000374418 0.158250248000123 0.0141493770794422 0.24675418134045 ENSG00000185436 IFNLR1
ENST00000374409 0.957189569420464 0.839731558369647 -0.0227177473008003 ENSG00000001460 STPG1
ENST00000440416 0.875558875960971 0.613688626837433 -0.0584068983097267 ENSG00000001460 STPG1
ENST00000003583 0.961390136928602 0.85259917406835 -0.0208956283914955 ENSG00000001460 STPG1
ENST00000468303 0.880508641186721 0.624111926122568 -0.0521847350634236 ENSG00000001460 STPG1
ENST00000337248 0.961528448018705 0.853098534698167 -0.0207693494726394 ENSG00000001460 STPG1
ENST00000497384 0.984021009957745 0.931116994010085 -0.0114330719190175 ENSG00000001460 STPG1
ENST00000498488 0.602256674623015 0.20996950208385 0.166029287730186 ENSG00000001460 STPG1
ENST00000374399 0.167667477625656 0.0156072464455117 -0.175486223073183 ENSG00000001461 NIPAL3
ENST00000003912 0.296492084914558 0.0446265163277237 -0.136950346905917 ENSG00000001461 NIPAL3
ENST00000488155 0.783907960970516 0.430584427334798 -0.092610059519903 ENSG00000001461 NIPAL3
ENST00000358028 0.376060503077259 0.0715421540312134 -0.136451646633351 ENSG00000001461 NIPAL3
ENST00000339255 0.319126164083331 0.0510169349019709 -0.147262456187828 ENSG00000001461 NIPAL3
ENST00000475663 0.881219993967113 0.626093229875403 -0.0531179172974982 ENSG00000001461 NIPAL3
ENST00000428131 0.423030932068744 0.0914245353551774 -0.136988033293792 ENSG00000001461 NIPAL3
ENST00000432012 0.724933235042279 0.3415536728463 -0.11464842912908 ENSG00000001461 NIPAL3
ENST00000374395 0.704557694102438 0.316186390185434 -0.0665477107938264 ENSG00000117602 RCAN3
ENST00000436717 0.848300218283195 0.551496346129792 -0.04077585799719 ENSG00000117602 RCAN3
ENST00000425530 0.928435986947474 0.748679983369093 0.0295213601789434 ENSG00000117602 RCAN3
ENST00000412742 0.986728735258466 0.943917974380658 0.00534257131422726 ENSG00000117602 RCAN3
ENST00000538532 0.98981920343063 0.957761116873483 0.00405390938854346 ENSG00000117602 RCAN3
ENST00000374393 0.968174963911429 0.874262166326882 0.012341007608703 ENSG00000117602 RCAN3
ENST00000482807 0.92381511773285 0.735309996824312 -0.0348970362902666 ENSG00000117602 RCAN3
ENST00000577528 0.688991110408442 0.297164720100229 -0.102149587644218 ENSG00000264443 RP4-594I10.3
ENST00000478890 0.986433050460065 0.942151537351845 -0.00548038171743097 ENSG00000133226 SRRM1
ENST00000593639 0.997173847689081 0.986789882990957 0.00126806032715389 ENSG00000133226 SRRM1
ENST00000323848 0.885271331474977 0.636422354993467 -0.0264818928923645 ENSG00000133226 SRRM1
ENST00000466910 0.855822790703957 0.569018532263374 0.0467527029822827 ENSG00000133226 SRRM1
ENST00000468822 0.960016836292178 0.848849249585498 0.0133398419410917 ENSG00000133226 SRRM1
ENST00000447431 0.966446897498783 0.867773767466721 -0.00938714255099177 ENSG00000133226 SRRM1
ENST00000600523 0.890740726842092 0.64807739570665 -0.035122461479309 ENSG00000133226 SRRM1
ENST00000462710 0.958063764721881 0.842629303712153 0.0153299613500142 ENSG00000133226 SRRM1
ENST00000374389 0.972333073634639 0.889397286542254 -0.00780454836143024 ENSG00000133226 SRRM1
ENST00000490543 0.958063764721881 0.842672318857413 0.0153222374668619 ENSG00000133226 SRRM1
ENST00000479034 0.990811242658406 0.961291026924528 -0.00271129357660672 ENSG00000133226 SRRM1
ENST00000596378 0.991767749705527 0.965486771385991 -0.00241702422604119 ENSG00000133226 SRRM1
ENST00000494934 0.765538550302084 0.399951777197349 0.0611664662588929 ENSG00000133226 SRRM1
ENST00000495561 0.824696414851995 0.50475774898747 0.0503649224948856 ENSG00000133226 SRRM1
ENST00000537199 0.918504105182333 0.721063763415427 0.0205823669626395 ENSG00000133226 SRRM1
ENST00000485441 0.625513311854293 0.23116125306138 0.0973766193855448 ENSG00000133226 SRRM1
ENST00000470243 0.869962486218886 0.599510339295038 0.0414391852872056 ENSG00000133226 SRRM1
ENST00000496882 0.965985740850809 0.866623461516068 0.0117819860147508 ENSG00000133226 SRRM1
ENST00000461768 0.74679118093737 0.371703139694947 -0.0631833000219998 ENSG00000133226 SRRM1
ENST00000485541 0.932760502861637 0.759767845747792 -0.0230924871477309 ENSG00000133226 SRRM1
ENST00000488317 0.77591890636325 0.417247431471809 -0.0691910236797426 ENSG00000133226 SRRM1
ENST00000489130 0.906522609388478 0.689584959548409 0.0414633189280544 ENSG00000133226 SRRM1
ENST00000474843 0.960016836292178 0.848870819182462 0.0161068056866059 ENSG00000133226 SRRM1
ENST00000374379 0.954597385226537 0.831489882181946 -0.012916699858316 ENSG00000169504 CLIC4
ENST00000497755 0.831546962909595 0.518322226552295 0.051400634190667 ENSG00000169504 CLIC4
ENST00000488683 0.954185592551631 0.830194029884677 -0.013010845602457 ENSG00000169504 CLIC4
ENST00000489758 0.891446064403445 0.64968853423143 0.0373042840897352 ENSG00000169504 CLIC4
ENST00000399916 0.401154297472607 0.0816505626816857 0.0937392630611071 ENSG00000020633 RUNX3
ENST00000308873 0.350057424126182 0.0617050697241655 0.0982846960638976 ENSG00000020633 RUNX3
ENST00000338888 0.495449688081454 0.131365434196406 0.0937165085757041 ENSG00000020633 RUNX3
ENST00000540420 0.502261367053346 0.135975180797919 0.0938663052502795 ENSG00000020633 RUNX3
ENST00000496967 0.475925635205018 0.119937011008548 0.0991926730221194 ENSG00000020633 RUNX3
ENST00000479341 0.819003960453535 0.493684262187594 0.0558576749498665 ENSG00000020633 RUNX3
ENST00000456316 0.919903544599673 0.724982099743749 -0.0474586080993344 ENSG00000229162 RP11-84D1.1
ENST00000236273 0.0396210552528174 0.00163811402909271 -0.219846309892535 ENSG00000117614 SYF2
ENST00000354361 0.0377682403978451 0.00153060073458365 -0.221695067716054 ENSG00000117614 SYF2
ENST00000474160 0.145285042923626 0.0122947571225989 -0.197537028526644 ENSG00000117614 SYF2
ENST00000476231 0.277320603645443 0.0394277558778693 -0.172068637732178 ENSG00000117614 SYF2
ENST00000243189 0.0598717260039548 0.00300448331295346 -0.190377741874496 ENSG00000117616 C1orf63
ENST00000569495 0.447140998535765 0.104449551861689 -0.124908915839728 ENSG00000117616 C1orf63
ENST00000498238 0.0591028625513582 0.00295190643744624 -0.190720463830406 ENSG00000117616 C1orf63
ENST00000566395 0.247183003115368 0.0316377968334428 -0.147878694564111 ENSG00000117616 C1orf63
ENST00000565733 0.213032049970941 0.0238640825675676 -0.154577005584873 ENSG00000117616 C1orf63
ENST00000568254 0.0600982439362232 0.00302176329120083 -0.190315738658899 ENSG00000117616 C1orf63
ENST00000473314 0.0286469761784373 0.00101945235599961 -0.16805430432373 ENSG00000117616 C1orf63
ENST00000417642 0.0591028625513582 0.00295190643744624 -0.190720463830406 ENSG00000117616 C1orf63
ENST00000570063 0.20205219636134 0.0216744093886853 -0.156699332103217 ENSG00000117616 C1orf63
ENST00000564223 0.512292499290353 0.141689038066653 -0.128918151430615 ENSG00000117616 C1orf63
ENST00000475766 0.294879697059278 0.0441548183655755 -0.143092257237576 ENSG00000117616 C1orf63
ENST00000491378 0.272163318682109 0.0379664143382204 -0.174636948598733 ENSG00000117616 C1orf63
ENST00000431849 0.0292882283288426 0.0010549822508899 -0.227944358439504 ENSG00000117616 C1orf63
ENST00000568212 0.0279196975195983 0.00098646343416379 -0.229854412640156 ENSG00000117616 C1orf63
ENST00000568701 0.0120816059407551 0.000309863349836274 -0.201828473774528 ENSG00000117616 C1orf63
ENST00000561867 0.027513885954457 0.000966392185660846 -0.178840940652179 ENSG00000117616 C1orf63
ENST00000568996 0.0360786772702294 0.00143134463054935 -0.174711986277704 ENSG00000117616 C1orf63
ENST00000450820 0.31305541278146 0.0493515844013933 -0.128717982965732 ENSG00000117616 C1orf63
ENST00000566714 0.765551645151835 0.400032332264021 -0.107525647601196 ENSG00000261349 RP3-465N24.5
ENST00000564398 0.848738000774943 0.552746285095381 -0.0668397507811846 ENSG00000187010 RHD
ENST00000328664 0.886435600333461 0.638904641844223 -0.0371080920096454 ENSG00000187010 RHD
ENST00000454452 0.972784195216587 0.89185480090695 -0.0108646378311903 ENSG00000187010 RHD
ENST00000342055 0.972784195216587 0.89185480090695 -0.0108646378311903 ENSG00000187010 RHD
ENST00000423810 0.972784195216587 0.89185480090695 -0.0108646378311903 ENSG00000187010 RHD
ENST00000568195 0.972784195216587 0.89185480090695 -0.0108646378311903 ENSG00000187010 RHD
ENST00000417538 0.972784195216587 0.89185480090695 -0.0108646378311903 ENSG00000187010 RHD
ENST00000357542 0.972784195216587 0.89185480090695 -0.0108646378311903 ENSG00000187010 RHD
ENST00000423253 0.966703943566672 0.868996049552835 0.0140208535945284 ENSG00000187010 RHD
ENST00000568399 0.725252580311266 0.341895081994101 -0.0734566005750295 ENSG00000117616 C1orf63
ENST00000562018 0.685084457833368 0.292730058196538 -0.078991324220828 ENSG00000117616 C1orf63
ENST00000567741 0.696877141598057 0.306912317196858 -0.0766625465056921 ENSG00000117616 C1orf63
ENST00000566599 0.207124754585339 0.0226281462891675 -0.229159573215297 ENSG00000117616 C1orf63
ENST00000564413 0.976288529036759 0.901824808700408 -0.0155438554700228 ENSG00000117616 C1orf63
ENST00000570165 0.965372641572663 0.864498324000806 -0.0209723884247647 ENSG00000259984 RP11-335G20.7
ENST00000374358 0.254540826938635 0.0335294025330123 -0.152684180624135 ENSG00000183726 TMEM50A
ENST00000498135 0.342525758576283 0.0587949648600561 -0.1443146570954 ENSG00000183726 TMEM50A
ENST00000491936 0.31994826843157 0.0512903906460046 -0.147119988796864 ENSG00000183726 TMEM50A
ENST00000480937 0.318830382680151 0.0509349885232221 -0.147381193430335 ENSG00000183726 TMEM50A
ENST00000468704 0.347074489612916 0.0605566863450698 -0.148801682225452 ENSG00000183726 TMEM50A
ENST00000487234 0.458598322038345 0.110555990174787 -0.126264619275703 ENSG00000183726 TMEM50A
ENST00000294413 0.351446122423403 0.0621377096168284 -0.245137653821368 ENSG00000188672 RHCE
ENST00000374352 0.303501869895983 0.0466438597384938 -0.259928148595403 ENSG00000188672 RHCE
ENST00000243186 0.285932624129057 0.0417922511320918 -0.266520744687975 ENSG00000188672 RHCE
ENST00000413854 0.285932624129057 0.0417922511320918 -0.266520744687975 ENSG00000188672 RHCE
ENST00000425135 0.285932624129057 0.0417922511320918 -0.266520744687975 ENSG00000188672 RHCE
ENST00000455194 0.285932624129057 0.0417922511320918 -0.266520744687975 ENSG00000188672 RHCE
ENST00000340849 0.360748089118602 0.0655992477431478 -0.260676007390605 ENSG00000188672 RHCE
ENST00000349320 0.383913206666423 0.0746728420455279 -0.250667935232193 ENSG00000188672 RHCE
ENST00000399763 0.728773913645804 0.347280586242061 -0.0521352443083646 ENSG00000204178 TMEM57
ENST00000399766 0.728773913645804 0.347280586242061 -0.0521352443083646 ENSG00000204178 TMEM57
ENST00000374343 0.728773913645804 0.347280586242061 -0.0521352443083646 ENSG00000204178 TMEM57
ENST00000470035 0.0952666411677395 0.00616878797190844 -0.250216182207992 ENSG00000204178 TMEM57
ENST00000374338 0.608531329157439 0.215321803391625 -0.106090977756036 ENSG00000157978 LDLRAP1
ENST00000485476 0.573214416731854 0.185822010468463 -0.165251381995623 ENSG00000157978 LDLRAP1
ENST00000488127 0.66127545432876 0.26565099167422 -0.10450413046845 ENSG00000157978 LDLRAP1
ENST00000484476 0.7742920508357 0.414896512371945 -0.0980711751993899 ENSG00000157978 LDLRAP1
ENST00000474283 0.935317734485483 0.767813928352707 -0.0336172446830411 ENSG00000157978 LDLRAP1
ENST00000470950 0.932215034353262 0.75848837130908 -0.036067473857774 ENSG00000157978 LDLRAP1
ENST00000374332 0.388110549951776 0.07630485046203 0.181523538005131 ENSG00000117643 MAN1C1
ENST00000263979 0.379812098911843 0.0729784546780811 0.184430910129412 ENSG00000117643 MAN1C1
ENST00000436991 0.491252929222333 0.128517687257348 0.202809437669389 ENSG00000233478 RP1-187B23.1
ENST00000473891 0.452275695638062 0.107151398638559 0.174534495774506 ENSG00000117643 MAN1C1
ENST00000374329 0.358809366706694 0.0648316300018896 0.164805044071483 ENSG00000117643 MAN1C1
ENST00000496532 0.944035103449951 0.795050300792808 0.0231311280500457 ENSG00000117643 MAN1C1
ENST00000475314 0.932883705379188 0.760211352486913 0.0295570324261032 ENSG00000117643 MAN1C1
ENST00000487493 0.970425793838023 0.882740445650226 0.0156610009486939 ENSG00000117643 MAN1C1
ENST00000354177 0.597747419425345 0.206166296780626 0.106184721788281 ENSG00000162430 SEPN1
ENST00000361547 0.597747419425345 0.206166296780626 0.106184721788281 ENSG00000162430 SEPN1
ENST00000374315 0.597791392049764 0.206203126011676 0.106178254771331 ENSG00000162430 SEPN1
ENST00000559265 0.95972728517217 0.848226730683192 0.0162159093681646 ENSG00000255054 RP1-317E23.6
ENST00000494537 0.571842721659674 0.184430299517892 0.168331035431533 ENSG00000162430 SEPN1
ENST00000527604 0.931933399411696 0.757964148945978 -0.0286588935195992 ENSG00000255054 RP1-317E23.6
ENST00000442055 0.836715139464355 0.529002631230003 -0.0787322128875089 ENSG00000228172 RP1-317E23.3
ENST00000453649 0.836240345783131 0.528090887779837 -0.0789200452602024 ENSG00000228172 RP1-317E23.3
ENST00000424294 0.249430550230698 0.032267207917698 -0.210929363840121 ENSG00000117640 MTFR1L
ENST00000374303 0.166908662838213 0.0154774199287354 -0.209461713427553 ENSG00000117640 MTFR1L
ENST00000533762 0.474497398255804 0.11915631659663 -0.160960025632796 ENSG00000117640 MTFR1L
ENST00000529116 0.447404529887624 0.104603834055182 -0.166619788606145 ENSG00000117640 MTFR1L
ENST00000474295 0.1669755113926 0.0154963004385338 -0.209468469829263 ENSG00000117640 MTFR1L
ENST00000488327 0.374484815077777 0.070950624996345 -0.181832986833508 ENSG00000117640 MTFR1L
ENST00000472643 0.200534940749157 0.0213686410984824 -0.217305872589226 ENSG00000117640 MTFR1L
ENST00000494293 0.524793572630332 0.150476228460967 -0.154141913790015 ENSG00000117640 MTFR1L
ENST00000469815 0.215678147413315 0.024400833093057 -0.201085319019944 ENSG00000117640 MTFR1L
ENST00000526894 0.200534940749157 0.0213686410984824 -0.217305872589226 ENSG00000117640 MTFR1L
ENST00000478284 0.239141025712205 0.0295901299062094 -0.212021296329289 ENSG00000117640 MTFR1L
ENST00000524618 0.24838919071237 0.031971562674808 -0.192524164830818 ENSG00000117640 MTFR1L
ENST00000374307 0.166946303098455 0.015486027463287 -0.209501843442894 ENSG00000117640 MTFR1L
ENST00000528624 0.493567973172341 0.129873928967461 -0.15804098405081 ENSG00000117640 MTFR1L
ENST00000525713 0.516888324379314 0.144853140070462 -0.151405761435784 ENSG00000117640 MTFR1L
ENST00000374301 0.192143879026218 0.0197715977778589 -0.202744404074691 ENSG00000117640 MTFR1L
ENST00000464008 0.24273949705432 0.0304626885062408 -0.206425535534003 ENSG00000117640 MTFR1L
ENST00000526158 0.220826994815484 0.0254274839338726 -0.220694961440289 ENSG00000117640 MTFR1L
ENST00000530599 0.344096752259162 0.0594822490270705 -0.186883685946032 ENSG00000117640 MTFR1L
ENST00000374300 0.145535254949878 0.0123364561911706 -0.21282059716968 ENSG00000117640 MTFR1L
ENST00000466284 0.113061148140355 0.008216781242985 -0.2293788071239 ENSG00000117640 MTFR1L
ENST00000531361 0.235169345092669 0.0286640669035138 -0.210219210509715 ENSG00000117640 MTFR1L
ENST00000497956 0.263017324722328 0.0357037798901412 -0.209706792445698 ENSG00000117640 MTFR1L
ENST00000606617 0.995579536761454 0.979549577757891 0.00341539922071251 ENSG00000272478 RP1-317E23.7
ENST00000538789 0.794216731829523 0.449406209232069 -0.0875783202950093 ENSG00000127423 AUNIP
ENST00000455431 0.988003849279144 0.950228570022219 -0.00831057788953616 ENSG00000236528 RP1-125I3.2
ENST00000374296 0.95550247136462 0.834061787091291 0.0269611060279906 ENSG00000182749 PAQR7
ENST00000426559 0.912757266987143 0.706642178263777 -0.0319653520304785 ENSG00000117632 STMN1
ENST00000455785 0.875036535632094 0.61233473029219 -0.0431396000569104 ENSG00000117632 STMN1
ENST00000399728 0.878923080976236 0.620472030865015 -0.0422476991567877 ENSG00000117632 STMN1
ENST00000465604 0.881319264175334 0.626310563161288 -0.0419288984459183 ENSG00000117632 STMN1
ENST00000357865 0.875036535632094 0.612346380483965 -0.0434878318710893 ENSG00000117632 STMN1
ENST00000374291 0.853321177847106 0.563376302374689 -0.0501748915483508 ENSG00000117632 STMN1
ENST00000485226 0.9810551079771 0.920165429385692 -0.00931483545093927 ENSG00000117632 STMN1
ENST00000446334 0.895327681639402 0.659893576705317 0.0432908127632921 ENSG00000117632 STMN1
ENST00000580971 0.926794102743586 0.743628400753648 -0.0429605701825823 ENSG00000264021 MIR3917
ENST00000374282 0.618476879109222 0.224600718196976 0.113391581657666 ENSG00000158006 PAFAH2
ENST00000374284 0.725976461368926 0.342785695210231 0.0907736636094394 ENSG00000158006 PAFAH2
ENST00000493892 0.513389874973292 0.142648349493399 0.170231368792975 ENSG00000158006 PAFAH2
ENST00000464540 0.513389874973292 0.142648349493399 0.170231368792975 ENSG00000158006 PAFAH2
ENST00000439092 0.54341558597246 0.163444615244616 0.173204312934913 ENSG00000158006 PAFAH2
ENST00000441420 0.396703256419318 0.0799437538064488 0.216768559046452 ENSG00000158006 PAFAH2
ENST00000444713 0.971237993738778 0.884941263878368 -0.0171283697710048 ENSG00000175087 PDIK1L
ENST00000374271 0.851998117602124 0.560107658055264 -0.0595383107245552 ENSG00000175087 PDIK1L
ENST00000374269 0.872709015242667 0.606916432853941 -0.0576277840605017 ENSG00000175087 PDIK1L
ENST00000374266 0.995579536761454 0.979596547614773 -0.00289060974716355 ENSG00000142684 ZNF593
ENST00000270812 0.995579536761454 0.979596547614773 -0.00289060974716355 ENSG00000142684 ZNF593
ENST00000407889 0.987808250677919 0.948799216834187 -0.00721548665604686 ENSG00000236782 RP11-96L14.7
ENST00000414762 0.839251393473058 0.533915315333672 -0.0723361185877737 ENSG00000236782 RP11-96L14.7
ENST00000433939 0.878062755758965 0.618655552840892 -0.0563222845487833 ENSG00000236782 RP11-96L14.7
ENST00000444682 0.731736745175691 0.351108478555959 -0.105441023991545 ENSG00000236782 RP11-96L14.7
ENST00000448923 0.738845843713126 0.360737980768715 -0.105363651386896 ENSG00000236782 RP11-96L14.7
ENST00000451429 0.548937998089686 0.167315375995612 0.120480703374329 ENSG00000130695 CEP85
ENST00000476272 0.58295898377247 0.193422201934808 0.114959246925157 ENSG00000130695 CEP85
ENST00000252992 0.58295898377247 0.193422201934808 0.114959246925157 ENSG00000130695 CEP85
ENST00000453146 0.514556666009975 0.143270894204171 0.139505585557283 ENSG00000130695 CEP85
ENST00000469609 0.485256121569006 0.125116066799085 0.151556540685676 ENSG00000130695 CEP85
ENST00000468163 0.398958211214827 0.0807053559780747 0.235818828827884 ENSG00000130695 CEP85
ENST00000491670 0.32353677978184 0.0524460151714195 0.235028940604392 ENSG00000130695 CEP85
ENST00000270792 0.99899164600287 0.995410301328377 0.000568761971037979 ENSG00000142669 SH3BGRL3
ENST00000319041 0.99586019204277 0.980987470890567 0.0023581927034727 ENSG00000142669 SH3BGRL3
ENST00000314675 0.907267163163409 0.69166370824871 0.0307574975641627 ENSG00000158062 UBXN11
ENST00000472155 0.983156593686876 0.926819514160188 0.00898723263897975 ENSG00000158062 UBXN11
ENST00000374223 0.986627597427575 0.942811646470527 0.00701608640438454 ENSG00000158062 UBXN11
ENST00000475591 0.988353838305261 0.951463548923949 0.00595468441527042 ENSG00000158062 UBXN11
ENST00000357089 0.988357843551127 0.951619344786935 0.00593943745466315 ENSG00000158062 UBXN11
ENST00000494942 0.988357843551127 0.951619344786935 0.00593943745466315 ENSG00000158062 UBXN11
ENST00000374221 0.983114584493448 0.926564732176963 0.0090232662266531 ENSG00000158062 UBXN11
ENST00000374217 0.5989080174644 0.207094695784414 0.108167370208721 ENSG00000158062 UBXN11
ENST00000374222 0.590415218260321 0.199812937129523 0.109822689418476 ENSG00000158062 UBXN11
ENST00000496466 0.966637733590589 0.868829514576621 0.0170590823540283 ENSG00000158062 UBXN11
ENST00000535108 0.879919975486491 0.622277275882096 0.0525262524692224 ENSG00000158062 UBXN11
ENST00000436301 0.791273048608438 0.444122633288502 0.0831280952432224 ENSG00000158062 UBXN11
ENST00000374215 0.672578139516028 0.278184568502559 0.119579264494285 ENSG00000158062 UBXN11
ENST00000452980 0.775672214828123 0.416930696757886 0.0928869619007896 ENSG00000158062 UBXN11
ENST00000442942 0.671202010308882 0.276634998486752 0.127634806962963 ENSG00000158062 UBXN11
ENST00000450041 0.762513870288888 0.395032616732272 0.101082966770346 ENSG00000158062 UBXN11
ENST00000423664 0.782403748176831 0.427822670981223 0.0944328336180757 ENSG00000158062 UBXN11
ENST00000421827 0.789283066379139 0.441470744928557 0.0962987542914405 ENSG00000158062 UBXN11
ENST00000374213 0.740872384802618 0.363170500329767 0.0865513111626996 ENSG00000169442 CD52
ENST00000492808 0.817811697560158 0.491705013727701 0.070403392621961 ENSG00000169442 CD52
ENST00000470468 0.742458654353234 0.3653884100955 0.087538303136905 ENSG00000169442 CD52
ENST00000434391 0.941833090281565 0.787214697982369 0.0139510105225468 ENSG00000117682 DHDDS
ENST00000427245 0.656296613178776 0.260460106822998 -0.0856689906818911 ENSG00000117682 DHDDS
ENST00000527611 0.605201328803146 0.212542814494504 -0.122735038580418 ENSG00000117682 DHDDS
ENST00000374186 0.733927430193464 0.35427008764208 -0.0741168569912475 ENSG00000117682 DHDDS
ENST00000525682 0.98223779168017 0.923772884282295 0.00564849984210992 ENSG00000117682 DHDDS
ENST00000236342 0.964241770265232 0.860452697326264 0.0104215026439092 ENSG00000117682 DHDDS
ENST00000526219 0.964732802242332 0.861888409583652 0.0104963726443677 ENSG00000117682 DHDDS
ENST00000374185 0.582653169553407 0.193011307819845 -0.0988441360299918 ENSG00000117682 DHDDS
ENST00000487944 0.723967100312725 0.340277195634434 -0.0833250284458962 ENSG00000117682 DHDDS
ENST00000360009 0.941833090281565 0.787214697982369 0.0139510105225468 ENSG00000117682 DHDDS
ENST00000533087 0.601050298700948 0.208954995918824 -0.0996596435766732 ENSG00000117682 DHDDS
ENST00000531312 0.670949916095448 0.275993884276405 -0.0883211229591138 ENSG00000117682 DHDDS
ENST00000525165 0.655743808701761 0.260025788014931 -0.0911912815400023 ENSG00000117682 DHDDS
ENST00000525546 0.778203342251156 0.421346810379849 -0.0647952898066913 ENSG00000117682 DHDDS
ENST00000528557 0.743515775084088 0.366904668999468 -0.0724935979460017 ENSG00000117682 DHDDS
ENST00000525326 0.818009143146729 0.492069432317589 -0.0549943651338701 ENSG00000117682 DHDDS
ENST00000526278 0.657856184516653 0.262120952439522 -0.0908722654231365 ENSG00000117682 DHDDS
ENST00000436153 0.568052201875836 0.181097806542889 -0.104641735218496 ENSG00000117682 DHDDS
ENST00000529688 0.673476165324241 0.279180148552082 -0.0877532364550804 ENSG00000117682 DHDDS
ENST00000530781 0.778675841040046 0.422179853261726 -0.0723205347146628 ENSG00000117682 DHDDS
ENST00000531955 0.80006081486249 0.459745237922129 -0.0653894495591934 ENSG00000117682 DHDDS
ENST00000525410 0.690075962925474 0.298552990184053 -0.0916110047610149 ENSG00000117682 DHDDS
ENST00000430232 0.886318783929886 0.638588584694467 0.032007461893522 ENSG00000117682 DHDDS
ENST00000431933 0.815882136743406 0.487213294790618 0.0374482519558054 ENSG00000117682 DHDDS
ENST00000416052 0.533963166566699 0.156733534582633 0.10488339528487 ENSG00000117682 DHDDS
ENST00000423060 0.801307594374139 0.461528085630048 0.0850747495465604 ENSG00000225891 RP3-476K8.3
ENST00000468388 0.784291854973126 0.431157663471288 -0.0718970423655084 ENSG00000198830 HMGN2
ENST00000479815 0.638231130632951 0.243700424640569 -0.0981918815190219 ENSG00000198830 HMGN2
ENST00000460563 0.599475886298289 0.207665413715827 -0.107008628331372 ENSG00000198830 HMGN2
ENST00000464888 0.652286961224158 0.256687190138645 -0.0952957542512162 ENSG00000198830 HMGN2
ENST00000463817 0.642471268832385 0.247581039271013 -0.09595924162379 ENSG00000198830 HMGN2
ENST00000467700 0.674111472736203 0.27965094151094 -0.0900300988343518 ENSG00000198830 HMGN2
ENST00000361427 0.678156559058954 0.283965502755953 -0.0897854374772582 ENSG00000198830 HMGN2
ENST00000466194 0.608002511137756 0.21483221233354 -0.105265556437872 ENSG00000198830 HMGN2
ENST00000493418 0.570074911373864 0.182723932238404 -0.11695525714365 ENSG00000198830 HMGN2
ENST00000525525 0.638697898549401 0.244076666341035 -0.12829774323022 ENSG00000117676 RPS6KA1
ENST00000526040 0.44489142577938 0.103192448314356 -0.134113906678816 ENSG00000117676 RPS6KA1
ENST00000374168 0.18873513657362 0.019179406120132 -0.143197424657177 ENSG00000117676 RPS6KA1
ENST00000524436 0.537949913896838 0.159704210241498 -0.119691921578695 ENSG00000117676 RPS6KA1
ENST00000374166 0.188837148030007 0.019202512498635 -0.142887171467342 ENSG00000117676 RPS6KA1
ENST00000526792 0.127941804748471 0.00996008305961723 -0.157310955086245 ENSG00000117676 RPS6KA1
ENST00000529454 0.432993352735266 0.0964610202680435 -0.131852350555552 ENSG00000117676 RPS6KA1
ENST00000374162 0.128794837701279 0.0100649986452129 -0.157305067604301 ENSG00000117676 RPS6KA1
ENST00000530003 0.185504701713096 0.0185467852057234 -0.140962473070564 ENSG00000117676 RPS6KA1
ENST00000366866 0.395029094322051 0.0792039379051859 -0.148093733151809 ENSG00000117676 RPS6KA1
ENST00000531113 0.156356507515226 0.01386769651094 -0.141751017438647 ENSG00000117676 RPS6KA1
ENST00000374163 0.209796251919311 0.0231917980985806 -0.14160557854235 ENSG00000117676 RPS6KA1
ENST00000530607 0.627858943793967 0.233547987182907 -0.106442209911146 ENSG00000117676 RPS6KA1
ENST00000531382 0.114526878533241 0.00839321679109449 -0.167668144500915 ENSG00000117676 RPS6KA1
ENST00000525582 0.736822244866401 0.358207982388462 -0.110280611073605 ENSG00000117676 RPS6KA1
ENST00000527264 0.677158744695505 0.28296488615867 -0.095286656450301 ENSG00000117676 RPS6KA1
ENST00000474934 0.763977600391453 0.397637800738969 -0.0914422924390203 ENSG00000117676 RPS6KA1
ENST00000488985 0.906863123289049 0.690948110379261 -0.046699862683286 ENSG00000117676 RPS6KA1
ENST00000403732 0.436997909971214 0.098885870924954 -0.141523922842065 ENSG00000117676 RPS6KA1
ENST00000530305 0.589673836726132 0.198782068151035 -0.155458561207984 ENSG00000117676 RPS6KA1
ENST00000438977 0.5137031366949 0.142786584076392 -0.156846837826473 ENSG00000117676 RPS6KA1
ENST00000324856 0.360868133825608 0.0657064013034238 0.0936243441515236 ENSG00000117713 ARID1A
ENST00000457599 0.421793476897854 0.0908120236134616 0.08778884603593 ENSG00000117713 ARID1A
ENST00000524572 0.437934652618623 0.0994012219820222 0.162112504555501 ENSG00000117713 ARID1A
ENST00000374152 0.4145462171271 0.0873405681582965 0.0835696058477135 ENSG00000117713 ARID1A
ENST00000430291 0.850480887998793 0.5564288988921 -0.0512700243074246 ENSG00000117713 ARID1A
ENST00000430799 0.365649232750804 0.0674248691659784 0.0943290126352772 ENSG00000117713 ARID1A
ENST00000466382 0.342525758576283 0.0587750017267128 0.0990200704567993 ENSG00000117713 ARID1A
ENST00000540690 0.373936225189618 0.0706535899525705 0.09509696368694 ENSG00000117713 ARID1A
ENST00000532781 0.283645417333267 0.0411613619630577 0.113918581195479 ENSG00000117713 ARID1A
ENST00000430292 0.562662358799755 0.177202624598441 0.136943327187985 ENSG00000060642 PIGV
ENST00000472757 0.733265385895142 0.353446385343995 0.0777744072689284 ENSG00000060642 PIGV
ENST00000078527 0.725868509732031 0.342637345476828 0.0774064911039411 ENSG00000060642 PIGV
ENST00000431541 0.736793250178892 0.358187211547726 0.0971838079640175 ENSG00000060642 PIGV
ENST00000449950 0.692936402943277 0.302224266076741 0.0850165428336727 ENSG00000060642 PIGV
ENST00000374145 0.719569593919222 0.333658149132365 0.0790283518601493 ENSG00000060642 PIGV
ENST00000455364 0.903790057135364 0.682234344213302 0.0421669343564298 ENSG00000060642 PIGV
ENST00000374142 0.840826491790885 0.537100998188651 -0.0346296041732696 ENSG00000204160 ZDHHC18
ENST00000374141 0.921611452397807 0.729976786509344 -0.0258911929690323 ENSG00000204160 ZDHHC18
ENST00000534643 0.97571629281988 0.900324934053524 0.0101735246575332 ENSG00000204160 ZDHHC18
ENST00000488397 0.622764323309489 0.22884295030426 -0.0811741366537439 ENSG00000204160 ZDHHC18
ENST00000478902 0.802299961529948 0.462702940279894 -0.0784260266555724 ENSG00000204160 ZDHHC18
ENST00000374135 0.62070896157669 0.226850818700367 -0.0813484570816298 ENSG00000142751 GPN2
ENST00000448791 0.776916854376257 0.418996679248093 -0.0772148110232831 ENSG00000226698 RP1-50O24.6
ENST00000374133 0.842977239731502 0.541148605558334 -0.051482017434642 ENSG00000142751 GPN2
ENST00000477418 0.854890409888238 0.566679242901429 -0.0491843009347647 ENSG00000142751 GPN2
ENST00000431781 0.727914578362804 0.346046447371648 -0.0902914377192839 ENSG00000142751 GPN2
ENST00000461282 0.781536930459026 0.426393732157269 -0.102472624821509 ENSG00000142751 GPN2
ENST00000445019 0.536673339446928 0.158827225516283 -0.148387000243189 ENSG00000198746 GPATCH3
ENST00000361720 0.647449946607761 0.252238293845268 -0.096955102287963 ENSG00000198746 GPATCH3
ENST00000450844 0.334887466444238 0.0560092544733882 -0.223219419352047 ENSG00000198746 GPATCH3
ENST00000435827 0.926889127964995 0.743994187235115 0.0231277645474717 ENSG00000090273 NUDC
ENST00000321265 0.954904310167585 0.83250153174955 0.0140810402627842 ENSG00000090273 NUDC
ENST00000452707 0.837738036815204 0.531035339688058 0.0465034745261386 ENSG00000090273 NUDC
ENST00000484772 0.915089038980622 0.712637461885923 0.0320086425735032 ENSG00000090273 NUDC
ENST00000374089 0.445369175467046 0.103402715408147 0.186328391306989 ENSG00000090020 SLC9A1
ENST00000263980 0.331281169048971 0.0548198253050722 0.13511029186018 ENSG00000090020 SLC9A1
ENST00000545949 0.364743799915051 0.0670077341824898 0.136899398191548 ENSG00000090020 SLC9A1
ENST00000447808 0.548750933046943 0.167163117501603 0.188489156468826 ENSG00000090020 SLC9A1
ENST00000374086 0.589769586590734 0.199003754441975 0.100782682409774 ENSG00000090020 SLC9A1
ENST00000374084 0.758608254011425 0.388864056334649 0.0688539907669695 ENSG00000090020 SLC9A1
ENST00000319394 0.580236873480407 0.191237780571087 -0.0780433961279299 ENSG00000142784 WDTC1
ENST00000361771 0.588775565196475 0.198108204214692 -0.0766544765064036 ENSG00000142784 WDTC1
ENST00000447062 0.745582152791826 0.370149388925414 -0.0567865621520043 ENSG00000142784 WDTC1
ENST00000491239 0.800003840099129 0.459487080698712 -0.051055979034081 ENSG00000142784 WDTC1
ENST00000472249 0.728426125551262 0.346820875226231 -0.0953551844706711 ENSG00000142784 WDTC1
ENST00000374076 0.650663273470011 0.255090180071341 -0.080132856339427 ENSG00000186501 TMEM222
ENST00000464720 0.650820246768099 0.255324034833068 -0.0801243186136941 ENSG00000186501 TMEM222
ENST00000608611 0.650820246768099 0.255324034833068 -0.0801243186136941 ENSG00000186501 TMEM222
ENST00000466759 0.185942292928709 0.018615959985461 -0.183541566187642 ENSG00000186501 TMEM222
ENST00000486082 0.606289763457409 0.21361297401782 -0.0865602121172116 ENSG00000186501 TMEM222
ENST00000464813 0.363011749862425 0.0664057514719207 -0.132352700688201 ENSG00000186501 TMEM222
ENST00000478104 0.506134440085333 0.138107291607188 -0.102955158711473 ENSG00000186501 TMEM222
ENST00000498220 0.429573547265927 0.0947831940611306 -0.114586063395809 ENSG00000186501 TMEM222
ENST00000471456 0.87207971312772 0.605453684084173 0.0447400704356742 ENSG00000186501 TMEM222
ENST00000470223 0.871159816437516 0.603004473193103 0.0474970314685175 ENSG00000186501 TMEM222
ENST00000318074 0.854962183179839 0.566827449548719 0.0523257989773016 ENSG00000142765 SYTL1
ENST00000483926 0.859582267082579 0.576942231035125 0.0509879273231533 ENSG00000142765 SYTL1
ENST00000473280 0.868515313824777 0.595795792757527 0.0676793244123147 ENSG00000142765 SYTL1
ENST00000543823 0.900699645443432 0.672541404522389 0.0410611287772006 ENSG00000142765 SYTL1
ENST00000490170 0.974608921075276 0.896305555279397 0.0130168418460252 ENSG00000142765 SYTL1
ENST00000496001 0.677325172825624 0.283091575532021 0.126544297768495 ENSG00000142765 SYTL1
ENST00000485269 0.729427557887521 0.348282978764918 0.111099934304217 ENSG00000142765 SYTL1
ENST00000475199 0.941179059446873 0.785047752813197 -0.0378919983194606 ENSG00000142765 SYTL1
ENST00000430629 0.909553388342374 0.697683259234474 0.0173945329659517 ENSG00000158195 WASF2
ENST00000536657 0.896756054628847 0.663532595928713 0.0287491629609441 ENSG00000158195 WASF2
ENST00000247087 0.0965476979846402 0.00630379557510171 0.22989110383091 ENSG00000126705 AHDC1
ENST00000374011 0.0972521353431392 0.00638238889324884 0.22967068878085 ENSG00000126705 AHDC1
ENST00000490295 0.158250248000123 0.0141503514894883 0.254624049958106 ENSG00000126705 AHDC1
ENST00000480033 0.122969850291495 0.00931679236451721 0.285325918000581 ENSG00000126705 AHDC1
ENST00000374005 0.976443079245154 0.902716364162482 -0.0109107063453565 ENSG00000000938 FGR
ENST00000399173 0.938956652731915 0.778949272495395 -0.0254246467581798 ENSG00000000938 FGR
ENST00000545953 0.974844969589737 0.897002917407169 -0.0115359123819904 ENSG00000000938 FGR
ENST00000374004 0.94409041830152 0.795216628238409 -0.0238444704192692 ENSG00000000938 FGR
ENST00000374003 0.873958885909295 0.610288765895426 -0.0463513592169118 ENSG00000000938 FGR
ENST00000457296 0.82447610308619 0.504532522089903 -0.0627124864203692 ENSG00000000938 FGR
ENST00000475472 0.984911083936663 0.937033745959455 0.00718413168428861 ENSG00000000938 FGR
ENST00000468038 0.97719373547118 0.90547854860884 -0.0112727867271187 ENSG00000000938 FGR
ENST00000361157 0.568653072073639 0.181578731250922 0.122768828125631 ENSG00000126709 IFI6
ENST00000339145 0.568775835127425 0.181689203274051 0.122732329129118 ENSG00000126709 IFI6
ENST00000362020 0.568941017603317 0.181838976811291 0.122692022678373 ENSG00000126709 IFI6
ENST00000430683 0.131879115006555 0.0104760736462381 0.295972347908962 ENSG00000225886 RP11-288L9.4
ENST00000373954 0.912262833379306 0.705586489561489 -0.0297933413829885 ENSG00000009780 FAM76A
ENST00000419687 0.816420364165566 0.488505839084937 -0.0559538432853161 ENSG00000009780 FAM76A
ENST00000373949 0.81885105645409 0.49343921721137 -0.0541560838129084 ENSG00000009780 FAM76A
ENST00000530324 0.83955344521394 0.534692849172906 -0.0539545494079341 ENSG00000009780 FAM76A
ENST00000234549 0.883410013288995 0.632001070634389 -0.0401912677803214 ENSG00000009780 FAM76A
ENST00000010299 0.883410013288995 0.632001070634389 -0.0401912677803214 ENSG00000009780 FAM76A
ENST00000446647 0.867600573683363 0.593889928034422 -0.0540998817161372 ENSG00000009780 FAM76A
ENST00000373943 0.681535938192377 0.288550517760173 0.058503166266848 ENSG00000117758 STX12
ENST00000440806 0.710735350790024 0.322571477880853 0.0650622076939013 ENSG00000117758 STX12
ENST00000468761 0.647870745352743 0.252654388929745 0.0924634280392566 ENSG00000117758 STX12
ENST00000481874 0.621139311751797 0.227250069901383 0.110902378370392 ENSG00000117758 STX12
ENST00000472285 0.591318623829876 0.200807133508683 0.0971394642956907 ENSG00000117758 STX12
ENST00000311772 0.585656642109164 0.195769335265086 -0.0771515475155794 ENSG00000117751 PPP1R8
ENST00000236412 0.595697885469146 0.2041903825548 -0.0758512084135451 ENSG00000117751 PPP1R8
ENST00000373931 0.585656642109164 0.195769335265086 -0.0771515475155794 ENSG00000117751 PPP1R8
ENST00000431586 0.627277745919747 0.232666903483809 -0.0816184335906462 ENSG00000117751 PPP1R8
ENST00000486634 0.727347437196184 0.344868347681968 -0.0681238733314802 ENSG00000117751 PPP1R8
ENST00000601459 0.826672884649102 0.508968512196409 0.0735374155089873 ENSG00000268552 AL109927.1
ENST00000328928 0.123409252779519 0.00937436154563168 -0.346539920607003 ENSG00000130775 THEMIS2
ENST00000373925 0.123409252779519 0.00937436154563168 -0.346539920607003 ENSG00000130775 THEMIS2
ENST00000373927 0.121744382998184 0.00916946265119475 -0.347623641911961 ENSG00000130775 THEMIS2
ENST00000427466 0.160236496774921 0.014456801100318 -0.335132464993104 ENSG00000130775 THEMIS2
ENST00000442118 0.102626969798163 0.00697570488971092 -0.36847497546987 ENSG00000130775 THEMIS2
ENST00000467258 0.100679791330158 0.00675509856398426 -0.361114628630281 ENSG00000130775 THEMIS2
ENST00000373921 0.123409252779519 0.00936827445692911 -0.346564787810367 ENSG00000130775 THEMIS2
ENST00000466068 0.0967143986450837 0.00632786594226421 -0.368229500269712 ENSG00000130775 THEMIS2
ENST00000482828 0.0781984333443144 0.00457369552432841 -0.381119926531952 ENSG00000130775 THEMIS2
ENST00000456990 0.13114151027421 0.0103814471401423 -0.340676459259807 ENSG00000130775 THEMIS2
ENST00000492877 0.319500932917588 0.0511452325621634 -0.260915297947559 ENSG00000130775 THEMIS2
ENST00000373912 0.378228233002908 0.0723505114768121 -0.120270738095997 ENSG00000117748 RPA2
ENST00000419958 0.360837632611853 0.0656929038353414 -0.151607505711355 ENSG00000117748 RPA2
ENST00000373909 0.392438778147018 0.0780319647654104 -0.120039173002097 ENSG00000117748 RPA2
ENST00000313433 0.381021835199857 0.0734835961599782 -0.120148783458932 ENSG00000117748 RPA2
ENST00000444045 0.595810492608138 0.204302722516964 -0.0903777544393365 ENSG00000117748 RPA2
ENST00000373884 0.796215163402021 0.45283231674924 -0.0767770143375011 ENSG00000158156 XKR8
ENST00000481387 0.865084757591212 0.589019375331332 -0.0692898889319241 ENSG00000158156 XKR8
ENST00000373871 0.999183976080492 0.996142457920998 0.00029477317328765 ENSG00000158161 EYA3
ENST00000436342 0.9993629011206 0.996850160567761 0.000240733952499939 ENSG00000158161 EYA3
ENST00000373864 0.971535102905654 0.885872866366941 0.0097771099561674 ENSG00000158161 EYA3
ENST00000540618 0.992165548923723 0.967321186422702 -0.00284909299074003 ENSG00000158161 EYA3
ENST00000545175 0.993908642898453 0.973277320380042 -0.00233117828793356 ENSG00000158161 EYA3
ENST00000373863 0.999127793145151 0.995753782883592 0.000374618586524207 ENSG00000158161 EYA3
ENST00000495923 0.947218505391565 0.808071578833533 -0.0174756093676538 ENSG00000158161 EYA3
ENST00000471498 0.987894069121602 0.949800606690576 -0.00454228983880132 ENSG00000158161 EYA3
ENST00000468665 0.812623654628735 0.480361354505315 0.0633567058399823 ENSG00000158161 EYA3
ENST00000543748 0.941574795900633 0.786484444667631 -0.036621137063651 ENSG00000228589 SPCS2P4
ENST00000436160 0.991979324467672 0.966747042335595 0.00569316679569246 ENSG00000228589 SPCS2P4
ENST00000373857 0.435414017737893 0.0977128367507574 -0.148916074248246 ENSG00000169403 PTAFR
ENST00000539896 0.46318208820373 0.112869713161721 -0.138868365243594 ENSG00000169403 PTAFR
ENST00000305392 0.448743681196646 0.105316389739958 -0.130925437582259 ENSG00000169403 PTAFR
ENST00000603289 0.7944674837025 0.449832063865839 -0.0525758709780712 ENSG00000126698 DNAJC8
ENST00000263697 0.880014047382957 0.622661279602935 -0.0279306469054056 ENSG00000126698 DNAJC8
ENST00000596102 0.517103646460348 0.145029440638511 -0.126419428470716 ENSG00000269804 AL353354.2
ENST00000489277 0.880014047382957 0.622762958501943 -0.0279291183051909 ENSG00000126698 DNAJC8
ENST00000470967 0.835169606221366 0.526210018902691 -0.0541427005794999 ENSG00000126698 DNAJC8
ENST00000482674 0.861202476577776 0.580144365418431 0.033647330075746 ENSG00000126698 DNAJC8
ENST00000488868 0.873578041523098 0.609532458511577 0.0312492189700336 ENSG00000126698 DNAJC8
ENST00000497986 0.542930296506282 0.163098954546994 -0.133689018539723 ENSG00000130770 ATPIF1
ENST00000335514 0.542930296506282 0.163098954546994 -0.133689018539723 ENSG00000130770 ATPIF1
ENST00000468425 0.364541710488578 0.0669432281969132 -0.155297916613738 ENSG00000130770 ATPIF1
ENST00000465645 0.542930296506282 0.163098954546994 -0.133689018539723 ENSG00000130770 ATPIF1
ENST00000253063 0.586641477388433 0.19664045831346 -0.126077573722215 ENSG00000130766 SESN2
ENST00000479574 0.814544218060334 0.48407308881349 -0.075796228720184 ENSG00000130772 MED18
ENST00000373842 0.753317975457001 0.381153057240812 -0.0939569066165242 ENSG00000130772 MED18
ENST00000398997 0.753317975457001 0.381153057240812 -0.0939569066165242 ENSG00000130772 MED18
ENST00000475655 0.657514543613284 0.261791783705914 -0.137138895949108 ENSG00000130772 MED18
ENST00000474683 0.796408507624515 0.453156578884034 -0.0954908209677877 ENSG00000130772 MED18
ENST00000373839 0.937862597018446 0.774831100553856 -0.0184579808137738 ENSG00000204138 PHACTR4
ENST00000463428 0.944341515675606 0.796390603026699 -0.0218542000363586 ENSG00000204138 PHACTR4
ENST00000493669 0.984282343376828 0.932384879153792 -0.00580190718462523 ENSG00000204138 PHACTR4
ENST00000373836 0.884346025546626 0.634138776311512 -0.0298383418909327 ENSG00000204138 PHACTR4
ENST00000398958 0.867292227667373 0.593372425881378 0.0333690281367719 ENSG00000180198 RCC1
ENST00000413987 0.943735256027291 0.793302818731374 0.0183746449288667 ENSG00000242125 SNHG3
ENST00000427469 0.809660731466236 0.47524482384828 0.0454670031414699 ENSG00000180198 RCC1
ENST00000447507 0.815069907284146 0.485478221256914 -0.052938304635231 ENSG00000242125 SNHG3
ENST00000434290 0.814310839614397 0.48362454953082 0.0445302456048224 ENSG00000180198 RCC1
ENST00000373833 0.866002779360901 0.590584368576502 0.033623455644992 ENSG00000180198 RCC1
ENST00000437681 0.936308750159364 0.770434474501558 0.0218466080491144 ENSG00000242125 SNHG3
ENST00000364938 0.763868702454044 0.397163278156612 -0.108031311784735 ENSG00000242125 SNHG3
ENST00000363217 0.124730357567024 0.00955977995390215 0.330608503640698 ENSG00000200087 SNORA73B
ENST00000419074 0.56475529369042 0.178656615988897 0.0959627390487286 ENSG00000180198 RCC1
ENST00000373832 0.826488238268588 0.508286262467277 0.053451042032097 ENSG00000180198 RCC1
ENST00000373831 0.666034865809639 0.270822359664562 0.0947703193887457 ENSG00000180198 RCC1
ENST00000411533 0.655638705369093 0.259954411904932 0.0955921958156823 ENSG00000180198 RCC1
ENST00000486790 0.423853276673115 0.0917969254867006 0.157102269925171 ENSG00000180198 RCC1
ENST00000430407 0.678345739572368 0.284173773960789 0.0911561828904106 ENSG00000180198 RCC1
ENST00000429051 0.9809902709574 0.919706636552979 0.0110031037535616 ENSG00000180198 RCC1
ENST00000478232 0.979449342118541 0.914469673395155 -0.0137672468856706 ENSG00000180198 RCC1
ENST00000373830 0.805637186100814 0.467606864421935 -0.0495329417522339 ENSG00000180098 TRNAU1AP
ENST00000495995 0.896522206165659 0.662097036352157 -0.0424492389130474 ENSG00000180098 TRNAU1AP
ENST00000411406 0.98293755153668 0.925716764955701 -0.011461996079136 ENSG00000180098 TRNAU1AP
ENST00000480930 0.747207447614633 0.372305185786572 -0.0614038964011945 ENSG00000180098 TRNAU1AP
ENST00000491577 0.750274472626124 0.377105006670508 -0.0607878539929617 ENSG00000180098 TRNAU1AP
ENST00000464880 0.979735370905026 0.915424464281264 -0.0120595528935844 ENSG00000180098 TRNAU1AP
ENST00000497790 0.988002131762944 0.950184853366314 -0.00723027295611629 ENSG00000180098 TRNAU1AP
ENST00000495215 0.852181941911266 0.560368523280209 -0.0512665390891106 ENSG00000180098 TRNAU1AP
ENST00000464093 0.915674111631963 0.714531250227009 -0.0362320501096762 ENSG00000180098 TRNAU1AP
ENST00000484775 0.581991912559671 0.192570194348818 -0.0869455413181924 ENSG00000180098 TRNAU1AP
ENST00000464612 0.789351966150815 0.441801582167547 -0.0579896946736616 ENSG00000197989 SNHG12
ENST00000475441 0.732703928795761 0.352435707467275 -0.0699461382670452 ENSG00000197989 SNHG12
ENST00000531126 0.629837997431249 0.235633704599818 -0.0778263620179854 ENSG00000197989 SNHG12
ENST00000461448 0.629837997431249 0.235633704599818 -0.0778263620179854 ENSG00000197989 SNHG12
ENST00000470977 0.629912578663447 0.235757096306972 -0.0778101497695206 ENSG00000197989 SNHG12
ENST00000474814 0.629912578663447 0.235757096306972 -0.0778101497695206 ENSG00000197989 SNHG12
ENST00000481368 0.715768528027048 0.32939805905095 -0.0672756069802738 ENSG00000197989 SNHG12
ENST00000481220 0.630718130095338 0.236577560080471 -0.0776015066639557 ENSG00000197989 SNHG12
ENST00000488745 0.635793759914098 0.241435856175966 -0.0769483066226643 ENSG00000197989 SNHG12
ENST00000483436 0.630046220285966 0.236013389381761 -0.0776282505862136 ENSG00000197989 SNHG12
ENST00000384581 0.514861620941833 0.14353901327377 -0.154879172273539 ENSG00000197989 SNHG12
ENST00000464115 0.396271859228805 0.0796988184096853 -0.124362668563489 ENSG00000197989 SNHG12
ENST00000461832 0.396271859228805 0.0796988184096853 -0.124362668563489 ENSG00000197989 SNHG12
ENST00000384584 0.560206955188704 0.175541426206203 -0.17130011667863 ENSG00000197989 SNHG12
ENST00000384342 0.480387599012476 0.12253733194839 -0.183406116530683 ENSG00000197989 SNHG12
ENST00000471683 0.881164111786846 0.625606482207188 -0.0483949375074725 ENSG00000120656 TAF12
ENST00000373824 0.478706942336533 0.121561328720179 -0.112201336071736 ENSG00000120656 TAF12
ENST00000263974 0.470563253607498 0.117062934930211 -0.113735776095605 ENSG00000120656 TAF12
ENST00000495422 0.588961576946344 0.198253294154252 -0.0973475436487335 ENSG00000120656 TAF12
ENST00000602813 0.362946481291957 0.0663806593917616 0.235624557492011 ENSG00000270103 RNU11
ENST00000387069 0.357804792054598 0.0644548471676614 0.236808754270289 ENSG00000270103 RNU11
ENST00000373816 0.399877998201147 0.081148632098873 0.0769157249627234 ENSG00000162419 GMEB1
ENST00000361872 0.355294268248262 0.0635423138899715 0.0953106300944103 ENSG00000162419 GMEB1
ENST00000294409 0.350183866835021 0.061749565451272 0.0959869016071244 ENSG00000162419 GMEB1
ENST00000480454 0.684561052258921 0.292189088649075 0.0612876452943949 ENSG00000162419 GMEB1
ENST00000474884 0.651385645218544 0.255884010493847 -0.0768976778271024 ENSG00000198492 YTHDF2
ENST00000542507 0.968276823375149 0.874465056889321 0.0058918318377268 ENSG00000198492 YTHDF2
ENST00000373812 0.967306263002194 0.871610587188567 0.00602829153637855 ENSG00000198492 YTHDF2
ENST00000541996 0.966446897498783 0.867806013221325 0.00620432729938196 ENSG00000198492 YTHDF2
ENST00000478283 0.958933689311312 0.845488167111859 0.00807529350511693 ENSG00000198492 YTHDF2
ENST00000496288 0.855769683379587 0.568897940738992 -0.037870392154296 ENSG00000198492 YTHDF2
ENST00000475796 0.860985347523937 0.579841127886949 0.0465759938947808 ENSG00000198492 YTHDF2
ENST00000476976 0.976038621622716 0.901264699432138 -0.00966482126271851 ENSG00000198492 YTHDF2
ENST00000468863 0.899623642213057 0.670153570913003 -0.0353750471633444 ENSG00000198492 YTHDF2
ENST00000343067 0.495882888163127 0.131602298637 0.085752847007551 ENSG00000159023 EPB41
ENST00000356093 0.495882888163127 0.131602298637 0.085752847007551 ENSG00000159023 EPB41
ENST00000398863 0.495882888163127 0.131602298637 0.085752847007551 ENSG00000159023 EPB41
ENST00000482464 0.541743389218358 0.162335042641274 0.119777810377725 ENSG00000159023 EPB41
ENST00000373800 0.478526940891517 0.121438442016771 0.10759585013895 ENSG00000159023 EPB41
ENST00000349460 0.478526940891517 0.121438442016771 0.10759585013895 ENSG00000159023 EPB41
ENST00000347529 0.478368947927723 0.121300493444158 0.10766691992767 ENSG00000159023 EPB41
ENST00000373798 0.506366073640643 0.138329627241644 0.0835312532277782 ENSG00000159023 EPB41
ENST00000373797 0.672491737719834 0.278048929964832 0.0775500381763047 ENSG00000159023 EPB41
ENST00000488277 0.374516441269029 0.0709619880002597 0.130316288496381 ENSG00000159023 EPB41
ENST00000490308 0.267599252351336 0.0368172277943065 0.154870743497244 ENSG00000159023 EPB41
ENST00000460378 0.866030397068489 0.590695271159661 0.0345371751480146 ENSG00000159023 EPB41
ENST00000462032 0.436988527571794 0.098874273531166 0.170320729705611 ENSG00000159023 EPB41
ENST00000521452 0.869237685704627 0.597963645814129 -0.0463943069713243 ENSG00000253304 TMEM200B
ENST00000420504 0.847109148229167 0.549450116233917 -0.0534625205130388 ENSG00000253304 TMEM200B
ENST00000373795 0.849372429778378 0.554247237980612 0.0228700642120054 ENSG00000116350 SRSF4
ENST00000546138 0.844140655018711 0.543424962674506 0.0236314605131671 ENSG00000116350 SRSF4
ENST00000466448 0.84658994633243 0.547548064056482 0.0247107318001265 ENSG00000116350 SRSF4
ENST00000497015 0.904532029801509 0.683858698063938 -0.0269282213364732 ENSG00000116350 SRSF4
ENST00000605204 0.7944674837025 0.449868567473431 0.0371138993830593 ENSG00000116350 SRSF4
ENST00000477193 0.81594668539758 0.487336011011477 -0.0484480369727159 ENSG00000116350 SRSF4
ENST00000489898 0.979781601349858 0.9156853987122 0.00910719914371106 ENSG00000116350 SRSF4
ENST00000472353 0.703389912501585 0.314417274480725 0.0717988919148151 ENSG00000116350 SRSF4
ENST00000373791 0.204059135936441 0.0220917247935829 0.215495956524168 ENSG00000116353 MECR
ENST00000475773 0.722431963366097 0.337945610462022 0.109584057420054 ENSG00000116353 MECR
ENST00000483435 0.948055804474775 0.810589817116274 0.0291318033938175 ENSG00000116353 MECR
ENST00000263702 0.186884636557574 0.0187949588282914 0.22333351480628 ENSG00000116353 MECR
ENST00000473030 0.431416190788448 0.0955825194251292 0.166581050551223 ENSG00000116353 MECR
ENST00000463412 0.347074489612916 0.0605563839988667 0.191850078849177 ENSG00000116353 MECR
ENST00000453185 0.19135545712136 0.0196311792468113 0.269900434722666 ENSG00000116353 MECR
ENST00000478505 0.157259242379614 0.0140329338002816 0.235243382741078 ENSG00000116353 MECR
ENST00000490529 0.108630957041605 0.00768002337308663 0.268266173922535 ENSG00000116353 MECR
ENST00000463052 0.124667981638517 0.00954374189028071 0.282789083173616 ENSG00000116353 MECR
ENST00000489248 0.137937038750087 0.0112652452253498 0.27752800239992 ENSG00000116353 MECR
ENST00000475861 0.134552916072031 0.0108170863414205 0.279243819357598 ENSG00000116353 MECR
ENST00000474946 0.24798795644996 0.031841832441863 0.240074922992779 ENSG00000116353 MECR
ENST00000464915 0.689332221049139 0.297637941812468 0.141062122954726 ENSG00000116353 MECR
ENST00000482610 0.342351041018836 0.058622199710974 0.235279862423309 ENSG00000116353 MECR
ENST00000484012 0.25351742719229 0.0332477353533271 0.265975898029953 ENSG00000116353 MECR
ENST00000493928 0.435963515570282 0.0980583565287916 0.223340107036039 ENSG00000116353 MECR
ENST00000373765 0.745605052699719 0.370266066762693 0.113690334707107 ENSG00000162510 MATN1
ENST00000414532 0.822204327642864 0.500019639303657 0.0833077102366717 ENSG00000186056 MATN1-AS1
ENST00000454613 0.833259997207196 0.521873875831384 0.0791368839659665 ENSG00000186056 MATN1-AS1
ENST00000294507 0.146000470778006 0.0124002719086057 -0.225033839805246 ENSG00000162511 LAPTM5
ENST00000464569 0.230453066227299 0.0275502400492609 -0.21530490142016 ENSG00000162511 LAPTM5
ENST00000476492 0.206130429771987 0.0224504219631896 -0.235570729879521 ENSG00000162511 LAPTM5
ENST00000424085 0.806453493056086 0.469326847826432 0.03699595334312 ENSG00000134644 PUM1
ENST00000257075 0.806453493056086 0.469328593570785 0.0369958680593249 ENSG00000134644 PUM1
ENST00000373747 0.806453493056086 0.469328593570785 0.0369958680593249 ENSG00000134644 PUM1
ENST00000525843 0.797496473220335 0.454502349405045 0.0385149526797006 ENSG00000134644 PUM1
ENST00000426105 0.786252742562636 0.434976397479835 0.04020471997478 ENSG00000134644 PUM1
ENST00000440538 0.787557715313245 0.438069207848554 0.0399170590451286 ENSG00000134644 PUM1
ENST00000498419 0.8857257928762 0.637465431802822 0.0262292556868614 ENSG00000134644 PUM1
ENST00000373741 0.787469767030803 0.437693420887617 0.0399264719340578 ENSG00000134644 PUM1
ENST00000423018 0.786430211900197 0.435567815154044 0.0400858919411507 ENSG00000134644 PUM1
ENST00000373742 0.772428273963478 0.410993423410973 0.0427256332654541 ENSG00000134644 PUM1
ENST00000530669 0.723905087269704 0.340153101252025 -0.0671956667484565 ENSG00000134644 PUM1
ENST00000529846 0.891402196143921 0.649358804317872 0.0325336136146863 ENSG00000134644 PUM1
ENST00000525997 0.911188795527869 0.703106462799673 0.0272229286203852 ENSG00000134644 PUM1
ENST00000527498 0.769505604286699 0.406296954262489 0.0556350480216872 ENSG00000134644 PUM1
ENST00000498627 0.816850391013196 0.490196236188748 0.0724424191365881 ENSG00000134644 PUM1
ENST00000471894 0.894922841343854 0.658692268797529 0.0323107623760632 ENSG00000134644 PUM1
ENST00000490546 0.687098622093904 0.295029568632593 0.0709860081316656 ENSG00000134644 PUM1
ENST00000532678 0.73686993264318 0.358245464232219 0.0615925677580684 ENSG00000134644 PUM1
ENST00000526128 0.358125951931397 0.0645905676796754 0.152896861930802 ENSG00000134644 PUM1
ENST00000526215 0.762543914400102 0.395064357387582 0.0509177138352546 ENSG00000134644 PUM1
ENST00000525948 0.695466695088542 0.304961714205123 0.0572702887507804 ENSG00000134644 PUM1
ENST00000480602 0.743831304276113 0.367222104304387 0.0536099013159067 ENSG00000134644 PUM1
ENST00000524516 0.717365666868332 0.331520280053818 0.0566838110981209 ENSG00000134644 PUM1
ENST00000531867 0.968759458553303 0.876604724367131 0.0125930729390542 ENSG00000134644 PUM1
ENST00000263694 0.9460165234122 0.804072478143967 -0.016470844449347 ENSG00000060688 SNRNP40
ENST00000486941 0.958529213354078 0.844506787526488 0.0224134550403483 ENSG00000060688 SNRNP40
ENST00000489853 0.817934095458329 0.491945134391672 0.0521934259222043 ENSG00000060688 SNRNP40
ENST00000373720 0.688122052798242 0.296280054368861 0.0942496151751211 ENSG00000060688 SNRNP40
ENST00000491106 0.977601540884544 0.906642214278201 -0.0140669816673074 ENSG00000060688 SNRNP40
ENST00000446633 0.923158212590072 0.733691053130602 -0.0225407342599892 ENSG00000060688 SNRNP40
ENST00000474025 0.984767817714255 0.935624336045924 -0.00737224249477009 ENSG00000060688 SNRNP40
ENST00000463988 0.676343860542993 0.281870704855897 -0.118003801140555 ENSG00000060688 SNRNP40
ENST00000344147 0.687100833927128 0.295066391735032 -0.0828737773038189 ENSG00000121766 ZCCHC17
ENST00000479629 0.942935868633627 0.790267571794276 -0.0249584146856756 ENSG00000121766 ZCCHC17
ENST00000373714 0.687100833927128 0.295066391735032 -0.0828737773038189 ENSG00000121766 ZCCHC17
ENST00000546109 0.743925677647889 0.36744381466519 -0.0738191416447305 ENSG00000121766 ZCCHC17
ENST00000422613 0.674355103041397 0.279856665188033 -0.0875289483972174 ENSG00000121766 ZCCHC17
ENST00000490049 0.944595895124947 0.79800802476842 -0.0252049530476855 ENSG00000121766 ZCCHC17
ENST00000430143 0.590429725608032 0.1999010556772 -0.147099369779111 ENSG00000229044 RP11-266K22.2
ENST00000373705 0.812165232236655 0.479767658999204 0.0586558599875709 ENSG00000121764 HCRTR1
ENST00000373703 0.964098139689301 0.860125315970894 0.0126978204023156 ENSG00000162517 PEF1
ENST00000461006 0.938250066563147 0.777207458942988 -0.0244952287751338 ENSG00000162517 PEF1
ENST00000478502 0.999850001811047 0.999390230114232 -5.44551094390489e-05 ENSG00000162517 PEF1
ENST00000489164 0.985877188436876 0.940918057947814 0.00537267695009074 ENSG00000162517 PEF1
ENST00000492061 0.814661123892298 0.484356683302408 -0.0534898129002862 ENSG00000162517 PEF1
ENST00000496805 0.837604364772015 0.530655144410363 -0.047898366118271 ENSG00000162517 PEF1
ENST00000472443 0.840826491790885 0.537228559254113 -0.0477914747751536 ENSG00000162517 PEF1
ENST00000471219 0.726267095952815 0.343147769334708 -0.0975791568655321 ENSG00000162517 PEF1
ENST00000440872 0.791920093027213 0.445177556351317 -0.0610819833636145 ENSG00000162517 PEF1
ENST00000602889 0.20374753283528 0.0220196166902354 -0.103778704800511 ENSG00000269967 RP11-84A19.4
ENST00000602725 0.257834595385408 0.0343128686859704 -0.103367599071992 ENSG00000184007 PTP4A2
ENST00000344035 0.174760534990072 0.0167254354611311 -0.0989184720780703 ENSG00000184007 PTP4A2
ENST00000356536 0.267759224155021 0.0368604813526894 -0.0895229946034641 ENSG00000184007 PTP4A2
ENST00000457805 0.339650408617049 0.0577535854842173 -0.0955568983024105 ENSG00000184007 PTP4A2
ENST00000489313 0.819113428444847 0.493836864720689 -0.047103822675918 ENSG00000184007 PTP4A2
ENST00000602683 0.461278503744813 0.112105727258545 -0.0840326136306874 ENSG00000184007 PTP4A2
ENST00000470404 0.469620478804054 0.116578675131679 -0.0849394319160723 ENSG00000184007 PTP4A2
ENST00000532001 0.304399229406732 0.0469618497468543 -0.101744882680813 ENSG00000184007 PTP4A2
ENST00000528253 0.272321708595244 0.038010713477201 -0.109082518062274 ENSG00000184007 PTP4A2
ENST00000391369 0.995579536761454 0.979572800664224 -0.00323613489574815 ENSG00000212673 AL136115.1
ENST00000484483 0.409535396952911 0.0851750220404597 -0.122385606853501 ENSG00000184007 PTP4A2
ENST00000468531 0.237733409389414 0.029288886984958 -0.102728619906267 ENSG00000184007 PTP4A2
ENST00000534796 0.237828372821736 0.0293027411454472 -0.129410177337211 ENSG00000184007 PTP4A2
ENST00000532289 0.327246609230252 0.0535790738637945 -0.121460981665597 ENSG00000184007 PTP4A2
ENST00000526960 0.339329330722436 0.0576490270914983 -0.104706822113328 ENSG00000184007 PTP4A2
ENST00000524384 0.426169005717521 0.0931285509907713 -0.106201324536769 ENSG00000184007 PTP4A2
ENST00000528840 0.436150204592231 0.0982489196106417 -0.10457553147078 ENSG00000184007 PTP4A2
ENST00000494444 0.449763282439517 0.10584702791179 -0.102213162891347 ENSG00000184007 PTP4A2
ENST00000529477 0.431867123726414 0.0958431625031065 -0.092774703302306 ENSG00000184007 PTP4A2
ENST00000533408 0.521258361974916 0.148028028558722 -0.0907507175845652 ENSG00000184007 PTP4A2
ENST00000475464 0.550287861421715 0.168339917695657 -0.0933846022206394 ENSG00000184007 PTP4A2
ENST00000447478 0.944901701549041 0.799523564369111 -0.0335193241646933 ENSG00000228634 RP4-534N18.2
ENST00000327300 0.825718552671644 0.506504125872665 0.029134342498137 ENSG00000121774 KHDRBS1
ENST00000307714 0.824394846129284 0.50433702616887 0.0291131191032659 ENSG00000121774 KHDRBS1
ENST00000492989 0.80139820866815 0.461783564781339 0.0331026316766671 ENSG00000121774 KHDRBS1
ENST00000484270 0.573306870064625 0.185951681558001 0.0502869000969966 ENSG00000121774 KHDRBS1
ENST00000366152 0.987894069121602 0.949503373580125 0.00452772450715768 ENSG00000203325 RP11-277A4.4
ENST00000487305 0.609058465723234 0.215756372262526 -0.105353160964729 ENSG00000121775 TMEM39B
ENST00000336294 0.600591678771084 0.208643878750667 -0.108036911417955 ENSG00000121775 TMEM39B
ENST00000438825 0.448955673131741 0.105449388220201 -0.178381922029727 ENSG00000121775 TMEM39B
ENST00000441402 0.600591678771084 0.208643878750667 -0.108036911417955 ENSG00000121775 TMEM39B
ENST00000472503 0.503556940126688 0.136694450574148 -0.160560465991956 ENSG00000121775 TMEM39B
ENST00000456834 0.668444094050817 0.273618734216016 -0.097815593455084 ENSG00000121775 TMEM39B
ENST00000468135 0.600975182179616 0.208896601678437 -0.108026134720437 ENSG00000121775 TMEM39B
ENST00000466321 0.44893515859626 0.105420310658674 -0.178433455544518 ENSG00000121775 TMEM39B
ENST00000373634 0.600975182179616 0.208896601678437 -0.108026134720437 ENSG00000121775 TMEM39B
ENST00000427288 0.660031006132639 0.26435827656675 -0.100418021007717 ENSG00000121775 TMEM39B
ENST00000476968 0.577724992025283 0.189347415193726 -0.113533911273014 ENSG00000121775 TMEM39B
ENST00000498613 0.785416031121901 0.433298696549428 -0.0926705185760196 ENSG00000121775 TMEM39B
ENST00000373625 0.779393322165109 0.423178782326056 0.0408483336656129 ENSG00000025800 KPNA6
ENST00000471599 0.70772482413883 0.319649202483761 0.0531169057026029 ENSG00000025800 KPNA6
ENST00000537234 0.792075848092421 0.445460582946412 0.0447599224075919 ENSG00000025800 KPNA6
ENST00000469790 0.733857893946999 0.354167328330515 0.0663654040212632 ENSG00000025800 KPNA6
ENST00000545542 0.789364292795417 0.441843376807227 0.040409576027174 ENSG00000025800 KPNA6
ENST00000446515 0.934986937853426 0.766211381039033 -0.0178310389216188 ENSG00000025800 KPNA6
ENST00000515055 0.914521810806364 0.711245210520753 0.0238876865882521 ENSG00000250135 RP4-622L5.2
ENST00000373610 0.965837673542667 0.866023058215202 0.010092474663364 ENSG00000084652 TXLNA
ENST00000373609 0.96018658920227 0.849156242878338 0.0113962791832103 ENSG00000084652 TXLNA
ENST00000373602 0.769070551153379 0.405303054842472 -0.0904490844501138 ENSG00000160050 CCDC28B
ENST00000469003 0.994828294928949 0.976298231110231 -0.00377331009412779 ENSG00000160050 CCDC28B
ENST00000421922 0.786541872295216 0.435881067772009 -0.0849421403250168 ENSG00000160050 CCDC28B
ENST00000461819 0.791565131784204 0.44474889850161 -0.0828893775751466 ENSG00000160050 CCDC28B
ENST00000483009 0.830616485980129 0.516435947195413 -0.0734911989063288 ENSG00000160050 CCDC28B
ENST00000373604 0.990022693398007 0.959201836723781 -0.00716596977562815 ENSG00000224066 RP4-622L5.7
ENST00000537469 0.850994618539541 0.557805805714506 -0.0811529911370562 ENSG00000160051 IQCC
ENST00000291358 0.850444720838464 0.556214976368276 -0.0815834118806937 ENSG00000160051 IQCC
ENST00000409358 0.910128716341853 0.698824317394479 0.0445463838347744 ENSG00000222046 DCDC2B
ENST00000487056 0.910647540892346 0.701816355927577 0.0441036224184091 ENSG00000222046 DCDC2B
ENST00000466796 0.947897436618178 0.810067974503124 -0.0215441660012661 ENSG00000160055 TMEM234
ENST00000491434 0.919813865968138 0.72486904206612 -0.0301426542415994 ENSG00000160055 TMEM234
ENST00000489170 0.915569943445032 0.714250893088953 -0.031307909342646 ENSG00000160055 TMEM234
ENST00000495091 0.896618614310782 0.662676315056548 -0.0563968748313422 ENSG00000160055 TMEM234
ENST00000461402 0.915569943445032 0.714250893088953 -0.031307909342646 ENSG00000160055 TMEM234
ENST00000483001 0.945648429470922 0.802732634743144 -0.022843702523139 ENSG00000160055 TMEM234
ENST00000545122 0.885860975201365 0.637704977210756 -0.0430853484221683 ENSG00000160055 TMEM234
ENST00000309777 0.868935773464256 0.596836632327164 -0.048638452242021 ENSG00000160055 TMEM234
ENST00000373593 0.868935773464256 0.597065477250526 -0.0486176617464929 ENSG00000160055 TMEM234
ENST00000344461 0.885516243248118 0.637000755912225 -0.0436289626822227 ENSG00000160055 TMEM234
ENST00000484490 0.870732438781918 0.601705531141848 -0.0482292666936552 ENSG00000160055 TMEM234
ENST00000485689 0.986889687408159 0.945055885871819 0.00918163240864494 ENSG00000160055 TMEM234
ENST00000487174 0.846079026314809 0.546696391533426 -0.0597965520411236 ENSG00000160055 TMEM234
ENST00000355082 0.919076554211118 0.72240694431026 -0.0252180927086259 ENSG00000084623 EIF3I
ENST00000373586 0.982992176953986 0.926202139606656 0.00596257527591348 ENSG00000084623 EIF3I
ENST00000489353 0.939714404863506 0.781734325964128 -0.0194179168772798 ENSG00000084623 EIF3I
ENST00000471486 0.983243596447406 0.927506055520103 0.00589569915918936 ENSG00000084623 EIF3I
ENST00000483517 0.986727182690395 0.943675587652871 0.00461201166493119 ENSG00000084623 EIF3I
ENST00000474371 0.965761804736674 0.865437224819769 0.0108599054591962 ENSG00000084623 EIF3I
ENST00000423995 0.36273642818495 0.0663225246521471 -0.243479953950618 ENSG00000220785 MTMR9LP
ENST00000403496 0.373846698502794 0.0705790973999123 -0.241310435853962 ENSG00000220785 MTMR9LP
ENST00000441044 0.246237399215404 0.0314012413697584 -0.281610781887594 ENSG00000220785 MTMR9LP
ENST00000426597 0.34278841818866 0.0589890108215508 -0.248786514030257 ENSG00000220785 MTMR9LP
ENST00000336890 0.950052174713452 0.817520418531166 -0.0171016891511658 ENSG00000182866 LCK
ENST00000482949 0.998973434291151 0.995195325786804 -0.000465873034942215 ENSG00000182866 LCK
ENST00000495610 0.954535381492167 0.831342303783039 -0.0148660080774316 ENSG00000182866 LCK
ENST00000355928 0.983514198755558 0.929328025347053 -0.00708855140631551 ENSG00000182866 LCK
ENST00000476457 0.995397768849751 0.97833701901185 -0.00210757533999802 ENSG00000182866 LCK
ENST00000469765 0.950052174713452 0.817520418531166 -0.0171016891511658 ENSG00000182866 LCK
ENST00000461712 0.91346544380357 0.70842997723163 -0.037438137121987 ENSG00000182866 LCK
ENST00000373562 0.94510882605376 0.800787736839161 -0.0240372184172295 ENSG00000182866 LCK
ENST00000477031 0.988247451719333 0.951050633990237 0.00651793907690263 ENSG00000182866 LCK
ENST00000373557 0.944982985832139 0.800442258369325 -0.0219534386466775 ENSG00000182866 LCK
ENST00000333070 0.920711457302765 0.727776037532835 -0.0282391015502383 ENSG00000182866 LCK
ENST00000373564 0.92811697997342 0.747726179412802 -0.0257910535530326 ENSG00000182866 LCK
ENST00000469956 0.805828803972778 0.468006867513093 -0.0641126503143418 ENSG00000182866 LCK
ENST00000373548 0.441170216213026 0.101154732956312 -0.106643805523587 ENSG00000116478 HDAC1
ENST00000481281 0.378341022399019 0.0724281939637594 -0.127571878091863 ENSG00000116478 HDAC1
ENST00000463172 0.436181655505844 0.0983431328137397 -0.118899422469984 ENSG00000116478 HDAC1
ENST00000428704 0.287172584016376 0.0421482168206023 -0.142219919851731 ENSG00000116478 HDAC1
ENST00000472928 0.381670838095936 0.0737129613346964 -0.127485710186 ENSG00000116478 HDAC1
ENST00000373541 0.387896460111549 0.0762256377119215 -0.113159558699802 ENSG00000116478 HDAC1
ENST00000490081 0.438201039125105 0.0996179659594573 -0.130656801324529 ENSG00000116478 HDAC1
ENST00000482310 0.428513019458726 0.094146747154737 -0.135767709419153 ENSG00000116478 HDAC1
ENST00000476391 0.844849399651986 0.544684888493798 -0.0508788774431699 ENSG00000116478 HDAC1
ENST00000484305 0.644745413539656 0.249461024023637 -0.124755121459593 ENSG00000116478 HDAC1
ENST00000471488 0.650299018884335 0.254750182328277 -0.106226576654787 ENSG00000116478 HDAC1
ENST00000329421 0.210514665935338 0.0233743721480641 -0.225177243129699 ENSG00000175130 MARCKSL1
ENST00000574315 0.614691741202153 0.220899306526668 -0.13322928975298 ENSG00000162526 TSSK3
ENST00000416512 0.94315175888142 0.791072624844689 -0.0315002740031311 ENSG00000225828 FAM229A
ENST00000415596 0.938813933592069 0.778686285466596 -0.0337156917907502 ENSG00000225828 FAM229A
ENST00000373534 0.991119731971419 0.962501329695123 0.0057161337795106 ENSG00000162526 TSSK3
ENST00000455895 0.411384008604376 0.086125991382924 -0.0986176664881375 ENSG00000160058 BSDC1
ENST00000413080 0.411384008604376 0.086125991382924 -0.0986176664881375 ENSG00000160058 BSDC1
ENST00000444377 0.410245427290139 0.0855691882522625 -0.0986538804742387 ENSG00000160058 BSDC1
ENST00000341071 0.410893405650142 0.0857934274002862 -0.0986837229651631 ENSG00000160058 BSDC1
ENST00000526031 0.364065501917185 0.0667472566269123 -0.110682049004407 ENSG00000160058 BSDC1
ENST00000419121 0.366392378290856 0.0676755255741638 -0.110355832865619 ENSG00000160058 BSDC1
ENST00000446293 0.358826227365646 0.0648675157883071 -0.111309762496514 ENSG00000160058 BSDC1
ENST00000463967 0.961302840723219 0.852371267972781 -0.0161587562023646 ENSG00000160058 BSDC1
ENST00000373520 0.425208764102217 0.09259127797321 -0.107215015493621 ENSG00000160058 BSDC1
ENST00000449308 0.371382764172726 0.0696193380768615 -0.113619132795147 ENSG00000160058 BSDC1
ENST00000527513 0.201409358297576 0.0215384537678096 -0.162040199874358 ENSG00000160058 BSDC1
ENST00000527163 0.232446109535176 0.0280546495342958 -0.156630317814374 ENSG00000160058 BSDC1
ENST00000530485 0.170858111058171 0.0161042913857385 -0.175724141374756 ENSG00000160058 BSDC1
ENST00000474414 0.211676464567748 0.0236317287560009 -0.167281030321568 ENSG00000160058 BSDC1
ENST00000530876 0.383247883375985 0.0743885804742708 -0.151567132074179 ENSG00000160058 BSDC1
ENST00000530753 0.418480226498383 0.0892672079594021 -0.145723949928358 ENSG00000160058 BSDC1
ENST00000533084 0.470720239922171 0.11718857586959 -0.143005383582962 ENSG00000160058 BSDC1
ENST00000531222 0.485993714745437 0.125459915217938 -0.149316968224012 ENSG00000160058 BSDC1
ENST00000373510 0.970612913556846 0.883198748314018 -0.0200763633877127 ENSG00000160062 ZBTB8A
ENST00000341885 0.997778495198202 0.989012017862563 -0.00085630358886129 ENSG00000176261 ZBTB8OS
ENST00000468695 0.958375374553354 0.844322965894863 -0.0123476304904779 ENSG00000176261 ZBTB8OS
ENST00000492007 0.966569331093238 0.868481617324062 -0.0104283997065485 ENSG00000176261 ZBTB8OS
ENST00000373506 0.963373039186187 0.858000202383937 -0.0112945758363111 ENSG00000176261 ZBTB8OS
ENST00000467652 0.909241734434517 0.696959942250985 -0.0311430739457773 ENSG00000176261 ZBTB8OS
ENST00000498691 0.853831831731168 0.564377199405892 -0.0412821380417454 ENSG00000176261 ZBTB8OS
ENST00000478041 0.956881316264978 0.838665044494367 -0.012947951095489 ENSG00000176261 ZBTB8OS
ENST00000473294 0.958063764721881 0.842435909738946 -0.0126293478259207 ENSG00000176261 ZBTB8OS
ENST00000436661 0.956574097833808 0.836896583976634 -0.0130641923406339 ENSG00000176261 ZBTB8OS
ENST00000373501 0.956567061266507 0.836783097570797 -0.013067382257748 ENSG00000176261 ZBTB8OS
ENST00000476493 0.962050733451549 0.85451157637753 -0.0116310263445503 ENSG00000176261 ZBTB8OS
ENST00000465588 0.959069699988572 0.845809853892818 -0.0123664999085713 ENSG00000176261 ZBTB8OS
ENST00000483138 0.998553302342318 0.992640629013795 -0.000663404072888261 ENSG00000176261 ZBTB8OS
ENST00000479075 0.998572658048287 0.992738698550366 0.000664698380491912 ENSG00000176261 ZBTB8OS
ENST00000473383 0.96679342049215 0.869396741390922 -0.0164719606738845 ENSG00000176261 ZBTB8OS
ENST00000466361 0.975178195254261 0.897989803303323 -0.0097458709108168 ENSG00000176261 ZBTB8OS
ENST00000414241 0.329340715190604 0.0541476821126741 -0.104721514834867 ENSG00000162521 RBBP4
ENST00000373493 0.291813629947119 0.043407753019335 -0.112772641387613 ENSG00000162521 RBBP4
ENST00000527118 0.378376147485247 0.0724488804875903 -0.105180013976044 ENSG00000162521 RBBP4
ENST00000401893 0.537724665263933 0.159571929366335 -0.083707418190321 ENSG00000162521 RBBP4
ENST00000524393 0.38930610639386 0.0767790644354837 -0.10272497654901 ENSG00000162521 RBBP4
ENST00000526193 0.476617227451013 0.120285389914004 -0.0907164544577101 ENSG00000162521 RBBP4
ENST00000492348 0.381589991641857 0.0736657679482549 -0.100581266262578 ENSG00000162521 RBBP4
ENST00000544435 0.381589991641857 0.0736657679482549 -0.100581266262578 ENSG00000162521 RBBP4
ENST00000525506 0.868565439192482 0.596064033214874 -0.039382661747527 ENSG00000162521 RBBP4
ENST00000465780 0.612635173339571 0.218943770376237 -0.106814944574097 ENSG00000162521 RBBP4
ENST00000373485 0.435446239869783 0.0977319026511266 -0.0944728624873316 ENSG00000162521 RBBP4
ENST00000477563 0.663663308125528 0.268222577201299 -0.0668993564033527 ENSG00000162521 RBBP4
ENST00000458695 0.459570810397357 0.111206968098798 -0.0882560003609549 ENSG00000162521 RBBP4
ENST00000490500 0.990348906317065 0.959909532721726 -0.00400651245657296 ENSG00000162521 RBBP4
ENST00000445722 0.943364833395667 0.792067167623446 -0.0179178952524575 ENSG00000162521 RBBP4
ENST00000475321 0.67211420136708 0.27769061843384 -0.0874117463253749 ENSG00000162521 RBBP4
ENST00000531983 0.499965927777607 0.134566097709664 -0.140585722398495 ENSG00000162521 RBBP4
ENST00000463378 0.520137293678493 0.147098067834676 -0.105669478799804 ENSG00000162521 RBBP4
ENST00000460669 0.526865687446929 0.151786347838961 -0.100205375603449 ENSG00000162521 RBBP4
ENST00000482190 0.52489925203514 0.150541250421769 -0.10002914426336 ENSG00000162521 RBBP4
ENST00000373484 0.238540372855974 0.0294554397782081 -0.15335979759663 ENSG00000162520 SYNC
ENST00000409190 0.3774187453426 0.0720062594890762 -0.148350046486299 ENSG00000162520 SYNC
ENST00000401073 0.586641477388433 0.196539968481957 0.14262764973651 ENSG00000162522 KIAA1522
ENST00000373481 0.445792719845844 0.103745074756648 0.180818351093386 ENSG00000162522 KIAA1522
ENST00000294521 0.194645362631826 0.020321206445389 0.305097802655888 ENSG00000162522 KIAA1522
ENST00000373480 0.502240515359215 0.135963673600111 0.170307728737615 ENSG00000162522 KIAA1522
ENST00000469100 0.112964542615303 0.00820511740446343 0.158718992656271 ENSG00000134684 YARS
ENST00000373477 0.157488068369346 0.0140607977258758 0.139085501735386 ENSG00000134684 YARS
ENST00000490826 0.106745187717862 0.00748795525044534 0.162825440191917 ENSG00000134684 YARS
ENST00000487404 0.13024056611046 0.0102499506056438 0.155673853383453 ENSG00000134684 YARS
ENST00000478828 0.165289508844523 0.0152544751959047 0.141554329806237 ENSG00000134684 YARS
ENST00000481895 0.228558786080102 0.0271944980881058 0.135675210575961 ENSG00000134684 YARS
ENST00000466052 0.349978726701227 0.0616594912001047 0.114631274206278 ENSG00000134684 YARS
ENST00000470377 0.215534608111928 0.0243611651534631 0.151901529786221 ENSG00000134684 YARS
ENST00000472692 0.917604173764543 0.718903736530522 0.0323778433581287 ENSG00000134684 YARS
ENST00000530710 0.697829966084028 0.307935683869571 0.0918079268118838 ENSG00000116497 S100PBP
ENST00000373476 0.876235022711071 0.614970429461628 -0.0334713810727911 ENSG00000116497 S100PBP
ENST00000373475 0.875962769447645 0.614359018685162 -0.0336273926572041 ENSG00000116497 S100PBP
ENST00000529027 0.985156629855258 0.93769748492306 0.00741034458677293 ENSG00000116497 S100PBP
ENST00000531123 0.950324021475407 0.818228310134323 -0.0159311918353245 ENSG00000116497 S100PBP
ENST00000398243 0.637787375079295 0.243308074552813 0.0860531445510126 ENSG00000116497 S100PBP
ENST00000356689 0.811384838426793 0.478586284554889 0.0503689319416844 ENSG00000116497 S100PBP
ENST00000526230 0.953872720628551 0.829441765080672 0.0202682130034534 ENSG00000116497 S100PBP
ENST00000531256 0.937626297625824 0.773946998816332 0.0269106802380207 ENSG00000116497 S100PBP
ENST00000477248 0.995792436383741 0.980717657561324 0.0031334255244396 ENSG00000116497 S100PBP
ENST00000482212 0.950324021475407 0.818412605573126 0.0213380607793328 ENSG00000116497 S100PBP
ENST00000530552 0.364413142223126 0.0668825888855504 0.240071555081906 ENSG00000116497 S100PBP
ENST00000525203 0.817903515608413 0.491868254374997 -0.0740024658301434 ENSG00000116497 S100PBP
ENST00000524535 0.924330475705803 0.736836619416651 -0.0367469539208884 ENSG00000116497 S100PBP
ENST00000527692 0.594691963931285 0.203480001936536 -0.171278126295378 ENSG00000116497 S100PBP
ENST00000475486 0.596308264896574 0.204952203484525 -0.170807795315143 ENSG00000116497 S100PBP
ENST00000373456 0.655461639756511 0.259777319959305 -0.086209558586557 ENSG00000116514 RNF19B
ENST00000356990 0.655017179717902 0.259233251157143 -0.086264097000126 ENSG00000116514 RNF19B
ENST00000235150 0.655095639265583 0.25938611455009 -0.0866178986017986 ENSG00000116514 RNF19B
ENST00000427524 0.486973563362532 0.126268745137288 0.0771899195126073 ENSG00000236065 RP1-117O3.2
ENST00000373449 0.435708268741012 0.0979209739235763 0.0861511839829359 ENSG00000004455 AK2
ENST00000548033 0.382835051012113 0.0742497108897968 0.0938752578331346 ENSG00000004455 AK2
ENST00000482191 0.991936789901739 0.966323900781629 -0.00290602546906142 ENSG00000004455 AK2
ENST00000491241 0.692857758972546 0.302084537537901 0.076861399261242 ENSG00000004455 AK2
ENST00000467905 0.229828094029014 0.0274217120551735 0.122172627845879 ENSG00000004455 AK2
ENST00000354858 0.210514665935338 0.0233780963336063 0.127202869683528 ENSG00000004455 AK2
ENST00000480134 0.210503307088797 0.0233665743860781 0.127200690707834 ENSG00000004455 AK2
ENST00000550338 0.201604728825921 0.0215922224312159 0.128777843078888 ENSG00000004455 AK2
ENST00000469238 0.10596337881634 0.00737743421606595 0.176747787479806 ENSG00000004455 AK2
ENST00000466029 0.102374741526584 0.0069467282778206 0.175595439114117 ENSG00000004455 AK2
ENST00000487289 0.180434232208746 0.0176705596993735 0.140092793005261 ENSG00000004455 AK2
ENST00000548559 0.415034034670668 0.0875980113764949 0.104668277231299 ENSG00000004455 AK2
ENST00000551979 0.560741889849606 0.175902090739642 0.0924941387768812 ENSG00000004455 AK2
ENST00000478635 0.000980995581695837 1.20779209784713e-05 0.578041078162507 ENSG00000142920 ADC
ENST00000358680 0.000565511415110899 6.17866088025788e-06 0.571344164865903 ENSG00000142920 ADC
ENST00000294517 0.000836808082580077 9.98756426045651e-06 0.509839292772955 ENSG00000142920 ADC
ENST00000481886 0.00101245345246621 1.25752954161602e-05 0.502200719694976 ENSG00000142920 ADC
ENST00000475935 0.00101245345246621 1.25752954161602e-05 0.502200719694976 ENSG00000142920 ADC
ENST00000462920 0.0018274709543202 2.65889813703287e-05 0.564325662302701 ENSG00000142920 ADC
ENST00000471119 0.00101245345246621 1.25752954161602e-05 0.502200719694976 ENSG00000142920 ADC
ENST00000477570 0.000726267700866458 8.44168344381429e-06 0.570748808153576 ENSG00000142920 ADC
ENST00000483027 0.000691304969410949 7.92256625963572e-06 0.577593094812143 ENSG00000142920 ADC
ENST00000492420 0.000737289038719629 8.60318607252047e-06 0.587563375165328 ENSG00000142920 ADC
ENST00000398167 0.00101245345246621 1.25752954161602e-05 0.502200719694976 ENSG00000142920 ADC
ENST00000373443 0.00101245345246621 1.25752954161602e-05 0.502200719694976 ENSG00000142920 ADC
ENST00000497710 0.00200552849315223 2.96520461023586e-05 0.561095693049262 ENSG00000142920 ADC
ENST00000473089 0.000726267700866458 8.44168344381429e-06 0.570748808153576 ENSG00000142920 ADC
ENST00000484656 0.00145555090712355 1.98194708637057e-05 0.493326176962062 ENSG00000142920 ADC
ENST00000373440 0.000445810675721094 4.53063379554873e-06 0.587050255004767 ENSG00000142920 ADC
ENST00000373441 0.00102529357813274 1.27812210752816e-05 0.51093156905206 ENSG00000142920 ADC
ENST00000478204 0.00113124229440138 1.45529036523492e-05 0.504042359117354 ENSG00000142920 ADC
ENST00000291416 0.88338349261871 0.631952003616055 -0.0435914230306438 ENSG00000116525 TRIM62
ENST00000543586 0.984745093984108 0.935101882915687 0.0081249350376499 ENSG00000116525 TRIM62
ENST00000485148 0.950929750844172 0.820245907217702 -0.0243966876726808 ENSG00000116525 TRIM62
ENST00000483388 0.966446897498783 0.867810552294648 0.0204104712017676 ENSG00000160094 ZNF362
ENST00000539719 0.999487103755032 0.997875334478903 0.000287965921825653 ENSG00000160094 ZNF362
ENST00000490959 0.822925071047193 0.501253521387472 0.0850819508180111 ENSG00000160094 ZNF362
ENST00000373428 0.898895024955312 0.668318080222209 -0.0500062421471146 ENSG00000160094 ZNF362
ENST00000588828 0.372966330154831 0.0702371885100559 -0.183983995719964 ENSG00000225313 RP11-415J8.3
ENST00000457957 0.399796841489237 0.0811140528274925 -0.176098506519344 ENSG00000225313 RP11-415J8.3
ENST00000587696 0.368204150634441 0.0683730032845702 -0.185062605911424 ENSG00000225313 RP11-415J8.3
ENST00000431992 0.354920817061772 0.0633818845028225 -0.12145902426168 ENSG00000134686 PHC2
ENST00000485928 0.347925049079487 0.0608437794763713 -0.123162101854754 ENSG00000134686 PHC2
ENST00000373418 0.346294941677295 0.060323417423026 -0.123451607172745 ENSG00000134686 PHC2
ENST00000373422 0.345662205651055 0.0601474346485338 -0.123322384149711 ENSG00000134686 PHC2
ENST00000257118 0.355294268248262 0.0635385508643078 -0.121453689097208 ENSG00000134686 PHC2
ENST00000419414 0.603798646277758 0.211388198929351 -0.0825781763604771 ENSG00000134686 PHC2
ENST00000467894 0.584043589318282 0.194185591070755 -0.0879083756700514 ENSG00000134686 PHC2
ENST00000373416 0.556688851543336 0.173045957143154 -0.0956396921120959 ENSG00000134686 PHC2
ENST00000486897 0.660878311669504 0.265294914795805 -0.0860275496442885 ENSG00000134686 PHC2
ENST00000493483 0.664743080539892 0.269562379649089 -0.0850201675186815 ENSG00000134686 PHC2
ENST00000473158 0.882242674237297 0.628158675679821 -0.0456902862213964 ENSG00000134686 PHC2
ENST00000583214 0.938784315247717 0.778620603929099 -0.0386449146440756 ENSG00000266239 MIR3605
ENST00000361328 0.927980243385293 0.747379672739957 -0.0409689587155412 ENSG00000121903 ZSCAN20
ENST00000373413 0.776452491150548 0.418105451789942 -0.110200425257311 ENSG00000121903 ZSCAN20
ENST00000426886 0.897510069477475 0.664996229335346 0.0249563856493468 ENSG00000163866 SMIM12
ENST00000521580 0.663657329341837 0.268160104963492 -0.0751041822749449 ENSG00000163866 SMIM12
ENST00000446026 0.536247077940976 0.158424160060656 -0.103834658369504 ENSG00000163866 SMIM12
ENST00000456842 0.649202227034917 0.253861767201857 -0.0867406407123633 ENSG00000163866 SMIM12
ENST00000423898 0.527951432445441 0.152409833336709 -0.109147511895612 ENSG00000163866 SMIM12
ENST00000417239 0.36505153692151 0.0672030769582706 -0.159992837417823 ENSG00000163866 SMIM12
ENST00000235180 0.948568160487623 0.812392162452583 -0.0332845716807152 ENSG00000116544 DLGAP3
ENST00000373347 0.995358534056643 0.977910077797392 0.00368568561546381 ENSG00000116544 DLGAP3
ENST00000417456 0.788499909651975 0.440114403145177 -0.0681492569628087 ENSG00000241014 RP11-244H3.1
ENST00000311990 0.986502205579169 0.94243235552168 -0.00877793443339988 ENSG00000241014 RP11-244H3.1
ENST00000487874 0.167022282007427 0.015503667310933 -0.160771543218864 ENSG00000271741 RP11-244H3.4
ENST00000373337 0.771338487581257 0.409163928190545 -0.0897477035868528 ENSG00000243749 ZMYM6NB
ENST00000373340 0.16323412787891 0.0149139451505133 -0.160609381651362 ENSG00000163867 ZMYM6
ENST00000493328 0.158445528412881 0.0141807319664693 -0.172465041951315 ENSG00000163867 ZMYM6
ENST00000357182 0.173583379866049 0.0165467274526464 -0.166366801859064 ENSG00000163867 ZMYM6
ENST00000466345 0.377379567198738 0.0719674571668442 -0.218230803726182 ENSG00000163867 ZMYM6
ENST00000472971 0.991762478755756 0.965445416613322 0.00589234473849959 ENSG00000163867 ZMYM6
ENST00000415531 0.518704452959109 0.146070512278209 -0.131222899224682 ENSG00000163867 ZMYM6
ENST00000317538 0.433181685717791 0.0965626641756167 -0.1498075893203 ENSG00000163867 ZMYM6
ENST00000460607 0.410562141788788 0.0856675265641674 -0.155260491750389 ENSG00000163867 ZMYM6
ENST00000373333 0.445839758506236 0.103787521898476 -0.155365683927606 ENSG00000163867 ZMYM6
ENST00000471566 0.792264287723571 0.44580591629823 -0.08462612798101 ENSG00000163867 ZMYM6
ENST00000417119 0.406967308424912 0.0841950115548552 -0.159223888347267 ENSG00000197056 ZMYM1
ENST00000359858 0.529475048201044 0.153523950664325 -0.126272114432514 ENSG00000197056 ZMYM1
ENST00000466390 0.591508870857743 0.201067252003999 -0.142780439783445 ENSG00000197056 ZMYM1
ENST00000488455 0.62829732020071 0.234110003900348 -0.105796258446682 ENSG00000197056 ZMYM1
ENST00000475654 0.435544287329514 0.0978091500740524 -0.156780982264647 ENSG00000197056 ZMYM1
ENST00000373329 0.529690921446657 0.153636808336907 -0.12627444416044 ENSG00000197056 ZMYM1
ENST00000373330 0.529788247046657 0.153688250363005 -0.126262333735824 ENSG00000197056 ZMYM1
ENST00000471991 0.989265618317371 0.954924187410889 0.00595173398247478 ENSG00000116560 SFPQ
ENST00000468598 0.820238894656678 0.496134803844376 -0.0606779443908242 ENSG00000116560 SFPQ
ENST00000460428 0.731860926560263 0.351330301717357 -0.0651693559993029 ENSG00000116560 SFPQ
ENST00000470472 0.725001018617821 0.341665042877743 -0.0631949267474717 ENSG00000116560 SFPQ
ENST00000466745 0.772639743005947 0.411382487350201 -0.0663015814163306 ENSG00000116560 SFPQ
ENST00000466213 0.787949149619158 0.439257326647387 -0.0634093585240291 ENSG00000116560 SFPQ
ENST00000490668 0.81581353829464 0.487103822712664 -0.0621899414568065 ENSG00000116560 SFPQ
ENST00000485365 0.784752884364138 0.431808892702277 -0.0688211165172744 ENSG00000116560 SFPQ
ENST00000485454 0.384955203406554 0.0750233856884952 -0.171046473834815 ENSG00000116560 SFPQ
ENST00000357214 0.723570700003278 0.339562069225505 -0.0549115344840724 ENSG00000116560 SFPQ
ENST00000373297 0.963386972432884 0.858155485794574 0.0133815150495024 ENSG00000146463 ZMYM4
ENST00000314607 0.963386972432884 0.858155485794574 0.0133815150495024 ENSG00000146463 ZMYM4
ENST00000441447 0.997411101952159 0.987643103825577 0.00152995555207529 ENSG00000146463 ZMYM4
ENST00000432683 0.932279579753372 0.758939956708409 -0.0306914715220655 ENSG00000227409 ZMYM4-AS1
ENST00000457946 0.956762673314593 0.838072946010271 0.0146360959984172 ENSG00000146463 ZMYM4
ENST00000482131 0.961753973685458 0.853660127389902 0.020224665402698 ENSG00000146463 ZMYM4
ENST00000470175 0.910441428357091 0.700580728231102 0.0471051746202796 ENSG00000146463 ZMYM4
ENST00000492456 0.902805251433414 0.678676349674689 -0.0509161742129756 ENSG00000146463 ZMYM4
ENST00000325722 0.993544841565521 0.97182530919403 0.00182398793243602 ENSG00000142687 KIAA0319L
ENST00000373266 0.989497013459121 0.955566843226804 -0.00397596019405863 ENSG00000142687 KIAA0319L
ENST00000426982 0.95921248859452 0.846294440408716 0.0101282152537297 ENSG00000142687 KIAA0319L
ENST00000461312 0.827711846929315 0.511498572224627 -0.0522665272108224 ENSG00000142687 KIAA0319L
ENST00000485551 0.968759458553303 0.876621895823947 -0.0103909867852614 ENSG00000142687 KIAA0319L
ENST00000473423 0.68851751466628 0.296735547338529 -0.131917254446335 ENSG00000142687 KIAA0319L
ENST00000473844 0.853195698889051 0.562649562094308 0.0579118170766405 ENSG00000142687 KIAA0319L
ENST00000474856 0.900186268131921 0.671474551209718 0.0485126455334357 ENSG00000142687 KIAA0319L
ENST00000492544 0.872513646762918 0.606398604935788 0.0658654740795149 ENSG00000142687 KIAA0319L
ENST00000440579 0.93833120833061 0.777554823416931 0.0183375598118359 ENSG00000142687 KIAA0319L
ENST00000467109 0.513250476810811 0.142525920359527 0.206083642324935 ENSG00000142687 KIAA0319L
ENST00000431916 0.985510352944175 0.939682638134204 0.00586286616122106 ENSG00000142687 KIAA0319L
ENST00000482929 0.898239667387644 0.666735969086446 0.0309212987295878 ENSG00000142687 KIAA0319L
ENST00000478463 0.969758969575014 0.880271801293826 0.0115556385869741 ENSG00000142687 KIAA0319L
ENST00000470388 0.96902398770051 0.877165565691155 0.0118557321354599 ENSG00000142687 KIAA0319L
ENST00000492888 0.900160795902443 0.671374691106717 0.033544889902567 ENSG00000142687 KIAA0319L
ENST00000469892 0.941393235450368 0.785639267407277 0.0221565901461855 ENSG00000142687 KIAA0319L
ENST00000494948 0.878112711360111 0.618723201265438 0.0427760441683349 ENSG00000142687 KIAA0319L
ENST00000476329 0.879016131236008 0.620586701658249 -0.0427558073299575 ENSG00000142687 KIAA0319L
ENST00000373253 0.846359746667259 0.547054007205465 0.0492061480338358 ENSG00000020129 NCDN
ENST00000356090 0.876934355345051 0.616724437509405 0.0409237404981503 ENSG00000020129 NCDN
ENST00000373243 0.880508641186721 0.624093615326548 0.0400927699982403 ENSG00000020129 NCDN
ENST00000459931 0.686004739700786 0.293796052399193 0.121028138097357 ENSG00000020129 NCDN
ENST00000437806 0.857163096289047 0.571779427955999 0.0661453376099765 ENSG00000020129 NCDN
ENST00000423723 0.868935773464256 0.597183655184243 0.0506105532954798 ENSG00000020129 NCDN
ENST00000444348 0.867297091024956 0.593399757099781 -0.0731297932263418 ENSG00000239636 RP4-728D4.2
ENST00000373235 0.971733675200924 0.886441916007965 0.0185170599116357 ENSG00000116819 TFAP2E
ENST00000373237 0.998492930870487 0.992068501099178 0.000644387909289349 ENSG00000126067 PSMB2
ENST00000270815 0.822092169516828 0.499801424560963 0.0684386501705015 ENSG00000142686 C1orf216
ENST00000453178 0.926344224392175 0.742310472690213 -0.045507289974208 ENSG00000142686 C1orf216
ENST00000251195 0.463783448701538 0.113259167914229 -0.2072039852567 ENSG00000092853 CLSPN
ENST00000318121 0.480611465267012 0.122666433717722 -0.204550950546754 ENSG00000092853 CLSPN
ENST00000373220 0.480611465267012 0.122666433717722 -0.204550950546754 ENSG00000092853 CLSPN
ENST00000520551 0.480611465267012 0.122666433717722 -0.204550950546754 ENSG00000092853 CLSPN
ENST00000373210 0.38914977200441 0.076724148427465 -0.158172333064115 ENSG00000134698 AGO4
ENST00000488778 0.312641996568717 0.0492495903854545 -0.23769827653321 ENSG00000134698 AGO4
ENST00000496257 0.932452053708927 0.759276714646652 -0.0396450646157221 ENSG00000134698 AGO4
ENST00000373206 0.699388429601907 0.309659373728308 -0.0786314270447724 ENSG00000092847 AGO1
ENST00000373204 0.640849735421712 0.246101950832036 -0.0858402821544916 ENSG00000092847 AGO1
ENST00000324350 0.762838454437878 0.395590146587534 0.0575474811534936 ENSG00000126070 AGO3
ENST00000373191 0.809184708558536 0.474306643594981 0.0449769333734003 ENSG00000126070 AGO3
ENST00000397828 0.709786892671898 0.321478206505095 0.0675030327012741 ENSG00000126070 AGO3
ENST00000246314 0.646227314372973 0.251106398661369 0.0732664656346236 ENSG00000126070 AGO3
ENST00000491443 0.660842830910045 0.265265651673152 0.0881036452482616 ENSG00000126070 AGO3
ENST00000466576 0.645927806343206 0.250726327815303 0.103591007159784 ENSG00000271554 RP4-665N4.8
ENST00000479395 0.359953496778393 0.065337587641459 0.234678558157469 ENSG00000271554 RP4-665N4.8
ENST00000471099 0.922165751016786 0.731384936472441 -0.0330519191760959 ENSG00000126070 AGO3
ENST00000373178 0.702424497144791 0.312884813489753 0.089246373849251 ENSG00000116863 ADPRHL2
ENST00000373166 0.414665718240037 0.0874564879112051 -0.102888410173418 ENSG00000054116 TRAPPC3
ENST00000462715 0.747245301580783 0.372448825175269 -0.0602704695333438 ENSG00000054116 TRAPPC3
ENST00000373163 0.380454060315613 0.0732396728390436 -0.10736373917733 ENSG00000054116 TRAPPC3
ENST00000373162 0.344233915932594 0.0596002240362187 -0.110764850543834 ENSG00000054116 TRAPPC3
ENST00000469757 0.511238292541572 0.141193098766061 -0.0898140061857716 ENSG00000054116 TRAPPC3
ENST00000373159 0.400718890997603 0.0814862723415461 -0.11465355538951 ENSG00000054116 TRAPPC3
ENST00000497251 0.615268636574403 0.22147448024807 -0.0878181097593507 ENSG00000054116 TRAPPC3
ENST00000429533 0.955544383826088 0.834400671844403 -0.0153837564514801 ENSG00000116871 MAP7D1
ENST00000316156 0.750404500605201 0.377343319069736 -0.0677094585914112 ENSG00000116871 MAP7D1
ENST00000527764 0.767313704448738 0.402952009950945 0.0636890960533832 ENSG00000116871 MAP7D1
ENST00000373150 0.7490187965327 0.374974856230633 -0.0680413198062257 ENSG00000116871 MAP7D1
ENST00000373151 0.749023352946224 0.374990075349574 -0.0680410149471391 ENSG00000116871 MAP7D1
ENST00000530729 0.965692922614119 0.865122184492106 0.0134767581164486 ENSG00000116871 MAP7D1
ENST00000462118 0.667665461570206 0.272689089050725 -0.104228355019131 ENSG00000116871 MAP7D1
ENST00000474796 0.483840449147364 0.124247937809174 -0.135137799522283 ENSG00000116871 MAP7D1
ENST00000530975 0.63518247350728 0.240743370341368 -0.124668563792763 ENSG00000116871 MAP7D1
ENST00000487131 0.770847538666344 0.408116706314141 -0.085550358377102 ENSG00000116871 MAP7D1
ENST00000373148 0.730911173819425 0.349750051359512 -0.0858425338028396 ENSG00000116871 MAP7D1
ENST00000532131 0.889805319578865 0.646020001022303 -0.0490579867319747 ENSG00000116871 MAP7D1
ENST00000487114 0.7738335406789 0.41323093849283 -0.0775485031112351 ENSG00000116871 MAP7D1
ENST00000354618 0.812782020236746 0.48057381751163 -0.0364875476586494 ENSG00000054118 THRAP3
ENST00000469141 0.864317662928775 0.587024305422016 -0.0286291251816618 ENSG00000054118 THRAP3
ENST00000478853 0.83696164615854 0.529567935870835 0.0528165819207002 ENSG00000054118 THRAP3
ENST00000466743 0.676231050214823 0.281807517258632 -0.0770537136946931 ENSG00000054118 THRAP3
ENST00000373139 0.202744364584189 0.021808795324071 -0.28260283118522 ENSG00000214193 SH3D21
ENST00000453908 0.419794668042661 0.0898302249405936 -0.18852130063564 ENSG00000214193 SH3D21
ENST00000426732 0.419794668042661 0.0898302249405936 -0.18852130063564 ENSG00000214193 SH3D21
ENST00000312808 0.539931292980693 0.161156144431939 -0.158871763018329 ENSG00000214193 SH3D21
ENST00000505871 0.562269823592223 0.176893526046093 -0.152772390047465 ENSG00000214193 SH3D21
ENST00000480549 0.604342582672538 0.211676764400446 -0.109116421829885 ENSG00000214193 SH3D21
ENST00000496636 0.884799441027132 0.635297869125281 -0.0654352877097796 ENSG00000214193 SH3D21
ENST00000508854 0.74145403540759 0.364033678955841 0.127968747921272 ENSG00000214193 SH3D21
ENST00000474766 0.94834013061138 0.811442797571304 0.0256622114232257 ENSG00000214193 SH3D21
ENST00000270824 0.924797321530685 0.738580339608804 -0.0404524216646934 ENSG00000142694 EVA1B
ENST00000490466 0.774997611516467 0.41601506126574 -0.102419330345215 ENSG00000142694 EVA1B
ENST00000359297 0.851426168660985 0.558836887628484 0.0338625853462206 ENSG00000196182 STK40
ENST00000373129 0.680574304675578 0.287228363425878 0.0556918248854297 ENSG00000196182 STK40
ENST00000373130 0.680574304675578 0.287228363425878 0.0556918248854297 ENSG00000196182 STK40
ENST00000373132 0.680623962214211 0.287289941714266 0.0556910457531792 ENSG00000196182 STK40
ENST00000460417 0.989608392361158 0.9561137061936 -0.00387333336038392 ENSG00000196182 STK40
ENST00000473733 0.851766751922266 0.559772965839153 -0.0451387935716496 ENSG00000196182 STK40
ENST00000482458 0.828569085195651 0.512758191232918 0.0414355493589254 ENSG00000196182 STK40
ENST00000460017 0.621072545469086 0.22719188303196 0.0824098252480658 ENSG00000196182 STK40
ENST00000476041 0.884675758056393 0.634941849303271 -0.0425623784263016 ENSG00000181817 LSM10
ENST00000315732 0.944201280899799 0.795874574212937 -0.023572963725764 ENSG00000181817 LSM10
ENST00000489912 0.993631692524629 0.972414364367786 0.00329730369317148 ENSG00000181817 LSM10
ENST00000373116 0.954013756789641 0.829679494913143 0.016051385599921 ENSG00000116898 MRPS15
ENST00000488606 0.720681211347064 0.335136004848269 -0.0942598795262364 ENSG00000116898 MRPS15
ENST00000477040 0.748297092450643 0.374015462728032 0.101677554912349 ENSG00000116898 MRPS15
ENST00000462067 0.963344295540248 0.85790987009548 0.0133734765356097 ENSG00000116898 MRPS15
ENST00000373106 0.772938204745465 0.411893007850775 -0.0854969709066134 ENSG00000119535 CSF3R
ENST00000373104 0.772938204745465 0.411893007850775 -0.0854969709066134 ENSG00000119535 CSF3R
ENST00000373103 0.772938204745465 0.411893007850775 -0.0854969709066134 ENSG00000119535 CSF3R
ENST00000480825 0.953398492460351 0.827654295921466 -0.0240272544102148 ENSG00000119535 CSF3R
ENST00000361632 0.772294720182094 0.410325179980682 -0.0858834337482532 ENSG00000119535 CSF3R
ENST00000464465 0.877364642307403 0.6176072881377 0.0584750658284851 ENSG00000119535 CSF3R
ENST00000331941 0.866002779360901 0.590574562818735 -0.0573373713473335 ENSG00000119535 CSF3R
ENST00000487540 0.906279407643022 0.688669226360277 0.0461498632109147 ENSG00000119535 CSF3R
ENST00000338937 0.866000456632118 0.59028403761596 -0.0573332772368551 ENSG00000119535 CSF3R
ENST00000418048 0.866000456632118 0.59028403761596 -0.0573332772368551 ENSG00000119535 CSF3R
ENST00000440588 0.857596127646692 0.573266506721367 -0.0600175900853855 ENSG00000119535 CSF3R
ENST00000484762 0.997518813640834 0.988070139030904 0.00197903675301063 ENSG00000119535 CSF3R
ENST00000466138 0.958308494347753 0.844089629857276 -0.0272044048953685 ENSG00000119535 CSF3R
ENST00000464365 0.866442308069301 0.591545728226846 -0.0617809962832066 ENSG00000119535 CSF3R
ENST00000469380 0.762488512126199 0.394363511721102 -0.119929450268152 ENSG00000119535 CSF3R
ENST00000526980 0.673776141378227 0.279390545175554 -0.102069073716775 ENSG00000119535 CSF3R
ENST00000489551 0.665307861140975 0.270110856842859 -0.104833872274467 ENSG00000119535 CSF3R
ENST00000533491 0.7189541058779 0.333029447400703 -0.0981633677871053 ENSG00000119535 CSF3R
ENST00000424989 0.16068057681211 0.0145248801463226 -0.298700808547982 ENSG00000233621 LINC01137
ENST00000373087 0.844042837931687 0.543241734264861 -0.0417420708775242 ENSG00000163874 ZC3H12A
ENST00000472312 0.987610884329952 0.948028070691049 0.00477649106808223 ENSG00000163874 ZC3H12A
ENST00000471012 0.975290142104133 0.898335121432707 -0.0109328105976624 ENSG00000163874 ZC3H12A
ENST00000373075 0.0548557965485695 0.00263889872054886 -0.184741105299291 ENSG00000163875 MEAF6
ENST00000296214 0.0402613230342741 0.00167310215307177 -0.196127908694123 ENSG00000163875 MEAF6
ENST00000373074 0.0363536292242056 0.00144780853651994 -0.19786826394088 ENSG00000163875 MEAF6
ENST00000475828 0.0376812692687749 0.00152487547059874 -0.196892390037578 ENSG00000163875 MEAF6
ENST00000487788 0.0365957480668773 0.00146257591034708 -0.198201341730286 ENSG00000163875 MEAF6
ENST00000373073 0.0506106813688572 0.00233368671242842 -0.201988339805428 ENSG00000163875 MEAF6
ENST00000487792 0.0499328845860975 0.00228094950423068 -0.207294620402963 ENSG00000163875 MEAF6
ENST00000448519 0.0935479311500692 0.0059808513860933 -0.190466448252772 ENSG00000163875 MEAF6
ENST00000485039 0.291220469533416 0.0432763733047955 -0.165216709273816 ENSG00000163875 MEAF6
ENST00000296215 0.369969673703438 0.069040351605418 -0.124019267912105 ENSG00000163877 SNIP1
ENST00000468040 0.897906399504341 0.666200164885325 -0.036500604350322 ENSG00000163877 SNIP1
ENST00000493916 0.928617471503761 0.749198588749127 -0.0367876142019775 ENSG00000163877 SNIP1
ENST00000296218 0.584387581216383 0.194493266912989 0.175600209173607 ENSG00000163879 DNALI1
ENST00000497858 0.516888324379314 0.14485470875353 0.197613657216351 ENSG00000163879 DNALI1
ENST00000490029 0.959069694035034 0.845765923282869 -0.0179473336538388 ENSG00000134697 GNL2
ENST00000373062 0.808793154287501 0.473540811306265 0.043148220698376 ENSG00000134697 GNL2
ENST00000462812 0.99789831652714 0.989644349241201 -0.00101058101157476 ENSG00000134697 GNL2
ENST00000479255 0.883472199696 0.632277761342276 0.0412871781957481 ENSG00000134697 GNL2
ENST00000538069 0.614027972179011 0.220337965352078 0.104877054351929 ENSG00000134697 GNL2
ENST00000469191 0.543299334824096 0.163327944369665 0.126895104491894 ENSG00000134697 GNL2
ENST00000489146 0.908932008651255 0.695932129869806 -0.0432980722113458 ENSG00000134697 GNL2
ENST00000463351 0.997293470184304 0.987273643779086 -0.00143503150460404 ENSG00000134697 GNL2
ENST00000488496 0.976038621622716 0.901238652037673 -0.0113495802537819 ENSG00000134697 GNL2
ENST00000358011 0.979014459464195 0.912100078930815 -0.00954184300358396 ENSG00000116922 C1orf109
ENST00000494120 0.970868842914511 0.883953218437823 -0.0126106183340143 ENSG00000116922 C1orf109
ENST00000609516 0.895988210047904 0.66117291629023 -0.046909816144261 ENSG00000116922 C1orf109
ENST00000464178 0.93593650929481 0.769618079222445 -0.0296147532253429 ENSG00000116922 C1orf109
ENST00000464085 0.958245353754785 0.84337490974669 0.0188956725793723 ENSG00000116922 C1orf109
ENST00000491981 0.977944213205734 0.907626463844776 0.0112376615328952 ENSG00000116922 C1orf109
ENST00000461359 0.926179107951756 0.742015901500108 -0.0327660213256977 ENSG00000116922 C1orf109
ENST00000477060 0.950915985038821 0.820194219907331 -0.0229951603060871 ENSG00000116922 C1orf109
ENST00000486637 0.999709156820842 0.998549874226255 0.000188186758076582 ENSG00000116922 C1orf109
ENST00000491797 0.88117922793885 0.625714485159001 0.056081132279022 ENSG00000116922 C1orf109
ENST00000488137 0.828919031032564 0.51332732994331 0.0755548326961062 ENSG00000116922 C1orf109
ENST00000472584 0.789092322733556 0.440823955110408 0.0914004765565419 ENSG00000116922 C1orf109
ENST00000373045 0.842286014614105 0.539957063988446 -0.0845670774224015 ENSG00000185090 MANEAL
ENST00000397631 0.842286014614105 0.539957063988446 -0.0845670774224015 ENSG00000185090 MANEAL
ENST00000329006 0.841754920708212 0.538963447009559 -0.0869639479264925 ENSG00000185090 MANEAL
ENST00000373044 0.582778260110938 0.193099646545125 -0.0848096697029993 ENSG00000196449 YRDC
ENST00000373043 0.584294337936953 0.194389055370758 -0.124172323085167 ENSG00000197982 C1orf122
ENST00000419397 0.444864260869497 0.103170656308588 -0.173787044409202 ENSG00000197982 C1orf122
ENST00000468084 0.585210170899601 0.195087729397203 -0.128330584940833 ENSG00000197982 C1orf122
ENST00000373042 0.74143488724095 0.363913897073026 -0.0990428956825888 ENSG00000197982 C1orf122
ENST00000446260 0.749999568583688 0.376776583624923 -0.0972707470226565 ENSG00000197982 C1orf122
ENST00000373036 0.904388775986887 0.683507462915682 -0.0163748157783861 ENSG00000188786 MTF1
ENST00000448796 0.997430148535196 0.987680036375771 0.00208661973456098 ENSG00000230610 AL929472.1
ENST00000447422 0.858671351331016 0.57533882165491 -0.0756073935803689 ENSG00000235673 RP11-109P14.8
ENST00000468190 0.851191879706994 0.558251272842504 -0.0400109368722816 ENSG00000188786 MTF1
ENST00000419993 0.705428380850371 0.317340527734484 -0.120766281267316 ENSG00000230955 RP11-109P14.10
ENST00000373027 0.986727182690395 0.943632446879878 0.00422848903867716 ENSG00000204084 INPP5B
ENST00000373023 0.975290142104133 0.898366734799096 0.00763636311856092 ENSG00000204084 INPP5B
ENST00000373026 0.941770314883521 0.787068152831465 0.0163339817346967 ENSG00000204084 INPP5B
ENST00000373024 0.945943985514689 0.803781527221751 0.0150608563805364 ENSG00000204084 INPP5B
ENST00000487328 0.860109235602986 0.578156792872277 -0.0775165034002396 ENSG00000204084 INPP5B
ENST00000470364 0.739134206092231 0.361088349413279 -0.097558262683821 ENSG00000204084 INPP5B
ENST00000474758 0.797550207560264 0.45478512001187 -0.0830248635246555 ENSG00000204084 INPP5B
ENST00000458109 0.637750366843073 0.24328817864513 -0.0951446376522215 ENSG00000204084 INPP5B
ENST00000467066 0.943851564374564 0.793752073073211 0.0313538165440846 ENSG00000204084 INPP5B
ENST00000373021 0.64519942416168 0.249818158824853 0.121328063881021 ENSG00000204084 INPP5B
ENST00000491406 0.944418559875244 0.797338936454072 0.0364540284814574 ENSG00000204084 INPP5B
ENST00000373019 0.925736007356412 0.741192229988792 0.0210401535160777 ENSG00000183431 SF3A3
ENST00000448721 0.929821168131594 0.752888522760625 0.0199351870925853 ENSG00000183431 SF3A3
ENST00000487062 0.681266809253355 0.288220188642632 0.116461393337655 ENSG00000183431 SF3A3
ENST00000460925 0.601124812775839 0.209024922779376 -0.104748156232578 ENSG00000183431 SF3A3
ENST00000489537 0.903294294834967 0.680791711943628 0.0292310246337021 ENSG00000183431 SF3A3
ENST00000461869 0.943699825823798 0.793238665110688 0.0188892971808898 ENSG00000183431 SF3A3
ENST00000470585 0.937862597018446 0.774828669343375 0.0209335980768296 ENSG00000183431 SF3A3
ENST00000488934 0.730964667143352 0.349917218701163 -0.107287503848518 ENSG00000183431 SF3A3
ENST00000462258 0.879939124486982 0.622313625274814 0.040193681346503 ENSG00000183431 SF3A3
ENST00000485803 0.240334767993616 0.029866114239037 0.214184999159576 ENSG00000183386 FHL3
ENST00000373016 0.240334767993616 0.029866114239037 0.214184999159576 ENSG00000183386 FHL3
ENST00000475084 0.299399687702381 0.0453941077892912 0.197384850715675 ENSG00000183386 FHL3
ENST00000477194 0.237168277057395 0.0291839297868626 0.213531854119015 ENSG00000183386 FHL3
ENST00000483132 0.823024960216998 0.501476920268443 -0.0820443263508193 ENSG00000183386 FHL3
ENST00000483182 0.9809902709574 0.919718184884848 0.00833158032730281 ENSG00000183520 UTP11L
ENST00000486563 0.91323485229669 0.707827513592393 -0.0352785123212607 ENSG00000183520 UTP11L
ENST00000373014 0.746737467035798 0.371653783047315 0.0672816883311373 ENSG00000183520 UTP11L
ENST00000537711 0.710534050037039 0.322318704790268 0.0760596467375778 ENSG00000183520 UTP11L
ENST00000488453 0.433384428072943 0.0966787569262303 0.136503355712155 ENSG00000183520 UTP11L
ENST00000373001 0.972529419898949 0.890017592525092 0.010429352880226 ENSG00000116954 RRAGC
ENST00000474456 0.728229242424142 0.346489031812664 0.0809162036194084 ENSG00000116954 RRAGC
ENST00000493015 0.987398562603448 0.947336717659018 0.00532197850455227 ENSG00000116954 RRAGC
ENST00000496778 0.833419408899981 0.522388714031971 0.0614990286299278 ENSG00000116954 RRAGC
ENST00000433671 0.976872775462027 0.904223042498964 -0.0106275817413325 ENSG00000228436 RP5-864K19.4
ENST00000456813 0.88117922793885 0.625851520324347 -0.0397491435315536 ENSG00000228436 RP5-864K19.4
ENST00000397572 0.716621902890033 0.330569965112842 -0.0780817963662626 ENSG00000214114 MYCBP
ENST00000494695 0.456352843314479 0.109068085625962 -0.143760010803667 ENSG00000214114 MYCBP
ENST00000495043 0.367958992394923 0.0683008107842796 -0.167269023211874 ENSG00000214114 MYCBP
ENST00000489803 0.828366474887753 0.512414844088527 -0.058102901306035 ENSG00000214114 MYCBP
ENST00000454994 0.828569085195651 0.512770224862577 -0.0581481040847801 ENSG00000131233 GJA9
ENST00000489575 0.828569085195651 0.512770224862577 -0.0581481040847801 ENSG00000214114 MYCBP
ENST00000465771 0.505416373754443 0.137685565077288 -0.140071531178383 ENSG00000214114 MYCBP
ENST00000462027 0.484505235884052 0.124619165907032 -0.15360138646084 ENSG00000214114 MYCBP
ENST00000357771 0.602662584522211 0.210310760956553 0.170083971460282 ENSG00000131233 GJA9
ENST00000372990 0.573214416731854 0.185888507101914 0.165394582342272 ENSG00000158315 RHBDL2
ENST00000289248 0.671182044679524 0.276473073881815 0.134962800853774 ENSG00000158315 RHBDL2
ENST00000538156 0.671182044679524 0.276473073881815 0.134962800853774 ENSG00000158315 RHBDL2
ENST00000372985 0.621214679682712 0.227373318540884 0.149488153409656 ENSG00000158315 RHBDL2
ENST00000432648 0.0612327765126256 0.0031143947254295 -0.16518842170309 ENSG00000174574 AKIRIN1
ENST00000446189 0.0266222801552457 0.000920845667576196 -0.181693204239325 ENSG00000174574 AKIRIN1
ENST00000372984 0.0303472410878677 0.00111264877725877 -0.17970529423996 ENSG00000174574 AKIRIN1
ENST00000531822 0.144550509257087 0.0121828338900597 -0.138998542480694 ENSG00000174574 AKIRIN1
ENST00000372967 0.242749577023722 0.0304705408757853 -0.197235892360301 ENSG00000168653 NDUFS5
ENST00000372969 0.242749577023722 0.0304705408757853 -0.197235892360301 ENSG00000168653 NDUFS5
ENST00000545844 0.0169784931755219 0.000499135062661911 0.244248202508105 ENSG00000127603 MACF1
ENST00000567887 0.0169536627281622 0.000497945974077983 0.244290649404327 ENSG00000127603 MACF1
ENST00000372915 0.0169784931755219 0.000499136720582063 0.244253944168633 ENSG00000127603 MACF1
ENST00000539005 0.0169536627281622 0.000497906368737222 0.244289970058941 ENSG00000127603 MACF1
ENST00000317713 0.0169536627281622 0.000497906368737222 0.244289970058941 ENSG00000127603 MACF1
ENST00000361689 0.0169784931755219 0.000499136720582063 0.244253944168633 ENSG00000127603 MACF1
ENST00000524432 0.0514900167681615 0.00240094868053132 0.262437449911291 ENSG00000127603 MACF1
ENST00000467673 0.155603331522719 0.0137602604341303 0.260224671895369 ENSG00000127603 MACF1
ENST00000564288 0.0134397196570121 0.000362837486323697 0.241869482360401 ENSG00000127603 MACF1
ENST00000494012 0.00883242524022019 0.000200284110275058 0.35854059454201 ENSG00000127603 MACF1
ENST00000536367 0.0350713782622261 0.00137354769595857 0.308410161846078 ENSG00000127603 MACF1
ENST00000480624 0.0231581003169325 0.00076406838316245 0.32090682508238 ENSG00000127603 MACF1
ENST00000469366 0.00416795721340119 7.33294036874563e-05 0.360878467500886 ENSG00000127603 MACF1
ENST00000289890 0.125374860987024 0.00963648003965794 0.307660077226185 ENSG00000226438 RP11-420K8.1
ENST00000496804 0.0273117643978267 0.000956076296040102 0.22384917911127 ENSG00000127603 MACF1
ENST00000530262 0.014248421343648 0.000392715746493933 0.239605992002813 ENSG00000127603 MACF1
ENST00000485063 0.322312480568241 0.0520691751026679 0.191657427092509 ENSG00000127603 MACF1
ENST00000472385 0.584859614352685 0.194849632271409 0.11879955316229 ENSG00000127603 MACF1
ENST00000484393 0.220576002030318 0.0253816210948942 0.213959555454738 ENSG00000127603 MACF1
ENST00000476350 0.0134467128536377 0.00036351356805297 0.251850310830773 ENSG00000127603 MACF1
ENST00000372925 0.0177015872361051 0.000529695714306402 0.234892394580288 ENSG00000127603 MACF1
ENST00000528611 0.081879700616351 0.00489730826382393 0.298128182479661 ENSG00000127603 MACF1
ENST00000289893 0.0218825303221048 0.000702126485169895 0.230934901228971 ENSG00000127603 MACF1
ENST00000530275 0.469010784271944 0.116203937056358 0.1709833145239 ENSG00000255103 KIAA0754
ENST00000482035 0.203057289352968 0.0218720118494487 0.219298349096173 ENSG00000127603 MACF1
ENST00000473843 0.834944845441338 0.525984768869723 0.0654427084075619 ENSG00000127603 MACF1
ENST00000469490 0.510793643733871 0.140867262562423 0.120370131115065 ENSG00000127603 MACF1
ENST00000487656 0.437698540133356 0.0991981139032703 0.201227801716873 ENSG00000127603 MACF1
ENST00000360115 0.014248421343648 0.000392648301243977 0.259605182790083 ENSG00000127603 MACF1
ENST00000497964 0.0462340571018997 0.00204235568103988 0.272083952185675 ENSG00000127603 MACF1
ENST00000446276 0.0231086269845375 0.000760757961347303 0.24986478698924 ENSG00000127603 MACF1
ENST00000442046 0.017737220534759 0.000531404755423922 0.253085685590173 ENSG00000127603 MACF1
ENST00000422234 0.000977216422910502 1.2011771445163e-05 0.341325279014724 ENSG00000127603 MACF1
ENST00000462496 0.00173631678685026 2.46964364823195e-05 0.332626805718451 ENSG00000127603 MACF1
ENST00000462103 0.0400836187553985 0.00166244921374344 0.269253416167315 ENSG00000127603 MACF1
ENST00000496360 0.0464560635209618 0.00205679222354337 0.24146309366935 ENSG00000127603 MACF1
ENST00000497807 0.027314528332914 0.000956667964006899 0.255136661432129 ENSG00000127603 MACF1
ENST00000331593 0.774560211042024 0.415478529235894 0.108640309950199 ENSG00000183682 BMP8A
ENST00000331856 0.766410308027485 0.401360758431465 0.118061449372165 ENSG00000182109 RP11-69E11.4
ENST00000458207 0.232031724826407 0.0279572218032329 0.257952311353796 ENSG00000182109 RP11-69E11.4
ENST00000450157 0.350032128905794 0.0616847552701598 0.211684686272811 ENSG00000182109 RP11-69E11.4
ENST00000431553 0.349535465522325 0.0615148979737154 0.210587199385129 ENSG00000182109 RP11-69E11.4
ENST00000417869 0.223524472479203 0.0260114679971677 0.237791110645589 ENSG00000182109 RP11-69E11.4
ENST00000440190 0.210580540831704 0.0233919588626741 0.22804935300079 ENSG00000182109 RP11-69E11.4
ENST00000427240 0.370668920264019 0.0693243329008652 0.155403175796782 ENSG00000243970 PPIEL
ENST00000482028 0.342432004255096 0.0587006735880287 0.157603752808141 ENSG00000090621 PABPC4
ENST00000372856 0.650703352051729 0.255132589607331 0.0544716585991821 ENSG00000090621 PABPC4
ENST00000372857 0.649016823370356 0.253702242099847 0.0546297569554654 ENSG00000090621 PABPC4
ENST00000372858 0.522530161963152 0.148821525352593 0.0728400771827935 ENSG00000090621 PABPC4
ENST00000372862 0.51796232710164 0.145561205159338 0.0740100702639682 ENSG00000090621 PABPC4
ENST00000468476 0.519751440385809 0.146844905652547 0.105695476450842 ENSG00000090621 PABPC4
ENST00000437136 0.498956376860603 0.133867660117625 0.110163820617165 ENSG00000090621 PABPC4
ENST00000492468 0.498265410687237 0.133123863949206 0.118951495371297 ENSG00000090621 PABPC4
ENST00000530186 0.274761928305514 0.0387134253367741 0.184352730484438 ENSG00000090621 PABPC4
ENST00000421687 0.626658725189081 0.231994475010433 0.064225410885824 ENSG00000090621 PABPC4
ENST00000484555 0.81533453280805 0.485945072770815 0.0622628828838671 ENSG00000090621 PABPC4
ENST00000525045 0.846427489012985 0.547277946753533 0.0408943464929465 ENSG00000090621 PABPC4
ENST00000527718 0.772639743005947 0.411382123744708 0.0457007685014616 ENSG00000090621 PABPC4
ENST00000477556 0.851521369494479 0.559059937144455 0.0471158800539358 ENSG00000090621 PABPC4
ENST00000461578 0.908140417169685 0.694046855143501 0.03229565073913 ENSG00000090621 PABPC4
ENST00000483770 0.75817626524726 0.387664406989568 0.0695310793129625 ENSG00000090621 PABPC4
ENST00000525669 0.747438110959588 0.372750384755797 0.0535261701771316 ENSG00000090621 PABPC4
ENST00000470443 0.762161924945029 0.393927396744357 0.045259132351636 ENSG00000090621 PABPC4
ENST00000415255 0.791027846176986 0.443897471919034 0.042035035918311 ENSG00000228060 RP11-69E11.8
ENST00000513632 0.757628360851036 0.386889390529986 0.0539578844636285 ENSG00000090621 PABPC4
ENST00000525751 0.991276784769733 0.96338093350941 -0.00331119026046856 ENSG00000090621 PABPC4
ENST00000474378 0.914412525118688 0.711003558523312 0.0245212232162221 ENSG00000090621 PABPC4
ENST00000529216 0.944920098283338 0.800239984125616 -0.0179501607839732 ENSG00000090621 PABPC4
ENST00000492519 0.99270794288217 0.969078850525263 -0.00310214176589379 ENSG00000090621 PABPC4
ENST00000451091 0.794166595267695 0.449290679310772 0.0501535922815227 ENSG00000090621 PABPC4
ENST00000531243 0.988726031463223 0.952624545537728 0.00456668125851333 ENSG00000090621 PABPC4
ENST00000372844 0.983114584493448 0.926543537257731 0.0125137997194057 ENSG00000116983 HPCAL4
ENST00000470018 0.767991318692139 0.403776269659454 -0.0822749460327766 ENSG00000084072 PPIE
ENST00000485507 0.747207447614633 0.37226414579671 -0.0949758864515333 ENSG00000084072 PPIE
ENST00000324379 0.752150325095265 0.379749677231122 -0.0691990656398688 ENSG00000084072 PPIE
ENST00000356511 0.809673607669165 0.475349308678526 -0.0563362469817674 ENSG00000084072 PPIE
ENST00000456578 0.613634181621179 0.219801127666339 -0.131660171421413 ENSG00000084072 PPIE
ENST00000495526 0.752150325095265 0.379749677231122 -0.0691990656398688 ENSG00000084072 PPIE
ENST00000482751 0.752150325095265 0.379749677231122 -0.0691990656398688 ENSG00000084072 PPIE
ENST00000372830 0.809673607669165 0.475349308678526 -0.0563362469817674 ENSG00000084072 PPIE
ENST00000497370 0.685031206692788 0.292653007155263 -0.0859640544662321 ENSG00000084072 PPIE
ENST00000372835 0.774202833622128 0.41424591699737 -0.0648823338612399 ENSG00000084072 PPIE
ENST00000470213 0.702768481426853 0.313606415575311 -0.0821115756256124 ENSG00000084072 PPIE
ENST00000474804 0.700949818276314 0.311313140114233 -0.0843058077025356 ENSG00000084072 PPIE
ENST00000475350 0.752150325095265 0.379749677231122 -0.0691990656398688 ENSG00000084072 PPIE
ENST00000480169 0.7714821932732 0.409432039426673 -0.0763430072145069 ENSG00000084072 PPIE
ENST00000372827 0.732298291535348 0.351964639024836 -0.124847923601598 ENSG00000116985 BMP8B
ENST00000441669 0.998773366004195 0.993677286783259 -0.000630460440956568 ENSG00000043514 TRIT1
ENST00000462797 0.998773366004195 0.993677286783259 -0.000630460440956568 ENSG00000043514 TRIT1
ENST00000316891 0.998773366004195 0.993677286783259 -0.000630460440956568 ENSG00000043514 TRIT1
ENST00000372818 0.998773366004195 0.993677286783259 -0.000630460440956568 ENSG00000043514 TRIT1
ENST00000495175 0.979103031882428 0.91239015645289 0.00868009647266989 ENSG00000043514 TRIT1
ENST00000491865 0.983445689528531 0.928949628180859 0.00702879575974373 ENSG00000043514 TRIT1
ENST00000537223 0.956762673314593 0.838130327343966 0.0165115976579141 ENSG00000043514 TRIT1
ENST00000537440 0.956762673314593 0.838130327343966 0.0165115976579141 ENSG00000043514 TRIT1
ENST00000541099 0.956762673314593 0.838130327343966 0.0165115976579141 ENSG00000043514 TRIT1
ENST00000545233 0.956762673314593 0.838130327343966 0.0165115976579141 ENSG00000043514 TRIT1
ENST00000465417 0.934354907132255 0.764609255020023 0.0299895546672149 ENSG00000043514 TRIT1
ENST00000492612 0.969060563290345 0.877256119497236 0.0134475315744999 ENSG00000043514 TRIT1
ENST00000489945 0.989678779424178 0.957119586386406 0.00483071547249055 ENSG00000043514 TRIT1
ENST00000486825 0.989635183202612 0.956201426001933 0.00505843418987342 ENSG00000043514 TRIT1
ENST00000469476 0.928133920549115 0.747812055889493 -0.0340100329096817 ENSG00000043514 TRIT1
ENST00000544981 0.912459336817902 0.705890302660613 0.0366261291021423 ENSG00000043514 TRIT1
ENST00000462243 0.909391365494043 0.697418920573303 0.0445701308078775 ENSG00000043514 TRIT1
ENST00000372811 0.710410768619799 0.3221338287403 0.074583192942304 ENSG00000168389 MFSD2A
ENST00000420632 0.727343727016426 0.344812106998704 0.0709033638217842 ENSG00000168389 MFSD2A
ENST00000434861 0.802748260919234 0.463474782703574 0.0593406956376126 ENSG00000168389 MFSD2A
ENST00000372809 0.710410768619799 0.3221338287403 0.074583192942304 ENSG00000168389 MFSD2A
ENST00000483824 0.710410768619799 0.3221338287403 0.074583192942304 ENSG00000168389 MFSD2A
ENST00000469745 0.794233601042301 0.449430834606528 0.0656024314893872 ENSG00000168389 MFSD2A
ENST00000438210 0.850789964334056 0.557200048786079 0.0716394824350624 ENSG00000228477 RP3-342P20.2
ENST00000480630 0.767950693679072 0.403709650230705 0.067626010252855 ENSG00000168389 MFSD2A
ENST00000491515 0.686224622472549 0.294101595521955 0.0910637690418657 ENSG00000168389 MFSD2A
ENST00000459917 0.601980919820696 0.209758836558317 0.115242127529426 ENSG00000168389 MFSD2A
ENST00000481612 0.734717317258072 0.35533178854381 0.0884758660379054 ENSG00000168389 MFSD2A
ENST00000372797 0.571178456463923 0.183633603245145 -0.077934922298637 ENSG00000131236 CAP1
ENST00000372802 0.571740341800042 0.184239626983446 -0.0778170545617494 ENSG00000131236 CAP1
ENST00000449311 0.664085017793286 0.268764357290466 -0.070258002807385 ENSG00000131236 CAP1
ENST00000421589 0.639352974810324 0.244675699277391 -0.0724762278546805 ENSG00000131236 CAP1
ENST00000414893 0.670691615328563 0.275625718893086 -0.066008816351983 ENSG00000131236 CAP1
ENST00000414281 0.637717753629142 0.243238052104138 -0.0727791430207497 ENSG00000131236 CAP1
ENST00000420216 0.656296613178776 0.260469757263077 -0.070119293769073 ENSG00000131236 CAP1
ENST00000372792 0.543930869637221 0.163995790412541 -0.0857697007086754 ENSG00000131236 CAP1
ENST00000372798 0.536247077940976 0.158407536146346 -0.0851320893250887 ENSG00000131236 CAP1
ENST00000340450 0.571537876304445 0.183991720140538 -0.0778681272142592 ENSG00000131236 CAP1
ENST00000372805 0.573214416731854 0.185791920845382 -0.0778882362936106 ENSG00000131236 CAP1
ENST00000435719 0.60819802658818 0.214975542651508 -0.0757038277687251 ENSG00000131236 CAP1
ENST00000427843 0.587493334679182 0.197206068404282 -0.0794633165877362 ENSG00000131236 CAP1
ENST00000417287 0.658983339082679 0.263204839702156 -0.0697611314627254 ENSG00000131236 CAP1
ENST00000424977 0.645962702815962 0.250745725510328 -0.0717586221808784 ENSG00000131236 CAP1
ENST00000446031 0.732250949115832 0.351919085709006 -0.0689560122876683 ENSG00000131236 CAP1
ENST00000479759 0.563157848175213 0.177593621521195 -0.0913225061349729 ENSG00000131236 CAP1
ENST00000461993 0.597106947834432 0.205490995981071 -0.0832002247870256 ENSG00000131236 CAP1
ENST00000494114 0.577686391704338 0.189329530501591 -0.0944588345844691 ENSG00000131236 CAP1
ENST00000433473 0.675672623968729 0.281162473289168 -0.0640533716590156 ENSG00000131238 PPT1
ENST00000529905 0.675672623968729 0.2811621664292 -0.0640868908955439 ENSG00000131238 PPT1
ENST00000530704 0.250437588405883 0.032523920147474 -0.139114722324743 ENSG00000131238 PPT1
ENST00000372775 0.353342385043703 0.0627834880809392 -0.154216774505298 ENSG00000131238 PPT1
ENST00000449045 0.171018956114197 0.0161364947584219 -0.156476016362707 ENSG00000131238 PPT1
ENST00000439754 0.423941763141675 0.0918429746243182 -0.12166878547112 ENSG00000131238 PPT1
ENST00000530076 0.408203468098489 0.0847064419507119 -0.149041790416753 ENSG00000131238 PPT1
ENST00000527311 0.274528108573716 0.0386594152949315 -0.150357031158472 ENSG00000131238 PPT1
ENST00000372779 0.209464689930523 0.0231152950964723 -0.179096754138076 ENSG00000131238 PPT1
ENST00000526547 0.477491738181955 0.120825338954713 -0.149510629660714 ENSG00000131238 PPT1
ENST00000372771 0.96561407112388 0.864880738131866 0.00823781482575826 ENSG00000117000 RLF
ENST00000372759 0.795338934590296 0.451702102234606 -0.0425154700358091 ENSG00000084073 ZMPSTE24
ENST00000479131 0.932078245567846 0.758170132147332 -0.0275465712290007 ENSG00000084073 ZMPSTE24
ENST00000472583 0.918318540638372 0.720370533692524 -0.0272796574440101 ENSG00000084073 ZMPSTE24
ENST00000474142 0.974837792408114 0.896906422509525 0.0144870076373688 ENSG00000084073 ZMPSTE24
ENST00000435168 0.00399044791058281 6.94110398376442e-05 -0.262523664237885 ENSG00000084070 SMAP2
ENST00000372718 4.9593907500207e-07 1.40180820431637e-09 -0.25258081553684 ENSG00000084070 SMAP2
ENST00000372708 9.5328242354904e-06 4.38723576668913e-08 -0.24897213708242 ENSG00000084070 SMAP2
ENST00000539317 5.48090279108377e-05 3.49736016973711e-07 -0.262007939127071 ENSG00000084070 SMAP2
ENST00000487871 8.88496627633877e-08 2.02843922562522e-10 -0.469114800199383 ENSG00000084070 SMAP2
ENST00000469416 0.97003365770189 0.881591066652469 0.0180825051842007 ENSG00000187801 ZFP69B
ENST00000361584 0.974916445984313 0.89743964232993 0.0156762429024536 ENSG00000187801 ZFP69B
ENST00000484445 0.974916445984313 0.89743964232993 0.0156762429024536 ENSG00000187801 ZFP69B
ENST00000411995 0.97003365770189 0.881591066652469 0.0180825051842007 ENSG00000187801 ZFP69B
ENST00000565390 0.649068779124094 0.253774302648631 -0.160580774070073 ENSG00000260920 RP1-228H13.5
ENST00000372706 0.990466093666738 0.96025840128645 -0.00463290457064938 ENSG00000187815 ZFP69
ENST00000372705 0.984126797671059 0.932002734216389 -0.00805925604721551 ENSG00000187815 ZFP69
ENST00000450713 0.931929071919945 0.757707538638114 0.0308798302615924 ENSG00000238287 RP11-656D10.3
ENST00000358527 0.831380088100223 0.517987615484627 -0.0681904970615049 ENSG00000164002 EXO5
ENST00000372703 0.831380088100223 0.517987615484627 -0.0681904970615049 ENSG00000164002 EXO5
ENST00000420209 0.554014204278869 0.171051214265352 -0.147447940861873 ENSG00000164002 EXO5
ENST00000296380 0.845752578615612 0.5460065299029 -0.0636052372413899 ENSG00000164002 EXO5
ENST00000432259 0.447140998535765 0.104405887391865 -0.190145786795248 ENSG00000164002 EXO5
ENST00000418186 0.55306351365255 0.170336808056931 -0.148087903128518 ENSG00000164002 EXO5
ENST00000415550 0.485248441462553 0.125101289908817 -0.181264797856356 ENSG00000164002 EXO5
ENST00000443729 0.639993752346405 0.245272637760851 -0.126177878313341 ENSG00000164002 EXO5
ENST00000419161 0.639993752346405 0.245272637760851 -0.126177878313341 ENSG00000164002 EXO5
ENST00000471429 0.417321765475062 0.0886260705200483 -0.221032786009332 ENSG00000164002 EXO5
ENST00000453437 0.785504867795613 0.433418559109736 -0.106207274430434 ENSG00000227278 RP11-656D10.5
ENST00000372699 0.975375187922464 0.898749723792744 -0.0148902079185875 ENSG00000117010 ZNF684
ENST00000465152 0.81987618266093 0.495196865600253 0.0852284410884459 ENSG00000117010 ZNF684
ENST00000372696 0.841432981885434 0.538403983272359 0.0763495178383311 ENSG00000117010 ZNF684
ENST00000372697 0.841432981885434 0.538403983272359 0.0763495178383311 ENSG00000117010 ZNF684
ENST00000493756 0.992984619565418 0.969969628075895 0.00441287290900496 ENSG00000117010 ZNF684
ENST00000372684 0.682556738203579 0.289835817476893 0.143525386333253 ENSG00000117016 RIMS3
ENST00000606277 0.5456548154469 0.165063902832211 -0.151685674354093 ENSG00000272145 NFYC-AS1
ENST00000467203 0.460658628113465 0.111745639434016 0.116226062433652 ENSG00000066136 NFYC
ENST00000424419 0.529899016612419 0.153771410934364 0.0989707245997312 ENSG00000066136 NFYC
ENST00000427410 0.550786628342531 0.168777297877875 0.0898847637672472 ENSG00000066136 NFYC
ENST00000447388 0.560046241138356 0.175470771269774 0.0873710683958933 ENSG00000066136 NFYC
ENST00000425457 0.548773525302244 0.167176040820551 0.090030934591216 ENSG00000066136 NFYC
ENST00000453631 0.468308011155231 0.115765793641205 0.116922225199403 ENSG00000066136 NFYC
ENST00000456393 0.559149330860946 0.174734999844684 0.0875577676472748 ENSG00000066136 NFYC
ENST00000372654 0.552934622973495 0.170201934071719 0.0899780532347546 ENSG00000066136 NFYC
ENST00000534399 0.506306355253841 0.138304139513266 0.117665480269489 ENSG00000066136 NFYC
ENST00000372653 0.533900933668548 0.156652408826911 0.0939247184202554 ENSG00000066136 NFYC
ENST00000372669 0.51478610196784 0.143479111941674 0.103420709379568 ENSG00000066136 NFYC
ENST00000372652 0.597640010362055 0.205990489158831 0.0712008817498337 ENSG00000066136 NFYC
ENST00000372651 0.541327654688059 0.162009395390693 0.0804510279421809 ENSG00000066136 NFYC
ENST00000531464 0.295649585400285 0.0443911806209078 0.152623364674899 ENSG00000066136 NFYC
ENST00000440226 0.692347892255775 0.301264921371522 0.0590791172143034 ENSG00000066136 NFYC
ENST00000525290 0.20474229144721 0.022217620486811 0.176331842514124 ENSG00000066136 NFYC
ENST00000530965 0.178152984646589 0.0172631551062222 0.189338251256704 ENSG00000066136 NFYC
ENST00000416859 0.396703256419318 0.0799288752612617 0.128777095334835 ENSG00000066136 NFYC
ENST00000308733 0.720597440360313 0.334940541874675 0.0567298400296394 ENSG00000066136 NFYC
ENST00000414185 0.941393235450368 0.785634435852312 -0.0172376368393067 ENSG00000066136 NFYC
ENST00000525349 0.848748131918096 0.552987785247525 -0.0469859364307817 ENSG00000066136 NFYC
ENST00000483091 0.714873492047517 0.32816009858624 -0.113592635725463 ENSG00000066136 NFYC
ENST00000488635 0.969940086062835 0.88100038960542 -0.0128188762651303 ENSG00000066136 NFYC
ENST00000496608 0.931782656350855 0.757313463813557 -0.0256224867627965 ENSG00000066136 NFYC
ENST00000347132 0.786304623944071 0.435326351568766 -0.110816519800736 ENSG00000117013 KCNQ4
ENST00000372621 0.832922981751885 0.521107779675006 0.0473452535677379 ENSG00000171793 CTPS1
ENST00000541520 0.80139820866815 0.461771037177587 0.0536543751940863 ENSG00000171793 CTPS1
ENST00000470271 0.625170291885024 0.230826095485402 -0.122159751052426 ENSG00000171793 CTPS1
ENST00000475060 0.73703936242362 0.358455858955804 -0.100029966326484 ENSG00000171793 CTPS1
ENST00000479480 0.891614382915516 0.650191308781013 -0.0411753543650803 ENSG00000171793 CTPS1
ENST00000543104 0.989678779424178 0.956526989616764 0.00479875278120289 ENSG00000171793 CTPS1
ENST00000372616 0.685498477709221 0.293270116651516 0.0792676651283358 ENSG00000171793 CTPS1
ENST00000480420 0.520585384409109 0.14741187615681 0.133448803229737 ENSG00000171793 CTPS1
ENST00000463285 0.250472187131019 0.0325306825876762 0.201777990643286 ENSG00000171793 CTPS1
ENST00000486889 0.480839592542477 0.122798017035845 0.155130365887972 ENSG00000171793 CTPS1
ENST00000497210 0.383180230074238 0.0743476774761957 0.189652674435946 ENSG00000171793 CTPS1
ENST00000464283 0.444921942755565 0.103208218300761 0.139565854151567 ENSG00000171793 CTPS1
ENST00000463423 0.722244161164317 0.337767610310969 0.0838955218800047 ENSG00000171793 CTPS1
ENST00000498694 0.692161855000104 0.300983379364771 0.0883208718093724 ENSG00000171793 CTPS1
ENST00000302946 0.459678194700268 0.111252385697068 0.177735948401141 ENSG00000171790 SLFNL1
ENST00000372613 0.471666067779341 0.117740252684719 0.175545855671719 ENSG00000171790 SLFNL1
ENST00000397197 0.471666067779341 0.117740252684719 0.175545855671719 ENSG00000171790 SLFNL1
ENST00000439569 0.471666067779341 0.117740252684719 0.175545855671719 ENSG00000171790 SLFNL1
ENST00000372611 0.457266798735654 0.109668102084304 0.179266203679794 ENSG00000171790 SLFNL1
ENST00000359345 0.428186136879633 0.0939695509471834 0.183793137957536 ENSG00000171790 SLFNL1
ENST00000456518 0.470043833908945 0.116790228289169 0.119967865024799 ENSG00000010803 SCMH1
ENST00000397174 0.455530443954361 0.108755622812848 0.121838070782028 ENSG00000010803 SCMH1
ENST00000402904 0.455530443954361 0.108755622812848 0.121838070782028 ENSG00000010803 SCMH1
ENST00000361191 0.455293057734885 0.108648585674451 0.121936331655916 ENSG00000010803 SCMH1
ENST00000361705 0.455293057734885 0.108648585674451 0.121936331655916 ENSG00000010803 SCMH1
ENST00000397171 0.455293057734885 0.108648585674451 0.121936331655916 ENSG00000010803 SCMH1
ENST00000372597 0.364709638492067 0.0669971946232019 0.141584467048395 ENSG00000010803 SCMH1
ENST00000372596 0.364709638492067 0.0669971946232019 0.141584467048395 ENSG00000010803 SCMH1
ENST00000337495 0.364709638492067 0.0669971946232019 0.141584467048395 ENSG00000010803 SCMH1
ENST00000326197 0.486790341742097 0.126040423324568 0.116972265443605 ENSG00000010803 SCMH1
ENST00000372595 0.418684011335136 0.089373264975669 0.12853062012438 ENSG00000010803 SCMH1
ENST00000472037 0.99799984941511 0.989862580641738 -0.00115168058143585 ENSG00000010803 SCMH1
ENST00000460215 0.514501426992059 0.143246191412652 0.136447631910216 ENSG00000010803 SCMH1
ENST00000498793 0.526232252786549 0.151427125960694 0.132094778004823 ENSG00000010803 SCMH1
ENST00000489421 0.554378943308421 0.171321004986739 0.1234080833748 ENSG00000010803 SCMH1
ENST00000482530 0.623243501394591 0.229187313067584 0.11341715693283 ENSG00000010803 SCMH1
ENST00000488592 0.347841366074111 0.0608165402004354 0.199814335900788 ENSG00000010803 SCMH1
ENST00000372583 2.11643094936782e-10 2.51177697581272e-13 0.579502726676224 ENSG00000127124 HIVEP3
ENST00000372584 2.11859891682069e-10 2.53354342704208e-13 0.579366902722859 ENSG00000127124 HIVEP3
ENST00000247584 4.99252794358347e-11 4.83960545712968e-14 0.578510806739228 ENSG00000127124 HIVEP3
ENST00000460604 2.58467902441946e-09 4.14462803672956e-12 0.588047312222889 ENSG00000127124 HIVEP3
ENST00000429157 6.71092869079902e-11 6.99175401058051e-14 0.579537251549136 ENSG00000127124 HIVEP3
ENST00000434240 0.00729719532180001 0.000156017620418804 0.485658602708233 ENSG00000230638 RP11-486B10.4
ENST00000455975 0.0114583202656989 0.000285685643812794 0.470658589053127 ENSG00000230638 RP11-486B10.4
ENST00000491442 0.00108397861502269 1.36993700723554e-05 0.507896583480467 ENSG00000127124 HIVEP3
ENST00000489103 0.0067316044299202 0.000139107180625724 0.469917670383522 ENSG00000127124 HIVEP3
ENST00000479350 0.00883917013486775 0.000200552826352578 0.457254156385747 ENSG00000127124 HIVEP3
ENST00000372571 0.904684254268795 0.684181244269729 -0.0270920933909919 ENSG00000198815 FOXJ3
ENST00000372572 0.776464576933481 0.418278216875243 0.0420694569644697 ENSG00000198815 FOXJ3
ENST00000372573 0.769022912890571 0.405199922212297 0.0429788602942988 ENSG00000198815 FOXJ3
ENST00000361346 0.771646739518704 0.4096234016914 0.042691835937499 ENSG00000198815 FOXJ3
ENST00000361776 0.771646739518704 0.4096234016914 0.042691835937499 ENSG00000198815 FOXJ3
ENST00000545068 0.837604364772015 0.530701299477092 0.0327124206056375 ENSG00000198815 FOXJ3
ENST00000445886 0.69312687379602 0.302422367698156 0.0742233258946086 ENSG00000198815 FOXJ3
ENST00000422278 0.948964028604835 0.813484175899574 0.0217861117297605 ENSG00000198815 FOXJ3
ENST00000454417 0.858376520717883 0.574869098101564 -0.0633800219409086 ENSG00000198815 FOXJ3
ENST00000372562 0.992985496458715 0.970425976805952 -0.00286476014170055 ENSG00000127125 PPCS
ENST00000455780 0.96018658920227 0.849217067937219 -0.0149158689531538 ENSG00000127125 PPCS
ENST00000372560 0.938244900785516 0.776432844577596 -0.031031953166196 ENSG00000127125 PPCS
ENST00000472013 0.954185592551631 0.830301911557252 -0.0167820053748977 ENSG00000127125 PPCS
ENST00000372561 0.954185592551631 0.830301911557252 -0.0167820053748977 ENSG00000127125 PPCS
ENST00000372556 0.954185592551631 0.830301911557252 -0.0167820053748977 ENSG00000127125 PPCS
ENST00000471420 0.979272908479549 0.913207357644911 -0.00812771992903958 ENSG00000127125 PPCS
ENST00000482168 0.851178587548621 0.5581970847152 -0.0482978225708187 ENSG00000127125 PPCS
ENST00000469615 0.965692922614119 0.865173459812819 0.0171471284352111 ENSG00000127125 PPCS
ENST00000428554 0.528791008582308 0.153022424117076 0.146889929402338 ENSG00000186409 CCDC30
ENST00000477155 0.528791008582308 0.153022424117076 0.146889929402338 ENSG00000186409 CCDC30
ENST00000495044 0.952071201064211 0.823450462438274 -0.0294701794730011 ENSG00000186409 CCDC30
ENST00000507855 0.40984934351081 0.0853368556355617 0.181436714162071 ENSG00000186409 CCDC30
ENST00000509712 0.955067724479898 0.8328990640385 0.0252066813747979 ENSG00000186409 CCDC30
ENST00000471390 0.37115995999881 0.0695405833679291 0.207100529667367 ENSG00000186409 CCDC30
ENST00000342022 0.337154145096381 0.0568037582224967 0.217710912731675 ENSG00000186409 CCDC30
ENST00000340612 0.343439231549912 0.0592436061592792 0.21788059080618 ENSG00000186409 CCDC30
ENST00000514642 0.980122358415696 0.916581027961879 -0.0133971969675851 ENSG00000186409 CCDC30
ENST00000390640 0.343439231549912 0.0592441308553272 0.21928830333021 ENSG00000186409 CCDC30
ENST00000304979 0.919922678377699 0.725207961206383 0.0278768185215383 ENSG00000171960 PPIH
ENST00000372550 0.991038423124043 0.961958908264994 0.00412650936693446 ENSG00000171960 PPIH
ENST00000440068 0.99274566777564 0.96918188732817 0.00328363414903825 ENSG00000171960 PPIH
ENST00000372549 0.98223779168017 0.92375796800489 0.00978710652349188 ENSG00000171960 PPIH
ENST00000455203 0.921563235303838 0.729696476436664 0.0284656694467017 ENSG00000171960 PPIH
ENST00000436387 0.9012490428933 0.674745178233374 -0.045639027713781 ENSG00000171960 PPIH
ENST00000461351 0.967616357482062 0.872705255911517 0.0145064718596042 ENSG00000171960 PPIH
ENST00000321358 0.865146682685128 0.589130967721701 0.029623308233833 ENSG00000065978 YBX1
ENST00000332220 0.976700827022824 0.903667763586784 0.00743165140682371 ENSG00000065978 YBX1
ENST00000436427 0.69253276448293 0.301636130475769 0.0582039526462672 ENSG00000065978 YBX1
ENST00000467957 0.827652541713506 0.511215626073269 0.0409347929369774 ENSG00000065978 YBX1
ENST00000397054 0.31183802490248 0.0489989975223986 -0.180229099417552 ENSG00000117385 LEPRE1
ENST00000460031 0.312016858424493 0.0490663123955422 -0.180229698809168 ENSG00000117385 LEPRE1
ENST00000236040 0.312016858424493 0.0490663123955422 -0.180229698809168 ENSG00000117385 LEPRE1
ENST00000495874 0.312016858424493 0.0490663123955422 -0.180229698809168 ENSG00000117385 LEPRE1
ENST00000296388 0.312016858424493 0.0490663123955422 -0.180229698809168 ENSG00000117385 LEPRE1
ENST00000462474 0.370608645691473 0.0692999920729639 -0.248478782713248 ENSG00000117385 LEPRE1
ENST00000431412 0.484019980736289 0.124367189041978 -0.181365920880764 ENSG00000117385 LEPRE1
ENST00000481465 0.812210234452052 0.479816317737196 -0.0908783603980615 ENSG00000117385 LEPRE1
ENST00000447502 0.534549850693024 0.157210858780475 -0.186082916226023 ENSG00000117385 LEPRE1
ENST00000463465 0.550101631798611 0.168124387011655 -0.161930044332054 ENSG00000117385 LEPRE1
ENST00000372526 0.584925848897301 0.194902861202949 -0.154820520064302 ENSG00000117385 LEPRE1
ENST00000492956 0.569186022529873 0.182014000613039 -0.164911584666608 ENSG00000117385 LEPRE1
ENST00000372525 0.671548836386691 0.277140668628867 -0.105441965857867 ENSG00000164008 C1orf50
ENST00000464081 0.934394649068798 0.764791058696162 -0.0241494303564691 ENSG00000164008 C1orf50
ENST00000603943 0.947916364850161 0.810092738143751 -0.0194349686893001 ENSG00000164008 C1orf50
ENST00000536543 0.949485282149899 0.815374548264013 -0.0189211159613124 ENSG00000164008 C1orf50
ENST00000468913 0.57416304629251 0.186614303628252 -0.145345795079218 ENSG00000164008 C1orf50
ENST00000494155 0.473343056301043 0.118622005810778 -0.211738533819468 ENSG00000164008 C1orf50
ENST00000372522 0.951845704298431 0.822870453364066 -0.0257158822600405 ENSG00000177868 CCDC23
ENST00000372521 0.809222116590899 0.47438548953501 -0.0826707804434885 ENSG00000177868 CCDC23
ENST00000537227 0.768555098366761 0.404502561557843 -0.0971878966647968 ENSG00000177868 CCDC23
ENST00000497437 0.707929623785058 0.319839203323516 -0.122034430687094 ENSG00000177868 CCDC23
ENST00000487556 0.854067822843545 0.564888246549123 -0.0439909836468555 ENSG00000164010 ERMAP
ENST00000372517 0.854067822843545 0.564888246549123 -0.0439909836468555 ENSG00000164010 ERMAP
ENST00000372514 0.766206109521249 0.400973862498935 -0.0743619410322167 ENSG00000164010 ERMAP
ENST00000328249 0.874213301375434 0.610758404208995 -0.0487326469931454 ENSG00000164010 ERMAP
ENST00000414798 0.910144227121123 0.699348813373963 -0.0386632047060042 ENSG00000228192 RP11-342M1.3
ENST00000416809 0.913810077405171 0.709106592814047 -0.0379464360364981 ENSG00000228192 RP11-342M1.3
ENST00000425076 0.920380629322642 0.727115145882963 -0.0387544360489267 ENSG00000228192 RP11-342M1.3
ENST00000444563 0.920380629322642 0.727115145882963 -0.0387544360489267 ENSG00000228192 RP11-342M1.3
ENST00000372508 0.896579737656263 0.662490986888951 -0.0460884496436158 ENSG00000164011 ZNF691
ENST00000372507 0.896579737656263 0.662490986888951 -0.0460884496436158 ENSG00000164011 ZNF691
ENST00000372506 0.896579737656263 0.662490986888951 -0.0460884496436158 ENSG00000164011 ZNF691
ENST00000397044 0.939708867092971 0.781635288282686 -0.0293655431922397 ENSG00000164011 ZNF691
ENST00000372504 0.896579737656263 0.662490986888951 -0.0460884496436158 ENSG00000164011 ZNF691
ENST00000397034 0.895866277143219 0.66096931305448 -0.0541457370106664 ENSG00000164011 ZNF691
ENST00000372503 0.913992198279287 0.709714588194091 -0.0444745805871614 ENSG00000164011 ZNF691
ENST00000372502 0.952167617916475 0.824263469467163 -0.0276106050302095 ENSG00000164011 ZNF691
ENST00000426263 0.892935876397666 0.653028452661239 -0.0371571822914113 ENSG00000117394 SLC2A1
ENST00000475162 0.671324631224974 0.276798736226097 -0.100248445082984 ENSG00000117394 SLC2A1
ENST00000439722 0.836215109132271 0.527777407415388 -0.0730463336822985 ENSG00000117394 SLC2A1
ENST00000415851 0.936360863748795 0.770741131773548 -0.0284346814026311 ENSG00000117394 SLC2A1
ENST00000372500 0.952130175016809 0.823720966310092 -0.0222566084341781 ENSG00000117394 SLC2A1
ENST00000460369 0.870498720729883 0.600794824676746 0.0676704183236665 ENSG00000117394 SLC2A1
ENST00000431635 0.813338245035761 0.481944581830042 0.0559210352822528 ENSG00000117395 EBNA1BP2
ENST00000236051 0.812878854260233 0.48077229294426 0.0561347790728488 ENSG00000117395 EBNA1BP2
ENST00000463906 0.815747644645588 0.486820599521103 0.0644070466543129 ENSG00000117395 EBNA1BP2
ENST00000491223 0.809745798375044 0.475807543713187 0.0628505924598181 ENSG00000117395 EBNA1BP2
ENST00000472982 0.807500718107854 0.471079273079943 0.0652877885215598 ENSG00000117395 EBNA1BP2
ENST00000483082 0.85894595299586 0.575758496654088 0.0510296289722126 ENSG00000117395 EBNA1BP2
ENST00000461557 0.925976355613402 0.741596486613964 0.0309444620062586 ENSG00000117395 EBNA1BP2
ENST00000372492 0.547591802431991 0.166314992403878 0.173929962832729 ENSG00000243710 WDR65
ENST00000372458 0.813010041076108 0.481291454112501 -0.0522299909609531 ENSG00000066322 ELOVL1
ENST00000413844 0.812980238979324 0.481258140217855 -0.0521796581991707 ENSG00000066322 ELOVL1
ENST00000468865 0.843522948843655 0.542568792137692 -0.0479294602190623 ENSG00000066322 ELOVL1
ENST00000464204 0.687948033233949 0.296151544672598 -0.0773618609082318 ENSG00000066322 ELOVL1
ENST00000470968 0.661781257701307 0.2661997219814 -0.0817829007238304 ENSG00000066322 ELOVL1
ENST00000487209 0.623331235661742 0.229329153706944 -0.0904161760024038 ENSG00000066322 ELOVL1
ENST00000470769 0.576108613145537 0.188148468647256 -0.10218159653615 ENSG00000066322 ELOVL1
ENST00000497569 0.630225004949023 0.236186642445042 -0.09221304992054 ENSG00000066322 ELOVL1
ENST00000482302 0.67666677407906 0.282294873661909 -0.0839583042875921 ENSG00000066322 ELOVL1
ENST00000497050 0.651042525158302 0.255503634240533 -0.0903271661249705 ENSG00000066322 ELOVL1
ENST00000478481 0.583135986470601 0.193535153045941 -0.118606790677903 ENSG00000066322 ELOVL1
ENST00000479439 0.710893352698117 0.322811348800815 -0.0827400343044873 ENSG00000066322 ELOVL1
ENST00000465321 0.746234067032167 0.370977325756454 -0.0722795477989013 ENSG00000066322 ELOVL1
ENST00000479686 0.865503808592497 0.589796531817242 -0.0447896378128204 ENSG00000066322 ELOVL1
ENST00000496932 0.85202848270726 0.560166215110081 -0.0485473855768562 ENSG00000066322 ELOVL1
ENST00000290663 0.194136608486358 0.0201677967948699 -0.181233313832624 ENSG00000159479 MED8
ENST00000372457 0.184825838899649 0.0184428084356953 -0.184575711186097 ENSG00000159479 MED8
ENST00000372455 0.180677323071563 0.0177156455151116 -0.191662636473416 ENSG00000159479 MED8
ENST00000436713 0.339472543193533 0.057701813313859 -0.166417883222479 ENSG00000229431 RP1-92O14.6
ENST00000460803 0.193845065706246 0.0200903639822305 -0.241808560198019 ENSG00000159479 MED8
ENST00000473560 0.258491751894224 0.0344949176525119 -0.194003970319439 ENSG00000159479 MED8
ENST00000310739 0.768797554556724 0.404872598160137 0.065666006894598 ENSG00000198198 SZT2
ENST00000372450 0.768797554556724 0.404872598160137 0.065666006894598 ENSG00000198198 SZT2
ENST00000357658 0.900047472831935 0.671056272048191 0.0318645878685044 ENSG00000198198 SZT2
ENST00000406439 0.852288268273283 0.560643388322108 0.0397662205870708 ENSG00000198198 SZT2
ENST00000562955 0.595697885469146 0.2041899298578 0.0598718185052694 ENSG00000198198 SZT2
ENST00000470139 0.891384380819715 0.649300077221186 0.0348209684227506 ENSG00000198198 SZT2
ENST00000372442 0.595073500098847 0.20366985042928 0.0767408796687434 ENSG00000198198 SZT2
ENST00000478140 0.923202173249011 0.733805469577378 0.0437437810853637 ENSG00000198198 SZT2
ENST00000470897 0.462439555877722 0.112576744562386 0.225280881657824 ENSG00000198198 SZT2
ENST00000471177 0.421153221428472 0.0904194397381393 0.205610994530791 ENSG00000198198 SZT2
ENST00000460536 0.733944746311783 0.354302492023643 0.0787761944572079 ENSG00000198198 SZT2
ENST00000396885 0.75160119075486 0.378881737411082 0.113879270944128 ENSG00000229372 SZT2-AS1
ENST00000583037 0.671184386445762 0.276546379318481 -0.133462040507953 ENSG00000178922 HYI
ENST00000372425 0.671184386445762 0.276546379318481 -0.133462040507953 ENSG00000178922 HYI
ENST00000372433 0.674964605976968 0.280430800822211 -0.131741492403511 ENSG00000178922 HYI
ENST00000372434 0.67939764005378 0.285285335487925 -0.130243790388574 ENSG00000178922 HYI
ENST00000470662 0.642489537462046 0.247598952216056 -0.142133993604736 ENSG00000178922 HYI
ENST00000487366 0.588961576946344 0.198276342153984 -0.157712886061729 ENSG00000178922 HYI
ENST00000372430 0.64540059744596 0.250070738601152 -0.140993305690034 ENSG00000178922 HYI
ENST00000372432 0.64825446650557 0.253052217651478 -0.139762597654977 ENSG00000178922 HYI
ENST00000372427 0.642931581549302 0.247938219728116 -0.141286410212468 ENSG00000178922 HYI
ENST00000372426 0.578083789202488 0.189533092934817 -0.161050799676848 ENSG00000178922 HYI
ENST00000486909 0.681704401157184 0.289034903073986 -0.130267171852793 ENSG00000178922 HYI
ENST00000372396 0.620698865688181 0.226751684970016 -0.0661955455781138 ENSG00000066135 KDM4A
ENST00000463151 0.822812712923385 0.50099582013995 -0.0577207276889949 ENSG00000066135 KDM4A
ENST00000485249 0.94510882605376 0.800946071863566 -0.0235146643276714 ENSG00000066135 KDM4A
ENST00000472265 0.978996250576955 0.911827453472559 -0.015385901544456 ENSG00000066135 KDM4A
ENST00000481296 0.75920073355242 0.389995022393344 -0.117914591513632 ENSG00000066135 KDM4A
ENST00000398804 0.586586712314702 0.196418135012075 -0.125593658693032 ENSG00000236200 KDM4A-AS1
ENST00000439057 0.681182934797636 0.28800609223109 -0.107573884885679 ENSG00000236200 KDM4A-AS1
ENST00000434346 0.727086668854061 0.344174073868009 -0.117643803262247 ENSG00000236200 KDM4A-AS1
ENST00000453015 0.633878578887005 0.239606274367565 -0.142702743846204 ENSG00000236200 KDM4A-AS1
ENST00000418149 0.803105479981142 0.464044140377506 -0.085738840684523 ENSG00000236200 KDM4A-AS1
ENST00000532911 0.589769586590734 0.199085725340231 0.11966825705078 ENSG00000126091 ST3GAL3
ENST00000489897 0.543443006866591 0.163514328054024 0.122196228961839 ENSG00000126091 ST3GAL3
ENST00000372374 0.56982664142448 0.182577244519071 0.115909713970833 ENSG00000126091 ST3GAL3
ENST00000372375 0.56982664142448 0.182577244519071 0.115909713970833 ENSG00000126091 ST3GAL3
ENST00000545417 0.56982664142448 0.182577244519071 0.115909713970833 ENSG00000126091 ST3GAL3
ENST00000372377 0.56982664142448 0.182577244519071 0.115909713970833 ENSG00000126091 ST3GAL3
ENST00000361392 0.56982664142448 0.182577244519071 0.115909713970833 ENSG00000126091 ST3GAL3
ENST00000361400 0.56982664142448 0.182577244519071 0.115909713970833 ENSG00000126091 ST3GAL3
ENST00000353126 0.56982664142448 0.182577244519071 0.115909713970833 ENSG00000126091 ST3GAL3
ENST00000530154 0.552617641387642 0.169955689432824 0.120715361868295 ENSG00000126091 ST3GAL3
ENST00000262915 0.56982664142448 0.182577244519071 0.115909713970833 ENSG00000126091 ST3GAL3
ENST00000330208 0.56982664142448 0.182577244519071 0.115909713970833 ENSG00000126091 ST3GAL3
ENST00000335430 0.56982664142448 0.182577244519071 0.115909713970833 ENSG00000126091 ST3GAL3
ENST00000351035 0.56982664142448 0.182577244519071 0.115909713970833 ENSG00000126091 ST3GAL3
ENST00000479383 0.621149793492272 0.227283560252108 0.113000660562102 ENSG00000126091 ST3GAL3
ENST00000347631 0.543463282705743 0.163601954531121 0.122194137152583 ENSG00000126091 ST3GAL3
ENST00000484868 0.722275023887941 0.337803875234187 0.0929950929019844 ENSG00000126091 ST3GAL3
ENST00000461066 0.611752810754109 0.218148540452363 0.115191566469826 ENSG00000126091 ST3GAL3
ENST00000437753 0.546195795353601 0.165420909745979 0.151322532134227 ENSG00000229444 RP11-184I16.4
ENST00000533997 0.573214416731854 0.185888353634413 0.119534036166183 ENSG00000126091 ST3GAL3
ENST00000469715 0.573214416731854 0.185888353634413 0.119534036166183 ENSG00000126091 ST3GAL3
ENST00000490541 0.573214416731854 0.185888353634413 0.119534036166183 ENSG00000126091 ST3GAL3
ENST00000528371 0.573214416731854 0.185888353634413 0.119534036166183 ENSG00000126091 ST3GAL3
ENST00000530581 0.573214416731854 0.185888353634413 0.119534036166183 ENSG00000126091 ST3GAL3
ENST00000531816 0.573214416731854 0.185888353634413 0.119534036166183 ENSG00000126091 ST3GAL3
ENST00000531993 0.573214416731854 0.185888353634413 0.119534036166183 ENSG00000126091 ST3GAL3
ENST00000533212 0.573214416731854 0.185888353634413 0.119534036166183 ENSG00000126091 ST3GAL3
ENST00000533933 0.573214416731854 0.185888353634413 0.119534036166183 ENSG00000126091 ST3GAL3
ENST00000372369 0.573214416731854 0.185888353634413 0.119534036166183 ENSG00000126091 ST3GAL3
ENST00000372372 0.573214416731854 0.185888353634413 0.119534036166183 ENSG00000126091 ST3GAL3
ENST00000372368 0.573214416731854 0.185888353634413 0.119534036166183 ENSG00000126091 ST3GAL3
ENST00000372367 0.573214416731854 0.185888353634413 0.119534036166183 ENSG00000126091 ST3GAL3
ENST00000372366 0.573214416731854 0.185888353634413 0.119534036166183 ENSG00000126091 ST3GAL3
ENST00000372365 0.573214416731854 0.185888353634413 0.119534036166183 ENSG00000126091 ST3GAL3
ENST00000361746 0.573214416731854 0.185888353634413 0.119534036166183 ENSG00000126091 ST3GAL3
ENST00000332628 0.573214416731854 0.185888353634413 0.119534036166183 ENSG00000126091 ST3GAL3
ENST00000531451 0.571537876304445 0.183971301209403 0.120082033889637 ENSG00000126091 ST3GAL3
ENST00000372362 0.571537876304445 0.183971301209403 0.120082033889637 ENSG00000126091 ST3GAL3
ENST00000361812 0.571537876304445 0.183971301209403 0.120082033889637 ENSG00000126091 ST3GAL3
ENST00000461375 0.484904132497712 0.124866734873891 0.15386932332004 ENSG00000126091 ST3GAL3
ENST00000490502 0.837885265155883 0.531309672525803 0.0675371491703824 ENSG00000126091 ST3GAL3
ENST00000495482 0.756028422236896 0.384620324609425 0.108841753360306 ENSG00000126091 ST3GAL3
ENST00000446167 0.950298824935115 0.817853955593455 -0.0312224964637631 ENSG00000237950 RP11-7O11.3
ENST00000445226 0.956881316264978 0.838710558323772 -0.0276228417528751 ENSG00000237950 RP11-7O11.3
ENST00000412378 0.899638178281929 0.670300389619205 -0.0563576678595682 ENSG00000237950 RP11-7O11.3
ENST00000372343 0.998973434291151 0.995135193499649 -0.000461761623610696 ENSG00000117408 IPO13
ENST00000489061 0.664551164230311 0.26934177478427 -0.143233629029818 ENSG00000117408 IPO13
ENST00000489773 0.696623638586329 0.306609564164318 -0.099209605821826 ENSG00000117408 IPO13
ENST00000492152 0.914374259086231 0.710907982978298 0.0459555997023019 ENSG00000117408 IPO13
ENST00000372339 0.769438175771686 0.406164595244551 0.108510515684498 ENSG00000117408 IPO13
ENST00000471934 0.978893906710742 0.911336343095778 0.0111930058540441 ENSG00000132768 DPH2
ENST00000476260 0.961932635135802 0.85415294481974 0.0185218254318269 ENSG00000132768 DPH2
ENST00000255108 0.950929750844172 0.820307761816262 -0.018023070415767 ENSG00000132768 DPH2
ENST00000412950 0.971768874817789 0.887066772417107 -0.0117676073696012 ENSG00000132768 DPH2
ENST00000524776 0.971768874817789 0.887066772417107 -0.0117676073696012 ENSG00000132768 DPH2
ENST00000495421 0.950929750844172 0.820307761816262 -0.018023070415767 ENSG00000132768 DPH2
ENST00000530988 0.875218346448238 0.612649112536734 0.053739241904072 ENSG00000132768 DPH2
ENST00000527567 0.98080361352219 0.918975397795794 0.00996282294630954 ENSG00000132768 DPH2
ENST00000492306 0.948964028604835 0.813436883000359 0.0237715066904974 ENSG00000132768 DPH2
ENST00000490861 0.965831750166894 0.865866676157705 0.0165776499839258 ENSG00000132768 DPH2
ENST00000396758 0.950676454242523 0.819462243641199 -0.0180805121869294 ENSG00000132768 DPH2
ENST00000477294 0.987612539293879 0.948038606630678 0.00623376848372288 ENSG00000132768 DPH2
ENST00000529729 0.991972323873282 0.966570893267831 0.00407727816248044 ENSG00000132768 DPH2
ENST00000532140 0.976872775462027 0.904182631325037 0.0118530052745748 ENSG00000132768 DPH2
ENST00000534786 0.947320564457228 0.808416375006686 0.0249755413780383 ENSG00000132768 DPH2
ENST00000534655 0.922323126418413 0.731738956367483 -0.039259888536166 ENSG00000132768 DPH2
ENST00000459879 0.789268401891844 0.4412748785733 -0.0644308779872558 ENSG00000132768 DPH2
ENST00000527319 0.936874049237195 0.772302146272593 -0.0254749009092877 ENSG00000132768 DPH2
ENST00000472505 0.357572402506773 0.0643733737564778 -0.158734093976163 ENSG00000117410 ATP6V0B
ENST00000472174 0.603773608528229 0.211373547570292 -0.106649717072153 ENSG00000117410 ATP6V0B
ENST00000532642 0.601956650826641 0.209660982213553 -0.107193216716778 ENSG00000117410 ATP6V0B
ENST00000236067 0.60508411108836 0.212259916701718 -0.106531771924798 ENSG00000117410 ATP6V0B
ENST00000471859 0.575847380895233 0.187977966024803 -0.112425868796701 ENSG00000117410 ATP6V0B
ENST00000472277 0.497170564978081 0.132407960597029 -0.127619988364897 ENSG00000117410 ATP6V0B
ENST00000461670 0.327405923342166 0.0536367790815122 -0.171498030863217 ENSG00000117410 ATP6V0B
ENST00000468183 0.60508411108836 0.212259916701718 -0.106531771924798 ENSG00000117410 ATP6V0B
ENST00000473485 0.60508411108836 0.212259916701718 -0.106531771924798 ENSG00000117410 ATP6V0B
ENST00000496131 0.403865139083933 0.0829259446380259 -0.149327275697748 ENSG00000117410 ATP6V0B
ENST00000498208 0.237050500594329 0.0291396188938575 -0.192689328147107 ENSG00000117410 ATP6V0B
ENST00000532072 0.518787105760345 0.146136087545922 -0.14023882792655 ENSG00000117410 ATP6V0B
ENST00000498664 0.866652739556857 0.591953476106845 -0.0467494319905211 ENSG00000117410 ATP6V0B
ENST00000372324 0.0955287356818756 0.00620287667884152 0.311657553119126 ENSG00000117411 B4GALT2
ENST00000497866 0.871849738251704 0.605201083716364 0.0725213850673463 ENSG00000117411 B4GALT2
ENST00000434555 0.108162164322886 0.00763095444941384 0.302171035856804 ENSG00000117411 B4GALT2
ENST00000356836 0.091238683239246 0.00577035221363438 0.310424816329631 ENSG00000117411 B4GALT2
ENST00000309519 0.130928678818433 0.0103432481975769 0.300579273558901 ENSG00000117411 B4GALT2
ENST00000485678 0.453425817522866 0.107633434752366 0.214263047572482 ENSG00000117411 B4GALT2
ENST00000486064 0.998005550595102 0.990005795998489 0.00159005130867443 ENSG00000159214 CCDC24
ENST00000372307 0.22042814348788 0.0253358292894737 0.186023148489532 ENSG00000196517 SLC6A9
ENST00000372318 0.989182623416711 0.954413632455715 0.00725949642126548 ENSG00000159214 CCDC24
ENST00000460543 0.886607617410463 0.639238461546772 -0.0632426408768286 ENSG00000159214 CCDC24
ENST00000463846 0.992252370006453 0.967718947624489 0.00513812265231586 ENSG00000159214 CCDC24
ENST00000490563 0.992252370006453 0.967718947624489 0.00513812265231586 ENSG00000159214 CCDC24
ENST00000490064 0.968754384186346 0.87656903690808 0.019716551609318 ENSG00000159214 CCDC24
ENST00000486504 0.984818225112721 0.936233053248614 0.0101037850725811 ENSG00000159214 CCDC24
ENST00000485811 0.994421947527462 0.975054490744928 -0.00397489751168488 ENSG00000159214 CCDC24
ENST00000372306 0.1863148945771 0.0186988376815313 0.188372502293372 ENSG00000196517 SLC6A9
ENST00000466180 0.972639031923391 0.890616663995956 0.0173325170125368 ENSG00000159214 CCDC24
ENST00000479055 0.998005550595102 0.990031823030575 -0.00159194388221832 ENSG00000159214 CCDC24
ENST00000372310 0.0887150081441327 0.00553680154288265 0.221384865759441 ENSG00000196517 SLC6A9
ENST00000475075 0.139572757932039 0.0114914453038691 0.208972584724592 ENSG00000196517 SLC6A9
ENST00000357730 0.157026827227566 0.0139854752038322 0.207778874385183 ENSG00000196517 SLC6A9
ENST00000360584 0.157026827227566 0.0139854752038322 0.207778874385183 ENSG00000196517 SLC6A9
ENST00000537678 0.158225949579414 0.0141431676205696 0.213002038756099 ENSG00000196517 SLC6A9
ENST00000492434 0.268178911137559 0.0369829896932979 0.207733133689238 ENSG00000196517 SLC6A9
ENST00000528803 0.34013241655779 0.0578738507687189 0.208456748342517 ENSG00000196517 SLC6A9
ENST00000489764 0.28165630432916 0.0406685768238932 0.206249346999533 ENSG00000196517 SLC6A9
ENST00000466926 0.2788586712172 0.0399213555827053 0.206258845595129 ENSG00000196517 SLC6A9
ENST00000533007 0.958308494347753 0.844070561815536 -0.0266679244169276 ENSG00000196517 SLC6A9
ENST00000361745 0.638362544432204 0.243822441119955 -0.0831813562166657 ENSG00000178028 DMAP1
ENST00000446292 0.568481496572859 0.18144838987668 -0.0934937179664754 ENSG00000178028 DMAP1
ENST00000440641 0.482778844442715 0.123741118177646 -0.111174023488374 ENSG00000178028 DMAP1
ENST00000436069 0.525084467401153 0.15065953531008 -0.143691350936739 ENSG00000178028 DMAP1
ENST00000437511 0.415094685229013 0.0876431622134883 -0.121158901413031 ENSG00000178028 DMAP1
ENST00000475794 0.496001552195091 0.131737142313473 -0.142933719374626 ENSG00000178028 DMAP1
ENST00000471829 0.331549723667842 0.0549182294210474 -0.137694388367051 ENSG00000178028 DMAP1
ENST00000487922 0.330312648136354 0.0544767920398317 -0.137928755096937 ENSG00000178028 DMAP1
ENST00000315913 0.638362544432204 0.243822441119955 -0.0831813562166657 ENSG00000178028 DMAP1
ENST00000372289 0.638362544432204 0.243822441119955 -0.0831813562166657 ENSG00000178028 DMAP1
ENST00000463950 0.588057323449215 0.197622200656658 -0.132243208486279 ENSG00000178028 DMAP1
ENST00000372290 0.571537876304445 0.184030731398152 -0.105621759240882 ENSG00000178028 DMAP1
ENST00000488433 0.733222775508737 0.353296188095847 -0.0703730287308386 ENSG00000178028 DMAP1
ENST00000483741 0.873692943056799 0.609812803634948 0.057282885243614 ENSG00000178028 DMAP1
ENST00000494092 0.797496473220335 0.454518281644991 0.095302493122064 ENSG00000178028 DMAP1
ENST00000372257 0.103662505180678 0.00708144093937982 0.187557424631757 ENSG00000117419 ERI3
ENST00000372259 0.207597686789903 0.0227598144293946 0.175842699947291 ENSG00000117419 ERI3
ENST00000456170 0.231277434529935 0.0277638904977398 0.17104862201336 ENSG00000117419 ERI3
ENST00000537474 0.109937860085688 0.00784012080283602 0.190337567375809 ENSG00000117419 ERI3
ENST00000489710 0.391756857514983 0.0777153668566655 0.140161181726497 ENSG00000117419 ERI3
ENST00000479101 0.427825529712658 0.0937768945585224 0.135861159529211 ENSG00000117419 ERI3
ENST00000462341 0.591634778125442 0.201166481816437 0.110422709208084 ENSG00000117419 ERI3
ENST00000452396 0.110913711813013 0.00798032903505995 0.202315231574158 ENSG00000117419 ERI3
ENST00000495828 0.0314092576486294 0.00117378160915915 0.230527301516068 ENSG00000117419 ERI3
ENST00000457571 0.0889363745069278 0.00555647599703595 0.204900610623787 ENSG00000117419 ERI3
ENST00000355387 0.773765820961388 0.412972498304729 0.0502359216186945 ENSG00000187147 RNF220
ENST00000361799 0.773765820961388 0.412972498304729 0.0502359216186945 ENSG00000187147 RNF220
ENST00000372247 0.777612356910857 0.420166117274507 0.0494232748899275 ENSG00000187147 RNF220
ENST00000443020 0.633892572456868 0.239634260094402 0.077693960592604 ENSG00000187147 RNF220
ENST00000453863 0.914551805294992 0.711444447979446 0.0363267460972021 ENSG00000187147 RNF220
ENST00000335497 0.798411374123828 0.456561599683787 0.0531593960350806 ENSG00000187147 RNF220
ENST00000440132 0.778034896446517 0.421022998749751 0.0564014713970404 ENSG00000187147 RNF220
ENST00000474064 0.880245041179609 0.623176028261335 0.031567119076606 ENSG00000187147 RNF220
ENST00000471494 0.656679304261328 0.260777494523433 0.0840657653339272 ENSG00000187147 RNF220
ENST00000488865 0.900462919412858 0.671988227355385 0.0413481929079062 ENSG00000187147 RNF220
ENST00000497469 0.665348660050482 0.27017564291665 0.0806559293512239 ENSG00000187147 RNF220
ENST00000475378 0.793941545007785 0.448887644001641 0.0511913402481753 ENSG00000187147 RNF220
ENST00000484745 0.904305484109874 0.683378804289022 0.0259660347033125 ENSG00000187147 RNF220
ENST00000372242 0.899244420688632 0.669038383425962 0.0266428884666306 ENSG00000126106 TMEM53
ENST00000372243 0.899244420688632 0.669038383425962 0.0266428884666306 ENSG00000126106 TMEM53
ENST00000372244 0.899244420688632 0.669038383425962 0.0266428884666306 ENSG00000126106 TMEM53
ENST00000495630 0.875440041389884 0.613469731721594 0.0312454753831641 ENSG00000126106 TMEM53
ENST00000474394 0.720633300508088 0.335011403873919 0.0625189464389442 ENSG00000187147 RNF220
ENST00000480686 0.938795785235502 0.778645717416 0.0186029831157898 ENSG00000187147 RNF220
ENST00000474956 0.823732879901647 0.502918980574495 -0.0504496043650163 ENSG00000187147 RNF220
ENST00000424484 0.345808033551531 0.0601853410691918 0.174697595509355 ENSG00000198520 C1orf228
ENST00000455805 0.408499937644682 0.0848409958816687 0.235496769951285 ENSG00000198520 C1orf228
ENST00000458657 0.0788521806176593 0.00463479174719719 0.236445364667449 ENSG00000198520 C1orf228
ENST00000441519 0.408499937644682 0.0848409958816687 0.235496769951285 ENSG00000198520 C1orf228
ENST00000357508 0.0788521806176593 0.00463479174719719 0.236445364667449 ENSG00000198520 C1orf228
ENST00000535358 0.0788521806176593 0.00463479174719719 0.236445364667449 ENSG00000198520 C1orf228
ENST00000421398 0.36225622725618 0.0661461144612596 0.17117662625456 ENSG00000198520 C1orf228
ENST00000444751 0.335629071409705 0.0563216792264778 0.179164323908227 ENSG00000198520 C1orf228
ENST00000434068 0.378245384050822 0.072391043101009 0.175753649219407 ENSG00000198520 C1orf228
ENST00000434520 0.475812293898398 0.119891714427267 0.159939826449239 ENSG00000198520 C1orf228
ENST00000427321 0.818052681275629 0.492146350846517 0.0802898718627617 ENSG00000198520 C1orf228
ENST00000446792 0.866002779360901 0.590395358756292 0.0641380958254597 ENSG00000198520 C1orf228
ENST00000444525 0.874369091038641 0.611236828165014 0.0621325632494265 ENSG00000198520 C1orf228
ENST00000440383 0.855135013494548 0.56737801902977 0.0682934076751512 ENSG00000198520 C1orf228
ENST00000427336 0.831150291764814 0.517566508042199 0.0768985784842438 ENSG00000198520 C1orf228
ENST00000418779 0.243647622490802 0.0306797211929558 0.248003491899525 ENSG00000198520 C1orf228
ENST00000568406 0.227589314271781 0.0269504708858087 0.262288400889553 ENSG00000198520 C1orf228
ENST00000372224 0.444295190136784 0.102881701197635 0.198924072281146 ENSG00000142945 KIF2C
ENST00000372218 0.45639039011065 0.109128427676155 0.195502893449106 ENSG00000142945 KIF2C
ENST00000372222 0.485736230635088 0.125306724814898 0.194497335030082 ENSG00000142945 KIF2C
ENST00000372217 0.433835989611113 0.096878757304971 0.208093958861384 ENSG00000142945 KIF2C
ENST00000428791 0.117708915897464 0.00874651007139816 0.299365322535149 ENSG00000225721 RP11-269F19.2
ENST00000497035 0.951674731410078 0.822270801648752 -0.0154869148376408 ENSG00000142937 RPS8
ENST00000396651 0.976559149640061 0.902969808186716 -0.00840797807644975 ENSG00000142937 RPS8
ENST00000372209 0.976401173675764 0.902342806597581 -0.00846368467870699 ENSG00000142937 RPS8
ENST00000470475 0.785179211957235 0.432987578272806 -0.0570995200292875 ENSG00000142937 RPS8
ENST00000485390 0.976534114120108 0.902879333482668 -0.00841641972996919 ENSG00000142937 RPS8
ENST00000464658 0.970628539594877 0.88340642270663 0.0102484074363666 ENSG00000142937 RPS8
ENST00000484599 0.974608921075276 0.896305385276643 0.00909699503953798 ENSG00000142937 RPS8
ENST00000474582 0.712852352043967 0.325374215629838 0.0716725488708575 ENSG00000142937 RPS8
ENST00000372201 0.584529647043659 0.194586488530043 0.0762208800915357 ENSG00000173846 PLK3
ENST00000465443 0.585547196729209 0.195460015860379 0.0761161485732486 ENSG00000173846 PLK3
ENST00000476731 0.74176686272105 0.364325508408362 0.0605896654747858 ENSG00000173846 PLK3
ENST00000492398 0.601124812775839 0.20902012188254 0.0805437904601304 ENSG00000173846 PLK3
ENST00000461358 0.867838922270909 0.594611299520992 0.0386881174153368 ENSG00000173846 PLK3
ENST00000461769 0.849317034383991 0.554128562571746 0.0491389169361513 ENSG00000173846 PLK3
ENST00000493100 0.667434965892132 0.272437736777488 0.0840036923434334 ENSG00000173846 PLK3
ENST00000339355 0.972703104290323 0.891252779562903 -0.0140010413359235 ENSG00000188396 TCTEX1D4
ENST00000372200 0.580103748495736 0.191110843530357 0.118800761806677 ENSG00000188396 TCTEX1D4
ENST00000450269 0.75836872073461 0.388250898636046 0.0644830287566308 ENSG00000222009 BTBD19
ENST00000453418 0.75836872073461 0.388250898636046 0.0644830287566308 ENSG00000222009 BTBD19
ENST00000409335 0.776130184317488 0.417530068353763 0.0619161680119917 ENSG00000222009 BTBD19
ENST00000439563 0.736521601439225 0.357767051419784 0.068489048623013 ENSG00000222009 BTBD19
ENST00000485668 0.734646554532545 0.355260088129643 0.0654958184405719 ENSG00000222009 BTBD19
ENST00000482715 0.727232700868262 0.344673296749555 0.073354122256471 ENSG00000222009 BTBD19
ENST00000475105 0.736393047294419 0.357568770231635 0.0796055296622931 ENSG00000222009 BTBD19
ENST00000495433 0.704795969991885 0.316446564832696 0.0967799056503603 ENSG00000222009 BTBD19
ENST00000489976 0.942501286926362 0.789275771720905 0.0302014710736619 ENSG00000222009 BTBD19
ENST00000464114 0.868506154131197 0.595768737178554 0.0530507999351981 ENSG00000222009 BTBD19
ENST00000438067 0.951163970546415 0.821045780321187 0.0307355057383215 ENSG00000117425 PTCH2
ENST00000447098 0.901205954711354 0.674404238692051 0.0513435415665699 ENSG00000117425 PTCH2
ENST00000372192 0.925617771532748 0.74087158941118 0.0446478760338024 ENSG00000117425 PTCH2
ENST00000439363 0.14882791897981 0.0127792918717047 0.175717691827856 ENSG00000070785 EIF2B3
ENST00000360403 0.0510263892178412 0.00236499947670773 0.188384519458533 ENSG00000070785 EIF2B3
ENST00000486491 0.441170216213026 0.101114159485259 0.15193850296048 ENSG00000070785 EIF2B3
ENST00000372183 0.0484808374168211 0.00218464849304924 0.209220997943027 ENSG00000070785 EIF2B3
ENST00000480675 0.0826694724534596 0.00496701371894931 0.194630587525435 ENSG00000070785 EIF2B3
ENST00000477953 0.0605355149706321 0.00306349269010021 0.215234536557723 ENSG00000070785 EIF2B3
ENST00000372182 0.105870033357453 0.00736636828743834 0.209856118103716 ENSG00000070785 EIF2B3
ENST00000487532 0.260394163156364 0.0350176763460457 0.178660133599177 ENSG00000070785 EIF2B3
ENST00000497010 0.514383095098929 0.143176425505274 0.145763470905701 ENSG00000070785 EIF2B3
ENST00000372168 0.865501581225071 0.589787172942693 -0.0436637004008908 ENSG00000126107 HECTD3
ENST00000372172 0.725330464051024 0.34199277385862 -0.0765444270525638 ENSG00000126107 HECTD3
ENST00000486132 0.667729445026064 0.272817087605678 -0.102099399496944 ENSG00000126107 HECTD3
ENST00000486296 0.833635669935668 0.523158664010234 -0.0573026608688094 ENSG00000126107 HECTD3
ENST00000466423 0.938244900785516 0.776680679041556 -0.0249462238738882 ENSG00000126107 HECTD3
ENST00000487488 0.961598226411416 0.853382538669979 0.0183481726063781 ENSG00000126107 HECTD3
ENST00000484564 0.531725286262193 0.155362349593836 0.177030238111142 ENSG00000126107 HECTD3
ENST00000246337 0.433803302870499 0.0968391963060588 -0.165050350457166 ENSG00000126088 UROD
ENST00000491773 0.601581211566309 0.209401557431086 -0.130584477254716 ENSG00000126088 UROD
ENST00000463092 0.585476701681234 0.195405719533428 -0.136266924547808 ENSG00000126088 UROD
ENST00000461035 0.517112854847211 0.145036708067646 -0.16054320257479 ENSG00000126088 UROD
ENST00000491300 0.456781910046422 0.10942041761451 -0.160987077197994 ENSG00000126088 UROD
ENST00000434478 0.50420595335526 0.136968810636195 -0.150325333622002 ENSG00000126088 UROD
ENST00000494399 0.430949782463315 0.0953796684717368 -0.165936336509377 ENSG00000126088 UROD
ENST00000460334 0.596037044528995 0.204652969861283 -0.131546255396304 ENSG00000126088 UROD
ENST00000462688 0.444498390036444 0.10298915868838 -0.164083073075992 ENSG00000126088 UROD
ENST00000460906 0.576147908040703 0.188212803739653 -0.136671265112445 ENSG00000126088 UROD
ENST00000490385 0.608478810929063 0.215242330215673 -0.129073445488848 ENSG00000126088 UROD
ENST00000469548 0.355983848052678 0.06376884271338 -0.18930514506995 ENSG00000126088 UROD
ENST00000486699 0.36043739617306 0.0655037929284169 -0.188405753617848 ENSG00000126088 UROD
ENST00000478467 0.362358020117945 0.0661778324852797 -0.188020973330682 ENSG00000126088 UROD
ENST00000428106 0.381787040374408 0.0738105804911584 -0.183257333161337 ENSG00000126088 UROD
ENST00000496439 0.610711676137375 0.217254920565009 -0.128947229641367 ENSG00000126088 UROD
ENST00000473012 0.612611346287678 0.218901955230326 -0.128317191972735 ENSG00000126088 UROD
ENST00000472254 0.438449455152871 0.0997207270419078 -0.202364625365708 ENSG00000126088 UROD
ENST00000466193 0.571537876304445 0.184000771244911 -0.175618559007669 ENSG00000126088 UROD
ENST00000465678 0.581517638669502 0.192160388748698 -0.174317798671066 ENSG00000126088 UROD
ENST00000359600 0.939211256124662 0.779575330255672 0.0299060726651205 ENSG00000162415 ZSWIM5
ENST00000464588 0.751406671742249 0.378581290281423 0.0875428176332402 ENSG00000162415 ZSWIM5
ENST00000528332 0.778106982558726 0.421222897381018 0.0727361017281868 ENSG00000132781 MUTYH
ENST00000529984 0.778106982558726 0.421222897381018 0.0727361017281868 ENSG00000132781 MUTYH
ENST00000372110 0.776958275803324 0.419158083056071 0.0734230228007179 ENSG00000132781 MUTYH
ENST00000372115 0.787586904749874 0.438353002477118 0.0699693425019177 ENSG00000132781 MUTYH
ENST00000481571 0.776958275803324 0.419158083056071 0.0734230228007179 ENSG00000132781 MUTYH
ENST00000372098 0.776958275803324 0.419158083056071 0.0734230228007179 ENSG00000132781 MUTYH
ENST00000355498 0.757704772323131 0.387100522454902 0.0818190949267475 ENSG00000132781 MUTYH
ENST00000475516 0.774144567174448 0.413958280985797 0.0771807764186776 ENSG00000132781 MUTYH
ENST00000485271 0.822748372027061 0.500870045527114 0.0946840918846312 ENSG00000132781 MUTYH
ENST00000372104 0.774908332810852 0.415939055656113 0.0773922463684441 ENSG00000132781 MUTYH
ENST00000448481 0.774908332810852 0.415939055656113 0.0773922463684441 ENSG00000132781 MUTYH
ENST00000456914 0.774511622487338 0.415224301179606 0.077490697815655 ENSG00000132781 MUTYH
ENST00000354383 0.774144567174448 0.413958280985797 0.0771807764186776 ENSG00000132781 MUTYH
ENST00000488731 0.774202833622128 0.414226475521076 0.0772737545462278 ENSG00000132781 MUTYH
ENST00000372100 0.757704772323131 0.387100522454902 0.0818190949267475 ENSG00000132781 MUTYH
ENST00000450313 0.787586904749874 0.438353002477118 0.0699693425019177 ENSG00000132781 MUTYH
ENST00000531105 0.757704772323131 0.387105926905334 0.0817208177601535 ENSG00000132781 MUTYH
ENST00000467459 0.939740740486567 0.781872877803294 0.0336451029132197 ENSG00000132781 MUTYH
ENST00000482094 0.988319859645441 0.951358929950871 0.00768006771648293 ENSG00000132781 MUTYH
ENST00000529892 0.914882421284836 0.712184636297633 0.0463285235189726 ENSG00000132781 MUTYH
ENST00000533178 0.787586904749874 0.438663631529943 0.0779918451117691 ENSG00000132781 MUTYH
ENST00000528013 0.772896901144672 0.411770125245165 0.0776521880811903 ENSG00000132781 MUTYH
ENST00000412971 0.848682904811943 0.552323181979423 0.0548540905758782 ENSG00000132781 MUTYH
ENST00000462388 0.937718161972349 0.774213924087187 0.0362875869697824 ENSG00000132781 MUTYH
ENST00000466231 0.956900377453047 0.838879687853879 -0.028074478187288 ENSG00000132781 MUTYH
ENST00000470256 0.766813431792455 0.402098505079326 0.0812164478718754 ENSG00000132781 MUTYH
ENST00000461495 0.769498569462417 0.406252245725463 0.0780695898514988 ENSG00000132781 MUTYH
ENST00000435155 0.728903507643788 0.347394569030243 0.0905102411771763 ENSG00000132781 MUTYH
ENST00000467940 0.739369294711945 0.361346927218358 0.0835811186577005 ENSG00000132781 MUTYH
ENST00000478796 0.562771185450575 0.177281583967412 0.163142978095378 ENSG00000132781 MUTYH
ENST00000525160 0.712852352043967 0.325385981910265 0.0923833554583132 ENSG00000132781 MUTYH
ENST00000479746 0.815166131500086 0.485749832846397 0.0689121937205265 ENSG00000132781 MUTYH
ENST00000492494 0.793291854637471 0.447733661155994 0.0746191089117118 ENSG00000132781 MUTYH
ENST00000483642 0.775409606601715 0.416560055782831 0.0764582214426565 ENSG00000132781 MUTYH
ENST00000481139 0.807349076713382 0.470798211437955 0.0684968872614836 ENSG00000132781 MUTYH
ENST00000485484 0.749234858484421 0.375326745544034 0.0871878582636563 ENSG00000132781 MUTYH
ENST00000476789 0.778210402720695 0.42143028338815 0.0754245013883505 ENSG00000132781 MUTYH
ENST00000462387 0.791346533473296 0.444505491907564 0.0712353075541612 ENSG00000132781 MUTYH
ENST00000474703 0.69862638150089 0.308759674274021 0.100027166571995 ENSG00000132781 MUTYH
ENST00000483127 0.826536120046984 0.508663971023277 0.0648339270616365 ENSG00000132781 MUTYH
ENST00000534453 0.94390636428121 0.794008309527575 0.0268965932476078 ENSG00000132781 MUTYH
ENST00000372090 0.821910370674083 0.499157609824513 0.0625180124152748 ENSG00000132773 TOE1
ENST00000477731 0.872200134461674 0.605898975969331 0.055576361653507 ENSG00000132773 TOE1
ENST00000539779 0.818372924532371 0.4927515886265 0.0659806568927919 ENSG00000132773 TOE1
ENST00000471337 0.738002803016206 0.359620827211209 0.0968827846655606 ENSG00000132773 TOE1
ENST00000495703 0.75461680336078 0.382842668767182 0.0840088075714329 ENSG00000132773 TOE1
ENST00000460057 0.646555768283674 0.251396032380324 0.140677200561326 ENSG00000132773 TOE1
ENST00000372084 0.252910752758226 0.0330938488682628 0.183006235618273 ENSG00000070759 TESK2
ENST00000372086 0.148874729883116 0.0127900550228898 0.204697471780893 ENSG00000070759 TESK2
ENST00000341771 0.148874729883116 0.0127900550228898 0.204697471780893 ENSG00000070759 TESK2
ENST00000486676 0.1471714478832 0.0125685143766109 0.205113051321192 ENSG00000070759 TESK2
ENST00000538496 0.155849793626208 0.0137961011907248 0.203879288064658 ENSG00000070759 TESK2
ENST00000493974 0.348712291829524 0.0611867954462654 0.188680833832814 ENSG00000070759 TESK2
ENST00000451835 0.149365872499613 0.0128606667110854 0.225424979220021 ENSG00000070759 TESK2
ENST00000415578 0.573029295782294 0.185462225034907 -0.183876475245899 ENSG00000236624 CCDC163P
ENST00000515561 0.555603494653029 0.172324644567356 -0.189513408575131 ENSG00000236624 CCDC163P
ENST00000401061 0.282480408171932 0.0408541074646608 -0.214838623663503 ENSG00000132763 MMACHC
ENST00000262746 0.0936824101481936 0.00599874321601935 -0.244900446283569 ENSG00000117450 PRDX1
ENST00000319248 0.0938416281941371 0.00601318919213571 -0.244858888226634 ENSG00000117450 PRDX1
ENST00000372079 0.0924213057291104 0.00587194007191682 -0.245551739230041 ENSG00000117450 PRDX1
ENST00000447184 0.0951717594518853 0.00615532737270916 -0.248937971098842 ENSG00000117450 PRDX1
ENST00000424390 0.0958988307585303 0.00624057855372322 -0.24852388321209 ENSG00000117450 PRDX1
ENST00000483583 0.123409252779519 0.00937683997320993 -0.24573202788023 ENSG00000117450 PRDX1
ENST00000372070 0.903040033802743 0.679682096523446 -0.0237261817398286 ENSG00000117448 AKR1A1
ENST00000434299 0.952946853935581 0.825900059196831 0.0137372068291793 ENSG00000117448 AKR1A1
ENST00000496999 0.95953458109796 0.847535723840086 0.0123487482058854 ENSG00000117448 AKR1A1
ENST00000476957 0.918719913721342 0.721627229682229 -0.0215155917557891 ENSG00000117448 AKR1A1
ENST00000481885 0.970750696229406 0.883769838497093 0.00951047312712013 ENSG00000117448 AKR1A1
ENST00000351829 0.887361688547007 0.640827222446219 -0.0272511972359479 ENSG00000117448 AKR1A1
ENST00000471651 0.985136086525898 0.937584378632239 -0.00525541213121535 ENSG00000117448 AKR1A1
ENST00000497973 0.752006308979336 0.37938572152936 -0.0625763373158462 ENSG00000117448 AKR1A1
ENST00000473038 0.824394846129284 0.504341645477195 -0.0511762127396037 ENSG00000117448 AKR1A1
ENST00000495913 0.808032302747633 0.471901816112586 -0.0566415570253912 ENSG00000117448 AKR1A1
ENST00000487654 0.561321283160698 0.176195720449641 -0.105954850822257 ENSG00000117448 AKR1A1
ENST00000475919 0.8079285895882 0.471714541020885 -0.0606331651838731 ENSG00000117448 AKR1A1
ENST00000475985 0.949485282149899 0.815068660778122 -0.0224285045133739 ENSG00000117448 AKR1A1
ENST00000437901 0.721141703996288 0.336140338311357 -0.0606138253249197 ENSG00000132780 NASP
ENST00000437362 0.720139421917605 0.334322252350909 -0.0609049390307142 ENSG00000132780 NASP
ENST00000464190 0.689875378285095 0.298303711056878 -0.071613839130082 ENSG00000132780 NASP
ENST00000528084 0.730173032815064 0.349086025307214 -0.0658113770396473 ENSG00000132780 NASP
ENST00000527359 0.614060850673205 0.220437948631791 -0.0744796195544468 ENSG00000132780 NASP
ENST00000525515 0.787469767030803 0.437652595309041 -0.0504464613916774 ENSG00000132780 NASP
ENST00000453748 0.672930119972772 0.278491051996958 -0.0676076571410197 ENSG00000132780 NASP
ENST00000402363 0.600262575707548 0.208404188119698 -0.0714392368327483 ENSG00000132780 NASP
ENST00000537798 0.599593054421825 0.207900136544211 -0.0715314996344356 ENSG00000132780 NASP
ENST00000527470 0.67803051156516 0.283854168026356 -0.0741672019709401 ENSG00000132780 NASP
ENST00000529333 0.673038940412925 0.278548281994942 -0.0742206055114772 ENSG00000132780 NASP
ENST00000531532 0.818251944166087 0.492425894442943 -0.051964586913328 ENSG00000132780 NASP
ENST00000530840 0.938244900785516 0.776980601896931 -0.0233815867772183 ENSG00000132780 NASP
ENST00000528238 0.581613748460378 0.192316216652933 -0.0772837953098593 ENSG00000132780 NASP
ENST00000534101 0.681592920115532 0.288898987350523 -0.0730240550612007 ENSG00000132780 NASP
ENST00000350030 0.56764509060318 0.180745496977707 -0.0748468421826164 ENSG00000132780 NASP
ENST00000470768 0.763158728678479 0.395917282044055 -0.0573422918353305 ENSG00000132780 NASP
ENST00000372052 0.59954363297739 0.207836175652389 -0.0715333768366881 ENSG00000132780 NASP
ENST00000351223 0.59954363297739 0.207836175652389 -0.0715333768366881 ENSG00000132780 NASP
ENST00000530073 0.537485346761051 0.159398653991384 -0.0876904604239145 ENSG00000132780 NASP
ENST00000481782 0.565433961333066 0.179402507621843 -0.0862931176975105 ENSG00000132780 NASP
ENST00000531612 0.458824244835564 0.110771420793958 -0.104818985802811 ENSG00000132780 NASP
ENST00000527932 0.310337574064784 0.0486194876681884 -0.15171100341373 ENSG00000132780 NASP
ENST00000534450 0.445792719845844 0.103721967510617 -0.113340103092849 ENSG00000132780 NASP
ENST00000472408 0.863504966602759 0.585774620580064 0.0614712285373392 ENSG00000132780 NASP
ENST00000491755 0.600050203733142 0.208235634399904 -0.140017483757215 ENSG00000159588 CCDC17
ENST00000482416 0.599762790498744 0.208051360725097 -0.140076401746326 ENSG00000159588 CCDC17
ENST00000372044 0.597806276399119 0.206219806347675 -0.141158891554674 ENSG00000159588 CCDC17
ENST00000421127 0.539572084028862 0.160913152804682 -0.15679716788828 ENSG00000159588 CCDC17
ENST00000343901 0.531445631336134 0.155022027683758 -0.1591777942622 ENSG00000159588 CCDC17
ENST00000528266 0.552208047988078 0.169638096223333 -0.154351344973538 ENSG00000159588 CCDC17
ENST00000445048 0.560574691152145 0.17581409149216 -0.150727605404502 ENSG00000159588 CCDC17
ENST00000479529 0.538510636565224 0.160085423416961 -0.159912552008072 ENSG00000159588 CCDC17
ENST00000464739 0.673298777709937 0.278954708711018 -0.141437423875859 ENSG00000159588 CCDC17
ENST00000525599 0.985214477195716 0.937907922134842 0.0106895021335344 ENSG00000159588 CCDC17
ENST00000479235 0.789227530769066 0.441035339237988 -0.0428125651834862 ENSG00000159592 GPBP1L1
ENST00000290795 0.984818225112721 0.936576634418621 0.00295402930270563 ENSG00000159592 GPBP1L1
ENST00000355105 0.984767817714255 0.93568827835914 0.00299401614916582 ENSG00000159592 GPBP1L1
ENST00000467032 0.936826883385075 0.772088117952179 -0.0213830094683408 ENSG00000159592 GPBP1L1
ENST00000487436 0.712288689147613 0.324695644828734 -0.0685084466408476 ENSG00000159592 GPBP1L1
ENST00000468724 0.792547308311289 0.446586884114216 -0.0533166906234314 ENSG00000159592 GPBP1L1
ENST00000498128 0.725142715812325 0.341776819009653 0.0660998044163398 ENSG00000159592 GPBP1L1
ENST00000437848 0.855604413735692 0.568306367574109 0.0742537072085731 ENSG00000234329 RP11-767N6.2
ENST00000496278 0.754606948091559 0.382813948855233 0.0748999344221122 ENSG00000159592 GPBP1L1
ENST00000495616 0.99270794288217 0.968853440551001 0.00356227200192577 ENSG00000159592 GPBP1L1
ENST00000488278 0.829232454131735 0.514064707110219 -0.0301639553446358 ENSG00000159592 GPBP1L1
ENST00000480941 0.817674903750353 0.491425460647105 -0.0320005399793697 ENSG00000159592 GPBP1L1
ENST00000480083 0.820613277627153 0.497028078834353 -0.0316277712128508 ENSG00000159592 GPBP1L1
ENST00000493083 0.820564649664578 0.496843354447572 -0.0325511976896675 ENSG00000159592 GPBP1L1
ENST00000460859 0.721704947123849 0.337056302526536 -0.0480518060226948 ENSG00000159592 GPBP1L1
ENST00000372025 0.736746605154891 0.358148636454452 0.0681878695272482 ENSG00000159596 TMEM69
ENST00000496366 0.708297146352339 0.320187450817523 0.0762605235852267 ENSG00000159596 TMEM69
ENST00000359942 0.919081003509474 0.722608101281245 -0.032247956282478 ENSG00000197429 IPP
ENST00000495072 0.932878468534558 0.760035587622774 -0.0362767596153198 ENSG00000197429 IPP
ENST00000396478 0.938250066563147 0.77713779451557 0.0281069570777837 ENSG00000197429 IPP
ENST00000470809 0.878899097943944 0.620409431421466 -0.0518251322175755 ENSG00000086015 MAST2
ENST00000372009 0.491235638146521 0.128480181460215 0.0991480149490278 ENSG00000086015 MAST2
ENST00000361297 0.490818451831039 0.12825283885961 0.0991726340676918 ENSG00000086015 MAST2
ENST00000372008 0.144571315801364 0.0121890243580622 0.178311901183777 ENSG00000086015 MAST2
ENST00000482881 0.12009319452773 0.00900092405692929 0.281792450417146 ENSG00000086015 MAST2
ENST00000262741 0.713184523415306 0.325937493483557 0.117875899659284 ENSG00000117461 PIK3R3
ENST00000372006 0.716379681649754 0.330130673804591 0.116589156191499 ENSG00000117461 PIK3R3
ENST00000340332 0.71570414541553 0.329283642404196 0.116871378953866 ENSG00000117461 PIK3R3
ENST00000354242 0.71570414541553 0.329283642404196 0.116871378953866 ENSG00000117461 PIK3R3
ENST00000420542 0.71570414541553 0.329283642404196 0.116871378953866 ENSG00000117461 PIK3R3
ENST00000540385 0.808793154287501 0.473495219167962 0.0872286981977752 ENSG00000117461 PIK3R3
ENST00000423209 0.768955336375574 0.405034411629518 0.101906123453749 ENSG00000117461 PIK3R3
ENST00000493202 0.962453219877487 0.855904795418845 0.022128059504916 ENSG00000117461 PIK3R3
ENST00000425892 0.978893906710742 0.910930821048191 0.013805316852721 ENSG00000117461 PIK3R3
ENST00000396420 0.791273048608438 0.444352482830637 -0.058297323819625 ENSG00000085998 POMGNT1
ENST00000371984 0.821254663208879 0.497867178620282 -0.0530378710053852 ENSG00000085998 POMGNT1
ENST00000371992 0.791273048608438 0.444352482830637 -0.058297323819625 ENSG00000085998 POMGNT1
ENST00000475642 0.90715518947856 0.691455068053185 0.0481800033051332 ENSG00000085998 POMGNT1
ENST00000535522 0.896259687376381 0.661688591951375 -0.0354013675831409 ENSG00000085998 POMGNT1
ENST00000371986 0.816442151147943 0.488644990664323 -0.0541768877959011 ENSG00000085998 POMGNT1
ENST00000480972 0.946650958495559 0.806314660945352 0.0319881797516616 ENSG00000085998 POMGNT1
ENST00000485714 0.766658830261629 0.401630279065287 -0.0902849347321248 ENSG00000085998 POMGNT1
ENST00000477114 0.979009459079881 0.91207235588571 -0.0136063502542438 ENSG00000085998 POMGNT1
ENST00000497439 0.733927430193464 0.354274026649225 -0.101182351995649 ENSG00000085998 POMGNT1
ENST00000489985 0.680193344408255 0.286586195804204 -0.12861074378493 ENSG00000085998 POMGNT1
ENST00000442598 0.740568314733629 0.362734345610236 0.103641499089697 ENSG00000085999 RAD54L
ENST00000371975 0.728293384935664 0.346619116371569 0.10702591445504 ENSG00000085999 RAD54L
ENST00000496156 0.57313444739633 0.185542678026657 -0.103478822377955 ENSG00000132128 LRRC41
ENST00000488942 0.81324582160616 0.481783737839574 0.0893663125430106 ENSG00000085999 RAD54L
ENST00000459678 0.696623638586329 0.306577811052598 0.135030262686416 ENSG00000085999 RAD54L
ENST00000343304 0.385558345802463 0.0752692843017354 -0.0956489643107941 ENSG00000132128 LRRC41
ENST00000472710 0.488604268473511 0.127127106001527 -0.0843288663315658 ENSG00000132128 LRRC41
ENST00000498402 0.650580051519215 0.254960472079599 -0.0753880978142235 ENSG00000132128 LRRC41
ENST00000469150 0.745128065113417 0.369138131304508 -0.0877957010064451 ENSG00000132128 LRRC41
ENST00000311672 0.964732802242332 0.861887227465785 -0.0109283609450179 ENSG00000173660 UQCRH
ENST00000489056 0.964732802242332 0.861887227465785 -0.0109283609450179 ENSG00000173660 UQCRH
ENST00000486951 0.983243596447406 0.927240896192945 -0.00617342915320743 ENSG00000173660 UQCRH
ENST00000496387 0.964732802242332 0.861887227465785 -0.0109283609450179 ENSG00000173660 UQCRH
ENST00000460947 0.987450864756604 0.947570704028851 -0.00466637057914163 ENSG00000173660 UQCRH
ENST00000474844 0.6209462623072 0.227106309560558 0.0839813673594051 ENSG00000117481 NSUN4
ENST00000307089 0.828366474887753 0.512337497223403 0.0434801968677452 ENSG00000117481 NSUN4
ENST00000486270 0.621506245239972 0.227564493958369 0.0872833650535314 ENSG00000117481 NSUN4
ENST00000536062 0.628824993179342 0.234680418872694 0.0839084174009139 ENSG00000117481 NSUN4
ENST00000469918 0.664117606998563 0.268874634208135 0.0825495061306538 ENSG00000117481 NSUN4
ENST00000472157 0.994854961700492 0.976495669472939 -0.00365116430854497 ENSG00000117481 NSUN4
ENST00000471871 0.520585384409109 0.14740563954167 0.101491640334583 ENSG00000117481 NSUN4
ENST00000537428 0.550511388287403 0.168478499087133 0.0974822919831176 ENSG00000117481 NSUN4
ENST00000498008 0.522137218648795 0.148555633230949 0.09961138671963 ENSG00000117481 NSUN4
ENST00000495427 0.573582203353272 0.186116092959711 0.0917076557301742 ENSG00000117481 NSUN4
ENST00000475281 0.711511201342543 0.323751011051863 0.0997394517852302 ENSG00000117481 NSUN4
ENST00000243167 0.920711457302765 0.727779195342709 0.0416345197854423 ENSG00000117480 FAAH
ENST00000493735 0.938244900785516 0.776220561587562 -0.0393071489177677 ENSG00000117480 FAAH
ENST00000484697 0.936018392252756 0.7698550090963 0.0384893532446431 ENSG00000117480 FAAH
ENST00000602433 0.87817264738233 0.618812537357381 -0.0381001836303024 ENSG00000269956 MKNK1-AS1
ENST00000342571 0.986667215415605 0.943502033153785 0.00452981076481631 ENSG00000079277 MKNK1
ENST00000371946 0.9012490428933 0.674812601690125 0.023573666094533 ENSG00000079277 MKNK1
ENST00000341183 0.902157213475391 0.677283921255252 0.0233845143701437 ENSG00000079277 MKNK1
ENST00000371944 0.986667215415605 0.943502033153785 0.00452981076481631 ENSG00000079277 MKNK1
ENST00000371945 0.902706118023154 0.678327493718836 0.0232945768716916 ENSG00000079277 MKNK1
ENST00000524749 0.8777198718448 0.618114960945352 -0.0433893168362409 ENSG00000079277 MKNK1
ENST00000528077 0.916977133993679 0.717412115770274 0.0199255014776581 ENSG00000079277 MKNK1
ENST00000428112 0.900447238886137 0.671894949163513 0.0230787615948272 ENSG00000079277 MKNK1
ENST00000532897 0.796707233940945 0.453400116999016 -0.0567167881938879 ENSG00000079277 MKNK1
ENST00000530528 0.855135013494548 0.567391082057884 -0.0617955295553073 ENSG00000079277 MKNK1
ENST00000531355 0.938281099198656 0.777372844379629 0.015262201863018 ENSG00000079277 MKNK1
ENST00000470237 0.68564497435968 0.293455626635693 -0.0942351571451159 ENSG00000079277 MKNK1
ENST00000524417 0.601752720488777 0.209525347402885 -0.132166872582279 ENSG00000079277 MKNK1
ENST00000460098 0.841706535716432 0.538807784919391 -0.0614580290822434 ENSG00000079277 MKNK1
ENST00000532783 0.959085914961984 0.845939726133452 0.0136741721863683 ENSG00000079277 MKNK1
ENST00000496619 0.806825510748433 0.469969043939457 0.0404316860288028 ENSG00000079277 MKNK1
ENST00000528237 0.947751453293679 0.809511948774327 0.0191576436842697 ENSG00000079277 MKNK1
ENST00000526513 0.824293356132657 0.504079689530198 0.0375304114108491 ENSG00000079277 MKNK1
ENST00000484301 0.947723813098642 0.809452272737208 -0.0142469705361572 ENSG00000079277 MKNK1
ENST00000545730 0.193598653967305 0.020045469928632 0.109968439749838 ENSG00000079277 MKNK1
ENST00000486716 0.885296199723855 0.636464293902811 -0.0279249623594808 ENSG00000079277 MKNK1
ENST00000480531 0.949161787080119 0.814388442116005 -0.0219189756669206 ENSG00000079277 MKNK1
ENST00000529170 0.893624928751432 0.654490538363051 0.0254940637442404 ENSG00000079277 MKNK1
ENST00000531769 0.158919509132654 0.0142620256880086 0.116553165586516 ENSG00000079277 MKNK1
ENST00000465783 0.981059585035012 0.920218072438988 -0.00688997156912834 ENSG00000079277 MKNK1
ENST00000474868 0.993169404105024 0.970902240493011 -0.00251329768277364 ENSG00000079277 MKNK1
ENST00000532110 0.995397768849751 0.978447965935239 -0.00187521835794362 ENSG00000079277 MKNK1
ENST00000477883 0.816488339873292 0.4889527562048 0.0873594472532492 ENSG00000079277 MKNK1
ENST00000525888 0.702292343540868 0.312687099425224 0.0629938643333595 ENSG00000079277 MKNK1
ENST00000468852 0.641564875639216 0.246815057418431 0.0912595995024121 ENSG00000079277 MKNK1
ENST00000319928 0.162571985881557 0.0148225325340231 0.152082462171325 ENSG00000142961 MOB3C
ENST00000271139 0.230061657432298 0.0274579164440718 0.14062698014238 ENSG00000142961 MOB3C
ENST00000371940 0.153649892444648 0.0134926156445944 0.15016449652888 ENSG00000142961 MOB3C
ENST00000477318 0.398441967979324 0.0805431698528066 0.130643605131575 ENSG00000142961 MOB3C
ENST00000576409 0.344491086811613 0.0596790839585583 0.149398650336368 ENSG00000123472 ATPAF1
ENST00000371937 0.344423304993806 0.0596635110642825 0.149402302936372 ENSG00000123472 ATPAF1
ENST00000574428 0.344423304993806 0.0596635110642825 0.149402302936372 ENSG00000123472 ATPAF1
ENST00000492233 0.27002089619783 0.0374155842703528 0.224085678464153 ENSG00000123472 ATPAF1
ENST00000526821 0.256058903642183 0.0339220458952143 0.185415525636129 ENSG00000123472 ATPAF1
ENST00000542495 0.323965134925867 0.0525645436986971 0.171858687631785 ENSG00000123472 ATPAF1
ENST00000529214 0.323965134925867 0.0525645436986971 0.171858687631785 ENSG00000123472 ATPAF1
ENST00000329231 0.415094685229013 0.0876436943966501 0.153132221649107 ENSG00000123472 ATPAF1
ENST00000534216 0.244230663493403 0.0308637675421447 0.208355686618779 ENSG00000123472 ATPAF1
ENST00000532925 0.354359991551672 0.0632182250310292 0.173257541570522 ENSG00000123472 ATPAF1
ENST00000474020 0.927884409213473 0.746485604864892 0.037805227345888 ENSG00000123472 ATPAF1
ENST00000487193 0.945669973559361 0.802784116219574 0.0285819400528192 ENSG00000123472 ATPAF1
ENST00000544071 0.987056312628714 0.945661565505086 -0.00333046412376357 ENSG00000159658 EFCAB14
ENST00000525633 0.95571756673874 0.834820995912484 -0.0252410186218795 ENSG00000123472 ATPAF1
ENST00000460928 0.880817861265115 0.624802066490936 -0.067920676709461 ENSG00000123472 ATPAF1
ENST00000442839 0.983892379975929 0.930202130242272 -0.00531238103841875 ENSG00000228237 EFCAB14-AS1
ENST00000418985 0.981340999800987 0.920725649907046 -0.00605429089896815 ENSG00000228237 EFCAB14-AS1
ENST00000371933 0.983663844753859 0.929747683382677 -0.0045162149972259 ENSG00000159658 EFCAB14
ENST00000479745 0.984818225112721 0.936595877353373 -0.00534591563160888 ENSG00000159658 EFCAB14
ENST00000487741 0.989410407676758 0.955303934631487 -0.00379177586850548 ENSG00000159658 EFCAB14
ENST00000481623 0.851131760485778 0.558064927661422 -0.0433889254618108 ENSG00000159658 EFCAB14
ENST00000459797 0.990756320045572 0.961162853627667 -0.00490873232033727 ENSG00000159658 EFCAB14
ENST00000484461 0.969410682443686 0.878678376274618 0.0099683610982563 ENSG00000159658 EFCAB14
ENST00000371884 0.89929177023474 0.669353888499829 -0.058370726184445 ENSG00000162367 TAL1
ENST00000371883 0.953844023876304 0.829304473844095 -0.0299769407536683 ENSG00000162367 TAL1
ENST00000294339 0.953844023876304 0.829304473844095 -0.0299769407536683 ENSG00000162367 TAL1
ENST00000337817 0.911643002204378 0.704216778485052 -0.0505414137962996 ENSG00000123473 STIL
ENST00000360380 0.911643002204378 0.704216778485052 -0.0505414137962996 ENSG00000123473 STIL
ENST00000371877 0.911643002204378 0.704216778485052 -0.0505414137962996 ENSG00000123473 STIL
ENST00000243182 0.936568495898187 0.771243102176702 -0.0394744010428145 ENSG00000123473 STIL
ENST00000396221 0.936568495898187 0.771243102176702 -0.0394744010428145 ENSG00000123473 STIL
ENST00000447475 0.844451456283913 0.544087925897174 -0.0841424948683367 ENSG00000123473 STIL
ENST00000371873 0.858500758035708 0.575037855657859 -0.0392376194287573 ENSG00000162368 CMPK1
ENST00000371871 0.839617997345321 0.534872224694641 -0.0430940737543863 ENSG00000162368 CMPK1
ENST00000471289 0.964992575321834 0.863504220793039 0.017257519583375 ENSG00000162368 CMPK1
ENST00000450808 0.883107601367397 0.631050589915428 -0.0344337367154328 ENSG00000162368 CMPK1
ENST00000371870 0.994210552475264 0.974227132891662 0.00254861614484091 ENSG00000162368 CMPK1
ENST00000420876 0.841690182636085 0.538782066066786 -0.084671300475982 ENSG00000225762 RP11-511I2.2
ENST00000371847 0.928691685674998 0.749414102253631 0.0431299361256063 ENSG00000132122 SPATA6
ENST00000371843 0.978893906710742 0.91109241357599 0.0151573437744447 ENSG00000132122 SPATA6
ENST00000603831 0.879989622162886 0.622440338186486 -0.0693264632243229 ENSG00000132122 SPATA6
ENST00000396199 0.978512908734801 0.909231575379049 0.0154084279045987 ENSG00000132122 SPATA6
ENST00000371841 0.850988802053712 0.557748659228071 -0.0825398021227476 ENSG00000132122 SPATA6
ENST00000490850 0.818599600007235 0.493076087421576 -0.0957111972594334 ENSG00000132122 SPATA6
ENST00000371839 0.127107032419862 0.00985594523044367 0.305959382279609 ENSG00000186094 AGBL4
ENST00000416121 0.115739774000616 0.00853203487052128 0.316915811907406 ENSG00000186094 AGBL4
ENST00000371838 0.10475154767761 0.0072171435309358 0.318349285186143 ENSG00000186094 AGBL4
ENST00000371833 0.132628587978659 0.0105751974980399 0.310792639265675 ENSG00000162373 BEND5
ENST00000476079 0.301719757309204 0.0461021863072181 0.269555730936867 ENSG00000162373 BEND5
ENST00000463562 0.119118963440326 0.00889013526622705 0.317636975742094 ENSG00000162373 BEND5
ENST00000476096 0.285700900599755 0.0417107112017925 0.272025246588683 ENSG00000162373 BEND5
ENST00000480399 0.421740695647325 0.0907624520986602 0.23475796594969 ENSG00000162373 BEND5
ENST00000489956 0.42501658072997 0.0925128928476103 0.237056497219504 ENSG00000162373 BEND5
ENST00000396153 0.19427443367546 0.0202263924544642 0.20760761290963 ENSG00000185104 FAF1
ENST00000371778 0.191167727469644 0.0195876735822439 0.209701266181227 ENSG00000185104 FAF1
ENST00000545823 0.0889329060752849 0.00555523493526141 0.259902605431359 ENSG00000185104 FAF1
ENST00000494400 0.119482430203262 0.00893159701718489 0.217203144137964 ENSG00000185104 FAF1
ENST00000424664 0.258851643424941 0.0346109512081673 0.267324271429155 ENSG00000225767 RP5-850O15.3
ENST00000472808 0.295649585400285 0.0444166756479188 0.209484509079215 ENSG00000185104 FAF1
ENST00000487898 0.274191924825864 0.0385698445998061 0.208697476447299 ENSG00000185104 FAF1
ENST00000242719 0.695799574835591 0.305712829022898 -0.0500432544046423 ENSG00000123091 RNF11
ENST00000494873 0.749072086851491 0.375163770734193 -0.0499151854137965 ENSG00000123091 RNF11
ENST00000486691 0.521233759630988 0.147922432710188 -0.105796540557864 ENSG00000123091 RNF11
ENST00000447632 0.790509540410049 0.443241372750005 -0.0895929911982302 ENSG00000085831 TTC39A
ENST00000413473 0.708486234905821 0.32033069573065 -0.104782431893781 ENSG00000085831 TTC39A
ENST00000530004 0.966554806999567 0.868245217322139 -0.0226962473306593 ENSG00000085831 TTC39A
ENST00000262675 0.665923614370081 0.27069869431139 -0.123589858378379 ENSG00000085831 TTC39A
ENST00000451380 0.664551164230311 0.269331413330183 -0.123627793244133 ENSG00000085831 TTC39A
ENST00000371750 0.767737509126037 0.403458472851977 -0.098034868756632 ENSG00000085831 TTC39A
ENST00000534098 0.949783123028953 0.816757060787848 -0.0323202600419477 ENSG00000085831 TTC39A
ENST00000431927 0.742948877681095 0.366005690024031 -0.124654119051647 ENSG00000085831 TTC39A
ENST00000371747 0.27682387121009 0.0392688458678715 -0.255284951620145 ENSG00000085831 TTC39A
ENST00000262676 0.222309898247181 0.0257469220647477 -0.282293172014284 ENSG00000085831 TTC39A
ENST00000411642 0.263054029670841 0.0357162078861117 -0.281615033083089 ENSG00000085831 TTC39A
ENST00000439482 0.289000686623715 0.0426218477595551 -0.275571864428968 ENSG00000085831 TTC39A
ENST00000371730 0.409460477713401 0.0851470868958231 0.0977914420217435 ENSG00000085832 EPS15
ENST00000371733 0.409460477713401 0.0851470868958231 0.0977914420217435 ENSG00000085832 EPS15
ENST00000396122 0.347130661861667 0.0605696319788342 0.103560645763896 ENSG00000085832 EPS15
ENST00000486505 0.42800094209343 0.0938662161621814 0.154693755071994 ENSG00000085832 EPS15
ENST00000478657 0.654986050788813 0.259214997532714 0.121845278000139 ENSG00000085832 EPS15
ENST00000493793 0.5618700858065 0.176632681145175 0.0943360802320947 ENSG00000085832 EPS15
ENST00000371727 0.600256799464376 0.208386167414177 0.089529267576946 ENSG00000085832 EPS15
ENST00000464478 0.643493348117744 0.248412228935722 0.0866268734974908 ENSG00000085832 EPS15
ENST00000471391 0.686351634016115 0.294236864330297 0.0770906463970848 ENSG00000085832 EPS15
ENST00000465467 0.671342203155495 0.276879720407716 0.0807984507050215 ENSG00000085832 EPS15
ENST00000415031 0.000449543177694088 4.60616712995908e-06 0.421038138396596 ENSG00000227070 RP11-191G24.1
ENST00000426017 0.000900273992269153 1.09046514134122e-05 0.408683671713146 ENSG00000227070 RP11-191G24.1
ENST00000371714 0.553912471154754 0.170979658792589 0.0747312633796688 ENSG00000117859 OSBPL9
ENST00000337809 0.672908504688792 0.278456702186673 0.0605068606418623 ENSG00000117859 OSBPL9
ENST00000371710 0.672908504688792 0.278456702186673 0.0605068606418623 ENSG00000117859 OSBPL9
ENST00000447887 0.657062641047154 0.26132479518081 0.0622406057368554 ENSG00000117859 OSBPL9
ENST00000495776 0.657062641047154 0.26132479518081 0.0622406057368554 ENSG00000117859 OSBPL9
ENST00000435686 0.657062641047154 0.26132479518081 0.0622406057368554 ENSG00000117859 OSBPL9
ENST00000435274 0.725442907342442 0.342222892296403 0.0527713795035402 ENSG00000117859 OSBPL9
ENST00000428468 0.657062641047154 0.26132479518081 0.0622406057368554 ENSG00000117859 OSBPL9
ENST00000453295 0.657062641047154 0.26132479518081 0.0622406057368554 ENSG00000117859 OSBPL9
ENST00000489990 0.58763321878252 0.197279642224874 0.0880008773117879 ENSG00000117859 OSBPL9
ENST00000530544 0.824293356132657 0.504041115047491 0.0366229790134144 ENSG00000117859 OSBPL9
ENST00000484890 0.880836324301657 0.625004768203554 0.0409970918447287 ENSG00000117859 OSBPL9
ENST00000534040 0.849363083884684 0.554198082436787 0.0475492204477351 ENSG00000117859 OSBPL9
ENST00000532975 0.74855925532147 0.374364373517155 0.0673413717580425 ENSG00000117859 OSBPL9
ENST00000527631 0.805934343567051 0.4681219295233 0.0573622591539103 ENSG00000117859 OSBPL9
ENST00000531828 0.883288429309766 0.631713110226066 0.0264709324324151 ENSG00000117859 OSBPL9
ENST00000361556 0.792641857999541 0.446691792761992 0.041626478150301 ENSG00000117859 OSBPL9
ENST00000473207 0.762488512126199 0.394796477539818 0.0672154566271815 ENSG00000117859 OSBPL9
ENST00000533884 0.767411251319685 0.403093824235274 0.0661877471094591 ENSG00000117859 OSBPL9
ENST00000481937 0.873661129715587 0.609720979756575 0.0450575280933922 ENSG00000117859 OSBPL9
ENST00000526917 0.764492944706155 0.398387391602203 0.0648736447068749 ENSG00000117859 OSBPL9
ENST00000462759 0.792641857999541 0.446691792761992 0.041626478150301 ENSG00000117859 OSBPL9
ENST00000486942 0.787704742495429 0.438871308999976 0.042200232924754 ENSG00000117859 OSBPL9
ENST00000467064 0.832573264322114 0.520425231864478 -0.0854695500230947 ENSG00000117859 OSBPL9
ENST00000524620 0.924719981690672 0.738437256286175 -0.0324502578881769 ENSG00000117859 OSBPL9
ENST00000528603 0.722244161164317 0.337606819035027 0.071818506409876 ENSG00000117859 OSBPL9
ENST00000475697 0.780332963018842 0.424449779397281 0.0457546612302324 ENSG00000117859 OSBPL9
ENST00000531061 0.5215181662979 0.148129147672879 0.138762848180767 ENSG00000117859 OSBPL9
ENST00000531819 0.883049867992788 0.630918465541886 0.0285447430958883 ENSG00000117859 OSBPL9
ENST00000533825 0.985844041723034 0.940854533592081 0.00705395660071822 ENSG00000117859 OSBPL9
ENST00000440943 0.987894069121602 0.949649702104472 -0.00374319095264981 ENSG00000078618 NRD1
ENST00000352171 0.818404671845243 0.492832630050039 -0.0262494035212593 ENSG00000078618 NRD1
ENST00000354831 0.818404671845243 0.492832630050039 -0.0262494035212593 ENSG00000078618 NRD1
ENST00000485608 0.687690954543556 0.295758361467124 -0.0425478335198901 ENSG00000078618 NRD1
ENST00000539524 0.859004725025881 0.575894885374305 -0.0227364798011682 ENSG00000078618 NRD1
ENST00000464385 0.780233012293807 0.424303521701745 0.0809366574817581 ENSG00000078618 NRD1
ENST00000588291 0.919081003509474 0.72256643407903 0.0265532208107579 ENSG00000266993 RP4-657D16.3
ENST00000586761 0.969101683993486 0.877416259092969 0.0115067582498353 ENSG00000266993 RP4-657D16.3
ENST00000475310 0.745530032820038 0.369957840719131 -0.0871589830126746 ENSG00000078618 NRD1
ENST00000497358 0.928638494150029 0.749289553496381 -0.0238085801569044 ENSG00000078618 NRD1
ENST00000544028 0.823907645201849 0.503280485709128 -0.0261718708470419 ENSG00000078618 NRD1
ENST00000591675 0.785991877682835 0.434356624299247 0.0631971809535547 ENSG00000266993 RP4-657D16.3
ENST00000483007 0.987889143001094 0.949208057705158 0.00489842505295701 ENSG00000078618 NRD1
ENST00000473805 0.985214477195716 0.938032019904981 -0.00449566028714941 ENSG00000078618 NRD1
ENST00000475715 0.754490534099703 0.382710113191966 -0.0484250194693832 ENSG00000078618 NRD1
ENST00000390787 0.666331855181854 0.271213299833848 -0.153297298258376 ENSG00000212076 MIR761
ENST00000491410 0.869447996349244 0.598266501103315 -0.0290095597017275 ENSG00000078618 NRD1
ENST00000468722 0.99552704733361 0.979023746139187 -0.00152355022647022 ENSG00000078618 NRD1
ENST00000469458 0.756348878154589 0.385071143635711 -0.0698709526668789 ENSG00000117862 TXNDC12
ENST00000371626 0.736290920247561 0.357337700887703 -0.0500493602229941 ENSG00000117862 TXNDC12
ENST00000472624 0.79177567224044 0.444998572025803 -0.0434599556648043 ENSG00000117862 TXNDC12
ENST00000471493 0.133969930694086 0.0107412859698921 -0.28254946541536 ENSG00000117862 TXNDC12
ENST00000371614 0.86641571286998 0.591467235770301 0.0550896625927687 ENSG00000198841 KTI12
ENST00000425802 0.999770815779817 0.999073391831719 0.000102222110222414 ENSG00000223390 RP11-91A18.4
ENST00000610127 0.920140300811015 0.725927268420522 -0.0265910674959522 ENSG00000117862 TXNDC12
ENST00000313334 0.861823232959946 0.581848710643685 0.0300283724436086 ENSG00000134717 BTF3L4
ENST00000477828 0.754708060654244 0.382977709944884 0.0466786685856161 ENSG00000134717 BTF3L4
ENST00000489308 0.806116230616301 0.46853343480133 0.0412083599614672 ENSG00000134717 BTF3L4
ENST00000526132 0.793566976226696 0.448321098590663 0.041162319349058 ENSG00000134717 BTF3L4
ENST00000472944 0.850443196715306 0.556203919280262 0.032980011771872 ENSG00000134717 BTF3L4
ENST00000524414 0.900564246161548 0.672205886082982 -0.0355567863220959 ENSG00000134717 BTF3L4
ENST00000484036 0.739369294711945 0.361336887554576 0.0504047523761102 ENSG00000134717 BTF3L4
ENST00000533836 0.773106502120808 0.412216205916082 0.0462038712454039 ENSG00000134717 BTF3L4
ENST00000361625 0.964205269537225 0.860351921139149 0.0210162014788439 ENSG00000157077 ZFYVE9
ENST00000357206 0.681266809253355 0.288224059094644 0.108448168851672 ENSG00000157077 ZFYVE9
ENST00000287727 0.714461925287969 0.327828771183311 0.0995363393823148 ENSG00000157077 ZFYVE9
ENST00000371591 0.599635635103306 0.207945601921169 0.125869781532271 ENSG00000157077 ZFYVE9
ENST00000469134 0.383143840195983 0.0743336746160751 0.223965295375375 ENSG00000157077 ZFYVE9
ENST00000470844 0.873855178322505 0.609998905609712 0.0371428273985616 ENSG00000154222 CC2D1B
ENST00000371586 0.947232366020817 0.808126571969327 0.0150700502621108 ENSG00000154222 CC2D1B
ENST00000284376 0.889483216914041 0.645539690769504 0.0287322034237219 ENSG00000154222 CC2D1B
ENST00000491136 0.889562277110167 0.645732263054373 0.0287327871597364 ENSG00000154222 CC2D1B
ENST00000438021 0.819643292753116 0.494744679320132 0.0453967305745864 ENSG00000154222 CC2D1B
ENST00000460261 0.903892153286037 0.682533091635633 0.0277830929299268 ENSG00000154222 CC2D1B
ENST00000606527 0.96345424312159 0.858381248868071 0.019205735401166 ENSG00000272100 RP11-155O18.6
ENST00000450942 0.977110509756553 0.905142431515545 0.00830104306685516 ENSG00000154222 CC2D1B
ENST00000460370 0.988816343400681 0.952978859509495 0.00549613418793818 ENSG00000154222 CC2D1B
ENST00000438831 0.923158212590072 0.733556061960526 0.0217958787623714 ENSG00000154222 CC2D1B
ENST00000492426 0.597640010362055 0.205942107093605 0.145958578358637 ENSG00000154222 CC2D1B
ENST00000485966 0.697334775659577 0.307473038800191 0.100233408743037 ENSG00000154222 CC2D1B
ENST00000494789 0.852002833903254 0.56011847731968 0.0727337894041239 ENSG00000154222 CC2D1B
ENST00000371568 0.629716333838395 0.235476861013341 0.161930470046628 ENSG00000085840 ORC1
ENST00000371566 0.632284454957053 0.237752920800609 0.161287805529773 ENSG00000085840 ORC1
ENST00000257181 0.214889876335032 0.0242437002302385 -0.120960445256384 ENSG00000134748 PRPF38A
ENST00000487160 0.260269847978515 0.0349750650480184 -0.160952619690019 ENSG00000134748 PRPF38A
ENST00000474048 0.351332807100635 0.0621049431709044 -0.115580298406117 ENSG00000134748 PRPF38A
ENST00000528457 0.121602269098796 0.00915218331734026 -0.131051855528263 ENSG00000134744 ZCCHC11
ENST00000527941 0.125811864186606 0.00969282841288715 -0.130834417768429 ENSG00000134744 ZCCHC11
ENST00000257177 0.974457284735642 0.895975251946486 -0.00823036069083403 ENSG00000134744 ZCCHC11
ENST00000371544 0.974531696063574 0.896167273434133 -0.00821734187097723 ENSG00000134744 ZCCHC11
ENST00000466440 0.487240208810598 0.126404096896208 -0.137581799238058 ENSG00000134744 ZCCHC11
ENST00000494469 0.572057893880188 0.184560644274881 -0.119861704887412 ENSG00000134744 ZCCHC11
ENST00000471623 0.74938165552042 0.375485215916155 -0.0896843061177317 ENSG00000134744 ZCCHC11
ENST00000531722 0.530690929000641 0.154332660084546 -0.106031705547783 ENSG00000134744 ZCCHC11
ENST00000474453 0.568941017603317 0.181814440272402 -0.0985645549516003 ENSG00000134744 ZCCHC11
ENST00000470212 0.510793643733871 0.140806388222145 -0.154582178038957 ENSG00000134744 ZCCHC11
ENST00000469810 0.98120124559558 0.920461189687819 0.00778205194091641 ENSG00000134744 ZCCHC11
ENST00000528642 0.914360443020812 0.710787889089043 0.0244395741674925 ENSG00000134744 ZCCHC11
ENST00000497120 0.868984580151735 0.597411645707272 0.051702715150679 ENSG00000134744 ZCCHC11
ENST00000484723 0.915600719942914 0.714341367453737 0.0237921310715887 ENSG00000134744 ZCCHC11
ENST00000481528 0.870179759536465 0.600100971291686 0.0679200433161347 ENSG00000134744 ZCCHC11
ENST00000371541 0.933296785069082 0.761148294441107 0.0196807216097223 ENSG00000134744 ZCCHC11
ENST00000481133 0.98284223801734 0.925248816960675 0.0102861722296796 ENSG00000134744 ZCCHC11
ENST00000473856 0.938250066563147 0.777223298434587 0.0182052804081856 ENSG00000134744 ZCCHC11
ENST00000355809 0.998080640505419 0.99034692843514 0.000807232732746447 ENSG00000134744 ZCCHC11
ENST00000470626 0.893581789132417 0.654352120440118 0.0353442383996866 ENSG00000134744 ZCCHC11
ENST00000524582 0.906753837408548 0.690380130817233 0.0312441290223333 ENSG00000134744 ZCCHC11
ENST00000361314 0.727453315455284 0.345204379952599 -0.108317236851319 ENSG00000116157 GPX7
ENST00000459779 0.566683296112058 0.180101799321506 -0.16680463678529 ENSG00000116157 GPX7
ENST00000517870 0.991414856803328 0.963845954524644 0.00415875140956277 ENSG00000182183 FAM159A
ENST00000440303 0.879794992970388 0.621924840068154 0.0431014266402314 ENSG00000182183 FAM159A
ENST00000401050 0.880014047382957 0.622734876921907 0.0430050451322408 ENSG00000182183 FAM159A
ENST00000424164 0.905228164059663 0.685720333777951 0.0356176071262285 ENSG00000182183 FAM159A
ENST00000371538 0.989678779424178 0.957054450656118 -0.00542510222870355 ENSG00000162377 COA7
ENST00000486918 0.878182418952811 0.618861962813174 0.0553683763432522 ENSG00000162377 COA7
ENST00000443756 0.976443079245154 0.902762911082781 -0.0102270671586494 ENSG00000162378 ZYG11B
ENST00000545132 0.94720953728497 0.808038445560057 0.0205059737887702 ENSG00000162378 ZYG11B
ENST00000294353 0.77836678169604 0.421744357758387 -0.0577858089140031 ENSG00000162378 ZYG11B
ENST00000371522 0.814206298908237 0.48337091565632 0.0496923253264242 ENSG00000121310 ECHDC2
ENST00000460612 0.816919328456057 0.490378380627019 0.0491837546145882 ENSG00000121310 ECHDC2
ENST00000539680 0.83948803013307 0.53440633273263 0.0815296816827065 ENSG00000121310 ECHDC2
ENST00000479183 0.831503546050689 0.518207870005334 0.0831866606024262 ENSG00000121310 ECHDC2
ENST00000543419 0.797870449506976 0.455681936474746 0.0776877475754728 ENSG00000121310 ECHDC2
ENST00000463923 0.803769051346004 0.464789314028575 0.075886404680787 ENSG00000121310 ECHDC2
ENST00000371520 0.817160450558087 0.490617564430341 0.0491739046535494 ENSG00000121310 ECHDC2
ENST00000358358 0.816919328456057 0.490378380627019 0.0491837546145882 ENSG00000121310 ECHDC2
ENST00000498544 0.80564623302212 0.467651721457807 0.0917338933515172 ENSG00000121310 ECHDC2
ENST00000476477 0.806453493056086 0.469278793993338 0.0512953933969984 ENSG00000121310 ECHDC2
ENST00000536120 0.806453493056086 0.469278793993338 0.0512953933969984 ENSG00000121310 ECHDC2
ENST00000479593 0.815432933377514 0.486359451371541 0.0631316482756963 ENSG00000121310 ECHDC2
ENST00000467988 0.813466228185073 0.482269052116601 0.0504954236361707 ENSG00000121310 ECHDC2
ENST00000487866 0.685870011759316 0.293618397504626 0.10437886840368 ENSG00000121310 ECHDC2
ENST00000486170 0.812481782010667 0.480101867455864 0.0809911475018883 ENSG00000121310 ECHDC2
ENST00000487851 0.943221178488946 0.791612599284541 0.0254800061152886 ENSG00000121310 ECHDC2
ENST00000541281 0.935046733806716 0.766367338423106 0.0228223588984677 ENSG00000121310 ECHDC2
ENST00000488268 0.839103408369281 0.53359717596588 0.0497258688324598 ENSG00000121310 ECHDC2
ENST00000544365 0.8623833634328 0.583407457819516 0.0433404867359025 ENSG00000121310 ECHDC2
ENST00000495920 0.900047472831935 0.671025267304433 0.0339654585566693 ENSG00000121310 ECHDC2
ENST00000480312 0.887717711458752 0.641906746456243 0.0391806577455836 ENSG00000121310 ECHDC2
ENST00000544531 0.934629626017848 0.765438518912867 0.0246403269845597 ENSG00000121310 ECHDC2
ENST00000493896 0.939708867092971 0.781668235285632 0.0367816205103041 ENSG00000121310 ECHDC2
ENST00000542552 0.949700999644431 0.816117993378219 0.0184469413800617 ENSG00000121310 ECHDC2
ENST00000474789 0.924145808580494 0.736446613224716 0.027951624352401 ENSG00000121310 ECHDC2
ENST00000371514 0.632842859265892 0.238356898556638 0.0915635686328917 ENSG00000116171 SCP2
ENST00000478631 0.616338958379855 0.222634656681927 0.0940752459192404 ENSG00000116171 SCP2
ENST00000528311 0.468123817222235 0.115679929433455 0.126547914155983 ENSG00000116171 SCP2
ENST00000371509 0.543523009218274 0.163666009371151 0.113075860525063 ENSG00000116171 SCP2
ENST00000407246 0.618824373282245 0.22492868048357 0.0938189644411014 ENSG00000116171 SCP2
ENST00000371513 0.552104157147431 0.169586173780666 0.163753116180135 ENSG00000116171 SCP2
ENST00000528809 0.68522620597082 0.292974415053951 0.140350536971103 ENSG00000116171 SCP2
ENST00000529363 0.666581913241668 0.271574353085327 0.151961112703943 ENSG00000116171 SCP2
ENST00000430330 0.686756283273725 0.294628095364485 0.0917850023626084 ENSG00000116171 SCP2
ENST00000408941 0.764518285392265 0.398462315088321 0.0726353868743335 ENSG00000116171 SCP2
ENST00000478274 0.484217576057031 0.124455180047122 0.147941825078068 ENSG00000116171 SCP2
ENST00000484100 0.719156731364746 0.333273961230415 0.0863289688335148 ENSG00000116171 SCP2
ENST00000533119 0.679732751615266 0.285900222495194 0.0948019716219233 ENSG00000116171 SCP2
ENST00000435345 0.68522620597082 0.292975681470614 0.0925866227136544 ENSG00000116171 SCP2
ENST00000488965 0.776169078622173 0.417600214178288 0.0695425075039731 ENSG00000116171 SCP2
ENST00000371486 0.857891875568905 0.573912114755306 0.0540422294584237 ENSG00000157184 CPT2
ENST00000468572 0.883518895289586 0.632425068043644 0.0666468058971753 ENSG00000157184 CPT2
ENST00000452466 0.781235854308066 0.426035292809936 -0.0962000844167529 ENSG00000236723 RP5-1024G6.2
ENST00000294360 0.699437360400216 0.309708939508193 0.0914728940204701 ENSG00000162384 C1orf123
ENST00000483739 0.644729975109238 0.24938522949841 0.107304675379252 ENSG00000162384 C1orf123
ENST00000470385 0.703096171827735 0.313928558747352 0.094732304641559 ENSG00000162384 C1orf123
ENST00000478839 0.435852784433204 0.0979950226610349 0.193856611396896 ENSG00000162384 C1orf123
ENST00000489755 0.94903664711237 0.81386162454598 -0.0262817465256682 ENSG00000162384 C1orf123
ENST00000474227 0.921175753159159 0.728743240915595 0.0393529281745184 ENSG00000162384 C1orf123
ENST00000602807 0.96746181615267 0.872203940813216 0.0199780086591424 ENSG00000162384 C1orf123
ENST00000371470 0.629749256643945 0.23554051929721 -0.0956210575032489 ENSG00000162385 MAGOH
ENST00000371466 0.629058834462103 0.234866568033827 -0.0958004593370088 ENSG00000162385 MAGOH
ENST00000495868 0.603593971847854 0.211234103138319 -0.0957032023894635 ENSG00000162385 MAGOH
ENST00000462941 0.62686330416367 0.232209382708151 -0.0992384898498939 ENSG00000162385 MAGOH
ENST00000602943 0.997580480052931 0.988226553228072 0.00194819914666466 ENSG00000270172 RP5-1024G6.8
ENST00000306052 0.0230198574545269 0.000755990462784901 0.243170840956323 ENSG00000157193 LRP8
ENST00000529670 0.581968545525552 0.192556115651926 0.129257729434036 ENSG00000157193 LRP8
ENST00000371454 0.0176953372448271 0.000529027757566333 0.250575828343865 ENSG00000157193 LRP8
ENST00000465675 0.0198503774736517 0.00061953189767016 0.249943195906243 ENSG00000157193 LRP8
ENST00000354412 0.0178011387605134 0.000534448626596438 0.250854547910542 ENSG00000157193 LRP8
ENST00000480045 0.0152262087814858 0.000431345565447913 0.254477361872556 ENSG00000157193 LRP8
ENST00000347547 0.0143298372770508 0.000396864610358162 0.255792725457089 ENSG00000157193 LRP8
ENST00000459674 0.450634066669927 0.106439798391193 0.15359348226037 ENSG00000157193 LRP8
ENST00000460214 0.444939175994988 0.10322027776251 0.183803033615351 ENSG00000157193 LRP8
ENST00000481431 0.518507680871608 0.145954033324229 0.174545821079871 ENSG00000157193 LRP8
ENST00000475501 0.248396185734281 0.0319910145441565 0.213534211759821 ENSG00000157193 LRP8
ENST00000421637 0.414629193266331 0.0874194723578947 0.239838188601754 ENSG00000228838 RP4-784A16.2
ENST00000496580 0.0115452856715357 0.000289230709489918 0.299180756521521 ENSG00000157193 LRP8
ENST00000446686 0.882549720341841 0.628798025751468 0.0646441894081706 ENSG00000232762 RP4-784A16.4
ENST00000371429 0.457357439626157 0.109739101733983 0.125978964986611 ENSG00000058804 NDC1
ENST00000540001 0.458598322038345 0.110603379870071 0.125661516202924 ENSG00000058804 NDC1
ENST00000537333 0.408818845587949 0.0849334012830365 0.144883123174199 ENSG00000058804 NDC1
ENST00000234725 0.451582028813537 0.106900992135401 0.13614822608768 ENSG00000058804 NDC1
ENST00000480952 0.201577723630902 0.0215737665692516 0.255092792385871 ENSG00000058804 NDC1
ENST00000464950 0.984818225112721 0.936533800145388 -0.00631569285238252 ENSG00000058799 YIPF1
ENST00000371399 0.989182623416711 0.954464354569445 -0.00452756011655383 ENSG00000058799 YIPF1
ENST00000072644 0.989182623416711 0.954464354569445 -0.00452756011655383 ENSG00000058799 YIPF1
ENST00000539954 0.906419095634779 0.689279303397966 0.0343033871629228 ENSG00000058799 YIPF1
ENST00000469457 0.994127941801343 0.973822758423406 -0.00316766609592117 ENSG00000058799 YIPF1
ENST00000480151 0.994127941801343 0.973822758423406 -0.00316766609592117 ENSG00000058799 YIPF1
ENST00000412288 0.974969539546062 0.897594509727311 -0.0123457738937064 ENSG00000058799 YIPF1
ENST00000465897 0.984021009957745 0.93132219815242 -0.00829430195645361 ENSG00000058799 YIPF1
ENST00000472983 0.991038423124043 0.962014861220763 -0.00522895080820621 ENSG00000058799 YIPF1
ENST00000361921 0.428491215759203 0.0941165181669278 0.232765116829791 ENSG00000211452 DIO1
ENST00000322679 0.431954387525639 0.0959918014384671 0.231645586405608 ENSG00000211452 DIO1
ENST00000371378 0.756130329967586 0.384720120234819 -0.0757964652981455 ENSG00000081870 HSPB11
ENST00000194214 0.671202010308882 0.276638952326227 -0.0943088703382422 ENSG00000081870 HSPB11
ENST00000489675 0.858540033352511 0.575086591878731 -0.0609750044772969 ENSG00000081870 HSPB11
ENST00000371377 0.628999164786747 0.234798394523271 -0.101172600671616 ENSG00000081870 HSPB11
ENST00000371376 0.584859614352685 0.194833261737998 -0.1221687967903 ENSG00000081870 HSPB11
ENST00000488884 0.456531188832521 0.109251332684167 -0.169230546551377 ENSG00000081870 HSPB11
ENST00000371370 0.969758969575014 0.880636902099409 0.0146513894120535 ENSG00000116212 LRRC42
ENST00000371368 0.879510847270398 0.621476590668224 0.056346493449408 ENSG00000116212 LRRC42
ENST00000319223 0.970065433594924 0.881645974381848 0.0146740106294663 ENSG00000116212 LRRC42
ENST00000444987 0.936470889955213 0.771016189455068 0.032913668149566 ENSG00000116212 LRRC42
ENST00000477905 0.760277450307977 0.39144497744995 -0.109006108017029 ENSG00000116212 LRRC42
ENST00000371348 0.649275884393048 0.253967711328068 -0.0635581088960098 ENSG00000116209 TMEM59
ENST00000371344 0.677032379808064 0.282740097212026 -0.0712099001427298 ENSG00000116209 TMEM59
ENST00000234831 0.350197519280685 0.0617773538510569 -0.0999059433775472 ENSG00000116209 TMEM59
ENST00000371341 0.353800974695235 0.0629523281418608 -0.0989544868698779 ENSG00000116209 TMEM59
ENST00000470395 0.422960205066676 0.0913697655376822 -0.165373346181516 ENSG00000116209 TMEM59
ENST00000420738 0.315595816053241 0.0499848996488136 -0.103138739043222 ENSG00000116209 TMEM59
ENST00000440019 0.315970062406997 0.0501094705806828 -0.103131540011051 ENSG00000116209 TMEM59
ENST00000452421 0.317074681235969 0.0504189562067178 -0.102939163466614 ENSG00000116209 TMEM59
ENST00000371337 0.450128272198392 0.106104198316105 -0.0903321197705391 ENSG00000116209 TMEM59
ENST00000498272 0.0317428927331416 0.00119228882934205 0.241676188260897 ENSG00000116205 TCEANC2
ENST00000234827 0.109838103515061 0.00782830704879453 0.224383205375925 ENSG00000116205 TCEANC2
ENST00000371331 0.157259242379614 0.0140275210360729 0.257906705609444 ENSG00000116205 TCEANC2
ENST00000311841 0.983193444953744 0.926988566961534 0.011172414582455 ENSG00000256407 RP11-446E24.4
ENST00000420054 0.998306388536795 0.991342364663362 -0.00141502283411433 ENSG00000215883 CYB5RL
ENST00000421415 0.972639031923391 0.89064875316423 0.017769885851811 ENSG00000215883 CYB5RL
ENST00000490863 0.973195391368192 0.892813601176911 0.0174015740885276 ENSG00000215883 CYB5RL
ENST00000401046 0.997754531676742 0.988932284886837 -0.00180768732154719 ENSG00000215883 CYB5RL
ENST00000419823 0.98951212932868 0.955720105605579 0.00729365164850638 ENSG00000215883 CYB5RL
ENST00000528287 0.96230443690315 0.855264512674371 0.0241490448461565 ENSG00000215883 CYB5RL
ENST00000534324 0.995258419786751 0.977634833981212 -0.00378108560908261 ENSG00000215883 CYB5RL
ENST00000287899 0.961205393555539 0.852078388698792 0.0253367344853397 ENSG00000215883 CYB5RL
ENST00000542737 0.946922258106021 0.807327110025663 0.0327066904023006 ENSG00000215883 CYB5RL
ENST00000537208 0.946922258106021 0.807327110025663 0.0327066904023006 ENSG00000215883 CYB5RL
ENST00000493530 0.895674636622282 0.660560230130579 0.0596906190622861 ENSG00000215883 CYB5RL
ENST00000487096 0.920380629322642 0.726635551637682 0.0324989321977394 ENSG00000116221 MRPL37
ENST00000360840 0.860064239308747 0.578064212591629 0.0459283156250631 ENSG00000116221 MRPL37
ENST00000605337 0.749093720625487 0.37520021559693 0.0694474607717534 ENSG00000116221 MRPL37
ENST00000490670 0.984574642803796 0.933757565661133 0.00795307802828434 ENSG00000116221 MRPL37
ENST00000336230 0.860064239308747 0.578064212591629 0.0459283156250631 ENSG00000116221 MRPL37
ENST00000398219 0.214011172771252 0.0240622793349726 0.222619846454925 ENSG00000116221 MRPL37
ENST00000326956 0.411918527448065 0.0863597354879517 0.132691182461838 ENSG00000157216 SSBP3
ENST00000528930 0.984818225112721 0.935933750279223 0.0094050170794308 ENSG00000157216 SSBP3
ENST00000417664 0.466573237734705 0.114802342967159 0.130154158330101 ENSG00000157216 SSBP3
ENST00000371320 0.450850013184594 0.106584748227068 0.131800020380458 ENSG00000157216 SSBP3
ENST00000371319 0.461302271756526 0.11214045076746 0.130542824244836 ENSG00000157216 SSBP3
ENST00000533946 0.467991096230555 0.11555942887689 0.129938091293571 ENSG00000157216 SSBP3
ENST00000357475 0.461123828724132 0.112025589467991 0.132366907910753 ENSG00000157216 SSBP3
ENST00000426150 0.554983020166666 0.171777452887263 0.105543468008429 ENSG00000157216 SSBP3
ENST00000444533 0.909023647525888 0.696313382245213 0.0440192530536853 ENSG00000157216 SSBP3
ENST00000420121 0.947140792794221 0.807814342829485 0.0266387595190241 ENSG00000157216 SSBP3
ENST00000530618 0.687343660523765 0.295270827823965 0.131921502562923 ENSG00000157216 SSBP3
ENST00000533209 0.632623183989437 0.238039454280785 0.10118451124985 ENSG00000157216 SSBP3
ENST00000525990 0.4991172625172 0.134002591702351 0.131478225369618 ENSG00000157216 SSBP3
ENST00000528787 0.586558798154001 0.196387544082563 0.115592089067039 ENSG00000157216 SSBP3
ENST00000606515 0.757871506071796 0.387315656942917 0.0604995675908747 ENSG00000271723 MROH7-TTC4
ENST00000425300 0.765551645151835 0.400083281405384 0.0594824751271653 ENSG00000271723 MROH7-TTC4
ENST00000414150 0.760896105224297 0.392368530673286 0.0604345303409285 ENSG00000271723 MROH7-TTC4
ENST00000460155 0.750499188790377 0.377445188075563 0.0619753159082479 ENSG00000271723 MROH7-TTC4
ENST00000371281 0.74017797323305 0.362216545130827 0.0638075068594929 ENSG00000243725 TTC4
ENST00000486621 0.969346753738698 0.878042107118163 0.0151628657641973 ENSG00000243725 TTC4
ENST00000371284 0.765975478729239 0.400685366486543 0.0591055606188685 ENSG00000243725 TTC4
ENST00000486091 0.839563823634489 0.534812066343261 0.0607396797640205 ENSG00000243725 TTC4
ENST00000371276 0.765092469672151 0.399179476197304 -0.107451851538606 ENSG00000006555 TTC22
ENST00000371274 0.840883896004797 0.537358275784901 -0.082412894947125 ENSG00000006555 TTC22
ENST00000371269 0.444142030536166 0.102770562016773 0.130609536903739 ENSG00000116133 DHCR24
ENST00000436604 0.969360982242137 0.878069272089964 0.0161220323757408 ENSG00000116133 DHCR24
ENST00000537443 0.799152026880617 0.457799915111654 0.0730145862869493 ENSG00000116133 DHCR24
ENST00000535035 0.587403681257533 0.197165330904699 0.121846013115489 ENSG00000116133 DHCR24
ENST00000415336 0.715101248559981 0.328523788645479 0.128865398902535 ENSG00000242396 RP11-67L3.5
ENST00000294383 0.954278303041763 0.830745424447043 0.0144312340294603 ENSG00000162402 USP24
ENST00000407756 0.95533632898533 0.833657788097057 0.0142060940294185 ENSG00000162402 USP24
ENST00000484447 0.909056462214845 0.696423718970162 0.0436696298244303 ENSG00000162402 USP24
ENST00000480962 0.944506497072641 0.797714848534567 0.0303812106404198 ENSG00000162402 USP24
ENST00000472566 0.751153216638723 0.378240803102105 -0.0903783480997765 ENSG00000162402 USP24
ENST00000512504 0.866661827457574 0.591967535002979 -0.0648397595075355 ENSG00000162402 USP24
ENST00000482197 0.918435550404741 0.72080478792557 0.0367582145610339 ENSG00000162402 USP24
ENST00000371250 0.540697874056371 0.161664656530485 0.0966395106036346 ENSG00000162407 PPAP2B
ENST00000472957 0.639264320638895 0.244549109025086 0.100880632042446 ENSG00000162407 PPAP2B
ENST00000459962 0.738375936202491 0.359994912563668 0.0863740120406335 ENSG00000162407 PPAP2B
ENST00000461655 0.488067731682019 0.126813333314975 0.125172261722264 ENSG00000162407 PPAP2B
ENST00000476206 0.273567087142275 0.0384224690115753 -0.242746951064426 ENSG00000162407 PPAP2B
ENST00000485760 0.396907413317231 0.0800594811416904 0.158312045012804 ENSG00000173406 DAB1
ENST00000371234 0.877074506070427 0.616934244121 -0.0707455197151291 ENSG00000173406 DAB1
ENST00000467509 0.182766495361454 0.0180761347501925 0.261883672559068 ENSG00000162600 OMA1
ENST00000460671 0.204682955521689 0.0222074729829205 0.267695299907558 ENSG00000162600 OMA1
ENST00000421528 0.280351897275325 0.0402770439386498 0.210406857237136 ENSG00000162600 OMA1
ENST00000358603 0.312278696331953 0.0491466275941442 0.166259675863339 ENSG00000162600 OMA1
ENST00000371226 0.28213585303034 0.0407940516426217 0.165856773445619 ENSG00000162600 OMA1
ENST00000476933 0.210338673612709 0.023312737998187 0.25911964594544 ENSG00000162600 OMA1
ENST00000456980 0.723494825685247 0.339201142633011 0.0818153426680633 ENSG00000162600 OMA1
ENST00000467063 0.74143488724095 0.363891919703313 0.0787400551852085 ENSG00000162600 OMA1
ENST00000419242 0.815407528547745 0.486292783675874 0.060752192992708 ENSG00000162600 OMA1
ENST00000426139 0.798917892161881 0.457339700866423 0.0648514478633015 ENSG00000162600 OMA1
ENST00000453710 0.88732493958834 0.640775704440806 0.041718978713864 ENSG00000162600 OMA1
ENST00000482274 0.880508641186721 0.62422519066367 0.0467662525991059 ENSG00000162600 OMA1
ENST00000472487 0.987894069121602 0.949825635908649 -0.00427249322159008 ENSG00000162601 MYSM1
ENST00000493821 0.959108579325607 0.846020743452382 -0.0143585411475105 ENSG00000162601 MYSM1
ENST00000401044 0.952130175016809 0.823810017369197 0.0165395101293358 ENSG00000162601 MYSM1
ENST00000481973 0.988878164809023 0.953186376316163 -0.00694203967423158 ENSG00000162601 MYSM1
ENST00000466774 0.771338487581257 0.409110231242278 0.0593826099172713 ENSG00000162601 MYSM1
ENST00000483003 0.875390926118394 0.613206954807074 0.0427052762438411 ENSG00000162601 MYSM1
ENST00000489282 0.96392828452021 0.859531346413644 -0.0155137783973835 ENSG00000162601 MYSM1
ENST00000371222 0.983648194101104 0.929573876584452 -0.0061463287545091 ENSG00000177606 JUN
ENST00000544621 0.766352042542141 0.401236982748179 0.0919784651208954 ENSG00000234807 LINC01135
ENST00000419531 0.766719622724103 0.40174966288688 0.09192482421214 ENSG00000234807 LINC01135
ENST00000447329 0.97008587394961 0.881759926270355 0.0209456719479047 ENSG00000230812 RP4-794H19.4
ENST00000438195 0.793072196124454 0.447516282764314 0.102167167569674 ENSG00000230812 RP4-794H19.4
ENST00000451090 0.342525758576283 0.0588084627600481 0.256117047188446 ENSG00000235215 RP11-145M4.2
ENST00000449812 0.190818017642881 0.0195270789678273 0.300456501085861 ENSG00000237352 RP11-145M4.3
ENST00000582567 0.917850980305755 0.719349026680807 0.0452450706664643 ENSG00000172456 FGGY
ENST00000413489 0.903458174439559 0.681174856985069 0.0510457718367498 ENSG00000172456 FGGY
ENST00000474476 0.721068774453956 0.336007679256983 0.10479201330644 ENSG00000172456 FGGY
ENST00000462744 0.933880196603967 0.763244941884999 0.0367445081904144 ENSG00000172456 FGGY
ENST00000371218 0.532041878992649 0.155677957326936 0.148791629750548 ENSG00000172456 FGGY
ENST00000495718 0.748297092450643 0.374056717859419 0.0979225365791189 ENSG00000172456 FGGY
ENST00000583635 0.903439844294345 0.681110101259539 0.0529034235640006 ENSG00000172456 FGGY
ENST00000303721 0.532041878992649 0.155677957326936 0.148791629750548 ENSG00000172456 FGGY
ENST00000430447 0.573029295782294 0.185433891840362 0.141020106587318 ENSG00000172456 FGGY
ENST00000371212 0.522581572733377 0.148890369546316 0.153987412258963 ENSG00000172456 FGGY
ENST00000475949 0.685990396863624 0.293776529328136 0.119198770339589 ENSG00000172456 FGGY
ENST00000485720 0.800699943198049 0.460713843799154 0.0840904968469131 ENSG00000172456 FGGY
ENST00000371210 0.343252590865327 0.0591330944335307 0.193316750848741 ENSG00000172456 FGGY
ENST00000493891 0.226651256392884 0.026738774433536 0.253437470851117 ENSG00000172456 FGGY
ENST00000466791 0.561597477486265 0.176480840919778 0.172824580984494 ENSG00000172456 FGGY
ENST00000476939 0.249402443749613 0.0322307061262317 0.248435151012935 ENSG00000172456 FGGY
ENST00000472783 0.187930864319728 0.0190108445384087 0.280092074717553 ENSG00000172456 FGGY
ENST00000471169 0.187605792225466 0.0189157009195471 0.2801419242289 ENSG00000172456 FGGY
ENST00000455990 0.905336638761253 0.686407523225093 -0.0532152092906874 ENSG00000134709 HOOK1
ENST00000371208 0.969591768490285 0.879327353361552 0.0142702190480881 ENSG00000134709 HOOK1
ENST00000465876 0.911999801534633 0.704870459354573 -0.0377419446108624 ENSG00000134709 HOOK1
ENST00000395561 0.938244900785516 0.776265868348033 -0.0287190397416277 ENSG00000134709 HOOK1
ENST00000474695 0.670094440724245 0.275119902512045 0.154637664943488 ENSG00000134709 HOOK1
ENST00000466803 0.560741889849606 0.175895732358544 -0.180206823037453 ENSG00000134709 HOOK1
ENST00000371204 0.303043478327578 0.0465213373702069 0.250176092362416 ENSG00000134716 CYP2J2
ENST00000492633 0.122525389260036 0.00925354203684758 0.349899032437132 ENSG00000134716 CYP2J2
ENST00000466095 0.303043478327578 0.0465213373702069 0.250176092362416 ENSG00000134716 CYP2J2
ENST00000469406 0.303043478327578 0.0465213373702069 0.250176092362416 ENSG00000134716 CYP2J2
ENST00000468257 0.563653099129072 0.177922331946373 0.180234289215898 ENSG00000134716 CYP2J2
ENST00000371191 0.896579737656263 0.662327175995147 -0.0587438376667556 ENSG00000162599 NFIA
ENST00000476646 0.937914100603875 0.775056107345733 -0.0395076890649956 ENSG00000162599 NFIA
ENST00000407417 0.953553448037715 0.828615851794641 -0.02942038014452 ENSG00000162599 NFIA
ENST00000479364 0.977379146018518 0.906042964822109 -0.016217436160686 ENSG00000162599 NFIA
ENST00000371189 0.964791477010966 0.862341582519124 -0.0237237322700248 ENSG00000162599 NFIA
ENST00000403491 0.873238430621139 0.608403152570273 -0.0688645655707032 ENSG00000162599 NFIA
ENST00000371187 0.948354922956865 0.811535243228608 -0.0326041968194761 ENSG00000162599 NFIA
ENST00000485903 0.96725005463986 0.871428489027468 -0.0221558614903262 ENSG00000162599 NFIA
ENST00000371185 0.96725005463986 0.871428489027468 -0.0221558614903262 ENSG00000162599 NFIA
ENST00000371184 0.966569331093238 0.868446607793064 -0.0226563806205573 ENSG00000162599 NFIA
ENST00000606498 0.985431553172757 0.939129279172838 -0.00505596959194061 ENSG00000162604 TM2D1
ENST00000294613 0.98293755153668 0.925767757089579 -0.00615830113928319 ENSG00000162604 TM2D1
ENST00000472357 0.789268401891844 0.441125644546791 -0.0811754875951257 ENSG00000162604 TM2D1
ENST00000371180 0.98293755153668 0.925767757089579 -0.00615830113928319 ENSG00000162604 TM2D1
ENST00000488206 0.993580340553724 0.971932756247624 -0.0023196543375544 ENSG00000162604 TM2D1
ENST00000472989 0.99552704733361 0.979235195996811 0.00187401272761475 ENSG00000162604 TM2D1
ENST00000488410 0.720681211347064 0.335167918251343 -0.083181146655574 ENSG00000162604 TM2D1
ENST00000468586 0.984021009957745 0.931379508295157 0.00548759212370663 ENSG00000162604 TM2D1
ENST00000371178 0.798671906789286 0.457011995703395 0.0488335777729492 ENSG00000162604 TM2D1
ENST00000494926 0.7431678239246 0.366278235643867 0.0588311081218077 ENSG00000162604 TM2D1
ENST00000496465 0.747721736150966 0.37317330630109 0.0581290486701647 ENSG00000162604 TM2D1
ENST00000371177 0.689350419908679 0.29765655966014 0.0700062780934425 ENSG00000162604 TM2D1
ENST00000316485 0.632681127641657 0.238167494548574 0.0981978808929056 ENSG00000132849 INADL
ENST00000459752 0.641026535118432 0.246229981310842 0.096525605878781 ENSG00000132849 INADL
ENST00000484562 0.641026535118432 0.246229981310842 0.096525605878781 ENSG00000132849 INADL
ENST00000371158 0.592658867004166 0.202000452020101 0.101617508512246 ENSG00000132849 INADL
ENST00000484937 0.583633528370626 0.193893593280658 0.104671833762081 ENSG00000132849 INADL
ENST00000488913 0.984594713454798 0.934261326358134 0.0111748474240078 ENSG00000132849 INADL
ENST00000494842 0.565042628061728 0.179017137223201 0.14137431891446 ENSG00000132849 INADL
ENST00000490547 0.561013103011267 0.176020006062073 0.147959987795983 ENSG00000132849 INADL
ENST00000307297 0.787200693636301 0.437335303502042 0.0803665467827411 ENSG00000132849 INADL
ENST00000543708 0.766785647324811 0.401867619406785 0.0775796977680727 ENSG00000132849 INADL
ENST00000545929 0.573448559312607 0.186044394937025 0.131495788017751 ENSG00000132849 INADL
ENST00000465798 0.88859386850602 0.643601287581157 -0.0570074576612145 ENSG00000132849 INADL
ENST00000452143 0.837900534279702 0.531456078145338 -0.0587065959005679 ENSG00000162607 USP1
ENST00000442679 0.942011024424388 0.788126694347624 -0.0284622415651496 ENSG00000162607 USP1
ENST00000371146 0.852288268273283 0.560571560941823 -0.045078330392263 ENSG00000162607 USP1
ENST00000339950 0.851131760485778 0.55808536256003 -0.0457976572731182 ENSG00000162607 USP1
ENST00000251157 0.860254650805556 0.578419572174822 0.0495285708978001 ENSG00000116641 DOCK7
ENST00000454575 0.737891658228893 0.359483279923707 0.0899465846431664 ENSG00000116641 DOCK7
ENST00000340370 0.862713982254907 0.583968776939175 0.0487739175032848 ENSG00000116641 DOCK7
ENST00000404627 0.903241562085793 0.680590386204183 0.0423289387287025 ENSG00000116641 DOCK7
ENST00000443289 0.179853229534334 0.0175610114474992 0.310755135867121 ENSG00000125703 ATG4C
ENST00000317868 0.620294515873792 0.226231889879287 0.114061907384335 ENSG00000125703 ATG4C
ENST00000371120 0.620294515873792 0.226231889879287 0.114061907384335 ENSG00000125703 ATG4C
ENST00000371118 0.204589250077023 0.0221880388171157 0.302149717524895 ENSG00000125703 ATG4C
ENST00000414558 0.836603343690401 0.52886056287367 0.0870776807641191 ENSG00000125703 ATG4C
ENST00000371108 0.716309447881045 0.329954918668174 0.0734942597008119 ENSG00000088035 ALG6
ENST00000487136 0.97999575604478 0.916107501177563 0.011536398090099 ENSG00000088035 ALG6
ENST00000263440 0.747438110959588 0.372750652521298 0.0680591202664462 ENSG00000088035 ALG6
ENST00000603108 0.747438110959588 0.372750652521298 0.0680591202664462 ENSG00000088035 ALG6
ENST00000465969 0.777608783528286 0.420097956025678 0.0901712684047036 ENSG00000088035 ALG6
ENST00000462390 0.978490999896159 0.909195884376384 0.0140213927381689 ENSG00000088035 ALG6
ENST00000494765 0.977379146018518 0.905980676431945 -0.0149653240949788 ENSG00000088035 ALG6
ENST00000492655 0.523772178485758 0.149732572563377 0.197609686278718 ENSG00000142856 ITGB3BP
ENST00000371092 0.759672610024063 0.390742299428921 0.0928868331991721 ENSG00000142856 ITGB3BP
ENST00000271002 0.759672610024063 0.390742299428921 0.0928868331991721 ENSG00000142856 ITGB3BP
ENST00000489099 0.759672610024063 0.390628637926391 0.0914997728572605 ENSG00000142856 ITGB3BP
ENST00000461681 0.90468230828902 0.684078861953987 0.0501755261156293 ENSG00000142856 ITGB3BP
ENST00000463803 0.908702860356969 0.695238444144405 0.0507722185057059 ENSG00000142856 ITGB3BP
ENST00000283568 0.870038533519434 0.599696883936176 0.0599717168718347 ENSG00000142856 ITGB3BP
ENST00000476508 0.955157471528915 0.833120292838993 0.0253449613066253 ENSG00000142856 ITGB3BP
ENST00000460394 0.82893476445323 0.513555367152202 0.0767475270839365 ENSG00000142856 ITGB3BP
ENST00000462285 0.765409262114714 0.399738612017711 0.0970409486171316 ENSG00000142856 ITGB3BP
ENST00000489863 0.77681590308849 0.418862797698171 0.0931984513074638 ENSG00000142856 ITGB3BP
ENST00000465781 0.812980238979324 0.48121423270959 0.0869060192758918 ENSG00000142856 ITGB3BP
ENST00000460251 0.825416716764396 0.50605109098121 0.0828964261921274 ENSG00000142856 ITGB3BP
ENST00000478138 0.908314534325207 0.694437118269487 0.0358292731160886 ENSG00000142856 ITGB3BP
ENST00000371088 0.997642525028996 0.988349759057447 -0.00146102946606151 ENSG00000203965 EFCAB7
ENST00000496956 0.988931943484255 0.953514661569742 -0.00763821385890093 ENSG00000203965 EFCAB7
ENST00000460678 0.968556717536426 0.875888763146399 0.0186728735396467 ENSG00000203965 EFCAB7
ENST00000461039 0.987056312628714 0.945716355765222 0.00902687098047064 ENSG00000203965 EFCAB7
ENST00000371084 0.851807865736504 0.559913132752718 -0.0488358609068521 ENSG00000079739 PGM1
ENST00000540265 0.904236804126954 0.683234090781931 -0.0344930869823906 ENSG00000079739 PGM1
ENST00000371083 0.964992575321834 0.863492975116637 -0.0173228285955244 ENSG00000079739 PGM1
ENST00000483707 0.89358665645839 0.654365362047708 0.0624141586038527 ENSG00000079739 PGM1
ENST00000371080 0.0529392075930838 0.00249538142530703 0.339397703461462 ENSG00000185483 ROR1
ENST00000371079 0.0031650070198939 5.14179426829719e-05 0.449473207181651 ENSG00000185483 ROR1
ENST00000482426 0.0769078613844378 0.00444459640352582 0.316039115587586 ENSG00000185483 ROR1
ENST00000412349 0.835624652680917 0.526945208163019 0.0884345961709544 ENSG00000223949 RP11-24J23.2
ENST00000424995 0.00233499118055296 3.54328211143785e-05 0.481450304805836 ENSG00000223949 RP11-24J23.2
ENST00000545203 0.00283760776580161 4.49622306591444e-05 0.488559778378593 ENSG00000185483 ROR1
ENST00000371073 0.0625978695694975 0.00324262358557032 0.31515102945367 ENSG00000158966 CACHD1
ENST00000290039 0.0623254872696002 0.0032144934275449 0.315160360137371 ENSG00000158966 CACHD1
ENST00000495994 0.0725056032791713 0.00404104394210472 0.340216627713106 ENSG00000158966 CACHD1
ENST00000470527 0.0574616940113148 0.00283073769230281 0.383471484747207 ENSG00000158966 CACHD1
ENST00000294428 0.746142608456829 0.37078990498077 0.0943142347009913 ENSG00000162437 RAVER2
ENST00000371072 0.864969072273119 0.588648515053174 0.0568702980875442 ENSG00000162437 RAVER2
ENST00000430964 0.808793154287501 0.473453394877987 0.0849354451372585 ENSG00000162437 RAVER2
ENST00000342505 0.20160451075304 0.0215882844817493 0.105591380773632 ENSG00000162434 JAK1
ENST00000481702 0.928912236737706 0.750015358392971 0.0236995534647067 ENSG00000162434 JAK1
ENST00000465376 0.919949377431731 0.725421915718376 0.023820752502842 ENSG00000162434 JAK1
ENST00000471473 0.8234890090265 0.50246698477948 0.0521176814544292 ENSG00000162434 JAK1
ENST00000494904 0.937431583036453 0.773584717928433 -0.0221514672045063 ENSG00000162434 JAK1
ENST00000467764 0.935769984358801 0.769186645607523 0.0255146891097258 ENSG00000162434 JAK1
ENST00000447748 0.89612073335197 0.661432461157744 0.0560493837009678 ENSG00000226891 RP11-182I10.3
ENST00000444349 0.971459936190644 0.885534480089834 -0.0199149151872783 ENSG00000226891 RP11-182I10.3
ENST00000415842 0.895103830815514 0.659458178472391 0.0482873616035334 ENSG00000226891 RP11-182I10.3
ENST00000436350 0.848189411253263 0.551318085772706 0.065333501751787 ENSG00000226891 RP11-182I10.3
ENST00000448344 0.669110842484595 0.274206874007217 0.150194167218508 ENSG00000231485 RP4-535B20.1
ENST00000497030 0.0065001288138439 0.000132106034031168 0.381558048800418 ENSG00000162433 AK4
ENST00000545314 0.000253767519478067 2.27832336908312e-06 0.362665067190393 ENSG00000162433 AK4
ENST00000470888 0.00680633695068568 0.000141884756647682 0.38197315033017 ENSG00000162433 AK4
ENST00000546702 0.000698313171735994 8.07247268221096e-06 0.370638092580632 ENSG00000162433 AK4
ENST00000395334 0.000255252397376815 2.29438050222876e-06 0.362810871807708 ENSG00000162433 AK4
ENST00000327299 0.000291220123021582 2.70163711122476e-06 0.362075314028122 ENSG00000162433 AK4
ENST00000474968 0.00173378486670897 2.45244531887346e-05 0.373231637138081 ENSG00000162433 AK4
ENST00000479060 0.000191286852424931 1.5429524905981e-06 0.376884245597445 ENSG00000162433 AK4
ENST00000463018 0.13408430184488 0.010755314850695 0.303447721431451 ENSG00000116675 DNAJC6
ENST00000494710 0.196213107043634 0.020577480971699 0.271988024505391 ENSG00000116675 DNAJC6
ENST00000263441 0.246385431461286 0.0314441033601356 0.258103000719638 ENSG00000116675 DNAJC6
ENST00000395325 0.176673786517917 0.0170301871567629 0.284439267678875 ENSG00000116675 DNAJC6
ENST00000483402 0.0893176259758435 0.00558735839830405 0.344544498679361 ENSG00000116675 DNAJC6
ENST00000435739 0.608005169920604 0.214854455548718 0.171970553560649 ENSG00000229294 RP5-1044H5.1
ENST00000371069 0.291525926751346 0.0433455350997282 0.261212174244871 ENSG00000116675 DNAJC6
ENST00000344610 0.619079416577152 0.225161597176202 -0.112622734774983 ENSG00000116678 LEPR
ENST00000371065 0.372032367569893 0.0698860414524396 -0.168491209901305 ENSG00000213625 LEPROT
ENST00000475108 0.279431319071451 0.0400723809107116 -0.201444723019723 ENSG00000213625 LEPROT
ENST00000371059 0.640256974610463 0.245592138524551 -0.108216595060993 ENSG00000116678 LEPR
ENST00000371060 0.627376500665128 0.232845721615417 -0.110514552869431 ENSG00000116678 LEPR
ENST00000349533 0.629912578663447 0.235745477755308 -0.109884647443957 ENSG00000116678 LEPR
ENST00000497874 0.561306942648672 0.176186133863152 -0.142888895637314 ENSG00000213625 LEPROT
ENST00000488747 0.276587149371 0.0392067697644405 -0.200123390545096 ENSG00000213625 LEPROT
ENST00000484243 0.41389090565199 0.0871045355477458 -0.165553494019045 ENSG00000213625 LEPROT
ENST00000406510 0.626695553365661 0.232025141821459 -0.110657516653302 ENSG00000116678 LEPR
ENST00000462765 0.989678779424178 0.957298381619836 -0.00714095820125467 ENSG00000116678 LEPR
ENST00000371058 0.853312290154426 0.563244400289554 -0.0808002016196357 ENSG00000116678 LEPR
ENST00000329654 0.00320470907697669 5.22016191228933e-05 -0.284675308849647 ENSG00000184588 PDE4B
ENST00000341517 0.00864115982858208 0.000194694417460284 -0.274672717561213 ENSG00000184588 PDE4B
ENST00000371049 0.0143980284247051 0.000400005917821006 -0.270854918547643 ENSG00000184588 PDE4B
ENST00000423207 0.00177286185798311 2.54732146543446e-05 -0.295192607255635 ENSG00000184588 PDE4B
ENST00000531358 0.903205653847178 0.680196559075877 0.0571100054717555 ENSG00000184588 PDE4B
ENST00000532040 0.943047996042315 0.790775916305203 0.0368958637029802 ENSG00000184588 PDE4B
ENST00000526666 0.943331398163946 0.791871766939193 0.0366875748602083 ENSG00000184588 PDE4B
ENST00000412480 0.000149325424497252 1.13772009677561e-06 -0.308089742644017 ENSG00000184588 PDE4B
ENST00000528771 0.0356832090827527 0.00140494493321897 -0.273765843287806 ENSG00000184588 PDE4B
ENST00000371045 0.000807164566456819 9.59404164839371e-06 -0.307036486050417 ENSG00000184588 PDE4B
ENST00000531025 0.0346802784899065 0.00135288934850688 -0.273346747122356 ENSG00000184588 PDE4B
ENST00000526197 0.0327566465525741 0.00124698479642254 -0.274280524720895 ENSG00000184588 PDE4B
ENST00000480109 9.5297768013841e-06 4.37518030746e-08 -0.31238855086765 ENSG00000184588 PDE4B
ENST00000534463 0.000355792769662623 3.44250077458694e-06 -0.300009262924457 ENSG00000184588 PDE4B
ENST00000524999 1.59834074750925e-07 3.92413859790188e-10 -0.346605777578618 ENSG00000184588 PDE4B
ENST00000483863 0.0629502638441184 0.00327352093625932 -0.256666005199925 ENSG00000184588 PDE4B
ENST00000237247 0.921791269018019 0.730436550920892 -0.0487692712386361 ENSG00000118473 SGIP1
ENST00000371039 0.913361659638124 0.708270491276795 -0.0529782324927743 ENSG00000118473 SGIP1
ENST00000371035 0.919081003509474 0.722505673991411 -0.0503745425620867 ENSG00000118473 SGIP1
ENST00000371036 0.891512170993585 0.649841709768646 -0.0642692773856871 ENSG00000118473 SGIP1
ENST00000371037 0.846841029198505 0.548784531998295 -0.0849746770169946 ENSG00000118473 SGIP1
ENST00000371026 0.912112763989988 0.705217212613833 0.0507328031340692 ENSG00000152763 WDR78
ENST00000431318 0.912112763989988 0.705217212613833 0.0507328031340692 ENSG00000152763 WDR78
ENST00000371023 0.969101683993486 0.877409163937291 0.0207680535650103 ENSG00000152763 WDR78
ENST00000531980 0.93979972782567 0.782137499372342 0.037162809536631 ENSG00000152763 WDR78
ENST00000371022 0.942287355082678 0.788893799296706 0.0361202697743174 ENSG00000152763 WDR78
ENST00000532629 0.87617482338979 0.614727643984336 -0.0690843271072867 ENSG00000152763 WDR78
ENST00000371018 0.0605853762078382 0.00306734294848603 0.203351426155346 ENSG00000198160 MIER1
ENST00000355977 0.0605853762078382 0.00306734294848603 0.203351426155346 ENSG00000198160 MIER1
ENST00000357692 0.0605853762078382 0.00306766261970455 0.203173449905316 ENSG00000198160 MIER1
ENST00000401041 0.0336392321065162 0.00129673524078624 0.215248485490118 ENSG00000198160 MIER1
ENST00000371014 0.0694489286818286 0.00378256448602414 0.200987388884541 ENSG00000198160 MIER1
ENST00000371016 0.0694489286818286 0.00378256448602414 0.200987388884541 ENSG00000198160 MIER1
ENST00000371012 0.0314092576486294 0.00117375190150911 0.265850056841985 ENSG00000198160 MIER1
ENST00000401042 0.062734663239195 0.0032571942184237 0.205389000538893 ENSG00000198160 MIER1
ENST00000355356 0.0549088276817685 0.0026424447381846 0.207303916664225 ENSG00000198160 MIER1
ENST00000479067 0.0201331792180858 0.000629774034692932 0.27007035857465 ENSG00000198160 MIER1
ENST00000493357 0.649630244857897 0.254193927448179 0.119230482564164 ENSG00000198160 MIER1
ENST00000235345 0.852658039323588 0.561750264130736 -0.039463426525695 ENSG00000116704 SLC35D1
ENST00000506472 0.908473926286308 0.694742229230942 0.0318904340729633 ENSG00000116704 SLC35D1
ENST00000262345 0.339380111528145 0.0576707291285041 0.162366693288942 ENSG00000081985 IL12RB2
ENST00000371000 0.339380111528145 0.0576707291285041 0.162366693288942 ENSG00000081985 IL12RB2
ENST00000541374 0.325294819285329 0.0529844407636362 0.16967886987013 ENSG00000081985 IL12RB2
ENST00000544434 0.327071277462793 0.053514277846468 0.168034622149357 ENSG00000081985 IL12RB2
ENST00000441640 0.389707385011497 0.0768851317110316 0.176070952345282 ENSG00000081985 IL12RB2
ENST00000465396 0.214673077885537 0.0242093337940331 0.231497596995978 ENSG00000081985 IL12RB2
ENST00000370994 0.925982627227616 0.741620905100253 0.0193187796988602 ENSG00000142864 SERBP1
ENST00000370995 0.91805218103431 0.719838543013186 0.0208557365981292 ENSG00000142864 SERBP1
ENST00000361219 0.981688784368783 0.921697637672248 0.00585426843419886 ENSG00000142864 SERBP1
ENST00000370990 0.98596945053975 0.941146567047043 0.00440407581169014 ENSG00000142864 SERBP1
ENST00000493607 0.983121196031294 0.926599810013641 -0.00597672975566464 ENSG00000142864 SERBP1
ENST00000462814 0.710279241213578 0.32198639325358 0.06195965354016 ENSG00000142864 SERBP1
ENST00000484880 0.928435986947474 0.748701050517757 -0.0228140799060035 ENSG00000142864 SERBP1
ENST00000490406 0.950028869755535 0.817328959473834 -0.0171996918766332 ENSG00000142864 SERBP1
ENST00000370986 0.21234304729341 0.0237503488995791 -0.255545706793796 ENSG00000116717 GADD45A
ENST00000370985 0.311539840661581 0.0489235611022535 -0.21592667320735 ENSG00000116717 GADD45A
ENST00000460575 0.655189032043968 0.259520885469658 -0.1374715096204 ENSG00000116717 GADD45A
ENST00000484245 0.541442664216669 0.162083699955647 -0.180013414343046 ENSG00000116717 GADD45A
ENST00000420587 0.704342640421116 0.315701793956506 -0.136590575565089 ENSG00000232284 GNG12-AS1
ENST00000413628 0.704342640421116 0.315701793956506 -0.136590575565089 ENSG00000232284 GNG12-AS1
ENST00000540432 0.712904140724008 0.325499739129407 -0.130690015521379 ENSG00000116729 WLS
ENST00000354777 0.712904140724008 0.325499739129407 -0.130690015521379 ENSG00000116729 WLS
ENST00000262348 0.826055623987445 0.507192610097721 -0.0885482847041681 ENSG00000116729 WLS
ENST00000370976 0.826055623987445 0.507192610097721 -0.0885482847041681 ENSG00000116729 WLS
ENST00000534713 0.989608392361158 0.956108672078318 -0.00765981940243619 ENSG00000116729 WLS
ENST00000533537 0.980683799887974 0.918468945707767 0.0142681187900509 ENSG00000116729 WLS
ENST00000530486 0.979272908479549 0.913437767294702 -0.0151036192799564 ENSG00000116729 WLS
ENST00000370973 0.984282343376828 0.932436208031368 -0.0117952681185433 ENSG00000116729 WLS
ENST00000471243 0.919138034911617 0.722896597809561 -0.0495637523501649 ENSG00000116729 WLS
ENST00000491076 0.911636298061124 0.704087714787952 -0.0531186774933687 ENSG00000116729 WLS
ENST00000588515 0.801132741265624 0.461318941260503 -0.0841323257172062 ENSG00000033122 LRRC7
ENST00000608744 0.846841029198505 0.548647973380911 -0.0724321828530449 ENSG00000033122 LRRC7
ENST00000609072 0.839533073060014 0.534655573910607 -0.0753011067155607 ENSG00000033122 LRRC7
ENST00000607936 0.88732493958834 0.640745548572389 -0.0551333483433772 ENSG00000033122 LRRC7
ENST00000370952 0.959333707326788 0.846814776530073 -0.0154169105706056 ENSG00000066557 LRRC40
ENST00000441830 0.316182429802124 0.0501825494215799 -0.2418438969436 ENSG00000033122 LRRC7
ENST00000370951 0.947768154253506 0.809727812868009 -0.0160491852678581 ENSG00000116754 SRSF11
ENST00000463877 0.947768154253506 0.809824801277979 0.015565777252591 ENSG00000116754 SRSF11
ENST00000405432 0.945334473648577 0.801463029986874 -0.0161364249038942 ENSG00000116754 SRSF11
ENST00000370950 0.94315175888142 0.791279920399388 -0.0176422016277627 ENSG00000116754 SRSF11
ENST00000454435 0.983663844753859 0.929702371528195 -0.00605478654226567 ENSG00000116754 SRSF11
ENST00000475204 0.984818225112721 0.936241205759604 -0.00564784791379029 ENSG00000116754 SRSF11
ENST00000395136 0.999655927360258 0.998270919556214 -0.000140046488586202 ENSG00000116754 SRSF11
ENST00000436161 0.994367537204843 0.974795951836377 0.00219149355889863 ENSG00000116754 SRSF11
ENST00000473950 0.968556717536426 0.875924141067688 -0.0112968347076219 ENSG00000116754 SRSF11
ENST00000469170 0.948661970315352 0.812629304674061 -0.0169471422604627 ENSG00000116754 SRSF11
ENST00000486667 0.99890683995064 0.99437861590519 0.000492904839912242 ENSG00000116754 SRSF11
ENST00000481648 0.936926520639354 0.772448684380621 -0.0229230126008355 ENSG00000116754 SRSF11
ENST00000463116 0.640256974610463 0.245536664095904 -0.110947345768022 ENSG00000116754 SRSF11
ENST00000484162 0.880099045629511 0.622976587747625 -0.0343486010010864 ENSG00000116754 SRSF11
ENST00000370949 0.910105241832369 0.698766174795041 -0.0268518084457584 ENSG00000116754 SRSF11
ENST00000463859 0.899911745985576 0.670734484991986 -0.028524908371894 ENSG00000116754 SRSF11
ENST00000460795 0.688902784270381 0.297058126654163 -0.07793733758092 ENSG00000116754 SRSF11
ENST00000461935 0.692347892255775 0.301239354033805 -0.0783829795137234 ENSG00000116754 SRSF11
ENST00000489188 0.609174704846525 0.215872721705174 -0.0938832462525348 ENSG00000116754 SRSF11
ENST00000370944 0.942002877155207 0.787947251339137 0.0155515598627331 ENSG00000118454 ANKRD13C
ENST00000262346 0.887228162999133 0.640471950387129 0.0279240507445244 ENSG00000118454 ANKRD13C
ENST00000464236 0.74475617646436 0.368606869819319 -0.0889102419666962 ENSG00000118454 ANKRD13C
ENST00000490846 0.904634657207606 0.684002340096033 0.0365597467347783 ENSG00000118454 ANKRD13C
ENST00000498735 0.320238005421831 0.0514389502251796 0.180215191331851 ENSG00000118454 ANKRD13C
ENST00000361764 0.957976803675671 0.842097202270741 0.0273072851151613 ENSG00000197568 HHLA3
ENST00000359875 0.961932635135802 0.854146143109708 0.0251468300286985 ENSG00000197568 HHLA3
ENST00000486110 0.910839156942468 0.702219802741206 -0.053745857744251 ENSG00000197568 HHLA3
ENST00000463058 0.962525818121943 0.856149612940521 0.024773304167657 ENSG00000197568 HHLA3
ENST00000370940 0.962995036031775 0.857256852348667 0.0245621239317497 ENSG00000197568 HHLA3
ENST00000531950 0.847663461884603 0.550386018355125 0.0805950152303707 ENSG00000197568 HHLA3
ENST00000525653 0.986728735258466 0.944389531701073 -0.00955314189520697 ENSG00000197568 HHLA3
ENST00000432224 0.964732802242332 0.8619264489423 0.0238442781759117 ENSG00000197568 HHLA3
ENST00000370932 0.331803987528361 0.0550800676333023 0.189864412236286 ENSG00000050628 PTGER3
ENST00000351052 0.331803987528361 0.0550800676333023 0.189864412236286 ENSG00000050628 PTGER3
ENST00000370931 0.331803987528361 0.0550800676333023 0.189864412236286 ENSG00000050628 PTGER3
ENST00000497146 0.331803987528361 0.0550800676333023 0.189864412236286 ENSG00000050628 PTGER3
ENST00000361210 0.331803987528361 0.0550800676333023 0.189864412236286 ENSG00000050628 PTGER3
ENST00000479353 0.331803987528361 0.0550800676333023 0.189864412236286 ENSG00000050628 PTGER3
ENST00000460330 0.328460977423814 0.0538869899726207 0.192224537033328 ENSG00000050628 PTGER3
ENST00000354608 0.2857011703517 0.0417245757113463 0.203122511048521 ENSG00000050628 PTGER3
ENST00000426775 0.29131870847789 0.0433068072169458 0.285054730910757 ENSG00000235782 RP3-333A15.1
ENST00000356595 0.162786569548237 0.0148568313534842 0.226285214180401 ENSG00000050628 PTGER3
ENST00000414819 0.162786569548237 0.0148568313534842 0.226285214180401 ENSG00000050628 PTGER3
ENST00000306666 0.512692827609625 0.142066589595867 0.155621590003429 ENSG00000050628 PTGER3
ENST00000370924 0.519751440385809 0.146843148368666 0.167911018450136 ENSG00000050628 PTGER3
ENST00000450461 0.867631180280087 0.593966743610685 0.036701191390685 ENSG00000235079 ZRANB2-AS1
ENST00000426999 0.910144227121123 0.69906845636035 0.02801629599077 ENSG00000235079 ZRANB2-AS1
ENST00000370920 0.855537609635797 0.568219820128301 -0.0331516128563877 ENSG00000132485 ZRANB2
ENST00000477096 0.893636327655273 0.654579846168378 0.0367956121980711 ENSG00000132485 ZRANB2
ENST00000254821 0.862321135376317 0.582995053936755 -0.0319095715447397 ENSG00000132485 ZRANB2
ENST00000487510 0.768779308024937 0.40476085637455 0.0664161156111845 ENSG00000132485 ZRANB2
ENST00000479947 0.630917186661288 0.236686112487269 0.106610001660458 ENSG00000132485 ZRANB2
ENST00000473260 0.563814167137152 0.178031353908012 0.119144012010962 ENSG00000132485 ZRANB2
ENST00000357731 0.887500234539465 0.641023760419759 -0.0630933365116292 ENSG00000172260 NEGR1
ENST00000306821 0.946248775853437 0.805262352762347 -0.0346563341760205 ENSG00000172260 NEGR1
ENST00000434200 0.921592450258184 0.729890371286013 -0.0468087299037232 ENSG00000172260 NEGR1
ENST00000395089 0.981714594606271 0.921846029095088 0.0138313446701493 ENSG00000162620 LRRIQ3
ENST00000354431 0.969758969575014 0.880583674575182 -0.0211379503445932 ENSG00000162620 LRRIQ3
ENST00000415760 0.969758969575014 0.880583674575182 -0.0211379503445932 ENSG00000162620 LRRIQ3
ENST00000370909 0.995579536761454 0.979554590055932 -0.00361916505118817 ENSG00000162620 LRRIQ3
ENST00000370898 0.769025307067972 0.405208150717789 -0.096381045421172 ENSG00000254685 FPGT
ENST00000557284 0.966148599135414 0.866980296921146 -0.0183149798399517 ENSG00000259030 FPGT-TNNI3K
ENST00000467578 0.965144087311967 0.864034825181724 -0.0227215560153633 ENSG00000254685 FPGT
ENST00000524915 0.950469955305778 0.818936995451143 -0.0258854899472702 ENSG00000254685 FPGT
ENST00000370894 0.832693229771798 0.520663185378527 -0.0776231749491227 ENSG00000254685 FPGT
ENST00000370899 0.964643965265033 0.861555925610749 -0.0190374399933415 ENSG00000259030 FPGT-TNNI3K
ENST00000609362 0.791920093027213 0.44517738566933 -0.0882931874569373 ENSG00000254685 FPGT
ENST00000482102 0.903905754175164 0.682574504015749 -0.0551287428075297 ENSG00000254685 FPGT
ENST00000529485 0.833560758731724 0.523039105105556 -0.0862338061767913 ENSG00000254685 FPGT
ENST00000370895 0.94607619894678 0.80448152682795 -0.0276477663719972 ENSG00000259030 FPGT-TNNI3K
ENST00000534632 0.956574097833808 0.837417119904958 -0.0231150927481235 ENSG00000259030 FPGT-TNNI3K
ENST00000533006 0.926586371349038 0.742930135318549 -0.0373507434154896 ENSG00000259030 FPGT-TNNI3K
ENST00000370891 0.966148599135414 0.866980296921146 -0.0183149798399517 ENSG00000116783 TNNI3K
ENST00000370893 0.94315175888142 0.791011803635765 -0.0300802259895429 ENSG00000259030 FPGT-TNNI3K
ENST00000534056 0.824803837973635 0.504860859286025 -0.080693551583696 ENSG00000254685 FPGT
ENST00000472069 0.999422338520204 0.997616319295564 0.000396118136939165 ENSG00000254685 FPGT
ENST00000370872 0.912910296215599 0.707139301480598 -0.0358947038496349 ENSG00000116791 CRYZ
ENST00000340866 0.910530268979506 0.701524628348868 -0.0367754026170386 ENSG00000116791 CRYZ
[truncated: 9,980,632 more chars]
