# Supplementary material for: High-throughput allele-specific expression across 250 environmental conditions
Source: Genome Res. 2016 Dec;26(12):1627–38. doi: 10.1101/gr.209759.116 (PMC5131815; doi:10.1101/gr.209759.116)
Supplement: Supplemental Material [file supp_gr.209759.116_Supplemental_Table_S6.tar.gz › DEG_results/DP5_DEG_stats_T37C1.txt]

t.id padj pval logFC ensg g.id
ENST00000541675 0.475408572496436 0.261140846678835 -0.0900548210798524 ENSG00000227232 WASH7P
ENST00000423562 0.461658450313324 0.248572750624971 -0.0929721765074603 ENSG00000227232 WASH7P
ENST00000438504 0.461658450313324 0.248572750624971 -0.0929721765074603 ENSG00000227232 WASH7P
ENST00000488147 0.461658450313324 0.248572750624971 -0.0929721765074603 ENSG00000227232 WASH7P
ENST00000538476 0.460738855058915 0.247663472286218 -0.0930046365094874 ENSG00000227232 WASH7P
ENST00000423372 0.117791415572359 0.0251806690869299 -0.243603996093597 ENSG00000237683 AL627309.1
ENST00000466557 0.150344824185128 0.0382025438884579 -0.264354261931147 ENSG00000241860 RP11-34P13.13
ENST00000440200 0.00301378073212521 2.24509600423544e-05 0.400664730327421 ENSG00000230021 RP5-857K21.4
ENST00000416931 0.804192170667746 0.656778268768089 -0.0597073991024984 ENSG00000225972 MTND1P23
ENST00000414273 0.0172879700679574 0.000785871191769737 0.378756618164674 ENSG00000237973 hsa-mir-6723
ENST00000429505 0.296501223405009 0.11893830066845 0.159763893323545 ENSG00000237491 RP11-206L10.9
ENST00000591440 0.302660629330101 0.123105046948889 0.16250721616571 ENSG00000237491 RP11-206L10.9
ENST00000587530 0.302660629330101 0.123105046948889 0.16250721616571 ENSG00000237491 RP11-206L10.9
ENST00000593022 0.310067815458772 0.127971855008212 0.157998448808278 ENSG00000237491 RP11-206L10.9
ENST00000589531 0.290675993590589 0.115217208972639 0.167441825147754 ENSG00000237491 RP11-206L10.9
ENST00000588951 0.291132146742549 0.115485305424444 0.164880807449281 ENSG00000237491 RP11-206L10.9
ENST00000585768 0.272934404901031 0.103495260918847 0.167141652822609 ENSG00000237491 RP11-206L10.9
ENST00000590848 0.269574427747426 0.101470553917973 0.171185384764824 ENSG00000237491 RP11-206L10.9
ENST00000586288 0.2763972024952 0.10583146188393 0.172496837872941 ENSG00000237491 RP11-206L10.9
ENST00000445118 0.758649751751621 0.5902961373701 -0.0404591959994463 ENSG00000228794 LINC01128
ENST00000610067 0.683405873681267 0.487085301730825 -0.0571574634354163 ENSG00000228794 LINC01128
ENST00000441765 0.895717293528103 0.805027957551988 -0.023974479699324 ENSG00000228794 LINC01128
ENST00000609139 0.665063919482201 0.464642837263649 -0.059618184787038 ENSG00000228794 LINC01128
ENST00000449005 0.703873343067026 0.514313412556782 -0.0523410152557973 ENSG00000228794 LINC01128
ENST00000416570 0.64104248499689 0.434780315190739 -0.0625583447848266 ENSG00000228794 LINC01128
ENST00000448975 0.64104248499689 0.434780315190739 -0.0625583447848266 ENSG00000228794 LINC01128
ENST00000609009 0.804410812856085 0.657101655809233 -0.0370063024448321 ENSG00000228794 LINC01128
ENST00000608189 0.804410812856085 0.657101655809233 -0.0370063024448321 ENSG00000228794 LINC01128
ENST00000415295 0.912173616448156 0.834502429568232 -0.0212550513351172 ENSG00000228794 LINC01128
ENST00000483767 0.878586761937427 0.777940057757368 -0.0259509901264256 ENSG00000188976 NOC2L
ENST00000327044 0.646560501057386 0.441502085376463 -0.0611443467192166 ENSG00000188976 NOC2L
ENST00000477976 0.758363493074707 0.589953359074737 -0.042824321761817 ENSG00000188976 NOC2L
ENST00000487214 0.687406914433027 0.491989459301555 -0.0543861307070069 ENSG00000188976 NOC2L
ENST00000469563 0.238455094231899 0.0824685386091571 -0.170192343364756 ENSG00000188976 NOC2L
ENST00000379389 0.38837755310408 0.185608485626863 0.143877357258979 ENSG00000187608 ISG15
ENST00000379370 0.561353528098903 0.345351723103352 -0.0715333740659518 ENSG00000188157 AGRN
ENST00000477585 0.711671404252893 0.524689217457788 0.0682341456971985 ENSG00000188157 AGRN
ENST00000469403 0.887296526878056 0.791545692004964 -0.028024728801995 ENSG00000188157 AGRN
ENST00000479707 0.569215806636378 0.354003637937621 -0.101032983475457 ENSG00000188157 AGRN
ENST00000466223 0.23139466430842 0.0785644629861484 -0.193161609651845 ENSG00000188157 AGRN
ENST00000492947 0.202740699182499 0.0630641971312593 -0.228817127077445 ENSG00000188157 AGRN
ENST00000419249 0.316743772396812 0.132621250858598 -0.136537034367225 ENSG00000188157 AGRN
ENST00000461111 0.11095766058645 0.0226206840737547 -0.195339798067638 ENSG00000188157 AGRN
ENST00000418300 0.140554948164115 0.0340199485403231 -0.193369157689274 ENSG00000242590 RP11-54O7.14
ENST00000427998 0.0885360297606001 0.0149309892904894 -0.195903324731897 ENSG00000217801 RP11-465B22.3
ENST00000394517 0.109729498649308 0.0221725955852607 -0.195679950133128 ENSG00000217801 RP11-465B22.3
ENST00000442292 0.221926872628774 0.073241139875953 -0.208396684597882 ENSG00000273443 RP11-54O7.18
ENST00000456409 0.135191793705133 0.0319279496192386 -0.170982993053749 ENSG00000217801 RP11-465B22.3
ENST00000412397 0.146237927540261 0.0364819971269218 -0.161282469003813 ENSG00000217801 RP11-465B22.3
ENST00000433695 0.0836154068272676 0.0134815170706737 -0.210867924562486 ENSG00000217801 RP11-465B22.3
ENST00000451054 0.0904955705079142 0.015640900513995 -0.207964495704459 ENSG00000217801 RP11-465B22.3
ENST00000453464 0.274623160134358 0.104591187062942 -0.165144160812746 ENSG00000237330 RNF223
ENST00000379339 0.2486889673616 0.0885257931857887 -0.10903218370439 ENSG00000131591 C1orf159
ENST00000294576 0.2486889673616 0.0885257931857887 -0.10903218370439 ENSG00000131591 C1orf159
ENST00000448924 0.2486889673616 0.0885257931857887 -0.10903218370439 ENSG00000131591 C1orf159
ENST00000465822 0.249883078014389 0.0893168187243018 -0.119456145556294 ENSG00000131591 C1orf159
ENST00000379325 0.249133156154949 0.0888668035259558 -0.10902737155923 ENSG00000131591 C1orf159
ENST00000421241 0.249133156154949 0.0888668035259558 -0.10902737155923 ENSG00000131591 C1orf159
ENST00000487177 0.609475238469018 0.397833735482123 -0.0729019177058218 ENSG00000131591 C1orf159
ENST00000467751 0.249133156154949 0.0888668035259558 -0.10902737155923 ENSG00000131591 C1orf159
ENST00000477196 0.249133156154949 0.0888668035259558 -0.10902737155923 ENSG00000131591 C1orf159
ENST00000464905 0.946749044415064 0.895938716078298 -0.0139953142803622 ENSG00000131591 C1orf159
ENST00000379320 0.239609468124513 0.083116451148014 -0.1215227387995 ENSG00000131591 C1orf159
ENST00000379319 0.0457871602653577 0.00454133358059851 -0.186131984649979 ENSG00000131591 C1orf159
ENST00000434641 0.196988859590884 0.059883995439642 -0.124785905315809 ENSG00000131591 C1orf159
ENST00000482816 0.18067666150609 0.0517498895095398 -0.127934946841799 ENSG00000131591 C1orf159
ENST00000437760 0.175419036985766 0.0493316734123466 -0.136484872776888 ENSG00000131591 C1orf159
ENST00000462097 0.2691755671552 0.101141823844934 -0.119511704024488 ENSG00000131591 C1orf159
ENST00000473600 0.283099541738177 0.110206350815256 -0.142311666050045 ENSG00000131591 C1orf159
ENST00000475119 0.264052411337092 0.0979379339727188 -0.12042570221173 ENSG00000131591 C1orf159
ENST00000442117 0.340001674364759 0.149134863390261 -0.132533189308153 ENSG00000131591 C1orf159
ENST00000472741 0.44745011882552 0.235860979054329 -0.0905148381252922 ENSG00000131591 C1orf159
ENST00000480643 0.498829939035833 0.283227123645694 -0.0811018208902401 ENSG00000131591 C1orf159
ENST00000379290 0.734968192717938 0.557583245786643 0.0600829825239962 ENSG00000162571 TTLL10
ENST00000379289 0.734968192717938 0.557583245786643 0.0600829825239962 ENSG00000162571 TTLL10
ENST00000486379 0.663604569771242 0.462582539243315 0.0770516977128743 ENSG00000162571 TTLL10
ENST00000328596 0.363310914399613 0.166049318265115 -0.124734807315884 ENSG00000186891 TNFRSF18
ENST00000379268 0.387103034863677 0.184246621163309 -0.119348136812119 ENSG00000186891 TNFRSF18
ENST00000486728 0.42957363912843 0.219804902274115 -0.105430935328236 ENSG00000186891 TNFRSF18
ENST00000379265 0.401799555208134 0.1963873551352 -0.117996356199228 ENSG00000186891 TNFRSF18
ENST00000379236 0.284800515072568 0.111312158686447 -0.141697462917191 ENSG00000186827 TNFRSF4
ENST00000497869 0.283473416228401 0.110428854172425 -0.142053685876666 ENSG00000186827 TNFRSF4
ENST00000453580 0.380890264225749 0.17945129754516 -0.113796406352629 ENSG00000186827 TNFRSF4
ENST00000360001 0.298801090550759 0.120484533006854 -0.0966945552828767 ENSG00000078808 SDF4
ENST00000465727 0.298958383995405 0.120623836629216 -0.096617661727462 ENSG00000078808 SDF4
ENST00000263741 0.298958383995405 0.120623836629216 -0.096617661727462 ENSG00000078808 SDF4
ENST00000494748 0.362637036822854 0.165527799773077 -0.0903019980052289 ENSG00000078808 SDF4
ENST00000478938 0.532447526306311 0.315761190702676 -0.0689597611438278 ENSG00000078808 SDF4
ENST00000403997 0.447158079181021 0.235598752713172 -0.0758557193254791 ENSG00000078808 SDF4
ENST00000545427 0.301225193141125 0.122212296988909 -0.102845959567961 ENSG00000078808 SDF4
ENST00000459994 0.327820569091167 0.140450617899727 -0.102003319287866 ENSG00000078808 SDF4
ENST00000379198 0.143703755538602 0.0353053404339343 -0.163582865216066 ENSG00000176022 B3GALT6
ENST00000450390 0.0509415671362285 0.00553132909147729 -0.150909353068013 ENSG00000160087 UBE2J2
ENST00000347370 0.0509415671362285 0.00553132909147729 -0.150909353068013 ENSG00000160087 UBE2J2
ENST00000349431 0.0511688672929805 0.00558669290723886 -0.150201647376433 ENSG00000160087 UBE2J2
ENST00000348298 0.0669270252252302 0.00912164154082193 -0.143782345749182 ENSG00000160087 UBE2J2
ENST00000339385 0.0603144751807134 0.00751583545287932 -0.172673063962592 ENSG00000160087 UBE2J2
ENST00000400929 0.0749622293121993 0.0111234218908026 -0.140864741290379 ENSG00000160087 UBE2J2
ENST00000464036 0.081075708974131 0.0126920299615327 -0.139784844178494 ENSG00000160087 UBE2J2
ENST00000360466 0.0788389667209167 0.0120670403524842 -0.142103440024356 ENSG00000160087 UBE2J2
ENST00000400930 0.0855326662965077 0.0140443695126268 -0.139179209889122 ENSG00000160087 UBE2J2
ENST00000467339 0.127080179573247 0.0287226587287027 -0.196500231381971 ENSG00000160087 UBE2J2
ENST00000473215 0.0968622156975284 0.0177945981027852 -0.137160706471222 ENSG00000160087 UBE2J2
ENST00000435198 0.107314940428886 0.0213165118490952 -0.135248644485237 ENSG00000160087 UBE2J2
ENST00000509720 0.110894215450552 0.0225924041648205 -0.134594700085393 ENSG00000160087 UBE2J2
ENST00000491779 0.111946283918707 0.0229758523165334 -0.133008267302415 ENSG00000160087 UBE2J2
ENST00000466752 0.119899759292904 0.0259535319274787 -0.134104859981978 ENSG00000160087 UBE2J2
ENST00000503294 0.147586492001586 0.0370200116932874 -0.125732248918151 ENSG00000160087 UBE2J2
ENST00000477894 0.171784011957996 0.0476458065870259 -0.121735958087278 ENSG00000160087 UBE2J2
ENST00000471154 0.268971071904143 0.100991498792861 -0.12751922580615 ENSG00000160087 UBE2J2
ENST00000422076 0.195634854512736 0.0591700796162278 -0.116785625841487 ENSG00000160087 UBE2J2
ENST00000502382 0.220318133205207 0.0723778892331003 -0.111738971645249 ENSG00000160087 UBE2J2
ENST00000461142 0.104255751548567 0.0202739082294841 -0.147571458447807 ENSG00000160087 UBE2J2
ENST00000488418 0.252562085253175 0.0909852079694534 -0.123657647868047 ENSG00000160087 UBE2J2
ENST00000354700 0.268208082755305 0.100509214526386 -0.145213181223733 ENSG00000131584 ACAP3
ENST00000353662 0.259601441702903 0.0952632334448417 -0.146972081809679 ENSG00000131584 ACAP3
ENST00000492936 0.21531178751381 0.0697718644448164 -0.15819227041168 ENSG00000131584 ACAP3
ENST00000467278 0.338626274752049 0.14814597993601 -0.141140368102489 ENSG00000131584 ACAP3
ENST00000472541 0.300775047989552 0.121883991344367 -0.145150999459332 ENSG00000131584 ACAP3
ENST00000354980 0.505242734715985 0.289556245805036 -0.12095269818655 ENSG00000131584 ACAP3
ENST00000470030 0.37533357586003 0.175095085420807 -0.112001396925906 ENSG00000127054 CPSF3L
ENST00000435064 0.0428421613275613 0.00400765253683407 -0.193035775126849 ENSG00000127054 CPSF3L
ENST00000497304 0.558830051032691 0.342542625091015 -0.0933216558130772 ENSG00000127054 CPSF3L
ENST00000323275 0.0428421613275613 0.00400765253683407 -0.193035775126849 ENSG00000127054 CPSF3L
ENST00000411962 0.0428421613275613 0.00400765253683407 -0.193035775126849 ENSG00000127054 CPSF3L
ENST00000462432 0.185962502906694 0.0541409547139612 -0.154450331165766 ENSG00000127054 CPSF3L
ENST00000478641 0.380267191523177 0.179001634007649 -0.111296870508702 ENSG00000127054 CPSF3L
ENST00000458452 0.0430710622575163 0.0040419344791793 -0.192865951404925 ENSG00000127054 CPSF3L
ENST00000419704 0.0430710622575163 0.0040419344791793 -0.192865951404925 ENSG00000127054 CPSF3L
ENST00000540437 0.0430710622575163 0.0040419344791793 -0.192865951404925 ENSG00000127054 CPSF3L
ENST00000421495 0.0430710622575163 0.0040419344791793 -0.192865951404925 ENSG00000127054 CPSF3L
ENST00000532772 0.0425016811128867 0.0039503165406244 -0.192995329242045 ENSG00000127054 CPSF3L
ENST00000450926 0.0397131065054433 0.00349183966682523 -0.196765282826903 ENSG00000127054 CPSF3L
ENST00000545578 0.0398788050253178 0.00352335510352548 -0.196602541376129 ENSG00000127054 CPSF3L
ENST00000527098 0.0398788050253178 0.00352335510352548 -0.196602541376129 ENSG00000127054 CPSF3L
ENST00000485710 0.51750707973421 0.301030521138065 -0.0991109054694432 ENSG00000127054 CPSF3L
ENST00000461514 0.45259015479078 0.240830278634952 -0.111912830448051 ENSG00000127054 CPSF3L
ENST00000525164 0.483244209379819 0.268532161276721 -0.10628964878782 ENSG00000127054 CPSF3L
ENST00000528879 0.0383263862751074 0.00329706452653775 -0.199801164212834 ENSG00000127054 CPSF3L
ENST00000525769 0.484345570911631 0.269574240412024 -0.108920431419983 ENSG00000127054 CPSF3L
ENST00000531377 0.0254650959227616 0.00156705414160391 -0.242997933146514 ENSG00000127054 CPSF3L
ENST00000527383 0.324852859609976 0.138290284204369 -0.136100237319767 ENSG00000127054 CPSF3L
ENST00000531292 0.151923809469668 0.0388611312382498 -0.182789713037076 ENSG00000127054 CPSF3L
ENST00000467408 0.120667239415468 0.0262333008373088 -0.199520890656354 ENSG00000127054 CPSF3L
ENST00000434694 0.00655635315248398 0.000114693463090918 -0.248886411019118 ENSG00000127054 CPSF3L
ENST00000531020 0.379048308122293 0.177948916840628 -0.134354577009914 ENSG00000127054 CPSF3L
ENST00000533916 0.311732811749957 0.12913049168047 -0.150807979743849 ENSG00000127054 CPSF3L
ENST00000488042 0.00899114118117142 0.000213777933546541 -0.249195445589957 ENSG00000127054 CPSF3L
ENST00000526797 0.010522974828606 0.000296208186958041 -0.245990639551717 ENSG00000127054 CPSF3L
ENST00000526332 0.0104716891089907 0.000293014964518172 -0.24642470291447 ENSG00000127054 CPSF3L
ENST00000430786 0.012464477317874 0.000409335975669534 -0.241020350532573 ENSG00000127054 CPSF3L
ENST00000527719 0.012603414400707 0.000420462624383004 -0.242403632488286 ENSG00000127054 CPSF3L
ENST00000530031 0.0126870561378246 0.00042582689767272 -0.242076371824712 ENSG00000127054 CPSF3L
ENST00000526113 0.0150148313546358 0.000588348404518698 -0.240661534526699 ENSG00000127054 CPSF3L
ENST00000526904 0.0145208600617386 0.000557637408019257 -0.23851872969414 ENSG00000127054 CPSF3L
ENST00000525603 0.00305494198334989 2.29582164836714e-05 -0.323099591310322 ENSG00000127054 CPSF3L
ENST00000444968 0.0106362034498705 0.000304254958953855 -0.409579218623605 ENSG00000240731 RP5-890O3.9
ENST00000429572 0.0883524139088803 0.0148761917420093 -0.184970805770473 ENSG00000127054 CPSF3L
ENST00000498173 0.0883524139088803 0.0148761917420093 -0.184970805770473 ENSG00000127054 CPSF3L
ENST00000496353 0.0891244150867839 0.0151623406304725 -0.184530635345162 ENSG00000127054 CPSF3L
ENST00000493534 0.206958945176191 0.0653206732356192 -0.144882645686145 ENSG00000127054 CPSF3L
ENST00000534345 0.417845386431069 0.209799649099324 -0.100877391752055 ENSG00000127054 CPSF3L
ENST00000532952 0.476213785545402 0.261926451813244 -0.089676281462848 ENSG00000127054 CPSF3L
ENST00000490853 0.493306455194049 0.277843975698099 -0.0868470101331298 ENSG00000127054 CPSF3L
ENST00000531019 0.493306455194049 0.277843975698099 -0.0868470101331298 ENSG00000127054 CPSF3L
ENST00000498476 0.511239444460765 0.295264141065651 -0.0828872367942073 ENSG00000127054 CPSF3L
ENST00000470679 0.418655386434821 0.210467049189626 -0.0999078827855303 ENSG00000127054 CPSF3L
ENST00000525285 0.394055207640938 0.189806994534648 -0.110963289037908 ENSG00000127054 CPSF3L
ENST00000530233 0.905440363890461 0.822537200887506 -0.0241773398789856 ENSG00000127054 CPSF3L
ENST00000378891 0.958563319793718 0.918525737261716 -0.00906629683080108 ENSG00000107404 DVL1
ENST00000378888 0.997876860129854 0.995535092965322 -0.000494156420166903 ENSG00000107404 DVL1
ENST00000472445 0.752349527915063 0.581386600591196 0.0667467344413308 ENSG00000107404 DVL1
ENST00000338370 0.750688756994364 0.579156921391106 -0.0591267469934699 ENSG00000175756 AURKAIP1
ENST00000338338 0.764800028046833 0.599588849357312 -0.052786829259272 ENSG00000175756 AURKAIP1
ENST00000321751 0.776177061330973 0.616039574640068 -0.0531401157851815 ENSG00000175756 AURKAIP1
ENST00000378853 0.775573708630851 0.615033456302399 -0.0532792418358995 ENSG00000175756 AURKAIP1
ENST00000489799 0.587373750242683 0.373622647259522 -0.0963221204718067 ENSG00000175756 AURKAIP1
ENST00000496905 0.597789440577924 0.384814648804395 -0.0988266214513144 ENSG00000175756 AURKAIP1
ENST00000480479 0.0188034837892423 0.000910489499654377 -0.258210462472243 ENSG00000221978 CCNL2
ENST00000482621 0.0299558638396459 0.00210437913616806 -0.218551834304609 ENSG00000221978 CCNL2
ENST00000408952 0.0299558638396459 0.00210437913616806 -0.218551834304609 ENSG00000221978 CCNL2
ENST00000463260 0.0289369249895233 0.00198042679123567 -0.259985492465928 ENSG00000221978 CCNL2
ENST00000400809 0.0207309518054013 0.00109067262618953 -0.227307762902739 ENSG00000221978 CCNL2
ENST00000496007 0.0206304153124549 0.00107674600087838 -0.227551067885744 ENSG00000221978 CCNL2
ENST00000482365 0.0257781213730827 0.00160705466629456 -0.2473530958187 ENSG00000221978 CCNL2
ENST00000481223 0.0202904464650502 0.00104051771754513 -0.229241191423377 ENSG00000221978 CCNL2
ENST00000418865 0.0213680038450931 0.00115516042835163 -0.243412418582533 ENSG00000221978 CCNL2
ENST00000505849 0.0124535701059049 0.000407738591499454 -0.278833034335678 ENSG00000221978 CCNL2
ENST00000488340 0.016764006368701 0.000741368163748797 -0.233912530016773 ENSG00000221978 CCNL2
ENST00000492998 0.0188421508021432 0.000914534614799936 -0.267032680858023 ENSG00000221978 CCNL2
ENST00000469113 0.027159665682676 0.00176239140393239 -0.232978276561171 ENSG00000221978 CCNL2
ENST00000480646 0.0404916655177665 0.00360567173053107 -0.262605793510992 ENSG00000221978 CCNL2
ENST00000471930 0.0496378065032026 0.00530445186363254 -0.196492873944732 ENSG00000221978 CCNL2
ENST00000408918 0.0463696025561945 0.00466006003686933 -0.193334235023163 ENSG00000221978 CCNL2
ENST00000473872 0.0861763660155642 0.014228018656751 -0.188294013746701 ENSG00000221978 CCNL2
ENST00000425598 0.0349739426749601 0.00277071641616476 -0.218079821029066 ENSG00000221978 CCNL2
ENST00000463895 0.136786695206856 0.0325364879498123 -0.185830682353344 ENSG00000221978 CCNL2
ENST00000497013 0.143881852958555 0.0353806203151391 -0.187617501552085 ENSG00000221978 CCNL2
ENST00000448629 0.202706986710356 0.0630392964306213 -0.188635062292821 ENSG00000224870 RP4-758J18.2
ENST00000444362 0.157564739405899 0.0413767136371426 -0.15488981028341 ENSG00000224870 RP4-758J18.2
ENST00000418833 0.178898420095429 0.0509352382683658 -0.154066032974072 ENSG00000224870 RP4-758J18.2
ENST00000447725 0.186813750616701 0.0546021955296915 -0.155955849217833 ENSG00000224870 RP4-758J18.2
ENST00000572242 0.165394994416072 0.0448266629045982 -0.157426403044697 ENSG00000224870 RP4-758J18.2
ENST00000453521 0.254690183841259 0.0922979510297218 -0.131337981077444 ENSG00000224870 RP4-758J18.2
ENST00000344843 0.0152843369250795 0.000614601814348842 -0.21048989941416 ENSG00000242485 MRPL20
ENST00000493287 0.048741073519707 0.00510579016874257 -0.201640616480208 ENSG00000242485 MRPL20
ENST00000487659 0.0153602489516449 0.000619773415920636 -0.210304348156137 ENSG00000242485 MRPL20
ENST00000492508 0.0292787041404618 0.0020246888546272 -0.202442519177547 ENSG00000242485 MRPL20
ENST00000482352 0.0252587587671362 0.00154346459451388 -0.20733700970928 ENSG00000242485 MRPL20
ENST00000477686 0.0297748627297995 0.00208187764316799 -0.240143587764498 ENSG00000242485 MRPL20
ENST00000378741 0.0129485085954441 0.000449146819058279 -0.266933353529049 ENSG00000160072 ATAD3B
ENST00000308647 0.00359131028276262 3.50252722357223e-05 -0.271937286948566 ENSG00000160072 ATAD3B
ENST00000472194 0.00204137417048425 8.32745760852761e-06 -0.28667264987673 ENSG00000160072 ATAD3B
ENST00000378736 0.0518443982946006 0.0056990508357572 -0.298921716093316 ENSG00000160072 ATAD3B
ENST00000485748 0.00740018593913414 0.000143448086171119 -0.268032438323086 ENSG00000160072 ATAD3B
ENST00000474481 0.0107523319396318 0.000315452885391634 -0.264237205098745 ENSG00000160072 ATAD3B
ENST00000378756 0.375953287065231 0.175576274212662 -0.0955877804787805 ENSG00000197785 ATAD3A
ENST00000378755 0.376090416953644 0.1757022885911 -0.095583844322333 ENSG00000197785 ATAD3A
ENST00000339113 0.427853518156668 0.218146556011741 -0.0879800459782829 ENSG00000197785 ATAD3A
ENST00000536055 0.427853518156668 0.218146556011741 -0.0879800459782829 ENSG00000197785 ATAD3A
ENST00000429957 0.406455976568589 0.20040614984945 -0.13009948182833 ENSG00000197785 ATAD3A
ENST00000400830 0.147747892205566 0.037111609908227 -0.193563302659131 ENSG00000197785 ATAD3A
ENST00000291386 0.0963633305919226 0.0176078551878321 -0.129891994784494 ENSG00000160075 SSU72
ENST00000378726 0.692641447610582 0.499684336559764 -0.0470181746358917 ENSG00000160075 SSU72
ENST00000378725 0.146408709547181 0.0365574366086061 -0.127348013866647 ENSG00000160075 SSU72
ENST00000359060 0.281436527241948 0.109074283563976 -0.108989194245918 ENSG00000160075 SSU72
ENST00000539195 0.401269907111573 0.195824797463959 -0.107565707889323 ENSG00000215791 AL645728.2
ENST00000520777 0.531538549041674 0.31483004625687 -0.0803797409732974 ENSG00000197530 MIB2
ENST00000378710 0.531560296829364 0.314904023720738 -0.0803710528865116 ENSG00000197530 MIB2
ENST00000360522 0.531560296829364 0.314904023720738 -0.0803710528865116 ENSG00000197530 MIB2
ENST00000357210 0.531560296829364 0.314904023720738 -0.0803710528865116 ENSG00000197530 MIB2
ENST00000355826 0.537180601354542 0.320172473553482 -0.0793045821652634 ENSG00000197530 MIB2
ENST00000518681 0.537576279215835 0.320569484430098 -0.07928272397502 ENSG00000197530 MIB2
ENST00000505820 0.532854056937555 0.316063725255391 -0.0800720741972214 ENSG00000197530 MIB2
ENST00000479659 0.532447193860805 0.315748218307196 -0.0800993799517308 ENSG00000197530 MIB2
ENST00000489635 0.522654676218511 0.306072239009256 -0.0816809465331226 ENSG00000197530 MIB2
ENST00000511502 0.531500370419257 0.314794174303095 -0.0801080914671455 ENSG00000197530 MIB2
ENST00000514363 0.748348972117975 0.575928322101629 -0.0569391357879808 ENSG00000197530 MIB2
ENST00000487053 0.607173244955707 0.395329871038183 -0.0685596096231932 ENSG00000197530 MIB2
ENST00000502470 0.975683027452394 0.951560418410927 -0.00625237179190783 ENSG00000197530 MIB2
ENST00000378712 0.607173244955707 0.395329871038183 -0.0685596096231932 ENSG00000197530 MIB2
ENST00000510793 0.842132103556635 0.716693089953449 -0.0380420901229846 ENSG00000197530 MIB2
ENST00000504599 0.552616112633446 0.335529417635793 -0.0766057519166863 ENSG00000197530 MIB2
ENST00000507229 0.482057635241549 0.267478115672843 -0.0908102184752033 ENSG00000197530 MIB2
ENST00000503789 0.830201911859115 0.696851483686352 0.0428036189874006 ENSG00000197530 MIB2
ENST00000378708 0.700326396647595 0.509936918096809 -0.053953800766136 ENSG00000197530 MIB2
ENST00000506488 0.695874703371475 0.504023272201416 -0.0548625806187818 ENSG00000197530 MIB2
ENST00000514234 0.337896985896091 0.147638664642927 -0.123930120994129 ENSG00000197530 MIB2
ENST00000513088 0.517465774352772 0.300962934976088 -0.065477371881455 ENSG00000248333 CDK11B
ENST00000341832 0.587043417389417 0.373267222392526 -0.0543076722164769 ENSG00000248333 CDK11B
ENST00000317673 0.713063409731268 0.526825567910614 -0.0373490853738462 ENSG00000248333 CDK11B
ENST00000340677 0.713063409731268 0.526825567910614 -0.0373490853738462 ENSG00000248333 CDK11B
ENST00000407249 0.713063409731268 0.526825567910614 -0.0373490853738462 ENSG00000248333 CDK11B
ENST00000378662 0.12308642462718 0.0271585128583428 -0.142883430826454 ENSG00000189339 SLC35E2B
ENST00000234800 0.13168707798004 0.0305368397858898 -0.140695156727882 ENSG00000189339 SLC35E2B
ENST00000480991 0.0558328911855949 0.00652220428935028 -0.211844947231262 ENSG00000189339 SLC35E2B
ENST00000481276 0.494948621116973 0.279360017793092 -0.0855782094087295 ENSG00000189339 SLC35E2B
ENST00000356200 0.111237659412483 0.0227239458531347 -0.17746279302833 ENSG00000008128 CDK11A
ENST00000598846 0.0178968480922354 0.00083356822625682 -0.223055197347395 ENSG00000268575 RP1-283E3.8
ENST00000358779 0.112058684589876 0.0230273502547521 -0.177183135604853 ENSG00000008128 CDK11A
ENST00000460465 0.112058684589876 0.0230273502547521 -0.177183135604853 ENSG00000008128 CDK11A
ENST00000404249 0.112058684589876 0.0230273502547521 -0.177183135604853 ENSG00000008128 CDK11A
ENST00000378633 0.112058684589876 0.0230273502547521 -0.177183135604853 ENSG00000008128 CDK11A
ENST00000357760 0.112058684589876 0.0230273502547521 -0.177183135604853 ENSG00000008128 CDK11A
ENST00000509982 0.111502304741917 0.022818430118168 -0.177254689510443 ENSG00000008128 CDK11A
ENST00000378638 0.111502304741917 0.022818430118168 -0.177254689510443 ENSG00000008128 CDK11A
ENST00000356937 0.168692733785818 0.0462631817488217 -0.161655799507508 ENSG00000008128 CDK11A
ENST00000468800 0.0935188780614772 0.0165937288305998 -0.229732839940109 ENSG00000008128 CDK11A
ENST00000492390 0.123796002617967 0.0274424977827729 -0.218781609562305 ENSG00000008128 CDK11A
ENST00000474916 0.173285890709276 0.0483601079482366 -0.202041196506194 ENSG00000008128 CDK11A
ENST00000378635 0.143329417829256 0.0351350977852757 -0.169943357077135 ENSG00000008128 CDK11A
ENST00000479362 0.343265048705665 0.151448612323609 -0.124044121910405 ENSG00000008128 CDK11A
ENST00000498810 0.106985478109955 0.0211902944007746 -0.211374988452752 ENSG00000008128 CDK11A
ENST00000487462 0.0389293953206323 0.00339274666411832 -0.261753008220251 ENSG00000008128 CDK11A
ENST00000401096 0.0579647278272322 0.00697771851044163 -0.249320685864938 ENSG00000008128 CDK11A
ENST00000577672 0.041091164957098 0.00370221341892409 -0.285229069664878 ENSG00000227775 RP1-283E3.4
ENST00000417099 0.217118426732845 0.0707658414894903 -0.199562075182925 ENSG00000227775 RP1-283E3.4
ENST00000355439 0.0195939486165747 0.00097587887260991 -0.29502386789976 ENSG00000215790 SLC35E2
ENST00000400924 0.0183239296587031 0.000868885338183391 -0.302331174725635 ENSG00000215790 SLC35E2
ENST00000246421 0.0171513502022839 0.000777485154698884 -0.335603511822506 ENSG00000215790 SLC35E2
ENST00000341426 0.210617326285479 0.0672493146034769 -0.145589894744548 ENSG00000008130 NADK
ENST00000341991 0.206221659919709 0.0648809422217928 -0.146385134828373 ENSG00000008130 NADK
ENST00000378625 0.217289845823282 0.0708638821205314 -0.141753242119308 ENSG00000008130 NADK
ENST00000344463 0.210617326285479 0.0672493146034769 -0.145589894744548 ENSG00000008130 NADK
ENST00000342348 0.200540515362381 0.0618447727384876 -0.154683664649691 ENSG00000008130 NADK
ENST00000498806 0.366358036528752 0.16829801303064 -0.14055381379387 ENSG00000008130 NADK
ENST00000469045 0.328075001966633 0.140645728373712 -0.129809527166098 ENSG00000008130 NADK
ENST00000480499 0.248897876609111 0.0886776539555235 -0.156944536757676 ENSG00000008130 NADK
ENST00000497747 0.294364912611587 0.117566803540042 -0.168253617030338 ENSG00000008130 NADK
ENST00000477235 0.311621744570676 0.129053618773112 -0.137120585614585 ENSG00000008130 NADK
ENST00000489538 0.300983986814028 0.122024193644005 -0.14217155706384 ENSG00000008130 NADK
ENST00000497615 0.313143729736429 0.130091976377276 -0.163577268658578 ENSG00000008130 NADK
ENST00000497186 0.420519794542192 0.212004085229461 -0.113309151535815 ENSG00000008130 NADK
ENST00000400922 0.441683962783789 0.230500370522198 -0.10094407596927 ENSG00000008130 NADK
ENST00000492845 0.396056713177523 0.191392244083319 -0.1080389730414 ENSG00000008130 NADK
ENST00000492768 0.373872898041565 0.174002355820701 -0.112974775885538 ENSG00000008130 NADK
ENST00000460602 0.472213843161274 0.258258882948501 -0.0950055074759745 ENSG00000008130 NADK
ENST00000464373 0.293945354906537 0.117289342125925 -0.131387760550875 ENSG00000008130 NADK
ENST00000378609 0.879355762752107 0.77916923200986 0.0155242909692299 ENSG00000078369 GNB1
ENST00000461893 0.541884161536397 0.325010012052304 -0.0585743166895071 ENSG00000078369 GNB1
ENST00000471354 0.889180370118426 0.79510267118814 0.0123540338307998 ENSG00000078369 GNB1
ENST00000439272 0.715861060784444 0.530427967212164 0.0447024653445589 ENSG00000078369 GNB1
ENST00000434686 0.705018530485999 0.515807657267844 0.0469511384437711 ENSG00000078369 GNB1
ENST00000437146 0.160712228825627 0.0427068498011686 0.122487582565954 ENSG00000078369 GNB1
ENST00000472614 0.72763281195889 0.546551102107593 0.0505240183640085 ENSG00000078369 GNB1
ENST00000607589 0.711079529639201 0.524039652438733 0.0515196847401739 ENSG00000078369 GNB1
ENST00000378567 0.569134541029011 0.353932142445773 -0.0803526909793209 ENSG00000067606 PRKCZ
ENST00000468310 0.75382935856621 0.583452831554049 -0.0568376054404408 ENSG00000067606 PRKCZ
ENST00000466651 0.880786307720364 0.781461954031425 -0.029056277836328 ENSG00000067606 PRKCZ
ENST00000400921 0.571837942491774 0.356582678800741 -0.0819620224709275 ENSG00000067606 PRKCZ
ENST00000495347 0.761290555874843 0.594052092240814 -0.0579301122897205 ENSG00000067606 PRKCZ
ENST00000461106 0.56666715578456 0.351267245084054 -0.0832885703832211 ENSG00000067606 PRKCZ
ENST00000461465 0.763111871104823 0.596890093235188 -0.0572388737889188 ENSG00000067606 PRKCZ
ENST00000470596 0.711738736378233 0.524771688998264 -0.0672038406693795 ENSG00000067606 PRKCZ
ENST00000496325 0.716778800937981 0.5315204325113 -0.0670426113070096 ENSG00000067606 PRKCZ
ENST00000481140 0.722156399433684 0.538648462682349 -0.066308208707223 ENSG00000067606 PRKCZ
ENST00000482686 0.462858608081885 0.249720967246928 -0.138089080794556 ENSG00000067606 PRKCZ
ENST00000400920 0.344645458144944 0.152439184397789 -0.129118059472559 ENSG00000067606 PRKCZ
ENST00000486681 0.472822246408153 0.258815963588193 -0.128754903409484 ENSG00000067606 PRKCZ
ENST00000479263 0.374856734963799 0.174740871301018 -0.125754478843584 ENSG00000067606 PRKCZ
ENST00000478770 0.445693615051985 0.234179569134766 -0.108928497302084 ENSG00000067606 PRKCZ
ENST00000505322 0.337615507413445 0.147461022611126 -0.163753135884886 ENSG00000067606 PRKCZ
ENST00000469733 0.623342829202202 0.414088313404959 -0.0669162363471104 ENSG00000162585 C1orf86
ENST00000414253 0.619807477715919 0.410161175961548 -0.0680900250117935 ENSG00000162585 C1orf86
ENST00000428120 0.619807477715919 0.410161175961548 -0.0680900250117935 ENSG00000162585 C1orf86
ENST00000400919 0.619807477715919 0.410161175961548 -0.0680900250117935 ENSG00000162585 C1orf86
ENST00000400918 0.501343311565627 0.285850904045883 -0.0913501667394737 ENSG00000162585 C1orf86
ENST00000497675 0.775005940674532 0.614151441564823 -0.0478310685238386 ENSG00000162585 C1orf86
ENST00000378543 0.76866978708755 0.604924809379712 -0.0485121266350284 ENSG00000162585 C1orf86
ENST00000378546 0.76866978708755 0.604924809379712 -0.0485121266350284 ENSG00000162585 C1orf86
ENST00000401813 0.720035858536176 0.535871148299173 -0.0574812771300912 ENSG00000162585 C1orf86
ENST00000487186 0.763587044265829 0.597767477942288 -0.0489845516958901 ENSG00000162585 C1orf86
ENST00000378545 0.707744170278026 0.519451650948205 -0.0603078050799357 ENSG00000162585 C1orf86
ENST00000476803 0.744991911830969 0.571548777672485 -0.0535492686766479 ENSG00000162585 C1orf86
ENST00000440825 0.79144784217018 0.637657306920087 -0.0441798384374383 ENSG00000162585 C1orf86
ENST00000420515 0.750718893733134 0.579188828920427 -0.0590398252472395 ENSG00000162585 C1orf86
ENST00000378536 0.923792004396988 0.854463394827861 -0.0119451377965542 ENSG00000157933 SKI
ENST00000508416 0.82706251244166 0.692187387036231 0.0309192446410359 ENSG00000157933 SKI
ENST00000478223 0.923727523700074 0.854350492843059 0.0145520086770745 ENSG00000157933 SKI
ENST00000378531 0.964247335494491 0.928910057971929 -0.00961596182980807 ENSG00000116151 MORN1
ENST00000606372 0.966401754998919 0.933838435640691 0.00901372112642075 ENSG00000116151 MORN1
ENST00000378518 0.165850381100313 0.045047624212237 -0.108704404920998 ENSG00000157916 RER1
ENST00000605895 0.147776204844569 0.0371238251128939 -0.111952919972506 ENSG00000157916 RER1
ENST00000378513 0.190259600928796 0.0563902795621659 -0.100192222564169 ENSG00000157916 RER1
ENST00000306256 0.13293985587561 0.0310343232356126 -0.116376545697388 ENSG00000157916 RER1
ENST00000493207 0.0667713423045219 0.0090687883426421 -0.157648093459174 ENSG00000157916 RER1
ENST00000378512 0.190528028510827 0.0564896116266734 -0.100185290110319 ENSG00000157916 RER1
ENST00000443438 0.313895459248381 0.130585260128746 -0.0882345431104443 ENSG00000157916 RER1
ENST00000488353 0.427444918320254 0.217848146983117 -0.0754610661611027 ENSG00000157916 RER1
ENST00000462129 0.990040454720179 0.980164938756562 -0.00199778868990235 ENSG00000157916 RER1
ENST00000288774 0.959755442169772 0.920576329813848 0.00915643759741735 ENSG00000157911 PEX10
ENST00000447513 0.982099045013455 0.965490608200408 0.00398528100898926 ENSG00000157911 PEX10
ENST00000507596 0.971509696990676 0.943636405100725 0.00654373058041623 ENSG00000157911 PEX10
ENST00000378466 0.577188268089299 0.362043801239137 -0.0689345860619536 ENSG00000157881 PANK4
ENST00000435556 0.581385185872204 0.366429299971594 -0.0683656322040124 ENSG00000157881 PANK4
ENST00000505228 0.514486549704332 0.298304662459164 -0.0854968953021961 ENSG00000157881 PANK4
ENST00000502512 0.939726008979506 0.882768976953902 -0.0150750484581272 ENSG00000157881 PANK4
ENST00000468002 0.953415483194776 0.908394130013192 -0.0122099764743078 ENSG00000157881 PANK4
ENST00000486396 0.26900342647576 0.101026547014071 -0.150190170670326 ENSG00000157881 PANK4
ENST00000502770 0.567314963452998 0.352082051819704 -0.0933990113080616 ENSG00000157881 PANK4
ENST00000416860 0.236157443893471 0.0812121312684541 -0.132370983644761 ENSG00000238164 RP3-395M20.8
ENST00000452793 0.210452689557912 0.0671585746688818 -0.142763172636189 ENSG00000238164 RP3-395M20.8
ENST00000426449 0.0619889877901979 0.00791270879836679 -0.188546862691223 ENSG00000157873 TNFRSF14
ENST00000434817 0.0574183661386036 0.00685771016141801 -0.184201889374709 ENSG00000157873 TNFRSF14
ENST00000435221 0.0576912648702081 0.00692030082526068 -0.184004220279578 ENSG00000157873 TNFRSF14
ENST00000451778 0.0581795285407825 0.00702907032590441 -0.183783754337728 ENSG00000157873 TNFRSF14
ENST00000409119 0.0440236404628547 0.0042396270760373 -0.195247175587074 ENSG00000157873 TNFRSF14
ENST00000355716 0.0521935343840022 0.00576477400689561 -0.181298096382168 ENSG00000157873 TNFRSF14
ENST00000475523 0.0526797971030739 0.00588227045762553 -0.180282138770125 ENSG00000157873 TNFRSF14
ENST00000442392 0.0873089787403783 0.0145878282824244 -0.197508134351669 ENSG00000157873 TNFRSF14
ENST00000482074 0.0835762696236617 0.0134643101301526 -0.203534191490943 ENSG00000157873 TNFRSF14
ENST00000496064 0.0477054530499057 0.00492523952530969 -0.199235336303966 ENSG00000157873 TNFRSF14
ENST00000463471 0.0550668846249883 0.00636725538105996 -0.177683353028785 ENSG00000157873 TNFRSF14
ENST00000466750 0.0491045641998441 0.00518582658217125 -0.175052350762583 ENSG00000157873 TNFRSF14
ENST00000471768 0.0332125945347481 0.00253313153270168 -0.206161673625568 ENSG00000157873 TNFRSF14
ENST00000463835 0.0631637565710138 0.00817243650368753 -0.166350298439844 ENSG00000157873 TNFRSF14
ENST00000482602 0.0711924073660921 0.0101577948792714 -0.153564479194629 ENSG00000157873 TNFRSF14
ENST00000480305 0.120306070888489 0.0260886512956715 -0.143946734341748 ENSG00000157873 TNFRSF14
ENST00000493183 0.524956208780893 0.30848057996213 -0.134642280601393 ENSG00000157870 FAM213B
ENST00000474659 0.523662380654665 0.307121301433562 -0.134603260758925 ENSG00000157870 FAM213B
ENST00000419916 0.579980445292948 0.364930614370309 -0.103922449443203 ENSG00000157870 FAM213B
ENST00000378424 0.579980445292948 0.364930614370309 -0.103922449443203 ENSG00000157870 FAM213B
ENST00000537325 0.546466473577682 0.329460113366318 -0.120788831377067 ENSG00000157870 FAM213B
ENST00000378427 0.579980445292948 0.364930614370309 -0.103922449443203 ENSG00000157870 FAM213B
ENST00000378425 0.579980445292948 0.364930614370309 -0.103922449443203 ENSG00000157870 FAM213B
ENST00000464043 0.438296408229518 0.227468577775432 -0.156545334511435 ENSG00000157870 FAM213B
ENST00000444521 0.579980445292948 0.364930614370309 -0.103922449443203 ENSG00000157870 FAM213B
ENST00000484099 0.489413329748291 0.274481891816222 -0.124303194172213 ENSG00000157870 FAM213B
ENST00000476686 0.553023821229527 0.335960791602582 -0.112039418282389 ENSG00000157870 FAM213B
ENST00000511072 0.652816487960671 0.44930507440251 0.100951754015996 ENSG00000142611 PRDM16
ENST00000378398 0.675459541813683 0.476914098874146 0.0946572660862216 ENSG00000142611 PRDM16
ENST00000441472 0.675459541813683 0.476914098874146 0.0946572660862216 ENSG00000142611 PRDM16
ENST00000442529 0.675459541813683 0.476914098874146 0.0946572660862216 ENSG00000142611 PRDM16
ENST00000378391 0.659597515557187 0.457492236539336 0.0990745921647615 ENSG00000142611 PRDM16
ENST00000514189 0.652953874302846 0.449515942302175 0.100905721151676 ENSG00000142611 PRDM16
ENST00000270722 0.675676640532052 0.477135773178671 0.0946105897252135 ENSG00000142611 PRDM16
ENST00000294599 0.651521295377242 0.447641564933876 -0.0705883934886502 ENSG00000162591 MEGF6
ENST00000356575 0.652248472797706 0.448619204317664 -0.0700434599153009 ENSG00000162591 MEGF6
ENST00000485002 0.689565475999896 0.495064085942959 -0.0626452961999755 ENSG00000162591 MEGF6
ENST00000378344 0.553013517920412 0.335947808399179 -0.0841469572475921 ENSG00000158109 TPRG1L
ENST00000344579 0.553013517920412 0.335947808399179 -0.0841469572475921 ENSG00000158109 TPRG1L
ENST00000378322 0.445475132914293 0.23400312800701 -0.105660166012335 ENSG00000116213 WRAP73
ENST00000270708 0.445475132914293 0.23400312800701 -0.105660166012335 ENSG00000116213 WRAP73
ENST00000471223 0.206040700773237 0.0647631474927016 -0.173234823452073 ENSG00000116213 WRAP73
ENST00000424367 0.259465849836388 0.0951925322602538 -0.146915161282439 ENSG00000116213 WRAP73
ENST00000497940 0.301411337368865 0.122353858461436 -0.149944548945659 ENSG00000116213 WRAP73
ENST00000465916 0.327067139706359 0.139953416281324 -0.134192706669287 ENSG00000116213 WRAP73
ENST00000419924 0.289154209602651 0.114082838950034 -0.14362069935839 ENSG00000116213 WRAP73
ENST00000418088 0.590289563476537 0.376665432724165 -0.0964120614542074 ENSG00000227372 TP73-AS1
ENST00000452079 0.510898810678477 0.294975456687769 -0.115830593671356 ENSG00000227372 TP73-AS1
ENST00000423764 0.522763030583069 0.306261036602907 -0.116553817654124 ENSG00000227372 TP73-AS1
ENST00000378251 0.0107382426803313 0.000314650645203093 -0.272231719562034 ENSG00000130764 LRRC47
ENST00000462356 0.273608675678992 0.103911853649899 -0.168981007971458 ENSG00000130764 LRRC47
ENST00000479239 0.36802795742429 0.169847988991428 -0.145255455706749 ENSG00000130764 LRRC47
ENST00000378230 0.621697364963019 0.412213785957283 -0.0481964944532923 ENSG00000116198 CEP104
ENST00000438539 0.164232835340369 0.0442901022540866 -0.182945878340651 ENSG00000116198 CEP104
ENST00000461667 0.688741442615463 0.493972116786235 -0.0701937847412944 ENSG00000116198 CEP104
ENST00000460038 0.869804828254965 0.763906714441289 -0.0304301138594871 ENSG00000116198 CEP104
ENST00000494653 0.465212064975585 0.251801866199732 0.0747855188636108 ENSG00000116198 CEP104
ENST00000443466 0.784581506654162 0.628034727025504 -0.0484964754791545 ENSG00000116198 CEP104
ENST00000428079 0.246191779615174 0.0871088167846628 0.141117782040585 ENSG00000116198 CEP104
ENST00000378223 0.243049199529949 0.0850299432106319 0.155111539638995 ENSG00000116198 CEP104
ENST00000378209 0.222396742496726 0.0734943641896652 -0.170734028369528 ENSG00000169598 DFFB
ENST00000491998 0.222396742496726 0.0734943641896652 -0.170734028369528 ENSG00000169598 DFFB
ENST00000338895 0.316905917109238 0.132725685595729 -0.16243405920751 ENSG00000169598 DFFB
ENST00000468793 0.206632746856479 0.0651275860993537 -0.177620513695418 ENSG00000169598 DFFB
ENST00000339350 0.193956923461036 0.058282357890492 -0.182258227364635 ENSG00000169598 DFFB
ENST00000477548 0.193956923461036 0.058282357890492 -0.182258227364635 ENSG00000169598 DFFB
ENST00000378206 0.193955701576813 0.058277517473713 -0.182306479966122 ENSG00000169598 DFFB
ENST00000475969 0.196294526793399 0.0594940963549771 -0.181999397343887 ENSG00000169598 DFFB
ENST00000486765 0.096895203637754 0.0178089993929434 -0.201174047907659 ENSG00000198912 C1orf174
ENST00000361605 0.096895203637754 0.0178089993929434 -0.201174047907659 ENSG00000198912 C1orf174
ENST00000474140 0.096895203637754 0.0178089993929434 -0.201174047907659 ENSG00000198912 C1orf174
ENST00000478423 0.864111445248008 0.754959057378745 0.0218708166832094 ENSG00000131697 NPHP4
ENST00000489180 0.864125779453144 0.755027182931802 0.0218612546795569 ENSG00000131697 NPHP4
ENST00000378156 0.864125779453144 0.755027182931802 0.0218612546795569 ENSG00000131697 NPHP4
ENST00000378169 0.852036344180231 0.734387147256177 0.0241435224494569 ENSG00000131697 NPHP4
ENST00000378111 0.50080935038585 0.285286573718381 0.0557005041423245 ENSG00000069424 KCNAB2
ENST00000378097 0.625986388230935 0.417015266795553 0.0405489529719865 ENSG00000069424 KCNAB2
ENST00000493807 0.660907949295554 0.45925188876895 0.0789130354899916 ENSG00000069424 KCNAB2
ENST00000378092 0.199039501517156 0.0609756151814475 0.108419390931129 ENSG00000069424 KCNAB2
ENST00000478098 0.0460512187310271 0.00459354201045875 0.209391982382795 ENSG00000069424 KCNAB2
ENST00000445501 0.0467659453269321 0.00475808746374734 0.21031550396764 ENSG00000069424 KCNAB2
ENST00000428161 0.0255805028502175 0.0015796442810364 0.191401021661418 ENSG00000069424 KCNAB2
ENST00000389632 0.0286554293420604 0.00194433158339311 0.187819157058392 ENSG00000069424 KCNAB2
ENST00000602612 0.123802767132031 0.0274465301103956 0.132105426329531 ENSG00000069424 KCNAB2
ENST00000378087 0.427016922622477 0.217517125408846 0.0647425385889513 ENSG00000069424 KCNAB2
ENST00000341524 0.426248606028533 0.216781317277571 0.0637397684855293 ENSG00000069424 KCNAB2
ENST00000352527 0.426248606028533 0.216781317277571 0.0637397684855293 ENSG00000069424 KCNAB2
ENST00000435937 0.0289369249895233 0.00198044278150239 0.229336984118312 ENSG00000069424 KCNAB2
ENST00000164247 0.825968150301917 0.690668489702965 0.0197377807087754 ENSG00000069424 KCNAB2
ENST00000472700 0.0563921793535655 0.00665640752627017 0.201521223707668 ENSG00000069424 KCNAB2
ENST00000378083 0.575228208198441 0.360040660479953 -0.0457531963701245 ENSG00000069424 KCNAB2
ENST00000458166 0.805909254072117 0.659909180483324 0.0246112691742204 ENSG00000069424 KCNAB2
ENST00000481789 0.0487277383858444 0.00510354750446732 -0.297584678102239 ENSG00000069424 KCNAB2
ENST00000484532 0.10856539845094 0.0217323595067906 -0.162890900301485 ENSG00000116251 RPL22
ENST00000234875 0.093338186935013 0.0165455223778803 -0.1702809819349 ENSG00000116251 RPL22
ENST00000480661 0.0887408798661761 0.0149876487755716 -0.180856779436931 ENSG00000116251 RPL22
ENST00000497965 0.0887200037697666 0.0149820767914904 -0.180983571081359 ENSG00000116251 RPL22
ENST00000471204 0.0874862990995318 0.0146365371357274 -0.181691271057165 ENSG00000116251 RPL22
ENST00000465387 0.0888538904509798 0.0150507944928901 -0.181030674603723 ENSG00000116251 RPL22
ENST00000462296 0.0958975330380647 0.0174537093099446 -0.179995980148736 ENSG00000116251 RPL22
ENST00000465335 0.0954843165412889 0.0173245489570866 -0.180295984540427 ENSG00000116251 RPL22
ENST00000343813 0.0726446630051032 0.0105384102562813 -0.211398304135507 ENSG00000116237 ICMT
ENST00000489498 0.165137156988811 0.0447022386666353 -0.185352238495119 ENSG00000116237 ICMT
ENST00000474756 0.142728457426045 0.0349152186760472 -0.219833254294055 ENSG00000116237 ICMT
ENST00000608083 0.61307063399238 0.402343952249133 0.0813211914640066 ENSG00000097021 ACOT7
ENST00000377845 0.353342448404134 0.158673650519544 0.138297386856888 ENSG00000097021 ACOT7
ENST00000377855 0.599198872437249 0.386503241871929 0.085770057900462 ENSG00000097021 ACOT7
ENST00000377860 0.61307063399238 0.402343952249133 0.0813211914640066 ENSG00000097021 ACOT7
ENST00000418124 0.61307063399238 0.402343952249133 0.0813211914640066 ENSG00000097021 ACOT7
ENST00000545482 0.61307063399238 0.402343952249133 0.0813211914640066 ENSG00000097021 ACOT7
ENST00000361521 0.635570621444256 0.428124333451629 0.0776437520660415 ENSG00000097021 ACOT7
ENST00000377842 0.356513455472293 0.161082146805676 0.137928155096162 ENSG00000097021 ACOT7
ENST00000434576 0.348975049437928 0.155490031460749 -0.143489820974063 ENSG00000187017 ESPN
ENST00000356876 0.0930187973827428 0.016441709060203 -0.171887050028643 ENSG00000215788 TNFRSF25
ENST00000485036 0.0926850231310681 0.016339959796441 -0.17205811317132 ENSG00000215788 TNFRSF25
ENST00000480393 0.0926850231310681 0.016339959796441 -0.17205811317132 ENSG00000215788 TNFRSF25
ENST00000513135 0.0917120955516755 0.0160392910084609 -0.172439870273836 ENSG00000215788 TNFRSF25
ENST00000473343 0.39492938056712 0.19046254518823 -0.100696065743993 ENSG00000215788 TNFRSF25
ENST00000377782 0.0926850231310681 0.016339959796441 -0.17205811317132 ENSG00000215788 TNFRSF25
ENST00000351959 0.0926931097648016 0.0163424543369779 -0.172073015786231 ENSG00000215788 TNFRSF25
ENST00000510563 0.0945142674515182 0.0169761881033391 -0.17129330718721 ENSG00000215788 TNFRSF25
ENST00000502730 0.0945142674515182 0.0169761881033391 -0.17129330718721 ENSG00000215788 TNFRSF25
ENST00000502588 0.0945142674515182 0.0169761881033391 -0.17129330718721 ENSG00000215788 TNFRSF25
ENST00000414040 0.0945142674515182 0.0169761881033391 -0.17129330718721 ENSG00000215788 TNFRSF25
ENST00000351748 0.0945142674515182 0.0169761881033391 -0.17129330718721 ENSG00000215788 TNFRSF25
ENST00000348333 0.0945142674515182 0.0169761881033391 -0.17129330718721 ENSG00000215788 TNFRSF25
ENST00000453260 0.345691510324623 0.153194488095788 -0.113255526820179 ENSG00000215788 TNFRSF25
ENST00000475730 0.656031653908563 0.453247468079202 -0.0769520836575688 ENSG00000215788 TNFRSF25
ENST00000469691 0.0851525641433884 0.0139328597595717 -0.187989852459763 ENSG00000215788 TNFRSF25
ENST00000481401 0.0770016804468282 0.0116037957526598 -0.19051720738367 ENSG00000215788 TNFRSF25
ENST00000461703 0.0395224021312915 0.00346603782615457 -0.222065229384025 ENSG00000215788 TNFRSF25
ENST00000453341 0.0425636160312104 0.00395999970178978 -0.218212918028565 ENSG00000215788 TNFRSF25
ENST00000515145 0.308531129981638 0.126971530415923 -0.129743449499674 ENSG00000215788 TNFRSF25
ENST00000377748 0.445649296913586 0.234140865987222 -0.122479216093441 ENSG00000171680 PLEKHG5
ENST00000400913 0.522721036462674 0.306218407224544 -0.10785079976364 ENSG00000171680 PLEKHG5
ENST00000489097 0.509234604740563 0.293430002252281 -0.111507114217869 ENSG00000171680 PLEKHG5
ENST00000340850 0.511258646388212 0.295323263756689 -0.110417921287016 ENSG00000171680 PLEKHG5
ENST00000377705 0.296686854656374 0.119059385474336 -0.117295523522356 ENSG00000162408 NOL9
ENST00000464383 0.639214745495288 0.432475014794553 0.06717854764251 ENSG00000162408 NOL9
ENST00000464665 0.976045638825172 0.952467556155571 -0.00616184232282829 ENSG00000162408 NOL9
ENST00000319084 0.0786766258159003 0.0120249544334964 -0.253218910735116 ENSG00000204859 ZBTB48
ENST00000435905 0.0878802418461161 0.0147358863982607 -0.251579952090333 ENSG00000204859 ZBTB48
ENST00000377674 0.183494969695123 0.0529697361145093 -0.149178602311777 ENSG00000204859 ZBTB48
ENST00000488936 0.157923981406512 0.0415324882948973 -0.167022697939211 ENSG00000204859 ZBTB48
ENST00000482360 0.88897604368568 0.794458652569856 0.0223673881375013 ENSG00000204859 ZBTB48
ENST00000498342 0.653582050318758 0.450237373116792 0.0740845311376271 ENSG00000204859 ZBTB48
ENST00000377658 0.418030363750255 0.209931090557437 -0.0982507886427993 ENSG00000162413 KLHL21
ENST00000377663 0.411171995821289 0.204296314305587 -0.0995032174983538 ENSG00000162413 KLHL21
ENST00000467612 0.617206962736665 0.407310938076128 -0.0683076376110372 ENSG00000162413 KLHL21
ENST00000496707 0.887157210539461 0.791400948971512 0.0243213751568803 ENSG00000162413 KLHL21
ENST00000463043 0.696899425398904 0.505421460237403 -0.0579503496110033 ENSG00000162413 KLHL21
ENST00000377648 0.0382779516095538 0.00328973687570537 -0.283998541832834 ENSG00000116273 PHF13
ENST00000495385 0.10020373850872 0.0189168961821797 -0.23343197201351 ENSG00000116273 PHF13
ENST00000054650 0.650401840371407 0.446227169017965 -0.0835821482422407 ENSG00000041988 THAP3
ENST00000307896 0.663272083200233 0.462257094243671 -0.0817493279774295 ENSG00000041988 THAP3
ENST00000377627 0.114571788542793 0.0239731670830621 -0.194285787267176 ENSG00000041988 THAP3
ENST00000484669 0.681715486818325 0.484640767163252 -0.0779349786550227 ENSG00000041988 THAP3
ENST00000465508 0.0754801754063646 0.0112507215623706 -0.203519577353228 ENSG00000007923 DNAJC11
ENST00000349363 0.363436994846762 0.166180421243869 -0.0778072370848136 ENSG00000007923 DNAJC11
ENST00000451196 0.363436994846762 0.166180421243869 -0.0778072370848136 ENSG00000007923 DNAJC11
ENST00000377577 0.529322211762725 0.312509818745839 -0.0547058458070842 ENSG00000007923 DNAJC11
ENST00000294401 0.566563660522533 0.351134326422076 -0.0507816428289116 ENSG00000007923 DNAJC11
ENST00000542246 0.434910476575777 0.224575537662339 -0.0677549658835357 ENSG00000007923 DNAJC11
ENST00000377573 0.676367350716769 0.478069840112014 -0.038963992251367 ENSG00000007923 DNAJC11
ENST00000472414 0.284843304762875 0.111341745676182 -0.154534202372167 ENSG00000007923 DNAJC11
ENST00000426784 0.972035041678124 0.944426906024013 0.00387413958133855 ENSG00000007923 DNAJC11
ENST00000473993 0.987451491386976 0.975527316328868 0.00170808397541563 ENSG00000007923 DNAJC11
ENST00000469318 0.52840473028258 0.31171235939869 0.0758588185726907 ENSG00000007923 DNAJC11
ENST00000485073 0.287158569684498 0.112852741701235 0.106667825513047 ENSG00000007923 DNAJC11
ENST00000460594 0.314358511669248 0.13088302386838 0.105553312677828 ENSG00000007923 DNAJC11
ENST00000465911 0.26582823108831 0.0989969498764073 0.136061635008888 ENSG00000007923 DNAJC11
ENST00000303635 0.516292260684677 0.299929140622616 0.08480551143264 ENSG00000171735 CAMTA1
ENST00000490738 0.365960617188392 0.167986211949089 0.123739858394616 ENSG00000171735 CAMTA1
ENST00000476163 0.611316541764884 0.399987321890951 0.0695624510476673 ENSG00000171735 CAMTA1
ENST00000473578 0.366903395427156 0.168825149153975 0.123501033730517 ENSG00000171735 CAMTA1
ENST00000557126 0.588903599043006 0.375140838364141 0.0735900629351608 ENSG00000171735 CAMTA1
ENST00000467404 0.364794230794297 0.167173167413517 0.123927319838762 ENSG00000171735 CAMTA1
ENST00000439411 0.502397127529157 0.286821241214445 0.0878638917609485 ENSG00000171735 CAMTA1
ENST00000461311 0.585790152800981 0.371808341985733 0.0741775490414756 ENSG00000171735 CAMTA1
ENST00000486138 0.340361156869559 0.149344896966667 0.13183295864882 ENSG00000171735 CAMTA1
ENST00000482934 0.628956033374009 0.420754600061037 0.0644521183455221 ENSG00000171735 CAMTA1
ENST00000470648 0.932494766005748 0.869330552630004 -0.0127666740410997 ENSG00000171735 CAMTA1
ENST00000461580 0.932110469270229 0.868477519752908 -0.0128850996160728 ENSG00000171735 CAMTA1
ENST00000472283 0.463363923614777 0.250148551442904 0.118359381394445 ENSG00000171735 CAMTA1
ENST00000467267 0.49479119172748 0.279210855499253 -0.0874879059900436 ENSG00000171735 CAMTA1
ENST00000054666 0.100832471738284 0.0191131773810185 -0.158735627605443 ENSG00000049245 VAMP3
ENST00000470357 0.0656187750154314 0.00876551453883574 -0.202465955098843 ENSG00000049245 VAMP3
ENST00000487194 0.258378090392008 0.0945461560958417 -0.164979351731341 ENSG00000049245 VAMP3
ENST00000377532 0.48163471045647 0.267121259708526 -0.0959029080097133 ENSG00000049246 PER3
ENST00000361923 0.495562897467909 0.279951646305642 -0.0930330502841956 ENSG00000049246 PER3
ENST00000451646 0.989890609019903 0.979891022157873 -0.00288408063957427 ENSG00000236266 RP3-467L1.4
ENST00000377507 0.600533267456046 0.388001082924276 -0.0655766138802575 ENSG00000049249 TNFRSF9
ENST00000474475 0.712879077626105 0.526492083841462 0.0471484546798345 ENSG00000049249 TNFRSF9
ENST00000492571 0.855960040902996 0.741056205065549 -0.0310147088577123 ENSG00000049249 TNFRSF9
ENST00000493373 0.306163752183149 0.125462246564501 -0.112056879574829 ENSG00000116288 PARK7
ENST00000460192 0.149192909600232 0.0377409126927727 -0.160414680177454 ENSG00000116288 PARK7
ENST00000338639 0.308815814646424 0.127140180983263 -0.11173432786072 ENSG00000116288 PARK7
ENST00000493678 0.308100210353445 0.126724766517755 -0.111715068062369 ENSG00000116288 PARK7
ENST00000377493 0.307415821967345 0.126280200305828 -0.111829192593126 ENSG00000116288 PARK7
ENST00000465354 0.153681976809995 0.0395626796086895 -0.156960992746021 ENSG00000116288 PARK7
ENST00000377491 0.30797788210217 0.126644530587125 -0.111882590394428 ENSG00000116288 PARK7
ENST00000377488 0.310595737065926 0.12831710689965 -0.111444982926412 ENSG00000116288 PARK7
ENST00000497113 0.154027994020634 0.0397197809429561 -0.157331003645068 ENSG00000116288 PARK7
ENST00000469225 0.387402468744063 0.184565986149957 -0.0978244468868523 ENSG00000116288 PARK7
ENST00000474874 0.653777742206812 0.450449148936665 -0.0799735867627013 ENSG00000116285 ERRFI1
ENST00000377482 0.871820953830808 0.767395064771552 -0.0312799859671915 ENSG00000116285 ERRFI1
ENST00000337907 0.114430351727474 0.023936974795733 0.165906413185801 ENSG00000142599 RERE
ENST00000377464 0.180146484622534 0.0515398681183267 0.13495902189334 ENSG00000142599 RERE
ENST00000467350 0.0594027404834194 0.00729125175517789 -0.230806641553632 ENSG00000142599 RERE
ENST00000400907 0.0641634840223617 0.00843335165942114 0.188361775106668 ENSG00000142599 RERE
ENST00000476556 0.164553901119185 0.0444222286630241 0.151739335788793 ENSG00000142599 RERE
ENST00000400908 0.083272566140834 0.0133780644003366 0.19035833179154 ENSG00000142599 RERE
ENST00000505225 0.590172698292789 0.376529609835868 -0.0692862806679856 ENSG00000142599 RERE
ENST00000488215 0.0808792666705756 0.012608764110329 0.219693574177296 ENSG00000142599 RERE
ENST00000460659 0.0669803181706332 0.00913353931557159 0.238307136451024 ENSG00000142599 RERE
ENST00000492766 0.0683683609950885 0.00946709193972443 0.237817273993486 ENSG00000142599 RERE
ENST00000465125 0.071564936381416 0.0102588127511864 0.232818162298496 ENSG00000142599 RERE
ENST00000464972 0.0864989147037055 0.014349655053478 0.19708231710265 ENSG00000142599 RERE
ENST00000449895 0.641888957974717 0.435779522392646 0.0846955400363074 ENSG00000232912 RP5-1115A15.1
ENST00000480342 0.0541049842283139 0.006179291079098 0.259569976204037 ENSG00000142599 RERE
ENST00000507012 0.0334984279692245 0.00256883860323512 0.30587164762181 ENSG00000142599 RERE
ENST00000469251 0.020320476403214 0.00104428549806576 0.357357396291941 ENSG00000142599 RERE
ENST00000514428 0.043106314080403 0.00405287406459885 0.280116809389908 ENSG00000142599 RERE
ENST00000468247 0.563149833042716 0.347528348385352 0.102455305874459 ENSG00000142599 RERE
ENST00000234590 0.328240124082732 0.140811144814245 -0.0938356600366634 ENSG00000074800 ENO1
ENST00000464920 0.381185673541699 0.179695914739554 -0.0878324496737629 ENSG00000074800 ENO1
ENST00000497492 0.0545191661509074 0.00626054402235678 -0.163643272887346 ENSG00000074800 ENO1
ENST00000486051 0.0998360923082592 0.0188094983294396 -0.150704555684969 ENSG00000074800 ENO1
ENST00000492343 0.193912808268736 0.0582601571373148 -0.126886979546204 ENSG00000074800 ENO1
ENST00000489867 0.254549142949557 0.0922285079602418 -0.121986664808224 ENSG00000074800 ENO1
ENST00000549778 0.598265143833068 0.385390431799659 -0.0881257687220387 ENSG00000131686 CA6
ENST00000476083 0.244029255582465 0.0856570321118414 -0.167681343547108 ENSG00000131686 CA6
ENST00000377443 0.276598569394564 0.105937271215914 -0.158259324050301 ENSG00000131686 CA6
ENST00000377436 0.243818441807988 0.0855053666662865 -0.168367974188232 ENSG00000131686 CA6
ENST00000377442 0.242485840878624 0.0847185067133688 -0.168292954766677 ENSG00000131686 CA6
ENST00000377411 0.771349047384735 0.608892360175219 0.0471770301316737 ENSG00000180758 GPR157
ENST00000414642 0.244795311541365 0.0861630491267914 0.177407356560931 ENSG00000180758 GPR157
ENST00000466131 0.107175359638691 0.0212589450205483 0.256239758500147 ENSG00000180758 GPR157
ENST00000377403 0.116017991141771 0.0244704702311751 -0.119561390684717 ENSG00000049239 H6PD
ENST00000602477 0.218822250612818 0.0716747830406291 -0.106663479096759 ENSG00000049239 H6PD
ENST00000495451 0.0715232855494174 0.0102495372024495 -0.203708920203124 ENSG00000049239 H6PD
ENST00000328089 0.541884161536397 0.325010427252206 0.0963943315124484 ENSG00000171621 SPSB1
ENST00000450402 0.466856804060735 0.25336933242822 0.118982484209053 ENSG00000171621 SPSB1
ENST00000357898 0.654954194955409 0.452036065433661 -0.082263873293124 ENSG00000171621 SPSB1
ENST00000377399 0.513275765545207 0.297170556986188 -0.116186920164467 ENSG00000171621 SPSB1
ENST00000302692 0.506622074424771 0.290829510446961 0.0634609438998479 ENSG00000171612 SLC25A33
ENST00000377376 0.453939246145309 0.241891181031702 -0.116857645902207 ENSG00000188807 TMEM201
ENST00000340381 0.479847245749584 0.265173378500805 -0.111920470152641 ENSG00000188807 TMEM201
ENST00000416541 0.581803966902789 0.366997149306366 -0.0917606523296609 ENSG00000188807 TMEM201
ENST00000536656 0.779616525249115 0.621163363765736 -0.0253274169461522 ENSG00000171608 PIK3CD
ENST00000377346 0.77961599157134 0.621100006846302 -0.0253633030685918 ENSG00000171608 PIK3CD
ENST00000415330 0.943743685093907 0.889644768391471 0.0135438680743971 ENSG00000231789 RP11-558F24.4
ENST00000484851 0.0890563055589452 0.0151412628469704 0.270605109330844 ENSG00000171608 PIK3CD
ENST00000361110 0.11381877192138 0.0237145410534779 -0.11867479135491 ENSG00000171608 PIK3CD
ENST00000481137 0.624458489425005 0.415372482611065 -0.0871175481192819 ENSG00000171608 PIK3CD
ENST00000479223 0.654018343534087 0.450696305164481 -0.0760050372079139 ENSG00000171608 PIK3CD
ENST00000543390 0.185484299043512 0.0539002994575585 -0.133988941921123 ENSG00000171608 PIK3CD
ENST00000377298 0.868234454663618 0.761479299331848 -0.0151106198178757 ENSG00000171603 CLSTN1
ENST00000377288 0.868234454663618 0.761479299331848 -0.0151106198178757 ENSG00000171603 CLSTN1
ENST00000477264 0.0864324519940745 0.0143296589210868 -0.175561459952365 ENSG00000171603 CLSTN1
ENST00000435891 0.106014430245274 0.0208523952752352 -0.121901138472036 ENSG00000171603 CLSTN1
ENST00000361311 0.86572614570853 0.757477931982226 -0.0153585203138456 ENSG00000171603 CLSTN1
ENST00000377263 0.875057207687808 0.772635211585139 -0.0314804003043547 ENSG00000178585 CTNNBIP1
ENST00000400904 0.912923384807774 0.835979456998497 -0.0228410111185566 ENSG00000178585 CTNNBIP1
ENST00000488540 0.690472929409549 0.496396982138542 -0.0503408282991609 ENSG00000162441 LZIC
ENST00000377223 0.630216258546652 0.422072339275931 -0.0554922467742584 ENSG00000162441 LZIC
ENST00000400903 0.633496257650767 0.425399041439142 -0.0568597978609244 ENSG00000162441 LZIC
ENST00000541052 0.693607743755555 0.501109559192201 -0.0517303536215216 ENSG00000162441 LZIC
ENST00000377213 0.7789603111185 0.620200370405979 -0.0392716666928791 ENSG00000162441 LZIC
ENST00000403197 0.16371782073264 0.044050922746553 0.204993336894877 ENSG00000173614 NMNAT1
ENST00000377205 0.416183094022021 0.208334792282301 0.118424830090491 ENSG00000173614 NMNAT1
ENST00000462686 0.358619718782989 0.162519849725002 0.13616716991419 ENSG00000173614 NMNAT1
ENST00000492735 0.19684761620947 0.0598070082828351 0.190783863435255 ENSG00000173614 NMNAT1
ENST00000253251 0.367778156669648 0.16962258273097 0.0723705369716262 ENSG00000130939 UBE4B
ENST00000377157 0.414301366768412 0.20687448813595 0.0662761055163586 ENSG00000130939 UBE4B
ENST00000377153 0.98449160836401 0.969767034272724 -0.00310823308278724 ENSG00000130939 UBE4B
ENST00000343090 0.438469080226439 0.227613247578169 0.0685410943753506 ENSG00000130939 UBE4B
ENST00000475795 0.441343568064951 0.230192066192752 0.103139710713927 ENSG00000130939 UBE4B
ENST00000470736 0.275456389125478 0.10514338216171 0.14478432662982 ENSG00000130939 UBE4B
ENST00000466379 0.244602341632681 0.0860505559495846 0.165043528766657 ENSG00000130939 UBE4B
ENST00000488228 0.684437713407817 0.488513371563211 0.0595348782957056 ENSG00000130939 UBE4B
ENST00000487244 0.681562668361389 0.484492828806816 0.0709223525980528 ENSG00000130939 UBE4B
ENST00000377093 0.133003275154305 0.031052195723772 0.169388022934445 ENSG00000054523 KIF1B
ENST00000263934 0.149912827043031 0.0380236240551152 0.155761108836634 ENSG00000054523 KIF1B
ENST00000377086 0.153859348229869 0.0396420514483725 0.147882794422195 ENSG00000054523 KIF1B
ENST00000377083 0.154168418983082 0.0397696848710942 0.160591475023137 ENSG00000054523 KIF1B
ENST00000377081 0.201084112336843 0.0621758393317102 0.134881362815202 ENSG00000054523 KIF1B
ENST00000465635 0.308563139734353 0.12699345530477 0.161499321152029 ENSG00000054523 KIF1B
ENST00000483340 0.259468055946176 0.0952053099950571 0.177038142196295 ENSG00000054523 KIF1B
ENST00000491493 0.0976532549473186 0.0180863134263807 -0.161327060703268 ENSG00000142657 PGD
ENST00000487775 0.00418158588384109 4.76418604353767e-05 -0.312857699996342 ENSG00000142657 PGD
ENST00000541529 0.0844968604963965 0.0137222870265776 -0.159411826830486 ENSG00000142657 PGD
ENST00000477958 0.110310071975162 0.0223767208205341 -0.158157754464508 ENSG00000142657 PGD
ENST00000270776 0.0969139871372567 0.017821990277426 -0.154976706331581 ENSG00000142657 PGD
ENST00000483936 0.0812757604592739 0.0127689863753448 -0.15711069112569 ENSG00000142657 PGD
ENST00000538557 0.101761404066646 0.0194397866621469 -0.152377715469472 ENSG00000142657 PGD
ENST00000465632 0.089415867651054 0.0152594089504826 -0.154784564227345 ENSG00000142657 PGD
ENST00000460189 0.113105346125767 0.0234067730064463 -0.152088448836451 ENSG00000142657 PGD
ENST00000493288 0.134605485742292 0.0316823793155507 -0.170005968573548 ENSG00000142657 PGD
ENST00000498356 0.129951049437332 0.0298555635270643 -0.157455185653805 ENSG00000142657 PGD
ENST00000496718 0.197643840594909 0.0602449276787429 -0.162704634165059 ENSG00000142657 PGD
ENST00000400900 0.486814986913806 0.271796333015277 -0.12021558221414 ENSG00000251503 APITD1-CORT
ENST00000602296 0.486814986913806 0.271796333015277 -0.12021558221414 ENSG00000175279 APITD1
ENST00000602787 0.486814986913806 0.271796333015277 -0.12021558221414 ENSG00000175279 APITD1
ENST00000470413 0.526333983160716 0.309789473526048 -0.110953483320268 ENSG00000251503 APITD1-CORT
ENST00000377038 0.608080309908176 0.396292104458827 -0.055411216517311 ENSG00000160049 DFFA
ENST00000476658 0.831617872046993 0.699311856647462 -0.0283757508662501 ENSG00000160049 DFFA
ENST00000377036 0.663936491683299 0.463049321679563 -0.0532139294194603 ENSG00000160049 DFFA
ENST00000472851 0.184483362648532 0.0534255877936593 0.14280985789218 ENSG00000142655 PEX14
ENST00000356607 0.0596390612092518 0.00736232250587063 0.178701050691473 ENSG00000142655 PEX14
ENST00000538836 0.0590175902636832 0.0072079072220608 0.180215102116474 ENSG00000142655 PEX14
ENST00000491661 0.0596822339788959 0.00737761026835977 0.18890734969756 ENSG00000142655 PEX14
ENST00000377022 0.518622575907742 0.302144089548134 0.0573055779369157 ENSG00000130940 CASZ1
ENST00000606802 0.958676972235684 0.918860972575484 -0.00741069322643819 ENSG00000272078 RP4-734G22.3
ENST00000344008 0.447438786594191 0.23583025841225 0.0785264345656482 ENSG00000130940 CASZ1
ENST00000496432 0.472043498271683 0.258073090397155 0.0804839444833385 ENSG00000130940 CASZ1
ENST00000478728 0.572401809802561 0.357178518093547 0.0872727710709903 ENSG00000130940 CASZ1
ENST00000473118 0.251243147877789 0.0901705298342169 -0.108865002125749 ENSG00000120948 TARDBP
ENST00000240185 0.0210739424630619 0.00113051477591923 -0.193940967700719 ENSG00000120948 TARDBP
ENST00000476201 0.188142871177234 0.0552422079143283 -0.124148962396065 ENSG00000120948 TARDBP
ENST00000472476 0.279163062696157 0.107566532633702 -0.101223413292096 ENSG00000120948 TARDBP
ENST00000439080 0.0589961546767875 0.0072025679739287 -0.169704629346489 ENSG00000120948 TARDBP
ENST00000473869 0.0165062831517767 0.000719155927610801 -0.202321583755363 ENSG00000120948 TARDBP
ENST00000315091 0.0207994055593194 0.0011011562873087 -0.195795490649822 ENSG00000120948 TARDBP
ENST00000477447 0.0104980210924663 0.000295142593503457 -0.234843289696678 ENSG00000120948 TARDBP
ENST00000496840 0.0056473861891406 8.42699062333996e-05 -0.257441667997069 ENSG00000120948 TARDBP
ENST00000480464 0.155547480397735 0.0404468963461881 -0.244237093319741 ENSG00000120948 TARDBP
ENST00000400897 0.100749915316213 0.0190873908384656 -0.227616493077101 ENSG00000009724 MASP2
ENST00000475189 0.628735262341172 0.420440357626468 -0.0903297266414686 ENSG00000116649 SRM
ENST00000376957 0.532373453271259 0.315621921627609 -0.090008121086618 ENSG00000116649 SRM
ENST00000490101 0.401269907111573 0.195824982160782 -0.134555858515831 ENSG00000116649 SRM
ENST00000465788 0.848669355148513 0.72830467424061 -0.0331951570047557 ENSG00000116649 SRM
ENST00000459997 0.62321352814036 0.413930551676703 -0.0776247683492293 ENSG00000116649 SRM
ENST00000487300 0.803446725719969 0.655752541643975 -0.0446631994423836 ENSG00000116649 SRM
ENST00000304457 0.726499832641231 0.54502148472414 -0.0321107691012122 ENSG00000171824 EXOSC10
ENST00000376936 0.726499832641231 0.54502148472414 -0.0321107691012122 ENSG00000171824 EXOSC10
ENST00000474216 0.897799767348541 0.808701024321701 -0.0163599118895752 ENSG00000171824 EXOSC10
ENST00000544779 0.726469262771911 0.54495330717525 -0.0321152424313204 ENSG00000171824 EXOSC10
ENST00000452378 0.554830744727156 0.33813977327464 -0.0840983012995005 ENSG00000226849 RP4-635E18.7
ENST00000469634 0.769171574552406 0.605719310873779 -0.047833989784446 ENSG00000171824 EXOSC10
ENST00000478271 0.845604311309485 0.723321522961889 -0.0330155100527591 ENSG00000171824 EXOSC10
ENST00000470611 0.449733609668492 0.238091518326885 -0.112739703954555 ENSG00000171824 EXOSC10
ENST00000498576 0.985660671756584 0.97199476944609 -0.00388032397580697 ENSG00000171824 EXOSC10
ENST00000485606 0.922610071728399 0.85264669813023 0.0184039238719153 ENSG00000171824 EXOSC10
ENST00000460196 0.861252935441021 0.75041373382675 -0.0276262235709976 ENSG00000171824 EXOSC10
ENST00000376838 0.716326921276969 0.531029226472142 -0.0459124933051079 ENSG00000198793 MTOR
ENST00000361445 0.893747970072407 0.802021258966934 -0.0114534807145386 ENSG00000198793 MTOR
ENST00000473471 0.781486244072991 0.62369844168509 -0.0516920581000712 ENSG00000198793 MTOR
ENST00000490931 0.591408980140202 0.37796624793411 -0.089633651760664 ENSG00000198793 MTOR
ENST00000455339 0.470945283230712 0.257038218770147 -0.118663807280834 ENSG00000198793 MTOR
ENST00000495435 0.8575604357507 0.743865789543156 -0.0342278847000431 ENSG00000198793 MTOR
ENST00000376810 0.136447396612421 0.0324038571673263 -0.147660037541937 ENSG00000120942 UBIAD1
ENST00000376804 0.155237990106801 0.0403105360043467 -0.14411763530981 ENSG00000120942 UBIAD1
ENST00000486588 0.252294218396596 0.0907935685647027 -0.122341072175104 ENSG00000120942 UBIAD1
ENST00000483738 0.202706986710356 0.063041457434427 -0.13312147568069 ENSG00000120942 UBIAD1
ENST00000251546 0.66344845229182 0.462435460346488 -0.0717478594396568 ENSG00000132879 FBXO44
ENST00000376770 0.611793728519566 0.400525306804963 -0.0807201490282333 ENSG00000132879 FBXO44
ENST00000376768 0.87749348128117 0.776278999214235 -0.0296509183009346 ENSG00000132879 FBXO44
ENST00000251547 0.595907277604534 0.382600261712536 -0.0838550896653012 ENSG00000132879 FBXO44
ENST00000376762 0.640133297541493 0.433532006787655 -0.0765353031286205 ENSG00000132879 FBXO44
ENST00000475435 0.441203901882715 0.230085611462926 -0.119515290556845 ENSG00000132879 FBXO44
ENST00000471895 0.429198615936328 0.219315934511753 -0.129785354759285 ENSG00000132879 FBXO44
ENST00000376753 0.887013798900228 0.791119585879982 0.024482834565175 ENSG00000116663 FBXO6
ENST00000474239 0.89875937032026 0.810414439242905 0.0233017984116995 ENSG00000116663 FBXO6
ENST00000449067 0.924312402704163 0.855495802249607 -0.01661984781131 ENSG00000116663 FBXO6
ENST00000235310 0.656399088617801 0.453782667527355 -0.0764884639762076 ENSG00000116670 MAD2L2
ENST00000376692 0.690714889358605 0.496813239567951 -0.0706014961618984 ENSG00000116670 MAD2L2
ENST00000376672 0.623609126335668 0.414430613606455 -0.0838423648173768 ENSG00000116670 MAD2L2
ENST00000376669 0.683405873681267 0.487095212796724 -0.0736392703575041 ENSG00000116670 MAD2L2
ENST00000376667 0.625695526839437 0.416733510270825 -0.084819447685222 ENSG00000116670 MAD2L2
ENST00000445656 0.672504129992458 0.473576016688238 -0.0789402474259736 ENSG00000116670 MAD2L2
ENST00000456915 0.690586265634101 0.496641088009469 -0.0744282180844825 ENSG00000116670 MAD2L2
ENST00000376664 0.589069566969077 0.375276365622438 -0.0988454964165506 ENSG00000116670 MAD2L2
ENST00000376655 0.465308654654353 0.251917433835735 -0.122043006097409 ENSG00000116670 MAD2L2
ENST00000376637 0.783585405520408 0.626801457883416 -0.0364609767418842 ENSG00000177674 AGTRAP
ENST00000476512 0.751709936587631 0.580655574417335 -0.0422009054100612 ENSG00000177674 AGTRAP
ENST00000400895 0.760321044403835 0.592611676828977 -0.0410295361287523 ENSG00000177674 AGTRAP
ENST00000494437 0.834806362469035 0.704716126887689 -0.0259369609393108 ENSG00000177674 AGTRAP
ENST00000491346 0.808633433302031 0.664211534574255 -0.0326762119080354 ENSG00000177674 AGTRAP
ENST00000376629 0.801751937170302 0.653712867796344 -0.0336106365645935 ENSG00000177674 AGTRAP
ENST00000376627 0.798551611873752 0.648838148626866 -0.034151633730248 ENSG00000177674 AGTRAP
ENST00000314340 0.796196868722561 0.644852270612482 -0.0345015513459424 ENSG00000177674 AGTRAP
ENST00000452018 0.801113484869043 0.652589367487909 -0.0338322170435785 ENSG00000177674 AGTRAP
ENST00000510878 0.793156227303266 0.640246960391483 -0.0350723995378388 ENSG00000177674 AGTRAP
ENST00000476309 0.857562750173071 0.743887575316185 -0.0327380316638172 ENSG00000177674 AGTRAP
ENST00000514733 0.824635974654542 0.688432867283788 -0.0407919534687034 ENSG00000177674 AGTRAP
ENST00000513739 0.73083144608465 0.551549435976498 -0.0626439023434358 ENSG00000177674 AGTRAP
ENST00000471765 0.627734724939651 0.419148547916011 -0.0957384294314226 ENSG00000177674 AGTRAP
ENST00000433342 0.154703078284232 0.0400473604138395 -0.172841436200357 ENSG00000215910 C1orf167
ENST00000312793 0.158235861055691 0.0416838482432642 -0.172467816786924 ENSG00000215910 C1orf167
ENST00000444493 0.201313027430801 0.0622872972046843 -0.154531221116498 ENSG00000215910 C1orf167
ENST00000449278 0.201337128371573 0.0623017193976196 -0.154537469271824 ENSG00000215910 C1orf167
ENST00000376592 0.734850756577803 0.557414764737137 -0.0436650638472584 ENSG00000177000 MTHFR
ENST00000376583 0.715328939995318 0.529835710519607 -0.0458785411830688 ENSG00000177000 MTHFR
ENST00000376590 0.783607459060871 0.626871699465805 -0.0362637369459449 ENSG00000177000 MTHFR
ENST00000482358 0.16519099590341 0.0447447047069257 -0.214674573190957 ENSG00000215910 C1orf167
ENST00000376585 0.835181410326574 0.705378218313893 -0.0307820789485705 ENSG00000177000 MTHFR
ENST00000418034 0.480787125042239 0.266328449623057 -0.115185185888773 ENSG00000177000 MTHFR
ENST00000376486 0.608005645033003 0.396201376821075 -0.0839868745721594 ENSG00000177000 MTHFR
ENST00000312413 0.0941163062829507 0.0168389119663956 -0.144069828504751 ENSG00000011021 CLCN6
ENST00000346436 0.0937302596192694 0.0166913842673472 -0.144100753219574 ENSG00000011021 CLCN6
ENST00000376497 0.599588670719761 0.38697081008479 -0.0681148931185043 ENSG00000011021 CLCN6
ENST00000376487 0.125688126612558 0.0281929770821059 -0.136244820316717 ENSG00000011021 CLCN6
ENST00000376496 0.136934664845314 0.0325953434399677 -0.132192724266574 ENSG00000011021 CLCN6
ENST00000376491 0.40873671426683 0.202346308073007 -0.0823182158645368 ENSG00000011021 CLCN6
ENST00000376492 0.362635065544597 0.165518791131261 -0.0890694346608475 ENSG00000011021 CLCN6
ENST00000376490 0.40873671426683 0.202346308073007 -0.0823182158645368 ENSG00000011021 CLCN6
ENST00000494028 0.261629382780914 0.0964509068258383 -0.16496552916539 ENSG00000011021 CLCN6
ENST00000446542 0.43286859121635 0.222773730452668 -0.118615925359821 ENSG00000242349 NPPA-AS1
ENST00000376572 0.722776540874375 0.539657490568579 0.0508240441330364 ENSG00000116685 KIAA2013
ENST00000376576 0.588188720150424 0.374461680306329 0.0842955759709778 ENSG00000116685 KIAA2013
ENST00000485046 0.479150892402355 0.264478385291763 -0.128257079896856 ENSG00000083444 PLOD1
ENST00000376369 0.407136653808557 0.200996084974649 -0.124636638757234 ENSG00000083444 PLOD1
ENST00000429000 0.418608619547125 0.210414575029862 -0.144065322649205 ENSG00000083444 PLOD1
ENST00000196061 0.397477787112174 0.192652683584289 -0.12765465553949 ENSG00000083444 PLOD1
ENST00000444836 0.33311019167466 0.144385662639532 -0.0781905507613147 ENSG00000116688 MFN2
ENST00000490079 0.540894853129819 0.324048057621517 -0.0768346431500013 ENSG00000116688 MFN2
ENST00000235329 0.331889608308526 0.143605270912066 -0.0783556689631268 ENSG00000116688 MFN2
ENST00000484391 0.521191257850012 0.304500033300041 -0.0814756282047788 ENSG00000116688 MFN2
ENST00000497302 0.851248093474728 0.732999210848025 -0.0248882636193328 ENSG00000116688 MFN2
ENST00000412236 0.921515674810917 0.850647019683792 -0.0141531847360004 ENSG00000116688 MFN2
ENST00000478749 0.823118175031024 0.685988763897543 -0.0403938307716105 ENSG00000116691 MIIP
ENST00000235332 0.881056121763871 0.781889192882943 -0.026413438777897 ENSG00000116691 MIIP
ENST00000436478 0.881056121763871 0.781889192882943 -0.026413438777897 ENSG00000116691 MIIP
ENST00000466860 0.462557770216145 0.249435976482594 -0.110274814261931 ENSG00000116691 MIIP
ENST00000498685 0.574906432160055 0.359729213259493 -0.0878028147680032 ENSG00000116691 MIIP
ENST00000263932 0.688736373626904 0.493918704498131 0.0953186215342061 ENSG00000120949 TNFRSF8
ENST00000417814 0.536419371642848 0.319545560325725 0.134962736289538 ENSG00000120949 TNFRSF8
ENST00000514649 0.536419371642848 0.319545560325725 0.134962736289538 ENSG00000120949 TNFRSF8
ENST00000413146 0.691384840897829 0.49763142163584 0.0954958832545329 ENSG00000120949 TNFRSF8
ENST00000479933 0.686341260135186 0.49063294943541 0.0970551225105109 ENSG00000120949 TNFRSF8
ENST00000536782 0.781427431204184 0.623633481299707 0.0444015228778512 ENSG00000028137 TNFRSF1B
ENST00000376259 0.981580094058855 0.964340922453748 0.00431444311275877 ENSG00000028137 TNFRSF1B
ENST00000492361 0.981580094058855 0.964340922453748 0.00431444311275877 ENSG00000028137 TNFRSF1B
ENST00000489921 0.885847496912204 0.789446025149012 0.0298667580224817 ENSG00000028137 TNFRSF1B
ENST00000356315 0.0542391271997159 0.00620188693396212 0.160387638996327 ENSG00000048707 VPS13D
ENST00000358136 0.0542391271997159 0.00620188693396212 0.160387638996327 ENSG00000048707 VPS13D
ENST00000489961 0.983344690571944 0.967798142326203 0.00413259948802847 ENSG00000048707 VPS13D
ENST00000011700 0.0570060617105815 0.00677422756437582 0.174633194301361 ENSG00000048707 VPS13D
ENST00000460333 0.097641055626994 0.0180784241927514 0.150704589351568 ENSG00000048707 VPS13D
ENST00000487188 0.957863042866518 0.917312739955249 0.00898467334187331 ENSG00000048707 VPS13D
ENST00000496628 0.021760435992121 0.00119318795570165 0.242108290146566 ENSG00000048707 VPS13D
ENST00000543766 0.0120156574977871 0.000382841643792359 0.279084730602221 ENSG00000048707 VPS13D
ENST00000471923 0.0648546053381711 0.00859986515814052 0.192776261139822 ENSG00000048707 VPS13D
ENST00000543710 0.134605485742292 0.0316821134699203 0.192549834104319 ENSG00000048707 VPS13D
ENST00000376223 0.982289948814139 0.96586031756646 0.00426928205980864 ENSG00000162496 DHRS3
ENST00000464917 0.937653573425501 0.878670429867807 -0.0160429152820125 ENSG00000162496 DHRS3
ENST00000482265 0.946958877452581 0.896399367286232 -0.0149980934640729 ENSG00000162496 DHRS3
ENST00000484063 0.00508086048839047 7.03087315905413e-05 0.310573756264243 ENSG00000116731 PRDM2
ENST00000376048 0.290688674451723 0.115225587485914 0.0665371898156381 ENSG00000116731 PRDM2
ENST00000311066 0.416563450476746 0.208697239855981 0.0529883711296366 ENSG00000116731 PRDM2
ENST00000235372 0.328075537596797 0.140658360810395 0.0619115381070341 ENSG00000116731 PRDM2
ENST00000491134 0.827059295891591 0.692172656188245 0.0170531000723512 ENSG00000116731 PRDM2
ENST00000502727 0.0128515953446576 0.000440379118653081 0.211362489929321 ENSG00000116731 PRDM2
ENST00000502724 0.0095035662834691 0.000243430150445294 0.21925126353597 ENSG00000116731 PRDM2
ENST00000413440 0.863121557904468 0.753546032465042 -0.0135435232233133 ENSG00000116731 PRDM2
ENST00000343137 0.856606150147209 0.742246034623015 -0.0142007417385329 ENSG00000116731 PRDM2
ENST00000491815 0.0368351429564062 0.00303410518342768 0.187101240972123 ENSG00000116731 PRDM2
ENST00000503842 0.938492128791951 0.88054537891902 0.00632343255181034 ENSG00000116731 PRDM2
ENST00000407521 0.0755177348026626 0.0112674186886295 0.154379941309814 ENSG00000116731 PRDM2
ENST00000505823 0.935988661255063 0.875523608090197 0.00661169004942825 ENSG00000116731 PRDM2
ENST00000487453 0.980806236299717 0.962325212866131 -0.0042306546786144 ENSG00000116731 PRDM2
ENST00000491547 0.246530174510223 0.0873188597855195 0.225826501811823 ENSG00000189337 KAZN
ENST00000376030 0.177275627876132 0.0501951817024211 0.254662284937046 ENSG00000189337 KAZN
ENST00000503743 0.249542602156293 0.0891070093830134 0.22563246373307 ENSG00000189337 KAZN
ENST00000422387 0.222187572509386 0.0733631636564018 0.23673594207383 ENSG00000189337 KAZN
ENST00000428417 0.381192018744254 0.179703301716873 0.188959458861618 ENSG00000171729 TMEM51
ENST00000376014 0.382807744910077 0.18108742489104 0.18838523787339 ENSG00000171729 TMEM51
ENST00000451326 0.270663929918621 0.102158268251146 0.230293340839558 ENSG00000171729 TMEM51
ENST00000400796 0.397016946558132 0.192146136473158 0.183749965943867 ENSG00000171729 TMEM51
ENST00000434578 0.397477787112174 0.19266598378155 0.183540368860686 ENSG00000171729 TMEM51
ENST00000376008 0.397477787112174 0.19266598378155 0.183540368860686 ENSG00000171729 TMEM51
ENST00000375980 0.968222829480016 0.937071953142356 -0.00795787859106264 ENSG00000142634 EFHD2
ENST00000445566 0.871059570594462 0.766031792392293 0.0303655506597973 ENSG00000142634 EFHD2
ENST00000546424 0.583535939239808 0.368937532469625 -0.0871270588541996 ENSG00000132906 CASP9
ENST00000333868 0.589805482348263 0.376090078775757 -0.0851045610094722 ENSG00000132906 CASP9
ENST00000348549 0.598045547994624 0.385069856885036 -0.0835083254542599 ENSG00000132906 CASP9
ENST00000400777 0.597887544262297 0.384905878059125 -0.0839032842744796 ENSG00000132906 CASP9
ENST00000375890 0.515725740413207 0.299421617802345 -0.0996469730870735 ENSG00000132906 CASP9
ENST00000474305 0.413311820340495 0.206050607912547 -0.123378100951958 ENSG00000132906 CASP9
ENST00000447522 0.476992460871303 0.262571924077498 -0.112894318803787 ENSG00000132906 CASP9
ENST00000375849 0.962320929027895 0.92513444602353 -0.0058147777812199 ENSG00000116138 DNAJC16
ENST00000375847 0.888986658523611 0.794613467614157 -0.0165692885547304 ENSG00000116138 DNAJC16
ENST00000475133 0.888986658523611 0.794613467614157 -0.0165692885547304 ENSG00000116138 DNAJC16
ENST00000375838 0.966462172089715 0.933953965619366 0.00631509014912727 ENSG00000116138 DNAJC16
ENST00000483270 0.928557737742157 0.862808965607387 -0.0116500943955127 ENSG00000116138 DNAJC16
ENST00000495523 0.667290276167538 0.467424289793587 0.0730513687438069 ENSG00000116138 DNAJC16
ENST00000375826 0.984807810756536 0.970578190759789 -0.0038878525300839 ENSG00000116771 AGMAT
ENST00000480945 0.87298530689017 0.76928570996363 -0.0169996134474692 ENSG00000197312 DDI2
ENST00000486680 0.284864528274078 0.111353326638468 0.147908585816136 ENSG00000197312 DDI2
ENST00000546927 0.342422509249102 0.150869438654725 0.158576001032507 ENSG00000197312 DDI2
ENST00000320153 0.420003488799092 0.211565899265501 0.0809881290977895 ENSG00000197312 DDI2
ENST00000483899 0.238806552470508 0.0826941200377906 0.158041096584476 ENSG00000197312 DDI2
ENST00000548451 0.955017214625241 0.911280794848174 0.0118321449290531 ENSG00000197312 DDI2
ENST00000345034 0.713816053217556 0.527809672136845 -0.0502354091119207 ENSG00000215695 RSC1A1
ENST00000375799 0.69527423004247 0.503227554240361 0.0285339123616897 ENSG00000116786 PLEKHM2
ENST00000375793 0.695888994023159 0.504060979786311 0.0284778926098962 ENSG00000116786 PLEKHM2
ENST00000462455 0.0903796871251571 0.0155782121900269 0.147031891231195 ENSG00000116786 PLEKHM2
ENST00000453804 0.253642105650781 0.0916812172977205 -0.0894445287948114 ENSG00000237938 RP11-288I21.1
ENST00000477849 0.189344953540037 0.0558724603442885 -0.12574587289178 ENSG00000116786 PLEKHM2
ENST00000294454 0.0969582999601239 0.0178368477047886 -0.274957590842882 ENSG00000162461 SLC25A34
ENST00000317122 0.698343990729186 0.507196905188145 -0.0644423387431949 ENSG00000179743 RP11-169K16.9
ENST00000375759 0.108357926919249 0.0216658374830238 -0.133826706261577 ENSG00000065526 SPEN
ENST00000438066 0.766305394702681 0.601712065962026 0.0372874558518326 ENSG00000065526 SPEN
ENST00000471538 0.515582136202016 0.299275042336049 0.0967431129865048 ENSG00000065526 SPEN
ENST00000442985 0.963915710606661 0.928348239119999 0.00694845566478007 ENSG00000065526 SPEN
ENST00000487496 0.667349823428453 0.46750370440678 -0.0753274429726692 ENSG00000065526 SPEN
ENST00000462525 0.954001364544923 0.909424534715637 0.0112983406970322 ENSG00000116809 ZBTB17
ENST00000440560 0.987452242273557 0.975605185520404 0.00310172250322994 ENSG00000116809 ZBTB17
ENST00000375743 0.62768100001835 0.419020964327133 -0.0489317113458998 ENSG00000116809 ZBTB17
ENST00000537142 0.62768100001835 0.419020964327133 -0.0489317113458998 ENSG00000116809 ZBTB17
ENST00000375733 0.62768100001835 0.419020964327133 -0.0489317113458998 ENSG00000116809 ZBTB17
ENST00000444358 0.841709431941907 0.716000682815456 0.0313655447077716 ENSG00000116809 ZBTB17
ENST00000471805 0.896338191538178 0.806247510509479 0.0260138415526842 ENSG00000116809 ZBTB17
ENST00000474511 0.970044832196287 0.940423776410225 -0.00758001350580777 ENSG00000116809 ZBTB17
ENST00000487785 0.787661727308659 0.632369255713418 0.0511605987112767 ENSG00000116809 ZBTB17
ENST00000448462 0.530301831687248 0.313632579646024 -0.0619288648811728 ENSG00000116809 ZBTB17
ENST00000492834 0.155159589629244 0.0402812315934773 -0.207206887883002 ENSG00000116809 ZBTB17
ENST00000490899 0.194913064524849 0.0587585506429704 -0.173126712507413 ENSG00000116809 ZBTB17
ENST00000464719 0.372767305749772 0.173197198147761 -0.13341610515075 ENSG00000116809 ZBTB17
ENST00000479282 0.866786412521029 0.759055752956968 -0.0192984934153346 ENSG00000116809 ZBTB17
ENST00000494020 0.210367126010254 0.0671125866036048 -0.138054938122998 ENSG00000116809 ZBTB17
ENST00000478117 0.271789071202689 0.102856243495335 -0.160747471228268 ENSG00000142632 ARHGEF19
ENST00000270747 0.275448988396258 0.105134874731056 -0.158729825827558 ENSG00000142632 ARHGEF19
ENST00000375592 0.681718160965749 0.48471342015298 0.0508327126904773 ENSG00000037637 FBXO42
ENST00000456164 0.451589321329429 0.239844661690416 -0.11712804811416 ENSG00000037637 FBXO42
ENST00000444116 0.430379815685649 0.220665188006934 -0.122131304592251 ENSG00000037637 FBXO42
ENST00000478089 0.176312024107051 0.0497332551682761 0.159497005971534 ENSG00000037637 FBXO42
ENST00000475078 0.728314770449476 0.547850770157933 -0.0354872475881431 ENSG00000055070 SZRD1
ENST00000401088 0.0300994908123446 0.00212422892330945 -0.152291518735095 ENSG00000055070 SZRD1
ENST00000471507 0.278059040918852 0.106878202355995 -0.0948918813951995 ENSG00000055070 SZRD1
ENST00000401089 0.0301154170692675 0.002126508725226 -0.152290331117317 ENSG00000055070 SZRD1
ENST00000486763 0.350407449490327 0.156497466745633 -0.0840708649158465 ENSG00000055070 SZRD1
ENST00000476423 0.739665647977085 0.564376110334993 -0.0336404564990199 ENSG00000055070 SZRD1
ENST00000475554 0.249112328706223 0.0888402393686278 -0.100463558823886 ENSG00000055070 SZRD1
ENST00000375590 0.172223593830761 0.0478305787937384 -0.10514385339245 ENSG00000055070 SZRD1
ENST00000472351 0.286642676297157 0.112558416072731 -0.0941696180595244 ENSG00000055070 SZRD1
ENST00000492354 0.0301637470395367 0.00213919169353976 -0.152204856841748 ENSG00000055070 SZRD1
ENST00000472461 0.299926505628253 0.121304946284505 -0.093223363144611 ENSG00000055070 SZRD1
ENST00000491418 0.0392897970040363 0.00343748345060568 -0.158574180118973 ENSG00000187144 SPATA21
ENST00000466212 0.0264868605913378 0.0016881486944847 -0.178625438180966 ENSG00000187144 SPATA21
ENST00000337132 0.285159783141934 0.111560815550096 -0.0978583113560414 ENSG00000157191 NECAP2
ENST00000504551 0.370370787408674 0.171416585623662 -0.083231332041901 ENSG00000157191 NECAP2
ENST00000406746 0.285100325220873 0.111527691280561 -0.0979863829780332 ENSG00000157191 NECAP2
ENST00000457722 0.346017214295808 0.153444936379524 -0.088012155545655 ENSG00000157191 NECAP2
ENST00000486390 0.381841079280569 0.180247060360595 -0.133188591844241 ENSG00000157191 NECAP2
ENST00000443980 0.284880809883292 0.111366261387989 -0.0979966668515084 ENSG00000157191 NECAP2
ENST00000504858 0.455454167771435 0.243228592526505 -0.0776569712000746 ENSG00000157191 NECAP2
ENST00000508680 0.45840422712672 0.245537608537136 -0.0868580053480668 ENSG00000157191 NECAP2
ENST00000492095 0.284880809883292 0.111366261387989 -0.0979966668515084 ENSG00000157191 NECAP2
ENST00000459640 0.316469244302526 0.132429629395324 -0.0912936392943428 ENSG00000157191 NECAP2
ENST00000496239 0.284800515072568 0.11131516706877 -0.0979988025193549 ENSG00000157191 NECAP2
ENST00000513161 0.369677420557371 0.170945646398102 -0.0832510072380347 ENSG00000157191 NECAP2
ENST00000509727 0.672223744165248 0.473234105189234 -0.0615963910706404 ENSG00000157191 NECAP2
ENST00000457898 0.58364799692967 0.369022473550107 0.10006575510686 ENSG00000226029 RP4-798A10.2
ENST00000263511 0.608280434237925 0.396506701102046 0.0792314754841561 ENSG00000080947 CROCCP3
ENST00000591348 0.404755622050798 0.19897520893039 0.119882651586269 ENSG00000080947 CROCCP3
ENST00000430580 0.624444071288344 0.415338333308429 -0.0627554785790016 ENSG00000219481 NBPF1
ENST00000392963 0.986683500147276 0.973769390358453 0.00286310699479232 ENSG00000219481 NBPF1
ENST00000420031 0.89166713840038 0.798724735854184 -0.0234353104192798 ENSG00000219481 NBPF1
ENST00000432949 0.83984534806511 0.712422607175184 -0.0338410475466602 ENSG00000219481 NBPF1
ENST00000420513 0.97580802875509 0.951840702383928 0.00634054472494448 ENSG00000219481 NBPF1
ENST00000599069 0.913203697129346 0.836476810701102 -0.022486368587481 ENSG00000219481 NBPF1
ENST00000540383 0.0654903006870795 0.00873888096603969 -0.160212017353464 ENSG00000215908 CROCCP2
ENST00000412962 0.0936984732765912 0.016678540020497 -0.13695225148925 ENSG00000215908 CROCCP2
ENST00000362058 0.944254538159138 0.890512473554406 -0.00909081734074631 ENSG00000215908 CROCCP2
ENST00000466256 0.338358116089117 0.147971166473026 0.110671034111901 ENSG00000058453 CROCC
ENST00000375541 0.842977671948743 0.718375077342791 0.0310262162494236 ENSG00000058453 CROCC
ENST00000445545 0.886811486513859 0.790836881461476 -0.0225105301712084 ENSG00000058453 CROCC
ENST00000467938 0.948752197854168 0.899499736349277 0.0113485564449613 ENSG00000058453 CROCC
ENST00000492631 0.794474892774548 0.642374150485253 0.0501748892481877 ENSG00000058453 CROCC
ENST00000494191 0.959496325839993 0.920084370852078 0.00999147161845507 ENSG00000058453 CROCC
ENST00000446261 0.298157491948176 0.120007990398016 -0.106295856008335 ENSG00000226526 RP1-37C10.3
ENST00000326735 0.550267915028542 0.333347452434263 -0.0674951214589464 ENSG00000159363 ATP13A2
ENST00000341676 0.556420842860925 0.340027599693802 -0.0676881275025888 ENSG00000159363 ATP13A2
ENST00000452699 0.556420842860925 0.340027599693802 -0.0676881275025888 ENSG00000159363 ATP13A2
ENST00000466561 0.624690775642949 0.415626862610666 -0.0897501227520843 ENSG00000159363 ATP13A2
ENST00000503552 0.849125788225416 0.729391590729851 -0.0348205183533102 ENSG00000159363 ATP13A2
ENST00000463860 0.682417117332515 0.485729748802052 -0.072451489185848 ENSG00000159363 ATP13A2
ENST00000510069 0.249646405457526 0.089180404855546 -0.175461301188178 ENSG00000159363 ATP13A2
ENST00000375499 0.24616767753217 0.0870785618158417 0.129123427514306 ENSG00000117118 SDHB
ENST00000485092 0.867258453767363 0.759812310888612 0.0315706526467759 ENSG00000117118 SDHB
ENST00000475049 0.850229403109437 0.731427889265979 0.0351236298280458 ENSG00000117118 SDHB
ENST00000485515 0.243896063503221 0.0855596548332696 0.134339524068431 ENSG00000117118 SDHB
ENST00000491274 0.53723832668032 0.320275026804037 0.0791061318594192 ENSG00000117118 SDHB
ENST00000475506 0.337256950754509 0.147246078236542 0.128321661858292 ENSG00000117118 SDHB
ENST00000463045 0.185976602952668 0.0541617900190683 0.16585117098528 ENSG00000117118 SDHB
ENST00000466613 0.158076908815911 0.041616455963782 0.195569013415077 ENSG00000117118 SDHB
ENST00000375486 0.924738898276334 0.856140407658764 0.0216733361173601 ENSG00000117115 PADI2
ENST00000444885 0.820595500085436 0.682448013914776 0.0510508357754447 ENSG00000117115 PADI2
ENST00000439577 0.0494433126767736 0.00525803442774517 -0.256541281466386 ENSG00000227751 RP1-20B21.4
ENST00000375436 0.0108794736198903 0.00032191306189348 -0.257026944115145 ENSG00000179051 RCC2
ENST00000474892 0.00439969123330988 5.24966208702968e-05 -0.330520711904212 ENSG00000179051 RCC2
ENST00000375433 0.0237319787270699 0.00139387183631375 -0.228886054819923 ENSG00000179051 RCC2
ENST00000361221 0.749075934180669 0.57691891268653 0.0748611685964708 ENSG00000074964 ARHGEF10L
ENST00000452522 0.749075934180669 0.57691891268653 0.0748611685964708 ENSG00000074964 ARHGEF10L
ENST00000434513 0.659259035060426 0.457090217521254 0.100514901948878 ENSG00000074964 ARHGEF10L
ENST00000375415 0.752672929965042 0.581824732896015 0.0737330028594247 ENSG00000074964 ARHGEF10L
ENST00000375420 0.593643339180031 0.380188313015076 0.118469285061601 ENSG00000074964 ARHGEF10L
ENST00000469726 0.771522112470756 0.609046769197838 0.0682642444769359 ENSG00000074964 ARHGEF10L
ENST00000375408 0.778760084409691 0.619996050042213 0.0662134259140729 ENSG00000074964 ARHGEF10L
ENST00000167825 0.778760084409691 0.619996050042213 0.0662134259140729 ENSG00000074964 ARHGEF10L
ENST00000475356 0.788778312319368 0.633884220199087 0.0637134406332802 ENSG00000074964 ARHGEF10L
ENST00000466782 0.683991952505014 0.487915335502048 0.0975632914293129 ENSG00000074964 ARHGEF10L
ENST00000494072 0.100903508792097 0.0191384587837025 -0.192774611327746 ENSG00000255275 RP13-279N23.2
ENST00000455833 0.383393887448474 0.181537724261962 0.0852623006301366 ENSG00000169991 IFFO2
ENST00000416166 0.0765738514158816 0.011512833261379 0.202923072077906 ENSG00000169991 IFFO2
ENST00000606379 0.529848373879969 0.313010013440081 -0.102305346921632 ENSG00000272084 RP5-1126H10.2
ENST00000375254 0.26408296883026 0.097955358465303 -0.112146920672947 ENSG00000127481 UBR4
ENST00000375226 0.264052411337092 0.0979291949250781 -0.112148582169168 ENSG00000127481 UBR4
ENST00000375267 0.264052411337092 0.0979291949250781 -0.112148582169168 ENSG00000127481 UBR4
ENST00000375217 0.264052411337092 0.0979291949250781 -0.112148582169168 ENSG00000127481 UBR4
ENST00000375225 0.581638848574357 0.366755187775317 -0.0764596946416072 ENSG00000127481 UBR4
ENST00000429347 0.225480103553868 0.0751534062863882 -0.119334165825881 ENSG00000127481 UBR4
ENST00000375224 0.156462842530006 0.0408360838001524 -0.137856734735308 ENSG00000127481 UBR4
ENST00000459947 0.748900437980814 0.576645910247641 -0.0474284325545977 ENSG00000127481 UBR4
ENST00000486515 0.804945022149844 0.658186075928588 -0.0426673923423835 ENSG00000127481 UBR4
ENST00000543981 0.180723596864654 0.0517716690111827 -0.129817353854159 ENSG00000127481 UBR4
ENST00000492606 0.728190968175102 0.54761693994985 -0.0644495631689151 ENSG00000127481 UBR4
ENST00000467272 0.360072227936312 0.163568408808957 -0.100413283019889 ENSG00000127481 UBR4
ENST00000483922 0.0465633095212132 0.00469804824807964 -0.257001810222466 ENSG00000127481 UBR4
ENST00000494503 0.309816709569301 0.127779397455774 -0.134646013288126 ENSG00000127481 UBR4
ENST00000466969 0.439516083720292 0.228599491344821 -0.101303011934912 ENSG00000127481 UBR4
ENST00000375218 0.039728627577614 0.00349503602477007 -0.208562004770574 ENSG00000127481 UBR4
ENST00000425413 0.508204578050653 0.292312278288112 -0.0757504299997575 ENSG00000127481 UBR4
ENST00000417040 0.378111205799522 0.17720447329157 -0.0961953112600962 ENSG00000127481 UBR4
ENST00000475973 0.512038277741744 0.296070289011815 -0.0930537116886035 ENSG00000127481 UBR4
ENST00000465036 0.461478051230017 0.24834269444403 -0.111093564085421 ENSG00000127481 UBR4
ENST00000419533 0.242969994040432 0.0849920828511955 -0.12248322942234 ENSG00000127481 UBR4
ENST00000497018 0.997866277277436 0.995461308851608 0.00055713895484541 ENSG00000127481 UBR4
ENST00000437898 0.397264922035682 0.192426964979443 0.0696119879977948 ENSG00000230424 RP1-43E13.2
ENST00000477853 0.961299427372425 0.923588059710333 -0.0053648567730701 ENSG00000127463 EMC1
ENST00000480380 0.943815875380154 0.889820233577348 -0.011479868100944 ENSG00000127463 EMC1
ENST00000375199 0.977001544334352 0.954816030692589 -0.00325164040424566 ENSG00000127463 EMC1
ENST00000375208 0.922638372481478 0.852694131831403 -0.0105965702855365 ENSG00000127463 EMC1
ENST00000461353 0.976874087727327 0.954506997667996 0.00593738137896745 ENSG00000127463 EMC1
ENST00000486405 0.617828631123847 0.408066983512644 0.0763157518701785 ENSG00000127463 EMC1
ENST00000486238 0.43883134343412 0.228012134335931 0.125084379597657 ENSG00000127463 EMC1
ENST00000494770 0.162160931989221 0.0433468249214264 0.144620971724742 ENSG00000127463 EMC1
ENST00000462505 0.454994039393161 0.242859661289886 0.113946187929317 ENSG00000127463 EMC1
ENST00000496654 0.442498711667592 0.23130684056242 0.128905463895115 ENSG00000127463 EMC1
ENST00000467423 0.279563480572416 0.107785297279206 -0.173251033587468 ENSG00000127463 EMC1
ENST00000475079 0.346324275054515 0.153648801344053 -0.159991544839075 ENSG00000127463 EMC1
ENST00000330263 0.18442863840854 0.0534030202546005 -0.142469793148578 ENSG00000053372 MRTO4
ENST00000493700 0.401954262027383 0.196549325746955 -0.110157116646333 ENSG00000053372 MRTO4
ENST00000479559 0.495451954478638 0.279817972307315 -0.122058433444782 ENSG00000053372 MRTO4
ENST00000401084 0.0220630286445343 0.00122284365843553 0.173336242236271 ENSG00000077549 CAPZB
ENST00000264203 0.0221101315884526 0.00122944549596991 0.173270299227431 ENSG00000077549 CAPZB
ENST00000375144 0.0171403744445218 0.000774868943930286 0.147163633679182 ENSG00000077549 CAPZB
ENST00000375142 0.0220275456644726 0.00121895203345897 0.173347303716023 ENSG00000077549 CAPZB
ENST00000433834 0.0232981113906013 0.00135361419061124 0.173341502671087 ENSG00000077549 CAPZB
ENST00000264202 0.0187120661297785 0.000903905129473029 0.191408745039182 ENSG00000077549 CAPZB
ENST00000413711 0.0177516322134332 0.000822974646973901 0.199858112680536 ENSG00000077549 CAPZB
ENST00000459967 0.0171174098579042 0.000772590952095724 0.216463407732496 ENSG00000077549 CAPZB
ENST00000457768 0.00307548535061416 2.34426049580936e-05 0.24520455320151 ENSG00000077549 CAPZB
ENST00000489607 0.00678675146072054 0.000121229301998505 0.220533455098018 ENSG00000077549 CAPZB
ENST00000482808 0.0571639410623741 0.00680946875128952 0.188039402370781 ENSG00000077549 CAPZB
ENST00000602662 0.720350730145038 0.536196859707697 0.0332923819942284 ENSG00000270136 MINOS1-NBL1
ENST00000486890 0.711440552288923 0.52441764011288 0.034655644761631 ENSG00000173436 MINOS1
ENST00000322753 0.668305599291624 0.468568405297481 0.0398744163891072 ENSG00000173436 MINOS1
ENST00000498067 0.849672280971279 0.730537092609811 0.0356932969715865 ENSG00000173436 MINOS1
ENST00000462646 0.718444370894896 0.53384551233088 0.0343506408068482 ENSG00000173436 MINOS1
ENST00000467029 0.612788592118845 0.401869130212859 0.0444924268277211 ENSG00000173436 MINOS1
ENST00000481464 0.616552109562736 0.406448885437544 0.0442341386404921 ENSG00000173436 MINOS1
ENST00000498642 0.623675107575963 0.414489663785205 0.0435285692338049 ENSG00000173436 MINOS1
ENST00000479642 0.896798001861025 0.807110172055674 0.0195417103924792 ENSG00000173436 MINOS1
ENST00000602293 0.691832259403785 0.498432963914051 0.0372484388045029 ENSG00000270136 MINOS1-NBL1
ENST00000602384 0.686468728677979 0.490735134899389 0.0379260233420003 ENSG00000270136 MINOS1-NBL1
ENST00000602450 0.691832259403785 0.498432963914051 0.0372484388045029 ENSG00000270136 MINOS1-NBL1
ENST00000485362 0.613349208139311 0.402733234707295 0.0448226143389428 ENSG00000173436 MINOS1
ENST00000294543 0.00272199882356911 1.82439832007608e-05 0.294487600600529 ENSG00000162542 TMCO4
ENST00000375127 0.00243296803473664 1.4309595319495e-05 0.300075750331188 ENSG00000162542 TMCO4
ENST00000489814 0.0078095141725374 0.000159272956712005 0.339976999719835 ENSG00000162542 TMCO4
ENST00000375122 0.00274580399071836 1.86498598968278e-05 0.294443762239337 ENSG00000162542 TMCO4
ENST00000489135 0.0634534894870952 0.00825668392867519 0.212400616974513 ENSG00000162542 TMCO4
ENST00000496528 0.013115999236072 0.000460250301844682 0.260891296234493 ENSG00000162542 TMCO4
ENST00000462171 0.0599356766507396 0.00743061947545033 0.242413464023245 ENSG00000162542 TMCO4
ENST00000488449 0.0641749824188485 0.00843796154823347 0.269472675979346 ENSG00000162542 TMCO4
ENST00000375120 0.121779624015225 0.0266728302232593 -0.208046331437677 ENSG00000169914 OTUD3
ENST00000264198 0.710483611956056 0.523231796286234 -0.0560721011135224 ENSG00000090432 MUL1
ENST00000321556 0.904575045614581 0.820789568932119 0.0168581106360683 ENSG00000158828 PINK1
ENST00000492302 0.794125582991537 0.64174372800204 0.0363409641759331 ENSG00000158828 PINK1
ENST00000451424 0.99299572409752 0.986033600890674 -0.00125290340490243 ENSG00000117242 PINK1-AS
ENST00000400490 0.901199613723204 0.814662833557393 0.020078135427261 ENSG00000158828 PINK1
ENST00000602624 0.616800017112363 0.406876957793389 -0.0540898385882758 ENSG00000244038 DDOST
ENST00000375048 0.616968502648704 0.40705777244105 -0.0540880916950667 ENSG00000244038 DDOST
ENST00000415136 0.613123666171098 0.402428248242885 -0.0545806702979755 ENSG00000244038 DDOST
ENST00000475210 0.985920034479612 0.9723906075898 -0.00317058138545557 ENSG00000244038 DDOST
ENST00000464364 0.397228536421787 0.1923387187875 -0.0934929714251045 ENSG00000244038 DDOST
ENST00000477229 0.103748425220517 0.0200988187624305 -0.213455328659732 ENSG00000244038 DDOST
ENST00000312239 0.0313954327515757 0.00229442496961136 -0.231079238559816 ENSG00000127483 HP1BP3
ENST00000375003 0.0630908691574887 0.00815711226461272 -0.20198766226315 ENSG00000127483 HP1BP3
ENST00000413451 0.13928394700477 0.033568976364765 -0.201578763625034 ENSG00000203394 RP5-930J4.4
ENST00000488722 0.0418726474227662 0.00382858263385518 -0.232877803634034 ENSG00000127483 HP1BP3
ENST00000491748 0.16187159150668 0.0431935659828648 -0.183895556051332 ENSG00000127483 HP1BP3
ENST00000419948 0.0643130894074739 0.00846235027152711 -0.221228605080621 ENSG00000127483 HP1BP3
ENST00000438032 0.0306132522637209 0.00219317306975446 -0.238596102371988 ENSG00000127483 HP1BP3
ENST00000424732 0.0296023221992246 0.00206019937309306 -0.24041218289117 ENSG00000127483 HP1BP3
ENST00000417710 0.0196979708275205 0.000986340399504049 -0.273183671540669 ENSG00000127483 HP1BP3
ENST00000487117 0.0204046501625261 0.00105470169593511 -0.271417288186883 ENSG00000127483 HP1BP3
ENST00000375000 0.0285493039009422 0.00192890024626514 -0.248923355191778 ENSG00000127483 HP1BP3
ENST00000437575 0.0163758600070561 0.000710206610409411 -0.260136071708573 ENSG00000127483 HP1BP3
ENST00000419490 0.022027919854475 0.00121953969442716 -0.253503225791941 ENSG00000127483 HP1BP3
ENST00000414993 0.0222527212263945 0.00124635562393734 -0.252553136462192 ENSG00000127483 HP1BP3
ENST00000443615 0.0238433392432744 0.00140570068398402 -0.252770940770967 ENSG00000127483 HP1BP3
ENST00000264211 0.284610132895595 0.111210298801071 0.106907969473341 ENSG00000075151 EIF4G3
ENST00000400422 0.542752688503472 0.325840629583007 0.0812436690944477 ENSG00000075151 EIF4G3
ENST00000602326 0.542752688503472 0.325840629583007 0.0812436690944477 ENSG00000075151 EIF4G3
ENST00000374935 0.292764260978114 0.116504092369447 0.105657467388957 ENSG00000075151 EIF4G3
ENST00000537738 0.359260654423573 0.163009033905132 0.0802872914559656 ENSG00000075151 EIF4G3
ENST00000374937 0.260145741135171 0.095588965330509 0.11363474872029 ENSG00000075151 EIF4G3
ENST00000536266 0.193669889795991 0.0581313402234813 0.111411873784233 ENSG00000075151 EIF4G3
ENST00000435383 0.173980677300694 0.0486670616969589 0.173189865574307 ENSG00000075151 EIF4G3
ENST00000496705 0.880659751160842 0.781298891761897 -0.0261316498147352 ENSG00000075151 EIF4G3
ENST00000374933 0.508726523174253 0.292899949826381 0.0822859565216305 ENSG00000075151 EIF4G3
ENST00000544689 0.480412016919566 0.265961162714483 0.0862414155421626 ENSG00000075151 EIF4G3
ENST00000485722 0.442589063507565 0.23139957371823 0.125771170106817 ENSG00000075151 EIF4G3
ENST00000356916 0.669336959376788 0.469827290611389 0.0709494624277748 ENSG00000075151 EIF4G3
ENST00000374927 0.456219890980841 0.243766466206402 0.103947470230084 ENSG00000075151 EIF4G3
ENST00000438975 0.647200731549308 0.442311013016468 0.0759413070667819 ENSG00000075151 EIF4G3
ENST00000411888 0.685115176492807 0.489364597282467 0.0681550312622551 ENSG00000075151 EIF4G3
ENST00000463775 0.568205820493976 0.352987660712326 0.102315300734442 ENSG00000075151 EIF4G3
ENST00000415912 0.0257087563377567 0.00159823687604472 0.197135923127928 ENSG00000117298 ECE1
ENST00000357071 0.0353702095438192 0.00283229243147075 0.165045969624916 ENSG00000117298 ECE1
ENST00000531334 0.957471312747691 0.916186614657442 0.00787313691483448 ENSG00000117298 ECE1
ENST00000374893 0.018536308897678 0.000889429891409374 0.195825898893253 ENSG00000117298 ECE1
ENST00000436918 0.0174270604343328 0.000796816054592237 0.198341807421668 ENSG00000117298 ECE1
ENST00000264205 0.01550265993644 0.00063231287847031 0.202168229896789 ENSG00000117298 ECE1
ENST00000526194 0.0146322829703097 0.000562896930152368 0.224036520716789 ENSG00000117298 ECE1
ENST00000470394 0.530196272746185 0.313400263891305 0.0793907926261706 ENSG00000117298 ECE1
ENST00000528294 0.0100620051042883 0.000274414101704856 0.247396282191651 ENSG00000117298 ECE1
ENST00000473505 0.0395772382673058 0.00347358410646833 0.235729474875386 ENSG00000117298 ECE1
ENST00000481130 0.0441918524447132 0.00426793473355558 0.212373881509753 ENSG00000117298 ECE1
ENST00000527991 0.0316380664508336 0.0023291290876418 0.225611720868839 ENSG00000117298 ECE1
ENST00000463334 0.0276314499187216 0.00182048018231488 0.260074092829607 ENSG00000117298 ECE1
ENST00000449034 0.12065208847341 0.0262252152447724 0.244752609520488 ENSG00000231105 RP5-1071N3.1
ENST00000318220 0.138729737511161 0.0333413241588566 -0.242106635815964 ENSG00000142794 NBPF3
ENST00000318249 0.138729737511161 0.0333413241588566 -0.242106635815964 ENSG00000142794 NBPF3
ENST00000342104 0.138729737511161 0.0333413241588566 -0.242106635815964 ENSG00000142794 NBPF3
ENST00000400301 0.706717069615476 0.518135310454724 -0.043215482999573 ENSG00000090686 USP48
ENST00000308271 0.701158211437171 0.510890273621037 -0.0440750590008494 ENSG00000090686 USP48
ENST00000374732 0.911772675381227 0.833796528607943 -0.0140497954912423 ENSG00000090686 USP48
ENST00000529637 0.771717944583155 0.609350235222844 -0.0348983650986809 ENSG00000090686 USP48
ENST00000464577 0.699041099827632 0.50813044267205 0.0591441947968501 ENSG00000090686 USP48
ENST00000471752 0.84695327471435 0.725503702871446 -0.0360156966763351 ENSG00000090686 USP48
ENST00000487880 0.454637702323378 0.242527965468293 -0.100324478464102 ENSG00000090686 USP48
ENST00000526044 0.54488768513983 0.327882667796381 -0.096156986507926 ENSG00000090686 USP48
ENST00000534705 0.590886413693252 0.377329848380711 -0.0866909168909589 ENSG00000090686 USP48
ENST00000421625 0.830201911859115 0.696832345682621 -0.0251618891951912 ENSG00000090686 USP48
ENST00000374730 0.496313151847103 0.280716431096159 0.0983759337984317 ENSG00000090686 USP48
ENST00000527823 0.743258121501593 0.569154284809857 -0.0519965352469535 ENSG00000090686 USP48
ENST00000532737 0.856587840808718 0.741994843493029 -0.0289817745048576 ENSG00000090686 USP48
ENST00000489108 0.988972054703954 0.978080794386116 -0.00266101380735427 ENSG00000090686 USP48
ENST00000400259 0.0854499839789096 0.0140108038023837 -0.117472196096467 ENSG00000070831 CDC42
ENST00000344548 0.0849509226061527 0.0138724372682226 -0.117757211603021 ENSG00000070831 CDC42
ENST00000315554 0.468217762750744 0.254594221562258 -0.0497756449147982 ENSG00000070831 CDC42
ENST00000498236 0.422869981796962 0.214045304233623 -0.053631643767206 ENSG00000070831 CDC42
ENST00000421089 0.464933925747125 0.251542989855369 -0.0507497356495866 ENSG00000070831 CDC42
ENST00000411827 0.375046526092862 0.17485996098227 -0.0610302981222382 ENSG00000070831 CDC42
ENST00000431803 0.759231069312748 0.59120179416514 0.0641709003030847 ENSG00000230068 CDC42-IT1
ENST00000404138 0.209459425876951 0.066597653200942 -0.11105200534393 ENSG00000184677 ZBTB40
ENST00000400239 0.997594466800628 0.994917815900445 -0.000465105535534645 ENSG00000184677 ZBTB40
ENST00000375647 0.209557098515329 0.066662539722363 -0.111052867155784 ENSG00000184677 ZBTB40
ENST00000374651 0.579268093654805 0.364168438637641 -0.0579544586746969 ENSG00000184677 ZBTB40
ENST00000356634 0.824419565031009 0.688176146289117 -0.0227064534952921 ENSG00000004487 KDM1A
ENST00000400181 0.824378371763184 0.688094228475781 -0.0227067353798989 ENSG00000004487 KDM1A
ENST00000542151 0.824419565031009 0.688176146289117 -0.0227064534952921 ENSG00000004487 KDM1A
ENST00000427154 0.666714986200682 0.466762269988865 -0.0414480921177877 ENSG00000240553 RP1-184J9.2
ENST00000465864 0.49708229473682 0.281495391152192 -0.102735730662482 ENSG00000004487 KDM1A
ENST00000494920 0.416136355114681 0.208231334411441 -0.116166251395106 ENSG00000004487 KDM1A
ENST00000602503 0.939271903829137 0.881855407994213 -0.0166274565899836 ENSG00000004487 KDM1A
ENST00000374623 0.411896437280159 0.204910813792128 -0.0910149428693858 ENSG00000169641 LUZP1
ENST00000418342 0.96159979092251 0.924003067429777 -0.00662724023017433 ENSG00000169641 LUZP1
ENST00000302291 0.953472617249632 0.908480689970573 -0.00796111388711241 ENSG00000169641 LUZP1
ENST00000314174 0.938364009090902 0.879963785872382 0.0120132591169137 ENSG00000169641 LUZP1
ENST00000471849 0.724591823937882 0.542386868648445 0.0538808672811596 ENSG00000169641 LUZP1
ENST00000475164 0.208613797550676 0.0661582943186326 0.166806241051397 ENSG00000169641 LUZP1
ENST00000566551 0.613086913000538 0.402382436109542 0.09689459727772 ENSG00000261326 RP5-1057J7.6
ENST00000464516 0.593723510249094 0.380295548284638 0.0964159630567457 ENSG00000125944 HNRNPR
ENST00000478691 0.212429058873175 0.0681763086959955 -0.0878926295778313 ENSG00000125944 HNRNPR
ENST00000374616 0.230624843461238 0.0781674554188601 -0.0892485149554953 ENSG00000125944 HNRNPR
ENST00000476660 0.354681420939626 0.159736614558087 -0.0807567049572725 ENSG00000125944 HNRNPR
ENST00000374612 0.230226149888477 0.0779479353070285 -0.0893097743108008 ENSG00000125944 HNRNPR
ENST00000302271 0.230905955734355 0.0783452793603627 -0.0891873272401151 ENSG00000125944 HNRNPR
ENST00000427764 0.198266098270619 0.0605740677550425 -0.0964723035541421 ENSG00000125944 HNRNPR
ENST00000606561 0.194895198994081 0.0587440982415104 -0.0988419967984636 ENSG00000125944 HNRNPR
ENST00000426846 0.17009700100613 0.0468464064557462 -0.104683696491658 ENSG00000125944 HNRNPR
ENST00000463552 0.260954640834528 0.0960125783628135 -0.0886314219133557 ENSG00000125944 HNRNPR
ENST00000470941 0.242406606961105 0.0846709578732429 -0.0931302000176545 ENSG00000125944 HNRNPR
ENST00000476451 0.294863673926002 0.11786741642706 -0.0934100216267355 ENSG00000125944 HNRNPR
ENST00000490652 0.259805711183652 0.0954094639870114 -0.131336359973923 ENSG00000125944 HNRNPR
ENST00000314011 0.300482491273233 0.121696136626851 -0.162096134442176 ENSG00000125945 ZNF436
ENST00000374608 0.331872175159276 0.143583430678738 -0.159630387236568 ENSG00000125945 ZNF436
ENST00000374561 0.861252935441021 0.750546826938082 -0.0325564841495043 ENSG00000117318 ID3
ENST00000486541 0.7240371400218 0.541353814487574 -0.0649192490410061 ENSG00000117318 ID3
ENST00000374550 0.906624191040352 0.824501298208161 0.0158544854642811 ENSG00000142676 RPL11
ENST00000467075 0.802555545289763 0.654682756449616 -0.0276073498438028 ENSG00000142676 RPL11
ENST00000482370 0.905277211914811 0.822169761511737 0.0160851234847487 ENSG00000142676 RPL11
ENST00000443624 0.900146983585922 0.812756390458661 0.0168158066393088 ENSG00000142676 RPL11
ENST00000458455 0.907103764665931 0.825404888847228 0.0158087838467335 ENSG00000142676 RPL11
ENST00000418390 0.201551183207098 0.0624503420953487 -0.115643433123194 ENSG00000011007 TCEB3
ENST00000609199 0.165326242848527 0.0447870580156091 -0.123625195632215 ENSG00000011007 TCEB3
ENST00000487554 0.727679933761565 0.546740506260005 -0.0405706059448138 ENSG00000011007 TCEB3
ENST00000427796 0.965468069272381 0.931551914310647 0.00675760291735764 ENSG00000236810 RP5-886K2.3
ENST00000246151 0.0780759218944045 0.0118927190971644 -0.177807835027538 ENSG00000057757 PITHD1
ENST00000415372 0.232631487237741 0.0791950439088358 -0.175860357374311 ENSG00000057757 PITHD1
ENST00000374524 0.120040338257395 0.0260102626427783 -0.163399563509795 ENSG00000057757 PITHD1
ENST00000374514 0.263509843775714 0.097581286938061 -0.13157815342117 ENSG00000011009 LYPLA2
ENST00000400061 0.270410057525842 0.102042237165014 -0.130073210738457 ENSG00000011009 LYPLA2
ENST00000420982 0.400262976515527 0.194882307978465 -0.110808985692782 ENSG00000011009 LYPLA2
ENST00000374505 0.595801486006991 0.382525468010393 -0.0719623504436305 ENSG00000011009 LYPLA2
ENST00000495365 0.435009456543567 0.224673119071857 -0.100165666091003 ENSG00000011009 LYPLA2
ENST00000374503 0.408486847357103 0.202170795010488 -0.103476931892057 ENSG00000011009 LYPLA2
ENST00000374502 0.440513392037564 0.229451202806162 -0.0989307879816459 ENSG00000011009 LYPLA2
ENST00000492577 0.465880048564131 0.252545693646381 -0.0969633668602052 ENSG00000011009 LYPLA2
ENST00000421070 0.253755808427867 0.0917432605932223 -0.148690796604502 ENSG00000011009 LYPLA2
ENST00000374501 0.708949135190767 0.521139410630585 -0.0611400053699028 ENSG00000011009 LYPLA2
ENST00000472213 0.94985299461416 0.901702048278637 -0.0117514380621121 ENSG00000011009 LYPLA2
ENST00000374490 0.12453588394235 0.0277368719581004 0.215998782480062 ENSG00000117305 HMGCL
ENST00000374487 0.126440708017993 0.0284558258272386 0.214857410448276 ENSG00000117305 HMGCL
ENST00000374483 0.126440708017993 0.0284558258272386 0.214857410448276 ENSG00000117305 HMGCL
ENST00000436439 0.12453588394235 0.0277368719581004 0.215998782480062 ENSG00000117305 HMGCL
ENST00000235958 0.123520007909683 0.0273432647572388 0.21673917327365 ENSG00000117305 HMGCL
ENST00000509389 0.0894574249635017 0.0152979943014623 0.241150923543742 ENSG00000117305 HMGCL
ENST00000496907 0.120648622830267 0.0262059805195251 0.26526629050244 ENSG00000117305 HMGCL
ENST00000513148 0.0770707393247067 0.0116336612396836 0.267376345271381 ENSG00000117305 HMGCL
ENST00000374472 0.804379793604455 0.657024257254443 -0.0442629649897216 ENSG00000188822 CNR2
ENST00000536471 0.78155024572894 0.623785571134448 -0.0481085886744861 ENSG00000188822 CNR2
ENST00000471915 0.0222331665184816 0.00124423484298751 -0.209909224592437 ENSG00000189266 PNRC2
ENST00000334351 0.0314338207950837 0.0022999560984433 -0.192848837009031 ENSG00000189266 PNRC2
ENST00000374468 0.0256980609427904 0.00159694491714625 -0.197783015336131 ENSG00000189266 PNRC2
ENST00000579103 0.275374778942654 0.105074009039216 -0.114580655023209 ENSG00000189266 PNRC2
ENST00000344989 0.0336259610189819 0.00258327533633836 -0.20977239391122 ENSG00000188529 SRSF10
ENST00000453840 0.030131977537792 0.00213211901070271 -0.212512977704063 ENSG00000188529 SRSF10
ENST00000341154 0.0301637470395367 0.00213989450618361 -0.212492053775223 ENSG00000188529 SRSF10
ENST00000484146 0.0258660496251659 0.00161934988601012 -0.216353611964396 ENSG00000188529 SRSF10
ENST00000473858 0.0258660496251659 0.00161934988601012 -0.216353611964396 ENSG00000188529 SRSF10
ENST00000374452 0.0258660496251659 0.00161926214137514 -0.216359987182689 ENSG00000188529 SRSF10
ENST00000374453 0.0258117305897103 0.00161313881903086 -0.216374533354267 ENSG00000188529 SRSF10
ENST00000343255 0.0230204855041537 0.00132221438678636 -0.22133253950764 ENSG00000188529 SRSF10
ENST00000492112 0.0224561381576744 0.00126537352827358 -0.221245338528186 ENSG00000188529 SRSF10
ENST00000485841 0.0338834295562412 0.00262268523502842 -0.222867836986917 ENSG00000188529 SRSF10
ENST00000338597 0.0222024700703757 0.0012404687318777 -0.242589948834088 ENSG00000188529 SRSF10
ENST00000495785 0.0175403073842911 0.000806099573527417 -0.234086329077838 ENSG00000188529 SRSF10
ENST00000473754 0.0256491320056309 0.00158812702330165 -0.239985940006075 ENSG00000188529 SRSF10
ENST00000485292 0.0801674236145268 0.0124141581516987 -0.176201397080613 ENSG00000188529 SRSF10
ENST00000469303 0.160649794436592 0.0426791434792108 -0.153871570117249 ENSG00000188529 SRSF10
ENST00000327535 0.465602343731215 0.25221603469607 0.0969118487145657 ENSG00000185436 IFNLR1
ENST00000327575 0.326496985330124 0.139524957706171 0.140882758535434 ENSG00000185436 IFNLR1
ENST00000374421 0.303776824980246 0.123860570788666 0.145798908910301 ENSG00000185436 IFNLR1
ENST00000374419 0.199144646384182 0.0610422731790164 0.182516155553654 ENSG00000185436 IFNLR1
ENST00000374418 0.203678873765496 0.0635454222851715 0.184787671218226 ENSG00000185436 IFNLR1
ENST00000374399 0.268282106135185 0.100574079064885 0.115758477743785 ENSG00000001461 NIPAL3
ENST00000003912 0.791572949015218 0.637827899772116 0.0314965330957689 ENSG00000001461 NIPAL3
ENST00000358028 0.797899852078844 0.64766038373209 0.0334329985229766 ENSG00000001461 NIPAL3
ENST00000339255 0.427158475306335 0.217643221541004 0.0904441962032106 ENSG00000001461 NIPAL3
ENST00000475663 0.775878932247867 0.615402854284841 -0.0526145657627623 ENSG00000001461 NIPAL3
ENST00000428131 0.53524941587018 0.318410383271005 0.0784615762562667 ENSG00000001461 NIPAL3
ENST00000374395 0.478283218884992 0.26375864259595 0.0733310166945401 ENSG00000117602 RCAN3
ENST00000436717 0.110792618943355 0.0225474312035833 0.153849482944988 ENSG00000117602 RCAN3
ENST00000425530 0.0168644268526823 0.000748726255020028 0.299512250392427 ENSG00000117602 RCAN3
ENST00000412742 0.0572559961453684 0.00682505629920746 0.201010384304025 ENSG00000117602 RCAN3
ENST00000538532 0.0595704965338887 0.00733794649294264 0.200803136629756 ENSG00000117602 RCAN3
ENST00000374393 0.0382271140369082 0.00327926729537766 0.224613508574898 ENSG00000117602 RCAN3
ENST00000482807 0.490883525451163 0.275760406632457 -0.110456889893498 ENSG00000117602 RCAN3
ENST00000577528 0.49649131160773 0.280885903128246 -0.103764521370355 ENSG00000264443 RP4-594I10.3
ENST00000478890 0.0404991351965815 0.00360695856397544 -0.218280529510199 ENSG00000133226 SRRM1
ENST00000593639 0.0383565956478618 0.00330155820216742 -0.223411756104151 ENSG00000133226 SRRM1
ENST00000323848 0.03385776521794 0.00261821550437205 -0.167853036418185 ENSG00000133226 SRRM1
ENST00000466910 0.021947610156683 0.00121079091987328 -0.262821942645158 ENSG00000133226 SRRM1
ENST00000468822 0.0331576184673171 0.00252740905081951 -0.209747512812694 ENSG00000133226 SRRM1
ENST00000447431 0.03385776521794 0.0026190025003633 -0.168880687821862 ENSG00000133226 SRRM1
ENST00000600523 0.0254917979356815 0.00157034596130906 -0.240889686896688 ENSG00000133226 SRRM1
ENST00000462710 0.042715870576633 0.00398697221392638 -0.220826634977707 ENSG00000133226 SRRM1
ENST00000374389 0.0319541044294779 0.0023722335887982 -0.169768769005605 ENSG00000133226 SRRM1
ENST00000490543 0.0426625238550677 0.00397634654849871 -0.220840215883381 ENSG00000133226 SRRM1
ENST00000479034 0.0467419278233876 0.00474450282411094 -0.15695843858054 ENSG00000133226 SRRM1
ENST00000596378 0.0421735860984648 0.0038911282821769 -0.160301036624291 ENSG00000133226 SRRM1
ENST00000494934 0.0194780549354391 0.000965614499497831 -0.236736972948483 ENSG00000133226 SRRM1
ENST00000495561 0.0183572321170804 0.000871734609402168 -0.247828693752224 ENSG00000133226 SRRM1
ENST00000537199 0.124145963964597 0.0275770163501238 -0.125868577700483 ENSG00000133226 SRRM1
ENST00000485441 0.110826611436303 0.0225695378885481 -0.183469764414076 ENSG00000133226 SRRM1
ENST00000470243 0.245173901266112 0.0864584740629626 -0.133879629477599 ENSG00000133226 SRRM1
ENST00000496882 0.59488106202425 0.381550366357489 -0.0607203607156998 ENSG00000133226 SRRM1
ENST00000461768 0.60103961332597 0.388501504252411 -0.06025632111691 ENSG00000133226 SRRM1
ENST00000485541 0.880181446639434 0.780570054341187 -0.0207554519813488 ENSG00000133226 SRRM1
ENST00000488317 0.836997523134632 0.708105425485472 -0.0315466693294444 ENSG00000133226 SRRM1
ENST00000489130 0.676446831771876 0.47815722103776 -0.0730893576228347 ENSG00000133226 SRRM1
ENST00000474843 0.429387507061853 0.219548810609438 -0.102344888873905 ENSG00000133226 SRRM1
ENST00000374379 0.463968974199413 0.250678502135256 0.0696539813867867 ENSG00000169504 CLIC4
ENST00000497755 0.116514801686323 0.0246763139202758 0.178642676759089 ENSG00000169504 CLIC4
ENST00000488683 0.463749970292147 0.250451900219431 0.0696511654271699 ENSG00000169504 CLIC4
ENST00000489758 0.124406471649585 0.0276793568118163 0.180637371740937 ENSG00000169504 CLIC4
ENST00000399916 0.0384041476654109 0.00331076657651385 0.15775027401284 ENSG00000020633 RUNX3
ENST00000308873 0.0321586942515091 0.00239971990245987 0.159201865983444 ENSG00000020633 RUNX3
ENST00000338888 0.0406594557971709 0.00362811491222709 0.180296388362158 ENSG00000020633 RUNX3
ENST00000540420 0.0195355289612128 0.000970941786282286 0.20706008491966 ENSG00000020633 RUNX3
ENST00000496967 0.0068326777703743 0.000123073256352891 0.244094505893042 ENSG00000020633 RUNX3
ENST00000479341 0.260932045211131 0.095998246850895 0.135276562979086 ENSG00000020633 RUNX3
ENST00000236273 0.405577580808105 0.199641188846315 -0.0887515802152392 ENSG00000117614 SYF2
ENST00000354361 0.416137533720655 0.208271388261889 -0.0872723189758105 ENSG00000117614 SYF2
ENST00000474160 0.830377621237617 0.697168925568353 -0.030309535003481 ENSG00000117614 SYF2
ENST00000476231 0.703200232984837 0.513448561453607 -0.0538056125603492 ENSG00000117614 SYF2
ENST00000243189 0.0154008046344533 0.000623718557579743 -0.218140373260534 ENSG00000117616 C1orf63
ENST00000569495 0.0192678779447065 0.000949418142228034 -0.251498899867822 ENSG00000117616 C1orf63
ENST00000498238 0.0152843369250795 0.000613672503115106 -0.218412991416891 ENSG00000117616 C1orf63
ENST00000566395 0.029394115191652 0.00203750116950368 -0.210487663072258 ENSG00000117616 C1orf63
ENST00000565733 0.0226409091808858 0.00128264334632655 -0.218517682175197 ENSG00000117616 C1orf63
ENST00000568254 0.0153052502026309 0.000616406417792543 -0.218403022584763 ENSG00000117616 C1orf63
ENST00000473314 0.0834665325796535 0.0134297715467398 -0.125504686384118 ENSG00000117616 C1orf63
ENST00000417642 0.0152843369250795 0.000613672503115106 -0.218412991416891 ENSG00000117616 C1orf63
ENST00000570063 0.0258117305897103 0.0016128507830855 -0.213439653503845 ENSG00000117616 C1orf63
ENST00000564223 0.0963500208084217 0.0176005060036695 -0.205258895372729 ENSG00000117616 C1orf63
ENST00000475766 0.0344465597369455 0.00270264934994797 -0.211536948038971 ENSG00000117616 C1orf63
ENST00000491378 0.134800223294166 0.0317614079386608 -0.178656161805079 ENSG00000117616 C1orf63
ENST00000431849 0.0445741582054673 0.0043296670079202 -0.196922704401212 ENSG00000117616 C1orf63
ENST00000568212 0.0414977817613957 0.00376657559322088 -0.20037632698774 ENSG00000117616 C1orf63
ENST00000568701 0.254803468908832 0.0923742643459934 -0.0927027651907077 ENSG00000117616 C1orf63
ENST00000561867 0.385291603710571 0.18292442879642 -0.0713512579101356 ENSG00000117616 C1orf63
ENST00000568996 0.400651030734298 0.195183277340358 -0.0701948913073747 ENSG00000117616 C1orf63
ENST00000450820 0.217410244878134 0.070945768001585 0.113970713183853 ENSG00000117616 C1orf63
ENST00000328664 0.710014041574065 0.522484790343497 -0.0491643963898484 ENSG00000187010 RHD
ENST00000454452 0.598241767684283 0.385353561357819 -0.0673830630124556 ENSG00000187010 RHD
ENST00000342055 0.598241767684283 0.385353561357819 -0.0673830630124556 ENSG00000187010 RHD
ENST00000423810 0.598241767684283 0.385353561357819 -0.0673830630124556 ENSG00000187010 RHD
ENST00000568195 0.598241767684283 0.385353561357819 -0.0673830630124556 ENSG00000187010 RHD
ENST00000417538 0.598241767684283 0.385353561357819 -0.0673830630124556 ENSG00000187010 RHD
ENST00000357542 0.598241767684283 0.385353561357819 -0.0673830630124556 ENSG00000187010 RHD
ENST00000423253 0.622692404173938 0.413418289769258 -0.0677569431397059 ENSG00000187010 RHD
ENST00000568399 0.949068938917684 0.900044497642749 -0.00949859437428201 ENSG00000117616 C1orf63
ENST00000562018 0.970585448957328 0.941697778072865 -0.00537484287166463 ENSG00000117616 C1orf63
ENST00000567741 0.979151461598769 0.958895024387253 -0.0037860380271605 ENSG00000117616 C1orf63
ENST00000566599 0.23750790875352 0.0820012775672915 -0.172403711431323 ENSG00000117616 C1orf63
ENST00000374358 0.41978929269255 0.21137594807791 -0.0895021478531469 ENSG00000183726 TMEM50A
ENST00000498135 0.328075537596797 0.140661090982828 -0.11212929606533 ENSG00000183726 TMEM50A
ENST00000491936 0.387469639110526 0.184628715580226 -0.0998073494195808 ENSG00000183726 TMEM50A
ENST00000480937 0.384510166076268 0.182424839741574 -0.100336610275003 ENSG00000183726 TMEM50A
ENST00000468704 0.388152940152725 0.185275136507771 -0.104660216198041 ENSG00000183726 TMEM50A
ENST00000487234 0.72442262086179 0.542015173232307 -0.0477148325909853 ENSG00000183726 TMEM50A
ENST00000399763 0.602508977708515 0.390285025079227 0.0465540788378521 ENSG00000204178 TMEM57
ENST00000399766 0.602508977708515 0.390285025079227 0.0465540788378521 ENSG00000204178 TMEM57
ENST00000374343 0.602508977708515 0.390285025079227 0.0465540788378521 ENSG00000204178 TMEM57
ENST00000470035 0.373364921786187 0.173677369580781 -0.118661742648638 ENSG00000204178 TMEM57
ENST00000374338 0.21490001055755 0.0695863868684241 -0.15345619808534 ENSG00000157978 LDLRAP1
ENST00000488127 0.355575212587536 0.160397970040813 -0.130021515510159 ENSG00000157978 LDLRAP1
ENST00000374332 0.123738960304794 0.0274223960323985 0.225874965052295 ENSG00000117643 MAN1C1
ENST00000263979 0.125141767379464 0.0280016934688428 0.226035614314001 ENSG00000117643 MAN1C1
ENST00000436991 0.0966284285813758 0.0177104204879308 0.316581782675444 ENSG00000233478 RP1-187B23.1
ENST00000473891 0.113334848496894 0.023485675409419 0.24537031367417 ENSG00000117643 MAN1C1
ENST00000374329 0.492524890174357 0.277186473586906 0.0969651678778802 ENSG00000117643 MAN1C1
ENST00000496532 0.503928253668614 0.288411438891891 -0.0941998264153777 ENSG00000117643 MAN1C1
ENST00000475314 0.758294885385896 0.589755762932337 -0.0517217074500441 ENSG00000117643 MAN1C1
ENST00000487493 0.575228208198441 0.360051986715304 -0.0967797598206064 ENSG00000117643 MAN1C1
ENST00000354177 0.0882987268614093 0.0148462006728547 -0.203743726789358 ENSG00000162430 SEPN1
ENST00000361547 0.0882987268614093 0.0148462006728547 -0.203743726789358 ENSG00000162430 SEPN1
ENST00000374315 0.0882987268614093 0.0148479169064873 -0.203744173368546 ENSG00000162430 SEPN1
ENST00000559265 0.017916480939878 0.000835102469602468 -0.282695267145888 ENSG00000255054 RP1-317E23.6
ENST00000527604 0.0718475699621821 0.0103191805451849 -0.238377098971134 ENSG00000255054 RP1-317E23.6
ENST00000424294 0.0185336685533845 0.000889089476026655 -0.326111767087857 ENSG00000117640 MTFR1L
ENST00000374303 0.00596006224609018 9.53171273521071e-05 -0.334169957042413 ENSG00000117640 MTFR1L
ENST00000533762 0.0300129653050209 0.00211258493302253 -0.316404291765721 ENSG00000117640 MTFR1L
ENST00000529116 0.030709908806892 0.00220307597831678 -0.313390515075614 ENSG00000117640 MTFR1L
ENST00000474295 0.0060837673559264 9.94277725325101e-05 -0.333380748042088 ENSG00000117640 MTFR1L
ENST00000488327 0.0240811116146248 0.0014343876795091 -0.320040057294746 ENSG00000117640 MTFR1L
ENST00000472643 0.00969546592027828 0.000251448405806244 -0.342961910603034 ENSG00000117640 MTFR1L
ENST00000494293 0.0373749964187064 0.00312984750249183 -0.316635767157344 ENSG00000117640 MTFR1L
ENST00000469815 0.00908023235900025 0.000220200532849803 -0.326540846940376 ENSG00000117640 MTFR1L
ENST00000526894 0.00969546592027828 0.000251448405806244 -0.342961910603034 ENSG00000117640 MTFR1L
ENST00000478284 0.0125086817411243 0.000415042730545912 -0.341667796891723 ENSG00000117640 MTFR1L
ENST00000524618 0.00977001275065855 0.000258000982483545 -0.324260390208398 ENSG00000117640 MTFR1L
ENST00000374307 0.00605047666008723 9.84349187312263e-05 -0.3336799702803 ENSG00000117640 MTFR1L
ENST00000528624 0.0472335114054569 0.00484710230859984 -0.293779276903657 ENSG00000117640 MTFR1L
ENST00000525713 0.0274030138570882 0.00178951621892445 -0.323666289673709 ENSG00000117640 MTFR1L
ENST00000374301 0.00574833897302236 8.86266888873232e-05 -0.337872329538227 ENSG00000117640 MTFR1L
ENST00000464008 0.0165062831517767 0.000720584298425994 -0.319601034583123 ENSG00000117640 MTFR1L
ENST00000526158 0.0151454568310541 0.000598425035139355 -0.337641582801371 ENSG00000117640 MTFR1L
ENST00000530599 0.0129925941337488 0.000452024452841626 -0.347325963517777 ENSG00000117640 MTFR1L
ENST00000374300 0.00306064254444413 2.30824076208684e-05 -0.356176441826824 ENSG00000117640 MTFR1L
ENST00000466284 0.00211798014943264 9.45115719689078e-06 -0.37987914068145 ENSG00000117640 MTFR1L
ENST00000531361 0.00531349410900775 7.58343955654956e-05 -0.37604448982544 ENSG00000117640 MTFR1L
ENST00000497956 0.023502741253112 0.00137480655909705 -0.312175667490733 ENSG00000117640 MTFR1L
ENST00000426559 0.123528964941879 0.0273530660856334 -0.184139286642378 ENSG00000117632 STMN1
ENST00000455785 0.102075658730951 0.0195445494311298 -0.195302877448549 ENSG00000117632 STMN1
ENST00000399728 0.10176513829532 0.0194416735411168 -0.19591807677345 ENSG00000117632 STMN1
ENST00000465604 0.0990205480908418 0.0185482366509566 -0.199322280319019 ENSG00000117632 STMN1
ENST00000357865 0.0909240165726847 0.0157726190791173 -0.203685998739205 ENSG00000117632 STMN1
ENST00000374291 0.100429877033571 0.0189822777691846 -0.200295485682738 ENSG00000117632 STMN1
ENST00000485226 0.124799629783746 0.027851768481429 -0.200960327462273 ENSG00000117632 STMN1
ENST00000446334 0.332515907848849 0.14405264911628 -0.141231997020619 ENSG00000117632 STMN1
ENST00000374282 0.515867082749633 0.299586961811322 0.0956856884208296 ENSG00000158006 PAFAH2
ENST00000374284 0.613033637355882 0.402263117996976 0.0793387650855318 ENSG00000158006 PAFAH2
ENST00000374271 0.15775391875072 0.0414659335317225 -0.20375405042707 ENSG00000175087 PDIK1L
ENST00000374269 0.346552725130013 0.15383027800952 -0.156610120300426 ENSG00000175087 PDIK1L
ENST00000374266 0.989909097805647 0.979943569975388 -0.00280318678783075 ENSG00000142684 ZNF593
ENST00000270812 0.989909097805647 0.979943569975388 -0.00280318678783075 ENSG00000142684 ZNF593
ENST00000407889 0.935287716642878 0.873994327799945 0.0175646447555849 ENSG00000236782 RP11-96L14.7
ENST00000414762 0.808659693637691 0.664287383824574 -0.0498429605517868 ENSG00000236782 RP11-96L14.7
ENST00000433939 0.855878860146254 0.740872814646879 -0.0369395211532566 ENSG00000236782 RP11-96L14.7
ENST00000444682 0.796493874933246 0.645705744277395 -0.0513011269552247 ENSG00000236782 RP11-96L14.7
ENST00000451429 0.288461566980365 0.113677501671936 -0.135921961798539 ENSG00000130695 CEP85
ENST00000476272 0.151165503904433 0.0385470466089938 -0.18091705563596 ENSG00000130695 CEP85
ENST00000252992 0.151165503904433 0.0385470466089938 -0.18091705563596 ENSG00000130695 CEP85
ENST00000453146 0.106559943377969 0.0210532012949416 -0.218301673050302 ENSG00000130695 CEP85
ENST00000469609 0.0341721010348266 0.00266384606420152 -0.29455891357013 ENSG00000130695 CEP85
ENST00000270792 0.771765742411512 0.609417087310255 0.0504822643568315 ENSG00000142669 SH3BGRL3
ENST00000319041 0.757095291874381 0.588037042931192 0.053567369784866 ENSG00000142669 SH3BGRL3
ENST00000314675 0.560461364984862 0.344343977778875 0.0728469016682322 ENSG00000158062 UBXN11
ENST00000472155 0.624292956023681 0.415108237474128 0.0788755406185572 ENSG00000158062 UBXN11
ENST00000374223 0.612633881578352 0.401654635753311 0.0811337730180999 ENSG00000158062 UBXN11
ENST00000475591 0.624404109738676 0.415232549187135 0.0788256154353376 ENSG00000158062 UBXN11
ENST00000357089 0.624742313440516 0.415738424337644 0.0787942242906796 ENSG00000158062 UBXN11
ENST00000494942 0.624742313440516 0.415738424337644 0.0787942242906796 ENSG00000158062 UBXN11
ENST00000374221 0.62430158013708 0.415139930401739 0.0789127620395021 ENSG00000158062 UBXN11
ENST00000374217 0.692367393665522 0.499327242579276 0.0574731629457084 ENSG00000158062 UBXN11
ENST00000374222 0.688437933964951 0.493380295859409 0.0582201767835165 ENSG00000158062 UBXN11
ENST00000496466 0.277092854521435 0.106318302411168 0.164917531993088 ENSG00000158062 UBXN11
ENST00000535108 0.767646538762805 0.60351758658216 0.0547689796924509 ENSG00000158062 UBXN11
ENST00000436301 0.804887114223265 0.657992992750377 0.0476485369898608 ENSG00000158062 UBXN11
ENST00000374215 0.885999419286531 0.789765321057099 -0.0291710013003708 ENSG00000158062 UBXN11
ENST00000374213 0.499906258166226 0.2842925632647 -0.101241264298705 ENSG00000169442 CD52
ENST00000492808 0.305308668378855 0.1248266661751 -0.156171863067271 ENSG00000169442 CD52
ENST00000470468 0.429886331105179 0.220163192613335 -0.117815156069248 ENSG00000169442 CD52
ENST00000434391 0.901695638811671 0.815787184190232 0.0118679673290255 ENSG00000117682 DHDDS
ENST00000427245 0.63759869748153 0.430653738657351 -0.0592113956424356 ENSG00000117682 DHDDS
ENST00000527611 0.193207871103027 0.0578413701962932 -0.183395602673238 ENSG00000117682 DHDDS
ENST00000374186 0.440848072260696 0.229741027546371 -0.0944439194592979 ENSG00000117682 DHDDS
ENST00000525682 0.784241927738444 0.627643145239783 0.0282507509263515 ENSG00000117682 DHDDS
ENST00000236342 0.78975750323758 0.635399700677861 0.0277435074484304 ENSG00000117682 DHDDS
ENST00000526219 0.821900122431339 0.684139585062633 0.0242282915567091 ENSG00000117682 DHDDS
ENST00000374185 0.621530053328874 0.412009676371807 -0.0613969267920596 ENSG00000117682 DHDDS
ENST00000487944 0.610451643187514 0.398930461832854 -0.0724113629433306 ENSG00000117682 DHDDS
ENST00000360009 0.901695638811671 0.815787184190232 0.0118679673290255 ENSG00000117682 DHDDS
ENST00000533087 0.671476318106436 0.472351741935109 -0.0562272704067037 ENSG00000117682 DHDDS
ENST00000531312 0.614164039936767 0.40364227874393 -0.0668603837603634 ENSG00000117682 DHDDS
ENST00000525165 0.622353605911582 0.413050801847773 -0.0654253806923919 ENSG00000117682 DHDDS
ENST00000525546 0.487762520156018 0.272876575830267 -0.0866278906365024 ENSG00000117682 DHDDS
ENST00000528557 0.439004366416519 0.228143762274578 -0.0952034056276674 ENSG00000117682 DHDDS
ENST00000525326 0.43131148353648 0.221465052554589 -0.0959254971572147 ENSG00000117682 DHDDS
ENST00000526278 0.60723336456272 0.395421777433632 -0.0680171163505516 ENSG00000117682 DHDDS
ENST00000436153 0.683364626031525 0.487010969503152 -0.0536175519746039 ENSG00000117682 DHDDS
ENST00000529688 0.617247792762845 0.407363043746516 -0.0663450262562569 ENSG00000117682 DHDDS
ENST00000530781 0.545204151780514 0.328173693058411 -0.086390709551818 ENSG00000117682 DHDDS
ENST00000531955 0.718484650177738 0.533921306150439 -0.0541149940570752 ENSG00000117682 DHDDS
ENST00000525410 0.941058214910854 0.885158987275302 -0.0125806088725144 ENSG00000117682 DHDDS
ENST00000430232 0.979825412950032 0.960402457106249 0.00332933175782964 ENSG00000117682 DHDDS
ENST00000431933 0.476257067445125 0.261977718378167 0.0594843953559251 ENSG00000117682 DHDDS
ENST00000416052 0.661531007715953 0.460217923173142 0.0540514992678117 ENSG00000117682 DHDDS
ENST00000468388 0.785742758040084 0.629886290166661 -0.0438356600293405 ENSG00000198830 HMGN2
ENST00000479815 0.74477765975753 0.571281344058807 -0.0474908252739855 ENSG00000198830 HMGN2
ENST00000460563 0.688030639976524 0.492692712946126 -0.0580742860458421 ENSG00000198830 HMGN2
ENST00000464888 0.731973384844462 0.55353387568129 -0.049571005051397 ENSG00000198830 HMGN2
ENST00000463817 0.727329629363867 0.546067555526319 -0.0499372213693901 ENSG00000198830 HMGN2
ENST00000467700 0.728217321806236 0.547645156041349 -0.04991855089545 ENSG00000198830 HMGN2
ENST00000361427 0.7030404814225 0.513271173727794 -0.0546166305206364 ENSG00000198830 HMGN2
ENST00000466194 0.730562684952272 0.551144415372386 -0.050445500635236 ENSG00000198830 HMGN2
ENST00000493418 0.677086401265773 0.479067087056163 -0.061954981497258 ENSG00000198830 HMGN2
ENST00000525525 0.944126767772883 0.890212750452242 -0.0151110995511822 ENSG00000117676 RPS6KA1
ENST00000526040 0.249888952687596 0.0893471055294721 -0.137794359912468 ENSG00000117676 RPS6KA1
ENST00000374168 0.126243503739111 0.0283719601970933 -0.132424379466587 ENSG00000117676 RPS6KA1
ENST00000524436 0.435830212175028 0.225473959371852 -0.102026906557431 ENSG00000117676 RPS6KA1
ENST00000374166 0.124274382565925 0.0276198733272569 -0.132792071810235 ENSG00000117676 RPS6KA1
ENST00000526792 0.124799629783746 0.0278552155480321 -0.132478066994146 ENSG00000117676 RPS6KA1
ENST00000529454 0.18006297323122 0.0514972877500344 -0.152208564286394 ENSG00000117676 RPS6KA1
ENST00000374162 0.12547026931765 0.0281084771562304 -0.132451318136153 ENSG00000117676 RPS6KA1
ENST00000530003 0.0857747414012041 0.0141068677998106 -0.144953746867298 ENSG00000117676 RPS6KA1
ENST00000366866 0.189287953527928 0.0558293030698516 -0.158607260193576 ENSG00000117676 RPS6KA1
ENST00000531113 0.123520007909683 0.0273496583393738 -0.124700567314155 ENSG00000117676 RPS6KA1
ENST00000374163 0.0909979612951514 0.0157959398438146 -0.148662613745739 ENSG00000117676 RPS6KA1
ENST00000530607 0.176733037044363 0.0499314952787991 -0.172900456095391 ENSG00000117676 RPS6KA1
ENST00000531382 0.0938382572684396 0.0167268790737984 -0.150142197590435 ENSG00000117676 RPS6KA1
ENST00000527264 0.053428501925707 0.00603857039338839 -0.239942894737555 ENSG00000117676 RPS6KA1
ENST00000474934 0.0887742822940572 0.0150096695841171 -0.2575787570073 ENSG00000117676 RPS6KA1
ENST00000403732 0.690570602143307 0.496611473977021 -0.0573367925808971 ENSG00000117676 RPS6KA1
ENST00000438977 0.161020506125003 0.0428370473985081 -0.214915517414503 ENSG00000117676 RPS6KA1
ENST00000324856 0.280395921242834 0.108371384215213 0.0814739018113331 ENSG00000117713 ARID1A
ENST00000457599 0.27381019391508 0.104057597721287 0.0841704412737588 ENSG00000117713 ARID1A
ENST00000524572 0.750430219021064 0.578762544514866 0.0546080914375357 ENSG00000117713 ARID1A
ENST00000374152 0.488740877970509 0.273795562638259 0.053323952188953 ENSG00000117713 ARID1A
ENST00000430291 0.24638338462319 0.0872220706721477 -0.149280148605043 ENSG00000117713 ARID1A
ENST00000430799 0.96396096551862 0.92842297794092 0.00460796799989553 ENSG00000117713 ARID1A
ENST00000466382 0.853759847768612 0.737415505976334 0.0174721503082237 ENSG00000117713 ARID1A
ENST00000540690 0.861689407847181 0.751410186981115 0.0165721728815017 ENSG00000117713 ARID1A
ENST00000532781 0.776165166788882 0.616014755924315 0.0278276381856938 ENSG00000117713 ARID1A
ENST00000430292 0.803971104295857 0.656440116696282 -0.0449916260849837 ENSG00000060642 PIGV
ENST00000472757 0.421780865169313 0.213065983224975 -0.104015075954097 ENSG00000060642 PIGV
ENST00000078527 0.467416087339536 0.253895451379889 -0.0928316308349672 ENSG00000060642 PIGV
ENST00000431541 0.901199613723204 0.814612975282112 -0.0247859004572071 ENSG00000060642 PIGV
ENST00000449950 0.480493418159947 0.266056095156555 -0.0914788449056898 ENSG00000060642 PIGV
ENST00000374145 0.462585327030144 0.249461505322594 -0.0939371831814652 ENSG00000060642 PIGV
ENST00000455364 0.773272434652556 0.611386564260828 -0.0524162539283747 ENSG00000060642 PIGV
ENST00000374142 0.125775489648345 0.0282346624880913 -0.121628495422837 ENSG00000204160 ZDHHC18
ENST00000374141 0.241383131877075 0.0841368274634512 -0.128260794103691 ENSG00000204160 ZDHHC18
ENST00000534643 0.55761165227635 0.341314103780239 -0.0764275894863202 ENSG00000204160 ZDHHC18
ENST00000488397 0.08309567708936 0.0133223781956177 -0.164640947237931 ENSG00000204160 ZDHHC18
ENST00000478902 0.342565945681392 0.150974253465848 -0.151214404857493 ENSG00000204160 ZDHHC18
ENST00000374135 0.151133079789764 0.0385230931948723 -0.137857447514508 ENSG00000142751 GPN2
ENST00000448791 0.387491618734295 0.184652594070159 -0.124690983734582 ENSG00000226698 RP1-50O24.6
ENST00000374133 0.226698022052617 0.0758326555467412 -0.148553652593773 ENSG00000142751 GPN2
ENST00000477418 0.24592151985296 0.0869111005665914 -0.14598022338914 ENSG00000142751 GPN2
ENST00000431781 0.290451434008056 0.115041114922792 -0.148899706640168 ENSG00000142751 GPN2
ENST00000445019 0.946904142915512 0.896258362854377 -0.0132842660770455 ENSG00000198746 GPATCH3
ENST00000361720 0.989290981860612 0.978771827261144 -0.00220592677113363 ENSG00000198746 GPATCH3
ENST00000435827 0.989885564777369 0.979859193461057 0.00176429004608171 ENSG00000090273 NUDC
ENST00000321265 0.771062053421517 0.608425737787705 -0.0337137828569577 ENSG00000090273 NUDC
ENST00000452707 0.990155692442382 0.980468274723386 0.001793012609858 ENSG00000090273 NUDC
ENST00000484772 0.485751819995588 0.270732223575576 -0.0938860399706114 ENSG00000090273 NUDC
ENST00000263980 0.533986381545039 0.317030937681292 0.0700222253723088 ENSG00000090020 SLC9A1
ENST00000545949 0.602103010288641 0.389782554959192 0.0640275598968563 ENSG00000090020 SLC9A1
ENST00000374086 0.471584969090978 0.257615416275422 0.0883241898943163 ENSG00000090020 SLC9A1
ENST00000374084 0.469871025909498 0.256119374998782 0.0901208500295066 ENSG00000090020 SLC9A1
ENST00000319394 0.646009190207475 0.44087121342361 -0.045374112477066 ENSG00000142784 WDTC1
ENST00000361771 0.652836795964396 0.449355099452465 -0.0444221340980625 ENSG00000142784 WDTC1
ENST00000447062 0.292219656675548 0.116176585080077 -0.0983110768053565 ENSG00000142784 WDTC1
ENST00000491239 0.101553007556911 0.0193660149676957 -0.159320402442355 ENSG00000142784 WDTC1
ENST00000472249 0.170880060035726 0.0472492686586018 -0.197918806039616 ENSG00000142784 WDTC1
ENST00000374076 0.0202639195805608 0.00103845635987929 -0.227888242465064 ENSG00000186501 TMEM222
ENST00000464720 0.0203196047716082 0.00104365321678017 -0.227881060019687 ENSG00000186501 TMEM222
ENST00000608611 0.0203196047716082 0.00104365321678017 -0.227881060019687 ENSG00000186501 TMEM222
ENST00000466759 0.0228712715736829 0.00130748870790339 -0.244793781734294 ENSG00000186501 TMEM222
ENST00000486082 0.00919661758135345 0.000226521862848272 -0.25285746117301 ENSG00000186501 TMEM222
ENST00000464813 0.00925215439325304 0.00022928203822852 -0.261263617147578 ENSG00000186501 TMEM222
ENST00000478104 0.0103594348284706 0.00028831373287078 -0.248102459264606 ENSG00000186501 TMEM222
ENST00000498220 0.00849312692074063 0.000189513141350505 -0.251654307225822 ENSG00000186501 TMEM222
ENST00000471456 0.165479772427522 0.0448610638898425 -0.172195385397694 ENSG00000186501 TMEM222
ENST00000470223 0.219467084642933 0.0719813974193857 -0.162992938398387 ENSG00000186501 TMEM222
ENST00000318074 0.801157338041062 0.65273141620072 -0.0405762123308996 ENSG00000142765 SYTL1
ENST00000483926 0.801209314913745 0.652826953725586 -0.0405788390516005 ENSG00000142765 SYTL1
ENST00000543823 0.942401839905857 0.887532183206156 -0.0135161808362181 ENSG00000142765 SYTL1
ENST00000490170 0.38837755310408 0.1855477104545 -0.130182006772171 ENSG00000142765 SYTL1
ENST00000430629 0.924438922907842 0.855733361684785 0.00812442388737774 ENSG00000158195 WASF2
ENST00000536657 0.919119303160171 0.845975984459229 0.0128247647777196 ENSG00000158195 WASF2
ENST00000247087 0.949680085730803 0.901439342429018 -0.0103729602960344 ENSG00000126705 AHDC1
ENST00000374011 0.950710073939925 0.903206363633164 -0.0101875077733881 ENSG00000126705 AHDC1
ENST00000490295 0.95517130827298 0.911773455986309 0.0114610276642247 ENSG00000126705 AHDC1
ENST00000480033 0.986778959083974 0.973976867721478 0.00356811968644737 ENSG00000126705 AHDC1
ENST00000374005 0.528751691968642 0.311984107370552 -0.0903754362852917 ENSG00000000938 FGR
ENST00000399173 0.397890653369238 0.193008042501714 -0.118057265982455 ENSG00000000938 FGR
ENST00000545953 0.533747897546942 0.316806376486732 -0.0893313938731505 ENSG00000000938 FGR
ENST00000374004 0.458472102564154 0.245593816513442 -0.106804862965551 ENSG00000000938 FGR
ENST00000374003 0.387823381700546 0.184971690619417 -0.120695573571583 ENSG00000000938 FGR
ENST00000457296 0.277296157650809 0.106434680313282 -0.151919097494902 ENSG00000000938 FGR
ENST00000475472 0.442130613968307 0.230992061584079 -0.1092287573036 ENSG00000000938 FGR
ENST00000468038 0.0941163062829507 0.0168366101635529 -0.2270955460664 ENSG00000000938 FGR
ENST00000361157 0.928062148707544 0.86197798274971 0.0159739583680338 ENSG00000126709 IFI6
ENST00000339145 0.928062148707544 0.861998638220235 0.015970831244131 ENSG00000126709 IFI6
ENST00000362020 0.928062148707544 0.862001585538831 0.0159707177766036 ENSG00000126709 IFI6
ENST00000430683 0.962058276855637 0.924704437766025 0.0109564271990428 ENSG00000225886 RP11-288L9.4
ENST00000373954 0.88932615433878 0.795315074092192 0.0201273589615976 ENSG00000009780 FAM76A
ENST00000419687 0.73959771283472 0.56427425086781 0.0458138978655867 ENSG00000009780 FAM76A
ENST00000373949 0.616796421928957 0.406856449480993 0.0643895276207402 ENSG00000009780 FAM76A
ENST00000530324 0.577780309543079 0.362768498295885 0.0778265071791574 ENSG00000009780 FAM76A
ENST00000234549 0.609995101804854 0.398355965431752 0.0698493507248986 ENSG00000009780 FAM76A
ENST00000010299 0.609995101804854 0.398355965431752 0.0698493507248986 ENSG00000009780 FAM76A
ENST00000446647 0.888332853076312 0.793443358184295 -0.0263741138576187 ENSG00000009780 FAM76A
ENST00000373943 0.309931251489191 0.127871033877399 0.0835740572971628 ENSG00000117758 STX12
ENST00000440806 0.162475261217959 0.0435125979211454 0.132300496526689 ENSG00000117758 STX12
ENST00000468761 0.0914417949191646 0.0159402733193675 0.194240401379991 ENSG00000117758 STX12
ENST00000481874 0.506944686600827 0.291179814902275 0.0961112252314631 ENSG00000117758 STX12
ENST00000472285 0.247624124074887 0.0879497108040607 0.127548442096002 ENSG00000117758 STX12
ENST00000311772 0.143479000473883 0.0352087586208658 -0.12402246073923 ENSG00000117751 PPP1R8
ENST00000236412 0.145703323724884 0.0362536107383915 -0.123545653165147 ENSG00000117751 PPP1R8
ENST00000373931 0.143479000473883 0.0352087586208658 -0.12402246073923 ENSG00000117751 PPP1R8
ENST00000431586 0.674302200217763 0.475681111093178 -0.0480533289849582 ENSG00000117751 PPP1R8
ENST00000486634 0.0233934110316774 0.00136338821644984 -0.228812579170948 ENSG00000117751 PPP1R8
ENST00000601459 0.137457064207266 0.0328084176289029 -0.235278341712387 ENSG00000268552 AL109927.1
ENST00000328928 0.896331773368516 0.806214461186523 0.0327247931703505 ENSG00000130775 THEMIS2
ENST00000373925 0.896331773368516 0.806214461186523 0.0327247931703505 ENSG00000130775 THEMIS2
ENST00000373927 0.893561546136767 0.80174490521501 0.0335025805223107 ENSG00000130775 THEMIS2
ENST00000427466 0.753794268148408 0.583386938265553 0.0752057365927253 ENSG00000130775 THEMIS2
ENST00000442118 0.774074125791011 0.612499954795776 0.0692105415614856 ENSG00000130775 THEMIS2
ENST00000467258 0.911690425090692 0.833441695289669 0.0280399213235124 ENSG00000130775 THEMIS2
ENST00000373921 0.896341462577301 0.806272047805274 0.0327144095113844 ENSG00000130775 THEMIS2
ENST00000466068 0.846827110597999 0.725346803673957 0.0474003990919806 ENSG00000130775 THEMIS2
ENST00000482828 0.86888213020988 0.762506928531337 0.0406350327792116 ENSG00000130775 THEMIS2
ENST00000456990 0.907404303610543 0.826119601045601 0.0292048470122829 ENSG00000130775 THEMIS2
ENST00000492877 0.948643849203613 0.899302205634496 0.0169301995813962 ENSG00000130775 THEMIS2
ENST00000373912 0.934709439590144 0.872968905099354 0.0105318727545084 ENSG00000117748 RPA2
ENST00000419958 0.733955972205473 0.556201142432423 0.0475494489764341 ENSG00000117748 RPA2
ENST00000373909 0.907810741327108 0.826794720118933 0.0146700089795987 ENSG00000117748 RPA2
ENST00000313433 0.744729110892692 0.571218340850994 0.0373381497939075 ENSG00000117748 RPA2
ENST00000444045 0.966227424504014 0.933473038891009 0.0058110656750657 ENSG00000117748 RPA2
ENST00000373884 0.645866271531555 0.440629812503132 -0.0779456272054875 ENSG00000158156 XKR8
ENST00000373871 0.269266468078111 0.101188399890789 0.0996606697654377 ENSG00000158161 EYA3
ENST00000436342 0.268408195939395 0.100645901964419 0.0998361419839536 ENSG00000158161 EYA3
ENST00000373864 0.906808142681458 0.824752243149396 0.0150441558708302 ENSG00000158161 EYA3
ENST00000540618 0.101138233227147 0.019223626272535 0.162390437353827 ENSG00000158161 EYA3
ENST00000545175 0.101339837117476 0.0192856308027135 0.162417066381037 ENSG00000158161 EYA3
ENST00000373863 0.0899663704821227 0.0154301278648102 0.170042708743408 ENSG00000158161 EYA3
ENST00000495923 0.946680798251416 0.895516331894703 -0.00936597821056838 ENSG00000158161 EYA3
ENST00000471498 0.0649139794789099 0.00861297825000966 0.189007027069903 ENSG00000158161 EYA3
ENST00000468665 0.884155074903549 0.78645939548606 0.0242282782943208 ENSG00000158161 EYA3
ENST00000373857 0.554217718007458 0.337357693343847 -0.0862655628044314 ENSG00000169403 PTAFR
ENST00000539896 0.540876535219069 0.324009481901799 -0.0863796103210342 ENSG00000169403 PTAFR
ENST00000305392 0.610670329747042 0.399240569139957 -0.0681326418353313 ENSG00000169403 PTAFR
ENST00000603289 0.104523092589459 0.0203710753219191 -0.160283170990371 ENSG00000126698 DNAJC8
ENST00000263697 0.0563077964960346 0.00663475938786044 -0.153038327420358 ENSG00000126698 DNAJC8
ENST00000596102 0.856934207695394 0.742947076006859 -0.0277431213212955 ENSG00000269804 AL353354.2
ENST00000489277 0.0563573857881304 0.00664905110817088 -0.153035056086422 ENSG00000126698 DNAJC8
ENST00000470967 0.364634310122389 0.167066242415447 -0.116977101644033 ENSG00000126698 DNAJC8
ENST00000482674 0.117587999534292 0.0251008621184698 -0.134219469152324 ENSG00000126698 DNAJC8
ENST00000488868 0.136426764340109 0.032386772295866 -0.128953648191041 ENSG00000126698 DNAJC8
ENST00000497986 0.509926628079225 0.294067214922092 -0.0982325160632084 ENSG00000130770 ATPIF1
ENST00000335514 0.509926628079225 0.294067214922092 -0.0982325160632084 ENSG00000130770 ATPIF1
ENST00000468425 0.219624531786947 0.0720457004975124 -0.148371644788416 ENSG00000130770 ATPIF1
ENST00000465645 0.509926628079225 0.294067214922092 -0.0982325160632084 ENSG00000130770 ATPIF1
ENST00000253063 0.561003263049937 0.344961565022392 0.0917105823997903 ENSG00000130766 SESN2
ENST00000479574 0.503460710527465 0.287988255992832 -0.112883803874112 ENSG00000130772 MED18
ENST00000373842 0.379608004304273 0.178404993374163 -0.142221804495626 ENSG00000130772 MED18
ENST00000398997 0.379608004304273 0.178404993374163 -0.142221804495626 ENSG00000130772 MED18
ENST00000373839 0.417191751558742 0.209235725671634 0.0804264422075848 ENSG00000204138 PHACTR4
ENST00000463428 0.593004905230693 0.379670026330327 0.0740307462301997 ENSG00000204138 PHACTR4
ENST00000493669 0.458718950245631 0.245921769377977 0.0788047103623098 ENSG00000204138 PHACTR4
ENST00000373836 0.420552399607785 0.212046323951784 0.0771697862893147 ENSG00000204138 PHACTR4
ENST00000398958 0.0241489779445191 0.0014411190394484 -0.198236350269484 ENSG00000180198 RCC1
ENST00000413987 0.0534489806836395 0.00604337886264077 -0.191463114779092 ENSG00000242125 SNHG3
ENST00000427469 0.0310915375759165 0.00225160700173846 -0.193647072612451 ENSG00000180198 RCC1
ENST00000447507 0.148296532997439 0.0373620761314661 -0.156667545263478 ENSG00000242125 SNHG3
ENST00000434290 0.0320004286543585 0.00237797681652057 -0.192272769910271 ENSG00000180198 RCC1
ENST00000373833 0.0240704686646817 0.00143089681694618 -0.198377952108306 ENSG00000180198 RCC1
ENST00000437681 0.0644727019866897 0.00849503454769365 -0.19581966138183 ENSG00000242125 SNHG3
ENST00000419074 0.0797170715639076 0.0122722261281183 -0.177303884696338 ENSG00000180198 RCC1
ENST00000373832 0.0786148022633828 0.0120082528515506 -0.201539582778326 ENSG00000180198 RCC1
ENST00000373831 0.146396764396998 0.0365483704064512 -0.178909613251663 ENSG00000180198 RCC1
ENST00000411533 0.17071871336948 0.0471436268024971 -0.167361841758772 ENSG00000180198 RCC1
ENST00000486790 0.212965991959248 0.0686362025373978 -0.168763423449719 ENSG00000180198 RCC1
ENST00000430407 0.181662015185142 0.052195516159886 -0.164170720991131 ENSG00000180198 RCC1
ENST00000429051 0.158919328619102 0.0419701845526265 -0.220085288280547 ENSG00000180198 RCC1
ENST00000373830 0.878845358045408 0.7784122588246 -0.0189304121722556 ENSG00000180098 TRNAU1AP
ENST00000495995 0.654741756469415 0.451640286774228 -0.0722943875387828 ENSG00000180098 TRNAU1AP
ENST00000480930 0.966227424504014 0.933556921854253 -0.00565899322697517 ENSG00000180098 TRNAU1AP
ENST00000491577 0.956659662066418 0.91435856985889 -0.00729803077433985 ENSG00000180098 TRNAU1AP
ENST00000464880 0.600827201431673 0.388267205666984 -0.0968143250262806 ENSG00000180098 TRNAU1AP
ENST00000497790 0.51776190097377 0.301246847605024 -0.118424590482458 ENSG00000180098 TRNAU1AP
ENST00000495215 0.873925144772615 0.770920129611738 -0.0253046565862269 ENSG00000180098 TRNAU1AP
ENST00000464093 0.614266371645341 0.403804022998884 -0.0816347895397598 ENSG00000180098 TRNAU1AP
ENST00000484775 0.935285470596669 0.873981443579539 -0.0104081947584811 ENSG00000180098 TRNAU1AP
ENST00000464612 0.228567782394673 0.0769404522231011 -0.131090968386959 ENSG00000197989 SNHG12
ENST00000475441 0.212152436507343 0.0680237526249566 -0.135232568969534 ENSG00000197989 SNHG12
ENST00000531126 0.0809410067869051 0.0126396397902735 -0.160862939344314 ENSG00000197989 SNHG12
ENST00000461448 0.0809410067869051 0.0126396397902735 -0.160862939344314 ENSG00000197989 SNHG12
ENST00000470977 0.0805265682234957 0.0125212786956066 -0.161086330505231 ENSG00000197989 SNHG12
ENST00000474814 0.0805265682234957 0.0125212786956066 -0.161086330505231 ENSG00000197989 SNHG12
ENST00000481368 0.133293473728738 0.0311583754924612 -0.14616495440208 ENSG00000197989 SNHG12
ENST00000481220 0.0816547858827212 0.0128802348328193 -0.16028513677432 ENSG00000197989 SNHG12
ENST00000488745 0.0793787731336107 0.0121881081698612 -0.161854213404338 ENSG00000197989 SNHG12
ENST00000483436 0.0799046425370423 0.0123300386737984 -0.161146281490836 ENSG00000197989 SNHG12
ENST00000384581 0.213930301829404 0.0691046335806323 -0.188191304671421 ENSG00000197989 SNHG12
ENST00000464115 0.0884487091860317 0.0149107645424318 -0.168917326384313 ENSG00000197989 SNHG12
ENST00000461832 0.0884487091860317 0.0149107645424318 -0.168917326384313 ENSG00000197989 SNHG12
ENST00000471683 0.758809300830215 0.590691904287948 -0.052380358981636 ENSG00000120656 TAF12
ENST00000373824 0.3728545038036 0.173330607392174 0.097421048373331 ENSG00000120656 TAF12
ENST00000263974 0.366275889151754 0.168228077089246 0.098751501901853 ENSG00000120656 TAF12
ENST00000495422 0.239556006159118 0.0830730438572961 0.12941704248396 ENSG00000120656 TAF12
ENST00000373816 0.918664884924458 0.845269833861013 0.00841654656202233 ENSG00000162419 GMEB1
ENST00000361872 0.594951120663188 0.381615883491876 0.0441346606756686 ENSG00000162419 GMEB1
ENST00000294409 0.591574890374403 0.378176363614481 0.0444637641394321 ENSG00000162419 GMEB1
ENST00000480454 0.520675187896623 0.304062643161005 0.058589170144864 ENSG00000162419 GMEB1
ENST00000474884 0.92277127301527 0.852880803664451 -0.0122423528424758 ENSG00000198492 YTHDF2
ENST00000542507 0.265453022962892 0.0987771069542803 0.0603551989705586 ENSG00000198492 YTHDF2
ENST00000373812 0.262970192435481 0.0972211578851163 0.0606486717829679 ENSG00000198492 YTHDF2
ENST00000541996 0.261089952725082 0.096116557701925 0.0608064832346181 ENSG00000198492 YTHDF2
ENST00000478283 0.230630012820129 0.0781723480420594 0.0716652787526013 ENSG00000198492 YTHDF2
ENST00000496288 0.91521178889831 0.839730404246903 -0.0131590905110764 ENSG00000198492 YTHDF2
ENST00000475796 0.856606150147209 0.74224350183953 0.0269571227767255 ENSG00000198492 YTHDF2
ENST00000476976 0.689150217456513 0.494455869633779 0.0522263608408195 ENSG00000198492 YTHDF2
ENST00000468863 0.475157269755763 0.26086034385632 0.0916902427561406 ENSG00000198492 YTHDF2
ENST00000343067 0.199331228254226 0.0611468846219262 0.106196748877694 ENSG00000159023 EPB41
ENST00000356093 0.199331228254226 0.0611468846219262 0.106196748877694 ENSG00000159023 EPB41
ENST00000398863 0.199331228254226 0.0611468846219262 0.106196748877694 ENSG00000159023 EPB41
ENST00000482464 0.230014780884835 0.0778294098889221 0.15088314047232 ENSG00000159023 EPB41
ENST00000373800 0.0685302659366742 0.00951875104600246 0.179728161416578 ENSG00000159023 EPB41
ENST00000349460 0.0685302659366742 0.00951875104600246 0.179728161416578 ENSG00000159023 EPB41
ENST00000347529 0.0686418072376009 0.00954453410964652 0.179715958806015 ENSG00000159023 EPB41
ENST00000373798 0.207538619847043 0.0656279438345628 0.103452044697678 ENSG00000159023 EPB41
ENST00000373797 0.0808711458486733 0.0126056280384489 0.177701762983779 ENSG00000159023 EPB41
ENST00000488277 0.0123925632721218 0.000404083283085554 0.252511156181725 ENSG00000159023 EPB41
ENST00000490308 0.020371980680244 0.00104991825496077 0.240967953781083 ENSG00000159023 EPB41
ENST00000460378 0.433934592651023 0.223712652893855 -0.0777330545183671 ENSG00000159023 EPB41
ENST00000462032 0.164201477497581 0.0442706957023546 0.206355394188975 ENSG00000159023 EPB41
ENST00000521452 0.976332196601829 0.953555840669664 0.00501927977209277 ENSG00000253304 TMEM200B
ENST00000420504 0.901747430419413 0.815865237243441 0.0203794217993072 ENSG00000253304 TMEM200B
ENST00000373795 0.248752174145661 0.0885885387625779 0.0653013878726372 ENSG00000116350 SRSF4
ENST00000546138 0.270697573342081 0.102187108491709 0.063028307278713 ENSG00000116350 SRSF4
ENST00000466448 0.191326840431621 0.0569294317633837 0.0775822569317158 ENSG00000116350 SRSF4
ENST00000497015 0.703644083617038 0.514076507624454 -0.0423004256880058 ENSG00000116350 SRSF4
ENST00000605204 0.200025420907508 0.06157059157596 0.0912165359945902 ENSG00000116350 SRSF4
ENST00000477193 0.603149618905351 0.391040820522806 -0.0581732279902354 ENSG00000116350 SRSF4
ENST00000489898 0.426072586406739 0.216623010932986 -0.104820457476919 ENSG00000116350 SRSF4
ENST00000472353 0.776177061330973 0.616055205249121 0.0355054251344975 ENSG00000116350 SRSF4
ENST00000373791 0.589750548328112 0.375944232433213 0.0829543103922473 ENSG00000116353 MECR
ENST00000263702 0.550519308225469 0.333639408701648 0.091329167540266 ENSG00000116353 MECR
ENST00000473030 0.733955972205473 0.556196632372711 0.0587414517362919 ENSG00000116353 MECR
ENST00000463412 0.59933889053693 0.386614292277789 0.0884833715931561 ENSG00000116353 MECR
ENST00000478505 0.159025286405544 0.0420066398366556 0.193686431386586 ENSG00000116353 MECR
ENST00000490529 0.472500188285951 0.258559698138411 0.113090270421647 ENSG00000116353 MECR
ENST00000463052 0.497240469561409 0.281631644063068 0.116459829616528 ENSG00000116353 MECR
ENST00000489248 0.554735941449773 0.33792207047077 0.104055040502549 ENSG00000116353 MECR
ENST00000475861 0.552762094201365 0.33565518527244 0.104555656019163 ENSG00000116353 MECR
ENST00000474946 0.681223768987889 0.484014702223065 0.0776846257966361 ENSG00000116353 MECR
ENST00000294507 0.950897145380836 0.903607921101002 0.0108915991636295 ENSG00000162511 LAPTM5
ENST00000464569 0.909849546024663 0.830382774818658 0.0209140111989779 ENSG00000162511 LAPTM5
ENST00000476492 0.861247847364471 0.75008715626119 0.0328349887011651 ENSG00000162511 LAPTM5
ENST00000424085 0.523868092570315 0.307399016241616 0.0520294686735787 ENSG00000134644 PUM1
ENST00000257075 0.523868092570315 0.307397670793769 0.0520296976195775 ENSG00000134644 PUM1
ENST00000373747 0.523868092570315 0.307397670793769 0.0520296976195775 ENSG00000134644 PUM1
ENST00000525843 0.500700773917466 0.285155258855951 0.0548684642794892 ENSG00000134644 PUM1
ENST00000426105 0.497165825247254 0.281565626623574 0.0552772779280375 ENSG00000134644 PUM1
ENST00000440538 0.497462197073037 0.281945557323468 0.0552090588610762 ENSG00000134644 PUM1
ENST00000498419 0.778852943686345 0.620087941200776 -0.0274617234694842 ENSG00000134644 PUM1
ENST00000373741 0.495511545163513 0.279881882669862 0.055414222451883 ENSG00000134644 PUM1
ENST00000423018 0.496227177428466 0.280622025197675 0.0552924229835612 ENSG00000134644 PUM1
ENST00000373742 0.4997979969324 0.284134864682989 0.055486212310916 ENSG00000134644 PUM1
ENST00000530669 0.50623175661607 0.290547069334376 -0.0735887417169724 ENSG00000134644 PUM1
ENST00000529846 0.3103760868947 0.128165516912432 -0.107901566242703 ENSG00000134644 PUM1
ENST00000525997 0.305937673649917 0.125320210837339 -0.108500605735149 ENSG00000134644 PUM1
ENST00000527498 0.218767567858859 0.0716444004235804 -0.119415520210985 ENSG00000134644 PUM1
ENST00000498627 0.859993219682592 0.747870207831172 -0.0340446667199232 ENSG00000134644 PUM1
ENST00000471894 0.82230714819233 0.684730224123116 -0.0293411679678401 ENSG00000134644 PUM1
ENST00000490546 0.942945839220989 0.888444692349354 -0.00939958464428969 ENSG00000134644 PUM1
ENST00000532678 0.373746447652574 0.173909025914216 0.0903587842133661 ENSG00000134644 PUM1
ENST00000526128 0.36496916822954 0.167274378921136 0.112406079062186 ENSG00000134644 PUM1
ENST00000526215 0.0905727913780877 0.0156709582997397 0.144079093402166 ENSG00000134644 PUM1
ENST00000525948 0.0600897994808128 0.00745873522926577 0.14850096486038 ENSG00000134644 PUM1
ENST00000480602 0.0674055402146419 0.00923508727291697 0.154016830364656 ENSG00000134644 PUM1
ENST00000524516 0.111762432907539 0.0229187866924371 0.131349146846426 ENSG00000134644 PUM1
ENST00000531867 0.861252935441021 0.750243126304401 -0.0252349247898446 ENSG00000134644 PUM1
ENST00000263694 0.359579358527307 0.163207679508692 -0.0910819826128491 ENSG00000060688 SNRNP40
ENST00000486941 0.21713783344657 0.0707767476210332 -0.203321381239386 ENSG00000060688 SNRNP40
ENST00000489853 0.180921716208422 0.0518472009213255 -0.145373187260096 ENSG00000060688 SNRNP40
ENST00000373720 0.127587343657392 0.0289226227728617 -0.19475096705174 ENSG00000060688 SNRNP40
ENST00000446633 0.350067419919372 0.156242180637922 -0.0923988654125415 ENSG00000060688 SNRNP40
ENST00000474025 0.994350984731079 0.988511436916273 0.00129118319269224 ENSG00000060688 SNRNP40
ENST00000463988 0.470945283230712 0.257029005722283 -0.121914468657142 ENSG00000060688 SNRNP40
ENST00000344147 0.829953841992343 0.696518840434913 0.0306892609192607 ENSG00000121766 ZCCHC17
ENST00000479629 0.689570505886119 0.495075648953664 0.0634827054946505 ENSG00000121766 ZCCHC17
ENST00000373714 0.829953841992343 0.696518840434913 0.0306892609192607 ENSG00000121766 ZCCHC17
ENST00000546109 0.842962048162735 0.718310808104616 0.0293616922692767 ENSG00000121766 ZCCHC17
ENST00000422613 0.839114789567681 0.71135273954441 0.0297692298246275 ENSG00000121766 ZCCHC17
ENST00000490049 0.468551116275071 0.254948043329404 0.110984557805935 ENSG00000121766 ZCCHC17
ENST00000373705 0.625666180789922 0.41669017254434 -0.0667461927045474 ENSG00000121764 HCRTR1
ENST00000373703 0.775005940674532 0.614161152296333 -0.0360192634978363 ENSG00000162517 PEF1
ENST00000461006 0.596854201956748 0.38363495886514 -0.0748047124020034 ENSG00000162517 PEF1
ENST00000478502 0.575759478976231 0.360647262587153 -0.0644873928347525 ENSG00000162517 PEF1
ENST00000489164 0.779411392491631 0.620865104944036 -0.0353942141933418 ENSG00000162517 PEF1
ENST00000492061 0.980115238603965 0.961036909736101 0.00367319420028594 ENSG00000162517 PEF1
ENST00000496805 0.736724357844074 0.560049160702473 0.0437454344648973 ENSG00000162517 PEF1
ENST00000472443 0.74206191788227 0.567709285477795 0.043532818440731 ENSG00000162517 PEF1
ENST00000471219 0.99688744050975 0.99347320621201 0.000831049550040355 ENSG00000162517 PEF1
ENST00000440872 0.82033557979593 0.682089954168751 0.032235020408092 ENSG00000162517 PEF1
ENST00000602889 0.780663967447816 0.622709102565791 -0.0219807731039668 ENSG00000269967 RP11-84A19.4
ENST00000602725 0.740520434805612 0.565509731892726 -0.0276789626608906 ENSG00000184007 PTP4A2
ENST00000344035 0.631667120272387 0.42353703623513 0.0326417937565494 ENSG00000184007 PTP4A2
ENST00000356536 0.521592325591182 0.304999004198409 0.043359396631991 ENSG00000184007 PTP4A2
ENST00000457805 0.811780452138278 0.668957343230396 -0.0211404231427353 ENSG00000184007 PTP4A2
ENST00000489313 0.9552627574456 0.911937860365022 -0.00745154860353462 ENSG00000184007 PTP4A2
ENST00000602683 0.76123070199961 0.593803487589239 0.0277070791491542 ENSG00000184007 PTP4A2
ENST00000470404 0.766577568391065 0.601978819302737 0.0277434159298854 ENSG00000184007 PTP4A2
ENST00000532001 0.847650226656128 0.726589454300491 -0.0175568523144895 ENSG00000184007 PTP4A2
ENST00000528253 0.664453806050506 0.463884212551167 -0.0376803934673097 ENSG00000184007 PTP4A2
ENST00000484483 0.347775844867698 0.154661955503157 -0.0994135903413037 ENSG00000184007 PTP4A2
ENST00000468531 0.606757937796448 0.394788843018077 0.0394164315357668 ENSG00000184007 PTP4A2
ENST00000534796 0.923792004396988 0.85446091985013 0.010765111672779 ENSG00000184007 PTP4A2
ENST00000532289 0.887575057129186 0.79216263199763 0.0163958415032 ENSG00000184007 PTP4A2
ENST00000526960 0.612149548018323 0.4010112696391 0.0455729567040166 ENSG00000184007 PTP4A2
ENST00000524384 0.859385637448322 0.746826513966023 0.0201768447278986 ENSG00000184007 PTP4A2
ENST00000528840 0.855101164430445 0.739582931291965 0.0207761047850011 ENSG00000184007 PTP4A2
ENST00000494444 0.833209363609497 0.702056571648547 0.0238957136590803 ENSG00000184007 PTP4A2
ENST00000529477 0.480641206106094 0.266173697313649 0.0609212514504909 ENSG00000184007 PTP4A2
ENST00000533408 0.461657020049541 0.248540695972147 0.07149111295311 ENSG00000184007 PTP4A2
ENST00000475464 0.48665121691952 0.271619062028258 0.0737245700108218 ENSG00000184007 PTP4A2
ENST00000327300 0.970604676260948 0.941765607686958 0.00318457258483976 ENSG00000121774 KHDRBS1
ENST00000307714 0.966242102461421 0.933595023882441 0.00361102603036447 ENSG00000121774 KHDRBS1
ENST00000492989 0.619720925600338 0.409995724331938 0.0367998422718199 ENSG00000121774 KHDRBS1
ENST00000484270 0.296294830964176 0.118766672712871 0.0588430198277374 ENSG00000121774 KHDRBS1
ENST00000366152 0.0369905153478461 0.00306482356206599 0.207408712905429 ENSG00000203325 RP11-277A4.4
ENST00000487305 0.17539583305955 0.0493170575600338 -0.163753769773108 ENSG00000121775 TMEM39B
ENST00000336294 0.156839289247398 0.0410464686624427 -0.172021907452652 ENSG00000121775 TMEM39B
ENST00000441402 0.156839289247398 0.0410464686624427 -0.172021907452652 ENSG00000121775 TMEM39B
ENST00000472503 0.29009219791423 0.114838615537692 -0.167552726909597 ENSG00000121775 TMEM39B
ENST00000456834 0.244630316996419 0.0860654805374173 -0.15007282074314 ENSG00000121775 TMEM39B
ENST00000468135 0.163449839585764 0.0439300423352175 -0.16974667268314 ENSG00000121775 TMEM39B
ENST00000373634 0.163449839585764 0.0439300423352175 -0.16974667268314 ENSG00000121775 TMEM39B
ENST00000427288 0.261171186038972 0.0961605182485295 -0.146481503482092 ENSG00000121775 TMEM39B
ENST00000476968 0.154286713220846 0.0398632345011231 -0.174244415814189 ENSG00000121775 TMEM39B
ENST00000373625 0.58373619839846 0.369137269168788 -0.0455816739936456 ENSG00000025800 KPNA6
ENST00000471599 0.69091621158369 0.497096962231001 -0.0360082939076868 ENSG00000025800 KPNA6
ENST00000537234 0.932131804529212 0.868545552784049 -0.00964510860544909 ENSG00000025800 KPNA6
ENST00000469790 0.365398782700526 0.167559768362614 -0.097032443322741 ENSG00000025800 KPNA6
ENST00000545542 0.564421586999569 0.348970546006237 -0.048369335864861 ENSG00000025800 KPNA6
ENST00000446515 0.585401805647916 0.371460593620497 -0.0523200232431773 ENSG00000025800 KPNA6
ENST00000515055 0.232200382476891 0.078972016345715 -0.112766369651382 ENSG00000250135 RP4-622L5.2
ENST00000373610 0.0357156604686049 0.002879052194235 -0.177433012052518 ENSG00000084652 TXLNA
ENST00000373609 0.03584109520888 0.00289750004126183 -0.177610699946166 ENSG00000084652 TXLNA
ENST00000409358 0.743301210047058 0.569231686146188 -0.065671730195279 ENSG00000222046 DCDC2B
ENST00000466796 0.794474892774548 0.642368421136898 -0.0410104621790255 ENSG00000160055 TMEM234
ENST00000491434 0.516276431554791 0.299903755610054 -0.0877526146928734 ENSG00000160055 TMEM234
ENST00000489170 0.515219396576995 0.298949403555948 -0.0877870734937561 ENSG00000160055 TMEM234
ENST00000461402 0.515219396576995 0.298949403555948 -0.0877870734937561 ENSG00000160055 TMEM234
ENST00000483001 0.222457570024357 0.073531721063426 -0.160970611308912 ENSG00000160055 TMEM234
ENST00000545122 0.278478112606715 0.107138818937608 -0.144631096443333 ENSG00000160055 TMEM234
ENST00000309777 0.328793479638717 0.141206592208796 -0.132717047800598 ENSG00000160055 TMEM234
ENST00000373593 0.328938383686828 0.141335866977235 -0.132701811640844 ENSG00000160055 TMEM234
ENST00000344461 0.337854645804981 0.147608327747565 -0.131306287168279 ENSG00000160055 TMEM234
ENST00000484490 0.383984747662839 0.182032033453055 -0.12075744199839 ENSG00000160055 TMEM234
ENST00000487174 0.284210992322459 0.110931857896465 -0.15486768218576 ENSG00000160055 TMEM234
ENST00000355082 0.0594060632652353 0.00729234465115005 -0.189346000439953 ENSG00000084623 EIF3I
ENST00000373586 0.123468771430131 0.0272913283375165 -0.141300628787572 ENSG00000084623 EIF3I
ENST00000489353 0.0891663201303353 0.015171579758794 -0.169132720613019 ENSG00000084623 EIF3I
ENST00000471486 0.0861947346002945 0.0142343667262891 -0.157868397249225 ENSG00000084623 EIF3I
ENST00000483517 0.0828161096159694 0.0132150167578126 -0.160788221968854 ENSG00000084623 EIF3I
ENST00000474371 0.0778311436948552 0.0118391040014381 -0.160380939234807 ENSG00000084623 EIF3I
ENST00000336890 0.863809366809987 0.754386341666329 -0.0229846951186004 ENSG00000182866 LCK
ENST00000482949 0.283408049476597 0.11038144844357 0.121530553927002 ENSG00000182866 LCK
ENST00000495610 0.87850422297549 0.777806190544203 0.0194493581284102 ENSG00000182866 LCK
ENST00000355928 0.221755234871308 0.073156355593551 0.140816047077882 ENSG00000182866 LCK
ENST00000476457 0.282982805189766 0.110120861393594 0.12198751038825 ENSG00000182866 LCK
ENST00000469765 0.863809366809987 0.754386341666329 -0.0229846951186004 ENSG00000182866 LCK
ENST00000461712 0.616286763509181 0.406139416508938 -0.0813731341432954 ENSG00000182866 LCK
ENST00000373562 0.425734992907983 0.216323727398054 -0.115917113529922 ENSG00000182866 LCK
ENST00000477031 0.545416682245962 0.328444064560645 -0.101763364028672 ENSG00000182866 LCK
ENST00000373557 0.252373253571884 0.0908675257302396 -0.144865947288418 ENSG00000182866 LCK
ENST00000333070 0.139895024045267 0.0337678756811218 -0.17071500951798 ENSG00000182866 LCK
ENST00000373564 0.128774814810772 0.0294145567445256 -0.173044736750034 ENSG00000182866 LCK
ENST00000469956 0.507628194651723 0.291735257528762 -0.0916794514415965 ENSG00000182866 LCK
ENST00000373548 0.954769702028301 0.910795553755727 -0.00720751634699864 ENSG00000116478 HDAC1
ENST00000481281 0.163087134293793 0.0437547828747625 0.139965665825461 ENSG00000116478 HDAC1
ENST00000463172 0.147408022445462 0.0369514471265419 0.146724108026681 ENSG00000116478 HDAC1
ENST00000428704 0.302723718646297 0.12315540107155 0.105758893642646 ENSG00000116478 HDAC1
ENST00000472928 0.164745426854005 0.0445024288389386 0.140043951709376 ENSG00000116478 HDAC1
ENST00000373541 0.914799046342091 0.839172367184056 -0.012797810154675 ENSG00000116478 HDAC1
ENST00000490081 0.110468904106501 0.0224255009097402 -0.17929391548744 ENSG00000116478 HDAC1
ENST00000482310 0.125906394403889 0.02827441966629 -0.176108610925896 ENSG00000116478 HDAC1
ENST00000476391 0.17171169978116 0.0476198098207651 -0.165062418588557 ENSG00000116478 HDAC1
ENST00000484305 0.487827354415093 0.272935348849275 -0.117359047229489 ENSG00000116478 HDAC1
ENST00000471488 0.191953374154691 0.0572543858019064 -0.175368887796616 ENSG00000116478 HDAC1
ENST00000329421 0.605124944149511 0.393130942866477 -0.0843792540519133 ENSG00000175130 MARCKSL1
ENST00000455895 0.509986584167923 0.294151374333455 -0.0595324031254775 ENSG00000160058 BSDC1
ENST00000413080 0.509986584167923 0.294151374333455 -0.0595324031254775 ENSG00000160058 BSDC1
ENST00000444377 0.508773174695988 0.292944410453947 -0.0595955227293101 ENSG00000160058 BSDC1
ENST00000341071 0.507926263288213 0.292023336663212 -0.0597686611955165 ENSG00000160058 BSDC1
ENST00000526031 0.603441499873301 0.391257890770961 -0.0510587799244331 ENSG00000160058 BSDC1
ENST00000419121 0.611903028376734 0.400685716421909 -0.0500726933527496 ENSG00000160058 BSDC1
ENST00000446293 0.605870442530834 0.393887750392777 -0.0506849119223607 ENSG00000160058 BSDC1
ENST00000463967 0.834970341704267 0.704998433853957 -0.0320217730900636 ENSG00000160058 BSDC1
ENST00000373520 0.719805326353236 0.535633656336611 -0.0388859383033242 ENSG00000160058 BSDC1
ENST00000449308 0.705661572454378 0.516731525189783 -0.0399158006977543 ENSG00000160058 BSDC1
ENST00000527513 0.688612904942537 0.493663800161072 -0.0473743788860551 ENSG00000160058 BSDC1
ENST00000527163 0.691162160993901 0.497374057227604 -0.0475008856848061 ENSG00000160058 BSDC1
ENST00000530485 0.681084719437005 0.483841118284924 -0.0500925011812214 ENSG00000160058 BSDC1
ENST00000474414 0.67503417220497 0.476502493420819 -0.051558563523153 ENSG00000160058 BSDC1
ENST00000530876 0.752216055948309 0.581222788498071 -0.0460831258317488 ENSG00000160058 BSDC1
ENST00000530753 0.809403822105731 0.66543078356724 -0.0364815477326705 ENSG00000160058 BSDC1
ENST00000533084 0.762690099836468 0.596120439549067 -0.0476398993909568 ENSG00000160058 BSDC1
ENST00000531222 0.529001349876732 0.312227560264965 -0.0963933578340429 ENSG00000160058 BSDC1
ENST00000341885 0.557313720815948 0.340936691985401 0.0586675928375764 ENSG00000176261 ZBTB8OS
ENST00000468695 0.500001017623993 0.284399434884378 0.0666941113355139 ENSG00000176261 ZBTB8OS
ENST00000492007 0.530301831687248 0.313629218532371 0.0628720049977617 ENSG00000176261 ZBTB8OS
ENST00000373506 0.498615295978814 0.283001755722932 0.0671483874234166 ENSG00000176261 ZBTB8OS
ENST00000467652 0.744232347764171 0.570466151945655 -0.0450920190792044 ENSG00000176261 ZBTB8OS
ENST00000498691 0.961661526188685 0.924101301215772 -0.00674690976516455 ENSG00000176261 ZBTB8OS
ENST00000478041 0.519541215066431 0.302978837001827 0.0648923547679973 ENSG00000176261 ZBTB8OS
ENST00000473294 0.505561616102061 0.28993366153539 0.066603517786208 ENSG00000176261 ZBTB8OS
ENST00000436661 0.508236533854324 0.292349611542038 0.0661922880338781 ENSG00000176261 ZBTB8OS
ENST00000373501 0.508063287239168 0.292138429595501 0.0661899192965158 ENSG00000176261 ZBTB8OS
ENST00000476493 0.503725634111037 0.288243195367258 0.0667247409700878 ENSG00000176261 ZBTB8OS
ENST00000465588 0.505883696522935 0.29018979450445 0.0666319748587805 ENSG00000176261 ZBTB8OS
ENST00000483138 0.354841237163382 0.159850007262477 0.100191727205721 ENSG00000176261 ZBTB8OS
ENST00000479075 0.38552323168985 0.183087747073077 0.0962221491306995 ENSG00000176261 ZBTB8OS
ENST00000473383 0.705343402936168 0.516332444499825 0.0642973082500797 ENSG00000176261 ZBTB8OS
ENST00000466361 0.456741890311534 0.244149455487126 0.0876151702363228 ENSG00000176261 ZBTB8OS
ENST00000414241 0.0026565726455755 1.74223208477496e-05 -0.231674092502378 ENSG00000162521 RBBP4
ENST00000373493 0.00229659384319582 1.24655237469031e-05 -0.242352969956732 ENSG00000162521 RBBP4
ENST00000527118 0.0100932722310039 0.000275519324862101 -0.210265018238939 ENSG00000162521 RBBP4
ENST00000401893 0.0147268102657142 0.000568571239761194 -0.202263684466702 ENSG00000162521 RBBP4
ENST00000524393 0.0106362034498705 0.000304039966993872 -0.206903624460155 ENSG00000162521 RBBP4
ENST00000526193 0.00956981718361678 0.000247086195185751 -0.211448447552243 ENSG00000162521 RBBP4
ENST00000492348 0.00390588841139577 4.2203665230723e-05 -0.22862703575969 ENSG00000162521 RBBP4
ENST00000544435 0.00390588841139577 4.2203665230723e-05 -0.22862703575969 ENSG00000162521 RBBP4
ENST00000525506 0.00819834866211803 0.000178458908713681 -0.274984928899784 ENSG00000162521 RBBP4
ENST00000465780 0.00740018593913414 0.000143535514537047 -0.326138932925079 ENSG00000162521 RBBP4
ENST00000373485 0.00369964992259689 3.72447978784922e-05 -0.233666176808173 ENSG00000162521 RBBP4
ENST00000477563 0.0183145440762653 0.000867338512615808 -0.198395758105772 ENSG00000162521 RBBP4
ENST00000458695 0.00272199882356911 1.82226471279605e-05 -0.235593405493348 ENSG00000162521 RBBP4
ENST00000490500 0.0151815700132992 0.000601878766404662 -0.270403700445867 ENSG00000162521 RBBP4
ENST00000445722 0.0218918981873244 0.00120569784523007 -0.217637493146607 ENSG00000162521 RBBP4
ENST00000475321 0.0248994360524614 0.00151633941964815 -0.253350289870822 ENSG00000162521 RBBP4
ENST00000531983 0.133570928799426 0.0312725220532616 -0.200452192747701 ENSG00000162521 RBBP4
ENST00000463378 0.0151815700132992 0.00060168189790314 -0.247792362037973 ENSG00000162521 RBBP4
ENST00000460669 0.0108794736198903 0.000321925428499718 -0.249610438164443 ENSG00000162521 RBBP4
ENST00000482190 0.0111528640224729 0.000338374792351371 -0.247435589165768 ENSG00000162521 RBBP4
ENST00000373484 0.00886789592819967 0.000205932903520128 -0.258515481052267 ENSG00000162520 SYNC
ENST00000409190 0.0268877920956139 0.00173044544022719 -0.254262609011023 ENSG00000162520 SYNC
ENST00000401073 0.149451766969463 0.0378419871775621 0.2268283325385 ENSG00000162522 KIAA1522
ENST00000373481 0.240768164432882 0.0837627107725689 0.190469248410934 ENSG00000162522 KIAA1522
ENST00000469100 0.695014935004855 0.502817251492678 -0.0399685802651653 ENSG00000134684 YARS
ENST00000373477 0.288937269816925 0.113941601696642 0.0891946352445484 ENSG00000134684 YARS
ENST00000490826 0.800095532291632 0.651135879464803 -0.0273427920695125 ENSG00000134684 YARS
ENST00000487404 0.78679248791373 0.631217742298555 -0.0289329032741658 ENSG00000134684 YARS
ENST00000478828 0.722536852858704 0.539315544775458 0.035531035906073 ENSG00000134684 YARS
ENST00000481895 0.236652376469169 0.0815327778628276 0.106433497457085 ENSG00000134684 YARS
ENST00000466052 0.709245623500387 0.521504395937613 0.0389178794370936 ENSG00000134684 YARS
ENST00000470377 0.0325207855352166 0.0024488656281852 0.202532455833683 ENSG00000134684 YARS
ENST00000472692 0.750825788467637 0.579349223733654 -0.0493648144073847 ENSG00000134684 YARS
ENST00000530710 0.815271921070042 0.67425941269812 0.0375452861860303 ENSG00000116497 S100PBP
ENST00000373476 0.588307904682931 0.374628366526976 -0.0584344315056246 ENSG00000116497 S100PBP
ENST00000373475 0.505323461385003 0.289646993376265 -0.0699561671348119 ENSG00000116497 S100PBP
ENST00000529027 0.90239745677476 0.817004879336469 0.0216774496397593 ENSG00000116497 S100PBP
ENST00000531123 0.6222081168802 0.412875316193147 -0.0560437105517201 ENSG00000116497 S100PBP
ENST00000398243 0.892082997816717 0.799327569549912 -0.0185348579893224 ENSG00000116497 S100PBP
ENST00000356689 0.655782406017375 0.452964557203904 -0.0527077595823002 ENSG00000116497 S100PBP
ENST00000526230 0.973217391789691 0.946765289660395 0.00622625837151815 ENSG00000116497 S100PBP
ENST00000531256 0.953397058311815 0.908210800445379 -0.010726135992322 ENSG00000116497 S100PBP
ENST00000482212 0.987525311978043 0.975727574216456 -0.00280345958355511 ENSG00000116497 S100PBP
ENST00000525203 0.505654828922598 0.290001297510796 0.112701551506894 ENSG00000116497 S100PBP
ENST00000373456 0.91655616685672 0.841661423442233 0.0152786201410919 ENSG00000116514 RNF19B
ENST00000356990 0.916739746302538 0.841911126063839 0.0152464292738089 ENSG00000116514 RNF19B
ENST00000235150 0.908635620647396 0.828268970005482 0.0166557859372578 ENSG00000116514 RNF19B
ENST00000427524 0.0379248911966546 0.00322928799783318 -0.147304070791218 ENSG00000236065 RP1-117O3.2
ENST00000373449 0.0495691075302428 0.00528901465729673 -0.143728803848911 ENSG00000004455 AK2
ENST00000548033 0.0578426167990033 0.00695301364783333 -0.140292776328796 ENSG00000004455 AK2
ENST00000482191 0.00309380888101656 2.44385143049464e-05 -0.285720847519884 ENSG00000004455 AK2
ENST00000491241 0.0820809950325691 0.0130147802209029 -0.182430401832115 ENSG00000004455 AK2
ENST00000467905 0.183494969695123 0.0529647453184715 -0.105911694594159 ENSG00000004455 AK2
ENST00000354858 0.289413627635698 0.11432666671188 -0.0873073657168955 ENSG00000004455 AK2
ENST00000480134 0.2893696244137 0.114280359084434 -0.087309542178419 ENSG00000004455 AK2
ENST00000550338 0.312052053502894 0.129318188227744 -0.0837695874122472 ENSG00000004455 AK2
ENST00000469238 0.215765847637862 0.0700434094058148 -0.117673393905082 ENSG00000004455 AK2
ENST00000466029 0.209914427096724 0.0668609330339562 -0.11737711496053 ENSG00000004455 AK2
ENST00000487289 0.34160672025134 0.150303332770473 -0.0835487815945128 ENSG00000004455 AK2
ENST00000548559 0.611212318717122 0.399828630109857 -0.0506582765351472 ENSG00000004455 AK2
ENST00000551979 0.545431533832612 0.328485972309565 -0.0656588712966109 ENSG00000004455 AK2
ENST00000294517 0.740391965888681 0.565297463442201 -0.0666519730240306 ENSG00000142920 ADC
ENST00000481886 0.76768741234615 0.603620542572733 -0.0599820481679088 ENSG00000142920 ADC
ENST00000475935 0.76768741234615 0.603620542572733 -0.0599820481679088 ENSG00000142920 ADC
ENST00000471119 0.76768741234615 0.603620542572733 -0.0599820481679088 ENSG00000142920 ADC
ENST00000398167 0.76768741234615 0.603620542572733 -0.0599820481679088 ENSG00000142920 ADC
ENST00000373443 0.76768741234615 0.603620542572733 -0.0599820481679088 ENSG00000142920 ADC
ENST00000484656 0.745918579526092 0.572650012059945 -0.0655453076924176 ENSG00000142920 ADC
ENST00000373441 0.683291745574157 0.486856596964137 -0.0817327429278114 ENSG00000142920 ADC
ENST00000478204 0.861923921534043 0.751925514922164 -0.0369285607606792 ENSG00000142920 ADC
ENST00000291416 0.0708919646042988 0.0100920374436688 0.230201589814852 ENSG00000116525 TRIM62
ENST00000543586 0.199713555044687 0.0613807839058788 0.182727894020799 ENSG00000116525 TRIM62
ENST00000485148 0.191544343797782 0.0570559969630353 0.200114220891161 ENSG00000116525 TRIM62
ENST00000539719 0.316923241117978 0.132765832968171 0.161631482738852 ENSG00000160094 ZNF362
ENST00000588828 0.433005852696464 0.222894304048957 -0.123279376035242 ENSG00000225313 RP11-415J8.3
ENST00000457957 0.430772328173962 0.221018806032138 -0.122996274722481 ENSG00000225313 RP11-415J8.3
ENST00000587696 0.406084032446964 0.200087162277657 -0.129499485691276 ENSG00000225313 RP11-415J8.3
ENST00000431992 0.959398794253974 0.919902933816637 -0.00654448961526861 ENSG00000134686 PHC2
ENST00000485928 0.909532527575831 0.829789270038076 -0.0140464187043179 ENSG00000134686 PHC2
ENST00000373418 0.909607884175576 0.829907784717997 -0.0140412875062115 ENSG00000134686 PHC2
ENST00000373422 0.923517599435365 0.854073163971864 -0.0120006837394452 ENSG00000134686 PHC2
ENST00000257118 0.959403909452084 0.919929369576567 -0.00654595864219269 ENSG00000134686 PHC2
ENST00000419414 0.964488206904392 0.929353521643917 0.00582686537569777 ENSG00000134686 PHC2
ENST00000467894 0.979785281362723 0.960240865137935 -0.00335697796810088 ENSG00000134686 PHC2
ENST00000373416 0.7763107398271 0.616336191051641 0.034981590600907 ENSG00000134686 PHC2
ENST00000486897 0.884200990591669 0.786541022789287 0.0208205188245209 ENSG00000134686 PHC2
ENST00000493483 0.894541851764962 0.803311332876043 0.0190924618545078 ENSG00000134686 PHC2
ENST00000473158 0.628687680555921 0.420328586259729 -0.0750182515348407 ENSG00000134686 PHC2
ENST00000426886 0.75989439960655 0.592057515580277 -0.0304001765906483 ENSG00000163866 SMIM12
ENST00000521580 0.160197699197972 0.0424980750253621 -0.134436723558213 ENSG00000163866 SMIM12
ENST00000446026 0.293441905286133 0.116912495994325 -0.112570338948758 ENSG00000163866 SMIM12
ENST00000456842 0.264622776994314 0.0982607141741546 -0.122868437596383 ENSG00000163866 SMIM12
ENST00000423898 0.263225295015445 0.0973640370270926 -0.123255157669922 ENSG00000163866 SMIM12
ENST00000417239 0.208937896737543 0.0663282289638578 -0.156395792761207 ENSG00000163866 SMIM12
ENST00000417456 0.89166713840038 0.798718795046356 -0.0222178984583529 ENSG00000241014 RP11-244H3.1
ENST00000487874 0.840962549688672 0.714580772856607 -0.0240071071191856 ENSG00000271741 RP11-244H3.4
ENST00000373337 0.644338067683355 0.438712803204594 0.0832650547187021 ENSG00000243749 ZMYM6NB
ENST00000373340 0.799553803574312 0.650275011113453 -0.0294987411047512 ENSG00000163867 ZMYM6
ENST00000493328 0.644091353362046 0.43847054768762 -0.0538033362949011 ENSG00000163867 ZMYM6
ENST00000357182 0.634568842008563 0.42669006639359 -0.0544700330389923 ENSG00000163867 ZMYM6
ENST00000415531 0.942401839905857 0.887521337239751 0.0125560227842656 ENSG00000163867 ZMYM6
ENST00000317538 0.573161685719985 0.357923669443418 0.0814698561279782 ENSG00000163867 ZMYM6
ENST00000460607 0.59733888037895 0.384187581750681 0.0772677012568042 ENSG00000163867 ZMYM6
ENST00000373333 0.550197146904698 0.333275437151907 0.0910714612907779 ENSG00000163867 ZMYM6
ENST00000417119 0.514430809277167 0.298254546899469 0.0951672485019337 ENSG00000197056 ZMYM1
ENST00000359858 0.887502150246452 0.791962623458338 0.023142250941768 ENSG00000197056 ZMYM1
ENST00000488455 0.718520994149956 0.533965890815992 0.054831662466079 ENSG00000197056 ZMYM1
ENST00000475654 0.506946278845915 0.291195368012631 0.0991473739672711 ENSG00000197056 ZMYM1
ENST00000373329 0.88755139532245 0.792092292336637 0.0231344576393568 ENSG00000197056 ZMYM1
ENST00000373330 0.887475259845998 0.791889350035329 0.0231582356711925 ENSG00000197056 ZMYM1
ENST00000471991 0.796426539445283 0.645553869045807 -0.0479184653528002 ENSG00000116560 SFPQ
ENST00000468598 0.122665243564209 0.0270005554689179 -0.196641404045422 ENSG00000116560 SFPQ
ENST00000460428 0.0273282424997459 0.00178337282116818 -0.218240862337499 ENSG00000116560 SFPQ
ENST00000470472 0.0229372343409165 0.00131354640753921 -0.213364972172077 ENSG00000116560 SFPQ
ENST00000466745 0.199986487112301 0.06154246402222 -0.14992190807429 ENSG00000116560 SFPQ
ENST00000466213 0.193400941225894 0.0579651114820719 -0.154534639991328 ENSG00000116560 SFPQ
ENST00000490668 0.145351561059294 0.0360922696121649 -0.187192950747931 ENSG00000116560 SFPQ
ENST00000485365 0.135873454325517 0.0321828062315787 -0.187160360671363 ENSG00000116560 SFPQ
ENST00000485454 0.924375911956065 0.855589757295527 -0.0172359583575427 ENSG00000116560 SFPQ
ENST00000357214 0.00721908630315432 0.000137109194645808 -0.219033166649377 ENSG00000116560 SFPQ
ENST00000373297 0.613137155900645 0.402470824821736 0.0624718982098551 ENSG00000146463 ZMYM4
ENST00000314607 0.613137155900645 0.402470824821736 0.0624718982098551 ENSG00000146463 ZMYM4
ENST00000441447 0.358882716238649 0.162663866345627 0.137458198888374 ENSG00000146463 ZMYM4
ENST00000432683 0.952196733067603 0.906057169512746 0.011609961647921 ENSG00000227409 ZMYM4-AS1
ENST00000457946 0.956379312437178 0.913852978472398 0.00769884793186711 ENSG00000146463 ZMYM4
ENST00000482131 0.916575390971497 0.84171084734444 0.0216245662470947 ENSG00000146463 ZMYM4
ENST00000325722 0.19211998648649 0.0573293767189154 0.0972256253569082 ENSG00000142687 KIAA0319L
ENST00000373266 0.979640211481674 0.959987330589059 -0.00354742909709191 ENSG00000142687 KIAA0319L
ENST00000426982 0.190659811670106 0.0565770535956415 0.0986228656323351 ENSG00000142687 KIAA0319L
ENST00000461312 0.849822629359648 0.7307447589135 -0.0270903834314239 ENSG00000142687 KIAA0319L
ENST00000485551 0.726203482163079 0.544689593769631 0.0400500602478701 ENSG00000142687 KIAA0319L
ENST00000473844 0.660772123535988 0.459084154050136 0.0730236476084393 ENSG00000142687 KIAA0319L
ENST00000474856 0.460551653060964 0.247488491808401 0.130925090589101 ENSG00000142687 KIAA0319L
ENST00000440579 0.112054724839377 0.0230161991609469 0.14606943027837 ENSG00000142687 KIAA0319L
ENST00000431916 0.259269569835361 0.0950427864514436 0.127552713436422 ENSG00000142687 KIAA0319L
ENST00000482929 0.152767907719766 0.039185942516664 0.146849007577754 ENSG00000142687 KIAA0319L
ENST00000478463 0.249182805466196 0.0889062636314148 0.129501253081792 ENSG00000142687 KIAA0319L
ENST00000470388 0.249133156154949 0.0888512010764311 0.129499392117301 ENSG00000142687 KIAA0319L
ENST00000492888 0.266180882820819 0.0991842782073674 0.129419481836478 ENSG00000142687 KIAA0319L
ENST00000469892 0.280607391760525 0.108579176968164 0.12980108857869 ENSG00000142687 KIAA0319L
ENST00000494948 0.197466685045001 0.0601676629116047 0.160007601523754 ENSG00000142687 KIAA0319L
ENST00000476329 0.261745592841461 0.0965269501034378 0.140538309921196 ENSG00000142687 KIAA0319L
ENST00000373253 0.587065581711773 0.373324160073548 -0.0719903368661404 ENSG00000020129 NCDN
ENST00000356090 0.60817973267375 0.396398979109908 -0.0686124630118736 ENSG00000020129 NCDN
ENST00000373243 0.608358849508664 0.396583650811054 -0.0686224784074176 ENSG00000020129 NCDN
ENST00000423723 0.880228826653824 0.780791877336911 -0.026496502933435 ENSG00000020129 NCDN
ENST00000373237 0.650114880175616 0.445687987367995 -0.0489735585810629 ENSG00000126067 PSMB2
ENST00000270815 0.476203646296034 0.261907063198449 -0.112697299602759 ENSG00000142686 C1orf216
ENST00000373210 0.413681619249609 0.206378078507075 0.112642357994849 ENSG00000134698 AGO4
ENST00000373206 0.738326018879669 0.562245846407398 -0.0443633107512704 ENSG00000092847 AGO1
ENST00000373204 0.454315163667225 0.242261604260935 -0.0857422166915181 ENSG00000092847 AGO1
ENST00000324350 0.156581614900397 0.0409299451518853 0.13734123071728 ENSG00000126070 AGO3
ENST00000373191 0.0969120595469925 0.0178195489609144 0.148428170827556 ENSG00000126070 AGO3
ENST00000397828 0.143526374571151 0.0352277975837738 0.142322454856789 ENSG00000126070 AGO3
ENST00000246314 0.0279978470800627 0.00186184965172469 0.197867490066876 ENSG00000126070 AGO3
ENST00000491443 0.697788678541742 0.506528050987386 0.0519115606619747 ENSG00000126070 AGO3
ENST00000466576 0.102881693475076 0.0198317579756148 0.208503256708735 ENSG00000271554 RP4-665N4.8
ENST00000471099 0.16729564503714 0.0456794008532184 0.18828333058383 ENSG00000126070 AGO3
ENST00000373178 0.897010814017587 0.807419771739536 0.0214907363365045 ENSG00000116863 ADPRHL2
ENST00000373166 0.100742415182871 0.0190836464656591 -0.13986232641041 ENSG00000054116 TRAPPC3
ENST00000462715 0.268180633979687 0.100489650597753 -0.109868368071932 ENSG00000054116 TRAPPC3
ENST00000373163 0.0968160858098631 0.0177729431842997 -0.140859442535639 ENSG00000054116 TRAPPC3
ENST00000373162 0.103951469319653 0.0201829497347319 -0.135356630816992 ENSG00000054116 TRAPPC3
ENST00000469757 0.149674883650979 0.0379270266074704 -0.12570478927562 ENSG00000054116 TRAPPC3
ENST00000373159 0.154558421175085 0.0399903083818623 -0.134108514990268 ENSG00000054116 TRAPPC3
ENST00000497251 0.131835211112364 0.0306029610276701 -0.154278519781441 ENSG00000054116 TRAPPC3
ENST00000429533 0.236137195895784 0.0811860865580017 0.126711536923018 ENSG00000116871 MAP7D1
ENST00000316156 0.92480431213078 0.856242226719576 0.013818725542817 ENSG00000116871 MAP7D1
ENST00000527764 0.147166167962534 0.0368585760969842 0.156119773481458 ENSG00000116871 MAP7D1
ENST00000373150 0.9258465629977 0.857954564864644 0.0136512962698348 ENSG00000116871 MAP7D1
ENST00000373151 0.92672016387536 0.85936660939516 0.0135145496423404 ENSG00000116871 MAP7D1
ENST00000530729 0.113075650493089 0.0233942363510121 0.177505405959024 ENSG00000116871 MAP7D1
ENST00000462118 0.939607923780416 0.882430509474398 0.0138459979383812 ENSG00000116871 MAP7D1
ENST00000474796 0.965327119411245 0.931120182113892 -0.00751099698391495 ENSG00000116871 MAP7D1
ENST00000530975 0.843243660644375 0.718828846462531 -0.0380212199614733 ENSG00000116871 MAP7D1
ENST00000487131 0.798802002253547 0.649198190834928 -0.0467199902590806 ENSG00000116871 MAP7D1
ENST00000373148 0.545468664686971 0.328556112454779 -0.089054206178707 ENSG00000116871 MAP7D1
ENST00000532131 0.837687860504343 0.709185161350484 -0.0395691568390712 ENSG00000116871 MAP7D1
ENST00000487114 0.351299400803842 0.157176888901823 -0.131999505427078 ENSG00000116871 MAP7D1
ENST00000354618 0.140940973356926 0.0341937293065637 -0.109312172150589 ENSG00000054118 THRAP3
ENST00000469141 0.197852485654331 0.0603912918682637 -0.0987645518871469 ENSG00000054118 THRAP3
ENST00000478853 0.406002769569663 0.200023712773873 0.10749605631235 ENSG00000054118 THRAP3
ENST00000466743 0.0609210682129201 0.00766448550707994 -0.189942367191407 ENSG00000054118 THRAP3
ENST00000453908 0.430343043265787 0.220575183097966 -0.136188095892693 ENSG00000214193 SH3D21
ENST00000426732 0.430343043265787 0.220575183097966 -0.136188095892693 ENSG00000214193 SH3D21
ENST00000312808 0.223907892612811 0.0743525715840819 -0.202822908789534 ENSG00000214193 SH3D21
ENST00000505871 0.220272598648009 0.0723403047084185 -0.203892537209952 ENSG00000214193 SH3D21
ENST00000480549 0.78476159533514 0.628393879223192 -0.0421549678780738 ENSG00000214193 SH3D21
ENST00000359297 0.860902718458822 0.749554614371618 0.0183926304603365 ENSG00000196182 STK40
ENST00000373129 0.457207801636713 0.244554126147637 0.0606393807595773 ENSG00000196182 STK40
ENST00000373130 0.457207801636713 0.244554126147637 0.0606393807595773 ENSG00000196182 STK40
ENST00000373132 0.457255731974565 0.244610039510829 0.0606391599082531 ENSG00000196182 STK40
ENST00000460417 0.510218238745125 0.294370706438064 0.0730302740185952 ENSG00000196182 STK40
ENST00000473733 0.919077581721595 0.845926984740087 0.0149094322572852 ENSG00000196182 STK40
ENST00000482458 0.38837755310408 0.18561220635676 0.0833788886185699 ENSG00000196182 STK40
ENST00000460017 0.50316290989877 0.28770213266006 0.0721097633179056 ENSG00000196182 STK40
ENST00000476041 0.608071424170793 0.396276281627483 -0.0743590510242777 ENSG00000181817 LSM10
ENST00000315732 0.567356560632722 0.35215911613064 -0.0828740568425706 ENSG00000181817 LSM10
ENST00000489912 0.545937996393752 0.32896521783443 -0.0906781838013341 ENSG00000181817 LSM10
ENST00000373116 0.0496878209665956 0.00531362314629681 -0.204499669274601 ENSG00000116898 MRPS15
ENST00000488606 0.0746548226962742 0.0110495944677478 -0.245154773962043 ENSG00000116898 MRPS15
ENST00000462067 0.0487781088244174 0.00511079472287941 -0.205633486729064 ENSG00000116898 MRPS15
ENST00000373106 0.983861599798341 0.968692627279022 0.00408340736245923 ENSG00000119535 CSF3R
ENST00000373104 0.983861599798341 0.968692627279022 0.00408340736245923 ENSG00000119535 CSF3R
ENST00000373103 0.983861599798341 0.968692627279022 0.00408340736245923 ENSG00000119535 CSF3R
ENST00000480825 0.848085546055707 0.727378126170854 0.0384402419141079 ENSG00000119535 CSF3R
ENST00000361632 0.980959044226704 0.963027305566753 0.00482813032824259 ENSG00000119535 CSF3R
ENST00000464465 0.884091099175313 0.786340805356559 0.0316467902327259 ENSG00000119535 CSF3R
ENST00000331941 0.965067771883705 0.930503119230972 0.00927689460496131 ENSG00000119535 CSF3R
ENST00000487540 0.908000299805913 0.827217041012599 0.0250595162462308 ENSG00000119535 CSF3R
ENST00000338937 0.96256228225968 0.92575496972972 0.00990402714666652 ENSG00000119535 CSF3R
ENST00000418048 0.96256228225968 0.92575496972972 0.00990402714666652 ENSG00000119535 CSF3R
ENST00000440588 0.995107653346756 0.989909381166055 0.00134522128572331 ENSG00000119535 CSF3R
ENST00000484762 0.812238817628832 0.669662890117288 -0.0560434187190436 ENSG00000119535 CSF3R
ENST00000464365 0.75382935856621 0.583487828888657 0.0628808147521118 ENSG00000119535 CSF3R
ENST00000526980 0.929846465305676 0.864717110036105 -0.0157983216800207 ENSG00000119535 CSF3R
ENST00000489551 0.888824208408482 0.794292211889288 0.0243156161654087 ENSG00000119535 CSF3R
ENST00000533491 0.667875437246941 0.468055005279277 0.0723400062611323 ENSG00000119535 CSF3R
ENST00000373087 0.356667872510801 0.161195221977482 -0.0960423434926409 ENSG00000163874 ZC3H12A
ENST00000472312 0.612859327150446 0.401993258465884 -0.0607005611111622 ENSG00000163874 ZC3H12A
ENST00000471012 0.281958549992164 0.109472297402041 -0.136194260811505 ENSG00000163874 ZC3H12A
ENST00000373075 0.527501255236001 0.310887406912077 -0.0602250884041863 ENSG00000163875 MEAF6
ENST00000296214 0.60140315151936 0.388972284407694 -0.0520286471170824 ENSG00000163875 MEAF6
ENST00000373074 0.534681178904984 0.317831885078001 -0.0600319968887874 ENSG00000163875 MEAF6
ENST00000475828 0.589385709838749 0.375565475606818 -0.0532374709756002 ENSG00000163875 MEAF6
ENST00000487788 0.590741490754786 0.377171799610464 -0.0532155024036431 ENSG00000163875 MEAF6
ENST00000373073 0.420287023333994 0.211834973314447 -0.0805441425167179 ENSG00000163875 MEAF6
ENST00000487792 0.473807728844234 0.259605853782432 -0.0744355447196771 ENSG00000163875 MEAF6
ENST00000448519 0.90376232095678 0.819125532960017 -0.0153464714305285 ENSG00000163875 MEAF6
ENST00000485039 0.832544447414278 0.70109309274747 -0.030327455005719 ENSG00000163875 MEAF6
ENST00000296215 0.055538549873116 0.00646914612974945 -0.183332831949346 ENSG00000163877 SNIP1
ENST00000468040 0.300767127474755 0.121868085265852 -0.129439350683733 ENSG00000163877 SNIP1
ENST00000493916 0.837304091464579 0.708548238473502 -0.0425586078481185 ENSG00000163877 SNIP1
ENST00000490029 0.653509406334184 0.450119506111009 0.0678403325898444 ENSG00000134697 GNL2
ENST00000373062 0.570797070051588 0.355578178939284 -0.0552542705257037 ENSG00000134697 GNL2
ENST00000462812 0.584426911373341 0.370262396628744 -0.0688565305121671 ENSG00000134697 GNL2
ENST00000479255 0.83272034172737 0.701362155422536 0.0323704114720582 ENSG00000134697 GNL2
ENST00000538069 0.579744157729158 0.364640073129515 -0.0773436915493159 ENSG00000134697 GNL2
ENST00000469191 0.658819186551716 0.456644157590466 -0.0675775831700055 ENSG00000134697 GNL2
ENST00000489146 0.826926941102198 0.692004672488358 -0.0436682196442752 ENSG00000134697 GNL2
ENST00000463351 0.789483426438857 0.635006215481334 -0.0419796860943326 ENSG00000134697 GNL2
ENST00000488496 0.884348947288247 0.786754221561772 0.0241434110543373 ENSG00000134697 GNL2
ENST00000358011 0.0194680358033341 0.000963770816943578 -0.281370266679283 ENSG00000116922 C1orf109
ENST00000494120 0.0195162646786277 0.000968268374071326 -0.280936757929272 ENSG00000116922 C1orf109
ENST00000609516 0.392059512231736 0.188271573005215 -0.138689068201624 ENSG00000116922 C1orf109
ENST00000464178 0.104545632617633 0.0203767416511362 -0.231229266531197 ENSG00000116922 C1orf109
ENST00000464085 0.025290435034286 0.00154857641532451 -0.298379217544058 ENSG00000116922 C1orf109
ENST00000491981 0.0184755861620123 0.000885656228577461 -0.317294696292463 ENSG00000116922 C1orf109
ENST00000461359 0.00309380888101656 2.39738817091348e-05 -0.414938019941209 ENSG00000116922 C1orf109
ENST00000477060 0.00623128385389833 0.000103833173837993 -0.386228217059023 ENSG00000116922 C1orf109
ENST00000486637 0.00620491954611566 0.000103036095694164 -0.396154973081907 ENSG00000116922 C1orf109
ENST00000373044 0.238429929448902 0.0824543365188671 -0.111361699086011 ENSG00000196449 YRDC
ENST00000373043 0.98266650417459 0.96655385117353 -0.0039867225607326 ENSG00000197982 C1orf122
ENST00000419397 0.999453166047864 0.999049779659667 0.000126163925129566 ENSG00000197982 C1orf122
ENST00000468084 0.983766319922887 0.968486456541123 0.00389011272507979 ENSG00000197982 C1orf122
ENST00000373042 0.681953349915134 0.485037924261003 0.0757517062954197 ENSG00000197982 C1orf122
ENST00000446260 0.633218318695647 0.425161288383658 0.0873010209370525 ENSG00000197982 C1orf122
ENST00000373036 0.933806625976126 0.871501163005372 0.0064809306034006 ENSG00000188786 MTF1
ENST00000468190 0.361815777111398 0.164944568792464 -0.0945597059300436 ENSG00000188786 MTF1
ENST00000373027 0.96033140516601 0.921660341870734 0.00582346477582478 ENSG00000204084 INPP5B
ENST00000373023 0.943526818339571 0.889309768410074 0.00823852358831305 ENSG00000204084 INPP5B
ENST00000373026 0.709570339891467 0.521896439250877 0.0383187280410122 ENSG00000204084 INPP5B
ENST00000373024 0.714182299283605 0.528294609563705 0.0378232718768926 ENSG00000204084 INPP5B
ENST00000470364 0.731411494234762 0.552628203069211 -0.0630543431313424 ENSG00000204084 INPP5B
ENST00000474758 0.726805651458014 0.545452060666615 -0.0669139284079935 ENSG00000204084 INPP5B
ENST00000458109 0.715392672718368 0.529932414463085 -0.0503289882268307 ENSG00000204084 INPP5B
ENST00000373021 0.911883671080654 0.834089955835207 0.0213804168319112 ENSG00000204084 INPP5B
ENST00000373019 0.170783578675564 0.0471812333579013 -0.125546860346272 ENSG00000183431 SF3A3
ENST00000448721 0.148074633900121 0.0372642363825519 -0.130891825290753 ENSG00000183431 SF3A3
ENST00000487062 0.94832667704315 0.898743970411152 0.0138507392287941 ENSG00000183431 SF3A3
ENST00000460925 0.452306749591878 0.240601808426218 -0.0965897107465951 ENSG00000183431 SF3A3
ENST00000489537 0.252435945561916 0.0909082680963025 -0.118762908379114 ENSG00000183431 SF3A3
ENST00000461869 0.228451918073314 0.0768504631518205 -0.126363587957409 ENSG00000183431 SF3A3
ENST00000470585 0.221399082720197 0.0729571736872663 -0.130007820577001 ENSG00000183431 SF3A3
ENST00000488934 0.331107238597579 0.142963880141354 -0.166470164441691 ENSG00000183431 SF3A3
ENST00000462258 0.257652461174756 0.0940785941861837 -0.135452939829615 ENSG00000183431 SF3A3
ENST00000485803 0.710500142900927 0.523260356862102 0.0627413118306459 ENSG00000183386 FHL3
ENST00000373016 0.710500142900927 0.523260356862102 0.0627413118306459 ENSG00000183386 FHL3
ENST00000475084 0.575832923922722 0.360700712971727 0.0898964608436762 ENSG00000183386 FHL3
ENST00000477194 0.528877759466154 0.312113823952543 0.0987846851814428 ENSG00000183386 FHL3
ENST00000483182 0.0809410067869051 0.0126357459482745 -0.203801710442101 ENSG00000183520 UTP11L
ENST00000486563 0.191647086646326 0.0570998613630518 -0.176946863870226 ENSG00000183520 UTP11L
ENST00000373014 0.0526797971030739 0.00588348249432955 -0.20536481643247 ENSG00000183520 UTP11L
ENST00000537711 0.0688956678524454 0.00959930210959461 -0.197078499939612 ENSG00000183520 UTP11L
ENST00000488453 0.0431958654726679 0.00407348557601566 -0.233513240470614 ENSG00000183520 UTP11L
ENST00000373001 0.861807386125717 0.751644157324273 -0.0238151123680758 ENSG00000116954 RRAGC
ENST00000474456 0.57010245892425 0.354895650731195 -0.0787646064914169 ENSG00000116954 RRAGC
ENST00000493015 0.478559969710108 0.263970098839268 -0.0895991169082137 ENSG00000116954 RRAGC
ENST00000496778 0.982442184470243 0.966102816741204 0.0040139384483675 ENSG00000116954 RRAGC
ENST00000433671 0.410127521505491 0.203497577323892 0.111684521898501 ENSG00000228436 RP5-864K19.4
ENST00000456813 0.480789887359123 0.266353317403765 0.0894761582168884 ENSG00000228436 RP5-864K19.4
ENST00000397572 0.454963597126148 0.242792680867708 0.0919457674839463 ENSG00000214114 MYCBP
ENST00000494695 0.617930475661755 0.408162753360379 0.0724932833688068 ENSG00000214114 MYCBP
ENST00000495043 0.693069750970493 0.500225358558687 0.0605216006999583 ENSG00000214114 MYCBP
ENST00000489803 0.749265712696826 0.577315335368693 0.0485472495486516 ENSG00000214114 MYCBP
ENST00000454994 0.749986859909779 0.578208924400104 0.048516514907485 ENSG00000131233 GJA9
ENST00000489575 0.749986859909779 0.578208924400104 0.048516514907485 ENSG00000214114 MYCBP
ENST00000465771 0.847002681253346 0.725604628654141 0.0323244971522176 ENSG00000214114 MYCBP
ENST00000462027 0.902822638642943 0.81784791163582 0.0226102845163117 ENSG00000214114 MYCBP
ENST00000372990 0.225021467574482 0.0748981715453521 0.222373187899982 ENSG00000158315 RHBDL2
ENST00000289248 0.211939049586297 0.0679115105382325 0.226148821843828 ENSG00000158315 RHBDL2
ENST00000538156 0.211939049586297 0.0679115105382325 0.226148821843828 ENSG00000158315 RHBDL2
ENST00000372985 0.203198584367602 0.0632643577958541 0.229799607583092 ENSG00000158315 RHBDL2
ENST00000432648 0.0468447937294752 0.00477332046805278 -0.156463902582637 ENSG00000174574 AKIRIN1
ENST00000446189 0.04248966257853 0.00394784339936517 -0.156492991143109 ENSG00000174574 AKIRIN1
ENST00000372984 0.0376935302715598 0.00318679094237806 -0.161012881371454 ENSG00000174574 AKIRIN1
ENST00000531822 0.0957625990956721 0.0174037519517031 -0.129968304521221 ENSG00000174574 AKIRIN1
ENST00000372967 0.872873412162151 0.769166975603344 0.0264481684081753 ENSG00000168653 NDUFS5
ENST00000372969 0.872873412162151 0.769166975603344 0.0264481684081753 ENSG00000168653 NDUFS5
ENST00000545844 0.770813370728807 0.608060622532994 0.0359811401523055 ENSG00000127603 MACF1
ENST00000567887 0.770807082299486 0.607989019563864 0.0359879623888292 ENSG00000127603 MACF1
ENST00000372915 0.77024918801324 0.607109276619536 0.0360774579418308 ENSG00000127603 MACF1
ENST00000539005 0.770811860918525 0.608050542792195 0.0359814774414664 ENSG00000127603 MACF1
ENST00000317713 0.770811860918525 0.608050542792195 0.0359814774414664 ENSG00000127603 MACF1
ENST00000361689 0.77024918801324 0.607109276619536 0.0360774579418308 ENSG00000127603 MACF1
ENST00000524432 0.500470650397187 0.284849982330024 0.0924877937437742 ENSG00000127603 MACF1
ENST00000467673 0.252259818086098 0.0907660011870978 0.178748502868698 ENSG00000127603 MACF1
ENST00000564288 0.938129459417678 0.879592379400737 0.0102743830619171 ENSG00000127603 MACF1
ENST00000494012 0.471347255076585 0.257357894447223 0.109096316968952 ENSG00000127603 MACF1
ENST00000536367 0.445966059349187 0.234492428424836 0.114680383957564 ENSG00000127603 MACF1
ENST00000480624 0.40225610203842 0.196837282154781 0.123161550662044 ENSG00000127603 MACF1
ENST00000469366 0.355210523633006 0.160118768523423 0.128073869767031 ENSG00000127603 MACF1
ENST00000496804 0.869143469169234 0.762833305449152 -0.0204486386174408 ENSG00000127603 MACF1
ENST00000530262 0.949462749917325 0.900766259546939 -0.00842782450658327 ENSG00000127603 MACF1
ENST00000485063 0.560364421791436 0.344155780334584 -0.0924749781093025 ENSG00000127603 MACF1
ENST00000472385 0.677306896347289 0.47930409266985 -0.0641908349600876 ENSG00000127603 MACF1
ENST00000484393 0.994413862745306 0.988633284666768 0.00135724268252566 ENSG00000127603 MACF1
ENST00000476350 0.937397094571687 0.878289558499384 0.0108169319072473 ENSG00000127603 MACF1
ENST00000372925 0.949462749917325 0.900851487925006 0.00844376545514898 ENSG00000127603 MACF1
ENST00000289893 0.970330768265771 0.941059045096611 0.0050377904837891 ENSG00000127603 MACF1
ENST00000530275 0.430577688400357 0.220810216804496 0.132234586098133 ENSG00000255103 KIAA0754
ENST00000482035 0.548751210075205 0.331802174278504 0.0927114707608831 ENSG00000127603 MACF1
ENST00000473843 0.7169597347609 0.531853857070434 0.0642881016344717 ENSG00000127603 MACF1
ENST00000469490 0.712896107666728 0.526543927467845 -0.0517969513266933 ENSG00000127603 MACF1
ENST00000360115 0.965786454610283 0.932464271531869 0.00619771401558701 ENSG00000127603 MACF1
ENST00000497964 0.795732019960487 0.644076607599267 -0.0408007898765902 ENSG00000127603 MACF1
ENST00000446276 0.941236026168416 0.885512033526776 0.0106661895169495 ENSG00000127603 MACF1
ENST00000442046 0.860380449738552 0.748436410889405 0.0233653604864057 ENSG00000127603 MACF1
ENST00000422234 0.108357926919249 0.0216648063989505 0.178222325427106 ENSG00000127603 MACF1
ENST00000462496 0.122356456260996 0.0268916683950083 0.173819078629734 ENSG00000127603 MACF1
ENST00000462103 0.149489649387819 0.0378594026598315 0.177337687804499 ENSG00000127603 MACF1
ENST00000496360 0.899330960190182 0.811383488078111 0.0186469317721815 ENSG00000127603 MACF1
ENST00000497807 0.973886175802413 0.947842654945315 -0.00504043747074257 ENSG00000127603 MACF1
ENST00000458207 0.479847245749584 0.265194647017347 -0.130266700860146 ENSG00000182109 RP11-69E11.4
ENST00000450157 0.830538601806608 0.697573280307236 -0.0438641447666446 ENSG00000182109 RP11-69E11.4
ENST00000431553 0.80462497068246 0.657493600492744 -0.0497396414103275 ENSG00000182109 RP11-69E11.4
ENST00000417869 0.63645545728575 0.429301748921969 -0.0840656942154008 ENSG00000182109 RP11-69E11.4
ENST00000440190 0.681011316999363 0.48361400082399 -0.0701757839310253 ENSG00000182109 RP11-69E11.4
ENST00000427240 0.321678476534388 0.136130408125868 -0.127931445799376 ENSG00000243970 PPIEL
ENST00000482028 0.758120707513968 0.589436708211839 -0.0443991609302331 ENSG00000090621 PABPC4
ENST00000372856 0.117562047290102 0.0250882544241175 -0.106766294343581 ENSG00000090621 PABPC4
ENST00000372857 0.117508954958953 0.025071504008978 -0.106766387681403 ENSG00000090621 PABPC4
ENST00000372858 0.133471050828147 0.0312322074241191 -0.108272568059172 ENSG00000090621 PABPC4
ENST00000372862 0.128865094780848 0.0294530106616435 -0.110308962814916 ENSG00000090621 PABPC4
ENST00000468476 0.184271382314807 0.0533230175053175 -0.139848371966148 ENSG00000090621 PABPC4
ENST00000437136 0.220464570078747 0.072463636626243 -0.131117538627621 ENSG00000090621 PABPC4
ENST00000492468 0.389906690759289 0.186692936099647 -0.103893907933269 ENSG00000090621 PABPC4
ENST00000530186 0.156318693649636 0.0407804355086109 -0.180544952292451 ENSG00000090621 PABPC4
ENST00000421687 0.0554370370206955 0.00643818353554538 -0.145840037306785 ENSG00000090621 PABPC4
ENST00000484555 0.323972583138365 0.137657899985001 -0.131794093822934 ENSG00000090621 PABPC4
ENST00000525045 0.0745183858062721 0.0110138858239234 -0.171245533560953 ENSG00000090621 PABPC4
ENST00000527718 0.0146694076759567 0.000564832586429801 -0.190573879697025 ENSG00000090621 PABPC4
ENST00000477556 0.111747336829327 0.0229079696558535 -0.181709202208799 ENSG00000090621 PABPC4
ENST00000461578 0.143445479046718 0.035195871756672 -0.171141335806867 ENSG00000090621 PABPC4
ENST00000483770 0.130876197758279 0.0302238441623271 -0.172572151327957 ENSG00000090621 PABPC4
ENST00000525669 0.0156830807017938 0.000649385539540231 -0.20360451369502 ENSG00000090621 PABPC4
ENST00000470443 0.148757491643528 0.0375565298931579 -0.109867810339584 ENSG00000090621 PABPC4
ENST00000415255 0.0969694559196373 0.0178467275130585 -0.12944319170764 ENSG00000228060 RP11-69E11.8
ENST00000513632 0.0207309518054013 0.00109179474728739 -0.202034752222606 ENSG00000090621 PABPC4
ENST00000525751 0.169318263099852 0.0465346808082992 -0.14273781790951 ENSG00000090621 PABPC4
ENST00000474378 0.219618151331294 0.0720402394227735 -0.118371992933009 ENSG00000090621 PABPC4
ENST00000529216 0.179775262815486 0.0513590299706041 -0.137389273208704 ENSG00000090621 PABPC4
ENST00000492519 0.560117533083862 0.343932498462251 -0.0752084769582616 ENSG00000090621 PABPC4
ENST00000451091 0.720200377874364 0.536060028947608 -0.0407315166957275 ENSG00000090621 PABPC4
ENST00000531243 0.586111287458229 0.372268586799217 -0.0679382375698115 ENSG00000090621 PABPC4
ENST00000470018 0.169941375048746 0.0467859082072207 -0.194990202393855 ENSG00000084072 PPIE
ENST00000485507 0.247546380695834 0.0879049706767628 -0.179903035496809 ENSG00000084072 PPIE
ENST00000324379 0.779616525249115 0.621161501973573 -0.0386357584842958 ENSG00000084072 PPIE
ENST00000356511 0.64101717401556 0.434711129162013 -0.0613307440449531 ENSG00000084072 PPIE
ENST00000456578 0.233551794937236 0.0797081945560663 -0.185800098166236 ENSG00000084072 PPIE
ENST00000495526 0.779616525249115 0.621161501973573 -0.0386357584842958 ENSG00000084072 PPIE
ENST00000482751 0.779616525249115 0.621161501973573 -0.0386357584842958 ENSG00000084072 PPIE
ENST00000372830 0.64101717401556 0.434711129162013 -0.0613307440449531 ENSG00000084072 PPIE
ENST00000497370 0.553961805473813 0.33704804977524 -0.0778748895516475 ENSG00000084072 PPIE
ENST00000372835 0.711440552288923 0.524432125084938 -0.0502561753785787 ENSG00000084072 PPIE
ENST00000470213 0.519977043698611 0.303410347633904 -0.0832674319521517 ENSG00000084072 PPIE
ENST00000474804 0.413460137368251 0.20620043263209 -0.104385950535756 ENSG00000084072 PPIE
ENST00000475350 0.779616525249115 0.621161501973573 -0.0386357584842958 ENSG00000084072 PPIE
ENST00000480169 0.156099530387783 0.0407034592717607 -0.188386505607048 ENSG00000084072 PPIE
ENST00000441669 0.848992429550213 0.729237784440333 -0.0273324848203176 ENSG00000043514 TRIT1
ENST00000462797 0.848992429550213 0.729237784440333 -0.0273324848203176 ENSG00000043514 TRIT1
ENST00000316891 0.848992429550213 0.729237784440333 -0.0273324848203176 ENSG00000043514 TRIT1
ENST00000372818 0.848992429550213 0.729237784440333 -0.0273324848203176 ENSG00000043514 TRIT1
ENST00000495175 0.788651800949532 0.633673418837618 -0.0373112399949751 ENSG00000043514 TRIT1
ENST00000491865 0.791967981183681 0.638356257625602 -0.0367654079335475 ENSG00000043514 TRIT1
ENST00000537223 0.734985656212553 0.55768492346606 -0.0470221863159736 ENSG00000043514 TRIT1
ENST00000537440 0.734985656212553 0.55768492346606 -0.0470221863159736 ENSG00000043514 TRIT1
ENST00000541099 0.734985656212553 0.55768492346606 -0.0470221863159736 ENSG00000043514 TRIT1
ENST00000545233 0.734985656212553 0.55768492346606 -0.0470221863159736 ENSG00000043514 TRIT1
ENST00000465417 0.107751984634607 0.0214590460347711 -0.22600794842012 ENSG00000043514 TRIT1
ENST00000492612 0.993886941027095 0.987755232345512 -0.00132806682340772 ENSG00000043514 TRIT1
ENST00000489945 0.986191304925228 0.97290127129449 0.00303284492785961 ENSG00000043514 TRIT1
ENST00000486825 0.950759434488326 0.903340968262606 0.0111175877628744 ENSG00000043514 TRIT1
ENST00000469476 0.45133569153995 0.239592677040523 -0.123970696421197 ENSG00000043514 TRIT1
ENST00000544981 0.666243932551866 0.466197163584863 0.0703661723590149 ENSG00000043514 TRIT1
ENST00000372811 0.0406562043984381 0.0036273559518291 -0.219125786344154 ENSG00000168389 MFSD2A
ENST00000420632 0.0388972033307948 0.00338602200619739 -0.219951677678025 ENSG00000168389 MFSD2A
ENST00000434861 0.0431364851665113 0.0040590617744728 -0.232607325850839 ENSG00000168389 MFSD2A
ENST00000372809 0.0406562043984381 0.0036273559518291 -0.219125786344154 ENSG00000168389 MFSD2A
ENST00000483824 0.0406562043984381 0.0036273559518291 -0.219125786344154 ENSG00000168389 MFSD2A
ENST00000469745 0.0723621473672203 0.0104607302515947 -0.222165336348727 ENSG00000168389 MFSD2A
ENST00000438210 0.303690425201343 0.123772811848648 -0.186692713112791 ENSG00000228477 RP3-342P20.2
ENST00000480630 0.0904415364657375 0.0156237916186836 -0.19571912873774 ENSG00000168389 MFSD2A
ENST00000491515 0.239064166820387 0.0828390778014462 -0.150308286849442 ENSG00000168389 MFSD2A
ENST00000459917 0.269519293543046 0.101372668895059 -0.149869072017096 ENSG00000168389 MFSD2A
ENST00000481612 0.328709681164624 0.141141466879294 -0.140290408902486 ENSG00000168389 MFSD2A
ENST00000372797 0.923086097085163 0.853310163987153 -0.0108159942766297 ENSG00000131236 CAP1
ENST00000372802 0.927343243782507 0.860464341517512 -0.0102815232163302 ENSG00000131236 CAP1
ENST00000449311 0.991694566828993 0.983838133707709 0.00128224148569141 ENSG00000131236 CAP1
ENST00000421589 0.983766319922887 0.968474388389081 0.00245268677080294 ENSG00000131236 CAP1
ENST00000414893 0.991194422967403 0.982930468911666 -0.00129129878813334 ENSG00000131236 CAP1
ENST00000414281 0.984186807092176 0.969239806181864 0.00239580198607673 ENSG00000131236 CAP1
ENST00000420216 0.965102873665829 0.930643186852252 0.00540269010940217 ENSG00000131236 CAP1
ENST00000372792 0.902412179837502 0.817105933447368 -0.0142207617182754 ENSG00000131236 CAP1
ENST00000372798 0.945560641218952 0.893198057726214 -0.00808572873282584 ENSG00000131236 CAP1
ENST00000340450 0.924186213502603 0.855315195653562 -0.0106660591134659 ENSG00000131236 CAP1
ENST00000372805 0.901451534759905 0.815275285674299 -0.0137250796679669 ENSG00000131236 CAP1
ENST00000435719 0.915733628850068 0.840441523708102 0.0122478437639122 ENSG00000131236 CAP1
ENST00000427843 0.97522165105318 0.950469432898148 0.00381367694018068 ENSG00000131236 CAP1
ENST00000417287 0.977728060224319 0.956260842038163 0.00340688165493432 ENSG00000131236 CAP1
ENST00000424977 0.985192741482603 0.971298385952803 0.00223941372680552 ENSG00000131236 CAP1
ENST00000446031 0.95673373012908 0.914611721431429 0.00791431852360385 ENSG00000131236 CAP1
ENST00000479759 0.845657293329646 0.723428130819051 -0.0238742726191385 ENSG00000131236 CAP1
ENST00000461993 0.878514069304629 0.777825038943934 -0.0184657327402912 ENSG00000131236 CAP1
ENST00000494114 0.942255908705057 0.887296956858494 0.0101632317188951 ENSG00000131236 CAP1
ENST00000433473 0.944767647975039 0.891395188870274 -0.00792546460929608 ENSG00000131238 PPT1
ENST00000529905 0.918030075933982 0.84411320881193 -0.0114245955710933 ENSG00000131238 PPT1
ENST00000530704 0.550372610240649 0.33343626264689 -0.0609752287343091 ENSG00000131238 PPT1
ENST00000372775 0.876541427864294 0.774895857179968 0.0229285494549679 ENSG00000131238 PPT1
ENST00000449045 0.549870302131605 0.332897926582191 -0.0607123597274817 ENSG00000131238 PPT1
ENST00000439754 0.844436390575912 0.720988915850763 0.0247791459139807 ENSG00000131238 PPT1
ENST00000530076 0.666243932551866 0.466143577869035 0.0610471518142409 ENSG00000131238 PPT1
ENST00000527311 0.590722925184318 0.377112137353391 -0.0623236279346971 ENSG00000131238 PPT1
ENST00000372779 0.254137711317314 0.091986375179638 -0.129438745492606 ENSG00000131238 PPT1
ENST00000526547 0.254828865178002 0.0923868337570568 -0.157799821420304 ENSG00000131238 PPT1
ENST00000372771 0.0262261712166119 0.00165580718433255 0.150931688858047 ENSG00000117000 RLF
ENST00000372759 0.662505232412802 0.461410353778454 0.0409093002380976 ENSG00000084073 ZMPSTE24
ENST00000479131 0.497077068109861 0.281471677046048 -0.094598672030554 ENSG00000084073 ZMPSTE24
ENST00000472583 0.930731799997187 0.866248801607198 0.0124956392508394 ENSG00000084073 ZMPSTE24
ENST00000474142 0.424993750279013 0.215687342302398 -0.136577595408071 ENSG00000084073 ZMPSTE24
ENST00000435168 0.706602982070801 0.517920883260479 0.0424581295675891 ENSG00000084070 SMAP2
ENST00000372718 0.908406529224614 0.827913485444062 0.00897010528296921 ENSG00000084070 SMAP2
ENST00000372708 0.901110003051073 0.814415651757741 0.0105781918508295 ENSG00000084070 SMAP2
ENST00000539317 0.992708259010041 0.985553543012425 0.000919634225315606 ENSG00000084070 SMAP2
ENST00000487871 0.887968012729523 0.792861573139022 0.0185974287266475 ENSG00000084070 SMAP2
ENST00000372706 0.568727745857593 0.353543877224545 0.0838179227263613 ENSG00000187815 ZFP69
ENST00000372705 0.601575262035225 0.389180721135614 0.0791370423708507 ENSG00000187815 ZFP69
ENST00000450713 0.0712473629687014 0.0101685873734087 0.252575474168632 ENSG00000238287 RP11-656D10.3
ENST00000358527 0.819815242803582 0.681184615708034 -0.0422721937944146 ENSG00000164002 EXO5
ENST00000372703 0.819815242803582 0.681184615708034 -0.0422721937944146 ENSG00000164002 EXO5
ENST00000420209 0.846133359226891 0.724254951167399 -0.037200198361038 ENSG00000164002 EXO5
ENST00000296380 0.861745903792969 0.751549657474898 -0.0325799881071836 ENSG00000164002 EXO5
ENST00000418186 0.858203062140612 0.744878455201197 -0.0344040099620011 ENSG00000164002 EXO5
ENST00000443729 0.823167070449749 0.686165258121124 -0.0429631491817616 ENSG00000164002 EXO5
ENST00000419161 0.823167070449749 0.686165258121124 -0.0429631491817616 ENSG00000164002 EXO5
ENST00000467203 0.00951176867409628 0.000244000863180381 0.266961112172994 ENSG00000066136 NFYC
ENST00000424419 0.0135562992841161 0.000487737883328053 0.2409985404933 ENSG00000066136 NFYC
ENST00000427410 0.0203386077502943 0.0010467400815236 0.213209817197905 ENSG00000066136 NFYC
ENST00000447388 0.0226864892162294 0.00128769727877713 0.206701227883155 ENSG00000066136 NFYC
ENST00000425457 0.020186572637541 0.00103053526449404 0.213034897902208 ENSG00000066136 NFYC
ENST00000453631 0.00794138389674345 0.00016667034170614 0.278669203847981 ENSG00000066136 NFYC
ENST00000456393 0.0227081147910808 0.00129210491751639 0.206729547967502 ENSG00000066136 NFYC
ENST00000372654 0.0205621722681651 0.00106769162190379 0.213789923508212 ENSG00000066136 NFYC
ENST00000534399 0.00949520623843302 0.000241984429840829 0.290277419547528 ENSG00000066136 NFYC
ENST00000372653 0.0207309518054013 0.00109159581427637 0.215709485646209 ENSG00000066136 NFYC
ENST00000372669 0.0129612759083547 0.000450486468642969 0.247053445724323 ENSG00000066136 NFYC
ENST00000372652 0.0623676722832573 0.00799391911054689 0.148267145519474 ENSG00000066136 NFYC
ENST00000372651 0.0496779610389207 0.00530933996296867 0.159293903848822 ENSG00000066136 NFYC
ENST00000531464 0.27517382860404 0.10497273258205 0.121097931202355 ENSG00000066136 NFYC
ENST00000440226 0.837012999675724 0.708128170866596 0.0212398257133519 ENSG00000066136 NFYC
ENST00000525290 0.218500277567384 0.0715005232654082 0.137502688272178 ENSG00000066136 NFYC
ENST00000530965 0.242471427483613 0.0846991914173945 0.135346591292356 ENSG00000066136 NFYC
ENST00000416859 0.509588010051038 0.293743571533686 0.0765993380947486 ENSG00000066136 NFYC
ENST00000308733 0.98034289996095 0.961486238631873 0.00282017944210682 ENSG00000066136 NFYC
ENST00000414185 0.378191289762484 0.177272460966198 -0.0848693539038667 ENSG00000066136 NFYC
ENST00000525349 0.264912715379854 0.0984279725266293 -0.130402788359857 ENSG00000066136 NFYC
ENST00000488635 0.58405260903657 0.369599365955829 -0.0758971131194855 ENSG00000066136 NFYC
ENST00000496608 0.497135437463193 0.281542683978584 -0.0880024747928995 ENSG00000066136 NFYC
ENST00000372621 0.351739511870127 0.157487373179518 -0.103620369810306 ENSG00000171793 CTPS1
ENST00000541520 0.307504265941083 0.126330715404149 -0.110678216528899 ENSG00000171793 CTPS1
ENST00000470271 0.160177312692376 0.0424871254704909 -0.204383243190741 ENSG00000171793 CTPS1
ENST00000475060 0.21516157739666 0.0697008583249957 -0.195004100204085 ENSG00000171793 CTPS1
ENST00000479480 0.301721415199204 0.122542358487465 -0.138460923658606 ENSG00000171793 CTPS1
ENST00000543104 0.343466367072056 0.151656255854483 -0.124718016315372 ENSG00000171793 CTPS1
ENST00000372616 0.352245756444209 0.157880579135514 -0.105784758527745 ENSG00000171793 CTPS1
ENST00000480420 0.998809130462604 0.997757542307999 -0.000256170233902063 ENSG00000171793 CTPS1
ENST00000463285 0.788613030839423 0.633621375988078 -0.0445499033033883 ENSG00000171793 CTPS1
ENST00000486889 0.89954650231265 0.81169187431353 0.0236825631160355 ENSG00000171793 CTPS1
ENST00000497210 0.348893228396255 0.155436483611948 -0.149342653482995 ENSG00000171793 CTPS1
ENST00000464283 0.243589991162667 0.0853482434738856 -0.146168000091959 ENSG00000171793 CTPS1
ENST00000463423 0.216166024524501 0.0702406981371386 -0.156717940757564 ENSG00000171793 CTPS1
ENST00000498694 0.180146484622534 0.0515384069646314 -0.164685660347614 ENSG00000171793 CTPS1
ENST00000372611 0.792204784329641 0.638675342717406 0.0525379657212885 ENSG00000171790 SLFNL1
ENST00000359345 0.569915482529878 0.354688407398535 0.101197418381797 ENSG00000171790 SLFNL1
ENST00000456518 0.0489413662451325 0.00514807284284757 0.212684844484023 ENSG00000010803 SCMH1
ENST00000397174 0.0490137891063768 0.00516487931979601 0.211195157128483 ENSG00000010803 SCMH1
ENST00000402904 0.0490137891063768 0.00516487931979601 0.211195157128483 ENSG00000010803 SCMH1
ENST00000361191 0.0489446258869912 0.00515138264801504 0.211367529716924 ENSG00000010803 SCMH1
ENST00000361705 0.0489446258869912 0.00515138264801504 0.211367529716924 ENSG00000010803 SCMH1
ENST00000397171 0.0489446258869912 0.00515138264801504 0.211367529716924 ENSG00000010803 SCMH1
ENST00000372597 0.0464295298511503 0.00467173565484118 0.217898541505765 ENSG00000010803 SCMH1
ENST00000372596 0.0464295298511503 0.00467173565484118 0.217898541505765 ENSG00000010803 SCMH1
ENST00000337495 0.0464295298511503 0.00467173565484118 0.217898541505765 ENSG00000010803 SCMH1
ENST00000326197 0.0467592015663757 0.00475475263973225 0.214566636371893 ENSG00000010803 SCMH1
ENST00000372595 0.0441986430628616 0.00427164864860632 0.214937387386431 ENSG00000010803 SCMH1
ENST00000472037 0.59733888037895 0.384183503023221 0.0780205509717729 ENSG00000010803 SCMH1
ENST00000460215 0.956699713337482 0.914479069377259 0.00993095503853139 ENSG00000010803 SCMH1
ENST00000498793 0.979169838339597 0.958989061765331 0.00469711963114504 ENSG00000010803 SCMH1
ENST00000489421 0.872710451961188 0.768912675242079 -0.0261560864797804 ENSG00000010803 SCMH1
ENST00000482530 0.459926079387907 0.247006138341635 0.107675339678356 ENSG00000010803 SCMH1
ENST00000488592 0.197777525558794 0.0603335715898929 0.199357012400045 ENSG00000010803 SCMH1
ENST00000372583 0.113904211765503 0.0237454777589054 0.179165177907318 ENSG00000127124 HIVEP3
ENST00000372584 0.113765546460387 0.0236929561230032 0.179218984563753 ENSG00000127124 HIVEP3
ENST00000247584 0.103783906670681 0.0201164418015927 0.178553878274403 ENSG00000127124 HIVEP3
ENST00000460604 0.614475617814864 0.403994614045581 0.0709232311823726 ENSG00000127124 HIVEP3
ENST00000429157 0.105709143546283 0.0207449226789206 0.179122624150193 ENSG00000127124 HIVEP3
ENST00000491442 0.0540912574966971 0.00616695695059953 0.320987848854005 ENSG00000127124 HIVEP3
ENST00000489103 0.121779624015225 0.0266751745182092 0.273494877534227 ENSG00000127124 HIVEP3
ENST00000372571 0.0622588761650509 0.00796848712557831 -0.175559101844723 ENSG00000198815 FOXJ3
ENST00000372572 0.0808392870743987 0.0125935115766475 0.128998101205554 ENSG00000198815 FOXJ3
ENST00000372573 0.0763438099954737 0.0114606392965829 0.129847357586644 ENSG00000198815 FOXJ3
ENST00000361346 0.0785937055745344 0.0120041240611489 0.129367436168712 ENSG00000198815 FOXJ3
ENST00000361776 0.0785937055745344 0.0120041240611489 0.129367436168712 ENSG00000198815 FOXJ3
ENST00000545068 0.095070174971123 0.0171792435457171 0.123608327760512 ENSG00000198815 FOXJ3
ENST00000445886 0.00805055520127899 0.000171839499037886 0.269447302835666 ENSG00000198815 FOXJ3
ENST00000422278 0.38895616416901 0.18601880805117 0.120475108605315 ENSG00000198815 FOXJ3
ENST00000454417 0.172269297041892 0.0478697992437381 0.222541703914112 ENSG00000198815 FOXJ3
ENST00000372562 0.900993792448139 0.814183377426889 -0.0178294190803928 ENSG00000127125 PPCS
ENST00000455780 0.884598451027774 0.787134809437306 -0.0208331280783849 ENSG00000127125 PPCS
ENST00000372560 0.734463675430802 0.556806729673198 -0.0631992870535773 ENSG00000127125 PPCS
ENST00000472013 0.883877056862601 0.785987861377138 -0.0209039964432028 ENSG00000127125 PPCS
ENST00000372561 0.883877056862601 0.785987861377138 -0.0209039964432028 ENSG00000127125 PPCS
ENST00000372556 0.883877056862601 0.785987861377138 -0.0209039964432028 ENSG00000127125 PPCS
ENST00000471420 0.97298232816175 0.946368313973234 0.00491387388177725 ENSG00000127125 PPCS
ENST00000482168 0.991910293666129 0.984105417805677 -0.00161022134104309 ENSG00000127125 PPCS
ENST00000469615 0.874036338281092 0.771071317547728 0.0290697814484434 ENSG00000127125 PPCS
ENST00000428554 0.0223350990811696 0.00125407874624327 0.328589137619989 ENSG00000186409 CCDC30
ENST00000477155 0.0223350990811696 0.00125407874624327 0.328589137619989 ENSG00000186409 CCDC30
ENST00000507855 0.0528921419732638 0.00593307996828467 0.287784591085499 ENSG00000186409 CCDC30
ENST00000471390 0.039104140734346 0.00341357440622477 0.331811528601973 ENSG00000186409 CCDC30
ENST00000342022 0.0451529844197659 0.00442278378514092 0.323095922276518 ENSG00000186409 CCDC30
ENST00000340612 0.0373612583457627 0.00312528619248786 0.339161474033286 ENSG00000186409 CCDC30
ENST00000390640 0.037503326897809 0.00315360432365626 0.341249813517424 ENSG00000186409 CCDC30
ENST00000304979 0.0554135428820272 0.00643481603383397 -0.21464659686068 ENSG00000171960 PPIH
ENST00000372550 0.251090953024732 0.0900680378590759 -0.144800562066022 ENSG00000171960 PPIH
ENST00000440068 0.264733774505554 0.0983219248080028 -0.13849694564803 ENSG00000171960 PPIH
ENST00000372549 0.150295020176754 0.038176744703798 -0.209710569730166 ENSG00000171960 PPIH
ENST00000455203 0.147056437405495 0.0368090480675715 -0.169612848427965 ENSG00000171960 PPIH
ENST00000436387 0.250921296821871 0.0899888411997531 -0.181667994429348 ENSG00000171960 PPIH
ENST00000461351 0.126731260307967 0.0285780321884996 -0.197011427511721 ENSG00000171960 PPIH
ENST00000321358 0.319036214886423 0.134255732096165 -0.082012022185657 ENSG00000065978 YBX1
ENST00000332220 0.451327919148647 0.239576036793499 -0.0720898344861821 ENSG00000065978 YBX1
ENST00000436427 0.38711873342863 0.184334746842457 -0.0746945484732504 ENSG00000065978 YBX1
ENST00000467957 0.556274235790149 0.339827762577768 -0.0593654084121628 ENSG00000065978 YBX1
ENST00000397054 0.426711275561229 0.217198169333317 -0.110797198157156 ENSG00000117385 LEPRE1
ENST00000460031 0.430354026845185 0.220631003084518 -0.110014126669961 ENSG00000117385 LEPRE1
ENST00000236040 0.430354026845185 0.220631003084518 -0.110014126669961 ENSG00000117385 LEPRE1
ENST00000495874 0.430354026845185 0.220631003084518 -0.110014126669961 ENSG00000117385 LEPRE1
ENST00000296388 0.430354026845185 0.220631003084518 -0.110014126669961 ENSG00000117385 LEPRE1
ENST00000431412 0.483121339280176 0.268383922043704 -0.129111105357361 ENSG00000117385 LEPRE1
ENST00000372525 0.79939514876064 0.649975236328835 0.0434725750710403 ENSG00000164008 C1orf50
ENST00000464081 0.364588835973516 0.167036998699553 0.10971652477579 ENSG00000164008 C1orf50
ENST00000603943 0.44349581289897 0.23230916100134 0.0949999311652649 ENSG00000164008 C1orf50
ENST00000536543 0.345398892807611 0.152955652593439 0.113914618199263 ENSG00000164008 C1orf50
ENST00000372521 0.875547108639184 0.773491823990958 -0.0327220648445229 ENSG00000177868 CCDC23
ENST00000537227 0.929008946083282 0.863531159712966 -0.0197382199253286 ENSG00000177868 CCDC23
ENST00000487556 0.2678582584218 0.100251477609469 -0.1231088937549 ENSG00000164010 ERMAP
ENST00000372517 0.2678582584218 0.100251477609469 -0.1231088937549 ENSG00000164010 ERMAP
ENST00000372514 0.344044949122331 0.15200507805955 -0.124730990115355 ENSG00000164010 ERMAP
ENST00000328249 0.254993919996808 0.0924962377755436 -0.158534070011421 ENSG00000164010 ERMAP
ENST00000414798 0.13805451338506 0.0330336161393857 -0.210545503630008 ENSG00000228192 RP11-342M1.3
ENST00000416809 0.238664820229931 0.0826140740185597 -0.174981688754021 ENSG00000228192 RP11-342M1.3
ENST00000372508 0.266226250256785 0.0992753321634915 -0.172668367970851 ENSG00000164011 ZNF691
ENST00000372507 0.266226250256785 0.0992753321634915 -0.172668367970851 ENSG00000164011 ZNF691
ENST00000372506 0.266226250256785 0.0992753321634915 -0.172668367970851 ENSG00000164011 ZNF691
ENST00000397044 0.343349286168973 0.15150557479711 -0.150725042620122 ENSG00000164011 ZNF691
ENST00000372504 0.266226250256785 0.0992753321634915 -0.172668367970851 ENSG00000164011 ZNF691
ENST00000426263 0.691384840897829 0.497641573783103 0.0554214669519435 ENSG00000117394 SLC2A1
ENST00000475162 0.770811860918525 0.608050116779302 0.0463670441398315 ENSG00000117394 SLC2A1
ENST00000415851 0.936507173516535 0.876434640142345 0.0150395890760672 ENSG00000117394 SLC2A1
ENST00000372500 0.983618712770549 0.968147231368545 -0.00396149762694033 ENSG00000117394 SLC2A1
ENST00000431635 0.185541282439333 0.0539275638321621 -0.152034520271076 ENSG00000117395 EBNA1BP2
ENST00000236051 0.186731599697969 0.0545737408928404 -0.15180378171096 ENSG00000117395 EBNA1BP2
ENST00000463906 0.249604683711357 0.0891626223774384 -0.15637228120506 ENSG00000117395 EBNA1BP2
ENST00000491223 0.432604023640472 0.222572719836058 -0.106147934150644 ENSG00000117395 EBNA1BP2
ENST00000472982 0.394510370252672 0.190112708578253 -0.117230998315547 ENSG00000117395 EBNA1BP2
ENST00000483082 0.507899600547992 0.291996967581189 -0.0948864697917276 ENSG00000117395 EBNA1BP2
ENST00000461557 0.2691755671552 0.101138411921114 -0.151617580781345 ENSG00000117395 EBNA1BP2
ENST00000372458 0.0441566205622878 0.00426117691618953 -0.210722128092157 ENSG00000066322 ELOVL1
ENST00000413844 0.0441613980400708 0.0042628463791051 -0.210487664303554 ENSG00000066322 ELOVL1
ENST00000468865 0.0900730622397941 0.0154819416018676 -0.188738567043445 ENSG00000066322 ELOVL1
ENST00000464204 0.0403107871844588 0.00358119772675881 -0.214321184204153 ENSG00000066322 ELOVL1
ENST00000470968 0.040706761314732 0.0036374996359217 -0.212486092603238 ENSG00000066322 ELOVL1
ENST00000487209 0.0468516146052155 0.00477544488894529 -0.210862919735076 ENSG00000066322 ELOVL1
ENST00000470769 0.0483872103329001 0.0050427146165572 -0.216521125043845 ENSG00000066322 ELOVL1
ENST00000497569 0.0466804434619055 0.00472575028427857 -0.21874175952898 ENSG00000066322 ELOVL1
ENST00000482302 0.0489413662451325 0.00514821770437624 -0.217222350774563 ENSG00000066322 ELOVL1
ENST00000497050 0.0591365525326359 0.00723130149514601 -0.212101921494211 ENSG00000066322 ELOVL1
ENST00000478481 0.16864128220919 0.0462412925617532 -0.1801716700095 ENSG00000066322 ELOVL1
ENST00000479439 0.0355796114989549 0.00286260003030753 -0.248489498789515 ENSG00000066322 ELOVL1
ENST00000465321 0.0430804031514824 0.00404706672193139 -0.231005951248678 ENSG00000066322 ELOVL1
ENST00000479686 0.0430710622575163 0.0040427007525315 -0.237668936903368 ENSG00000066322 ELOVL1
ENST00000496932 0.0440088392201253 0.00422975521279871 -0.237145970966397 ENSG00000066322 ELOVL1
ENST00000290663 0.992404431618102 0.985068800714861 0.00144425153601112 ENSG00000159479 MED8
ENST00000372457 0.975932979973043 0.952147832203295 0.00465034159081293 ENSG00000159479 MED8
ENST00000372455 0.957988073976983 0.917500213427551 -0.00827282775442854 ENSG00000159479 MED8
ENST00000436713 0.902794933663824 0.817760350092177 0.0199845438629214 ENSG00000229431 RP1-92O14.6
ENST00000460803 0.997207359624922 0.994240507313023 0.000731993375538048 ENSG00000159479 MED8
ENST00000473560 0.923400777758445 0.85385248024157 0.0166886607628301 ENSG00000159479 MED8
ENST00000310739 0.381309693206369 0.179815938951328 0.103939101157632 ENSG00000198198 SZT2
ENST00000372450 0.381309693206369 0.179815938951328 0.103939101157632 ENSG00000198198 SZT2
ENST00000357658 0.333820237626455 0.144891136807799 0.107561521372526 ENSG00000198198 SZT2
ENST00000406439 0.26433009841056 0.0980927477219289 0.111005524900541 ENSG00000198198 SZT2
ENST00000562955 0.944889082353081 0.891644882434713 -0.00638037659631386 ENSG00000198198 SZT2
ENST00000470139 0.9381543070072 0.879626495008434 0.0115218465157535 ENSG00000198198 SZT2
ENST00000372442 0.293581526874032 0.117012134889494 -0.0941259409300039 ENSG00000198198 SZT2
ENST00000460536 0.371756152164392 0.172459907348201 -0.114997412912744 ENSG00000198198 SZT2
ENST00000372396 0.756930688271933 0.587691566858198 -0.0293347244839193 ENSG00000066135 KDM4A
ENST00000463151 0.790816023761538 0.636780258898925 0.039925658459836 ENSG00000066135 KDM4A
ENST00000485249 0.861387522564189 0.750771370770158 0.0293427513694225 ENSG00000066135 KDM4A
ENST00000398804 0.177549836401383 0.0503178668719343 -0.18813159059648 ENSG00000236200 KDM4A-AS1
ENST00000439057 0.115767103288914 0.0243727946302463 -0.225838257499171 ENSG00000236200 KDM4A-AS1
ENST00000418149 0.0490303769809572 0.00516775808489528 -0.324514111099515 ENSG00000236200 KDM4A-AS1
ENST00000532911 0.0175088357520435 0.000802331291714583 0.310797417054905 ENSG00000126091 ST3GAL3
ENST00000489897 0.407691407174287 0.201479210557982 0.111766752219843 ENSG00000126091 ST3GAL3
ENST00000372374 0.422638420502777 0.213846983600902 0.107856015419141 ENSG00000126091 ST3GAL3
ENST00000372375 0.422638420502777 0.213846983600902 0.107856015419141 ENSG00000126091 ST3GAL3
ENST00000545417 0.422638420502777 0.213846983600902 0.107856015419141 ENSG00000126091 ST3GAL3
ENST00000372377 0.422638420502777 0.213846983600902 0.107856015419141 ENSG00000126091 ST3GAL3
ENST00000361392 0.422638420502777 0.213846983600902 0.107856015419141 ENSG00000126091 ST3GAL3
ENST00000361400 0.422638420502777 0.213846983600902 0.107856015419141 ENSG00000126091 ST3GAL3
ENST00000353126 0.422638420502777 0.213846983600902 0.107856015419141 ENSG00000126091 ST3GAL3
ENST00000530154 0.333423019702716 0.144641718884159 0.128003832274351 ENSG00000126091 ST3GAL3
ENST00000262915 0.422638420502777 0.213846983600902 0.107856015419141 ENSG00000126091 ST3GAL3
ENST00000330208 0.422638420502777 0.213846983600902 0.107856015419141 ENSG00000126091 ST3GAL3
ENST00000335430 0.422638420502777 0.213846983600902 0.107856015419141 ENSG00000126091 ST3GAL3
ENST00000351035 0.422638420502777 0.213846983600902 0.107856015419141 ENSG00000126091 ST3GAL3
ENST00000479383 0.0188253195886732 0.000912849337742693 0.308811174179882 ENSG00000126091 ST3GAL3
ENST00000347631 0.408256600228379 0.202014468919945 0.111655558859946 ENSG00000126091 ST3GAL3
ENST00000484868 0.0458965099220901 0.00456144777073686 0.273435214865348 ENSG00000126091 ST3GAL3
ENST00000461066 0.0183525244603867 0.000870664517516904 0.309874619756097 ENSG00000126091 ST3GAL3
ENST00000533997 0.502768686910653 0.287370934931772 0.0959130607822634 ENSG00000126091 ST3GAL3
ENST00000469715 0.502768686910653 0.287370934931772 0.0959130607822634 ENSG00000126091 ST3GAL3
ENST00000490541 0.502768686910653 0.287370934931772 0.0959130607822634 ENSG00000126091 ST3GAL3
ENST00000528371 0.502768686910653 0.287370934931772 0.0959130607822634 ENSG00000126091 ST3GAL3
ENST00000530581 0.502768686910653 0.287370934931772 0.0959130607822634 ENSG00000126091 ST3GAL3
ENST00000531816 0.502768686910653 0.287370934931772 0.0959130607822634 ENSG00000126091 ST3GAL3
ENST00000531993 0.502768686910653 0.287370934931772 0.0959130607822634 ENSG00000126091 ST3GAL3
ENST00000533212 0.502768686910653 0.287370934931772 0.0959130607822634 ENSG00000126091 ST3GAL3
ENST00000533933 0.502768686910653 0.287370934931772 0.0959130607822634 ENSG00000126091 ST3GAL3
ENST00000372369 0.502768686910653 0.287370934931772 0.0959130607822634 ENSG00000126091 ST3GAL3
ENST00000372372 0.502768686910653 0.287370934931772 0.0959130607822634 ENSG00000126091 ST3GAL3
ENST00000372368 0.502768686910653 0.287370934931772 0.0959130607822634 ENSG00000126091 ST3GAL3
ENST00000372367 0.502768686910653 0.287370934931772 0.0959130607822634 ENSG00000126091 ST3GAL3
ENST00000372366 0.502768686910653 0.287370934931772 0.0959130607822634 ENSG00000126091 ST3GAL3
ENST00000372365 0.502768686910653 0.287370934931772 0.0959130607822634 ENSG00000126091 ST3GAL3
ENST00000361746 0.502768686910653 0.287370934931772 0.0959130607822634 ENSG00000126091 ST3GAL3
ENST00000332628 0.502768686910653 0.287370934931772 0.0959130607822634 ENSG00000126091 ST3GAL3
ENST00000531451 0.498924317902913 0.28333824446787 0.0967398829448324 ENSG00000126091 ST3GAL3
ENST00000372362 0.498924317902913 0.28333824446787 0.0967398829448324 ENSG00000126091 ST3GAL3
ENST00000361812 0.498924317902913 0.28333824446787 0.0967398829448324 ENSG00000126091 ST3GAL3
ENST00000461375 0.928090845311044 0.86213194543268 0.0173790982828431 ENSG00000126091 ST3GAL3
ENST00000490502 0.0655450293832922 0.00875188421353283 -0.282530238123899 ENSG00000126091 ST3GAL3
ENST00000372343 0.202455341523721 0.0629232266051724 -0.140004561249459 ENSG00000117408 IPO13
ENST00000489773 0.601844306244218 0.389511311447693 -0.0826621713183481 ENSG00000117408 IPO13
ENST00000471934 0.0601966702577483 0.00748992102154305 -0.264994032043246 ENSG00000132768 DPH2
ENST00000476260 0.0752615689972196 0.011198306437285 -0.25341588052908 ENSG00000132768 DPH2
ENST00000255108 0.08144893784315 0.0128131000490815 -0.195616481258755 ENSG00000132768 DPH2
ENST00000412950 0.0552285824634728 0.00639903911525152 -0.223709291027068 ENSG00000132768 DPH2
ENST00000524776 0.0552285824634728 0.00639903911525152 -0.223709291027068 ENSG00000132768 DPH2
ENST00000495421 0.08144893784315 0.0128131000490815 -0.195616481258755 ENSG00000132768 DPH2
ENST00000530988 0.0681645618841098 0.00942079238659858 -0.271703835010891 ENSG00000132768 DPH2
ENST00000527567 0.086373057245791 0.0143092083085946 -0.236805089552045 ENSG00000132768 DPH2
ENST00000492306 0.0737033240454974 0.0108226128607279 -0.254601179994698 ENSG00000132768 DPH2
ENST00000490861 0.0907429671854245 0.0157286554090744 -0.234980550487162 ENSG00000132768 DPH2
ENST00000396758 0.0812583443975497 0.0127643761085752 -0.195405295328088 ENSG00000132768 DPH2
ENST00000477294 0.0731405131674232 0.010670225698022 -0.240972602149622 ENSG00000132768 DPH2
ENST00000529729 0.0961573354893333 0.0175497837679568 -0.229080347532394 ENSG00000132768 DPH2
ENST00000532140 0.0943261379886655 0.0169055655875348 -0.232196345247442 ENSG00000132768 DPH2
ENST00000534786 0.19369488772826 0.0581410771416154 -0.192600455628936 ENSG00000132768 DPH2
ENST00000534655 0.318715511592149 0.133915664115784 -0.170914551685517 ENSG00000132768 DPH2
ENST00000459879 0.197747944100039 0.0602994636158275 -0.155552003608674 ENSG00000132768 DPH2
ENST00000527319 0.198892276625476 0.0608892289934401 -0.163072424147614 ENSG00000132768 DPH2
ENST00000472505 0.14765761883702 0.037065096598679 -0.17828117392672 ENSG00000117410 ATP6V0B
ENST00000472174 0.203277437823863 0.0633053170722485 -0.157999558540192 ENSG00000117410 ATP6V0B
ENST00000532642 0.198346451390452 0.060619202486233 -0.159850826282651 ENSG00000117410 ATP6V0B
ENST00000236067 0.199350040127284 0.0611730333315222 -0.159427668506664 ENSG00000117410 ATP6V0B
ENST00000471859 0.205686574075672 0.0645812942304275 -0.157346126217867 ENSG00000117410 ATP6V0B
ENST00000472277 0.178075097084173 0.0505649534457187 -0.165278291199769 ENSG00000117410 ATP6V0B
ENST00000461670 0.141354772986155 0.0343549573958833 -0.187329468920263 ENSG00000117410 ATP6V0B
ENST00000468183 0.199350040127284 0.0611730333315222 -0.159427668506664 ENSG00000117410 ATP6V0B
ENST00000473485 0.199350040127284 0.0611730333315222 -0.159427668506664 ENSG00000117410 ATP6V0B
ENST00000496131 0.166203329536027 0.0452163212990838 -0.171903095217771 ENSG00000117410 ATP6V0B
ENST00000498208 0.113177941460474 0.0234387630098556 -0.199335990185106 ENSG00000117410 ATP6V0B
ENST00000532072 0.456098551879266 0.24368068921237 -0.111906601233085 ENSG00000117410 ATP6V0B
ENST00000498664 0.518370545642081 0.301859773217023 -0.0896800597921396 ENSG00000117410 ATP6V0B
ENST00000372324 0.612286375435799 0.401270874481761 0.0940688050771342 ENSG00000117411 B4GALT2
ENST00000434555 0.536146913753323 0.319315247752691 0.111029644326638 ENSG00000117411 B4GALT2
ENST00000356836 0.543838780430554 0.326881486570052 0.10864006503219 ENSG00000117411 B4GALT2
ENST00000372307 0.927670401089089 0.860981855684566 0.0144533521385314 ENSG00000196517 SLC6A9
ENST00000372306 0.829694939558927 0.69610064032392 0.0310603701071546 ENSG00000196517 SLC6A9
ENST00000372310 0.660893820217522 0.459226460162308 0.0585486959694167 ENSG00000196517 SLC6A9
ENST00000475075 0.495190362117857 0.279595997375131 0.0886122897566322 ENSG00000196517 SLC6A9
ENST00000357730 0.438535361377689 0.227748316785507 0.100853373296862 ENSG00000196517 SLC6A9
ENST00000360584 0.438535361377689 0.227748316785507 0.100853373296862 ENSG00000196517 SLC6A9
ENST00000537678 0.37457361288967 0.174552618411486 0.116606750362075 ENSG00000196517 SLC6A9
ENST00000492434 0.430868210901323 0.221128136328829 0.120604504679351 ENSG00000196517 SLC6A9
ENST00000528803 0.27326362125653 0.103661063272386 0.175866518782025 ENSG00000196517 SLC6A9
ENST00000489764 0.415321373461776 0.207679844062628 0.125653270395838 ENSG00000196517 SLC6A9
ENST00000466926 0.457736906528465 0.244988849405033 0.115522872581844 ENSG00000196517 SLC6A9
ENST00000361745 0.09489556381864 0.0170984476656086 -0.16723918793656 ENSG00000178028 DMAP1
ENST00000446292 0.101016602631732 0.0191845110443275 -0.160288714471623 ENSG00000178028 DMAP1
ENST00000440641 0.113629040833876 0.023638320725145 -0.159897194412579 ENSG00000178028 DMAP1
ENST00000436069 0.567365411057304 0.352184237549339 -0.0911415324187677 ENSG00000178028 DMAP1
ENST00000437511 0.147350257277555 0.0369301701108234 -0.144712083281095 ENSG00000178028 DMAP1
ENST00000475794 0.325193328406491 0.138596603064825 -0.137289671534101 ENSG00000178028 DMAP1
ENST00000471829 0.0874363214100022 0.0146251509727171 -0.171076367015283 ENSG00000178028 DMAP1
ENST00000487922 0.0798854911533745 0.0123253802869866 -0.175264103239893 ENSG00000178028 DMAP1
ENST00000315913 0.09489556381864 0.0170984476656086 -0.16723918793656 ENSG00000178028 DMAP1
ENST00000372289 0.09489556381864 0.0170984476656086 -0.16723918793656 ENSG00000178028 DMAP1
ENST00000463950 0.502397127529157 0.286822539607849 -0.107002380271609 ENSG00000178028 DMAP1
ENST00000372290 0.109099434023253 0.0219424252035283 -0.178574491118836 ENSG00000178028 DMAP1
ENST00000488433 0.0848959794023999 0.0138533392095544 -0.183056868001667 ENSG00000178028 DMAP1
ENST00000483741 0.984621001391418 0.970199526205707 -0.00412620616162077 ENSG00000178028 DMAP1
ENST00000372257 0.154360829237315 0.0399017188313986 0.142424621564039 ENSG00000117419 ERI3
ENST00000372259 0.261963777248954 0.0966741908124986 0.127706697785432 ENSG00000117419 ERI3
ENST00000456170 0.222114276877949 0.073323478449515 0.138571809671831 ENSG00000117419 ERI3
ENST00000537474 0.142040724254513 0.0346690879583365 0.150489255888664 ENSG00000117419 ERI3
ENST00000489710 0.45287193630716 0.241058554256351 0.0922367005924973 ENSG00000117419 ERI3
ENST00000479101 0.44682231047849 0.23525715426006 0.0953017255443747 ENSG00000117419 ERI3
ENST00000462341 0.28528025057135 0.111634263046752 0.136595287692579 ENSG00000117419 ERI3
ENST00000452396 0.117960027201074 0.0252411986524498 0.169796673572449 ENSG00000117419 ERI3
ENST00000495828 0.114865970853611 0.0240650194544486 0.158294878049328 ENSG00000117419 ERI3
ENST00000457571 0.129404074082158 0.0296329032395061 0.158540714545785 ENSG00000117419 ERI3
ENST00000355387 0.306161880137105 0.125454418330588 -0.0933516897440831 ENSG00000187147 RNF220
ENST00000361799 0.306161880137105 0.125454418330588 -0.0933516897440831 ENSG00000187147 RNF220
ENST00000372247 0.317669737684926 0.133264248153186 -0.0913862956331799 ENSG00000187147 RNF220
ENST00000443020 0.342275831852528 0.150779296715773 -0.0943314275202512 ENSG00000187147 RNF220
ENST00000453863 0.61660304958488 0.406582012711467 -0.0809331521751299 ENSG00000187147 RNF220
ENST00000335497 0.38196417320475 0.180340403878342 -0.0950954051920954 ENSG00000187147 RNF220
ENST00000440132 0.311003731762221 0.128611185967446 -0.105899805915968 ENSG00000187147 RNF220
ENST00000474064 0.21193150340823 0.0679031266543779 -0.116528145666274 ENSG00000187147 RNF220
ENST00000471494 0.310793800870064 0.128485897425924 -0.112999837085243 ENSG00000187147 RNF220
ENST00000488865 0.576014070630044 0.360887249145517 -0.0886497097511283 ENSG00000187147 RNF220
ENST00000497469 0.270833220282093 0.102283813293315 -0.118748572330043 ENSG00000187147 RNF220
ENST00000475378 0.173451363157912 0.0484488669997825 -0.132574101665284 ENSG00000187147 RNF220
ENST00000484745 0.185368361569879 0.0538418585671038 -0.12189809855665 ENSG00000187147 RNF220
ENST00000372242 0.172432652816474 0.0479887640751953 -0.122393357659028 ENSG00000126106 TMEM53
ENST00000372243 0.172432652816474 0.0479887640751953 -0.122393357659028 ENSG00000126106 TMEM53
ENST00000372244 0.172432652816474 0.0479887640751953 -0.122393357659028 ENSG00000126106 TMEM53
ENST00000495630 0.195509516938055 0.059116079259446 -0.115881887619327 ENSG00000126106 TMEM53
ENST00000474394 0.197755367758307 0.0603044770960736 -0.120651609557057 ENSG00000187147 RNF220
ENST00000480686 0.234093025906675 0.0800051120506227 -0.114489884962785 ENSG00000187147 RNF220
ENST00000474956 0.184729327446332 0.0535348223904352 -0.143053472282821 ENSG00000187147 RNF220
ENST00000424484 0.723367897691611 0.54028620048301 0.0566599638336525 ENSG00000198520 C1orf228
ENST00000458657 0.899730214119598 0.812022274795356 -0.0198219013458814 ENSG00000198520 C1orf228
ENST00000357508 0.899730214119598 0.812022274795356 -0.0198219013458814 ENSG00000198520 C1orf228
ENST00000535358 0.899730214119598 0.812022274795356 -0.0198219013458814 ENSG00000198520 C1orf228
ENST00000421398 0.798352070559573 0.648427447424092 0.0422268844300159 ENSG00000198520 C1orf228
ENST00000444751 0.766778697620258 0.602260553199001 0.0486659948453036 ENSG00000198520 C1orf228
ENST00000434068 0.862206904203107 0.752261057358416 -0.0308637256801212 ENSG00000198520 C1orf228
ENST00000428791 0.745007120288456 0.571586218859194 0.0636674923267202 ENSG00000225721 RP11-269F19.2
ENST00000497035 0.678666307397228 0.480829577021821 -0.0485212519675758 ENSG00000142937 RPS8
ENST00000396651 0.698355978162966 0.507231394904814 -0.0456607380050805 ENSG00000142937 RPS8
ENST00000372209 0.698355978162966 0.507254064765158 -0.0456642889874233 ENSG00000142937 RPS8
ENST00000470475 0.380117949156862 0.178868205370222 -0.0976753162292767 ENSG00000142937 RPS8
ENST00000485390 0.698511624717355 0.507560304627528 -0.0456284559226475 ENSG00000142937 RPS8
ENST00000464658 0.906759952899685 0.824687501155991 -0.0154410874436156 ENSG00000142937 RPS8
ENST00000484599 0.913164581603854 0.83635673942324 -0.0143802484937805 ENSG00000142937 RPS8
ENST00000474582 0.822761937806453 0.685369290128055 0.029389130356673 ENSG00000142937 RPS8
ENST00000372201 0.185097538293813 0.0537067479594361 -0.112957040554003 ENSG00000173846 PLK3
ENST00000465443 0.18294249781697 0.0527519674788596 -0.113477352809703 ENSG00000173846 PLK3
ENST00000476731 0.392985721537322 0.188988255555605 -0.0873702311658664 ENSG00000173846 PLK3
ENST00000492398 0.180768280582429 0.0517865540546285 -0.124166918332592 ENSG00000173846 PLK3
ENST00000461358 0.097227101251453 0.0179382999862727 -0.170851142216529 ENSG00000173846 PLK3
ENST00000461769 0.242342906746232 0.0846455539054235 -0.141775884386059 ENSG00000173846 PLK3
ENST00000493100 0.647039844534559 0.442096886788408 -0.0584262082816064 ENSG00000173846 PLK3
ENST00000339355 0.199803643797342 0.0614462902997998 -0.189765103180691 ENSG00000188396 TCTEX1D4
ENST00000372200 0.215683799149765 0.0699940762255408 -0.164015692984988 ENSG00000188396 TCTEX1D4
ENST00000450269 0.0496878209665956 0.00531440420439042 -0.208096774121988 ENSG00000222009 BTBD19
ENST00000453418 0.0496878209665956 0.00531440420439042 -0.208096774121988 ENSG00000222009 BTBD19
ENST00000409335 0.0826244302728573 0.0131742890447519 -0.189082852668518 ENSG00000222009 BTBD19
ENST00000439563 0.0530471118200373 0.00596182051936257 -0.204639446044094 ENSG00000222009 BTBD19
ENST00000485668 0.0454869564217112 0.004482184121215 -0.201374733495575 ENSG00000222009 BTBD19
ENST00000482715 0.0615759230586412 0.00782143029695027 -0.2061895794801 ENSG00000222009 BTBD19
ENST00000475105 0.388472203223265 0.185697758714615 -0.114219963273785 ENSG00000222009 BTBD19
ENST00000495433 0.412646558604467 0.205542887277382 -0.121882969618916 ENSG00000222009 BTBD19
ENST00000489976 0.618680313240465 0.40890061432533 -0.0928220007358577 ENSG00000222009 BTBD19
ENST00000464114 0.103881907707346 0.020155136156001 -0.230762736407505 ENSG00000222009 BTBD19
ENST00000439363 0.0157779521041126 0.000657733075674798 0.238247779488218 ENSG00000070785 EIF2B3
ENST00000360403 0.0120976026208273 0.000388940198192608 0.217585173921072 ENSG00000070785 EIF2B3
ENST00000486491 0.137732256815563 0.0329091118478109 0.196954741852612 ENSG00000070785 EIF2B3
ENST00000372183 0.0205802387732918 0.00107039114400852 0.220554418692886 ENSG00000070785 EIF2B3
ENST00000480675 0.121166617612064 0.0264411024781015 0.14987701954582 ENSG00000070785 EIF2B3
ENST00000477953 0.164041726138711 0.0442007307935736 0.142652286190062 ENSG00000070785 EIF2B3
ENST00000372182 0.750842741779971 0.579370963623066 0.0425907869858994 ENSG00000070785 EIF2B3
ENST00000487532 0.969575852741183 0.939667236236159 -0.00631488460657589 ENSG00000070785 EIF2B3
ENST00000497010 0.437240522081233 0.226627110242224 -0.119183712719046 ENSG00000070785 EIF2B3
ENST00000372168 0.628665730640637 0.420299411882442 -0.0644563192470467 ENSG00000126107 HECTD3
ENST00000372172 0.610572066173825 0.399116245174975 -0.0673233575523458 ENSG00000126107 HECTD3
ENST00000486132 0.748082536287065 0.575582936681796 -0.0513579824117074 ENSG00000126107 HECTD3
ENST00000486296 0.73071144129074 0.551303060025369 -0.0521242989649961 ENSG00000126107 HECTD3
ENST00000466423 0.461986944731052 0.248941695534867 -0.099101379109702 ENSG00000126107 HECTD3
ENST00000487488 0.863298409481473 0.753750960302131 -0.0302019119726617 ENSG00000126107 HECTD3
ENST00000246337 0.149470547455512 0.0378528413094225 -0.204746537445531 ENSG00000126088 UROD
ENST00000491773 0.118443084979797 0.0253991974939955 -0.229940674103867 ENSG00000126088 UROD
ENST00000463092 0.0812150661261622 0.0127557047053476 -0.259363586637649 ENSG00000126088 UROD
ENST00000461035 0.117093430125412 0.024917580671904 -0.244564243827305 ENSG00000126088 UROD
ENST00000491300 0.149192909600232 0.037741240087413 -0.206959762163958 ENSG00000126088 UROD
ENST00000434478 0.149612518796868 0.0379008719404229 -0.207533595322267 ENSG00000126088 UROD
ENST00000494399 0.150107457111018 0.0380972234548352 -0.20468428416692 ENSG00000126088 UROD
ENST00000460334 0.0952921838536053 0.0172468325558977 -0.244347280614657 ENSG00000126088 UROD
ENST00000462688 0.150018783388091 0.038055688518776 -0.20676941438492 ENSG00000126088 UROD
ENST00000460906 0.0950386863162465 0.0171615280168559 -0.244856825286199 ENSG00000126088 UROD
ENST00000490385 0.0948132876837374 0.0170728755349265 -0.245842900038833 ENSG00000126088 UROD
ENST00000469548 0.178675394613848 0.0508222893003202 -0.197476950689431 ENSG00000126088 UROD
ENST00000486699 0.169663832799852 0.0466735214129862 -0.201530094415078 ENSG00000126088 UROD
ENST00000478467 0.170086073309501 0.0468411417315998 -0.201454998416807 ENSG00000126088 UROD
ENST00000428106 0.170834897967472 0.0472103313616512 -0.201412714962006 ENSG00000126088 UROD
ENST00000496439 0.0867453619376796 0.0144192789592692 -0.253021968923783 ENSG00000126088 UROD
ENST00000473012 0.108320184260106 0.0216493568517067 -0.236858190308855 ENSG00000126088 UROD
ENST00000359600 0.379719827578093 0.178538672119802 0.1430720001698 ENSG00000162415 ZSWIM5
ENST00000464588 0.31306037024901 0.1299851436978 0.14933754612247 ENSG00000162415 ZSWIM5
ENST00000528332 0.753772225403467 0.583352494191257 0.049081952577245 ENSG00000132781 MUTYH
ENST00000529984 0.753772225403467 0.583352494191257 0.049081952577245 ENSG00000132781 MUTYH
ENST00000372110 0.767182507647958 0.602798894388811 0.0468087254372993 ENSG00000132781 MUTYH
ENST00000372115 0.763697468996094 0.597955796373265 0.047116841162144 ENSG00000132781 MUTYH
ENST00000481571 0.767182507647958 0.602798894388811 0.0468087254372993 ENSG00000132781 MUTYH
ENST00000372098 0.767182507647958 0.602798894388811 0.0468087254372993 ENSG00000132781 MUTYH
ENST00000355498 0.746888965163481 0.573994651564323 0.0527101957490563 ENSG00000132781 MUTYH
ENST00000475516 0.704208148974159 0.514801672041189 0.0609845368320676 ENSG00000132781 MUTYH
ENST00000372104 0.658822136705159 0.45666574200524 0.0702047436600266 ENSG00000132781 MUTYH
ENST00000448481 0.658822136705159 0.45666574200524 0.0702047436600266 ENSG00000132781 MUTYH
ENST00000456914 0.669938591676011 0.47075507919736 0.0680026647236033 ENSG00000132781 MUTYH
ENST00000354383 0.704208148974159 0.514801672041189 0.0609845368320676 ENSG00000132781 MUTYH
ENST00000488731 0.694302398023263 0.501963708158266 0.0629748219887811 ENSG00000132781 MUTYH
ENST00000372100 0.746888965163481 0.573994651564323 0.0527101957490563 ENSG00000132781 MUTYH
ENST00000450313 0.763697468996094 0.597955796373265 0.047116841162144 ENSG00000132781 MUTYH
ENST00000531105 0.707526728456341 0.519183757008696 0.060346266380457 ENSG00000132781 MUTYH
ENST00000533178 0.92706747182694 0.860037408306623 0.0176791070913546 ENSG00000132781 MUTYH
ENST00000528013 0.649781197448015 0.445191310514269 0.0715847835244078 ENSG00000132781 MUTYH
ENST00000412971 0.872508699703201 0.76860568604618 0.0268457673165046 ENSG00000132781 MUTYH
ENST00000470256 0.831617872046993 0.699307742329608 0.0370567858634494 ENSG00000132781 MUTYH
ENST00000461495 0.896284958036004 0.806067363857922 0.0228132477669591 ENSG00000132781 MUTYH
ENST00000435155 0.842847302068833 0.718018932636706 0.0344261376026785 ENSG00000132781 MUTYH
ENST00000467940 0.90232288971538 0.816906152686464 0.0209347916737429 ENSG00000132781 MUTYH
ENST00000525160 0.936614834333026 0.876584560927009 0.0144124642209242 ENSG00000132781 MUTYH
ENST00000479746 0.867502462994726 0.760190920507873 0.0298869985538029 ENSG00000132781 MUTYH
ENST00000492494 0.860787411820916 0.749297027620907 0.0310942859908814 ENSG00000132781 MUTYH
ENST00000483642 0.936835342804325 0.877100953239709 0.0143751810582909 ENSG00000132781 MUTYH
ENST00000481139 0.847550777708656 0.726426019433057 0.032802834625951 ENSG00000132781 MUTYH
ENST00000485484 0.701805019488443 0.511758117200024 0.0638074320751123 ENSG00000132781 MUTYH
ENST00000476789 0.834008870371616 0.703440628060284 0.0352435057298952 ENSG00000132781 MUTYH
ENST00000462387 0.851768612917831 0.733885589162237 0.0312605207378825 ENSG00000132781 MUTYH
ENST00000474703 0.770898217598981 0.608243120763162 0.0497326871540675 ENSG00000132781 MUTYH
ENST00000483127 0.534315823279406 0.31745450595034 0.0966899768714131 ENSG00000132781 MUTYH
ENST00000534453 0.555268665842009 0.338675595305652 0.0966842220463968 ENSG00000132781 MUTYH
ENST00000372090 0.986576059057773 0.973568200760828 -0.00303443502305401 ENSG00000132773 TOE1
ENST00000477731 0.686077302545014 0.490312907907524 0.0739303708656834 ENSG00000132773 TOE1
ENST00000539779 0.926162759726879 0.858450498181774 0.0170735389679874 ENSG00000132773 TOE1
ENST00000471337 0.806729214864716 0.661101558213361 0.0461696122461882 ENSG00000132773 TOE1
ENST00000495703 0.94740664950499 0.897030274688855 0.0124012374788719 ENSG00000132773 TOE1
ENST00000372084 0.0402476585782466 0.00357376438664691 0.249029476569475 ENSG00000070759 TESK2
ENST00000372086 0.0436479227677581 0.00416322145585697 0.234642825172821 ENSG00000070759 TESK2
ENST00000341771 0.0436479227677581 0.00416322145585697 0.234642825172821 ENSG00000070759 TESK2
ENST00000486676 0.043385404733951 0.00411450412292734 0.234837419945724 ENSG00000070759 TESK2
ENST00000538496 0.0426683104671912 0.00397895126100237 0.237469832605103 ENSG00000070759 TESK2
ENST00000493974 0.0281391699629844 0.00188009814300989 0.311486065698132 ENSG00000070759 TESK2
ENST00000451835 0.0311751307875967 0.00226125570993315 0.275283887544485 ENSG00000070759 TESK2
ENST00000401061 0.695758916045822 0.503836429081344 -0.0685324723618875 ENSG00000132763 MMACHC
ENST00000262746 0.156490243685568 0.0408703041927943 -0.182018618713139 ENSG00000117450 PRDX1
ENST00000319248 0.156488156657586 0.0408536930481873 -0.182055109270345 ENSG00000117450 PRDX1
ENST00000372079 0.156698845452778 0.0409916431317174 -0.181929355744728 ENSG00000117450 PRDX1
ENST00000447184 0.162036528291798 0.0432643024062859 -0.183445398801832 ENSG00000117450 PRDX1
ENST00000424390 0.162113936209781 0.0433186204692571 -0.183396339468194 ENSG00000117450 PRDX1
ENST00000483583 0.161932257749012 0.0432200460859381 -0.190965993166226 ENSG00000117450 PRDX1
ENST00000372070 0.118834510043407 0.0255265828455304 -0.127179486410971 ENSG00000117448 AKR1A1
ENST00000434299 0.0639448386256595 0.00837156937333786 -0.16340596564218 ENSG00000117448 AKR1A1
ENST00000496999 0.121006783497811 0.0263778770227163 -0.141366746430503 ENSG00000117448 AKR1A1
ENST00000476957 0.140571244031913 0.0340299836938345 -0.126975616822701 ENSG00000117448 AKR1A1
ENST00000481885 0.11077412930759 0.0225411135607571 -0.147434784964105 ENSG00000117448 AKR1A1
ENST00000351829 0.178427021111618 0.0507139781853201 -0.113161224762909 ENSG00000117448 AKR1A1
ENST00000471651 0.202492329227671 0.0629463977373823 -0.123940953210561 ENSG00000117448 AKR1A1
ENST00000497973 0.315732083031291 0.131920945645342 -0.106277734471644 ENSG00000117448 AKR1A1
ENST00000473038 0.436398973931539 0.225919300412378 -0.0915072868088978 ENSG00000117448 AKR1A1
ENST00000495913 0.535285307485223 0.318456887637981 -0.0774298266569778 ENSG00000117448 AKR1A1
ENST00000487654 0.842139855408387 0.716762640142093 -0.0278939160242607 ENSG00000117448 AKR1A1
ENST00000475919 0.693125567686595 0.500317849573815 -0.0555405487088043 ENSG00000117448 AKR1A1
ENST00000475985 0.204283366815849 0.0638871388644321 -0.173027513554807 ENSG00000117448 AKR1A1
ENST00000437901 0.0509437440916727 0.00553384015286013 -0.173878193902655 ENSG00000132780 NASP
ENST00000437362 0.0511821519174731 0.00558932376967262 -0.173855972202837 ENSG00000132780 NASP
ENST00000464190 0.105452117242901 0.0206781967100297 -0.157623943112128 ENSG00000132780 NASP
ENST00000528084 0.238664820229931 0.082615013740658 -0.120415751354578 ENSG00000132780 NASP
ENST00000527359 0.0595704965338887 0.00732568722436215 -0.162114102655819 ENSG00000132780 NASP
ENST00000525515 0.0706363462465602 0.0100165936097944 -0.166487075303847 ENSG00000132780 NASP
ENST00000453748 0.0573765447938686 0.0068464998971335 -0.167788575070155 ENSG00000132780 NASP
ENST00000402363 0.0336325476240534 0.00258494118769248 -0.170132608715413 ENSG00000132780 NASP
ENST00000537798 0.033668013484306 0.00259038476403157 -0.170128327472626 ENSG00000132780 NASP
ENST00000527470 0.117152253837763 0.0249450114252111 -0.153743881104204 ENSG00000132780 NASP
ENST00000529333 0.12453588394235 0.0277327686863195 -0.149309648030606 ENSG00000132780 NASP
ENST00000531532 0.321634214901498 0.136091592139902 -0.111443042608053 ENSG00000132780 NASP
ENST00000530840 0.775444533378277 0.614870517765904 0.0409904631832742 ENSG00000132780 NASP
ENST00000528238 0.0394832127732257 0.00346213989159325 -0.172345511909662 ENSG00000132780 NASP
ENST00000534101 0.111880703640958 0.0229552660987589 -0.155199628037826 ENSG00000132780 NASP
ENST00000350030 0.0297317129971055 0.00207564508503975 -0.171151746331144 ENSG00000132780 NASP
ENST00000470768 0.13346611684312 0.0312266490446525 -0.144203802092228 ENSG00000132780 NASP
ENST00000372052 0.0336435877054464 0.00258703281218048 -0.170130779879043 ENSG00000132780 NASP
ENST00000351223 0.0336435877054464 0.00258703281218048 -0.170130779879043 ENSG00000132780 NASP
ENST00000530073 0.0238836697339448 0.00140995917707412 -0.197499684662294 ENSG00000132780 NASP
ENST00000481782 0.018541785880902 0.000889906511177772 -0.211914063334905 ENSG00000132780 NASP
ENST00000531612 0.0190130039682106 0.000929404781259307 -0.215582147407774 ENSG00000132780 NASP
ENST00000527932 0.0946230226039444 0.0170179297556384 -0.18116933729821 ENSG00000132780 NASP
ENST00000534450 0.066865457132388 0.0091005867598601 -0.179304636671368 ENSG00000132780 NASP
ENST00000472408 0.472500188285951 0.258547596523647 -0.124984587466144 ENSG00000132780 NASP
ENST00000479235 0.836519044012091 0.707295478966933 -0.0205227389757658 ENSG00000159592 GPBP1L1
ENST00000290795 0.0887005013135131 0.0149757148427218 0.0892970727924329 ENSG00000159592 GPBP1L1
ENST00000355105 0.0882715545028542 0.0148322606958132 0.0893796338840823 ENSG00000159592 GPBP1L1
ENST00000467032 0.171527068043315 0.0475284671957646 -0.143128305763184 ENSG00000159592 GPBP1L1
ENST00000487436 0.418560025544243 0.210380495784 -0.0858889350478511 ENSG00000159592 GPBP1L1
ENST00000468724 0.367125355349081 0.169090013783047 -0.0950764175291008 ENSG00000159592 GPBP1L1
ENST00000498128 0.0152406374262549 0.000607176031884788 0.234969717509468 ENSG00000159592 GPBP1L1
ENST00000496278 0.898093399924104 0.809132148873893 -0.0205391147931302 ENSG00000159592 GPBP1L1
ENST00000495616 0.950707600893862 0.903148255636073 -0.0108608367890359 ENSG00000159592 GPBP1L1
ENST00000488278 0.584632149340908 0.370640819796066 -0.0408102875573306 ENSG00000159592 GPBP1L1
ENST00000480941 0.592878718697248 0.379514030246134 -0.0402953884441075 ENSG00000159592 GPBP1L1
ENST00000480083 0.620300300671604 0.410779392128233 -0.03775185928224 ENSG00000159592 GPBP1L1
ENST00000493083 0.474558489608929 0.260242126943993 -0.0531773656789795 ENSG00000159592 GPBP1L1
ENST00000460859 0.572973350799769 0.35776636812003 -0.0453998793724471 ENSG00000159592 GPBP1L1
ENST00000372025 0.341753478609026 0.150434901467559 -0.105726029913235 ENSG00000159596 TMEM69
ENST00000496366 0.393730852678681 0.1895463676143 -0.0995678354141677 ENSG00000159596 TMEM69
ENST00000359942 0.998246585476813 0.996301156927428 0.0004180930041974 ENSG00000197429 IPP
ENST00000396478 0.388080248444387 0.185198545608021 0.13069048048325 ENSG00000197429 IPP
ENST00000470809 0.932516079764372 0.86937192952594 0.0171150525413777 ENSG00000086015 MAST2
ENST00000372009 0.981827589831936 0.964810513013774 0.00285304580477209 ENSG00000086015 MAST2
ENST00000361297 0.980839123636295 0.962628936719456 0.00302883455951581 ENSG00000086015 MAST2
ENST00000372008 0.820637635531692 0.682519094029158 0.028774239972966 ENSG00000086015 MAST2
ENST00000482881 0.403272498662425 0.197729921938094 0.137565787389036 ENSG00000086015 MAST2
ENST00000262741 0.817074516932101 0.676938105917881 -0.0497135333601499 ENSG00000117461 PIK3R3
ENST00000372006 0.819519925502783 0.68054231964882 -0.049007442027372 ENSG00000117461 PIK3R3
ENST00000340332 0.816061336356636 0.675421138567827 -0.0498761391484111 ENSG00000117461 PIK3R3
ENST00000354242 0.816061336356636 0.675421138567827 -0.0498761391484111 ENSG00000117461 PIK3R3
ENST00000420542 0.816061336356636 0.675421138567827 -0.0498761391484111 ENSG00000117461 PIK3R3
ENST00000540385 0.886522508648304 0.790507616685565 -0.0321733948011083 ENSG00000117461 PIK3R3
ENST00000423209 0.941403938455434 0.885984066015882 -0.0174701535143976 ENSG00000117461 PIK3R3
ENST00000396420 0.254549142949557 0.0922292265905011 -0.127161096904734 ENSG00000085998 POMGNT1
ENST00000371984 0.269401037212834 0.101304209304565 -0.127226209912487 ENSG00000085998 POMGNT1
ENST00000371992 0.254549142949557 0.0922292265905011 -0.127161096904734 ENSG00000085998 POMGNT1
ENST00000535522 0.401450291950068 0.196141804159616 -0.103799280307557 ENSG00000085998 POMGNT1
ENST00000371986 0.2691755671552 0.101140105052214 -0.127267984003145 ENSG00000085998 POMGNT1
ENST00000485714 0.197930482545321 0.0604395763024989 -0.200347786780143 ENSG00000085998 POMGNT1
ENST00000497439 0.688118464637089 0.492846954550419 -0.0740006823927849 ENSG00000085998 POMGNT1
ENST00000496156 0.940125305940861 0.883425943062673 -0.0111274831146226 ENSG00000132128 LRRC41
ENST00000343304 0.556140826709854 0.339670629435084 0.0501475979473427 ENSG00000132128 LRRC41
ENST00000472710 0.846126601227556 0.724239409381173 0.0190390479439961 ENSG00000132128 LRRC41
ENST00000498402 0.458944650972524 0.246153908777682 0.0753069224432018 ENSG00000132128 LRRC41
ENST00000469150 0.941373150386038 0.885912309894352 -0.0137854772884271 ENSG00000132128 LRRC41
ENST00000311672 0.381732742172981 0.180165106110101 -0.0828433645289448 ENSG00000173660 UQCRH
ENST00000489056 0.381732742172981 0.180165106110101 -0.0828433645289448 ENSG00000173660 UQCRH
ENST00000486951 0.177051873976012 0.0500798978653118 -0.13034391099189 ENSG00000173660 UQCRH
ENST00000496387 0.381732742172981 0.180165106110101 -0.0828433645289448 ENSG00000173660 UQCRH
ENST00000460947 0.273679007150004 0.103944876259745 -0.113473905635102 ENSG00000173660 UQCRH
ENST00000474844 0.965067771883705 0.930499344880011 -0.00599924917044615 ENSG00000117481 NSUN4
ENST00000307089 0.678822616035943 0.48101377590428 -0.0463131687075845 ENSG00000117481 NSUN4
ENST00000486270 0.891752163237431 0.798862598319839 -0.0182029224280462 ENSG00000117481 NSUN4
ENST00000536062 0.908461058764832 0.828005824614446 -0.0151861400525482 ENSG00000117481 NSUN4
ENST00000469918 0.814939331090138 0.673729655770715 -0.0309402738728308 ENSG00000117481 NSUN4
ENST00000471871 0.933180632787027 0.870540299021796 -0.0113042777120064 ENSG00000117481 NSUN4
ENST00000537428 0.901204482073863 0.814694606531213 -0.0164304739681077 ENSG00000117481 NSUN4
ENST00000498008 0.979640211481674 0.960006286719166 -0.00342117612220455 ENSG00000117481 NSUN4
ENST00000495427 0.948786441292874 0.899555127549935 0.00865614426414942 ENSG00000117481 NSUN4
ENST00000475281 0.967248556517779 0.935281325228082 -0.00800593440482896 ENSG00000117481 NSUN4
ENST00000602433 0.117587999534292 0.0251017116296085 -0.169569466953063 ENSG00000269956 MKNK1-AS1
ENST00000342571 0.0969694559196373 0.0178429471566946 -0.150351963382114 ENSG00000079277 MKNK1
ENST00000371946 0.0327890828921708 0.00248003754850326 -0.169487521455527 ENSG00000079277 MKNK1
ENST00000341183 0.0317893748021475 0.00235273192970529 -0.170383980007012 ENSG00000079277 MKNK1
ENST00000371944 0.0969694559196373 0.0178429471566946 -0.150351963382114 ENSG00000079277 MKNK1
ENST00000371945 0.0326859889561289 0.00246884415764483 -0.169499399818174 ENSG00000079277 MKNK1
ENST00000524749 0.360812980209296 0.164187838880498 -0.119528365614814 ENSG00000079277 MKNK1
ENST00000528077 0.0290684324609209 0.00199783040968529 -0.169562177084421 ENSG00000079277 MKNK1
ENST00000428112 0.024346794611128 0.00145994294123326 -0.17286565957534 ENSG00000079277 MKNK1
ENST00000532897 0.162677416438164 0.0435911244006274 -0.150094632386174 ENSG00000079277 MKNK1
ENST00000531355 0.0247180539081511 0.0014990226423922 -0.170848284122066 ENSG00000079277 MKNK1
ENST00000470237 0.598267446369823 0.385427734421084 -0.0767715149980799 ENSG00000079277 MKNK1
ENST00000524417 0.624493441554499 0.415421581096345 -0.0853842187268217 ENSG00000079277 MKNK1
ENST00000460098 0.367942978692072 0.169775370820021 -0.13667168442819 ENSG00000079277 MKNK1
ENST00000532783 0.170188368182742 0.0468794200832716 -0.138585154799628 ENSG00000079277 MKNK1
ENST00000496619 0.027136475822694 0.00175988210377638 -0.174591409593204 ENSG00000079277 MKNK1
ENST00000528237 0.160055444548294 0.0424289600691458 -0.160390991777105 ENSG00000079277 MKNK1
ENST00000526513 0.01669589422039 0.000733695464698094 -0.189322022136127 ENSG00000079277 MKNK1
ENST00000484301 0.0501478562252373 0.00538577988462431 -0.163162496627717 ENSG00000079277 MKNK1
ENST00000545730 0.0465781465080853 0.00470411456811517 -0.133618026626842 ENSG00000079277 MKNK1
ENST00000486716 0.0483986078365228 0.00504647491936898 -0.164423682072069 ENSG00000079277 MKNK1
ENST00000480531 0.487715573367504 0.272816566720991 -0.101509075781749 ENSG00000079277 MKNK1
ENST00000529170 0.0226011113678121 0.00127747260907533 -0.183110214789826 ENSG00000079277 MKNK1
ENST00000531769 0.0538193570247621 0.00611067355411572 -0.130359198150888 ENSG00000079277 MKNK1
ENST00000465783 0.103006474408231 0.0198676894180225 -0.159512364919921 ENSG00000079277 MKNK1
ENST00000474868 0.106638221972343 0.0210748154727047 -0.158220502434133 ENSG00000079277 MKNK1
ENST00000532110 0.0770980574882863 0.0116393089544677 -0.174438990201008 ENSG00000079277 MKNK1
ENST00000525888 0.02396570939655 0.00141875060336392 -0.199233953099641 ENSG00000079277 MKNK1
ENST00000468852 0.0383503414322311 0.00330000977614 -0.231963534002313 ENSG00000079277 MKNK1
ENST00000319928 0.236967686195355 0.0817136548386691 -0.108599393991786 ENSG00000142961 MOB3C
ENST00000271139 0.192215328238943 0.0573755595316432 -0.121161967637693 ENSG00000142961 MOB3C
ENST00000371940 0.204059849148959 0.0637398653238912 -0.112694560111742 ENSG00000142961 MOB3C
ENST00000477318 0.500355915124901 0.284692035112892 -0.0798769922654913 ENSG00000142961 MOB3C
ENST00000576409 0.0586818439314554 0.00713767539456227 0.209868743188926 ENSG00000123472 ATPAF1
ENST00000371937 0.0586726850973905 0.00713398362124225 0.209874119848707 ENSG00000123472 ATPAF1
ENST00000574428 0.0586726850973905 0.00713398362124225 0.209874119848707 ENSG00000123472 ATPAF1
ENST00000492233 0.812477035788062 0.669962353814628 0.0454669607878079 ENSG00000123472 ATPAF1
ENST00000526821 0.0515424135255821 0.00564727658600102 0.238304969165784 ENSG00000123472 ATPAF1
ENST00000542495 0.0313032743725559 0.00228000928011312 0.266237980218194 ENSG00000123472 ATPAF1
ENST00000529214 0.0313032743725559 0.00228000928011312 0.266237980218194 ENSG00000123472 ATPAF1
ENST00000329231 0.0664681625722351 0.00897708803300373 0.230294295627791 ENSG00000123472 ATPAF1
ENST00000534216 0.0873089787403783 0.0145855966055136 0.231785968352946 ENSG00000123472 ATPAF1
ENST00000532925 0.0226011113678121 0.00127808100631639 0.29543378295272 ENSG00000123472 ATPAF1
ENST00000474020 0.0784675434709304 0.0119749010619974 0.291001638793049 ENSG00000123472 ATPAF1
ENST00000487193 0.106329662494555 0.0209549797277606 0.261128915787996 ENSG00000123472 ATPAF1
ENST00000544071 0.756547955156786 0.587245507939684 -0.0263157412129359 ENSG00000159658 EFCAB14
ENST00000525633 0.118624280756075 0.0254497591975375 0.267386858953126 ENSG00000123472 ATPAF1
ENST00000442839 0.707744170278026 0.519452413771607 -0.038830516645422 ENSG00000228237 EFCAB14-AS1
ENST00000418985 0.704891424840926 0.515642570472208 -0.0393085046796436 ENSG00000228237 EFCAB14-AS1
ENST00000371933 0.486586903749421 0.271500656436028 -0.0559321966454762 ENSG00000159658 EFCAB14
ENST00000479745 0.53231213705618 0.315558131295084 -0.0668299459870856 ENSG00000159658 EFCAB14
ENST00000487741 0.514286308251242 0.298147046457652 -0.0697173403550756 ENSG00000159658 EFCAB14
ENST00000481623 0.572801308406963 0.357564841131703 -0.067496367478478 ENSG00000159658 EFCAB14
ENST00000459797 0.718816442606939 0.534375096353024 -0.0621857636249656 ENSG00000159658 EFCAB14
ENST00000484461 0.303215423460004 0.123495301335177 -0.0994191679665083 ENSG00000159658 EFCAB14
ENST00000371873 0.178303517052029 0.0506630533471944 -0.13575966732874 ENSG00000162368 CMPK1
ENST00000371871 0.100966564079195 0.0191691554308175 -0.161240011851942 ENSG00000162368 CMPK1
ENST00000471289 0.0934537634173544 0.0165757090237589 -0.240864034318372 ENSG00000162368 CMPK1
ENST00000450808 0.112931871858389 0.0233252929824903 -0.16140346698213 ENSG00000162368 CMPK1
ENST00000371870 0.1660438298949 0.0451384631327104 -0.156998258688824 ENSG00000162368 CMPK1
ENST00000371839 0.556093483973054 0.339606446413244 0.11270232041898 ENSG00000186094 AGBL4
ENST00000416121 0.801339561466657 0.653047435657201 0.0539240093187923 ENSG00000186094 AGBL4
ENST00000371838 0.533880994250503 0.316912959939561 0.118047089156813 ENSG00000186094 AGBL4
ENST00000396153 0.0216529974721686 0.00118305198486052 0.289619385614748 ENSG00000185104 FAF1
ENST00000371778 0.0209743217972434 0.0011229937971886 0.292361930880338 ENSG00000185104 FAF1
ENST00000545823 0.0659926976336174 0.00885960222618803 0.24464351301064 ENSG00000185104 FAF1
ENST00000494400 0.0100113428516061 0.000270297980424892 0.301594640789767 ENSG00000185104 FAF1
ENST00000472808 0.0103264971292522 0.000286390663943491 0.375411158638684 ENSG00000185104 FAF1
ENST00000487898 0.0432587021807555 0.0040895405910846 0.289301743372054 ENSG00000185104 FAF1
ENST00000242719 0.855039183747364 0.739403131521297 0.0160551901030224 ENSG00000123091 RNF11
ENST00000494873 0.832077555346663 0.700143396509783 0.0213869268168197 ENSG00000123091 RNF11
ENST00000486691 0.959980100743211 0.921001479995725 0.00713853326431745 ENSG00000123091 RNF11
ENST00000371730 0.898661610451453 0.810244201604711 0.0136181433196528 ENSG00000085832 EPS15
ENST00000371733 0.898661610451453 0.810244201604711 0.0136181433196528 ENSG00000085832 EPS15
ENST00000396122 0.901146785550358 0.814511245626312 0.0128988524508969 ENSG00000085832 EPS15
ENST00000486505 0.789438324293313 0.634960834903184 0.0433904574693402 ENSG00000085832 EPS15
ENST00000478657 0.852841434187931 0.735927079963593 0.0363435656760034 ENSG00000085832 EPS15
ENST00000493793 0.986313046296751 0.9730966926009 -0.00234448093593324 ENSG00000085832 EPS15
ENST00000371727 0.545374918937239 0.328364529481205 0.0693894382030993 ENSG00000085832 EPS15
ENST00000464478 0.872389634393606 0.768389597970418 0.0217923748817836 ENSG00000085832 EPS15
ENST00000471391 0.468863131409156 0.255231883884615 0.0834018002429642 ENSG00000085832 EPS15
ENST00000465467 0.461741340703335 0.24874882377779 0.0854761085844582 ENSG00000085832 EPS15
ENST00000415031 0.182019525176227 0.0523402163310315 0.177169672556139 ENSG00000227070 RP11-191G24.1
ENST00000426017 0.159771509821916 0.0423057889772692 0.187658639576257 ENSG00000227070 RP11-191G24.1
ENST00000371714 0.349685186607046 0.155994965795954 0.0768030990065953 ENSG00000117859 OSBPL9
ENST00000337809 0.416665708855894 0.208779704112252 0.0696104180243386 ENSG00000117859 OSBPL9
ENST00000371710 0.416665708855894 0.208779704112252 0.0696104180243386 ENSG00000117859 OSBPL9
ENST00000447887 0.40136487736198 0.195986746767098 0.0710377462414064 ENSG00000117859 OSBPL9
ENST00000495776 0.40136487736198 0.195986746767098 0.0710377462414064 ENSG00000117859 OSBPL9
ENST00000435686 0.40136487736198 0.195986746767098 0.0710377462414064 ENSG00000117859 OSBPL9
ENST00000435274 0.402687854515167 0.197204663504243 0.0710141330031774 ENSG00000117859 OSBPL9
ENST00000428468 0.40136487736198 0.195986746767098 0.0710377462414064 ENSG00000117859 OSBPL9
ENST00000453295 0.40136487736198 0.195986746767098 0.0710377462414064 ENSG00000117859 OSBPL9
ENST00000489990 0.154184957058194 0.0397852266275428 0.139155740516589 ENSG00000117859 OSBPL9
ENST00000530544 0.560919487835277 0.344871241644335 0.0512883633000051 ENSG00000117859 OSBPL9
ENST00000484890 0.152629086252478 0.0391261858828915 0.170974081429608 ENSG00000117859 OSBPL9
ENST00000534040 0.061149060796228 0.00771685798509349 0.212061547910325 ENSG00000117859 OSBPL9
ENST00000532975 0.0440500491633666 0.004244588330094 0.214733557832695 ENSG00000117859 OSBPL9
ENST00000527631 0.0587273269930125 0.00714766748366931 0.210600752202118 ENSG00000117859 OSBPL9
ENST00000531828 0.697342143048089 0.505962664019497 0.0362812877790439 ENSG00000117859 OSBPL9
ENST00000361556 0.788494156678305 0.633333450848464 0.0258154726203901 ENSG00000117859 OSBPL9
ENST00000473207 0.0659905497791176 0.00885855289534707 0.204498745395983 ENSG00000117859 OSBPL9
ENST00000533884 0.0682056775219894 0.00943040745276244 0.203320898061744 ENSG00000117859 OSBPL9
ENST00000481937 0.0651901137173745 0.00867120541295648 0.22830220960489 ENSG00000117859 OSBPL9
ENST00000526917 0.0335590026764006 0.00257425777581837 0.229246329200749 ENSG00000117859 OSBPL9
ENST00000462759 0.788494156678305 0.633333450848464 0.0258154726203901 ENSG00000117859 OSBPL9
ENST00000486942 0.774560883719148 0.613178402030946 0.0272541120519468 ENSG00000117859 OSBPL9
ENST00000524620 0.198292345409545 0.0605843733899064 0.180354489564904 ENSG00000117859 OSBPL9
ENST00000528603 0.746698676742986 0.573727863089384 0.0416424342379075 ENSG00000117859 OSBPL9
ENST00000475697 0.371188170390491 0.171909630056308 -0.0774308585150283 ENSG00000117859 OSBPL9
ENST00000531061 0.559022990069743 0.342905854733502 -0.0902406351465578 ENSG00000117859 OSBPL9
ENST00000531819 0.250616829376394 0.0898420786321634 -0.099331381767969 ENSG00000117859 OSBPL9
ENST00000533825 0.624165445695414 0.414975401593067 -0.0765762833544972 ENSG00000117859 OSBPL9
ENST00000440943 0.955350696558276 0.912098055930131 -0.00651735839779465 ENSG00000078618 NRD1
ENST00000352171 0.0968278835089893 0.0177838245882939 0.0900465736088498 ENSG00000078618 NRD1
ENST00000354831 0.0968278835089893 0.0177838245882939 0.0900465736088498 ENSG00000078618 NRD1
ENST00000485608 0.267699153096587 0.100157960181591 0.0663732697682494 ENSG00000078618 NRD1
ENST00000539524 0.0952855908836853 0.0172445405028778 0.0961612377625975 ENSG00000078618 NRD1
ENST00000464385 0.654767625400693 0.451671136163551 0.0757598293833334 ENSG00000078618 NRD1
ENST00000588291 0.745751533095656 0.572484138912081 0.0419834716366627 ENSG00000266993 RP4-657D16.3
ENST00000586761 0.836063644090899 0.70680437523868 0.0278928594540672 ENSG00000266993 RP4-657D16.3
ENST00000475310 0.721535081495062 0.53771438906743 -0.0594448102875689 ENSG00000078618 NRD1
ENST00000497358 0.794711768452976 0.642758127539684 -0.0343544029927337 ENSG00000078618 NRD1
ENST00000544028 0.0581824677767213 0.00703009637404559 0.104541845478555 ENSG00000078618 NRD1
ENST00000591675 0.63467377711177 0.426848451633025 0.0638525620813473 ENSG00000266993 RP4-657D16.3
ENST00000483007 0.97580802875509 0.951924162272619 0.00460206915438816 ENSG00000078618 NRD1
ENST00000473805 0.119782986648111 0.0259159469847576 0.126585530965082 ENSG00000078618 NRD1
ENST00000475715 0.163087134293793 0.0437555188615152 0.109463643859775 ENSG00000078618 NRD1
ENST00000491410 0.175243954586322 0.0492601216735746 0.106917454856712 ENSG00000078618 NRD1
ENST00000468722 0.0955108345015981 0.0173315631324194 0.135037184617037 ENSG00000078618 NRD1
ENST00000469458 0.767003780817995 0.602534635954061 -0.040904322720626 ENSG00000117862 TXNDC12
ENST00000371626 0.148210034567301 0.037314856024215 0.109809696814445 ENSG00000117862 TXNDC12
ENST00000472624 0.102135069920441 0.0195677028028576 0.128439843803935 ENSG00000117862 TXNDC12
ENST00000471493 0.740855814539495 0.566048298217643 -0.0621855812379659 ENSG00000117862 TXNDC12
ENST00000371614 0.793137113814951 0.640043202685439 0.0468675321483246 ENSG00000198841 KTI12
ENST00000425802 0.107368625875019 0.0213380255348379 0.195275941025949 ENSG00000223390 RP11-91A18.4
ENST00000610127 0.0381212102488367 0.00325523607431716 0.215752547233094 ENSG00000117862 TXNDC12
ENST00000313334 0.958640993776909 0.918789207005755 -0.00548816243853841 ENSG00000134717 BTF3L4
ENST00000477828 0.663936491683299 0.463050819471587 0.0386531180285306 ENSG00000134717 BTF3L4
ENST00000489308 0.874064299071337 0.771133597001219 0.0163325097270653 ENSG00000134717 BTF3L4
ENST00000526132 0.687202817705353 0.491560751691153 0.0367872754095359 ENSG00000134717 BTF3L4
ENST00000472944 0.93238337597119 0.869205203997589 -0.00911599988984405 ENSG00000134717 BTF3L4
ENST00000524414 0.897343238478016 0.807958671329637 -0.0201803368458296 ENSG00000134717 BTF3L4
ENST00000484036 0.602360765486788 0.39009177136203 0.0467569080917287 ENSG00000134717 BTF3L4
ENST00000533836 0.602328418144177 0.390027855747592 0.0477183701206205 ENSG00000134717 BTF3L4
ENST00000361625 0.518921897866299 0.302432167694859 0.123343765977555 ENSG00000157077 ZFYVE9
ENST00000357206 0.0937696434493922 0.0167010179231597 0.24296034220712 ENSG00000157077 ZFYVE9
ENST00000287727 0.0970146814826005 0.0178595259944675 0.239529021610983 ENSG00000157077 ZFYVE9
ENST00000371591 0.0615121622501263 0.00780340064246915 0.263581402659156 ENSG00000157077 ZFYVE9
ENST00000470844 0.168234929725242 0.0460775324283422 -0.143654751886755 ENSG00000154222 CC2D1B
ENST00000371586 0.200809909351764 0.0620019525691723 -0.114982913315895 ENSG00000154222 CC2D1B
ENST00000284376 0.248699429525333 0.0885323853115503 -0.10554599247967 ENSG00000154222 CC2D1B
ENST00000491136 0.250232744827499 0.0896091660079011 -0.105256667328456 ENSG00000154222 CC2D1B
ENST00000438021 0.128314149116928 0.0292087144948933 -0.143509763479036 ENSG00000154222 CC2D1B
ENST00000460261 0.127694263372716 0.0289630335835997 -0.146742175535586 ENSG00000154222 CC2D1B
ENST00000606527 0.555690260460348 0.33920187558763 -0.100608853470459 ENSG00000272100 RP11-155O18.6
ENST00000450942 0.0635164136489028 0.00827890473215039 -0.181818418027586 ENSG00000154222 CC2D1B
ENST00000460370 0.0641634840223617 0.00843570978734456 -0.242489829081859 ENSG00000154222 CC2D1B
ENST00000438831 0.212878205115288 0.068590487893243 -0.115502248598313 ENSG00000154222 CC2D1B
ENST00000485966 0.074964836833037 0.0111264264868952 -0.246084527578967 ENSG00000154222 CC2D1B
ENST00000257181 0.336431680075952 0.146707303928505 -0.0767002354700547 ENSG00000134748 PRPF38A
ENST00000487160 0.808659693637691 0.664332762341746 -0.0325678968686638 ENSG00000134748 PRPF38A
ENST00000474048 0.583530379010078 0.368912110638032 -0.0548682229525036 ENSG00000134748 PRPF38A
ENST00000528457 0.724967690668801 0.542871231187129 -0.0300009831548448 ENSG00000134744 ZCCHC11
ENST00000527941 0.687109384393399 0.491438178692079 -0.0341198624603681 ENSG00000134744 ZCCHC11
ENST00000257177 0.841370027159459 0.715379518184752 0.022845409496453 ENSG00000134744 ZCCHC11
ENST00000371544 0.841343635612073 0.715304594645677 0.0228579568200057 ENSG00000134744 ZCCHC11
ENST00000466440 0.369568307017754 0.170882405111867 0.120960225491972 ENSG00000134744 ZCCHC11
ENST00000494469 0.308978254501302 0.127249814124628 0.134653506710081 ENSG00000134744 ZCCHC11
ENST00000471623 0.34507647585592 0.152722993362179 0.141575054927168 ENSG00000134744 ZCCHC11
ENST00000531722 0.912812507813762 0.835669437576862 -0.0152455816931235 ENSG00000134744 ZCCHC11
ENST00000474453 0.851714740397338 0.733801287134348 -0.0248123891869579 ENSG00000134744 ZCCHC11
ENST00000470212 0.858384268072824 0.745164507936192 -0.0337749751727186 ENSG00000134744 ZCCHC11
ENST00000469810 0.591459479523794 0.378012162799502 -0.068180955129367 ENSG00000134744 ZCCHC11
ENST00000528642 0.882686288892333 0.784308063124391 0.0179404612855052 ENSG00000134744 ZCCHC11
ENST00000497120 0.818722229143977 0.679366863622308 -0.0400316726605386 ENSG00000134744 ZCCHC11
ENST00000484723 0.879047427960247 0.778710609810785 0.0181576489999943 ENSG00000134744 ZCCHC11
ENST00000371541 0.957151272639307 0.915572951598321 0.00680691625263927 ENSG00000134744 ZCCHC11
ENST00000481133 0.825366257123016 0.689499386110873 -0.0429986813271801 ENSG00000134744 ZCCHC11
ENST00000473856 0.412072763675711 0.205089312047076 0.0807787358168915 ENSG00000134744 ZCCHC11
ENST00000355809 0.578604698306749 0.363531197473937 0.0596365096049416 ENSG00000134744 ZCCHC11
ENST00000470626 0.481433104472644 0.266926170611 0.0862538279916409 ENSG00000134744 ZCCHC11
ENST00000524582 0.453551708903015 0.241586647558384 0.0902519964895439 ENSG00000134744 ZCCHC11
ENST00000517870 0.0505004212204376 0.00545256398771831 0.250350954957545 ENSG00000182183 FAM159A
ENST00000440303 0.0167766743799693 0.000742778851390048 0.28985285660682 ENSG00000182183 FAM159A
ENST00000401050 0.0177494226805439 0.000822608106196015 0.287696796841222 ENSG00000182183 FAM159A
ENST00000424164 0.0201224829720453 0.001024246867301 0.283842259481879 ENSG00000182183 FAM159A
ENST00000371538 0.905710402437462 0.822939179169895 0.022298347302764 ENSG00000162377 COA7
ENST00000486918 0.853177255614474 0.736472665954901 0.0371176031093711 ENSG00000162377 COA7
ENST00000443756 0.458054817784118 0.245232950774502 0.095493962340103 ENSG00000162378 ZYG11B
ENST00000545132 0.269369980657442 0.101281109263675 0.135179997775645 ENSG00000162378 ZYG11B
ENST00000294353 0.904597124442756 0.820842767652345 0.0158911714792332 ENSG00000162378 ZYG11B
ENST00000371522 0.690472929409549 0.496392979147225 -0.047628589244174 ENSG00000121310 ECHDC2
ENST00000460612 0.693150754540762 0.500439913119025 -0.0474649265307912 ENSG00000121310 ECHDC2
ENST00000543419 0.946815164741844 0.89602312449208 -0.0134497153691634 ENSG00000121310 ECHDC2
ENST00000463923 0.946650798630893 0.895201007950489 -0.0135133653836109 ENSG00000121310 ECHDC2
ENST00000371520 0.69321007938339 0.50055046865414 -0.0474697875292514 ENSG00000121310 ECHDC2
ENST00000358358 0.693150754540762 0.500439913119025 -0.0474649265307912 ENSG00000121310 ECHDC2
ENST00000476477 0.673202459936805 0.474420477146698 -0.0500799737462074 ENSG00000121310 ECHDC2
ENST00000536120 0.673202459936805 0.474420477146698 -0.0500799737462074 ENSG00000121310 ECHDC2
ENST00000479593 0.892938631237713 0.800831617048948 0.0225281909460349 ENSG00000121310 ECHDC2
ENST00000467988 0.693150754540762 0.50041891721227 -0.0478420312368596 ENSG00000121310 ECHDC2
ENST00000487866 0.944274617049011 0.890620472485571 -0.0134562566110694 ENSG00000121310 ECHDC2
ENST00000487851 0.998075239586435 0.996026560043013 -0.000473441732340232 ENSG00000121310 ECHDC2
ENST00000541281 0.641288877917123 0.435142822610319 -0.0592698262500652 ENSG00000121310 ECHDC2
ENST00000488268 0.706449436892395 0.517692078952247 -0.0511080622007399 ENSG00000121310 ECHDC2
ENST00000544365 0.708153052567217 0.520196242385398 -0.0502364581579507 ENSG00000121310 ECHDC2
ENST00000495920 0.775054616899384 0.614266400404309 -0.0398403289755035 ENSG00000121310 ECHDC2
ENST00000480312 0.652289218585182 0.448654751398 -0.0631614316265821 ENSG00000121310 ECHDC2
ENST00000544531 0.645833162610497 0.440572342541908 -0.0629772260830214 ENSG00000121310 ECHDC2
ENST00000542552 0.55655602613592 0.340141104190036 -0.0749450909594585 ENSG00000121310 ECHDC2
ENST00000474789 0.417717240747564 0.209701588582583 -0.103374529586764 ENSG00000121310 ECHDC2
ENST00000371514 0.271940732169394 0.102939487675858 0.123278385648632 ENSG00000116171 SCP2
ENST00000478631 0.26327631625144 0.0974051558355418 0.124364643957218 ENSG00000116171 SCP2
ENST00000528311 0.177064630319782 0.0500864339784617 0.153660635476898 ENSG00000116171 SCP2
ENST00000371509 0.231092828448116 0.0784447966951576 0.139414256036135 ENSG00000116171 SCP2
ENST00000407246 0.268428118989512 0.100677197571217 0.123465246909377 ENSG00000116171 SCP2
ENST00000430330 0.921639041026937 0.850943175622092 0.0160376031007818 ENSG00000116171 SCP2
ENST00000408941 0.983213863720614 0.967578651154488 -0.00340252659003569 ENSG00000116171 SCP2
ENST00000478274 0.643229022822225 0.437254772687078 0.0726573239164295 ENSG00000116171 SCP2
ENST00000484100 0.986923279917962 0.974336076020394 0.00279958519487524 ENSG00000116171 SCP2
ENST00000533119 0.972336011727384 0.945147481778964 0.00595842715610253 ENSG00000116171 SCP2
ENST00000435345 0.947981493358073 0.898145236704191 0.0109931789899809 ENSG00000116171 SCP2
ENST00000488965 0.965816440647975 0.932537772728325 -0.00706803257565069 ENSG00000116171 SCP2
ENST00000371486 0.678511790773171 0.480680953510704 0.0670811023709145 ENSG00000157184 CPT2
ENST00000294360 0.887590959765998 0.79219717861517 0.0233329680712086 ENSG00000162384 C1orf123
ENST00000483739 0.67621893317022 0.477876958783027 0.0651895135293425 ENSG00000162384 C1orf123
ENST00000470385 0.982762738665898 0.966767105510635 0.0038608036342697 ENSG00000162384 C1orf123
ENST00000489755 0.652453981067949 0.448851253821236 0.0839617990536883 ENSG00000162384 C1orf123
ENST00000371470 0.0270965240492602 0.0017504900010839 -0.251371787031957 ENSG00000162385 MAGOH
ENST00000371466 0.027136475822694 0.00176021906066392 -0.251350109855143 ENSG00000162385 MAGOH
ENST00000495868 0.0216448345204234 0.00118060918473215 -0.24662566429819 ENSG00000162385 MAGOH
ENST00000462941 0.0289439086692113 0.00198126158191423 -0.256011603463746 ENSG00000162385 MAGOH
ENST00000306052 0.466603484254444 0.253156522644518 0.0821301794569713 ENSG00000157193 LRP8
ENST00000529670 0.302914389997207 0.12329235348303 -0.150923909513071 ENSG00000157193 LRP8
ENST00000371454 0.347405398972569 0.154373021102989 0.102536217384354 ENSG00000157193 LRP8
ENST00000465675 0.321162936750572 0.135799252180353 0.108465683822287 ENSG00000157193 LRP8
ENST00000354412 0.339530222157482 0.148763241666938 0.104152522678954 ENSG00000157193 LRP8
ENST00000480045 0.30155149797401 0.12242466428738 0.111214744197192 ENSG00000157193 LRP8
ENST00000347547 0.281968861349694 0.109483308315523 0.11511889172134 ENSG00000157193 LRP8
ENST00000459674 0.997081555892033 0.993919612260142 0.000716890175507869 ENSG00000157193 LRP8
ENST00000460214 0.789484934343615 0.635051121810069 0.0530483813087783 ENSG00000157193 LRP8
ENST00000475501 0.986839670920278 0.97408283530251 -0.00321035383734044 ENSG00000157193 LRP8
ENST00000496580 0.127435344200429 0.028863367369699 0.179781162553602 ENSG00000157193 LRP8
ENST00000371429 0.809802369159984 0.66616932596192 -0.033635420048348 ENSG00000058804 NDC1
ENST00000540001 0.809784482850466 0.666088589737716 -0.0336405320586326 ENSG00000058804 NDC1
ENST00000537333 0.941363586509746 0.885848775496914 -0.0119593960566364 ENSG00000058804 NDC1
ENST00000234725 0.933368815418224 0.87086821309525 -0.0135975797299403 ENSG00000058804 NDC1
ENST00000480952 0.133310892230388 0.0311655217854038 -0.236162443326858 ENSG00000058804 NDC1
ENST00000464950 0.967434949825146 0.93564005595073 0.00634031882103404 ENSG00000058799 YIPF1
ENST00000371399 0.964718999374347 0.929795540815381 0.00691514563921763 ENSG00000058799 YIPF1
ENST00000072644 0.964718999374347 0.929795540815381 0.00691514563921763 ENSG00000058799 YIPF1
ENST00000539954 0.967816095595932 0.936455095242781 -0.00676536544465669 ENSG00000058799 YIPF1
ENST00000469457 0.885842292104723 0.789410741129509 0.025353756447614 ENSG00000058799 YIPF1
ENST00000480151 0.885842292104723 0.789410741129509 0.025353756447614 ENSG00000058799 YIPF1
ENST00000412288 0.916350306619706 0.841313941305625 0.0188016428237007 ENSG00000058799 YIPF1
ENST00000465897 0.967719822388181 0.936157253076679 0.00754421378960207 ENSG00000058799 YIPF1
ENST00000472983 0.697894776833615 0.506690544383784 -0.0713285527589947 ENSG00000058799 YIPF1
ENST00000371378 0.732520520951284 0.554310859398789 0.0511649923763973 ENSG00000081870 HSPB11
ENST00000194214 0.886444456621521 0.79039712948741 0.0228331677589767 ENSG00000081870 HSPB11
ENST00000489675 0.597276482534248 0.384064798762365 0.0938023497184025 ENSG00000081870 HSPB11
ENST00000371377 0.866574737781615 0.758681686382291 0.0258910913789391 ENSG00000081870 HSPB11
ENST00000371376 0.85484263977118 0.739073457346853 -0.031059760251905 ENSG00000081870 HSPB11
ENST00000488884 0.81678998550747 0.676429225757103 -0.0436247194776272 ENSG00000081870 HSPB11
ENST00000371370 0.831646669554946 0.699417941743496 -0.0370836115560097 ENSG00000116212 LRRC42
ENST00000319223 0.790752032197786 0.636658030416514 -0.0458714487078624 ENSG00000116212 LRRC42
ENST00000371348 0.767182507647958 0.60276893978821 0.0284849422821065 ENSG00000116209 TMEM59
ENST00000371344 0.665545845030519 0.465286524769658 0.0476720439147009 ENSG00000116209 TMEM59
ENST00000234831 0.757277568717709 0.588297239809555 0.028570169204971 ENSG00000116209 TMEM59
ENST00000371341 0.768143363792848 0.604333367867883 0.0272073211406478 ENSG00000116209 TMEM59
ENST00000470395 0.776165166788882 0.616010853063954 0.0484714853496208 ENSG00000116209 TMEM59
ENST00000420738 0.727944806966929 0.547250672949053 0.0312243710729891 ENSG00000116209 TMEM59
ENST00000440019 0.726203482163079 0.544690296020816 0.0314393170303754 ENSG00000116209 TMEM59
ENST00000452421 0.727944806966929 0.54719260284451 0.0312271591203411 ENSG00000116209 TMEM59
ENST00000371337 0.878970424985766 0.778593985046722 0.0154231311010251 ENSG00000116209 TMEM59
ENST00000498272 0.112517124849998 0.0231812421016406 0.169067696527631 ENSG00000116205 TCEANC2
ENST00000234827 0.120031875086004 0.0260063152079294 0.187621056985262 ENSG00000116205 TCEANC2
ENST00000371331 0.0226409091808858 0.0012832024672836 0.336998726364544 ENSG00000116205 TCEANC2
ENST00000487096 0.281818818938002 0.109368715090731 -0.147426087220355 ENSG00000116221 MRPL37
ENST00000360840 0.37457361288967 0.174561722107408 -0.110496016266455 ENSG00000116221 MRPL37
ENST00000605337 0.328010953000702 0.140591873642385 -0.113492674038024 ENSG00000116221 MRPL37
ENST00000490670 0.268203423441956 0.100504375656378 -0.155612724670971 ENSG00000116221 MRPL37
ENST00000336230 0.37457361288967 0.174561722107408 -0.110496016266455 ENSG00000116221 MRPL37
ENST00000398219 0.476268080303447 0.261997422712651 -0.107745106820992 ENSG00000116221 MRPL37
ENST00000326956 0.117780054914533 0.0251768822845396 0.172824265496025 ENSG00000157216 SSBP3
ENST00000417664 0.0629975470945362 0.00813161291128726 0.218214525424742 ENSG00000157216 SSBP3
ENST00000371320 0.0501478562252373 0.00538672326064047 0.227019206370051 ENSG00000157216 SSBP3
ENST00000371319 0.0589297161552388 0.00718691856350852 0.220644542609243 ENSG00000157216 SSBP3
ENST00000533946 0.0651088852409917 0.00865385515449699 0.216572467625873 ENSG00000157216 SSBP3
ENST00000357475 0.0538884424248996 0.00612286749247602 0.228069013871978 ENSG00000157216 SSBP3
ENST00000426150 0.0521981380788501 0.00576884788870721 0.212098941101084 ENSG00000157216 SSBP3
ENST00000444533 0.724614558984761 0.542412242756726 0.0680546735919813 ENSG00000157216 SSBP3
ENST00000420121 0.328051826664973 0.140620661232851 0.16023459004639 ENSG00000157216 SSBP3
ENST00000533209 0.0534947306846538 0.00605530889089418 0.234740047668282 ENSG00000157216 SSBP3
ENST00000525990 0.0541049842283139 0.0061782139490364 0.240091117510927 ENSG00000157216 SSBP3
ENST00000528787 0.0969694559196373 0.0178450912999282 0.211569445355217 ENSG00000157216 SSBP3
ENST00000606515 0.309633835289707 0.127648349957414 -0.105557638226191 ENSG00000271723 MROH7-TTC4
ENST00000425300 0.295145846088122 0.118037236654237 -0.10952917540417 ENSG00000271723 MROH7-TTC4
ENST00000414150 0.292219656675548 0.116179537157255 -0.110030442404499 ENSG00000271723 MROH7-TTC4
ENST00000460155 0.286142307529533 0.112186078019518 -0.110533151529218 ENSG00000271723 MROH7-TTC4
ENST00000371281 0.223067274888188 0.0738438647133838 -0.124091993112258 ENSG00000243725 TTC4
ENST00000486621 0.606945429580868 0.395055557407487 -0.0827455262173337 ENSG00000243725 TTC4
ENST00000371284 0.238664820229931 0.0826019808132845 -0.121017986781931 ENSG00000243725 TTC4
ENST00000486091 0.062557851600626 0.0080291160810324 -0.255831743503771 ENSG00000243725 TTC4
ENST00000371269 0.274170833331373 0.10430872636902 -0.128952686641325 ENSG00000116133 DHCR24
ENST00000436604 0.755448581485805 0.585651673096084 -0.0567955768118379 ENSG00000116133 DHCR24
ENST00000537443 0.480933228059809 0.266493732267002 -0.108481189007174 ENSG00000116133 DHCR24
ENST00000535035 0.548195547659062 0.3312512592234 -0.0910327977018719 ENSG00000116133 DHCR24
ENST00000294383 0.763492710428643 0.597565826721641 0.035559771933796 ENSG00000162402 USP24
ENST00000407756 0.759147720085504 0.591093120319811 0.0362583787502816 ENSG00000162402 USP24
ENST00000484447 0.494406474077405 0.278919642113688 -0.120844554927494 ENSG00000162402 USP24
ENST00000472566 0.942781898651472 0.88804231909809 0.0141980443792596 ENSG00000162402 USP24
ENST00000512504 0.956798816318572 0.914752008500445 -0.0128234036544774 ENSG00000162402 USP24
ENST00000482197 0.138869678439588 0.0334102963775417 -0.215405286047931 ENSG00000162402 USP24
ENST00000371250 0.0029580287750686 2.13651143544687e-05 0.291857883001818 ENSG00000162407 PPAP2B
ENST00000472957 0.099184119121372 0.0186066012807777 0.200525371577742 ENSG00000162407 PPAP2B
ENST00000459962 0.0713168584790432 0.0101854204693714 0.239214431208846 ENSG00000162407 PPAP2B
ENST00000461655 0.00232347136263609 1.32882442997111e-05 0.355506226240297 ENSG00000162407 PPAP2B
ENST00000485760 0.0095001934183654 0.000242842485416918 0.331492674150437 ENSG00000173406 DAB1
ENST00000467509 0.0518443982946006 0.00569941700445831 0.306423820605357 ENSG00000162600 OMA1
ENST00000460671 0.0819830719942111 0.0129750618743683 0.289941648659592 ENSG00000162600 OMA1
ENST00000421528 0.060127292635517 0.00746616258561367 0.274568391510615 ENSG00000162600 OMA1
ENST00000358603 0.115858130959305 0.0244106634234815 0.189872818880565 ENSG00000162600 OMA1
ENST00000371226 0.166349121986683 0.0452886009527725 0.161943162524288 ENSG00000162600 OMA1
ENST00000476933 0.275961404588946 0.105514391023625 0.184732608764605 ENSG00000162600 OMA1
ENST00000456980 0.395592763368628 0.191040311634855 0.11147473239778 ENSG00000162600 OMA1
ENST00000467063 0.3605290178659 0.163967157171674 0.120249121390526 ENSG00000162600 OMA1
ENST00000419242 0.344624021220982 0.152371281587398 0.124045232806733 ENSG00000162600 OMA1
ENST00000426139 0.359542852959772 0.163186964063328 0.120930913053976 ENSG00000162600 OMA1
ENST00000453710 0.41871297641404 0.210520143126596 0.111307785361334 ENSG00000162600 OMA1
ENST00000482274 0.864720708924675 0.755886438080701 0.0294512418390294 ENSG00000162600 OMA1
ENST00000472487 0.58679300164874 0.373026797226529 -0.0601831496161378 ENSG00000162601 MYSM1
ENST00000493821 0.530608965287016 0.313943213763969 -0.0741570137755402 ENSG00000162601 MYSM1
ENST00000401044 0.965327119411245 0.931068426017612 -0.00639276695851215 ENSG00000162601 MYSM1
ENST00000466774 0.972454485443517 0.945365806956984 0.00482681105797205 ENSG00000162601 MYSM1
ENST00000483003 0.889025249777607 0.794816397202512 -0.0213350954886165 ENSG00000162601 MYSM1
ENST00000489282 0.982289948814139 0.965859200625528 0.00362151795085867 ENSG00000162601 MYSM1
ENST00000371222 0.302412778374274 0.122967221566091 -0.10623733157989 ENSG00000177606 JUN
ENST00000544621 0.0376811486274744 0.00317738842928959 0.320629867833473 ENSG00000234807 LINC01135
ENST00000419531 0.0383589010488027 0.00330316023787088 0.319499273962529 ENSG00000234807 LINC01135
ENST00000413489 0.0664603679341435 0.00897370600774645 0.323413276041557 ENSG00000172456 FGGY
ENST00000474476 0.0476996219165031 0.00492408744893259 0.305840758775498 ENSG00000172456 FGGY
ENST00000371218 0.0472219931475166 0.00483993918756657 0.295042517138727 ENSG00000172456 FGGY
ENST00000495718 0.0507516741308213 0.00549387523575438 0.305394570377939 ENSG00000172456 FGGY
ENST00000303721 0.0472219931475166 0.00483993918756657 0.295042517138727 ENSG00000172456 FGGY
ENST00000430447 0.0487042234642976 0.00509743688924981 0.297932632251194 ENSG00000172456 FGGY
ENST00000371212 0.0601305868436114 0.00746726503977087 0.285155522050506 ENSG00000172456 FGGY
ENST00000475949 0.116069203978382 0.0244885970154809 0.255018707870512 ENSG00000172456 FGGY
ENST00000485720 0.0732525483220182 0.0107027813794911 0.290929940657827 ENSG00000172456 FGGY
ENST00000371210 0.0703399719122905 0.00993964362431338 0.264319433006784 ENSG00000172456 FGGY
ENST00000493891 0.124581207463978 0.0277709075271544 0.251752163898044 ENSG00000172456 FGGY
ENST00000476939 0.137578639908461 0.0328581287753885 0.247464978285326 ENSG00000172456 FGGY
ENST00000472783 0.125353574330443 0.0280693247808821 0.262544440970821 ENSG00000172456 FGGY
ENST00000471169 0.125799656871222 0.0282431965638716 0.262087331640342 ENSG00000172456 FGGY
ENST00000371208 0.206239605425095 0.0649047651707677 -0.172029097197624 ENSG00000134709 HOOK1
ENST00000465876 0.314070143041702 0.130711557723698 -0.149139631729285 ENSG00000134709 HOOK1
ENST00000395561 0.337530832310774 0.147407978462293 -0.144931763674322 ENSG00000134709 HOOK1
ENST00000606498 0.589440858732856 0.375632319599248 -0.058211569664193 ENSG00000162604 TM2D1
ENST00000294613 0.594554911135076 0.381202741959481 -0.0574373475135755 ENSG00000162604 TM2D1
ENST00000472357 0.2382704631788 0.0823802369172241 -0.179484197606309 ENSG00000162604 TM2D1
ENST00000371180 0.594554911135076 0.381202741959481 -0.0574373475135755 ENSG00000162604 TM2D1
ENST00000488206 0.548237899285633 0.331283172587773 -0.0635638082716141 ENSG00000162604 TM2D1
ENST00000472989 0.452306749591878 0.240587621019456 -0.0838989132075904 ENSG00000162604 TM2D1
ENST00000488410 0.772191779307376 0.609851454016747 -0.0436510433120885 ENSG00000162604 TM2D1
ENST00000468586 0.722516479295874 0.539180689754953 -0.0388024413490289 ENSG00000162604 TM2D1
ENST00000371178 0.643982207559709 0.438212237665463 -0.0503660302610849 ENSG00000162604 TM2D1
ENST00000494926 0.662371776021031 0.461170228263113 -0.0474527833791141 ENSG00000162604 TM2D1
ENST00000496465 0.663584208483014 0.462560693678143 -0.0474243826211392 ENSG00000162604 TM2D1
ENST00000371177 0.770402791714516 0.60727476683546 -0.0341484368596827 ENSG00000162604 TM2D1
ENST00000316485 0.0223350990811696 0.00125354362656792 0.266363396307388 ENSG00000132849 INADL
ENST00000459752 0.0208924752186413 0.00111267106383014 0.269111994137817 ENSG00000132849 INADL
ENST00000484562 0.0208924752186413 0.00111267106383014 0.269111994137817 ENSG00000132849 INADL
ENST00000371158 0.0272733393309128 0.00177695942272258 0.24690462744607 ENSG00000132849 INADL
ENST00000484937 0.0144289584120238 0.000550749006478455 0.275667253564306 ENSG00000132849 INADL
ENST00000494842 0.117089971408904 0.0249105477815779 0.232240311984647 ENSG00000132849 INADL
ENST00000490547 0.325210095775039 0.138607499479294 0.159155112430308 ENSG00000132849 INADL
ENST00000307297 0.0647949874273876 0.008588970922736 0.268282271994817 ENSG00000132849 INADL
ENST00000543708 0.0292524794385859 0.00202161153711392 0.281602483854541 ENSG00000132849 INADL
ENST00000545929 0.0152843369250795 0.000613253181632004 0.336196176839945 ENSG00000132849 INADL
ENST00000452143 0.0802476795024785 0.0124448903371674 -0.232068688984503 ENSG00000162607 USP1
ENST00000442679 0.116729131795018 0.024771860656654 -0.234867707700412 ENSG00000162607 USP1
ENST00000371146 0.117089971408904 0.024909327065189 -0.172385212970037 ENSG00000162607 USP1
ENST00000339950 0.13168707798004 0.0305372985062245 -0.167830274913179 ENSG00000162607 USP1
ENST00000251157 0.0459019406458734 0.00456608234847585 0.251724858086162 ENSG00000116641 DOCK7
ENST00000454575 0.017159385836131 0.000778245168171581 0.327325098366005 ENSG00000116641 DOCK7
ENST00000340370 0.0450376768259244 0.00440623227232111 0.252549542296814 ENSG00000116641 DOCK7
ENST00000404627 0.366820094982808 0.168734870160183 0.140816152758785 ENSG00000116641 DOCK7
ENST00000317868 0.697470404079236 0.506159547135411 0.0609296596717443 ENSG00000125703 ATG4C
ENST00000371120 0.697470404079236 0.506159547135411 0.0609296596717443 ENSG00000125703 ATG4C
ENST00000371108 0.380021549069134 0.178779020685722 -0.100111513605357 ENSG00000088035 ALG6
ENST00000263440 0.395356910812674 0.190812435575576 -0.0985882630652238 ENSG00000088035 ALG6
ENST00000603108 0.395356910812674 0.190812435575576 -0.0985882630652238 ENSG00000088035 ALG6
ENST00000465969 0.599993641758227 0.387451785613355 -0.0955694070826829 ENSG00000088035 ALG6
ENST00000371092 0.839884249665125 0.712672108701185 0.0394917041199251 ENSG00000142856 ITGB3BP
ENST00000271002 0.839884249665125 0.712672108701185 0.0394917041199251 ENSG00000142856 ITGB3BP
ENST00000489099 0.847267872881433 0.726036989250436 0.036990339380903 ENSG00000142856 ITGB3BP
ENST00000461681 0.936167703597529 0.875939381699301 -0.0191345247137415 ENSG00000142856 ITGB3BP
ENST00000283568 0.717952007578369 0.533061855208156 0.0706898193385641 ENSG00000142856 ITGB3BP
ENST00000476508 0.701808900279461 0.511777133086236 0.0783133210305887 ENSG00000142856 ITGB3BP
ENST00000460394 0.551251310798759 0.33438180597611 0.11240992517517 ENSG00000142856 ITGB3BP
ENST00000462285 0.684372097823618 0.488399774509472 0.0789627894807107 ENSG00000142856 ITGB3BP
ENST00000489863 0.671476318106436 0.472347006180891 0.0819094652951951 ENSG00000142856 ITGB3BP
ENST00000465781 0.596583730650797 0.383351792870577 0.106327186226688 ENSG00000142856 ITGB3BP
ENST00000478138 0.402336740524208 0.196890660043196 0.115732701997137 ENSG00000142856 ITGB3BP
ENST00000371088 0.267898080605428 0.100276047182419 0.160938126455821 ENSG00000203965 EFCAB7
ENST00000371084 0.925314453715555 0.857035116180242 -0.0146665600682544 ENSG00000079739 PGM1
ENST00000540265 0.905485372827578 0.822636355155014 -0.0184020919826551 ENSG00000079739 PGM1
ENST00000371083 0.610692543069977 0.399325514451901 -0.0827645168624958 ENSG00000079739 PGM1
ENST00000371080 0.737731659288889 0.561384885085155 0.0649845415211597 ENSG00000185483 ROR1
ENST00000371079 0.795981368096823 0.644473394414241 0.0511557949652081 ENSG00000185483 ROR1
ENST00000482426 0.608710925526495 0.396955782530142 0.0938504429820514 ENSG00000185483 ROR1
ENST00000424995 0.935988661255063 0.875515129771102 -0.0182098709278029 ENSG00000223949 RP11-24J23.2
ENST00000545203 0.901451534759905 0.815278504660366 -0.0279120425943869 ENSG00000185483 ROR1
ENST00000371073 0.175099945877652 0.049191458307057 0.207678231650428 ENSG00000158966 CACHD1
ENST00000290039 0.178338015521737 0.0506790253061899 0.206154551429997 ENSG00000158966 CACHD1
ENST00000294428 0.150624263061166 0.038328134021902 0.21735933845254 ENSG00000162437 RAVER2
ENST00000371072 0.162655239630179 0.0435795548509834 0.211522134647293 ENSG00000162437 RAVER2
ENST00000342505 0.467829981057516 0.254221178963691 0.0523604200416618 ENSG00000162434 JAK1
ENST00000481702 0.368440071140959 0.170139793916369 -0.101142152281758 ENSG00000162434 JAK1
ENST00000465376 0.951840090631487 0.905262409052474 -0.00804714617482036 ENSG00000162434 JAK1
ENST00000471473 0.851187607274917 0.732900033123414 -0.0264728142204896 ENSG00000162434 JAK1
ENST00000494904 0.629729452735827 0.421549755239012 0.0614440972748924 ENSG00000162434 JAK1
ENST00000467764 0.980122616595168 0.961089353762235 -0.00426773869487448 ENSG00000162434 JAK1
ENST00000415842 0.842139855408387 0.716759502095458 -0.0397218311001258 ENSG00000226891 RP11-182I10.3
ENST00000497030 0.406922681024575 0.200854198989721 0.127853766785217 ENSG00000162433 AK4
ENST00000545314 0.894328190517082 0.803002342437772 0.0191737679285733 ENSG00000162433 AK4
ENST00000470888 0.41144858076045 0.204533377377493 0.127537408876514 ENSG00000162433 AK4
ENST00000546702 0.726805651458014 0.545423774861738 0.0502943569018849 ENSG00000162433 AK4
ENST00000395334 0.884615670343361 0.787211699751298 0.0207620218793769 ENSG00000162433 AK4
ENST00000327299 0.88687844814369 0.790956403704377 0.0204904781801619 ENSG00000162433 AK4
ENST00000474968 0.61389366585726 0.403223890236902 0.0740823678865934 ENSG00000162433 AK4
ENST00000479060 0.543585298123929 0.326597490749936 0.0772104631972686 ENSG00000162433 AK4
ENST00000463018 0.687406914433027 0.491973876074419 0.0821095011519735 ENSG00000116675 DNAJC6
ENST00000494710 0.660733079895062 0.459041789068449 0.0873347297993512 ENSG00000116675 DNAJC6
ENST00000263441 0.409535057473049 0.203007808667511 0.152937501472446 ENSG00000116675 DNAJC6
ENST00000395325 0.386783564655154 0.183989584925733 0.158380616072348 ENSG00000116675 DNAJC6
ENST00000483402 0.59472246885539 0.381393781429299 0.108962253861816 ENSG00000116675 DNAJC6
ENST00000371069 0.170834897967472 0.0472110377787768 0.256424032179825 ENSG00000116675 DNAJC6
ENST00000344610 0.649551490180793 0.444929063363305 0.0708574065105219 ENSG00000116678 LEPR
ENST00000371065 0.970236751476176 0.940721719413696 -0.00689582189327071 ENSG00000213625 LEPROT
ENST00000475108 0.648919359616513 0.444166810920429 -0.0747709125127262 ENSG00000213625 LEPROT
ENST00000371059 0.660951343637794 0.459353485762616 0.0688904337450885 ENSG00000116678 LEPR
ENST00000371060 0.646539411318467 0.441471645591462 0.0712216774925727 ENSG00000116678 LEPR
ENST00000349533 0.638882353760014 0.431962800867838 0.072748507170413 ENSG00000116678 LEPR
ENST00000497874 0.577483868840467 0.362369430426196 -0.0957760145703533 ENSG00000213625 LEPROT
ENST00000488747 0.652984179417595 0.449561964802794 -0.0731363652388714 ENSG00000213625 LEPROT
ENST00000484243 0.666298714551516 0.466319971457438 -0.070154338607218 ENSG00000213625 LEPROT
ENST00000406510 0.651241460011969 0.447228158244342 0.0702937121688353 ENSG00000116678 LEPR
ENST00000329654 0.000412883094415738 1.87407020819906e-07 0.366194569707721 ENSG00000184588 PDE4B
ENST00000341517 0.000498395882602289 2.58629289387474e-07 0.379266097836213 ENSG00000184588 PDE4B
ENST00000371049 0.000380055984430394 1.40245295114885e-07 0.402301488702391 ENSG00000184588 PDE4B
ENST00000423207 0.000412883094415738 1.944241158124e-07 0.364339777150385 ENSG00000184588 PDE4B
ENST00000531358 0.194465799165036 0.0585406684564136 0.262002927534504 ENSG00000184588 PDE4B
ENST00000532040 0.199861567096862 0.0614901936177528 0.260058741253793 ENSG00000184588 PDE4B
ENST00000526666 0.204794752974136 0.0641958505742284 0.257321663578387 ENSG00000184588 PDE4B
ENST00000412480 0.156570595390295 0.040909333228316 0.126027918794194 ENSG00000184588 PDE4B
ENST00000528771 0.000258991991585168 8.06382039807139e-08 0.4593833291606 ENSG00000184588 PDE4B
ENST00000371045 0.000408605805971561 1.6914771478867e-07 0.362241758130878 ENSG00000184588 PDE4B
ENST00000531025 0.000221787962202016 6.39394249757881e-08 0.460669293602176 ENSG00000184588 PDE4B
ENST00000526197 0.000210036187109663 5.81294366870998e-08 0.460334213341788 ENSG00000184588 PDE4B
ENST00000480109 0.00246062187202695 1.49196797788834e-05 0.245361006811094 ENSG00000184588 PDE4B
ENST00000534463 0.0015464703903812 4.44198080079112e-06 0.29352404788401 ENSG00000184588 PDE4B
ENST00000524999 0.00741683118655146 0.000144114953635222 0.202820986749807 ENSG00000184588 PDE4B
ENST00000483863 0.986701877889749 0.973815293899428 0.00278851040875173 ENSG00000184588 PDE4B
ENST00000371018 0.215456533389806 0.0698510687483683 0.1243668496252 ENSG00000198160 MIER1
ENST00000355977 0.215456533389806 0.0698510687483683 0.1243668496252 ENSG00000198160 MIER1
ENST00000357692 0.220720413559213 0.0726113604789919 0.123052748227509 ENSG00000198160 MIER1
ENST00000401041 0.117239709880449 0.0249825232148008 0.149816346095764 ENSG00000198160 MIER1
ENST00000371014 0.205950327000025 0.064698203465655 0.128088928682859 ENSG00000198160 MIER1
ENST00000371016 0.205950327000025 0.064698203465655 0.128088928682859 ENSG00000198160 MIER1
ENST00000371012 0.03478388575724 0.00274402733533152 0.244772383490842 ENSG00000198160 MIER1
ENST00000401042 0.21081768069162 0.0673468493322671 0.12756829077159 ENSG00000198160 MIER1
ENST00000355356 0.225782486115915 0.0753207124339502 0.122494706455721 ENSG00000198160 MIER1
ENST00000479067 0.0262448394039178 0.00165970962534982 0.24817348591667 ENSG00000198160 MIER1
ENST00000493357 0.67305168606979 0.474252828467878 0.0746030751431887 ENSG00000198160 MIER1
ENST00000235345 0.921690699397567 0.851053041838626 0.0125488109994992 ENSG00000116704 SLC35D1
ENST00000506472 0.0536140558525781 0.00607763873150547 0.218093249965821 ENSG00000116704 SLC35D1
ENST00000262345 0.0110831090236561 0.000334085737538193 0.305516762436983 ENSG00000081985 IL12RB2
ENST00000371000 0.0110831090236561 0.000334085737538193 0.305516762436983 ENSG00000081985 IL12RB2
ENST00000541374 0.0095001934183654 0.000242381339136959 0.320492860766625 ENSG00000081985 IL12RB2
ENST00000544434 0.0106676846161993 0.000306252055970813 0.312833847649493 ENSG00000081985 IL12RB2
ENST00000441640 0.159338911076592 0.042127150280962 0.198951865870321 ENSG00000081985 IL12RB2
ENST00000465396 0.198398784011115 0.0606488403210993 0.190182687341592 ENSG00000081985 IL12RB2
ENST00000370994 0.416238974939957 0.208412033220284 -0.0735350938712791 ENSG00000142864 SERBP1
ENST00000370995 0.387748896409495 0.18487803708392 -0.0769068454562207 ENSG00000142864 SERBP1
ENST00000361219 0.325937970413041 0.139100000528532 -0.0878629937206891 ENSG00000142864 SERBP1
ENST00000370990 0.326058059594867 0.139183080702769 -0.0879801391775987 ENSG00000142864 SERBP1
ENST00000493607 0.59098070960455 0.377467648510999 -0.0569912547187783 ENSG00000142864 SERBP1
ENST00000462814 0.693507041199393 0.500988821189787 0.0417942383320575 ENSG00000142864 SERBP1
ENST00000484880 0.39634863067046 0.1917016320732 -0.0926354233532388 ENSG00000142864 SERBP1
ENST00000490406 0.198037299504936 0.0604836121380594 -0.139422456591215 ENSG00000142864 SERBP1
ENST00000370986 0.768849739843049 0.605252615836684 -0.0578128493447637 ENSG00000116717 GADD45A
ENST00000370985 0.790439804800948 0.636293387485032 -0.0510951838157914 ENSG00000116717 GADD45A
ENST00000460575 0.827950892863725 0.693664864087673 -0.0474861891436144 ENSG00000116717 GADD45A
ENST00000370952 0.823289747082017 0.686337543725903 -0.0316054650753595 ENSG00000066557 LRRC40
ENST00000370951 0.10001224183368 0.0188634450452232 -0.15624191794331 ENSG00000116754 SRSF11
ENST00000463877 0.110548902402478 0.0224707608810737 -0.146867423000847 ENSG00000116754 SRSF11
ENST00000405432 0.0870873973319837 0.0145218433877149 -0.156522968752135 ENSG00000116754 SRSF11
ENST00000370950 0.0990908075472945 0.0185741236226323 -0.156640788873793 ENSG00000116754 SRSF11
ENST00000454435 0.164006125814835 0.044189163168566 -0.13770162441938 ENSG00000116754 SRSF11
ENST00000475204 0.193249805322752 0.0578777188903068 -0.133546594921308 ENSG00000116754 SRSF11
ENST00000395136 0.174073256375158 0.0487002845189891 -0.127083442052787 ENSG00000116754 SRSF11
ENST00000436161 0.204122081056639 0.0637707906084834 -0.128254974806025 ENSG00000116754 SRSF11
ENST00000473950 0.196662184990572 0.0596780991031494 -0.135888856881588 ENSG00000116754 SRSF11
ENST00000469170 0.20311427697703 0.0632217136484237 -0.132366008021833 ENSG00000116754 SRSF11
ENST00000486667 0.242336037717517 0.0846295413436342 -0.120343076271994 ENSG00000116754 SRSF11
ENST00000481648 0.293830956891347 0.117233530264578 -0.123711330461803 ENSG00000116754 SRSF11
ENST00000463116 0.632311065259592 0.424289635097562 -0.0756949307892067 ENSG00000116754 SRSF11
ENST00000484162 0.104459555659667 0.0203370774026403 -0.16165356689479 ENSG00000116754 SRSF11
ENST00000370949 0.0859453584485574 0.0141537588966979 -0.169696808338095 ENSG00000116754 SRSF11
ENST00000463859 0.0402066413107208 0.00356916355093439 -0.194571745440121 ENSG00000116754 SRSF11
ENST00000460795 0.0492516974735587 0.00522157058243987 -0.207620831707397 ENSG00000116754 SRSF11
ENST00000461935 0.0632730574096363 0.0082070083459442 -0.199544135376181 ENSG00000116754 SRSF11
ENST00000489188 0.0261699335288711 0.00165165301556207 -0.237456209096951 ENSG00000116754 SRSF11
ENST00000370944 0.117152253837763 0.0249394872275562 0.126953457107931 ENSG00000118454 ANKRD13C
ENST00000262346 0.134642519007975 0.0316957538576628 0.125852203550869 ENSG00000118454 ANKRD13C
ENST00000464236 0.768794514590684 0.60506923148068 -0.0500310191686191 ENSG00000118454 ANKRD13C
ENST00000490846 0.291160873414467 0.11551013086185 0.138502633566186 ENSG00000118454 ANKRD13C
ENST00000498735 0.0707861800720223 0.010063917688461 0.2312204714164 ENSG00000118454 ANKRD13C
ENST00000370932 0.434242813348171 0.224046817901979 0.119681329843176 ENSG00000050628 PTGER3
ENST00000351052 0.434242813348171 0.224046817901979 0.119681329843176 ENSG00000050628 PTGER3
ENST00000370931 0.434242813348171 0.224046817901979 0.119681329843176 ENSG00000050628 PTGER3
ENST00000497146 0.434242813348171 0.224046817901979 0.119681329843176 ENSG00000050628 PTGER3
ENST00000361210 0.434242813348171 0.224046817901979 0.119681329843176 ENSG00000050628 PTGER3
ENST00000479353 0.434242813348171 0.224046817901979 0.119681329843176 ENSG00000050628 PTGER3
ENST00000460330 0.471946428835278 0.257954713369018 0.112226169563444 ENSG00000050628 PTGER3
ENST00000354608 0.49619382850542 0.280591722159745 0.107096268352562 ENSG00000050628 PTGER3
ENST00000356595 0.174363650258071 0.0488478807095363 0.180745872274983 ENSG00000050628 PTGER3
ENST00000414819 0.174363650258071 0.0488478807095363 0.180745872274983 ENSG00000050628 PTGER3
ENST00000306666 0.11129806652292 0.0227452701275304 0.237789257355518 ENSG00000050628 PTGER3
ENST00000450461 0.373938105387598 0.174067200583283 -0.0930611849498485 ENSG00000235079 ZRANB2-AS1
ENST00000426999 0.288188903762656 0.113463704793291 -0.114104636611338 ENSG00000235079 ZRANB2-AS1
ENST00000370920 0.142290462613691 0.0347546563414816 -0.122104597246579 ENSG00000132485 ZRANB2
ENST00000477096 0.21680862163666 0.0706069360875586 -0.148068100517403 ENSG00000132485 ZRANB2
ENST00000254821 0.143583247064199 0.0352492836786667 -0.121835250660633 ENSG00000132485 ZRANB2
ENST00000487510 0.489226360969055 0.27425967287241 -0.0864959472881391 ENSG00000132485 ZRANB2
ENST00000479947 0.282931278966289 0.110073678163572 -0.142754892763689 ENSG00000132485 ZRANB2
ENST00000473260 0.268276138054016 0.100553279770863 -0.143998743986203 ENSG00000132485 ZRANB2
ENST00000370872 0.538609912174335 0.32165169309454 0.0927588111143642 ENSG00000116791 CRYZ
ENST00000340866 0.518990592280232 0.30250811224194 0.0969193813383452 ENSG00000116791 CRYZ
ENST00000492102 0.619809626226762 0.410190207905554 0.101750916084622 ENSG00000116791 CRYZ
ENST00000417775 0.502730965112996 0.287201855965408 0.0923145783966439 ENSG00000116791 CRYZ
ENST00000370871 0.555567865844258 0.339063097995128 0.0886945736054158 ENSG00000116791 CRYZ
ENST00000370870 0.711802429395571 0.524843275190643 0.0589481416753598 ENSG00000116791 CRYZ
ENST00000441120 0.654037298072007 0.45073953555983 0.0742956258230806 ENSG00000116791 CRYZ
ENST00000457880 0.377624097173427 0.176876030108977 -0.0969643313765387 ENSG00000162623 TYW3
ENST00000370867 0.383984747662839 0.182020555071681 -0.0958029425169585 ENSG00000162623 TYW3
ENST00000421739 0.41992415863249 0.2114851830101 -0.100307208357599 ENSG00000162623 TYW3
ENST00000479111 0.428186611048874 0.218438472822149 -0.0979594670361514 ENSG00000162623 TYW3
ENST00000483990 0.678645697189501 0.480807148964789 -0.0638258314137059 ENSG00000162623 TYW3
ENST00000467646 0.6342522018332 0.426264891431126 -0.0690682974127396 ENSG00000162623 TYW3
ENST00000370841 0.759480334279585 0.591544779840933 -0.0312799500997292 ENSG00000117054 ACADM
ENST00000525881 0.359260654423573 0.162988728592502 -0.122799445516218 ENSG00000117054 ACADM
ENST00000526129 0.564526021837787 0.349067665501556 -0.0549389913411833 ENSG00000117054 ACADM
ENST00000526196 0.784695924369162 0.628323195881149 -0.0290365187187423 ENSG00000117054 ACADM
ENST00000370834 0.77485262684995 0.613766772046439 -0.0298359575237424 ENSG00000117054 ACADM
ENST00000534146 0.396484732130272 0.191800254997404 -0.115160982293519 ENSG00000117054 ACADM
ENST00000532509 0.395651514980652 0.191105184119555 -0.0892294680879747 ENSG00000117054 ACADM
ENST00000473018 0.325401825058095 0.138749254864597 -0.129295013442368 ENSG00000117054 ACADM
ENST00000541113 0.798790970584093 0.649170802508291 -0.0271196970095796 ENSG00000117054 ACADM
ENST00000530953 0.381757089232317 0.180194206236966 -0.0921261217192936 ENSG00000117054 ACADM
ENST00000534334 0.599460691269355 0.386814311001562 -0.0506455979043792 ENSG00000117054 ACADM
ENST00000525808 0.734379914165771 0.556691782993163 -0.0346336900776426 ENSG00000117054 ACADM
ENST00000543667 0.734379914165771 0.556691782993163 -0.0346336900776426 ENSG00000117054 ACADM
ENST00000420607 0.698475900109533 0.507495310382055 -0.0389396485180771 ENSG00000117054 ACADM
ENST00000529059 0.98916582512791 0.978443531306324 0.00180038143206583 ENSG00000117054 ACADM
ENST00000526930 0.814232312410064 0.672365885723333 -0.0368013776311914 ENSG00000117054 ACADM
ENST00000532207 0.694463889520476 0.502232620302442 -0.0518884673539699 ENSG00000117054 ACADM
ENST00000528016 0.199301414569489 0.0611248001786266 -0.116084137006124 ENSG00000117054 ACADM
ENST00000481374 0.594709270118747 0.381371601182033 0.0710460225178116 ENSG00000117054 ACADM
ENST00000535300 0.00676812925877811 0.000120271306854137 -0.247616592297617 ENSG00000137955 RABGGTB
ENST00000496055 0.00686876018344761 0.000124455242103222 -0.246388767426112 ENSG00000137955 RABGGTB
ENST00000319942 0.00679771113590897 0.000121812369454583 -0.245977311997417 ENSG00000137955 RABGGTB
ENST00000473406 0.00398372803575291 4.35041219799581e-05 -0.261792984514976 ENSG00000137955 RABGGTB
ENST00000485459 0.00572250901422924 8.72905917662991e-05 -0.253634759032311 ENSG00000137955 RABGGTB
ENST00000370826 0.0114674949728496 0.000354400315127618 -0.251403449881294 ENSG00000137955 RABGGTB
ENST00000497648 0.0297748627297995 0.00208258602106458 -0.225752595366595 ENSG00000137955 RABGGTB
ENST00000462042 0.00893857553854585 0.000210584997638889 -0.265061537437015 ENSG00000137955 RABGGTB
ENST00000470201 0.00580156629157996 9.07701238544827e-05 -0.254741595525327 ENSG00000137955 RABGGTB
ENST00000471759 0.00613120419327668 0.000100808637934256 -0.251980220100439 ENSG00000137955 RABGGTB
ENST00000491266 0.00508434892957475 7.05328970026802e-05 -0.257792139704468 ENSG00000137955 RABGGTB
ENST00000461653 0.00451014158593771 5.44537263368249e-05 -0.267718125076303 ENSG00000137955 RABGGTB
ENST00000489450 0.002273507605724 1.22347562397389e-05 -0.29525512258703 ENSG00000137955 RABGGTB
ENST00000467748 0.0465210968711755 0.00468816007699904 -0.229209059394846 ENSG00000137955 RABGGTB
ENST00000459697 0.169887437473141 0.0467573453051438 -0.177817506675517 ENSG00000137955 RABGGTB
ENST00000328299 0.0772331188805098 0.0116747459031423 0.312005567887466 ENSG00000184005 ST6GALNAC3
ENST00000464140 0.0975812975938167 0.0180583577087291 0.308478445267192 ENSG00000184005 ST6GALNAC3
ENST00000370812 0.00749803663649375 0.000148449777876855 0.283482260147594 ENSG00000142892 PIGK
ENST00000445065 0.00749803663649375 0.000148449777876855 0.283482260147594 ENSG00000142892 PIGK
ENST00000370813 0.0112882490931097 0.00034378405699973 0.296082413784567 ENSG00000142892 PIGK
ENST00000487906 0.00908729119419032 0.000220585668070881 0.307693804679051 ENSG00000142892 PIGK
ENST00000359130 0.236592350311306 0.0814415742401503 0.189894172548977 ENSG00000142892 PIGK
ENST00000478391 0.225830137858325 0.0753549790553158 0.196281374765422 ENSG00000142892 PIGK
ENST00000481346 0.295836485765999 0.118462950906015 0.148808258170137 ENSG00000036549 ZZZ3
ENST00000370801 0.334238260075809 0.145176529717192 0.126335508589789 ENSG00000036549 ZZZ3
ENST00000476275 0.387102897918544 0.184232320703138 0.119643205940937 ENSG00000036549 ZZZ3
ENST00000370798 0.318684358183627 0.133874772068906 0.129901223102462 ENSG00000036549 ZZZ3
ENST00000433749 0.265167011353758 0.0985867941264386 0.150981989295412 ENSG00000036549 ZZZ3
ENST00000414381 0.280338454229053 0.108336242511636 0.147830554854579 ENSG00000036549 ZZZ3
ENST00000463166 0.242232214211835 0.0845569703683947 0.163298819945806 ENSG00000036549 ZZZ3
ENST00000469944 0.151923809469668 0.0388621603498654 0.205017336433498 ENSG00000036549 ZZZ3
ENST00000458763 0.397190615143668 0.19228829545148 0.159335837353235 ENSG00000036549 ZZZ3
ENST00000370794 0.305291659998157 0.124816191719996 0.0905305649399587 ENSG00000077254 USP33
ENST00000481579 0.935988661255063 0.875496806377506 -0.0102698257807153 ENSG00000077254 USP33
ENST00000357428 0.693248598625018 0.500602265341667 0.0408517299055199 ENSG00000077254 USP33
ENST00000370793 0.305291659998157 0.124816191719996 0.0905305649399587 ENSG00000077254 USP33
ENST00000533928 0.70334036363856 0.513664428491862 -0.0687993442423089 ENSG00000077254 USP33
ENST00000370792 0.0912150379828938 0.0158756955681152 0.145551490748988 ENSG00000077254 USP33
ENST00000527390 0.882354542541264 0.783779266264831 0.0217719187250488 ENSG00000077254 USP33
ENST00000472462 0.612686073262325 0.40171711471147 0.0868624902266678 ENSG00000077254 USP33
ENST00000498328 0.759519150820287 0.591583771800612 -0.0591882659606804 ENSG00000077254 USP33
ENST00000461986 0.394152544201453 0.189899366875812 -0.129536153377862 ENSG00000077254 USP33
ENST00000531637 0.581337973489356 0.366374276157931 -0.0948792821385429 ENSG00000077254 USP33
ENST00000462192 0.305329294505424 0.124856224918204 -0.172349813665667 ENSG00000077254 USP33
ENST00000524536 0.00547386532759979 7.95182265060886e-05 0.297308979741565 ENSG00000077254 USP33
ENST00000525113 0.00387355429335816 4.11218400992094e-05 0.34712690468031 ENSG00000077254 USP33
ENST00000528150 0.00322728826918606 2.6721014982767e-05 0.356844063236743 ENSG00000077254 USP33
ENST00000530709 0.00210180555404949 8.89506951654976e-06 0.395865217777498 ENSG00000077254 USP33
ENST00000524778 0.00375822559897462 3.85279014447801e-05 0.366222412985804 ENSG00000077254 USP33
ENST00000370791 0.0140343766190041 0.000520960565702324 0.25226071237985 ENSG00000180488 FAM73A
ENST00000443751 0.00696898682284413 0.000127617692689828 0.299453366231593 ENSG00000180488 FAM73A
ENST00000477627 0.956451665603496 0.913944173280843 0.0110401300865701 ENSG00000180488 FAM73A
ENST00000476203 0.00529895377774338 7.49756595884118e-05 0.378116445548987 ENSG00000180488 FAM73A
ENST00000401035 0.31565385948265 0.131819101770159 0.153130924022384 ENSG00000162614 NEXN
ENST00000457030 0.649187784532513 0.444447860650739 0.077009498308725 ENSG00000162614 NEXN
ENST00000330010 0.628315628618563 0.419898821410684 0.0793549332597372 ENSG00000162614 NEXN
ENST00000334785 0.646009190207475 0.440864003511216 0.0770170328351814 ENSG00000162614 NEXN
ENST00000440324 0.6920701665428 0.498891095526996 0.0690605414704488 ENSG00000162614 NEXN
ENST00000342754 0.685309507018859 0.489566625732965 0.0696944730912842 ENSG00000162614 NEXN
ENST00000464998 0.840676864316732 0.714116790702777 0.03892683732875 ENSG00000162614 NEXN
ENST00000480732 0.896211042556015 0.805674309773706 0.025810455172273 ENSG00000162614 NEXN
ENST00000470735 0.881289255610627 0.782183018760065 -0.0321753141482641 ENSG00000162614 NEXN
ENST00000492724 0.231091487981832 0.0784269051233741 -0.138162736628015 ENSG00000162613 FUBP1
ENST00000488814 0.221725755909801 0.0731287431072696 -0.150197990076971 ENSG00000162613 FUBP1
ENST00000492405 0.243933289444473 0.0855952174232093 -0.134977937443262 ENSG00000162613 FUBP1
ENST00000489495 0.26310902204224 0.0973117862624533 -0.157568709261629 ENSG00000162613 FUBP1
ENST00000483894 0.307230955314966 0.126180683622204 -0.154251714015173 ENSG00000162613 FUBP1
ENST00000480673 0.224653358149956 0.0747108811975205 -0.184262953414948 ENSG00000162613 FUBP1
ENST00000474632 0.360156418714477 0.163664798453394 -0.1380442321303 ENSG00000162613 FUBP1
ENST00000294623 0.199512287476683 0.0612566201331755 -0.107084452211509 ENSG00000162613 FUBP1
ENST00000370768 0.209880098857079 0.0668144224180659 -0.101325844256379 ENSG00000162613 FUBP1
ENST00000370767 0.209557098515329 0.0666619981809366 -0.101383432852396 ENSG00000162613 FUBP1
ENST00000436586 0.200737105689481 0.0619537199550221 -0.102055475474693 ENSG00000162613 FUBP1
ENST00000487684 0.410626190553002 0.203859392002674 -0.0902557139734913 ENSG00000162613 FUBP1
ENST00000470287 0.453948780927878 0.241907763834226 -0.0747863014073904 ENSG00000162613 FUBP1
ENST00000421641 0.153171564954626 0.0393472793347243 -0.132869406939248 ENSG00000162613 FUBP1
ENST00000487931 0.147133349838908 0.0368435698672927 -0.135727558902038 ENSG00000162616 DNAJB4
ENST00000477671 0.113408708777175 0.0235205566013687 -0.140398122287259 ENSG00000162616 DNAJB4
ENST00000484662 0.118380967475184 0.0253765779905088 -0.140515184796954 ENSG00000162616 DNAJB4
ENST00000476882 0.192408397405635 0.0574686904818302 -0.12992255110653 ENSG00000137960 GIPC2
ENST00000426517 0.145430168471695 0.0361336563330697 -0.132035828410221 ENSG00000162616 DNAJB4
ENST00000370763 0.287893690933205 0.113257838813006 -0.136490490341693 ENSG00000162616 DNAJB4
ENST00000476396 0.298016064704787 0.119899934056197 -0.132963314598382 ENSG00000162616 DNAJB4
ENST00000452835 0.885596420255264 0.788997599489165 -0.0232005322653772 ENSG00000137959 IFI44L
ENST00000476521 0.833894406103071 0.703210753586399 -0.0318946974145723 ENSG00000137959 IFI44L
ENST00000370751 0.703432813622162 0.513764393592717 -0.052604913924718 ENSG00000137959 IFI44L
ENST00000342282 0.845716582312318 0.72363433228121 -0.0294397444004095 ENSG00000137959 IFI44L
ENST00000459784 0.833067756364183 0.701908434451314 -0.0328016870203788 ENSG00000137959 IFI44L
ENST00000476876 0.84998088795051 0.731145487162761 -0.0292545014810554 ENSG00000137959 IFI44L
ENST00000486882 0.760678377833467 0.593144574721756 -0.0433870088002267 ENSG00000137959 IFI44L
ENST00000462041 0.607492683784609 0.395712991869522 -0.0714305326332302 ENSG00000137959 IFI44L
ENST00000450498 0.51776190097377 0.301278460332762 -0.0826653671015402 ENSG00000137959 IFI44L
ENST00000474002 0.731849537876737 0.553322068098324 -0.0485683292029908 ENSG00000137959 IFI44L
ENST00000494910 0.849843865924896 0.730772819879237 -0.0270481045533359 ENSG00000137959 IFI44L
ENST00000470323 0.31231549192044 0.129456172387281 -0.107859771525143 ENSG00000137965 IFI44
ENST00000370747 0.300724648529417 0.121828889359613 -0.108466845397161 ENSG00000137965 IFI44
ENST00000545124 0.395592763368628 0.191012047964489 -0.0930155048355139 ENSG00000137965 IFI44
ENST00000438486 0.475393892558012 0.261115863840685 -0.0797339330828105 ENSG00000137965 IFI44
ENST00000495254 0.300777311174048 0.121904929834821 -0.10844240666123 ENSG00000137965 IFI44
ENST00000467790 0.257965835708226 0.094270362941877 -0.105716006174422 ENSG00000137965 IFI44
ENST00000472152 0.298517257164204 0.120314737004124 -0.10883818498082 ENSG00000137965 IFI44
ENST00000485662 0.120667239415468 0.0262441401551152 -0.155217930302713 ENSG00000137965 IFI44
ENST00000476911 0.172270212837012 0.0478777828200095 -0.119572338053248 ENSG00000137965 IFI44
ENST00000446486 0.136285865532932 0.0323298705412859 -0.128978946485091 ENSG00000137965 IFI44
ENST00000452901 0.169165212088624 0.0464571314593346 0.243651436282663 ENSG00000230817 RP4-601K24.1
ENST00000417975 0.00661240012718159 0.000116360185821618 0.469833311000721 ENSG00000233008 RP11-475O6.1
ENST00000370689 0.0407922569442503 0.0036554882344354 0.232381267973505 ENSG00000142875 PRKACB
ENST00000370688 0.0312523169128554 0.00227045822725373 0.323096461575111 ENSG00000142875 PRKACB
ENST00000370685 0.111502304741917 0.0228191540655319 0.166129926800719 ENSG00000142875 PRKACB
ENST00000470673 0.102449519929207 0.0196834734604179 0.247294855248649 ENSG00000142875 PRKACB
ENST00000446538 0.366894645786287 0.168791506880277 0.144980014419572 ENSG00000142875 PRKACB
ENST00000370684 0.115586262541845 0.0243133953161488 0.223514577500877 ENSG00000142875 PRKACB
ENST00000436133 0.353669968936399 0.158896832300342 0.149509596511374 ENSG00000142875 PRKACB
ENST00000370682 0.275407471492435 0.105096592219297 0.117489265847945 ENSG00000142875 PRKACB
ENST00000394838 0.275407471492435 0.105096592219297 0.117489265847945 ENSG00000142875 PRKACB
ENST00000432111 0.248737257456828 0.0885601930853982 0.170434551866671 ENSG00000142875 PRKACB
ENST00000450730 0.490064492235839 0.275034695312782 0.11498625993582 ENSG00000142875 PRKACB
ENST00000370680 0.128450276626302 0.0292758667540236 0.219507816343244 ENSG00000142875 PRKACB
ENST00000413538 0.421576853808937 0.212893442906905 0.131169193219852 ENSG00000142875 PRKACB
ENST00000417530 0.405241353621388 0.199377549669694 0.135265012245081 ENSG00000142875 PRKACB
ENST00000394839 0.295503013615668 0.118259306859735 0.11538685895602 ENSG00000142875 PRKACB
ENST00000370656 0.378803178780457 0.177729709345701 -0.126344459626471 ENSG00000117133 RPF1
ENST00000370654 0.851298780373307 0.733309896389511 0.0198101595298438 ENSG00000117133 RPF1
ENST00000487806 0.296646470429413 0.119027352321218 -0.121536843233834 ENSG00000174021 GNG5
ENST00000370645 0.293088520026511 0.116690586065584 -0.116141011920691 ENSG00000174021 GNG5
ENST00000370641 0.293088520026511 0.116690586065584 -0.116141011920691 ENSG00000174021 GNG5
ENST00000370638 0.109798278428143 0.0222080901912531 0.239119142906415 ENSG00000122432 SPATA1
ENST00000263717 0.118630393981517 0.0254530444708147 0.179175710361299 ENSG00000122432 SPATA1
ENST00000490879 0.0271569550049194 0.00176186061553168 0.305651592088516 ENSG00000122432 SPATA1
ENST00000431031 0.030844288203376 0.00222231961870307 0.30243582533357 ENSG00000122432 SPATA1
ENST00000554297 0.0377851859399186 0.00320169458942038 0.317506004744239 ENSG00000122432 SPATA1
ENST00000460286 0.80213834366858 0.654175925885391 0.0334314070079055 ENSG00000122432 SPATA1
ENST00000370630 0.975181366901808 0.950373944043977 0.00462666665562343 ENSG00000117151 CTBS
ENST00000477677 0.913579750293203 0.837105714829074 -0.0146894908992212 ENSG00000117151 CTBS
ENST00000465118 0.884290621036992 0.786651345495245 -0.0194315833839296 ENSG00000117151 CTBS
ENST00000370625 0.840627198235786 0.714020788175313 -0.0277310004487166 ENSG00000117151 CTBS
ENST00000437941 0.0596139727179752 0.00735728473076833 0.228562754303793 ENSG00000117155 SSX2IP
ENST00000342203 0.0596139727179752 0.00735728473076833 0.228562754303793 ENSG00000117155 SSX2IP
ENST00000481102 0.0489176611477833 0.00514007683323122 0.24594976950957 ENSG00000117155 SSX2IP
ENST00000476905 0.0472770501005829 0.00485572260902916 0.24733220868416 ENSG00000117155 SSX2IP
ENST00000605755 0.0444156788076999 0.00430440467607544 0.250922311202307 ENSG00000117155 SSX2IP
ENST00000603677 0.0283036405200927 0.00189881006807216 0.277843352539426 ENSG00000117155 SSX2IP
ENST00000370612 0.0267606082773001 0.00171608827037138 0.281308087689789 ENSG00000117155 SSX2IP
ENST00000422026 0.121746491729987 0.0266621419364397 0.248635397134993 ENSG00000117155 SSX2IP
ENST00000370608 0.648085934956878 0.443334783408024 -0.0676205169513778 ENSG00000153898 MCOLN2
ENST00000463065 0.651375241068794 0.447410166966739 -0.0671019034825915 ENSG00000153898 MCOLN2
ENST00000530971 0.0518802604563732 0.00570732159928434 -0.27154995258067 ENSG00000153898 MCOLN2
ENST00000284027 0.712321552475607 0.525653187430194 -0.0571059898022735 ENSG00000153898 MCOLN2
ENST00000531325 0.900177254340648 0.812815034120057 0.0221043125288048 ENSG00000153898 MCOLN2
ENST00000531874 0.661531007715953 0.460221685976334 0.0736958502118538 ENSG00000153898 MCOLN2
ENST00000370596 0.0376716380906192 0.00317426158184075 0.285322771487325 ENSG00000162643 WDR63
ENST00000370589 0.148665938423884 0.0375205001077645 0.222694815030175 ENSG00000055732 MCOLN3
ENST00000341115 0.135569109960576 0.0320670862279036 0.232835211360901 ENSG00000055732 MCOLN3
ENST00000294661 0.20092474201518 0.0620721630870947 -0.122667661487661 ENSG00000162642 C1orf52
ENST00000471115 0.257090043022569 0.0937665061546369 -0.110278311501644 ENSG00000162642 C1orf52
ENST00000344356 0.338568041106112 0.148103508744658 -0.105322342800781 ENSG00000162642 C1orf52
ENST00000493514 0.338568041106112 0.148103508744658 -0.105322342800781 ENSG00000162642 C1orf52
ENST00000370580 0.416954545803031 0.208986938505601 -0.0943970021220897 ENSG00000142867 BCL10
ENST00000427819 0.212544144870809 0.0682377538382826 0.221375488283921 ENSG00000223653 RP11-131L23.1
ENST00000426125 0.117152253837763 0.0249350348663659 0.277641225313904 ENSG00000223653 RP11-131L23.1
ENST00000431532 0.73071144129074 0.551332475422094 0.0527842924115795 ENSG00000117174 ZNHIT6
ENST00000370574 0.716943439446055 0.531808698798029 0.0571107303622465 ENSG00000117174 ZNHIT6
ENST00000436319 0.0639201533747206 0.00836686340732551 0.25937162589786 ENSG00000171502 COL24A1
ENST00000370571 0.065093226050478 0.0086495219421534 0.258070028889764 ENSG00000171502 COL24A1
ENST00000426639 0.0732645418316097 0.010711729054289 0.256215329520402 ENSG00000171502 COL24A1
ENST00000359242 0.803007291489005 0.655272787678837 0.0408238179905164 ENSG00000122417 ODF2L
ENST00000460698 0.864213575131114 0.755197773355713 0.0301253623835322 ENSG00000122417 ODF2L
ENST00000394731 0.804887114223265 0.65797731277155 0.0404916869954743 ENSG00000122417 ODF2L
ENST00000370566 0.804887114223265 0.65797731277155 0.0404916869954743 ENSG00000122417 ODF2L
ENST00000370567 0.804887114223265 0.65797731277155 0.0404916869954743 ENSG00000122417 ODF2L
ENST00000317336 0.804887114223265 0.65797731277155 0.0404916869954743 ENSG00000122417 ODF2L
ENST00000462648 0.428865434741563 0.218997430536058 -0.130752969423973 ENSG00000122417 ODF2L
ENST00000294678 0.782709883304366 0.625550533595014 0.0446804605204283 ENSG00000122417 ODF2L
ENST00000531412 0.75155194623259 0.580465073039349 -0.0549073509963681 ENSG00000122417 ODF2L
ENST00000476054 0.918598024918549 0.845092406333983 -0.0182559165380226 ENSG00000122417 ODF2L
ENST00000473792 0.798051230134491 0.647943690317722 -0.0539499899778141 ENSG00000122417 ODF2L
ENST00000524695 0.708153052567217 0.520210877171982 0.0634517241125633 ENSG00000122417 ODF2L
ENST00000472144 0.927276164673451 0.860359328047532 0.0188471900319556 ENSG00000122417 ODF2L
ENST00000534092 0.723904031619292 0.541212551972758 0.0606145782762366 ENSG00000122417 ODF2L
ENST00000496592 0.532419217174544 0.315689145375594 0.0973324912528 ENSG00000122417 ODF2L
ENST00000488879 0.48665121691952 0.271627556852402 0.097733277108945 ENSG00000122417 ODF2L
ENST00000479890 0.486733324792243 0.271722675644241 0.0977429208614647 ENSG00000122417 ODF2L
ENST00000486557 0.661811207739471 0.460513403595081 0.0747787070342929 ENSG00000122417 ODF2L
ENST00000472368 0.425947995570257 0.216515459820763 0.128226316956392 ENSG00000122417 ODF2L
ENST00000480440 0.98425284405225 0.969406990595985 -0.00419118270575493 ENSG00000122417 ODF2L
ENST00000394733 0.547410451018508 0.330472964500697 0.0864609578927088 ENSG00000122417 ODF2L
ENST00000478286 0.400159737808057 0.194800887146464 0.125447476609946 ENSG00000122417 ODF2L
ENST00000486215 0.157346321553102 0.0413007330795418 0.214216946173394 ENSG00000122417 ODF2L
ENST00000370558 0.389250801278661 0.18623766982187 0.0691627334854208 ENSG00000097033 SH3GLB1
ENST00000535010 0.319293529391003 0.134447326111217 0.0873550272744644 ENSG00000097033 SH3GLB1
ENST00000482504 0.267364550850377 0.0999860368774227 0.097305095680206 ENSG00000097033 SH3GLB1
ENST00000602603 0.991131872612263 0.982754146389047 -0.00221989950784489 ENSG00000097033 SH3GLB1
ENST00000331835 0.885352371045924 0.788565769907575 0.0126789672959001 ENSG00000183291 SEP15
ENST00000370554 0.897859060051323 0.808785494083225 0.0115791550427777 ENSG00000183291 SEP15
ENST00000469566 0.937757266355069 0.878893528893005 0.00747548130639939 ENSG00000183291 SEP15
ENST00000401030 0.854711896090362 0.738861857728706 0.0166080213395619 ENSG00000183291 SEP15
ENST00000497861 0.970330768265771 0.940990955356324 0.00401498500536772 ENSG00000183291 SEP15
ENST00000467557 0.440087926960011 0.229087491765283 0.065193522067591 ENSG00000183291 SEP15
ENST00000370551 0.128483487038762 0.0292872654846193 0.268081055833193 ENSG00000153936 HS2ST1
ENST00000370550 0.100618448445357 0.0190497207797212 0.252286843860906 ENSG00000153936 HS2ST1
ENST00000591456 0.0975461282382467 0.0180434186296603 0.278297980469999 ENSG00000153936 HS2ST1
ENST00000370548 0.476213785545402 0.261920424584662 0.111812485733074 ENSG00000267561 RP5-1052I5.2
ENST00000356813 0.486938263518488 0.271932542559484 0.109003155685539 ENSG00000153936 HS2ST1
ENST00000370544 0.944134161988464 0.89025238464488 0.0104753027631857 ENSG00000143013 LMO4
ENST00000495705 0.821063108765184 0.683077455092527 -0.0377482241242564 ENSG00000143013 LMO4
ENST00000370542 0.942945839220989 0.888436675588025 -0.01141345083991 ENSG00000143013 LMO4
ENST00000489303 0.918428493174837 0.844795428327397 0.0159782740952819 ENSG00000143013 LMO4
ENST00000316005 0.0697050374344335 0.00979463891835288 0.252519368104526 ENSG00000065243 PKN2
ENST00000370521 0.150228421593606 0.0381526618567253 0.169082847139817 ENSG00000065243 PKN2
ENST00000370505 0.0936585264781038 0.0166446168699398 0.203551332895942 ENSG00000065243 PKN2
ENST00000370513 0.0916462697324789 0.0160061806565905 0.205561392084003 ENSG00000065243 PKN2
ENST00000436111 0.236651452795984 0.0814969124210673 0.159714949187878 ENSG00000065243 PKN2
ENST00000544045 0.163838338186021 0.0441100311541899 0.148134617231007 ENSG00000065243 PKN2
ENST00000449189 0.796190199503717 0.644826104056194 -0.0497394680242792 ENSG00000065243 PKN2
ENST00000370500 0.00750575504166929 0.000149413320511115 0.178752545436645 ENSG00000137947 GTF2B
ENST00000448623 0.00831233149236348 0.000182219864007276 0.179155342044555 ENSG00000137947 GTF2B
ENST00000494819 0.00868216626067973 0.000197908198573181 0.191598420067866 ENSG00000137947 GTF2B
ENST00000418217 0.00793286775394602 0.000164936467173651 0.201606489238332 ENSG00000137947 GTF2B
ENST00000486078 0.00564319714136473 8.40772470149592e-05 0.228201455702227 ENSG00000137947 GTF2B
ENST00000471296 0.00225562923090683 1.19600466252349e-05 0.269225194885295 ENSG00000137947 GTF2B
ENST00000471471 0.00232347136263609 1.33163272588175e-05 0.266803024271328 ENSG00000137947 GTF2B
ENST00000446900 0.0832157006745952 0.0133570145913323 0.123596983961973 ENSG00000137944 CCBL2
ENST00000370491 0.0629609478198086 0.00811570233088656 0.129091650705662 ENSG00000137944 CCBL2
ENST00000260508 0.0631637565710138 0.00817226738691738 0.129486368999026 ENSG00000137944 CCBL2
ENST00000370485 0.0582422480632164 0.0070426925573801 0.133192260483397 ENSG00000137944 CCBL2
ENST00000370486 0.354925621533743 0.159916671101345 0.073034211870667 ENSG00000137944 CCBL2
ENST00000321792 0.724591823937882 0.54237442486859 0.0316608181376311 ENSG00000213516 RBMXL1
ENST00000399794 0.721993981254389 0.538327518702796 0.0318850199161837 ENSG00000213516 RBMXL1
ENST00000413769 0.635532174367367 0.427902131792563 0.0518841308407052 ENSG00000213516 RBMXL1
ENST00000370481 0.426888418091737 0.217387307628533 -0.082780913572597 ENSG00000117226 GBP3
ENST00000370482 0.428135599828832 0.218363078539974 -0.082602189320242 ENSG00000117226 GBP3
ENST00000489444 0.426257601985744 0.216790807882784 -0.0828635158206511 ENSG00000117226 GBP3
ENST00000493594 0.459332749043584 0.246558047954067 -0.0767033213646586 ENSG00000117226 GBP3
ENST00000235878 0.365508002938278 0.167636392103304 -0.0900023375784501 ENSG00000117226 GBP3
ENST00000461384 0.217360655814474 0.0709083763396867 -0.121271662593451 ENSG00000117226 GBP3
ENST00000445969 0.342930533532021 0.15122588773724 -0.0984804258056627 ENSG00000117226 GBP3
ENST00000564665 0.579874355051094 0.364783618357749 -0.06290451337296 ENSG00000117226 GBP3
ENST00000475853 0.591552749795604 0.378144699623843 -0.0621566070220734 ENSG00000117226 GBP3
ENST00000568006 0.579570720740443 0.364430693234565 -0.0639531187287967 ENSG00000117226 GBP3
ENST00000564037 0.327530045531167 0.140272556409943 -0.114868191849447 ENSG00000117226 GBP3
ENST00000370473 0.235558840466364 0.0808077195585583 -0.112815375103448 ENSG00000117228 GBP1
ENST00000484970 0.0533150514630303 0.00601529628813266 -0.178467562798599 ENSG00000117228 GBP1
ENST00000479889 0.0530586174518311 0.00596372545841691 -0.181210773466577 ENSG00000117228 GBP1
ENST00000468959 0.0466577899925652 0.0047178917643071 -0.181032471599708 ENSG00000117228 GBP1
ENST00000495131 0.0985186341847443 0.0183374763529597 -0.136866456665711 ENSG00000117228 GBP1
ENST00000459831 0.554200552392799 0.337327518588403 -0.0660506044957003 ENSG00000117228 GBP1
ENST00000493139 0.741834374822232 0.567340869912007 -0.0400827675382846 ENSG00000117228 GBP1
ENST00000469194 0.266719894100212 0.099584293241493 -0.124239493213267 ENSG00000117228 GBP1
ENST00000439531 0.248715975269969 0.0885466171972123 -0.168434434009773 ENSG00000234518 PTGES3P1
ENST00000451566 0.248715975269969 0.0885466171972123 -0.168434434009773 ENSG00000234518 PTGES3P1
ENST00000464839 0.127763591277304 0.0289979358785937 -0.10937794252331 ENSG00000162645 GBP2
ENST00000370466 0.129892201168908 0.0298255668912486 -0.108333146837032 ENSG00000162645 GBP2
ENST00000493802 0.106458245477058 0.0210085559497324 -0.118424636694305 ENSG00000162645 GBP2
ENST00000463660 0.196370984595397 0.0595331209784934 -0.085941213952447 ENSG00000162645 GBP2
ENST00000355754 0.188118649524327 0.055232926676571 -0.117945067540489 ENSG00000162654 GBP4
ENST00000471938 0.144297515997908 0.0355859502690742 -0.133470158145344 ENSG00000162654 GBP4
ENST00000481397 0.196133674585108 0.0594227269122275 -0.121604519814917 ENSG00000162654 GBP4
ENST00000481145 0.215230325411754 0.069735538793492 -0.104734525431945 ENSG00000154451 GBP5
ENST00000343435 0.165987973189556 0.0450991727170846 -0.12120061360894 ENSG00000154451 GBP5
ENST00000370459 0.257184475653553 0.0938276396624859 -0.100684602621515 ENSG00000154451 GBP5
ENST00000471171 0.857739656501169 0.744241564382331 -0.0186168976291437 ENSG00000154451 GBP5
ENST00000437128 0.259186492231883 0.0949943988861129 -0.100497941705627 ENSG00000237568 RP4-620F22.2
ENST00000490568 0.273594482427563 0.103893843335174 -0.0963688834462853 ENSG00000154451 GBP5
ENST00000443807 0.145430168471695 0.0361315082509175 -0.133934403913418 ENSG00000154451 GBP5
ENST00000513638 0.892879170130545 0.800737103967831 0.0213509638307633 ENSG00000225492 GBP1P1
ENST00000394662 0.741634354187141 0.567005881688384 0.0486875618994357 ENSG00000225492 GBP1P1
ENST00000449440 0.224189314446879 0.0744945120480963 0.172592960153191 ENSG00000197147 LRRC8B
ENST00000358200 0.185997540040266 0.0541786966388562 0.1697432831944 ENSG00000197147 LRRC8B
ENST00000330947 0.188967385283941 0.055686956928563 0.15317063787765 ENSG00000197147 LRRC8B
ENST00000439853 0.281542967021365 0.109164029101874 0.107119798198514 ENSG00000197147 LRRC8B
ENST00000443562 0.152767128131165 0.0391715213506277 0.144295145564893 ENSG00000231999 RP5-1007M22.2
ENST00000429074 0.0128048325635559 0.000434876785171312 0.330774525717665 ENSG00000230735 RP11-413E1.4
ENST00000370454 0.0137839722968268 0.000503988536716583 0.2618447611743 ENSG00000171488 LRRC8C
ENST00000479252 0.0158505278637119 0.000667341038608595 0.255257446215308 ENSG00000171488 LRRC8C
ENST00000370453 0.0399118460237569 0.0035273459711487 0.243981599278053 ENSG00000271949 RP11-302M6.4
ENST00000482063 0.00749803663649375 0.000148978494945441 0.33401547912768 ENSG00000171488 LRRC8C
ENST00000525774 0.130783282715003 0.0301794814272691 0.223423747541939 ENSG00000171492 LRRC8D
ENST00000337338 0.192256639478902 0.057392434060149 0.171171697266727 ENSG00000171492 LRRC8D
ENST00000394593 0.19145983523974 0.0570125676386613 0.17210602542173 ENSG00000171492 LRRC8D
ENST00000532201 0.138184789474844 0.0330985062176477 0.217602033259111 ENSG00000171492 LRRC8D
ENST00000414841 0.13668007728122 0.0324843330423436 0.22000440369192 ENSG00000171492 LRRC8D
ENST00000527156 0.141640409706794 0.0344880791872385 0.216080066842003 ENSG00000171492 LRRC8D
ENST00000441269 0.141137312754604 0.0342695548486004 0.216430967035293 ENSG00000171492 LRRC8D
ENST00000394583 0.985898095537179 0.972334862667696 -0.00224003453263373 ENSG00000162664 ZNF326
ENST00000340281 0.95581180250419 0.912862310255978 -0.00697062839325459 ENSG00000162664 ZNF326
ENST00000361911 0.763137829844625 0.596919197840828 0.0538573300742251 ENSG00000162664 ZNF326
ENST00000370447 0.557561503330622 0.341205676546386 -0.0603905409539738 ENSG00000162664 ZNF326
ENST00000455342 0.982840768788746 0.966962174758983 0.00265678927476027 ENSG00000162664 ZNF326
ENST00000370440 0.113518206886953 0.0235825551226719 0.190429530104665 ENSG00000122482 ZNF644
ENST00000347275 0.113149321025087 0.0234302262234771 0.190419569660479 ENSG00000122482 ZNF644
ENST00000337393 0.107911049183954 0.0215117773385342 0.192039469430889 ENSG00000122482 ZNF644
ENST00000361321 0.104563454295444 0.0203814210193489 0.195483260345657 ENSG00000122482 ZNF644
ENST00000467231 0.100558507648772 0.0190325743910065 0.198631089652055 ENSG00000122482 ZNF644
ENST00000479798 0.139388701322841 0.0336086897294597 0.184014663292666 ENSG00000122482 ZNF644
ENST00000498303 0.0990908075472945 0.0185734564590427 0.234584573442374 ENSG00000122482 ZNF644
ENST00000474405 0.298157491948176 0.12003348722293 0.180690996173937 ENSG00000122482 ZNF644
ENST00000495966 0.650737975324052 0.44664642357156 0.0808579038141552 ENSG00000122482 ZNF644
ENST00000370425 3.32315242408993e-09 2.31491270418737e-13 0.696531955563467 ENSG00000162669 HFM1
ENST00000294696 3.32315242408993e-09 2.31491270418737e-13 0.696531955563467 ENSG00000162669 HFM1
ENST00000370424 3.32315242408993e-09 2.31491270418737e-13 0.696531955563467 ENSG00000162669 HFM1
ENST00000481900 3.32315242408993e-09 2.68249578733706e-13 0.696061915810146 ENSG00000162669 HFM1
ENST00000488023 3.32315242408993e-09 2.68249578733706e-13 0.696061915810146 ENSG00000162669 HFM1
ENST00000448819 3.32315242408993e-09 2.68249578733706e-13 0.696061915810146 ENSG00000162669 HFM1
ENST00000427444 3.32315242408993e-09 2.64495031078199e-13 0.696276713091583 ENSG00000162669 HFM1
ENST00000430031 0.411607933186933 0.204664803974808 -0.134270114344942 ENSG00000097046 CDC7
ENST00000234626 0.428452461463655 0.218610812840244 -0.13258461853858 ENSG00000097046 CDC7
ENST00000428239 0.438562965700605 0.22778288216005 -0.12992036307724 ENSG00000097046 CDC7
ENST00000212355 0.191673384035672 0.0571297995476142 0.14620318307155 ENSG00000069702 TGFBR3
ENST00000533089 0.192668277805697 0.0575751948967553 0.143566271120218 ENSG00000069702 TGFBR3
ENST00000370399 0.185356708071667 0.0538247035385134 0.157766910687706 ENSG00000069702 TGFBR3
ENST00000525962 0.173980677300694 0.0486702516595705 0.15782460717726 ENSG00000069702 TGFBR3
ENST00000532540 0.179766533854221 0.0513482442349805 0.160878485253259 ENSG00000069702 TGFBR3
ENST00000465892 0.153798862406063 0.0396175994421762 0.174864913056927 ENSG00000069702 TGFBR3
ENST00000468996 0.725295119527135 0.543339870036685 0.0689234926319063 ENSG00000069702 TGFBR3
ENST00000417833 0.646613603815805 0.441627214055918 0.0868714469439522 ENSG00000069702 TGFBR3
ENST00000370360 0.612212378686752 0.401145316651214 0.0693845765092301 ENSG00000174842 GLMN
ENST00000534881 0.612212378686752 0.401145316651214 0.0693845765092301 ENSG00000174842 GLMN
ENST00000495106 0.611606571346961 0.400358882115756 0.0695017370977613 ENSG00000174842 GLMN
ENST00000495852 0.965483744622561 0.931667772808385 -0.00735405382563443 ENSG00000174842 GLMN
ENST00000463560 0.981797329991382 0.964724169014111 -0.00388441290926934 ENSG00000174842 GLMN
ENST00000610020 0.119758182646596 0.0258897386786861 0.147880444055083 ENSG00000122484 RPAP2
ENST00000484158 0.0936587341363749 0.0166487855659981 0.195728821637577 ENSG00000122484 RPAP2
ENST00000477322 0.0321861573833754 0.00240349425567174 0.227330263726609 ENSG00000122484 RPAP2
ENST00000427103 0.0832258071750551 0.0133642307815291 -0.234605091320961 ENSG00000162676 GFI1
ENST00000370332 0.0693683841305762 0.00972180089625801 -0.251089663922924 ENSG00000162676 GFI1
ENST00000294702 0.0850292413679795 0.0138950319359953 -0.233140476473342 ENSG00000162676 GFI1
ENST00000370331 0.244345812985272 0.0858498608136172 0.167882820437432 ENSG00000067208 EVI5
ENST00000540033 0.244345812985272 0.0858498608136172 0.167882820437432 ENSG00000067208 EVI5
ENST00000543509 0.149389127624188 0.0378125541039871 0.210457642171542 ENSG00000067208 EVI5
ENST00000491940 0.0581104085535786 0.0070093276306007 0.317117425288467 ENSG00000067208 EVI5
ENST00000468580 0.120473088889624 0.0261456014258361 0.274220375486816 ENSG00000067208 EVI5
ENST00000492613 0.171909250755544 0.0477023490040207 0.249096489401002 ENSG00000067208 EVI5
ENST00000474806 0.68330031806993 0.486882337519553 0.0805088627416774 ENSG00000067208 EVI5
ENST00000370321 0.143593034534577 0.0352566121371596 -0.119555710315605 ENSG00000122406 RPL5
ENST00000470843 0.0515056299889825 0.00563949764461114 -0.163463190254315 ENSG00000122406 RPL5
ENST00000315741 0.0553167039621032 0.00641591605492325 -0.159438570757992 ENSG00000122406 RPL5
ENST00000461952 0.0465379099827711 0.00469076405742366 -0.168424536610562 ENSG00000122406 RPL5
ENST00000497519 0.677454760385215 0.479459488646643 -0.0408759502178036 ENSG00000122406 RPL5
ENST00000370310 0.0106362034498705 0.000304055812775866 0.346873458510771 ENSG00000154511 FAM69A
ENST00000540243 0.83542571380499 0.705937521973388 -0.0212168319197985 ENSG00000143033 MTF2
ENST00000545708 0.83542571380499 0.705937521973388 -0.0212168319197985 ENSG00000143033 MTF2
ENST00000370298 0.83542571380499 0.705937521973388 -0.0212168319197985 ENSG00000143033 MTF2
ENST00000474314 0.448070749661596 0.236498146668061 0.0887801558862148 ENSG00000143033 MTF2
ENST00000473430 0.563859573362655 0.348343468758015 0.0677830675487832 ENSG00000143033 MTF2
ENST00000494963 0.53094427156855 0.314251316710803 0.0722646826714562 ENSG00000143033 MTF2
ENST00000471953 0.969525526111747 0.939584921405374 -0.00422728495145056 ENSG00000143033 MTF2
ENST00000370303 0.965858009828029 0.932818515297089 -0.00467640101651963 ENSG00000143033 MTF2
ENST00000467953 0.654559362964482 0.451424160304089 -0.0462210989158951 ENSG00000143033 MTF2
ENST00000497976 0.856549476807809 0.741922102117957 -0.0231335346730957 ENSG00000143033 MTF2
ENST00000476037 0.381328227153025 0.179829076424998 -0.0884601776960851 ENSG00000143033 MTF2
ENST00000487263 0.582982995460122 0.368399699811103 -0.0650237584809717 ENSG00000143033 MTF2
ENST00000489480 0.161216701691208 0.0429096922407664 -0.146789352554249 ENSG00000143033 MTF2
ENST00000370282 0.754271542904611 0.584019020550264 -0.0301417425435542 ENSG00000117500 TMED5
ENST00000370290 0.787561983665187 0.632261931534433 -0.02654038008473 ENSG00000117500 TMED5
ENST00000483033 0.830523488356935 0.697459975652624 -0.025052917617682 ENSG00000117500 TMED5
ENST00000479918 0.883723868102458 0.785749730461633 0.0135440491386136 ENSG00000117500 TMED5
ENST00000370280 0.618937732085723 0.409206358468493 0.0430585795337714 ENSG00000117500 TMED5
ENST00000343253 0.157668703557338 0.0414217164192355 0.115030919193825 ENSG00000122483 CCDC18
ENST00000528942 0.973789612087966 0.947726214758044 0.00558250340668121 ENSG00000122483 CCDC18
ENST00000334652 0.11311767321609 0.0234158462130356 0.156695438348934 ENSG00000122483 CCDC18
ENST00000557479 0.11311767321609 0.0234158462130356 0.156695438348934 ENSG00000122483 CCDC18
ENST00000338949 0.11311767321609 0.0234158462130356 0.156695438348934 ENSG00000122483 CCDC18
ENST00000401026 0.117721569263445 0.025158950196723 0.155158331797657 ENSG00000122483 CCDC18
ENST00000370276 0.15430257545123 0.0398825840790132 0.152220368334393 ENSG00000122483 CCDC18
ENST00000479653 0.61141586534518 0.400112939619621 0.0855194033523948 ENSG00000122483 CCDC18
ENST00000481180 0.371131288208156 0.171868436494951 0.119707858873703 ENSG00000122483 CCDC18
ENST00000455267 0.338893200566524 0.148341293486085 0.11583769381559 ENSG00000122483 CCDC18
ENST00000421014 0.425774276845798 0.2163584179004 0.129476056915039 ENSG00000122483 CCDC18
ENST00000447456 0.175532810407894 0.0493717657079146 0.219264786354268 ENSG00000122483 CCDC18
ENST00000413606 0.0199146354438003 0.00100596798555696 0.254143966375511 ENSG00000223745 RP4-717I23.3
ENST00000602488 0.0735604976323759 0.0107823921839195 0.283749204617359 ENSG00000223745 RP4-717I23.3
ENST00000457025 0.0102919674769505 0.000284653667379362 0.283676145283147 ENSG00000223745 RP4-717I23.3
ENST00000446528 0.00848430031795054 0.000189218349303678 0.305999577641117 ENSG00000223745 RP4-717I23.3
ENST00000451302 0.0204748270156812 0.00106083394198962 0.238896852460941 ENSG00000223745 RP4-717I23.3
ENST00000415150 0.0153961184962092 0.000623351230888518 0.295259584208793 ENSG00000223745 RP4-717I23.3
ENST00000455474 0.00803436302465727 0.000171308577603165 0.300193111750045 ENSG00000223745 RP4-717I23.3
ENST00000447577 0.0217802088809573 0.00119477448334502 0.241583213457225 ENSG00000223745 RP4-717I23.3
ENST00000442860 0.0118068337736201 0.000371695105998556 0.309257411045126 ENSG00000223745 RP4-717I23.3
ENST00000414430 0.0137286501666385 0.000498102574937754 0.300608448139847 ENSG00000223745 RP4-717I23.3
ENST00000429859 0.00789722428656482 0.000162829366733295 0.303051576968322 ENSG00000223745 RP4-717I23.3
ENST00000427669 0.0140523481036754 0.000522158518217334 0.300236398696479 ENSG00000223745 RP4-717I23.3
ENST00000424517 0.0145208600617386 0.000556997302723236 0.296907243220164 ENSG00000223745 RP4-717I23.3
ENST00000450843 0.0557296604544396 0.00649787353092598 0.21674325860329 ENSG00000223745 RP4-717I23.3
ENST00000440778 0.032726570189741 0.00247304151910068 0.25699947559335 ENSG00000223745 RP4-717I23.3
ENST00000421202 0.0593583184739157 0.0072844302820569 0.224319973480383 ENSG00000223745 RP4-717I23.3
ENST00000436200 0.0216154979539223 0.00117698388717092 0.28563883628941 ENSG00000223745 RP4-717I23.3
ENST00000432741 0.021940990246963 0.00121017270176 0.280717603444494 ENSG00000223745 RP4-717I23.3
ENST00000411670 0.0674055402146419 0.00923582911080024 0.213944743227271 ENSG00000223745 RP4-717I23.3
ENST00000452347 0.289716047110358 0.11454605031511 0.153951170125544 ENSG00000223745 RP4-717I23.3
ENST00000438777 0.236228219213114 0.0812490350470192 0.175747219532441 ENSG00000223745 RP4-717I23.3
ENST00000449305 0.235730234688282 0.0809546316293712 0.175325491724765 ENSG00000223745 RP4-717I23.3
ENST00000457387 0.253730207063466 0.0917276919606041 0.170387316315179 ENSG00000223745 RP4-717I23.3
ENST00000445076 0.253755808427867 0.0917457259350873 0.171223542430001 ENSG00000223745 RP4-717I23.3
ENST00000370272 0.321634344370397 0.136099956663492 -0.0878141111915028 ENSG00000117505 DR1
ENST00000370267 0.635082552752184 0.427380459374576 -0.0489062775071713 ENSG00000117505 DR1
ENST00000481583 0.708949135190767 0.52113398249413 0.0589481606498188 ENSG00000117505 DR1
ENST00000370256 0.00370760349202354 3.74531315184001e-05 0.354440666824896 ENSG00000137942 FNBP1L
ENST00000271234 0.00370760349202354 3.74531315184001e-05 0.354440666824896 ENSG00000137942 FNBP1L
ENST00000260506 0.00370760349202354 3.74531315184001e-05 0.354440666824896 ENSG00000137942 FNBP1L
ENST00000604705 0.00278522856630251 1.9110346144399e-05 0.387981883116139 ENSG00000137942 FNBP1L
ENST00000370253 0.00353505921481922 3.41437760308855e-05 0.356477944792224 ENSG00000137942 FNBP1L
ENST00000370247 0.00602128477993306 9.71398949137013e-05 0.289516650173679 ENSG00000137936 BCAR3
ENST00000260502 0.00211798014943264 9.18547690913914e-06 0.332183409086169 ENSG00000137936 BCAR3
ENST00000370244 0.00353505921481922 3.37502811455967e-05 0.308688735504583 ENSG00000137936 BCAR3
ENST00000539242 0.510253108196897 0.294404761127601 0.0918531642201371 ENSG00000137936 BCAR3
ENST00000370243 0.00163594212776686 5.10507543004814e-06 0.342332995222023 ENSG00000137936 BCAR3
ENST00000417401 0.00272199882356911 1.84253939140094e-05 0.461192438281167 ENSG00000224093 RP5-1033H22.2
ENST00000479503 0.00179987685597137 6.39269899719992e-06 0.402511209926275 ENSG00000137936 BCAR3
ENST00000436063 0.0943584272046376 0.0169124407163643 -0.149709378870573 ENSG00000067334 DNTTIP2
ENST00000462746 0.703589768288211 0.51396402364999 -0.0607561292826677 ENSG00000067334 DNTTIP2
ENST00000496535 0.629191197337023 0.421071541620618 -0.0607064514643121 ENSG00000067334 DNTTIP2
ENST00000359208 0.0929791631012543 0.0164314868254194 -0.150686546304594 ENSG00000067334 DNTTIP2
ENST00000460191 0.0809410067869051 0.012626718349374 -0.159358834519806 ENSG00000067334 DNTTIP2
ENST00000496672 0.100741268269556 0.0190822674945886 -0.155380034388627 ENSG00000067334 DNTTIP2
ENST00000528680 0.0528921419732638 0.00593342509185994 -0.200773690201984 ENSG00000067334 DNTTIP2
ENST00000370238 0.849517582287832 0.73006121338613 0.0311674823053471 ENSG00000023909 GCLM
ENST00000467772 0.442119958701844 0.230981396353549 0.0945272902932928 ENSG00000023909 GCLM
ENST00000462183 0.0460512187310271 0.00459424325876749 0.276512693936235 ENSG00000023909 GCLM
ENST00000394233 0.615730560028872 0.40549356729164 0.0663078360278788 ENSG00000117528 ABCD3
ENST00000454898 0.683296552476109 0.486867901484655 0.0579168100311745 ENSG00000117528 ABCD3
ENST00000536817 0.638877432781298 0.431934128807685 0.0643563798648244 ENSG00000117528 ABCD3
ENST00000370214 0.615702820605755 0.405451216147043 0.0663082511398678 ENSG00000117528 ABCD3
ENST00000315713 0.811515598034153 0.668579999376739 0.0399100935676838 ENSG00000117528 ABCD3
ENST00000468860 0.743011972566272 0.568830252620012 0.0533014746791602 ENSG00000117528 ABCD3
ENST00000484213 0.312016240713391 0.129284279019788 0.134525471345704 ENSG00000117528 ABCD3
ENST00000334047 0.21854232087266 0.0715299476808835 -0.180606326552889 ENSG00000117525 F3
ENST00000370207 0.217998042552131 0.0712536657088458 -0.181037675409797 ENSG00000117525 F3
ENST00000478217 0.48665121691952 0.271665614518982 -0.112906175567126 ENSG00000117525 F3
ENST00000480356 0.22971128018936 0.0776108160324804 -0.177816556791669 ENSG00000117525 F3
ENST00000442418 0.315333568167087 0.131572620413175 0.184729184953393 ENSG00000224081 LINC01057
ENST00000452922 0.312403655378959 0.129521536726397 0.186011668112514 ENSG00000224081 LINC01057
ENST00000421997 0.316773938994471 0.132637534593617 0.18463572571737 ENSG00000224081 LINC01057
ENST00000414374 0.338980736692848 0.14841303570213 0.177960140061063 ENSG00000224081 LINC01057
ENST00000418366 0.343175340688967 0.151381331527192 0.176726054880568 ENSG00000224081 LINC01057
ENST00000604534 0.508236533854324 0.292354102011754 -0.0969945982562304 ENSG00000271092 TMEM56-RWDD3
ENST00000604203 0.705814455679319 0.516945566999862 -0.0578987971876428 ENSG00000271092 TMEM56-RWDD3
ENST00000370202 0.660276581399277 0.458435303967677 -0.0670025901227703 ENSG00000122481 RWDD3
ENST00000429514 0.576115881596872 0.360970966935174 -0.0831087395963772 ENSG00000122481 RWDD3
ENST00000263893 0.660276581399277 0.458435303967677 -0.0670025901227703 ENSG00000122481 RWDD3
ENST00000492639 0.573446834894397 0.358192516567741 -0.0932976064157343 ENSG00000122481 RWDD3
ENST00000495272 0.660276581399277 0.458435303967677 -0.0670025901227703 ENSG00000122481 RWDD3
ENST00000497058 0.660276581399277 0.458435303967677 -0.0670025901227703 ENSG00000122481 RWDD3
ENST00000473397 0.660276581399277 0.458435303967677 -0.0670025901227703 ENSG00000122481 RWDD3
ENST00000444665 0.767710360477284 0.603656292233038 0.0528228726547164 ENSG00000228852 RP11-57H12.5
ENST00000468715 0.249900098860634 0.0894208822579565 0.150762293446171 ENSG00000137970 RPL7P9
ENST00000482253 0.0421798687941041 0.00389268075784976 0.221291171281986 ENSG00000117569 PTBP2
ENST00000609116 0.0385781309432983 0.00334407862613037 0.215973658145728 ENSG00000117569 PTBP2
ENST00000460706 0.0510432030169591 0.00555646376409156 0.267865403931342 ENSG00000117569 PTBP2
ENST00000370197 0.0439360004201371 0.00421231932808667 0.215458877381965 ENSG00000117569 PTBP2
ENST00000370198 0.0439360004201371 0.00421231932808667 0.215458877381965 ENSG00000117569 PTBP2
ENST00000476419 0.0454755269787328 0.00447906976193223 0.219578230146477 ENSG00000117569 PTBP2
ENST00000426398 0.0439360004201371 0.00421231932808667 0.215458877381965 ENSG00000117569 PTBP2
ENST00000394184 0.0441409866962972 0.00425538698748869 0.219986064125447 ENSG00000117569 PTBP2
ENST00000541987 0.0440368910372396 0.00424230480090753 0.221636050874916 ENSG00000117569 PTBP2
ENST00000459735 0.0929643203268153 0.0164256476861489 0.18168270727174 ENSG00000117569 PTBP2
ENST00000476783 0.139627307540922 0.033687152936774 0.162693611090229 ENSG00000117569 PTBP2
ENST00000492905 0.139627307540922 0.033687152936774 0.162693611090229 ENSG00000117569 PTBP2
ENST00000370192 0.0931820528324405 0.0165028018104733 0.310429827014109 ENSG00000188641 DPYD
ENST00000422980 0.0770437281919588 0.0116183365209326 0.321055155831493 ENSG00000232878 DPYD-AS1
ENST00000424982 0.0598859572376164 0.00741870569112793 0.364321629395333 ENSG00000232542 DPYD-IT1
ENST00000474241 0.111653832399709 0.0228685071729998 0.298037837941546 ENSG00000188641 DPYD
ENST00000423006 0.154160974511058 0.0397659867482859 0.27665459308463 ENSG00000188641 DPYD
ENST00000306031 0.167131368626846 0.0456210547610192 0.270168348182221 ENSG00000188641 DPYD
ENST00000460019 0.165341667220876 0.0447980091418148 0.274832350092812 ENSG00000188641 DPYD
ENST00000361915 0.906834461662463 0.824849381524156 0.0173732446657868 ENSG00000162688 AGL
ENST00000294724 0.824726526272053 0.68860356713402 0.031278983525344 ENSG00000162688 AGL
ENST00000370163 0.824726526272053 0.68860356713402 0.031278983525344 ENSG00000162688 AGL
ENST00000370165 0.824726526272053 0.68860356713402 0.031278983525344 ENSG00000162688 AGL
ENST00000361302 0.810475752370395 0.667102760820874 0.0335045574292575 ENSG00000162688 AGL
ENST00000370161 0.794437705874947 0.642305108402016 0.0362801047890239 ENSG00000162688 AGL
ENST00000361522 0.929156061841859 0.863770205593497 0.0141029416967762 ENSG00000162688 AGL
ENST00000370155 0.868145133981136 0.761276325830018 -0.0199874752431305 ENSG00000117620 SLC35A3
ENST00000465289 0.733533610364638 0.555621676012766 -0.037928779366025 ENSG00000117620 SLC35A3
ENST00000427993 0.907647320552576 0.826551683664717 -0.0145512613514074 ENSG00000117620 SLC35A3
ENST00000533028 0.724577997035787 0.542282044376816 -0.0395468020826937 ENSG00000117620 SLC35A3
ENST00000532693 0.754526921180817 0.584434951118312 -0.0535694526242808 ENSG00000117620 SLC35A3
ENST00000370153 0.898386001679895 0.80973480821934 -0.0160397496799637 ENSG00000117620 SLC35A3
ENST00000422078 0.91076072616692 0.832118370702505 -0.017387678836846 ENSG00000117620 SLC35A3
ENST00000370156 0.780903630445922 0.623009298599946 -0.0352784331421868 ENSG00000117620 SLC35A3
ENST00000370152 0.419176927934585 0.210888754490764 0.0531928247514785 ENSG00000156875 HIAT1
ENST00000432294 0.710761577479655 0.523645262121194 0.0292717834267374 ENSG00000241073 RP4-714D9.2
ENST00000421661 0.476585623207988 0.262233963796446 -0.0830677222881557 ENSG00000156875 HIAT1
ENST00000287482 0.239719645281401 0.0831684915235157 0.142439292891635 ENSG00000156876 SASS6
ENST00000462159 0.239719645281401 0.0831684915235157 0.142439292891635 ENSG00000156876 SASS6
ENST00000535161 0.245868313638594 0.0868843591253496 0.145814421634219 ENSG00000156876 SASS6
ENST00000370143 0.380038838644178 0.178795758114187 -0.129161365630344 ENSG00000122435 TRMT13
ENST00000370141 0.350407449490327 0.156499002730233 -0.119213279322398 ENSG00000122435 TRMT13
ENST00000482437 0.517293434791135 0.300797083066295 -0.0856426139693593 ENSG00000122435 TRMT13
ENST00000370139 0.337730401078965 0.147542361614377 -0.135525419409596 ENSG00000122435 TRMT13
ENST00000370138 0.931581922541813 0.867566416229091 -0.0175553031191876 ENSG00000122477 LRRC39
ENST00000342895 0.931581922541813 0.867566416229091 -0.0175553031191876 ENSG00000122477 LRRC39
ENST00000370137 0.931581922541813 0.867566416229091 -0.0175553031191876 ENSG00000122477 LRRC39
ENST00000370132 0.675592253242347 0.477046754339222 0.0540433965023049 ENSG00000137992 DBT
ENST00000370131 0.522763030583069 0.306281832888268 0.102341453709321 ENSG00000137992 DBT
ENST00000370128 0.660718601650418 0.458935610262937 -0.0551448182662479 ENSG00000137996 RTCA
ENST00000498617 0.965858009828029 0.932678442120575 -0.00840542603697279 ENSG00000137996 RTCA
ENST00000483474 0.898528540900919 0.809957830574217 -0.0251094272815462 ENSG00000137996 RTCA
ENST00000260563 0.667975412377648 0.468167836458096 -0.0560327996706386 ENSG00000137996 RTCA
ENST00000542213 0.0186866491376139 0.000901042475060564 0.299803576646548 ENSG00000079335 CDC14A
ENST00000455467 0.0150738529891232 0.000592573224012556 0.322248510721107 ENSG00000079335 CDC14A
ENST00000370125 0.0404991351965815 0.00360727092712465 0.236517891495881 ENSG00000079335 CDC14A
ENST00000361544 0.0178720892701322 0.000832002864267207 0.30129190402509 ENSG00000079335 CDC14A
ENST00000370124 0.0118155461047104 0.00037255160919845 0.325559550269482 ENSG00000079335 CDC14A
ENST00000336454 0.0403354417261267 0.00358549686641304 0.236797631264755 ENSG00000079335 CDC14A
ENST00000544534 0.0313980450946024 0.00229538476107876 0.256997811426988 ENSG00000079335 CDC14A
ENST00000469387 0.0794464679460155 0.0122094960483008 0.294503766600524 ENSG00000079335 CDC14A
ENST00000432210 0.110461128408026 0.0224213748268881 0.239792767128 ENSG00000228086 RP5-837M10.4
ENST00000370113 0.692554728143748 0.499550160291054 -0.0790155692317598 ENSG00000162694 EXTL2
ENST00000370114 0.435583754664325 0.22525082615597 -0.135413514359627 ENSG00000162694 EXTL2
ENST00000370112 0.582679963205069 0.368048600304594 0.0600311262392779 ENSG00000162695 SLC30A7
ENST00000357650 0.302159935394435 0.122815615978495 0.126224540881433 ENSG00000162695 SLC30A7
ENST00000370111 0.572509699322605 0.35730489534124 0.0802278335459176 ENSG00000162695 SLC30A7
ENST00000370105 0.20595071399436 0.064711508166666 0.141783258363079 ENSG00000117543 DPH5
ENST00000488789 0.232697833942233 0.0792350105012367 0.133927519236907 ENSG00000117543 DPH5
ENST00000370109 0.225202564534635 0.0749832701557061 0.137032870614031 ENSG00000117543 DPH5
ENST00000492067 0.141451133296328 0.0343914261678058 0.178029774491755 ENSG00000117543 DPH5
ENST00000481871 0.205287516488034 0.0644165987586878 0.152183945923165 ENSG00000117543 DPH5
ENST00000464270 0.198860798460322 0.0608772990235725 0.14346305398627 ENSG00000117543 DPH5
ENST00000342173 0.198859474772736 0.0608677211062608 0.143281458958959 ENSG00000117543 DPH5
ENST00000466807 0.199217388435687 0.0610726094495335 0.142718360629291 ENSG00000117543 DPH5
ENST00000477293 0.200177782409789 0.0616544245760171 0.142800081036522 ENSG00000117543 DPH5
ENST00000498372 0.200477376557368 0.0618059087556925 0.142783723168682 ENSG00000117543 DPH5
ENST00000488176 0.205780203066284 0.0646257661731021 0.141061186208365 ENSG00000117543 DPH5
ENST00000490732 0.216995200134241 0.0707052327658976 0.138424145970775 ENSG00000117543 DPH5
ENST00000476507 0.716865549000016 0.531676522169388 0.0601280334519996 ENSG00000117543 DPH5
ENST00000453011 0.577594786428909 0.36259260973796 0.0854303148834805 ENSG00000233184 RP11-421L21.3
ENST00000446527 0.6386069412339 0.431614576278499 0.0701974181278212 ENSG00000233184 RP11-421L21.3
ENST00000416329 0.687091920426615 0.491394564138221 -0.0649656762386538 ENSG00000233184 RP11-421L21.3
ENST00000454721 0.83971527620053 0.712176704014396 -0.0383088332041527 ENSG00000233184 RP11-421L21.3
ENST00000449473 0.837687860504343 0.709191770644928 -0.0341472361203776 ENSG00000233184 RP11-421L21.3
ENST00000305352 0.166297165489876 0.0452591088669776 -0.12275436217662 ENSG00000170989 S1PR1
ENST00000475821 0.703529915352956 0.513888629481438 -0.0492945584518842 ENSG00000170989 S1PR1
ENST00000475289 0.79836560335023 0.648502884060867 -0.0429272463135661 ENSG00000170989 S1PR1
ENST00000524631 0.835239846185745 0.705520275407923 -0.0286426946974176 ENSG00000185946 RNPC3
ENST00000531883 0.679556604303879 0.481867837764361 0.0639572733435913 ENSG00000185946 RNPC3
ENST00000533099 0.60494760589615 0.392908567472188 -0.0619280068060749 ENSG00000185946 RNPC3
ENST00000527062 0.748082536287065 0.575656268177182 0.0445466991191167 ENSG00000185946 RNPC3
ENST00000423855 0.563942265381811 0.348453083139466 -0.0697066397715346 ENSG00000185946 RNPC3
ENST00000533834 0.619179468608353 0.409433865710735 -0.0832180270696083 ENSG00000185946 RNPC3
ENST00000524641 0.383724781674362 0.18178230305086 -0.147353218532822 ENSG00000185946 RNPC3
ENST00000477657 0.963901912083134 0.928288294076327 -0.00944631254822411 ENSG00000240038 AMY2B
ENST00000361355 0.763492710428643 0.59746992837134 0.0554711225752206 ENSG00000240038 AMY2B
ENST00000361318 0.965327119411245 0.931171584643968 -0.00822069150359271 ENSG00000198890 PRMT6
ENST00000370078 0.965102873665829 0.930652317289962 -0.00829366647565549 ENSG00000198890 PRMT6
ENST00000370056 0.257068791153661 0.0937535909113909 0.203045580254687 ENSG00000134215 VAV3
ENST00000527011 0.251837691959741 0.0905091619688794 0.205478880468188 ENSG00000134215 VAV3
ENST00000529413 0.171121608553851 0.0473752574801178 0.215480704249261 ENSG00000134215 VAV3
ENST00000544443 0.171121608553851 0.0473752574801178 0.215480704249261 ENSG00000134215 VAV3
ENST00000525460 0.230493966459535 0.0780991745252487 0.193266823446645 ENSG00000134215 VAV3
ENST00000415432 0.174319717975054 0.0488315527231948 0.213902096833647 ENSG00000134215 VAV3
ENST00000343258 0.201084112336843 0.0621780392588527 0.195164316122139 ENSG00000134215 VAV3
ENST00000529033 0.17480756149402 0.0490404806617603 0.250573507897092 ENSG00000134215 VAV3
ENST00000525231 0.0706833688979371 0.0100363131487504 0.326503982165381 ENSG00000134215 VAV3
ENST00000479977 0.0521540942101291 0.00575488281555498 0.350198368021161 ENSG00000134215 VAV3
ENST00000533398 0.039269530249729 0.00343480461892795 0.382445356110953 ENSG00000134215 VAV3
ENST00000529809 0.0703296254584718 0.00993493752007979 0.310931137316652 ENSG00000134215 VAV3
ENST00000469325 0.30293510842897 0.123320930262129 0.201918953686223 ENSG00000134215 VAV3
ENST00000371846 0.29637132055969 0.118824673922592 0.203707271883586 ENSG00000134215 VAV3
ENST00000490388 0.29637132055969 0.118824673922592 0.203707271883586 ENSG00000134215 VAV3
ENST00000524574 0.366378957911806 0.168350017717509 0.177230605978427 ENSG00000134215 VAV3
ENST00000530671 0.37945772749089 0.178243712805388 0.181451701557791 ENSG00000134215 VAV3
ENST00000565488 0.328793479638717 0.141210488087398 0.152375277647122 ENSG00000085491 SLC25A24
ENST00000264128 0.328611054697794 0.141076373478911 0.152718293919272 ENSG00000085491 SLC25A24
ENST00000370041 0.327554981238242 0.140290592012841 0.150084999230083 ENSG00000085491 SLC25A24
ENST00000405454 0.562866866609195 0.347126548424315 0.127360483199857 ENSG00000162636 FAM102B
ENST00000370035 0.558675153278202 0.342396138878625 0.128768879251434 ENSG00000162636 FAM102B
ENST00000483371 0.940578452681248 0.884207505118424 0.0195372042768398 ENSG00000162636 FAM102B
ENST00000402983 0.585851883887744 0.371864860732837 -0.0904985707755151 ENSG00000162639 HENMT1
ENST00000370031 0.591431924419115 0.377987731672273 -0.089290192666757 ENSG00000162639 HENMT1
ENST00000370032 0.614026151464141 0.403438363799585 -0.0838011244072592 ENSG00000162639 HENMT1
ENST00000420055 0.778147091485255 0.618852975292005 -0.0518448473029301 ENSG00000162639 HENMT1
ENST00000370025 0.038054069673391 0.00324599222046257 -0.203580646721848 ENSG00000134186 PRPF38B
ENST00000370022 0.0954051170954359 0.0172831988382813 -0.158970996794409 ENSG00000134186 PRPF38B
ENST00000467302 0.0954051170954359 0.0172831988382813 -0.158970996794409 ENSG00000134186 PRPF38B
ENST00000370021 0.038077462901511 0.00324943094331317 -0.20357746790241 ENSG00000134186 PRPF38B
ENST00000485810 0.188744730757899 0.0555734589178884 -0.14013049144682 ENSG00000134186 PRPF38B
ENST00000483586 0.935850719147523 0.87514636370569 0.0141773204997938 ENSG00000116266 STXBP3
ENST00000469338 0.982729302443454 0.966693854636107 -0.0039610888813036 ENSG00000116266 STXBP3
ENST00000370008 0.956708878013078 0.914532441815813 0.00719957431072565 ENSG00000116266 STXBP3
ENST00000486601 0.795316250229376 0.643485482423992 0.0463411908273214 ENSG00000116266 STXBP3
ENST00000485167 0.56381376578914 0.34827615941358 -0.0728925591102147 ENSG00000116266 STXBP3
ENST00000495245 0.429983052380034 0.220238777954868 0.100451652601835 ENSG00000116266 STXBP3
ENST00000472099 0.796318859417886 0.645171568256394 -0.0425533703362195 ENSG00000116266 STXBP3
ENST00000357393 0.671589245394842 0.472524115160876 -0.0482569302832861 ENSG00000162641 AKNAD1
ENST00000406462 0.650003307754623 0.44548415650233 -0.0648116320480034 ENSG00000121957 GPSM2
ENST00000264126 0.962412511708482 0.92538368931952 -0.00915007279192209 ENSG00000121957 GPSM2
ENST00000369968 0.397228536421787 0.192338529968516 -0.106808800294282 ENSG00000121940 CLCC1
ENST00000369969 0.397228536421787 0.192338529968516 -0.106808800294282 ENSG00000121940 CLCC1
ENST00000356970 0.522663174797216 0.306098310477091 -0.0732070643593583 ENSG00000121940 CLCC1
ENST00000369971 0.522663174797216 0.306098310477091 -0.0732070643593583 ENSG00000121940 CLCC1
ENST00000415331 0.522663174797216 0.306098310477091 -0.0732070643593583 ENSG00000121940 CLCC1
ENST00000369976 0.594580821008178 0.381248091184514 -0.0631716787335547 ENSG00000121940 CLCC1
ENST00000473062 0.492524890174357 0.277182354752654 -0.0988296392651111 ENSG00000121940 CLCC1
ENST00000482889 0.488088562113413 0.273149033872598 -0.10124622523875 ENSG00000121940 CLCC1
ENST00000369970 0.602274065428587 0.389948759755408 -0.0769060150961837 ENSG00000121940 CLCC1
ENST00000302500 0.526492833423793 0.309977376130506 -0.0905449706456771 ENSG00000121940 CLCC1
ENST00000348264 0.526492833423793 0.309977376130506 -0.0905449706456771 ENSG00000121940 CLCC1
ENST00000400794 0.448593226064561 0.237001529695656 0.0796390234249211 ENSG00000085433 WDR47
ENST00000361054 0.438535361377689 0.227717262171385 0.0811595813543811 ENSG00000085433 WDR47
ENST00000369962 0.438535361377689 0.227717262171385 0.0811595813543811 ENSG00000085433 WDR47
ENST00000369965 0.443122471812523 0.231907385610073 0.0803744545426353 ENSG00000085433 WDR47
ENST00000357672 0.443122471812523 0.231907385610073 0.0803744545426353 ENSG00000085433 WDR47
ENST00000461096 0.00986276194429693 0.000263293594190911 -0.298441548820356 ENSG00000197780 TAF13
ENST00000338366 0.0058623925884494 9.2536362469144e-05 -0.316543723321526 ENSG00000197780 TAF13
ENST00000338272 0.0277106077490253 0.00182750891356169 -0.203094434873498 ENSG00000215717 TMEM167B
ENST00000479160 0.0154445954762922 0.000628341668861815 -0.233184287938196 ENSG00000215717 TMEM167B
ENST00000473828 0.235730234688282 0.0809553047723854 -0.151766363436025 ENSG00000215717 TMEM167B
ENST00000602755 0.351004623334626 0.156969577198738 0.1550755289328 ENSG00000270066 SCARNA2
ENST00000458748 0.351004623334626 0.156975959787768 0.155074360876208 ENSG00000270066 SCARNA2
ENST00000234677 0.474697700873938 0.260367183795382 -0.0700599717355294 ENSG00000031698 SARS
ENST00000482384 0.427303129332494 0.217756173936917 -0.12016806250587 ENSG00000031698 SARS
ENST00000477544 0.490631610865507 0.275590601319897 -0.0673228134616935 ENSG00000031698 SARS
ENST00000369923 0.475184527999167 0.260891747533019 -0.0700031988587987 ENSG00000031698 SARS
ENST00000471705 0.907325480266124 0.825820151191257 0.0171152108711814 ENSG00000031698 SARS
ENST00000468588 0.679297004163311 0.481621090280828 -0.0665137708266734 ENSG00000031698 SARS
ENST00000256637 0.297904485701804 0.119835945471457 0.130771971049001 ENSG00000134243 SORT1
ENST00000538502 0.107036544039998 0.0212041420473619 0.214219987947141 ENSG00000134243 SORT1
ENST00000271308 0.0634426192251915 0.00825114824043217 -0.137181909359248 ENSG00000143106 PSMA5
ENST00000538610 0.0560919495536249 0.0065879407224228 -0.140320575026458 ENSG00000143106 PSMA5
ENST00000490870 0.0406439433204035 0.00362485594271087 -0.15390010413703 ENSG00000143106 PSMA5
ENST00000477897 0.445955010528462 0.234481476280077 -0.0851908246981586 ENSG00000143106 PSMA5
ENST00000484563 0.14515553123075 0.0359759389404033 -0.12574890147845 ENSG00000143106 PSMA5
ENST00000491287 0.0258214266611725 0.00161470518041482 -0.209770374193865 ENSG00000143106 PSMA5
ENST00000463678 0.462949664774616 0.249802125442628 -0.115073500977976 ENSG00000162650 ATXN7L2
ENST00000369870 0.435583754664325 0.225257864867997 -0.122236347985547 ENSG00000162650 ATXN7L2
ENST00000497545 0.284972141090756 0.111441348955068 -0.164307561029258 ENSG00000162650 ATXN7L2
ENST00000496961 0.191076278702247 0.0567843674719852 -0.18834369440976 ENSG00000174151 CYB561D1
ENST00000533024 0.077897707422542 0.0118582951138746 -0.288901297843156 ENSG00000174151 CYB561D1
ENST00000310611 0.222618190465532 0.0736377987622008 -0.173654181172541 ENSG00000174151 CYB561D1
ENST00000420578 0.185924839391629 0.0541235573422159 -0.190254758183949 ENSG00000174151 CYB561D1
ENST00000527072 0.0868755416379916 0.0144602224221358 -0.289727276405844 ENSG00000174151 CYB561D1
ENST00000528785 0.237113383390945 0.0817775671770149 -0.16912504752684 ENSG00000174151 CYB561D1
ENST00000369868 0.0636290608023324 0.00829921908437438 -0.300834739101444 ENSG00000174151 CYB561D1
ENST00000430195 0.217143289931266 0.0707885422444807 -0.175226565254263 ENSG00000174151 CYB561D1
ENST00000369851 0.377397593693132 0.176709009597961 0.0716677881550095 ENSG00000065135 GNAI3
ENST00000531734 0.601336331938161 0.388901329644225 0.0891342378909018 ENSG00000116337 AMPD2
ENST00000526301 0.654566964547348 0.451459329661395 -0.0722604665773394 ENSG00000116337 AMPD2
ENST00000342115 0.327762313476839 0.140409628720117 -0.132285790437769 ENSG00000116337 AMPD2
ENST00000474459 0.803482524773105 0.655800402072094 0.0463803762418615 ENSG00000116337 AMPD2
ENST00000528667 0.474734108019813 0.260430948438831 -0.104547585518695 ENSG00000116337 AMPD2
ENST00000256578 0.178581152945146 0.0507810679498414 -0.179146436237747 ENSG00000116337 AMPD2
ENST00000358729 0.157991293007937 0.0415714442161636 -0.186537229049611 ENSG00000116337 AMPD2
ENST00000369840 0.123299863712578 0.0272392712673065 -0.206237507817208 ENSG00000116337 AMPD2
ENST00000528454 0.122422004154921 0.0269315723651404 -0.223056961260457 ENSG00000116337 AMPD2
ENST00000393688 0.0497683786640472 0.00533162939400123 -0.276120009943734 ENSG00000116337 AMPD2
ENST00000429410 0.0714857369471684 0.0102343927736041 -0.270249958758222 ENSG00000134201 GSTM5
ENST00000431955 0.0646127299603366 0.0085369291697933 -0.278004099077247 ENSG00000241720 RP4-735C1.4
ENST00000256594 0.0714488991275296 0.0102180515250217 -0.273406351366891 ENSG00000134202 GSTM3
ENST00000540225 0.0714857369471684 0.0102348230811087 -0.273332051976504 ENSG00000134202 GSTM3
ENST00000361066 0.123493098962061 0.0273192379360707 -0.240093435977909 ENSG00000134202 GSTM3
ENST00000486823 0.059710016186801 0.00738576223898659 -0.292654320537583 ENSG00000134202 GSTM3
ENST00000488824 0.088746863621912 0.0149999661389063 -0.270379406826808 ENSG00000134202 GSTM3
ENST00000527192 0.287277615341726 0.112922539972837 0.146290845179746 ENSG00000184371 CSF1
ENST00000525659 0.312200025253182 0.129391708797859 0.139264802687077 ENSG00000184371 CSF1
ENST00000357302 0.505006601614989 0.289302312726648 0.101906286710544 ENSG00000184371 CSF1
ENST00000344188 0.850361430327348 0.731580692700152 0.0290534342100385 ENSG00000184371 CSF1
ENST00000329608 0.914740618329553 0.839066027173205 0.0164496399303085 ENSG00000184371 CSF1
ENST00000488198 0.352581792407784 0.158099191952 0.12248420820642 ENSG00000184371 CSF1
ENST00000369802 0.58458340788102 0.370565775760061 0.0776265380579579 ENSG00000184371 CSF1
ENST00000420111 0.724165455926975 0.541675657971403 0.0503306001147258 ENSG00000184371 CSF1
ENST00000369801 0.500872294295151 0.285389997135826 0.0936239384873795 ENSG00000184371 CSF1
ENST00000526001 0.302412778374274 0.122969618660874 0.162189868885998 ENSG00000184371 CSF1
ENST00000369799 0.10216915610175 0.019582406826376 -0.118217531040659 ENSG00000168710 AHCYL1
ENST00000475081 0.67989277507363 0.482380623159899 -0.0433962781005348 ENSG00000168710 AHCYL1
ENST00000359172 0.0231338958860458 0.00133599195780942 -0.187544742427727 ENSG00000168710 AHCYL1
ENST00000393614 0.0177807613221373 0.000825700844625649 -0.20211377830137 ENSG00000168710 AHCYL1
ENST00000481423 0.130943355221906 0.0302571894178435 -0.16070286761741 ENSG00000168710 AHCYL1
ENST00000469401 0.0538667054498332 0.00611977654110746 -0.281416545480917 ENSG00000168710 AHCYL1
ENST00000369796 0.0184340804748302 0.000880485727608415 -0.18239990634457 ENSG00000143093 STRIP1
ENST00000369795 0.0198249510567014 0.000996071308771514 -0.181050112933477 ENSG00000143093 STRIP1
ENST00000369794 0.190139310959174 0.0563392789858618 -0.172459842858147 ENSG00000143093 STRIP1
ENST00000485775 0.0198249510567014 0.000996071308771514 -0.181050112933477 ENSG00000143093 STRIP1
ENST00000473429 0.0187220027990102 0.000905032815948831 -0.187937611643572 ENSG00000143093 STRIP1
ENST00000535003 0.186934023586521 0.0546605150299303 -0.152678317960335 ENSG00000143093 STRIP1
ENST00000539541 0.322302453105682 0.136491100900079 -0.147083640809712 ENSG00000143093 STRIP1
ENST00000554749 0.133293473728738 0.0311578788860963 -0.219456934439253 ENSG00000258634 RP4-773N10.4
ENST00000469655 0.496946369216015 0.281340910345706 0.0973842913522958 ENSG00000116396 KCNC4
ENST00000369787 0.521199283156931 0.304540783661543 0.093711945005652 ENSG00000116396 KCNC4
ENST00000413138 0.528759717896262 0.312005271657366 0.0922660430125245 ENSG00000116396 KCNC4
ENST00000438661 0.530279142314905 0.313555811524983 0.0921681970580644 ENSG00000116396 KCNC4
ENST00000412512 0.98916582512791 0.978443068568616 0.00208271824945444 ENSG00000116396 KCNC4
ENST00000459877 0.878272864896432 0.777467959392178 -0.0288709288841625 ENSG00000116396 KCNC4
ENST00000369784 0.00970579072612179 0.000253766018056204 -0.245126738123066 ENSG00000162775 RBM15
ENST00000602849 0.126660768064973 0.0285504512715471 -0.169652513409035 ENSG00000162775 RBM15
ENST00000487146 0.00895888892599625 0.000212318894442122 -0.248069645331259 ENSG00000162775 RBM15
ENST00000369779 0.990207062336447 0.980592942280328 0.0024460698013476 ENSG00000168679 SLC16A4
ENST00000472422 0.97580802875509 0.951925276455716 0.00607263034834255 ENSG00000168679 SLC16A4
ENST00000369781 0.97580802875509 0.951925276455716 0.00607263034834255 ENSG00000168679 SLC16A4
ENST00000461647 0.975751711081038 0.95166115994489 0.00610370392003023 ENSG00000168679 SLC16A4
ENST00000437429 0.830386001299671 0.697197518031179 0.0395103872365041 ENSG00000168679 SLC16A4
ENST00000528649 0.830386001299671 0.697197518031179 0.0395103872365041 ENSG00000168679 SLC16A4
ENST00000492412 0.825786729409275 0.690288685488006 0.0403289394412309 ENSG00000168679 SLC16A4
ENST00000541986 0.825786729409275 0.690288685488006 0.0403289394412309 ENSG00000168679 SLC16A4
ENST00000590413 0.0781576690392623 0.0119148851998776 -0.199650009585323 ENSG00000224699 LAMTOR5-AS1
ENST00000474861 0.0740981221181304 0.010922622334668 -0.210556356318942 ENSG00000134248 LAMTOR5
ENST00000464240 0.0740981221181304 0.010922622334668 -0.210556356318942 ENSG00000134248 LAMTOR5
ENST00000483260 0.0740981221181304 0.010922622334668 -0.210556356318942 ENSG00000134248 LAMTOR5
ENST00000602318 0.0740981221181304 0.010922622334668 -0.210556356318942 ENSG00000134248 LAMTOR5
ENST00000256644 0.0748294225737882 0.0110895669867319 -0.209926258958627 ENSG00000134248 LAMTOR5
ENST00000602858 0.0730159659874933 0.0106365158947983 -0.208238358345463 ENSG00000134248 LAMTOR5
ENST00000531779 0.0941749207619072 0.0168684461159678 -0.206007431659254 ENSG00000134248 LAMTOR5
ENST00000457535 0.765711719306343 0.600936692697034 -0.0590850323597706 ENSG00000224699 LAMTOR5-AS1
ENST00000566942 0.659276799010669 0.457110136503558 -0.0704005812087206 ENSG00000259834 RP11-284N8.3
ENST00000369769 0.779842677382586 0.62155871189686 -0.0360669359156298 ENSG00000177272 KCNA3
ENST00000429072 0.970390095430007 0.941209389322832 0.0033750066640835 ENSG00000143119 CD53
ENST00000271324 0.980761549144735 0.962258748176068 0.00220365631287679 ENSG00000143119 CD53
ENST00000471220 0.29607688139444 0.11864516742149 0.0958071643200928 ENSG00000143119 CD53
ENST00000476408 0.93931898389416 0.88196997751547 -0.00698498817011354 ENSG00000143119 CD53
ENST00000497404 0.58003254383597 0.365007832658932 -0.0464431597208947 ENSG00000143119 CD53
ENST00000464329 0.054548133591704 0.00626890264276069 -0.15628389998492 ENSG00000143119 CD53
ENST00000440689 0.643770772110135 0.437821733157675 -0.0546532159152709 ENSG00000232811 RP11-96K19.2
ENST00000369763 0.768122836761442 0.604264072061496 -0.0332020692395847 ENSG00000121931 LRIF1
ENST00000494675 0.576245562265374 0.361085444866558 -0.0681340943992132 ENSG00000121931 LRIF1
ENST00000485275 0.779598252780099 0.621058904688848 -0.0318631959393476 ENSG00000121931 LRIF1
ENST00000484310 0.814879114137143 0.673457872601507 -0.0350824432179998 ENSG00000156171 DRAM2
ENST00000286692 0.819849087977684 0.681258456005908 -0.0341272868098472 ENSG00000156171 DRAM2
ENST00000539140 0.819501188732725 0.680471829222027 -0.0342269039894336 ENSG00000156171 DRAM2
ENST00000461449 0.749265712696826 0.577375680871657 -0.0485995991056114 ENSG00000156171 DRAM2
ENST00000496430 0.751023715376168 0.579657189149086 -0.046132468488729 ENSG00000156171 DRAM2
ENST00000480600 0.794268895213864 0.641923655078112 -0.0386296295773168 ENSG00000156171 DRAM2
ENST00000462092 0.81203738690463 0.669412540391283 -0.0359037193232445 ENSG00000156171 DRAM2
ENST00000490780 0.989453683340107 0.979059159648107 -0.00245892442795847 ENSG00000156171 DRAM2
ENST00000463682 0.987243484282864 0.974993732338765 -0.00293485797889187 ENSG00000156171 DRAM2
ENST00000498239 0.980367664699533 0.961589663695521 -0.00364691572653435 ENSG00000134255 CEPT1
ENST00000545121 0.978547788659887 0.957783698877951 -0.00396793281084875 ENSG00000134255 CEPT1
ENST00000480324 0.79598746660451 0.644541786614634 -0.0323588329593543 ENSG00000134255 CEPT1
ENST00000476865 0.868621639664683 0.762001637184457 -0.0210755740174357 ENSG00000134255 CEPT1
ENST00000357172 0.967473587240396 0.935730207409896 -0.0060580179166061 ENSG00000134255 CEPT1
ENST00000460443 0.9536845844581 0.908834560230187 0.00851538443693083 ENSG00000134255 CEPT1
ENST00000478042 0.990435895432468 0.981173187445709 -0.00178453572521853 ENSG00000134255 CEPT1
ENST00000473474 0.886354476421566 0.790286235411784 -0.0234296978108647 ENSG00000134255 CEPT1
ENST00000467362 0.848829054405903 0.728860212315772 -0.0302252296143342 ENSG00000134255 CEPT1
ENST00000483427 0.564393244459362 0.348938995481811 -0.109820457506727 ENSG00000134255 CEPT1
ENST00000610049 0.724617999692053 0.542423174335316 -0.0705089392081692 ENSG00000273221 RP5-1180E21.5
ENST00000468692 0.873424469879003 0.770073923041824 -0.0202702873620937 ENSG00000162777 DENND2D
ENST00000357640 0.259398356203108 0.0951578482888578 -0.0710199050382541 ENSG00000162777 DENND2D
ENST00000369752 0.283835712497797 0.110702408589918 -0.0670424672307502 ENSG00000162777 DENND2D
ENST00000473682 0.00314260405110509 2.53675457894966e-05 -0.229742812924429 ENSG00000162777 DENND2D
ENST00000463713 0.00530368223457828 7.5532733223831e-05 -0.210188624867709 ENSG00000162777 DENND2D
ENST00000477586 0.0581045257321039 0.00700199732494282 -0.166266536757093 ENSG00000162777 DENND2D
ENST00000473822 0.0206610037980137 0.00108017550631109 -0.211359440385836 ENSG00000162777 DENND2D
ENST00000488786 0.242036258100522 0.0844578653811411 -0.142207573615584 ENSG00000162777 DENND2D
ENST00000445067 0.539668896772183 0.322794414154805 0.0906421566355056 ENSG00000064886 CHI3L2
ENST00000369744 0.79598746660451 0.644551489168634 0.0512805615525637 ENSG00000064886 CHI3L2
ENST00000369748 0.796488080930945 0.645630787131087 0.0511773253779874 ENSG00000064886 CHI3L2
ENST00000445680 0.603197853201982 0.39108600404101 -0.0777071344296995 ENSG00000243960 RP11-552M11.4
ENST00000416099 0.531221568397415 0.314502523157595 -0.0926931480020435 ENSG00000243960 RP11-552M11.4
ENST00000235090 0.561281187121468 0.345248965638578 -0.0728281501388721 ENSG00000116455 WDR77
ENST00000411751 0.758938632566137 0.59084637888675 -0.0436796531912479 ENSG00000116455 WDR77
ENST00000449340 0.98510491013328 0.971120914372607 -0.00310006168896733 ENSG00000116455 WDR77
ENST00000497278 0.936835342804325 0.877184223077425 0.0136898179064759 ENSG00000116455 WDR77
ENST00000459665 0.587511083534791 0.373733958487433 -0.0864442699028357 ENSG00000116455 WDR77
ENST00000493119 0.659326404359814 0.457197752177964 -0.0523178557578904 ENSG00000116459 ATP5F1
ENST00000369722 0.866786412521029 0.759068003760863 -0.0191080152045338 ENSG00000116459 ATP5F1
ENST00000369721 0.944300952228286 0.890671000087735 -0.00853195124685691 ENSG00000116459 ATP5F1
ENST00000483994 0.875381205477629 0.773173039820161 -0.0178743542265228 ENSG00000116459 ATP5F1
ENST00000468818 0.933420889611873 0.870947414170704 -0.0100910692770057 ENSG00000116459 ATP5F1
ENST00000464154 0.481209528286523 0.266748021220841 -0.0665836990270333 ENSG00000116459 ATP5F1
ENST00000356415 0.0688956678524454 0.00959993090636588 0.172099549261783 ENSG00000116473 RAP1A
ENST00000433097 0.0491045641998441 0.00518633621054881 0.21824493586498 ENSG00000116473 RAP1A
ENST00000369709 0.0509116434291158 0.00552286540794143 0.183340256845265 ENSG00000116473 RAP1A
ENST00000436150 0.0603946972077855 0.00754254862140917 0.17770455646623 ENSG00000116473 RAP1A
ENST00000545460 0.0565383463509663 0.00667927988685409 0.192160777804363 ENSG00000116473 RAP1A
ENST00000494982 0.0704275542116285 0.0099682626489717 0.170405358536736 ENSG00000116473 RAP1A
ENST00000527570 0.715919945570624 0.530548481822648 0.0296564344776381 ENSG00000197852 FAM212B
ENST00000533164 0.0578635836237904 0.00695753576472316 -0.235677919357323 ENSG00000064703 DDX20
ENST00000369702 0.155145708133368 0.0402742176547983 -0.159308977816223 ENSG00000064703 DDX20
ENST00000536167 0.0515654189119581 0.00565139580409199 -0.24529833987083 ENSG00000064703 DDX20
ENST00000475700 0.160993059744404 0.0428278891953651 -0.160829912573268 ENSG00000064703 DDX20
ENST00000534200 0.101938999276607 0.0194948726216386 -0.254359271401205 ENSG00000064703 DDX20
ENST00000271277 0.327211248230613 0.140049040445207 0.154981770425335 ENSG00000143079 CTTNBP2NL
ENST00000441739 0.204573770280959 0.0640848351386489 0.205760147396329 ENSG00000143079 CTTNBP2NL
ENST00000256640 0.401269907111573 0.195805440150184 0.136052810151057 ENSG00000134245 WNT2B
ENST00000369686 0.335360373692209 0.145961772519126 0.153998269193488 ENSG00000134245 WNT2B
ENST00000360743 0.266032461420386 0.0991079671884384 0.140673063587813 ENSG00000007341 ST7L
ENST00000358039 0.248666443079391 0.0884858948911387 0.1436084328791 ENSG00000007341 ST7L
ENST00000490715 0.252294218396596 0.0907915262394393 0.140209137425081 ENSG00000007341 ST7L
ENST00000361846 0.25733498885891 0.0939127149631975 0.142529864242761 ENSG00000007341 ST7L
ENST00000480988 0.291241147074034 0.115558769673232 0.136472427237362 ENSG00000007341 ST7L
ENST00000544629 0.283261750637048 0.110292361565764 0.143221272914124 ENSG00000007341 ST7L
ENST00000369669 0.21700145037545 0.0707147764727027 0.16163461858437 ENSG00000007341 ST7L
ENST00000490067 0.264931303769673 0.098438058289659 0.148601814458689 ENSG00000007341 ST7L
ENST00000369668 0.302355586209961 0.122926433523361 0.146281551025685 ENSG00000007341 ST7L
ENST00000497457 0.285567903404899 0.11183903152099 0.151355837056472 ENSG00000007341 ST7L
ENST00000343210 0.293492888265028 0.11695311523428 0.149624708181698 ENSG00000007341 ST7L
ENST00000369666 0.293492888265028 0.11695311523428 0.149624708181698 ENSG00000007341 ST7L
ENST00000538187 0.209398781951289 0.0665590537801301 0.177170418834736 ENSG00000007341 ST7L
ENST00000463235 0.0054905665694239 7.99715344413959e-05 0.270902374598286 ENSG00000007341 ST7L
ENST00000418497 0.13312612256784 0.0311054394182243 0.214774033655395 ENSG00000007341 ST7L
ENST00000543570 0.185473269246345 0.0538891511709553 0.186426590877581 ENSG00000007341 ST7L
ENST00000497235 0.953363756241246 0.908118644079339 -0.0130028613510301 ENSG00000007341 ST7L
ENST00000263168 0.596419740541623 0.383197516824847 0.0364272523198802 ENSG00000116489 CAPZA1
ENST00000485542 0.000412883094415738 1.95209839607063e-07 0.343997746124714 ENSG00000116489 CAPZA1
ENST00000476936 0.0999183884448981 0.0188347733070179 0.105407196517588 ENSG00000116489 CAPZA1
ENST00000498626 0.0256980609427904 0.00159711384713825 0.158074986225948 ENSG00000116489 CAPZA1
ENST00000466066 0.621202950933752 0.411692552793119 -0.0518083655526017 ENSG00000116489 CAPZA1
ENST00000476820 0.661655650473633 0.460338918794549 -0.0593978316873326 ENSG00000116489 CAPZA1
ENST00000486416 0.863121557904468 0.753551276783909 -0.0345351434392479 ENSG00000155363 MOV10
ENST00000413052 0.165479772427522 0.0448675854282824 -0.131250689666536 ENSG00000155363 MOV10
ENST00000369645 0.166124819709874 0.0451796368463027 -0.131007500155953 ENSG00000155363 MOV10
ENST00000544796 0.853963689245004 0.737864054603936 -0.026470961382456 ENSG00000155363 MOV10
ENST00000369644 0.161836693856039 0.04318076092561 -0.131969357514079 ENSG00000155363 MOV10
ENST00000496577 0.162248724334437 0.0434110980706381 -0.131870700598382 ENSG00000155363 MOV10
ENST00000475429 0.619943150613929 0.41034291498984 -0.0582547063094891 ENSG00000155363 MOV10
ENST00000468624 0.162450759710619 0.0434982155275268 -0.131739772218962 ENSG00000155363 MOV10
ENST00000465579 0.70465132723219 0.515361299004211 -0.0507157683214914 ENSG00000155363 MOV10
ENST00000357443 0.164006125814835 0.0441892470959158 -0.13144830834323 ENSG00000155363 MOV10
ENST00000421943 0.181237583568526 0.0519690693168082 -0.150250898449981 ENSG00000225075 RP11-426L16.3
ENST00000479858 0.906949778745005 0.825017024683699 -0.0214689195433094 ENSG00000155363 MOV10
ENST00000488160 0.0842133613670854 0.0136480843729447 -0.207810144372648 ENSG00000155363 MOV10
ENST00000482545 0.0817102090707605 0.0128932125756391 -0.240936174939194 ENSG00000155363 MOV10
ENST00000471160 0.0659480750973918 0.00885133012821494 -0.210148424318081 ENSG00000155363 MOV10
ENST00000481711 0.077010301107293 0.0116102091701947 -0.219336346068128 ENSG00000155363 MOV10
ENST00000490413 0.109069706677505 0.02193014081525 -0.164874119874838 ENSG00000155363 MOV10
ENST00000495374 0.323816216707219 0.137486903329679 -0.121864197369063 ENSG00000155363 MOV10
ENST00000494319 0.347049079371993 0.154154656338128 -0.114523160645576 ENSG00000155363 MOV10
ENST00000339083 0.582336568859809 0.367581575984781 -0.0960941928155179 ENSG00000155366 RHOC
ENST00000369633 0.572801308406963 0.357566752797477 -0.0983835662169596 ENSG00000155366 RHOC
ENST00000369642 0.566808822297039 0.351413887796974 -0.0994194285388203 ENSG00000155366 RHOC
ENST00000285735 0.567570764461103 0.352354243486178 -0.0995302056535589 ENSG00000155366 RHOC
ENST00000468093 0.589754680344261 0.375987652091772 -0.0960353984558916 ENSG00000155366 RHOC
ENST00000369638 0.553143000495988 0.336115737385701 -0.105118591856478 ENSG00000155366 RHOC
ENST00000369637 0.544793162339555 0.327780576001331 -0.106877013026335 ENSG00000155366 RHOC
ENST00000369636 0.554535653207839 0.337655699118019 -0.104669957603234 ENSG00000155366 RHOC
ENST00000473074 0.283043098973332 0.110168058761121 -0.176238264220899 ENSG00000155366 RHOC
ENST00000484280 0.516279803483504 0.299915950325019 -0.113497971838794 ENSG00000155366 RHOC
ENST00000369632 0.525320290133287 0.30883269576426 -0.111346085846322 ENSG00000155366 RHOC
ENST00000425265 0.537187437867855 0.320213716163486 -0.109973688140765 ENSG00000155366 RHOC
ENST00000534717 0.632014254122474 0.423973860156676 -0.0872197013252988 ENSG00000155366 RHOC
ENST00000436685 0.967082534407201 0.934991533587149 -0.0102670233778639 ENSG00000155366 RHOC
ENST00000471038 0.941013921222204 0.885045126007322 -0.0184583513233769 ENSG00000271810 RP11-426L16.10
ENST00000607158 0.963231899498262 0.926874970786298 -0.0118184044298914 ENSG00000271810 RP11-426L16.10
ENST00000605933 0.957703791611236 0.916962892521614 -0.0134998039292384 ENSG00000271810 RP11-426L16.10
ENST00000606505 0.957703791611236 0.916962892521614 -0.0134998039292384 ENSG00000271810 RP11-426L16.10
ENST00000606954 0.957703791611236 0.916962892521614 -0.0134998039292384 ENSG00000271810 RP11-426L16.10
ENST00000528831 0.942037865347335 0.887015588680619 0.0182532808984902 ENSG00000155366 RHOC
ENST00000369626 0.888986658523611 0.794658099043153 -0.0203660269960386 ENSG00000155380 SLC16A1
ENST00000538576 0.881850518722007 0.783153301054318 -0.0214753502020194 ENSG00000155380 SLC16A1
ENST00000458229 0.849656483699245 0.730396137293802 -0.0257601999636023 ENSG00000155380 SLC16A1
ENST00000433570 0.849925556597707 0.730997569056271 -0.0258275532406384 ENSG00000155380 SLC16A1
ENST00000443580 0.776868748182513 0.616979375068573 -0.0401674326805439 ENSG00000155380 SLC16A1
ENST00000429288 0.741450595281202 0.566720039166363 0.0433359778184044 ENSG00000155380 SLC16A1
ENST00000478835 0.85104860622172 0.732701836895539 -0.0315827189395247 ENSG00000155380 SLC16A1
ENST00000416193 0.362983263691297 0.165786550946991 0.144071741274513 ENSG00000226419 SLC16A1-AS1
ENST00000435800 0.0195984174927415 0.000976332192589649 0.276700066459589 ENSG00000226419 SLC16A1-AS1
ENST00000428411 0.0650725436213865 0.00864602328934726 0.246742436807169 ENSG00000226419 SLC16A1-AS1
ENST00000420168 0.0501394769176322 0.0053835267139472 0.262361354434054 ENSG00000226419 SLC16A1-AS1
ENST00000413231 0.132270115514577 0.0308001849971845 0.206695174574324 ENSG00000236066 RP11-389O22.1
ENST00000421157 0.0775108364787758 0.0117413033970479 0.245848243903187 ENSG00000238198 RP11-31F15.2
ENST00000361127 0.837770813951532 0.70937665452801 -0.0245354321134314 ENSG00000198799 LRIG2
ENST00000492207 0.792320702785605 0.638795889380008 -0.0375454810743987 ENSG00000198799 LRIG2
ENST00000466161 0.391347480831057 0.187771696561483 -0.110295329805874 ENSG00000198799 LRIG2
ENST00000369617 0.0106726555198539 0.000308723246352478 0.415211191568386 ENSG00000081026 MAGI3
ENST00000307546 0.0179863200560586 0.000842298551023479 0.371457934670529 ENSG00000081026 MAGI3
ENST00000369615 0.0180437378404253 0.000845830969746916 0.371400474614569 ENSG00000081026 MAGI3
[truncated: 7,768,320 more chars]
