# Supplementary material for: High-throughput allele-specific expression across 250 environmental conditions
Source: Genome Res. 2016 Dec;26(12):1627–38. doi: 10.1101/gr.209759.116 (PMC5131815; doi:10.1101/gr.209759.116)
Supplement: Supplemental Material [file supp_gr.209759.116_Supplemental_Table_S6.tar.gz › DEG_results/DP5_DEG_stats_CO2.txt]

t.id padj pval logFC ensg g.id
ENST00000440200 0.655503359518599 0.121322608827255 0.116350818004947 ENSG00000230021 RP5-857K21.4
ENST00000414273 0.645527573095857 0.0889738740152121 0.158474057042456 ENSG00000237973 hsa-mir-6723
ENST00000327044 0.898002584840459 0.695436301940569 -0.0240945497486023 ENSG00000188976 NOC2L
ENST00000477976 0.931476283879688 0.780651656904011 -0.0172187539140461 ENSG00000188976 NOC2L
ENST00000487214 0.998565614297484 0.993055960553544 -0.000551727765848664 ENSG00000188976 NOC2L
ENST00000379389 0.893622252044946 0.683741023507841 0.0354593280332427 ENSG00000187608 ISG15
ENST00000379370 0.84345123917943 0.539891765473813 0.0354493481090848 ENSG00000188157 AGRN
ENST00000427998 0.990668190261379 0.955092237592621 -0.00357757386806916 ENSG00000217801 RP11-465B22.3
ENST00000394517 0.974461807771177 0.903006812974434 -0.00830554872824015 ENSG00000217801 RP11-465B22.3
ENST00000379339 0.781967313308379 0.392650776791676 0.0433721198047182 ENSG00000131591 C1orf159
ENST00000294576 0.781967313308379 0.392650776791676 0.0433721198047182 ENSG00000131591 C1orf159
ENST00000448924 0.781967313308379 0.392650776791676 0.0433721198047182 ENSG00000131591 C1orf159
ENST00000379325 0.784647555419293 0.397191602258712 0.0429979982531162 ENSG00000131591 C1orf159
ENST00000421241 0.784647555419293 0.397191602258712 0.0429979982531162 ENSG00000131591 C1orf159
ENST00000467751 0.784647555419293 0.397191602258712 0.0429979982531162 ENSG00000131591 C1orf159
ENST00000477196 0.784647555419293 0.397191602258712 0.0429979982531162 ENSG00000131591 C1orf159
ENST00000379319 0.993835214122787 0.964389207853489 -0.00236564472085481 ENSG00000131591 C1orf159
ENST00000434641 0.827467027626476 0.494968445127041 0.035976666232949 ENSG00000131591 C1orf159
ENST00000482816 0.848630743282056 0.555830211355959 0.0309691632568308 ENSG00000131591 C1orf159
ENST00000437760 0.831106217067119 0.503650595492565 0.0370548217430198 ENSG00000131591 C1orf159
ENST00000462097 0.844490978225611 0.542297788636848 0.0356291954301708 ENSG00000131591 C1orf159
ENST00000475119 0.836837882070127 0.521459998698675 0.0374365148659668 ENSG00000131591 C1orf159
ENST00000328596 0.961080075888171 0.863127252735057 -0.0122361116388514 ENSG00000186891 TNFRSF18
ENST00000379268 0.990668190261379 0.954905011330032 -0.00400297153275549 ENSG00000186891 TNFRSF18
ENST00000486728 0.963924324817127 0.874091269883966 0.0108659800967139 ENSG00000186891 TNFRSF18
ENST00000379265 0.97075874034202 0.892776282485455 -0.0097276562863741 ENSG00000186891 TNFRSF18
ENST00000379236 0.589566604211344 0.0286580388377191 -0.151336934793336 ENSG00000186827 TNFRSF4
ENST00000497869 0.589566604211344 0.0284796059682126 -0.151512687659507 ENSG00000186827 TNFRSF4
ENST00000453580 0.589566604211344 0.0290646191260415 -0.148141132534564 ENSG00000186827 TNFRSF4
ENST00000360001 0.751361555938571 0.323327545123431 -0.0463116983233245 ENSG00000078808 SDF4
ENST00000465727 0.751200203549782 0.322878701599644 -0.0463352649329745 ENSG00000078808 SDF4
ENST00000263741 0.751200203549782 0.322878701599644 -0.0463352649329745 ENSG00000078808 SDF4
ENST00000494748 0.789265701050709 0.412019864463486 -0.0411491505599012 ENSG00000078808 SDF4
ENST00000478938 0.807881392598609 0.448665885639194 -0.0402821324204517 ENSG00000078808 SDF4
ENST00000403997 0.852549336381958 0.569120331606964 -0.0277617722393782 ENSG00000078808 SDF4
ENST00000545427 0.764865699373469 0.357188654122368 -0.0467945705807471 ENSG00000078808 SDF4
ENST00000459994 0.693402424199527 0.195964604947992 -0.0706325060801701 ENSG00000078808 SDF4
ENST00000450390 0.731514144872015 0.258327282481836 -0.0482503131992619 ENSG00000160087 UBE2J2
ENST00000347370 0.731514144872015 0.258327282481836 -0.0482503131992619 ENSG00000160087 UBE2J2
ENST00000349431 0.738978124972248 0.286434487185113 -0.0454201475543405 ENSG00000160087 UBE2J2
ENST00000348298 0.742137161163286 0.294874476637032 -0.0454288514329857 ENSG00000160087 UBE2J2
ENST00000339385 0.717138408156977 0.227824197634721 -0.0624570708139273 ENSG00000160087 UBE2J2
ENST00000400929 0.720565982431543 0.235268966881627 -0.0518451873118129 ENSG00000160087 UBE2J2
ENST00000464036 0.732717796502584 0.262272056742788 -0.0494694945477058 ENSG00000160087 UBE2J2
ENST00000360466 0.727843901718748 0.246864156697051 -0.0515693921937161 ENSG00000160087 UBE2J2
ENST00000400930 0.727673407736572 0.246330917608861 -0.0516817919983306 ENSG00000160087 UBE2J2
ENST00000473215 0.734358812633457 0.267619570273185 -0.0504379618171945 ENSG00000160087 UBE2J2
ENST00000435198 0.731514144872015 0.258186024571727 -0.0522604287673717 ENSG00000160087 UBE2J2
ENST00000509720 0.731696049073304 0.25861827690664 -0.0524699638219216 ENSG00000160087 UBE2J2
ENST00000491779 0.737000488272915 0.279205090742865 -0.0500975923387111 ENSG00000160087 UBE2J2
ENST00000466752 0.684237212422815 0.183821233856365 -0.0635087031728215 ENSG00000160087 UBE2J2
ENST00000503294 0.715213425346446 0.223153204225335 -0.0583090237204205 ENSG00000160087 UBE2J2
ENST00000477894 0.733790136008765 0.265034059980945 -0.0543078648360011 ENSG00000160087 UBE2J2
ENST00000422076 0.727657423084614 0.244794544385654 -0.0571375986078829 ENSG00000160087 UBE2J2
ENST00000502382 0.708291290431198 0.213064110119057 -0.0615175441552972 ENSG00000160087 UBE2J2
ENST00000461142 0.70064687652892 0.203176834879686 -0.0657720879898949 ENSG00000160087 UBE2J2
ENST00000435064 0.786159553566052 0.405505675150423 -0.0433885508153828 ENSG00000127054 CPSF3L
ENST00000323275 0.786159553566052 0.405505675150423 -0.0433885508153828 ENSG00000127054 CPSF3L
ENST00000411962 0.786159553566052 0.405505675150423 -0.0433885508153828 ENSG00000127054 CPSF3L
ENST00000462432 0.755204873947311 0.332785913558397 -0.0616360798835531 ENSG00000127054 CPSF3L
ENST00000458452 0.78715348447744 0.407387684503467 -0.0432172841197107 ENSG00000127054 CPSF3L
ENST00000419704 0.78715348447744 0.407387684503467 -0.0432172841197107 ENSG00000127054 CPSF3L
ENST00000540437 0.78715348447744 0.407387684503467 -0.0432172841197107 ENSG00000127054 CPSF3L
ENST00000421495 0.78715348447744 0.407387684503467 -0.0432172841197107 ENSG00000127054 CPSF3L
ENST00000532772 0.793404029740592 0.418673918965413 -0.0421115403005088 ENSG00000127054 CPSF3L
ENST00000450926 0.785620728089739 0.402018423271415 -0.0438981520457088 ENSG00000127054 CPSF3L
ENST00000545578 0.786028268870393 0.403897849251864 -0.0437287053148649 ENSG00000127054 CPSF3L
ENST00000527098 0.786028268870393 0.403897849251864 -0.0437287053148649 ENSG00000127054 CPSF3L
ENST00000528879 0.788405186870201 0.410151484603428 -0.0435965386465722 ENSG00000127054 CPSF3L
ENST00000531377 0.845540908100515 0.544364742025409 -0.0366749185186772 ENSG00000127054 CPSF3L
ENST00000434694 0.894972999674776 0.686933718822998 -0.0205915077040136 ENSG00000127054 CPSF3L
ENST00000488042 0.900353507210283 0.70058707321063 -0.0205699641439665 ENSG00000127054 CPSF3L
ENST00000526797 0.865728675434894 0.608924357338062 -0.0277336074518367 ENSG00000127054 CPSF3L
ENST00000526332 0.865822029124545 0.609147954234796 -0.0277407608535745 ENSG00000127054 CPSF3L
ENST00000430786 0.855742709505079 0.578947061877038 -0.0302111490007392 ENSG00000127054 CPSF3L
ENST00000527719 0.831106217067119 0.503829870815974 -0.0366875479398107 ENSG00000127054 CPSF3L
ENST00000530031 0.832464609671451 0.507827951420174 -0.0363315392366993 ENSG00000127054 CPSF3L
ENST00000526113 0.833559920534679 0.509591549217622 -0.036875560556481 ENSG00000127054 CPSF3L
ENST00000526904 0.795523069192753 0.422654270960268 -0.0443528486798068 ENSG00000127054 CPSF3L
ENST00000480479 0.686625877939312 0.187024354025813 -0.0797545809656169 ENSG00000221978 CCNL2
ENST00000482621 0.735930369990187 0.27334079324411 -0.0590645220565445 ENSG00000221978 CCNL2
ENST00000408952 0.735930369990187 0.27334079324411 -0.0590645220565445 ENSG00000221978 CCNL2
ENST00000463260 0.675329693392015 0.170588215881653 -0.0913850924336781 ENSG00000221978 CCNL2
ENST00000400809 0.671084277007151 0.157408525720648 -0.0744533340878927 ENSG00000221978 CCNL2
ENST00000496007 0.670386849157376 0.156867298767937 -0.0745471383161441 ENSG00000221978 CCNL2
ENST00000482365 0.736269397692325 0.277862927316659 -0.0655929272371711 ENSG00000221978 CCNL2
ENST00000481223 0.672680964225942 0.159774330762411 -0.0743770819346804 ENSG00000221978 CCNL2
ENST00000418865 0.707712845702131 0.211884806276089 -0.0715767410790359 ENSG00000221978 CCNL2
ENST00000505849 0.683517705005544 0.181589352752961 -0.081627560691116 ENSG00000221978 CCNL2
ENST00000488340 0.670042095513287 0.156375891773264 -0.0745235292654932 ENSG00000221978 CCNL2
ENST00000469113 0.722304681288518 0.237653502295446 -0.0679546340295941 ENSG00000221978 CCNL2
ENST00000471930 0.760381654398772 0.346332639177484 -0.0513490916718888 ENSG00000221978 CCNL2
ENST00000408918 0.67276398363258 0.163817171318241 -0.0747844307839756 ENSG00000221978 CCNL2
ENST00000425598 0.639843368110281 0.0758275173328065 -0.104269724649226 ENSG00000221978 CCNL2
ENST00000344843 0.658288867062578 0.129793919711075 -0.0732982733688762 ENSG00000242485 MRPL20
ENST00000493287 0.783876930670186 0.394514799889491 -0.0491290280602352 ENSG00000242485 MRPL20
ENST00000487659 0.658849493600703 0.130735474685604 -0.0731048191933585 ENSG00000242485 MRPL20
ENST00000492508 0.734846696789516 0.26890808715365 -0.0574485269790339 ENSG00000242485 MRPL20
ENST00000482352 0.638089705101485 0.0747530631892788 -0.0937994930355537 ENSG00000242485 MRPL20
ENST00000378741 0.589566604211344 0.0029851739287928 -0.181970674706073 ENSG00000160072 ATAD3B
ENST00000308647 0.590512586366639 0.0301844931389549 -0.110333654986583 ENSG00000160072 ATAD3B
ENST00000472194 0.653634241606584 0.111382871841042 -0.0802303293222867 ENSG00000160072 ATAD3B
ENST00000485748 0.767931470214903 0.364457240892901 -0.0509495266278715 ENSG00000160072 ATAD3B
ENST00000474481 0.776949831827417 0.383087480493448 -0.0513033269578223 ENSG00000160072 ATAD3B
ENST00000378756 0.734358812633457 0.268129847854364 -0.0635237770952232 ENSG00000197785 ATAD3A
ENST00000378755 0.734358812633457 0.268236355815099 -0.0635237286478085 ENSG00000197785 ATAD3A
ENST00000339113 0.738978124972248 0.287584954274731 -0.0618535211206567 ENSG00000197785 ATAD3A
ENST00000536055 0.738978124972248 0.287584954274731 -0.0618535211206567 ENSG00000197785 ATAD3A
ENST00000291386 0.6439438137683 0.0828814681011136 -0.0732294802434912 ENSG00000160075 SSU72
ENST00000378725 0.737464507071922 0.283327628574653 -0.0506236033628627 ENSG00000160075 SSU72
ENST00000359060 0.744428945631423 0.304068619403276 -0.0558452815087097 ENSG00000160075 SSU72
ENST00000513088 0.857907909609696 0.586714738883063 -0.0281949396815585 ENSG00000248333 CDK11B
ENST00000341832 0.857484095886298 0.584720403513177 -0.0270221079028382 ENSG00000248333 CDK11B
ENST00000317673 0.85006092004903 0.562688149301521 -0.0276869752159726 ENSG00000248333 CDK11B
ENST00000340677 0.85006092004903 0.562688149301521 -0.0276869752159726 ENSG00000248333 CDK11B
ENST00000407249 0.85006092004903 0.562688149301521 -0.0276869752159726 ENSG00000248333 CDK11B
ENST00000378662 0.994521437666714 0.968474695652946 0.00205666499304776 ENSG00000189339 SLC35E2B
ENST00000234800 0.990727770152354 0.955497150838572 0.00291817486075956 ENSG00000189339 SLC35E2B
ENST00000356200 0.819386982054723 0.477084478952335 -0.0435203853321536 ENSG00000008128 CDK11A
ENST00000598846 0.686647250725796 0.188181562214896 -0.0684477506854543 ENSG00000268575 RP1-283E3.8
ENST00000358779 0.818636230190811 0.474784211329209 -0.0437338111771194 ENSG00000008128 CDK11A
ENST00000460465 0.818636230190811 0.474784211329209 -0.0437338111771194 ENSG00000008128 CDK11A
ENST00000404249 0.818636230190811 0.474784211329209 -0.0437338111771194 ENSG00000008128 CDK11A
ENST00000378633 0.818636230190811 0.474784211329209 -0.0437338111771194 ENSG00000008128 CDK11A
ENST00000357760 0.818636230190811 0.474784211329209 -0.0437338111771194 ENSG00000008128 CDK11A
ENST00000509982 0.820108944168273 0.479109380136963 -0.0433001251486516 ENSG00000008128 CDK11A
ENST00000378638 0.820108944168273 0.479109380136963 -0.0433001251486516 ENSG00000008128 CDK11A
ENST00000356937 0.825677558825881 0.490531129496088 -0.044344880622545 ENSG00000008128 CDK11A
ENST00000378635 0.733110910131265 0.26422087203852 -0.0712870405943978 ENSG00000008128 CDK11A
ENST00000341426 0.851539854635787 0.56642665608859 0.0349683220375117 ENSG00000008130 NADK
ENST00000341991 0.85262208537374 0.569276902709737 0.0345888506790069 ENSG00000008130 NADK
ENST00000378625 0.849605372123527 0.559627612113336 0.0350601517220088 ENSG00000008130 NADK
ENST00000344463 0.851539854635787 0.56642665608859 0.0349683220375117 ENSG00000008130 NADK
ENST00000342348 0.986757710059479 0.94277999916547 0.00463665541466092 ENSG00000008130 NADK
ENST00000469045 0.94149424845484 0.80757878341835 0.0170501462476922 ENSG00000008130 NADK
ENST00000477235 0.943513624606311 0.813411390095963 0.0170537652875137 ENSG00000008130 NADK
ENST00000497186 0.980500813259022 0.920761313620265 0.00723397653399286 ENSG00000008130 NADK
ENST00000400922 0.929890753378156 0.772519361388497 0.0195117124359737 ENSG00000008130 NADK
ENST00000492845 0.750737833579162 0.320898287791831 0.0639475933794202 ENSG00000008130 NADK
ENST00000492768 0.780668755774493 0.390086848286577 0.0559184179723296 ENSG00000008130 NADK
ENST00000460602 0.74582328451464 0.306468134749009 0.0675462075111379 ENSG00000008130 NADK
ENST00000378609 0.655295747928332 0.117787837998611 0.0637538671803795 ENSG00000078369 GNB1
ENST00000461893 0.870669254561655 0.623181293466649 0.0229145365709746 ENSG00000078369 GNB1
ENST00000471354 0.757976526103844 0.340383218467906 0.0346877531094464 ENSG00000078369 GNB1
ENST00000439272 0.677871167535695 0.175299076433023 0.0722381919165258 ENSG00000078369 GNB1
ENST00000434686 0.672983410219799 0.164650407307077 0.0751933887164488 ENSG00000078369 GNB1
ENST00000437146 0.763316871577948 0.354453481411156 0.0432794088647377 ENSG00000078369 GNB1
ENST00000472614 0.727673407736572 0.246254550280573 0.0740770685687864 ENSG00000078369 GNB1
ENST00000378536 0.702693479387466 0.205998776293727 0.0619818413066829 ENSG00000157933 SKI
ENST00000508416 0.628786584492847 0.0605639431131455 0.112102500775592 ENSG00000157933 SKI
ENST00000478223 0.64991045881624 0.0975945492781408 0.101407963245656 ENSG00000157933 SKI
ENST00000378518 0.814965790943904 0.464796177687783 -0.0311139708094819 ENSG00000157916 RER1
ENST00000605895 0.798087037483403 0.427334786146086 -0.0330230417798825 ENSG00000157916 RER1
ENST00000378513 0.84812281299256 0.55360550424042 -0.0242721991765662 ENSG00000157916 RER1
ENST00000306256 0.78884254111444 0.411474903671621 -0.0347435962057603 ENSG00000157916 RER1
ENST00000493207 0.711922333286432 0.218395434223472 -0.0594317782062174 ENSG00000157916 RER1
ENST00000378512 0.84812281299256 0.553768847658122 -0.0242694274520918 ENSG00000157916 RER1
ENST00000443438 0.99600015130384 0.974455788419313 -0.00147081152342648 ENSG00000157916 RER1
ENST00000488353 0.935012553266812 0.789577224229648 -0.0128781351107078 ENSG00000157916 RER1
ENST00000416860 0.705347927128079 0.209583231576205 -0.0746783478222239 ENSG00000238164 RP3-395M20.8
ENST00000452793 0.691912456187223 0.194657967470068 -0.0796054170004046 ENSG00000238164 RP3-395M20.8
ENST00000426449 0.813055319681823 0.458850400494555 -0.0398496322641304 ENSG00000157873 TNFRSF14
ENST00000434817 0.863610395551792 0.600036947742688 -0.0268891896851035 ENSG00000157873 TNFRSF14
ENST00000435221 0.862140750091746 0.596929762138971 -0.0271201073088649 ENSG00000157873 TNFRSF14
ENST00000451778 0.881754183401343 0.652363449439844 -0.023123086180873 ENSG00000157873 TNFRSF14
ENST00000409119 0.904830770351942 0.711348950305299 -0.0190638339278475 ENSG00000157873 TNFRSF14
ENST00000355716 0.89626238004976 0.69020711490804 -0.019607883368356 ENSG00000157873 TNFRSF14
ENST00000475523 0.909335462690612 0.720635786965927 -0.0175353758022664 ENSG00000157873 TNFRSF14
ENST00000442392 0.786298117149985 0.406021761643034 -0.0519147785873758 ENSG00000157873 TNFRSF14
ENST00000482074 0.746443156245555 0.307140541848253 -0.065256236276534 ENSG00000157873 TNFRSF14
ENST00000496064 0.899445686871965 0.698479803177248 -0.0208048995556825 ENSG00000157873 TNFRSF14
ENST00000463471 0.933809896696849 0.787067630475796 -0.0131903196526514 ENSG00000157873 TNFRSF14
ENST00000466750 0.975295585375954 0.905360207089501 -0.0056003330774144 ENSG00000157873 TNFRSF14
ENST00000471768 0.994493289120432 0.967476007009787 -0.00217175841106819 ENSG00000157873 TNFRSF14
ENST00000463835 0.988676297887458 0.949023727609521 -0.00307812936022627 ENSG00000157873 TNFRSF14
ENST00000482602 0.991694753615893 0.957460983893503 0.0024402384693076 ENSG00000157873 TNFRSF14
ENST00000480305 0.995140098393275 0.971058631892319 0.00184721163316743 ENSG00000157873 TNFRSF14
ENST00000378251 0.648499637668963 0.093439802913115 -0.101774439803672 ENSG00000130764 LRRC47
ENST00000378230 0.90662820915973 0.715248986666207 -0.0174904001904219 ENSG00000116198 CEP104
ENST00000378111 0.823538970248473 0.485938754684321 0.0288093302475817 ENSG00000069424 KCNAB2
ENST00000378097 0.859967177492823 0.592613625085147 0.0212537908995357 ENSG00000069424 KCNAB2
ENST00000378092 0.794626320045704 0.421004032852404 0.036939333849779 ENSG00000069424 KCNAB2
ENST00000478098 0.748692291317231 0.313549914733707 0.0594035321324444 ENSG00000069424 KCNAB2
ENST00000445501 0.747466100036656 0.309437307886359 0.0604288333993681 ENSG00000069424 KCNAB2
ENST00000428161 0.628786584492847 0.0600910547197799 0.0918960498538239 ENSG00000069424 KCNAB2
ENST00000389632 0.628690822549901 0.0567303949685423 0.0931901160308393 ENSG00000069424 KCNAB2
ENST00000602612 0.693602660013398 0.19625948488064 0.0620052461887136 ENSG00000069424 KCNAB2
ENST00000378087 0.735930369990187 0.272705512644724 0.0462331938222227 ENSG00000069424 KCNAB2
ENST00000341524 0.743801571329421 0.302400698774287 0.0427136783844551 ENSG00000069424 KCNAB2
ENST00000352527 0.743801571329421 0.302400698774287 0.0427136783844551 ENSG00000069424 KCNAB2
ENST00000435937 0.653634241606584 0.107580879307035 0.0956451283669265 ENSG00000069424 KCNAB2
ENST00000164247 0.825005381432034 0.489468440039883 0.0278542916569578 ENSG00000069424 KCNAB2
ENST00000378083 0.84812281299256 0.553957622589693 0.0243768981810681 ENSG00000069424 KCNAB2
ENST00000458166 0.730905034799423 0.252144902043786 0.0530286210100971 ENSG00000069424 KCNAB2
ENST00000484532 0.589566604211344 0.027482856952061 -0.117237411321567 ENSG00000116251 RPL22
ENST00000234875 0.589566604211344 0.0261775244548661 -0.118332382305879 ENSG00000116251 RPL22
ENST00000480661 0.589566604211344 0.0215403022451943 -0.128580122621982 ENSG00000116251 RPL22
ENST00000497965 0.589566604211344 0.021189528680849 -0.129019120302537 ENSG00000116251 RPL22
ENST00000471204 0.589566604211344 0.0205674256840966 -0.129709445820634 ENSG00000116251 RPL22
ENST00000465387 0.589566604211344 0.0210128194170585 -0.129330085289779 ENSG00000116251 RPL22
ENST00000462296 0.589566604211344 0.0201770912706223 -0.132623567836007 ENSG00000116251 RPL22
ENST00000465335 0.589566604211344 0.0197847368449601 -0.133115748780473 ENSG00000116251 RPL22
ENST00000356876 0.617174737614131 0.0520559565592331 -0.107313906730114 ENSG00000215788 TNFRSF25
ENST00000485036 0.617174737614131 0.052067773942571 -0.107313375139808 ENSG00000215788 TNFRSF25
ENST00000480393 0.617174737614131 0.052067773942571 -0.107313375139808 ENSG00000215788 TNFRSF25
ENST00000513135 0.619433143070186 0.0528410685498906 -0.106896580608602 ENSG00000215788 TNFRSF25
ENST00000473343 0.589566604211344 0.0279872776269442 -0.135069020919334 ENSG00000215788 TNFRSF25
ENST00000377782 0.617174737614131 0.052067773942571 -0.107313375139808 ENSG00000215788 TNFRSF25
ENST00000351959 0.619077471674641 0.0526731224370995 -0.107050494575697 ENSG00000215788 TNFRSF25
ENST00000510563 0.628786584492847 0.0609348494989869 -0.10369707819255 ENSG00000215788 TNFRSF25
ENST00000502730 0.628786584492847 0.0609348494989869 -0.10369707819255 ENSG00000215788 TNFRSF25
ENST00000502588 0.628786584492847 0.0609348494989869 -0.10369707819255 ENSG00000215788 TNFRSF25
ENST00000414040 0.628786584492847 0.0609348494989869 -0.10369707819255 ENSG00000215788 TNFRSF25
ENST00000351748 0.628786584492847 0.0609348494989869 -0.10369707819255 ENSG00000215788 TNFRSF25
ENST00000348333 0.628786584492847 0.0609348494989869 -0.10369707819255 ENSG00000215788 TNFRSF25
ENST00000453260 0.591402584673844 0.0325924858445481 -0.136273672605739 ENSG00000215788 TNFRSF25
ENST00000469691 0.649251018112066 0.0955192629949518 -0.099200841907664 ENSG00000215788 TNFRSF25
ENST00000481401 0.653559378060595 0.105994912682771 -0.094880780437073 ENSG00000215788 TNFRSF25
ENST00000461703 0.678133235948085 0.175988689117661 -0.0810403913261501 ENSG00000215788 TNFRSF25
ENST00000453341 0.67919555163476 0.177082208041237 -0.0814175247910032 ENSG00000215788 TNFRSF25
ENST00000377705 0.835692029088629 0.517784377204141 0.0381007200566919 ENSG00000162408 NOL9
ENST00000377658 0.67533968244444 0.171822895205818 -0.0862411511328024 ENSG00000162413 KLHL21
ENST00000377663 0.675329693392015 0.170467915193082 -0.0865287017761029 ENSG00000162413 KLHL21
ENST00000349363 0.749236788823167 0.317072224109724 -0.0440855734616314 ENSG00000007923 DNAJC11
ENST00000451196 0.749236788823167 0.317072224109724 -0.0440855734616314 ENSG00000007923 DNAJC11
ENST00000377577 0.709453712578324 0.214794329701293 -0.0526500868395837 ENSG00000007923 DNAJC11
ENST00000294401 0.678133235948085 0.175909655305912 -0.0579397110471046 ENSG00000007923 DNAJC11
ENST00000542246 0.747574390875066 0.310109323318085 -0.0446819592640458 ENSG00000007923 DNAJC11
ENST00000377573 0.709653782883613 0.215177358307999 -0.0535693490607626 ENSG00000007923 DNAJC11
ENST00000426784 0.673377020540442 0.166258354758441 -0.0618250608299103 ENSG00000007923 DNAJC11
ENST00000473993 0.697171713639912 0.199092667954402 -0.0574755467691923 ENSG00000007923 DNAJC11
ENST00000303635 0.720349707938217 0.234613117524056 0.0750839972150462 ENSG00000171735 CAMTA1
ENST00000490738 0.639910995810263 0.0775044508364559 0.124548205738852 ENSG00000171735 CAMTA1
ENST00000476163 0.661238707099269 0.138119799556399 0.0950846779834781 ENSG00000171735 CAMTA1
ENST00000473578 0.639910995810263 0.0775130739671955 0.124549563141009 ENSG00000171735 CAMTA1
ENST00000557126 0.659058695058953 0.131669177298134 0.0970861271610129 ENSG00000171735 CAMTA1
ENST00000467404 0.639910995810263 0.076371786946669 0.124973123266755 ENSG00000171735 CAMTA1
ENST00000439411 0.719635818306815 0.232850734300326 0.0760509817278903 ENSG00000171735 CAMTA1
ENST00000461311 0.660256487447793 0.137573501953349 0.0957348240018489 ENSG00000171735 CAMTA1
ENST00000486138 0.670386849157376 0.156875548438285 0.102538188389884 ENSG00000171735 CAMTA1
ENST00000482934 0.715213425346446 0.223014197082963 0.0763280076714037 ENSG00000171735 CAMTA1
ENST00000054666 0.899836391146815 0.699614063491896 0.0206550111667024 ENSG00000049245 VAMP3
ENST00000377507 0.773696459117541 0.377143415134865 -0.0516469212396404 ENSG00000049249 TNFRSF9
ENST00000493373 0.661358632012279 0.139551377816689 -0.0822969599336303 ENSG00000116288 PARK7
ENST00000460192 0.636018618807107 0.0712925519749539 -0.107108866606677 ENSG00000116288 PARK7
ENST00000338639 0.668649133117045 0.153852769801009 -0.0795682328451051 ENSG00000116288 PARK7
ENST00000493678 0.66842358251717 0.152140141380056 -0.0797951415011255 ENSG00000116288 PARK7
ENST00000377493 0.66842358251717 0.152253873386342 -0.0797614762647355 ENSG00000116288 PARK7
ENST00000465354 0.633194034846117 0.0695787820985566 -0.106357363165201 ENSG00000116288 PARK7
ENST00000377491 0.667919779817633 0.150787257194453 -0.0801702422140362 ENSG00000116288 PARK7
ENST00000377488 0.666126745993807 0.147949313545945 -0.0807758684377596 ENSG00000116288 PARK7
ENST00000497113 0.642227117149681 0.0785518696817646 -0.103445907276725 ENSG00000116288 PARK7
ENST00000469225 0.711948609559987 0.218559334837314 -0.0694046672089315 ENSG00000116288 PARK7
ENST00000337907 0.865728675434894 0.608396644233473 0.0282651916197998 ENSG00000142599 RERE
ENST00000377464 0.840624338702218 0.531976756357801 0.032606644533754 ENSG00000142599 RERE
ENST00000400907 0.785907561752984 0.403156630389716 0.0449848252795929 ENSG00000142599 RERE
ENST00000476556 0.87511526305465 0.634931939962767 0.0272742621742238 ENSG00000142599 RERE
ENST00000400908 0.845763641226325 0.546883240494404 0.0349743375675658 ENSG00000142599 RERE
ENST00000488215 0.833999266932506 0.510715896715541 0.044888522559006 ENSG00000142599 RERE
ENST00000460659 0.85786602316769 0.585999607989155 0.0388180828205952 ENSG00000142599 RERE
ENST00000492766 0.8551990647025 0.577694427864804 0.0397995013670028 ENSG00000142599 RERE
ENST00000465125 0.862069666798883 0.596269217287903 0.0374171766626021 ENSG00000142599 RERE
ENST00000464972 0.71791952963904 0.229262327107029 0.0768577980291544 ENSG00000142599 RERE
ENST00000480342 0.820071769149865 0.478965075948883 0.0527804353276761 ENSG00000142599 RERE
ENST00000234590 0.77928568465641 0.387627609548207 -0.0406897088386577 ENSG00000074800 ENO1
ENST00000464920 0.750473641381773 0.320611751215073 -0.0482468423836693 ENSG00000074800 ENO1
ENST00000497492 0.738978124972248 0.28733338757576 -0.0473271158769986 ENSG00000074800 ENO1
ENST00000486051 0.845763641226325 0.547134709421502 -0.0290181976363614 ENSG00000074800 ENO1
ENST00000492343 0.897675316581049 0.69349779452234 -0.0199292620596053 ENSG00000074800 ENO1
ENST00000489867 0.898002584840459 0.695454859289351 -0.0216093731570151 ENSG00000074800 ENO1
ENST00000377403 0.721167406073591 0.236693936716795 0.0509359711038234 ENSG00000049239 H6PD
ENST00000602477 0.751200203549782 0.322863830164125 0.0483874684921632 ENSG00000049239 H6PD
ENST00000328089 0.672680964225942 0.159490310636983 0.110302253440024 ENSG00000171621 SPSB1
ENST00000450402 0.672680964225942 0.161788433728407 0.118433632044203 ENSG00000171621 SPSB1
ENST00000302692 0.996383982378118 0.977453621857579 0.0013884183291293 ENSG00000171612 SLC25A33
ENST00000536656 0.820819467536167 0.480386004331141 -0.0271640630104371 ENSG00000171608 PIK3CD
ENST00000377346 0.818005315195663 0.47369344584766 -0.0276176782425879 ENSG00000171608 PIK3CD
ENST00000361110 0.653634241606584 0.10942970133532 -0.0655559702753061 ENSG00000171608 PIK3CD
ENST00000377298 0.835370156885575 0.517243021217183 0.0257515198849875 ENSG00000171603 CLSTN1
ENST00000377288 0.835370156885575 0.517243021217183 0.0257515198849875 ENSG00000171603 CLSTN1
ENST00000435891 0.851528448057785 0.565992106979658 -0.024728121707656 ENSG00000171603 CLSTN1
ENST00000361311 0.836765287197396 0.521102517971318 0.0254958493596439 ENSG00000171603 CLSTN1
ENST00000253251 0.841008473391598 0.532912102085507 0.025936465275338 ENSG00000130939 UBE4B
ENST00000377157 0.853695858497787 0.571146332426921 0.0234493205447871 ENSG00000130939 UBE4B
ENST00000343090 0.84645440502702 0.548389650074289 0.0267777982155401 ENSG00000130939 UBE4B
ENST00000377093 0.638089705101485 0.0746220349486669 0.111746293423524 ENSG00000054523 KIF1B
ENST00000263934 0.651863895701777 0.102398007974483 0.0953488481373206 ENSG00000054523 KIF1B
ENST00000377086 0.653634241606584 0.110283051506148 0.0889162107521069 ENSG00000054523 KIF1B
ENST00000377083 0.650940107381564 0.0992909628278511 0.103729553826522 ENSG00000054523 KIF1B
ENST00000377081 0.674001778953288 0.168621476559078 0.0772624870725467 ENSG00000054523 KIF1B
ENST00000491493 0.653559378060595 0.106252334984959 -0.0831177676137327 ENSG00000142657 PGD
ENST00000487775 0.639906785525266 0.0759324237802094 -0.1098066902936 ENSG00000142657 PGD
ENST00000541529 0.671653228808859 0.158099514087467 -0.0680083431405639 ENSG00000142657 PGD
ENST00000477958 0.729929772096049 0.251528933659929 -0.0605492660135075 ENSG00000142657 PGD
ENST00000270776 0.675157680378566 0.169821260650733 -0.0668579916356664 ENSG00000142657 PGD
ENST00000483936 0.655295747928332 0.120677268723417 -0.0730816542808938 ENSG00000142657 PGD
ENST00000538557 0.68246219320049 0.180236822870347 -0.0650529463235742 ENSG00000142657 PGD
ENST00000465632 0.750737833579162 0.321080069200273 -0.0480170653883776 ENSG00000142657 PGD
ENST00000460189 0.654546261403306 0.116926244790495 -0.0790477079755986 ENSG00000142657 PGD
ENST00000493288 0.594015732823758 0.0393863179247779 -0.126205733604012 ENSG00000142657 PGD
ENST00000498356 0.748673650913456 0.313238407846843 -0.0557986761640944 ENSG00000142657 PGD
ENST00000496718 0.762602963556379 0.353002111506622 -0.0630197551000198 ENSG00000142657 PGD
ENST00000377038 0.707914278811462 0.212109110155447 -0.0665656186821361 ENSG00000160049 DFFA
ENST00000472851 0.799031820149249 0.429036490599886 -0.0470038199203896 ENSG00000142655 PEX14
ENST00000356607 0.987160212980617 0.943740488218209 0.00362161213795642 ENSG00000142655 PEX14
ENST00000538836 0.98031539417515 0.920386923486412 0.00515930653179433 ENSG00000142655 PEX14
ENST00000491661 0.927163200401697 0.764739056503722 0.0162733820629974 ENSG00000142655 PEX14
ENST00000377022 0.999995230622254 0.999876453158253 6.9997002043948e-06 ENSG00000130940 CASZ1
ENST00000344008 0.831152140482771 0.504371750513431 -0.0357651406598339 ENSG00000130940 CASZ1
ENST00000496432 0.873207927290859 0.630688389731707 -0.0277883855752869 ENSG00000130940 CASZ1
ENST00000473118 0.630623236040447 0.0632971309177539 -0.0955752155381595 ENSG00000120948 TARDBP
ENST00000240185 0.651178624006157 0.101392848839562 -0.0737550295347035 ENSG00000120948 TARDBP
ENST00000476201 0.634936181782546 0.0709592425693085 -0.0944958631621595 ENSG00000120948 TARDBP
ENST00000472476 0.639910995810263 0.0775999771757478 -0.088243404137884 ENSG00000120948 TARDBP
ENST00000439080 0.673377020540442 0.166151111916294 -0.0668835849650297 ENSG00000120948 TARDBP
ENST00000473869 0.648499637668963 0.094366430800384 -0.0755378869449097 ENSG00000120948 TARDBP
ENST00000315091 0.653559378060595 0.10699672924033 -0.073087359169517 ENSG00000120948 TARDBP
ENST00000477447 0.702966949039181 0.206522566024788 -0.0625718476087413 ENSG00000120948 TARDBP
ENST00000496840 0.628786584492847 0.060139737689483 -0.0980931737482714 ENSG00000120948 TARDBP
ENST00000376957 0.661873046541052 0.14283257379532 -0.10440004975227 ENSG00000116649 SRM
ENST00000459997 0.734846696789516 0.269035778844294 -0.084592477874375 ENSG00000116649 SRM
ENST00000304457 0.826182661543044 0.491648155640104 0.0292091904744511 ENSG00000171824 EXOSC10
ENST00000376936 0.826182661543044 0.491648155640104 0.0292091904744511 ENSG00000171824 EXOSC10
ENST00000544779 0.826182661543044 0.491636585936512 0.0292092238822186 ENSG00000171824 EXOSC10
ENST00000361445 0.89808113015868 0.695580434097131 0.0141391904186636 ENSG00000198793 MTOR
ENST00000376753 0.73217881604061 0.259565262530023 0.0836066113978616 ENSG00000116663 FBXO6
ENST00000376637 0.693228987541972 0.195819648562195 0.0773839087017454 ENSG00000177674 AGTRAP
ENST00000476512 0.711135366906418 0.217092087153075 0.0753364312751367 ENSG00000177674 AGTRAP
ENST00000400895 0.718937053800277 0.231209204951334 0.0733577133947602 ENSG00000177674 AGTRAP
ENST00000491346 0.683517705005544 0.182309854406686 0.0801279878714453 ENSG00000177674 AGTRAP
ENST00000376629 0.687595015391726 0.190460836772383 0.0782646876089451 ENSG00000177674 AGTRAP
ENST00000376627 0.685118739779533 0.18466559442197 0.0793809096421841 ENSG00000177674 AGTRAP
ENST00000314340 0.687327623132016 0.190099932641029 0.0782595487055542 ENSG00000177674 AGTRAP
ENST00000452018 0.674854015816929 0.169727762139483 0.0824410570731323 ENSG00000177674 AGTRAP
ENST00000510878 0.688107148635229 0.191229118610804 0.0782532962219402 ENSG00000177674 AGTRAP
ENST00000312413 0.878739648845695 0.644359117568334 -0.0217039429203716 ENSG00000011021 CLCN6
ENST00000346436 0.878609963012205 0.644042074705798 -0.0217020943794109 ENSG00000011021 CLCN6
ENST00000376487 0.868220054147215 0.616921728199928 -0.0245015334621799 ENSG00000011021 CLCN6
ENST00000376496 0.882234471443808 0.654328276045047 -0.0219881728557042 ENSG00000011021 CLCN6
ENST00000444836 0.713404828536644 0.22102647124132 -0.0512752734667393 ENSG00000116688 MFN2
ENST00000235329 0.713445591333029 0.221087978790866 -0.0512756477698838 ENSG00000116688 MFN2
ENST00000536782 0.589566604211344 0.0267534266424717 0.153776354652375 ENSG00000028137 TNFRSF1B
ENST00000376259 0.598995679787529 0.042981769895102 0.151379141180795 ENSG00000028137 TNFRSF1B
ENST00000492361 0.598995679787529 0.042981769895102 0.151379141180795 ENSG00000028137 TNFRSF1B
ENST00000489921 0.598995679787529 0.043117712480003 0.184062236166922 ENSG00000028137 TNFRSF1B
ENST00000356315 0.900668142392105 0.701925964917006 0.0168741150773641 ENSG00000048707 VPS13D
ENST00000358136 0.900668142392105 0.701925964917006 0.0168741150773641 ENSG00000048707 VPS13D
ENST00000011700 0.943633887285477 0.813882371250112 0.0115110753433485 ENSG00000048707 VPS13D
ENST00000460333 0.769331776333933 0.368751572574538 0.0456853087276365 ENSG00000048707 VPS13D
ENST00000496628 0.913018069768458 0.731279018848638 0.0199123490667027 ENSG00000048707 VPS13D
ENST00000543766 0.91305787996954 0.731517710112292 0.0212260000787843 ENSG00000048707 VPS13D
ENST00000484063 0.778471069960563 0.385700188918018 0.0540210264012163 ENSG00000116731 PRDM2
ENST00000376048 0.864670784474238 0.605652950111178 0.0164135313007966 ENSG00000116731 PRDM2
ENST00000311066 0.928819682138032 0.76933967228611 0.00935787741323964 ENSG00000116731 PRDM2
ENST00000235372 0.868220054147215 0.616976843162797 0.0158355699647813 ENSG00000116731 PRDM2
ENST00000491134 0.955380254417436 0.844769799867677 0.00641722598487521 ENSG00000116731 PRDM2
ENST00000502727 0.655295747928332 0.12005551490279 0.0733136420671962 ENSG00000116731 PRDM2
ENST00000502724 0.659777493700477 0.134980078514631 0.0702070470363054 ENSG00000116731 PRDM2
ENST00000413440 0.989865945714645 0.952026918238502 -0.00197744467325762 ENSG00000116731 PRDM2
ENST00000343137 0.998118449374832 0.986522303263336 -0.000555918897797495 ENSG00000116731 PRDM2
ENST00000491815 0.649455885812555 0.0973061964281594 0.0823426423347432 ENSG00000116731 PRDM2
ENST00000503842 0.9393076682349 0.801723823791181 0.00802244169324267 ENSG00000116731 PRDM2
ENST00000407521 0.652804616130308 0.103486341849515 0.0774414683971338 ENSG00000116731 PRDM2
ENST00000505823 0.938793950693819 0.800855275691143 0.00808130142327216 ENSG00000116731 PRDM2
ENST00000375980 0.761012465949278 0.349722893331358 0.0745176463939318 ENSG00000142634 EFHD2
ENST00000445566 0.687022676320404 0.188803583574443 0.107078579331624 ENSG00000142634 EFHD2
ENST00000375849 0.923297831437421 0.755023468372544 0.0158364349250926 ENSG00000116138 DNAJC16
ENST00000375847 0.962978972861908 0.868599606276904 0.00869862278772539 ENSG00000116138 DNAJC16
ENST00000475133 0.962978972861908 0.868599606276904 0.00869862278772539 ENSG00000116138 DNAJC16
ENST00000480945 0.963149313602291 0.869401083911213 0.0073728993536347 ENSG00000197312 DDI2
ENST00000320153 0.672680964225942 0.160874971213291 0.0745369499622328 ENSG00000197312 DDI2
ENST00000375799 0.69696912120875 0.198811358898166 -0.0417829283865676 ENSG00000116786 PLEKHM2
ENST00000375793 0.69558388459547 0.197966952924972 -0.0418612561840339 ENSG00000116786 PLEKHM2
ENST00000462455 0.845763641226325 0.546663364853982 -0.0285443400093171 ENSG00000116786 PLEKHM2
ENST00000453804 0.655503359518599 0.121030985472872 -0.0635110205274714 ENSG00000237938 RP11-288I21.1
ENST00000477849 0.589566604211344 0.0217122100834866 -0.1222134273791 ENSG00000116786 PLEKHM2
ENST00000375759 0.951637220195399 0.834672801135088 0.00908214643974791 ENSG00000065526 SPEN
ENST00000438066 0.667425187342122 0.149191870124552 0.0833466068139546 ENSG00000065526 SPEN
ENST00000442985 0.838137722261113 0.525645020826321 0.0391103485924935 ENSG00000065526 SPEN
ENST00000375743 0.8976575809291 0.693411620425485 0.0186721819628377 ENSG00000116809 ZBTB17
ENST00000537142 0.8976575809291 0.693411620425485 0.0186721819628377 ENSG00000116809 ZBTB17
ENST00000375733 0.8976575809291 0.693411620425485 0.0186721819628377 ENSG00000116809 ZBTB17
ENST00000448462 0.984610069779156 0.934838919149832 -0.00397969754197457 ENSG00000116809 ZBTB17
ENST00000479282 0.889439361118351 0.673070995823393 0.021566604170299 ENSG00000116809 ZBTB17
ENST00000375592 0.876858750139198 0.639807184948422 0.0259862940563179 ENSG00000037637 FBXO42
ENST00000475078 0.999058450524854 0.996305310956526 -0.000219628198022966 ENSG00000055070 SZRD1
ENST00000401088 0.667468786452133 0.149929553206194 -0.0542395373820792 ENSG00000055070 SZRD1
ENST00000471507 0.833657133862135 0.509777100308782 -0.0303130306702191 ENSG00000055070 SZRD1
ENST00000401089 0.667468786452133 0.149968919053958 -0.0542391822314429 ENSG00000055070 SZRD1
ENST00000486763 0.848775353976707 0.557490732568604 -0.0273697310932652 ENSG00000055070 SZRD1
ENST00000476423 0.990270696370408 0.95284322160715 0.00277068498711696 ENSG00000055070 SZRD1
ENST00000475554 0.812149472084093 0.457633540947338 -0.0344020137442687 ENSG00000055070 SZRD1
ENST00000375590 0.743278431244507 0.301127185546524 -0.0425414317699898 ENSG00000055070 SZRD1
ENST00000472351 0.84873547614911 0.556159488339482 -0.0272779493641185 ENSG00000055070 SZRD1
ENST00000492354 0.667577740434248 0.150636206363545 -0.0541514425280019 ENSG00000055070 SZRD1
ENST00000472461 0.84303612503672 0.537988048440601 -0.0289802952040498 ENSG00000055070 SZRD1
ENST00000491418 0.633774389454296 0.0703498354392917 -0.0746903547388728 ENSG00000187144 SPATA21
ENST00000466212 0.65788172013567 0.127287838822075 -0.0675810514361243 ENSG00000187144 SPATA21
ENST00000337132 0.931476283879688 0.778923111498554 -0.0131436469116824 ENSG00000157191 NECAP2
ENST00000504551 0.895432959355292 0.688426484452128 -0.0188886605817058 ENSG00000157191 NECAP2
ENST00000406746 0.931476283879688 0.779020293598776 -0.0131533147103478 ENSG00000157191 NECAP2
ENST00000457722 0.884695753987158 0.660329568045865 -0.0209302369420433 ENSG00000157191 NECAP2
ENST00000443980 0.931476283879688 0.77901242119079 -0.0131493573045445 ENSG00000157191 NECAP2
ENST00000504858 0.831534360275812 0.505927584546473 -0.0346275239518573 ENSG00000157191 NECAP2
ENST00000508680 0.799450360188168 0.429605963031386 -0.0467514476657435 ENSG00000157191 NECAP2
ENST00000492095 0.931476283879688 0.77901242119079 -0.0131493573045445 ENSG00000157191 NECAP2
ENST00000459640 0.858335206952223 0.588246465243227 -0.025453618721358 ENSG00000157191 NECAP2
ENST00000496239 0.931476283879688 0.778977598584413 -0.0131499308955538 ENSG00000157191 NECAP2
ENST00000513161 0.895363491012987 0.688210042479657 -0.0188872432152383 ENSG00000157191 NECAP2
ENST00000430580 0.758321211491727 0.343069258648425 -0.058088098916963 ENSG00000219481 NBPF1
ENST00000392963 0.740143639878101 0.290618664493075 -0.0740206939129591 ENSG00000219481 NBPF1
ENST00000540383 0.878364482148021 0.642803025235874 -0.0222622317678185 ENSG00000215908 CROCCP2
ENST00000412962 0.920559001548475 0.747178216362065 -0.014477677849494 ENSG00000215908 CROCCP2
ENST00000375499 0.891025934896246 0.675888867114837 -0.024795212534785 ENSG00000117118 SDHB
ENST00000485515 0.893622252044946 0.683779507204558 -0.0250917603753405 ENSG00000117118 SDHB
ENST00000491274 0.79327660177371 0.418324016226317 -0.0514295976106641 ENSG00000117118 SDHB
ENST00000463045 0.951111013677559 0.833189348785058 -0.0144958752130654 ENSG00000117118 SDHB
ENST00000375436 0.742024644531859 0.294799640978746 -0.056653670260505 ENSG00000179051 RCC2
ENST00000474892 0.922042346504736 0.751517253326489 0.0205908618041821 ENSG00000179051 RCC2
ENST00000375433 0.791407063435421 0.415587576471605 -0.0446160280243989 ENSG00000179051 RCC2
ENST00000361221 0.589566604211344 0.0183612815124473 0.283343994615243 ENSG00000074964 ARHGEF10L
ENST00000452522 0.589566604211344 0.0183612815124473 0.283343994615243 ENSG00000074964 ARHGEF10L
ENST00000434513 0.589566604211344 0.012752227859986 0.303717826514832 ENSG00000074964 ARHGEF10L
ENST00000375415 0.589566604211344 0.017757513664096 0.283594479553754 ENSG00000074964 ARHGEF10L
ENST00000469726 0.589566604211344 0.0178443110452369 0.28172646025095 ENSG00000074964 ARHGEF10L
ENST00000375408 0.589566604211344 0.017821834169239 0.282015213256267 ENSG00000074964 ARHGEF10L
ENST00000167825 0.589566604211344 0.017821834169239 0.282015213256267 ENSG00000074964 ARHGEF10L
ENST00000475356 0.589566604211344 0.0203416357645374 0.27718805613647 ENSG00000074964 ARHGEF10L
ENST00000375254 0.814955288237191 0.464072281423212 -0.0367088463151444 ENSG00000127481 UBR4
ENST00000375226 0.814681437037905 0.463778275562822 -0.036730511039511 ENSG00000127481 UBR4
ENST00000375267 0.814681437037905 0.463778275562822 -0.036730511039511 ENSG00000127481 UBR4
ENST00000375217 0.814681437037905 0.463778275562822 -0.036730511039511 ENSG00000127481 UBR4
ENST00000375225 0.920955654243944 0.748720169178534 -0.0213556797125459 ENSG00000127481 UBR4
ENST00000429347 0.967929011091519 0.884309562738269 -0.00733484762235737 ENSG00000127481 UBR4
ENST00000375224 0.892643173434679 0.681103485333173 -0.0207480997588011 ENSG00000127481 UBR4
ENST00000459947 0.986380619206214 0.941503661510333 -0.00498227103333574 ENSG00000127481 UBR4
ENST00000543981 0.942114187132864 0.809181114193877 -0.0120898002162341 ENSG00000127481 UBR4
ENST00000467272 0.922556611407331 0.752804733189073 0.0177036561814135 ENSG00000127481 UBR4
ENST00000375218 0.6439438137683 0.0842504083294343 -0.0961306190742979 ENSG00000127481 UBR4
ENST00000425413 0.917007412001063 0.739304987993615 -0.0180627492135412 ENSG00000127481 UBR4
ENST00000417040 0.835370156885575 0.51715809847294 -0.0345164716172424 ENSG00000127481 UBR4
ENST00000419533 0.755039556291475 0.331108990446149 -0.0518728360567159 ENSG00000127481 UBR4
ENST00000437898 0.791437873310437 0.415663982114314 -0.0348069030818837 ENSG00000230424 RP1-43E13.2
ENST00000477853 0.758128415208203 0.342472586513181 -0.0422705249331967 ENSG00000127463 EMC1
ENST00000375199 0.802707626935577 0.435354664237667 -0.0356365481085926 ENSG00000127463 EMC1
ENST00000375208 0.815345746008111 0.466608773106842 -0.0333390589956052 ENSG00000127463 EMC1
ENST00000330263 0.792466067106131 0.417387979755019 -0.0475866256765459 ENSG00000053372 MRTO4
ENST00000401084 0.722444351267045 0.237914540270451 0.0470432813279144 ENSG00000077549 CAPZB
ENST00000264203 0.722515941596755 0.237961265902957 0.0470430314673878 ENSG00000077549 CAPZB
ENST00000375144 0.769377246700196 0.368831915008675 0.0299910749770034 ENSG00000077549 CAPZB
ENST00000375142 0.722976256705199 0.238245496033377 0.0470001539039639 ENSG00000077549 CAPZB
ENST00000433834 0.709225658765713 0.214646883897453 0.0499371447811505 ENSG00000077549 CAPZB
ENST00000264202 0.717051188680309 0.227538760108657 0.0518716084907631 ENSG00000077549 CAPZB
ENST00000413711 0.722402746626877 0.237794549039455 0.0526759769927334 ENSG00000077549 CAPZB
ENST00000459967 0.676458565176895 0.173331998980305 0.0657254313934317 ENSG00000077549 CAPZB
ENST00000457768 0.782809025586676 0.39341511628221 0.0388599047953863 ENSG00000077549 CAPZB
ENST00000489607 0.658849493600703 0.131283338260883 0.0666684261688197 ENSG00000077549 CAPZB
ENST00000482808 0.708890434538055 0.214053394325124 0.0651653488775936 ENSG00000077549 CAPZB
ENST00000602662 0.66842358251717 0.151919101189742 -0.0614742584912001 ENSG00000270136 MINOS1-NBL1
ENST00000486890 0.712135571887001 0.219120513681557 -0.054018649233102 ENSG00000173436 MINOS1
ENST00000322753 0.703891031624562 0.20751147643258 -0.055471445865194 ENSG00000173436 MINOS1
ENST00000462646 0.723974163562649 0.240110902728231 -0.0522841733457552 ENSG00000173436 MINOS1
ENST00000467029 0.728056076232241 0.247876499477401 -0.0494443868193364 ENSG00000173436 MINOS1
ENST00000481464 0.727673407736572 0.245759236120195 -0.0498312784710931 ENSG00000173436 MINOS1
ENST00000498642 0.723046677276851 0.238574712040962 -0.0506465448591199 ENSG00000173436 MINOS1
ENST00000602293 0.707914278811462 0.212088373632788 -0.0546701517321481 ENSG00000270136 MINOS1-NBL1
ENST00000602384 0.712912070208567 0.220611254920509 -0.0536777985659605 ENSG00000270136 MINOS1-NBL1
ENST00000602450 0.707914278811462 0.212088373632788 -0.0546701517321481 ENSG00000270136 MINOS1-NBL1
ENST00000485362 0.724735864914175 0.241358018680927 -0.0505294144040556 ENSG00000173436 MINOS1
ENST00000294543 0.632102620850735 0.0658104883292434 0.102838233416041 ENSG00000162542 TMCO4
ENST00000375127 0.632151167226786 0.0665931188893079 0.10318297136827 ENSG00000162542 TMCO4
ENST00000375122 0.632102620850735 0.0660356712751709 0.102840619486993 ENSG00000162542 TMCO4
ENST00000602624 0.67533968244444 0.17106743349115 -0.0685620308805355 ENSG00000244038 DDOST
ENST00000375048 0.67533968244444 0.171224639268067 -0.0685604235801826 ENSG00000244038 DDOST
ENST00000415136 0.675937433586231 0.172834272468464 -0.0682677624042577 ENSG00000244038 DDOST
ENST00000464364 0.589566604211344 0.0222294952285419 -0.128365223766606 ENSG00000244038 DDOST
ENST00000477229 0.648499637668963 0.091053789642794 -0.124415706379335 ENSG00000244038 DDOST
ENST00000312239 0.731514144872015 0.257797033969395 -0.0648423265016359 ENSG00000127483 HP1BP3
ENST00000375003 0.84560720560393 0.545757309432027 -0.0351595612860235 ENSG00000127483 HP1BP3
ENST00000488722 0.774727329059431 0.379518302041246 -0.0552837061135156 ENSG00000127483 HP1BP3
ENST00000419948 0.770835444451934 0.371786389018383 -0.0578891109033341 ENSG00000127483 HP1BP3
ENST00000438032 0.764865699373469 0.357501426014292 -0.0547216387851355 ENSG00000127483 HP1BP3
ENST00000424732 0.749024380145913 0.315706684248301 -0.0597763377877073 ENSG00000127483 HP1BP3
ENST00000417710 0.667577740434248 0.150202889669875 -0.0921073255740854 ENSG00000127483 HP1BP3
ENST00000487117 0.617174737614131 0.0518495689184524 -0.126550935182784 ENSG00000127483 HP1BP3
ENST00000375000 0.653634241606584 0.109103151599979 -0.100326953691079 ENSG00000127483 HP1BP3
ENST00000437575 0.648499637668963 0.0928967971422645 -0.102312395895242 ENSG00000127483 HP1BP3
ENST00000419490 0.65788172013567 0.126391374868934 -0.0950395841858301 ENSG00000127483 HP1BP3
ENST00000414993 0.659777493700477 0.13585304428872 -0.0925724118118983 ENSG00000127483 HP1BP3
ENST00000443615 0.659777493700477 0.134296779602908 -0.0945094641883261 ENSG00000127483 HP1BP3
ENST00000264211 0.776192201708829 0.382002412235363 0.0445540683098114 ENSG00000075151 EIF4G3
ENST00000400422 0.776949831827417 0.383203622625475 0.0548720216451468 ENSG00000075151 EIF4G3
ENST00000602326 0.776949831827417 0.383203622625475 0.0548720216451468 ENSG00000075151 EIF4G3
ENST00000374935 0.776997224293328 0.383670258964427 0.0445282726404766 ENSG00000075151 EIF4G3
ENST00000537738 0.878063062195432 0.641826185548636 0.0212848656067768 ENSG00000075151 EIF4G3
ENST00000374937 0.758004689672667 0.340580736919749 0.0493655904726677 ENSG00000075151 EIF4G3
ENST00000536266 0.741813742668709 0.294154877359207 0.0474669985117931 ENSG00000075151 EIF4G3
ENST00000374933 0.790605634788861 0.41410384173592 0.0516249316279352 ENSG00000075151 EIF4G3
ENST00000544689 0.761032895309418 0.350604455384158 0.0584361693902119 ENSG00000075151 EIF4G3
ENST00000356916 0.772305631650364 0.374898990788006 0.0682955749257328 ENSG00000075151 EIF4G3
ENST00000374927 0.723046677276851 0.238603107496021 0.0822748348480184 ENSG00000075151 EIF4G3
ENST00000438975 0.798087037483403 0.427182105265883 0.0616384667031019 ENSG00000075151 EIF4G3
ENST00000411888 0.805253426301719 0.440832393594021 0.0596805663847806 ENSG00000075151 EIF4G3
ENST00000415912 0.620495494963146 0.0530103956329015 0.0896261273465455 ENSG00000117298 ECE1
ENST00000357071 0.653559378060595 0.10668721652231 0.0667564807728775 ENSG00000117298 ECE1
ENST00000374893 0.638089705101485 0.0748308571015329 0.0785342790272524 ENSG00000117298 ECE1
ENST00000436918 0.633194034846117 0.0683503660969225 0.0806504004307374 ENSG00000117298 ECE1
ENST00000264205 0.638089705101485 0.0738151107524098 0.0791573045202948 ENSG00000117298 ECE1
ENST00000526194 0.631377732903332 0.0643876418938289 0.0907377674376463 ENSG00000117298 ECE1
ENST00000528294 0.773836422968195 0.377405176036106 0.0474632535218799 ENSG00000117298 ECE1
ENST00000473505 0.589566604211344 0.0163984940804992 0.152551923157624 ENSG00000117298 ECE1
ENST00000481130 0.598995679787529 0.04289354808428 0.117423565338688 ENSG00000117298 ECE1
ENST00000527991 0.628786584492847 0.0613652330189055 0.109097415372458 ENSG00000117298 ECE1
ENST00000463334 0.628786584492847 0.0602314636290787 0.119962315931573 ENSG00000117298 ECE1
ENST00000400301 0.963009333850527 0.869059188128646 -0.00850265607033642 ENSG00000090686 USP48
ENST00000308271 0.993708559632971 0.9633601562695 -0.0023737644554791 ENSG00000090686 USP48
ENST00000374732 0.975295585375954 0.905494789921726 -0.0063865725938761 ENSG00000090686 USP48
ENST00000529637 0.955828943607339 0.845764461012542 -0.0102549447269373 ENSG00000090686 USP48
ENST00000421625 0.865728675434894 0.608554637199023 0.0270606706763432 ENSG00000090686 USP48
ENST00000400259 0.784647555419293 0.396422403451845 -0.0300987823835558 ENSG00000070831 CDC42
ENST00000344548 0.783989523541746 0.395512456280658 -0.0301852701606765 ENSG00000070831 CDC42
ENST00000315554 0.759388882010897 0.344225999942262 0.0315407884243382 ENSG00000070831 CDC42
ENST00000498236 0.750084909841028 0.319837754331824 0.0328346614135189 ENSG00000070831 CDC42
ENST00000421089 0.848775353976707 0.557153438219522 0.0197302964373751 ENSG00000070831 CDC42
ENST00000411827 0.750084909841028 0.31915908128619 0.0343231251291702 ENSG00000070831 CDC42
ENST00000404138 0.972400399077497 0.897266872531548 -0.00601213587331232 ENSG00000184677 ZBTB40
ENST00000400239 0.884938959490295 0.66186515974813 0.0255090831757962 ENSG00000184677 ZBTB40
ENST00000375647 0.972400399077497 0.897274069814122 -0.00601311582346032 ENSG00000184677 ZBTB40
ENST00000374651 0.959426271444269 0.858392963461696 0.00885808073887695 ENSG00000184677 ZBTB40
ENST00000356634 0.788726434011221 0.411306236883702 0.0375220705147598 ENSG00000004487 KDM1A
ENST00000400181 0.788726434011221 0.411131657559802 0.0375277003240057 ENSG00000004487 KDM1A
ENST00000542151 0.788726434011221 0.411306236883702 0.0375220705147598 ENSG00000004487 KDM1A
ENST00000427154 0.894420861556437 0.685216722743766 0.0182976098468432 ENSG00000240553 RP1-184J9.2
ENST00000374623 0.758506793089656 0.343257896669551 -0.0543143878829827 ENSG00000169641 LUZP1
ENST00000418342 0.890343371540391 0.674624601961548 -0.0226605076110207 ENSG00000169641 LUZP1
ENST00000302291 0.882777742237599 0.655740643880117 -0.0239894867824523 ENSG00000169641 LUZP1
ENST00000314174 0.998688724826969 0.994554856613087 -0.000426363987576218 ENSG00000169641 LUZP1
ENST00000471849 0.927219530838434 0.7649617681959 0.0210245286677229 ENSG00000169641 LUZP1
ENST00000478691 0.930870503037085 0.775367062929456 -0.0103357433850089 ENSG00000125944 HNRNPR
ENST00000374616 0.92189947251751 0.750956491412495 -0.012091425099232 ENSG00000125944 HNRNPR
ENST00000476660 0.933330335740392 0.785967296024682 -0.0122359487880321 ENSG00000125944 HNRNPR
ENST00000374612 0.921410797259356 0.749743871470697 -0.0121517236298886 ENSG00000125944 HNRNPR
ENST00000302271 0.921772116248826 0.750642315908285 -0.0121062085185491 ENSG00000125944 HNRNPR
ENST00000427764 0.957782544765062 0.85288803204175 -0.00716897197289328 ENSG00000125944 HNRNPR
ENST00000606561 0.951008873124864 0.832713276837382 -0.00831025997941454 ENSG00000125944 HNRNPR
ENST00000426846 0.942620967255694 0.811552424181819 -0.00944813344016692 ENSG00000125944 HNRNPR
ENST00000463552 0.961080075888171 0.863315971331433 0.00701376071594434 ENSG00000125944 HNRNPR
ENST00000470941 0.883337268781209 0.657636140767231 0.0185366438786634 ENSG00000125944 HNRNPR
ENST00000476451 0.945570971143396 0.819195808212369 0.0104806589516477 ENSG00000125944 HNRNPR
ENST00000374550 0.589566604211344 0.0259037387041304 -0.118548565580177 ENSG00000142676 RPL11
ENST00000467075 0.653634241606584 0.113245600913312 -0.0725702124299481 ENSG00000142676 RPL11
ENST00000482370 0.589566604211344 0.0255078081878225 -0.118999718277058 ENSG00000142676 RPL11
ENST00000443624 0.589566604211344 0.0216080606150939 -0.121333089862616 ENSG00000142676 RPL11
ENST00000458455 0.589566604211344 0.0252187888416998 -0.119409241796119 ENSG00000142676 RPL11
ENST00000418390 0.589566604211344 0.018575973682497 -0.111560556543954 ENSG00000011007 TCEB3
ENST00000609199 0.589566604211344 0.0148199613169136 -0.115492833147202 ENSG00000011007 TCEB3
ENST00000246151 0.732490050104114 0.26060689046395 -0.0645320174056791 ENSG00000057757 PITHD1
ENST00000374514 0.658288867062578 0.129766346333661 -0.0956725962906184 ENSG00000011009 LYPLA2
ENST00000400061 0.661271417290966 0.138530570759251 -0.0936996118097529 ENSG00000011009 LYPLA2
ENST00000374505 0.750084909841028 0.31883635284271 -0.0660209865236575 ENSG00000011009 LYPLA2
ENST00000495365 0.667390625373021 0.148822333018152 -0.0954362260539528 ENSG00000011009 LYPLA2
ENST00000374503 0.659777493700477 0.135400009819929 -0.0970051877263415 ENSG00000011009 LYPLA2
ENST00000374502 0.667577740434248 0.150248668120312 -0.0949227603275314 ENSG00000011009 LYPLA2
ENST00000471915 0.767632547013318 0.363877607824765 -0.0458164458389628 ENSG00000189266 PNRC2
ENST00000334351 0.747574390875066 0.310094645973162 -0.049441020835282 ENSG00000189266 PNRC2
ENST00000374468 0.79972301657499 0.430061248275813 -0.0381537078543787 ENSG00000189266 PNRC2
ENST00000344989 0.994521437666714 0.968976327672826 -0.00207408182943977 ENSG00000188529 SRSF10
ENST00000453840 0.99706234802952 0.980526174768364 -0.00129407055478835 ENSG00000188529 SRSF10
ENST00000341154 0.997712660348155 0.985058601157937 -0.000993088056765085 ENSG00000188529 SRSF10
ENST00000484146 0.988174201766911 0.946794085535306 -0.00350957645417062 ENSG00000188529 SRSF10
ENST00000473858 0.988174201766911 0.946794085535306 -0.00350957645417062 ENSG00000188529 SRSF10
ENST00000374452 0.98729561348246 0.944370806098219 -0.00366978106049742 ENSG00000188529 SRSF10
ENST00000374453 0.986695808901848 0.942195259775006 -0.00381248238489305 ENSG00000188529 SRSF10
ENST00000343255 0.986745694089709 0.942630308171642 0.00380603142480834 ENSG00000188529 SRSF10
ENST00000492112 0.983683948669476 0.931509250227757 0.00452780239913001 ENSG00000188529 SRSF10
ENST00000485841 0.986922111588014 0.943327847165266 -0.00407460530868736 ENSG00000188529 SRSF10
ENST00000338597 0.957214142077277 0.850598022100073 -0.010967186245003 ENSG00000188529 SRSF10
ENST00000495785 0.993835214122787 0.965020304802634 0.00235500794222303 ENSG00000188529 SRSF10
ENST00000473754 0.998845711534398 0.99565329696287 0.000322050727456039 ENSG00000188529 SRSF10
ENST00000003912 0.857656851331399 0.585465669626685 -0.0293994658916498 ENSG00000001461 NIPAL3
ENST00000374395 0.752889879587569 0.326316624790439 -0.0502725032619101 ENSG00000117602 RCAN3
ENST00000436717 0.849420885157409 0.559234940878689 -0.0313436918973371 ENSG00000117602 RCAN3
ENST00000478890 0.672680964225942 0.161251487033069 -0.0829939224069869 ENSG00000133226 SRRM1
ENST00000593639 0.655295747928332 0.120824037880967 -0.0932955364683404 ENSG00000133226 SRRM1
ENST00000323848 0.775817669759078 0.381676562408209 -0.0370149783839952 ENSG00000133226 SRRM1
ENST00000468822 0.628786584492847 0.0616073599900653 -0.101995058464281 ENSG00000133226 SRRM1
ENST00000447431 0.727179581499471 0.244301901465937 -0.0496977619546501 ENSG00000133226 SRRM1
ENST00000600523 0.645527573095857 0.0891283467002781 -0.103602152295787 ENSG00000133226 SRRM1
ENST00000462710 0.649455885812555 0.0973252775897733 -0.100286794571855 ENSG00000133226 SRRM1
ENST00000374389 0.731110451006134 0.252832816755299 -0.0486036356918547 ENSG00000133226 SRRM1
ENST00000490543 0.649455885812555 0.0972542814154289 -0.100285502181092 ENSG00000133226 SRRM1
ENST00000479034 0.734358812633457 0.267940437444253 -0.0469928813680382 ENSG00000133226 SRRM1
ENST00000596378 0.723566118711892 0.239687193280835 -0.0501945014995441 ENSG00000133226 SRRM1
ENST00000537199 0.746124090160219 0.306678709305639 -0.0463378847344815 ENSG00000133226 SRRM1
ENST00000461768 0.995260605166701 0.97209996267618 0.00198421037260894 ENSG00000133226 SRRM1
ENST00000374379 0.690334732670569 0.193322646387565 0.0586438400298631 ENSG00000169504 CLIC4
ENST00000497755 0.655295747928332 0.120365707797419 0.0940925835837967 ENSG00000169504 CLIC4
ENST00000488683 0.690334732670569 0.193395809463955 0.058603104481678 ENSG00000169504 CLIC4
ENST00000489758 0.705329146564823 0.20940830783055 0.0790057095827909 ENSG00000169504 CLIC4
ENST00000399916 0.770380412551443 0.370574367048573 0.035632810347448 ENSG00000020633 RUNX3
ENST00000308873 0.770380412551443 0.370276790881662 0.03496294817104 ENSG00000020633 RUNX3
ENST00000338888 0.754311748963833 0.328031498000599 0.0452233683950757 ENSG00000020633 RUNX3
ENST00000540420 0.725218259595176 0.241910933983012 0.0552508716606894 ENSG00000020633 RUNX3
ENST00000496967 0.673388737749487 0.167155776770324 0.0663501995456626 ENSG00000020633 RUNX3
ENST00000479341 0.814550435498715 0.463072428795303 0.0466722973286964 ENSG00000020633 RUNX3
ENST00000236273 0.917074283649505 0.739442463900941 0.0178700382784414 ENSG00000117614 SYF2
ENST00000354361 0.886650980267147 0.666804359459209 0.023187898447485 ENSG00000117614 SYF2
ENST00000474160 0.966647232770728 0.880704236088261 0.00934662577053443 ENSG00000117614 SYF2
ENST00000243189 0.630033080157159 0.0627418355276793 -0.0896086717344231 ENSG00000117616 C1orf63
ENST00000569495 0.630623236040447 0.06364279340356 -0.111750121588706 ENSG00000117616 C1orf63
ENST00000498238 0.628786584492847 0.0617277902274441 -0.0899538362898245 ENSG00000117616 C1orf63
ENST00000566395 0.591866287341012 0.0353001756678736 -0.110425729401518 ENSG00000117616 C1orf63
ENST00000565733 0.591894744484969 0.0366671930407293 -0.108815113275943 ENSG00000117616 C1orf63
ENST00000568254 0.628786584492847 0.0618148254643843 -0.0899515113294418 ENSG00000117616 C1orf63
ENST00000473314 0.589566604211344 0.0210287813563876 -0.0876699843400798 ENSG00000117616 C1orf63
ENST00000417642 0.628786584492847 0.0617277902274441 -0.0899538362898245 ENSG00000117616 C1orf63
ENST00000570063 0.591894744484969 0.0365647146747228 -0.108622084675489 ENSG00000117616 C1orf63
ENST00000475766 0.598995679787529 0.0435374647696852 -0.109666608549819 ENSG00000117616 C1orf63
ENST00000491378 0.688107148635229 0.191425552178976 -0.086627736620501 ENSG00000117616 C1orf63
ENST00000431849 0.678133235948085 0.175728988712536 -0.0715862892591792 ENSG00000117616 C1orf63
ENST00000568212 0.727657423084614 0.244804312263685 -0.0618354629936785 ENSG00000117616 C1orf63
ENST00000568701 0.616528397199907 0.0494311907231158 -0.0835202006321972 ENSG00000117616 C1orf63
ENST00000561867 0.643625216955123 0.082059625374516 -0.070938293599142 ENSG00000117616 C1orf63
ENST00000568996 0.642994475250559 0.0790552271907126 -0.0724427536656965 ENSG00000117616 C1orf63
ENST00000450820 0.649455885812555 0.0957950546937687 -0.0875651788014744 ENSG00000117616 C1orf63
ENST00000374358 0.758102230254755 0.342301584599395 0.0517093205868221 ENSG00000183726 TMEM50A
ENST00000498135 0.923586551815791 0.755563754219899 0.0181445200262719 ENSG00000183726 TMEM50A
ENST00000491936 0.870280646203472 0.620879961700306 0.0284449110396225 ENSG00000183726 TMEM50A
ENST00000480937 0.868220054147215 0.617155735924902 0.0287551215344214 ENSG00000183726 TMEM50A
ENST00000468704 0.917699526095739 0.740638185068817 0.0201254735906033 ENSG00000183726 TMEM50A
ENST00000399763 0.745194474351446 0.304902552404425 -0.0453720786823362 ENSG00000204178 TMEM57
ENST00000399766 0.745194474351446 0.304902552404425 -0.0453720786823362 ENSG00000204178 TMEM57
ENST00000374343 0.745194474351446 0.304902552404425 -0.0453720786823362 ENSG00000204178 TMEM57
ENST00000374332 0.653634241606584 0.113647561679681 0.128231875013363 ENSG00000117643 MAN1C1
ENST00000263979 0.655295747928332 0.119628750249014 0.126862961778872 ENSG00000117643 MAN1C1
ENST00000473891 0.687128459468422 0.189323796049549 0.115499552767993 ENSG00000117643 MAN1C1
ENST00000374329 0.757639148976982 0.339912326001468 0.0671561736460149 ENSG00000117643 MAN1C1
ENST00000270792 0.686625877939312 0.187323395034172 0.103312917701744 ENSG00000142669 SH3BGRL3
ENST00000319041 0.684287940118742 0.183966616385535 0.104217699866028 ENSG00000142669 SH3BGRL3
ENST00000434391 0.92075590995429 0.747806172156266 0.0134314144029781 ENSG00000117682 DHDDS
ENST00000525682 0.918172914834766 0.741725713891454 0.0156155950841211 ENSG00000117682 DHDDS
ENST00000236342 0.92009549545085 0.746095741162159 0.0153920356832031 ENSG00000117682 DHDDS
ENST00000526219 0.9347616825009 0.789151975166653 0.0129387987373627 ENSG00000117682 DHDDS
ENST00000360009 0.92075590995429 0.747806172156266 0.0134314144029781 ENSG00000117682 DHDDS
ENST00000431933 0.77928568465641 0.387424518216841 0.0389831324905443 ENSG00000117682 DHDDS
ENST00000468388 0.835370156885575 0.517340576237356 0.0469113720516043 ENSG00000198830 HMGN2
ENST00000479815 0.775395584936845 0.381060164952232 0.0576873594518838 ENSG00000198830 HMGN2
ENST00000460563 0.739143554829315 0.288926284231069 0.0702053958592893 ENSG00000198830 HMGN2
ENST00000464888 0.776963696054385 0.383328105122842 0.0572997396433223 ENSG00000198830 HMGN2
ENST00000463817 0.740931837398877 0.29220622930631 0.0679241399669779 ENSG00000198830 HMGN2
ENST00000467700 0.742602962576288 0.296793941344186 0.0675106560668136 ENSG00000198830 HMGN2
ENST00000361427 0.755039556291475 0.330394750244085 0.0633672640889665 ENSG00000198830 HMGN2
ENST00000466194 0.67717485213462 0.174416020776982 0.0898782972991864 ENSG00000198830 HMGN2
ENST00000493418 0.698925563595533 0.200613307449162 0.0880539735624473 ENSG00000198830 HMGN2
ENST00000374168 0.93582716620647 0.791463725839258 -0.0126461422980448 ENSG00000117676 RPS6KA1
ENST00000374166 0.934744991712702 0.789045473603135 -0.0127734665110222 ENSG00000117676 RPS6KA1
ENST00000526792 0.947620636227725 0.823251887734656 -0.010694578908088 ENSG00000117676 RPS6KA1
ENST00000374162 0.947837898431828 0.823592016199506 -0.0106869645230906 ENSG00000117676 RPS6KA1
ENST00000530003 0.854245834354655 0.574026894132002 -0.0264283815703721 ENSG00000117676 RPS6KA1
ENST00000531113 0.863205617588341 0.599189996253247 -0.0242231762293129 ENSG00000117676 RPS6KA1
ENST00000374163 0.864246771133961 0.602567066564343 -0.025456596013142 ENSG00000117676 RPS6KA1
ENST00000531382 0.891025934896246 0.675942219093989 -0.0208748603076984 ENSG00000117676 RPS6KA1
ENST00000324856 0.61664207075101 0.0499407532062964 0.0749046208222521 ENSG00000117713 ARID1A
ENST00000457599 0.595964627948789 0.0401728523121496 0.0801348073832467 ENSG00000117713 ARID1A
ENST00000374152 0.589566604211344 0.0231895660959632 0.0855709263419237 ENSG00000117713 ARID1A
ENST00000430799 0.690972055241731 0.19409544021883 0.0541284134821615 ENSG00000117713 ARID1A
ENST00000466382 0.662650743293688 0.14358530733421 0.0624448122726109 ENSG00000117713 ARID1A
ENST00000540690 0.665247982800801 0.146544983419547 0.0621827933225679 ENSG00000117713 ARID1A
ENST00000532781 0.673685686969619 0.167689554330833 0.0636054997567256 ENSG00000117713 ARID1A
ENST00000374142 0.760774908756065 0.348915808754448 -0.0410638114487971 ENSG00000204160 ZDHHC18
ENST00000374141 0.836648745662449 0.52045355567982 -0.0383566480326249 ENSG00000204160 ZDHHC18
ENST00000488397 0.707914278811462 0.212419509093891 -0.0663433685830689 ENSG00000204160 ZDHHC18
ENST00000374135 0.974994238765225 0.904261835780456 0.00646776255687016 ENSG00000142751 GPN2
ENST00000435827 0.690334732670569 0.193288494862179 -0.0725370965496748 ENSG00000090273 NUDC
ENST00000321265 0.617174737614131 0.0506746079561233 -0.100525211065038 ENSG00000090273 NUDC
ENST00000452707 0.724798502797092 0.241483679563627 -0.0691758077696997 ENSG00000090273 NUDC
ENST00000319394 0.926234521272629 0.761606631701635 0.0143844104577184 ENSG00000142784 WDTC1
ENST00000361771 0.919734591142988 0.745226382217075 0.0153768004097224 ENSG00000142784 WDTC1
ENST00000447062 0.97105339739405 0.893611501003443 0.00680412488904327 ENSG00000142784 WDTC1
ENST00000430629 0.589566604211344 0.00571925386278925 0.0938025647410964 ENSG00000158195 WASF2
ENST00000536657 0.591798848920116 0.0336637796181971 0.107193050144258 ENSG00000158195 WASF2
ENST00000374005 0.644568499002763 0.0867370795527904 0.118859029178465 ENSG00000000938 FGR
ENST00000399173 0.683517705005544 0.182025784562863 0.0944495823538176 ENSG00000000938 FGR
ENST00000545953 0.6439438137683 0.0859024886951906 0.118958738759759 ENSG00000000938 FGR
ENST00000374004 0.686625877939312 0.186258105187251 0.09523537073925 ENSG00000000938 FGR
ENST00000374003 0.67717485213462 0.174855459307388 0.0964998086131138 ENSG00000000938 FGR
ENST00000457296 0.688107148635229 0.191569001178069 0.0970748115218419 ENSG00000000938 FGR
ENST00000475472 0.65788172013567 0.12748083799946 0.110580045708053 ENSG00000000938 FGR
ENST00000361157 0.931476283879688 0.77878604606045 0.0198683483574976 ENSG00000126709 IFI6
ENST00000339145 0.931476283879688 0.77920240241056 0.0198289212036086 ENSG00000126709 IFI6
ENST00000362020 0.931476283879688 0.778786106834403 0.019867639858878 ENSG00000126709 IFI6
ENST00000373943 0.997574356755169 0.982800228488646 -0.000897264816880977 ENSG00000117758 STX12
ENST00000440806 0.815654452782832 0.467639838377725 0.0365025073032317 ENSG00000117758 STX12
ENST00000468761 0.731514144872015 0.257947857128433 0.0715955603824471 ENSG00000117758 STX12
ENST00000311772 0.994691056397765 0.96975643498707 -0.00180160270555363 ENSG00000117751 PPP1R8
ENST00000236412 0.994969465790043 0.970549799620391 -0.0017572937270175 ENSG00000117751 PPP1R8
ENST00000373931 0.994691056397765 0.96975643498707 -0.00180160270555363 ENSG00000117751 PPP1R8
ENST00000328928 0.598995679787529 0.043837009411439 0.239592379232433 ENSG00000130775 THEMIS2
ENST00000373925 0.598995679787529 0.043837009411439 0.239592379232433 ENSG00000130775 THEMIS2
ENST00000373927 0.598995679787529 0.0428748971616217 0.24079357669546 ENSG00000130775 THEMIS2
ENST00000467258 0.591894744484969 0.0376844187485013 0.246913413833615 ENSG00000130775 THEMIS2
ENST00000373921 0.598995679787529 0.0438265259216711 0.239597873696361 ENSG00000130775 THEMIS2
ENST00000373912 0.979050010735204 0.917187301739405 0.00548777872092783 ENSG00000117748 RPA2
ENST00000373909 0.967979822162335 0.884566632519116 0.00780932601801799 ENSG00000117748 RPA2
ENST00000313433 0.903036894711661 0.707559983373228 0.0200490849258173 ENSG00000117748 RPA2
ENST00000373871 0.972400399077497 0.897435590610098 0.00584433213714957 ENSG00000158161 EYA3
ENST00000436342 0.971555998577134 0.89510908414682 0.00597869586401685 ENSG00000158161 EYA3
ENST00000373864 0.990662159277042 0.954450440996059 -0.00292833877849908 ENSG00000158161 EYA3
ENST00000540618 0.909234320881281 0.720222363061922 0.0186803477373059 ENSG00000158161 EYA3
ENST00000545175 0.912179216491369 0.728706870823957 0.0181034618154407 ENSG00000158161 EYA3
ENST00000373863 0.935315497098208 0.790038999206642 0.0140723949817745 ENSG00000158161 EYA3
ENST00000495923 0.924037178098293 0.757409060017458 0.0176154383577706 ENSG00000158161 EYA3
ENST00000471498 0.912161290573973 0.728014915556296 0.0188914048639693 ENSG00000158161 EYA3
ENST00000468665 0.863738963037432 0.600641765083494 -0.0369372266840814 ENSG00000158161 EYA3
ENST00000373857 0.65788172013567 0.126442772397874 0.105868170107492 ENSG00000169403 PTAFR
ENST00000539896 0.65788172013567 0.126224949921898 0.102767560296215 ENSG00000169403 PTAFR
ENST00000305392 0.643625216955123 0.0822125031791793 0.107578059491805 ENSG00000169403 PTAFR
ENST00000603289 0.726920308081281 0.243561564147173 -0.0625409110293128 ENSG00000126698 DNAJC8
ENST00000263697 0.661358632012279 0.139849598195309 -0.0638588040586302 ENSG00000126698 DNAJC8
ENST00000489277 0.661358632012279 0.139942881464301 -0.0638582357441771 ENSG00000126698 DNAJC8
ENST00000373839 0.796325211753972 0.424452265798803 0.0397806105404795 ENSG00000204138 PHACTR4
ENST00000463428 0.735930369990187 0.275382742484694 0.0730827444177816 ENSG00000204138 PHACTR4
ENST00000493669 0.806863520556193 0.446417993302928 0.040356488105888 ENSG00000204138 PHACTR4
ENST00000373836 0.905764577882929 0.713645240311859 0.0182267920303297 ENSG00000204138 PHACTR4
ENST00000398958 0.632943401162152 0.0672301584386797 -0.0864114325511271 ENSG00000180198 RCC1
ENST00000413987 0.662363857212116 0.143394888749982 -0.0787820460948626 ENSG00000242125 SNHG3
ENST00000427469 0.64315485925827 0.0801332933504381 -0.0845190492531039 ENSG00000180198 RCC1
ENST00000447507 0.949815861844367 0.83006946273662 -0.0129548401525135 ENSG00000242125 SNHG3
ENST00000434290 0.6439438137683 0.0861900190656989 -0.0827235972250011 ENSG00000180198 RCC1
ENST00000373833 0.632102620850735 0.0663754112678119 -0.0866883188864662 ENSG00000180198 RCC1
ENST00000437681 0.653634241606584 0.115764164813205 -0.0912977534919472 ENSG00000242125 SNHG3
ENST00000419074 0.630958334541685 0.0641379370657032 -0.1034401250548 ENSG00000180198 RCC1
ENST00000373832 0.67684163929575 0.173782040756433 -0.0871112782116973 ENSG00000180198 RCC1
ENST00000464612 0.596077401879004 0.0402344308246462 -0.122836666535044 ENSG00000197989 SNHG12
ENST00000475441 0.638089705101485 0.0743869284620094 -0.106096023816633 ENSG00000197989 SNHG12
ENST00000531126 0.589566604211344 0.00594765461520314 -0.140980672975424 ENSG00000197989 SNHG12
ENST00000461448 0.589566604211344 0.00594765461520314 -0.140980672975424 ENSG00000197989 SNHG12
ENST00000470977 0.589566604211344 0.00586755611524853 -0.141214019331754 ENSG00000197989 SNHG12
ENST00000474814 0.589566604211344 0.00586755611524853 -0.141214019331754 ENSG00000197989 SNHG12
ENST00000481368 0.589566604211344 0.0184340243412904 -0.127857952219469 ENSG00000197989 SNHG12
ENST00000481220 0.589566604211344 0.00602966427662763 -0.14063960134359 ENSG00000197989 SNHG12
ENST00000488745 0.589566604211344 0.00523042081326211 -0.143245442471268 ENSG00000197989 SNHG12
ENST00000483436 0.589566604211344 0.00609943790140076 -0.140335351556154 ENSG00000197989 SNHG12
ENST00000464115 0.589566604211344 0.0132436476342227 -0.139789649451906 ENSG00000197989 SNHG12
ENST00000461832 0.589566604211344 0.0132436476342227 -0.139789649451906 ENSG00000197989 SNHG12
ENST00000373816 0.632943401162152 0.0675666437985975 -0.0660975225052089 ENSG00000162419 GMEB1
ENST00000361872 0.73974955672393 0.290049346724133 -0.0443868962368152 ENSG00000162419 GMEB1
ENST00000294409 0.73817712892777 0.285240673338831 -0.0448439286852343 ENSG00000162419 GMEB1
ENST00000480454 0.758974886857967 0.343765202540036 -0.0450725072972496 ENSG00000162419 GMEB1
ENST00000542507 0.942262071510047 0.809743753947829 0.00724489493813607 ENSG00000198492 YTHDF2
ENST00000373812 0.94227846982389 0.80992520859632 0.00723933076945944 ENSG00000198492 YTHDF2
ENST00000541996 0.942333310973328 0.810361742074216 0.00721860265360692 ENSG00000198492 YTHDF2
ENST00000478283 0.967400175925755 0.882505181813483 0.00489800968710896 ENSG00000198492 YTHDF2
ENST00000343067 0.994521437666714 0.968357616270898 0.00167560240043863 ENSG00000159023 EPB41
ENST00000356093 0.994521437666714 0.968357616270898 0.00167560240043863 ENSG00000159023 EPB41
ENST00000398863 0.994521437666714 0.968357616270898 0.00167560240043863 ENSG00000159023 EPB41
ENST00000482464 0.767840397433457 0.364277679354639 0.0602013712566717 ENSG00000159023 EPB41
ENST00000373800 0.900668142392105 0.701751085920927 0.0199830754067406 ENSG00000159023 EPB41
ENST00000349460 0.900668142392105 0.701751085920927 0.0199830754067406 ENSG00000159023 EPB41
ENST00000347529 0.900935563685392 0.702959641299816 0.0199041066290404 ENSG00000159023 EPB41
ENST00000373798 0.991660129728985 0.957374744121076 -0.00223898589499226 ENSG00000159023 EPB41
ENST00000373797 0.940713002604206 0.805582298858991 0.0133541852565334 ENSG00000159023 EPB41
ENST00000488277 0.994521437666714 0.967997593299088 0.00229630319971957 ENSG00000159023 EPB41
ENST00000490308 0.92295669867475 0.753833185320925 0.0184568767855985 ENSG00000159023 EPB41
ENST00000460378 0.805253426301719 0.44053217986824 -0.0378927337494209 ENSG00000159023 EPB41
ENST00000373795 0.929499576845466 0.771105285258123 -0.00850161430451404 ENSG00000116350 SRSF4
ENST00000546138 0.909335462690612 0.720664595534028 -0.0105097918706369 ENSG00000116350 SRSF4
ENST00000466448 0.91305787996954 0.731734029874887 -0.010630532853737 ENSG00000116350 SRSF4
ENST00000497015 0.749024380145913 0.315173835096511 -0.0537959558993702 ENSG00000116350 SRSF4
ENST00000605204 0.900795280970216 0.70254677843299 -0.014112053669353 ENSG00000116350 SRSF4
ENST00000472353 0.855430684989598 0.578538533820402 -0.0311357143935108 ENSG00000116350 SRSF4
ENST00000294507 0.653634241606584 0.111883940132312 0.1097879948991 ENSG00000162511 LAPTM5
ENST00000464569 0.648499637668963 0.0912455139023599 0.128948035069819 ENSG00000162511 LAPTM5
ENST00000476492 0.655295747928332 0.119053211899849 0.12765401026633 ENSG00000162511 LAPTM5
ENST00000424085 0.852549336381958 0.569184330760268 0.0216363145387205 ENSG00000134644 PUM1
ENST00000257075 0.852549336381958 0.5691838947561 0.0216363736427598 ENSG00000134644 PUM1
ENST00000373747 0.852549336381958 0.5691838947561 0.0216363736427598 ENSG00000134644 PUM1
ENST00000525843 0.866531382817085 0.61263634685026 0.0193878140309771 ENSG00000134644 PUM1
ENST00000426105 0.864670784474238 0.604045805520641 0.01988000915358 ENSG00000134644 PUM1
ENST00000440538 0.864471619474904 0.603351334334389 0.0199097945624612 ENSG00000134644 PUM1
ENST00000498419 0.903062830851763 0.707871055603961 -0.0157880921366515 ENSG00000134644 PUM1
ENST00000373741 0.861454546468668 0.595280540671675 0.0203431628017343 ENSG00000134644 PUM1
ENST00000423018 0.864061823488109 0.602015778174327 0.0199591508473962 ENSG00000134644 PUM1
ENST00000373742 0.87816432870198 0.641977930476906 0.0179875688470325 ENSG00000134644 PUM1
ENST00000530669 0.984384947883694 0.934194304977694 -0.00466166598871545 ENSG00000134644 PUM1
ENST00000529846 0.727673407736572 0.246304028729198 -0.0657080390270558 ENSG00000134644 PUM1
ENST00000525997 0.731514144872015 0.255052570806661 -0.0643951369585427 ENSG00000134644 PUM1
ENST00000527498 0.647598597904595 0.0905390993213212 -0.0900702074986473 ENSG00000134644 PUM1
ENST00000532678 0.974959766531827 0.904153657791327 0.00635555559510459 ENSG00000134644 PUM1
ENST00000526215 0.732717796502584 0.262805980335357 0.0506597466596901 ENSG00000134644 PUM1
ENST00000525948 0.731514144872015 0.256945432169648 0.0482358749215824 ENSG00000134644 PUM1
ENST00000480602 0.658311464142323 0.12994034242426 0.0687362083807089 ENSG00000134644 PUM1
ENST00000524516 0.934744991712702 0.789114173685169 0.0122066720170703 ENSG00000134644 PUM1
ENST00000263694 0.672680964225942 0.161254599900773 -0.0742829276477066 ENSG00000060688 SNRNP40
ENST00000446633 0.674001778953288 0.168496779131473 -0.07288042489589 ENSG00000060688 SNRNP40
ENST00000373703 0.860436359572439 0.593570070422503 -0.0302846126190309 ENSG00000162517 PEF1
ENST00000478502 0.904390231664318 0.710474531697634 -0.0211884463921066 ENSG00000162517 PEF1
ENST00000602889 0.864670784474238 0.604558253992313 -0.0180398824773049 ENSG00000269967 RP11-84A19.4
ENST00000602725 0.863738963037432 0.600649460255972 -0.0196945037580691 ENSG00000184007 PTP4A2
ENST00000344035 0.914255938881476 0.734045678313146 -0.0106907146611026 ENSG00000184007 PTP4A2
ENST00000356536 0.912735871628873 0.730421819536257 -0.0113174463911205 ENSG00000184007 PTP4A2
ENST00000457805 0.8294980703548 0.499707728424545 -0.0266897276036069 ENSG00000184007 PTP4A2
ENST00000602683 0.911622419218078 0.726620597391562 0.0147092159853554 ENSG00000184007 PTP4A2
ENST00000470404 0.931564702814518 0.781027620366357 0.011932957837353 ENSG00000184007 PTP4A2
ENST00000532001 0.805253426301719 0.440784809722642 -0.031092217964308 ENSG00000184007 PTP4A2
ENST00000528253 0.737162317803792 0.280817926227942 -0.044876525661987 ENSG00000184007 PTP4A2
ENST00000468531 0.851528448057785 0.565956923942002 -0.0209288554274325 ENSG00000184007 PTP4A2
ENST00000534796 0.944144837531206 0.81566802191098 -0.0106201786009328 ENSG00000184007 PTP4A2
ENST00000532289 0.924985512219342 0.75959417022015 -0.0147951454838452 ENSG00000184007 PTP4A2
ENST00000526960 0.794219638947277 0.42002034956085 -0.0343393527653959 ENSG00000184007 PTP4A2
ENST00000524384 0.878449455979446 0.643496472243408 -0.0225587507815901 ENSG00000184007 PTP4A2
ENST00000528840 0.880416490516195 0.649279774090212 -0.022170592655811 ENSG00000184007 PTP4A2
ENST00000494444 0.887960610588452 0.670135207402056 -0.020752810028826 ENSG00000184007 PTP4A2
ENST00000529477 0.795793796548552 0.423375321183011 -0.0345116283135661 ENSG00000184007 PTP4A2
ENST00000533408 0.996584790814363 0.978973787984324 -0.00127993882084112 ENSG00000184007 PTP4A2
ENST00000475464 0.903540875927416 0.708940921983528 0.0196607334934079 ENSG00000184007 PTP4A2
ENST00000327300 0.864545158322633 0.603490810234648 0.0173878854032994 ENSG00000121774 KHDRBS1
ENST00000307714 0.858974467565571 0.590603952236791 0.0179166040668885 ENSG00000121774 KHDRBS1
ENST00000492989 0.704811567366294 0.208477479822904 0.0440545247604807 ENSG00000121774 KHDRBS1
ENST00000484270 0.733963674006809 0.265163119272726 0.0327271209959528 ENSG00000121774 KHDRBS1
ENST00000373625 0.988397570415726 0.947480724033704 -0.00255324341528451 ENSG00000025800 KPNA6
ENST00000471599 0.889605503043542 0.673313776217265 -0.0173086295382728 ENSG00000025800 KPNA6
ENST00000537234 0.975295585375954 0.905356443552789 -0.00538872908553921 ENSG00000025800 KPNA6
ENST00000545542 0.734258176988051 0.265744325500818 -0.0475918104604154 ENSG00000025800 KPNA6
ENST00000515055 0.946986833450985 0.821884547257323 -0.011304899359929 ENSG00000250135 RP4-622L5.2
ENST00000373610 0.680677179117807 0.178754809005064 -0.0609849355847368 ENSG00000084652 TXLNA
ENST00000373609 0.67717485213462 0.174672350015571 -0.0616651248633632 ENSG00000084652 TXLNA
ENST00000355082 0.831106217067119 0.503790770145304 -0.0371788075293133 ENSG00000084623 EIF3I
ENST00000373586 0.65788172013567 0.127555317248625 -0.074830904498339 ENSG00000084623 EIF3I
ENST00000489353 0.783876930670186 0.394581436032379 -0.0464915087956845 ENSG00000084623 EIF3I
ENST00000471486 0.659058695058953 0.131734535152992 -0.0749770698031929 ENSG00000084623 EIF3I
ENST00000483517 0.648499637668963 0.0935322058399019 -0.0837914830022459 ENSG00000084623 EIF3I
ENST00000474371 0.650940107381564 0.100677414514663 -0.0804196789957783 ENSG00000084623 EIF3I
ENST00000336890 0.589566604211344 0.0189713345997964 -0.133581451874333 ENSG00000182866 LCK
ENST00000482949 0.653634241606584 0.112283478846258 -0.0971700706761272 ENSG00000182866 LCK
ENST00000495610 0.591866287341012 0.0349727639150633 -0.113998764797216 ENSG00000182866 LCK
ENST00000355928 0.648499637668963 0.0941162489026102 -0.106062938075105 ENSG00000182866 LCK
ENST00000476457 0.653634241606584 0.110894797283439 -0.0979310547165224 ENSG00000182866 LCK
ENST00000469765 0.589566604211344 0.0189713345997964 -0.133581451874333 ENSG00000182866 LCK
ENST00000333070 0.589566604211344 0.017563263383401 -0.150310349263192 ENSG00000182866 LCK
ENST00000373564 0.589566604211344 0.0223283840168199 -0.143224005637728 ENSG00000182866 LCK
ENST00000373548 0.996395875861211 0.97786504954165 -0.00139678444008284 ENSG00000116478 HDAC1
ENST00000481281 0.956330788058344 0.847658670907159 0.0109316446307203 ENSG00000116478 HDAC1
ENST00000428704 0.960483896687737 0.86132110135276 0.00970215863638916 ENSG00000116478 HDAC1
ENST00000472928 0.952927358685709 0.839406585121396 0.0115720780702478 ENSG00000116478 HDAC1
ENST00000373541 0.984936057046522 0.937157293102377 -0.00389846945108244 ENSG00000116478 HDAC1
ENST00000455895 0.755039556291475 0.332334778135029 -0.0429784830468911 ENSG00000160058 BSDC1
ENST00000413080 0.755039556291475 0.332334778135029 -0.0429784830468911 ENSG00000160058 BSDC1
ENST00000444377 0.755294354403154 0.333852256934729 -0.0427880706123478 ENSG00000160058 BSDC1
ENST00000341071 0.752709923284692 0.326091575285307 -0.0435234275572051 ENSG00000160058 BSDC1
ENST00000526031 0.752633894082314 0.32578799858482 -0.0459260653386396 ENSG00000160058 BSDC1
ENST00000419121 0.755039556291475 0.331126136218501 -0.0454439939902344 ENSG00000160058 BSDC1
ENST00000446293 0.758128415208203 0.342479794669627 -0.0443976365302676 ENSG00000160058 BSDC1
ENST00000373520 0.708590538821441 0.213677981760553 -0.0616954267925735 ENSG00000160058 BSDC1
ENST00000449308 0.735930369990187 0.275404992494059 -0.0535014230536159 ENSG00000160058 BSDC1
ENST00000527513 0.79203459597518 0.416402233703405 -0.0452670736432663 ENSG00000160058 BSDC1
ENST00000527163 0.763154351594495 0.354195144233683 -0.0522213841281597 ENSG00000160058 BSDC1
ENST00000530485 0.793192656919851 0.418215320161734 -0.0470159284641461 ENSG00000160058 BSDC1
ENST00000341885 0.914255938881476 0.734084521941531 0.0164460404909878 ENSG00000176261 ZBTB8OS
ENST00000468695 0.818005315195663 0.473544138705745 0.0352578673166201 ENSG00000176261 ZBTB8OS
ENST00000492007 0.835370156885575 0.517379471129971 0.0319062782437318 ENSG00000176261 ZBTB8OS
ENST00000373506 0.820070501431634 0.478890676508683 0.0349863700097445 ENSG00000176261 ZBTB8OS
ENST00000478041 0.844333189392084 0.541916699448709 0.0303505389502924 ENSG00000176261 ZBTB8OS
ENST00000473294 0.84303612503672 0.537978191439165 0.0306202571324617 ENSG00000176261 ZBTB8OS
ENST00000436661 0.841154904119415 0.533757732325071 0.0309039651474812 ENSG00000176261 ZBTB8OS
ENST00000373501 0.841065658553389 0.533551760514464 0.0309063893449582 ENSG00000176261 ZBTB8OS
ENST00000476493 0.84560720560393 0.545966042847361 0.0299760815692209 ENSG00000176261 ZBTB8OS
ENST00000465588 0.839041904925688 0.527339856102804 0.0314551767792745 ENSG00000176261 ZBTB8OS
ENST00000483138 0.877831239087898 0.641508461832643 0.0263088609732566 ENSG00000176261 ZBTB8OS
ENST00000479075 0.990534313982791 0.953448636904978 0.00336101304738354 ENSG00000176261 ZBTB8OS
ENST00000466361 0.931476283879688 0.778654743482519 0.0169779698675416 ENSG00000176261 ZBTB8OS
ENST00000414241 0.718295145856443 0.229665685349173 -0.0500872425195894 ENSG00000162521 RBBP4
ENST00000373493 0.664754005435652 0.146211145299255 -0.0613782688256414 ENSG00000162521 RBBP4
ENST00000527118 0.827467027626476 0.495076865830336 -0.0318649561144355 ENSG00000162521 RBBP4
ENST00000401893 0.819526469254574 0.477396949894005 -0.0341623620581362 ENSG00000162521 RBBP4
ENST00000524393 0.815654452782832 0.467988278917687 -0.0336249130941718 ENSG00000162521 RBBP4
ENST00000526193 0.798452276807917 0.428137013352703 -0.036820335283694 ENSG00000162521 RBBP4
ENST00000492348 0.732717796502584 0.26235997240985 -0.048093666744807 ENSG00000162521 RBBP4
ENST00000544435 0.732717796502584 0.26235997240985 -0.048093666744807 ENSG00000162521 RBBP4
ENST00000373485 0.701089879350716 0.204069519700183 -0.0552012860651246 ENSG00000162521 RBBP4
ENST00000477563 0.776997224293328 0.383404436006898 -0.0426338628517078 ENSG00000162521 RBBP4
ENST00000458695 0.695224417360369 0.197672519815188 -0.0548034532174001 ENSG00000162521 RBBP4
ENST00000445722 0.720511453608579 0.234878227068402 -0.0650572132253203 ENSG00000162521 RBBP4
ENST00000463378 0.741614483999855 0.293940520325758 -0.0601979874190106 ENSG00000162521 RBBP4
ENST00000460669 0.717051188680309 0.227296123107266 -0.0653648523133842 ENSG00000162521 RBBP4
ENST00000482190 0.716035180692596 0.225304768168615 -0.0654017183887329 ENSG00000162521 RBBP4
ENST00000373484 0.65788172013567 0.126955414117519 -0.0836916948496024 ENSG00000162520 SYNC
ENST00000469100 0.75809465205442 0.340786624270025 -0.0448832475944709 ENSG00000134684 YARS
ENST00000373477 0.699824351255052 0.202315859555433 -0.0537576601807827 ENSG00000134684 YARS
ENST00000490826 0.816500373554452 0.470523806629946 -0.0348472431215051 ENSG00000134684 YARS
ENST00000487404 0.750737833579162 0.321086437155423 -0.0466870448221948 ENSG00000134684 YARS
ENST00000478828 0.749236788823167 0.317403637727614 -0.045088219775043 ENSG00000134684 YARS
ENST00000481895 0.667320804206011 0.148586916757232 -0.0667782274161556 ENSG00000134684 YARS
ENST00000466052 0.83077720048083 0.503020227838598 -0.0323512374171868 ENSG00000134684 YARS
ENST00000470377 0.832320617959039 0.507075752883641 -0.0347333955359701 ENSG00000134684 YARS
ENST00000472692 0.64504186820622 0.0875149053677663 -0.122112335783321 ENSG00000134684 YARS
ENST00000373476 0.897768949849806 0.694795694389508 0.020836436050591 ENSG00000116497 S100PBP
ENST00000373475 0.902205197916647 0.705414935965876 0.0200663974843656 ENSG00000116497 S100PBP
ENST00000373456 0.604074517037743 0.0453098025741472 0.115287404897127 ENSG00000116514 RNF19B
ENST00000356990 0.60269286213438 0.0450978902582954 0.115336957341932 ENSG00000116514 RNF19B
ENST00000235150 0.596326700440273 0.040893682261326 0.118265524305338 ENSG00000116514 RNF19B
ENST00000427524 0.589566604211344 0.0246268684848201 -0.087467400727799 ENSG00000236065 RP1-117O3.2
ENST00000373449 0.589566604211344 0.0198416271335437 -0.0939301034238296 ENSG00000004455 AK2
ENST00000548033 0.589566604211344 0.0233199583998785 -0.0935718406231522 ENSG00000004455 AK2
ENST00000467905 0.591866287341012 0.0356676872203588 -0.0919825662309653 ENSG00000004455 AK2
ENST00000354858 0.591798848920116 0.0337760675566761 -0.0952911742468253 ENSG00000004455 AK2
ENST00000480134 0.591798848920116 0.0337586192334211 -0.0952922249294997 ENSG00000004455 AK2
ENST00000550338 0.591866287341012 0.0350041439958664 -0.0946928654951791 ENSG00000004455 AK2
ENST00000487289 0.591866287341012 0.035054729749664 -0.101242959389266 ENSG00000004455 AK2
ENST00000548559 0.642994475250559 0.0788888823793856 -0.0873586491547728 ENSG00000004455 AK2
ENST00000431992 0.589566604211344 0.00905150795040737 0.13555840137678 ENSG00000134686 PHC2
ENST00000485928 0.589566604211344 0.0130294429388422 0.129551431096428 ENSG00000134686 PHC2
ENST00000373418 0.589566604211344 0.0128514636097503 0.129844004334749 ENSG00000134686 PHC2
ENST00000373422 0.589566604211344 0.0123034356657709 0.13040009661029 ENSG00000134686 PHC2
ENST00000257118 0.589566604211344 0.00909092677487218 0.135548065121463 ENSG00000134686 PHC2
ENST00000419414 0.589566604211344 0.0176985530217885 0.125475097347104 ENSG00000134686 PHC2
ENST00000467894 0.589566604211344 0.0235088622133582 0.12336401883826 ENSG00000134686 PHC2
ENST00000373416 0.589566604211344 0.0100364177432299 0.145742516454215 ENSG00000134686 PHC2
ENST00000426886 0.758128415208203 0.342460775910485 -0.043636023915557 ENSG00000163866 SMIM12
ENST00000521580 0.589566604211344 0.0243525194244219 -0.122036302454571 ENSG00000163866 SMIM12
ENST00000487874 0.718437513306919 0.230511646024465 0.06278544630228 ENSG00000271741 RP11-244H3.4
ENST00000373340 0.755039556291475 0.332456790491043 0.050712705550506 ENSG00000163867 ZMYM6
ENST00000493328 0.751361555938571 0.323072714451492 0.0552355323258267 ENSG00000163867 ZMYM6
ENST00000357182 0.756772658106896 0.336810013854811 0.0530909528184855 ENSG00000163867 ZMYM6
ENST00000468598 0.83231746787455 0.506839531139917 -0.045999046882089 ENSG00000116560 SFPQ
ENST00000460428 0.715213425346446 0.223640554487639 -0.063299247906846 ENSG00000116560 SFPQ
ENST00000470472 0.736566377461005 0.27872300989177 -0.0532784581238042 ENSG00000116560 SFPQ
ENST00000466745 0.888893686525974 0.672021562823324 -0.0268527828600525 ENSG00000116560 SFPQ
ENST00000466213 0.881029456388457 0.651088112116518 -0.0290830997068001 ENSG00000116560 SFPQ
ENST00000490668 0.870669254561655 0.623867410654738 -0.0340000550025824 ENSG00000116560 SFPQ
ENST00000485365 0.868550645987746 0.617743024279847 -0.0337158630504211 ENSG00000116560 SFPQ
ENST00000357214 0.672680964225942 0.160003696111434 -0.0593150180965314 ENSG00000116560 SFPQ
ENST00000373297 0.757976526103844 0.340390544051504 0.0548060822210737 ENSG00000146463 ZMYM4
ENST00000314607 0.757976526103844 0.340390544051504 0.0548060822210737 ENSG00000146463 ZMYM4
ENST00000441447 0.724798502797092 0.241486017906985 0.0931018426662885 ENSG00000146463 ZMYM4
ENST00000457946 0.856296041740827 0.581507181835107 0.0309742301032698 ENSG00000146463 ZMYM4
ENST00000325722 0.715213425346446 0.224024152185469 0.0487964237002886 ENSG00000142687 KIAA0319L
ENST00000373266 0.905764577882929 0.713651975183689 0.0209324471897083 ENSG00000142687 KIAA0319L
ENST00000426982 0.744244092890746 0.303179626286632 0.0418855589533719 ENSG00000142687 KIAA0319L
ENST00000485551 0.816674269331265 0.472003080566267 0.0390085529406709 ENSG00000142687 KIAA0319L
ENST00000440579 0.769315167486018 0.36832921183657 0.0459094127246269 ENSG00000142687 KIAA0319L
ENST00000482929 0.802707626935577 0.435300025923978 0.0440216785864327 ENSG00000142687 KIAA0319L
ENST00000478463 0.815637522754738 0.467397772945931 0.0439152988208284 ENSG00000142687 KIAA0319L
ENST00000470388 0.816482680591364 0.470406927813316 0.0436118463580342 ENSG00000142687 KIAA0319L
ENST00000492888 0.83231746787455 0.50697813381365 0.0414964410155716 ENSG00000142687 KIAA0319L
ENST00000469892 0.822746704017997 0.484608354042266 0.0451037976754209 ENSG00000142687 KIAA0319L
ENST00000373237 0.902483036845641 0.705969539938851 -0.0192131973169446 ENSG00000126067 PSMB2
ENST00000373210 0.589566604211344 0.017301631580145 0.166733576829934 ENSG00000134698 AGO4
ENST00000373204 0.949439388420126 0.828500585630651 -0.0125709058204646 ENSG00000092847 AGO1
ENST00000324350 0.81069888852805 0.454446255677685 0.0399434787848722 ENSG00000126070 AGO3
ENST00000373191 0.74582328451464 0.305991530551059 0.0484475607827957 ENSG00000126070 AGO3
ENST00000397828 0.802856591087714 0.436059688741906 0.0416334125626695 ENSG00000126070 AGO3
ENST00000246314 0.71791952963904 0.22919256693762 0.0581510601832091 ENSG00000126070 AGO3
ENST00000373178 0.849288572287529 0.558683066738198 0.0412623962565297 ENSG00000116863 ADPRHL2
ENST00000373166 0.773999554801322 0.37761229607634 0.0428125752947583 ENSG00000054116 TRAPPC3
ENST00000373163 0.742773066355915 0.297170490823028 0.050477309085627 ENSG00000054116 TRAPPC3
ENST00000373162 0.725453838651816 0.242095220751677 0.0558749833596514 ENSG00000054116 TRAPPC3
ENST00000469757 0.716507481285068 0.226484052652909 0.0602474684971692 ENSG00000054116 TRAPPC3
ENST00000429533 0.871120732243514 0.625271355770281 -0.028282207297059 ENSG00000116871 MAP7D1
ENST00000316156 0.73494630247062 0.269455658748105 -0.0647097236793472 ENSG00000116871 MAP7D1
ENST00000373150 0.73494630247062 0.26945431607554 -0.0647048498161989 ENSG00000116871 MAP7D1
ENST00000373151 0.73494630247062 0.269472003908243 -0.0647043246543853 ENSG00000116871 MAP7D1
ENST00000373148 0.65788172013567 0.125305863257805 -0.110910235676073 ENSG00000116871 MAP7D1
ENST00000354618 0.82350367123437 0.485882302389535 0.0267387126753119 ENSG00000054118 THRAP3
ENST00000469141 0.813992216099817 0.462184414997449 0.0288084665373502 ENSG00000054118 THRAP3
ENST00000478853 0.643625216955123 0.0822067214199046 0.11354516128666 ENSG00000054118 THRAP3
ENST00000359297 0.836008594993862 0.51818567077368 -0.0283647720027655 ENSG00000196182 STK40
ENST00000373129 0.909802379333796 0.723747606571487 -0.0138524519963996 ENSG00000196182 STK40
ENST00000373130 0.909802379333796 0.723747606571487 -0.0138524519963996 ENSG00000196182 STK40
ENST00000373132 0.909802379333796 0.723779865000194 -0.0138522994065262 ENSG00000196182 STK40
ENST00000460417 0.997523018624749 0.9819749916566 -0.00125552826578369 ENSG00000196182 STK40
ENST00000473733 0.933300753242875 0.785901416885873 0.01671526868468 ENSG00000196182 STK40
ENST00000482458 0.93948223443318 0.802759656758146 0.0120708601891485 ENSG00000196182 STK40
ENST00000460017 0.970605872915924 0.892205010043935 0.00722927719302152 ENSG00000196182 STK40
ENST00000373106 0.805538961842557 0.441334838777465 0.0651751282677427 ENSG00000119535 CSF3R
ENST00000373104 0.805538961842557 0.441334838777465 0.0651751282677427 ENSG00000119535 CSF3R
ENST00000373103 0.805538961842557 0.441334838777465 0.0651751282677427 ENSG00000119535 CSF3R
ENST00000361632 0.809071746000789 0.451087179178771 0.0638858458220534 ENSG00000119535 CSF3R
ENST00000331941 0.878810506195384 0.64498983417355 0.0401618083021804 ENSG00000119535 CSF3R
ENST00000338937 0.876858750139198 0.639908618170651 0.0407397579757438 ENSG00000119535 CSF3R
ENST00000418048 0.876858750139198 0.639908618170651 0.0407397579757438 ENSG00000119535 CSF3R
ENST00000440588 0.870669254561655 0.62286635845848 0.0428742983016597 ENSG00000119535 CSF3R
ENST00000373087 0.822516190483653 0.483963562941278 -0.0360439136282415 ENSG00000163874 ZC3H12A
ENST00000472312 0.683517705005544 0.182458226030271 -0.077984607632379 ENSG00000163874 ZC3H12A
ENST00000471012 0.771251393010093 0.372190112910836 -0.060859309703242 ENSG00000163874 ZC3H12A
ENST00000373075 0.659058695058953 0.131844522985278 -0.0742788597498709 ENSG00000163875 MEAF6
ENST00000296214 0.686625877939312 0.187286998744628 -0.0659570736857464 ENSG00000163875 MEAF6
ENST00000373074 0.67884929313783 0.176727871557911 -0.0673431682937138 ENSG00000163875 MEAF6
ENST00000475828 0.687128459468422 0.189934914704231 -0.0653360787610826 ENSG00000163875 MEAF6
ENST00000487788 0.688107148635229 0.191793000542107 -0.0652197976391697 ENSG00000163875 MEAF6
ENST00000296215 0.735150065636927 0.270745416718716 -0.0593234872916092 ENSG00000163877 SNIP1
ENST00000373062 0.733038377508205 0.263930697509682 -0.0513708107453339 ENSG00000134697 GNL2
ENST00000462812 0.671284327554735 0.157835324140546 -0.0875194684678435 ENSG00000134697 GNL2
ENST00000373044 0.657706649342877 0.124628676763613 -0.0789754644215511 ENSG00000196449 YRDC
ENST00000373043 0.764865699373469 0.35811001458251 -0.0697385017833815 ENSG00000197982 C1orf122
ENST00000468084 0.801543344303233 0.432869283071 -0.0619829859567601 ENSG00000197982 C1orf122
ENST00000373036 0.845551467329341 0.544949893156684 0.0179921654171562 ENSG00000188786 MTF1
ENST00000468190 0.786159553566052 0.405089932383289 0.0455819958153446 ENSG00000188786 MTF1
ENST00000373027 0.890343371540391 0.674838814661826 0.0197669894344863 ENSG00000204084 INPP5B
ENST00000373023 0.939643756103931 0.802950532826757 0.0117159153194378 ENSG00000204084 INPP5B
ENST00000373026 0.882172669671071 0.653870155270663 0.0214044877019143 ENSG00000204084 INPP5B
ENST00000373024 0.885870754479678 0.664463196361671 0.0207502172520963 ENSG00000204084 INPP5B
ENST00000373019 0.713037580327683 0.220860910252999 -0.0599260620209077 ENSG00000183431 SF3A3
ENST00000448721 0.709652643851282 0.214980825633668 -0.0605464492978331 ENSG00000183431 SF3A3
ENST00000489537 0.650664699801351 0.0983550331131484 -0.0924719076735125 ENSG00000183431 SF3A3
ENST00000461869 0.747272927371408 0.309046440094956 -0.0576702734890965 ENSG00000183431 SF3A3
ENST00000470585 0.73494630247062 0.269391635616647 -0.0636894200876249 ENSG00000183431 SF3A3
ENST00000462258 0.717051188680309 0.227647314909723 -0.0781235777345887 ENSG00000183431 SF3A3
ENST00000373014 0.591798848920116 0.0348451984220928 -0.126621813380899 ENSG00000183520 UTP11L
ENST00000373001 0.80166038919017 0.433355770845236 0.0454843527989558 ENSG00000116954 RRAGC
ENST00000433671 0.814681437037905 0.463303993727405 0.0514750611358972 ENSG00000228436 RP5-864K19.4
ENST00000432648 0.845339127284143 0.543960707732647 -0.0256804374827355 ENSG00000174574 AKIRIN1
ENST00000446189 0.880441442235821 0.649959604038048 -0.0190044928078186 ENSG00000174574 AKIRIN1
ENST00000372984 0.858716403618995 0.589707257062554 -0.0226681380183178 ENSG00000174574 AKIRIN1
ENST00000531822 0.841065658553389 0.533488514029366 -0.0270594682552385 ENSG00000174574 AKIRIN1
ENST00000372967 0.945585154678245 0.819348828952866 -0.0165105731457772 ENSG00000168653 NDUFS5
ENST00000372969 0.945585154678245 0.819348828952866 -0.0165105731457772 ENSG00000168653 NDUFS5
ENST00000545844 0.735930369990187 0.274192731980406 0.0570870801453351 ENSG00000127603 MACF1
ENST00000567887 0.735930369990187 0.274758175732246 0.057019261833056 ENSG00000127603 MACF1
ENST00000372915 0.735930369990187 0.273121469719186 0.0572162245358725 ENSG00000127603 MACF1
ENST00000539005 0.735930369990187 0.274528760910041 0.0570459839406136 ENSG00000127603 MACF1
ENST00000317713 0.735930369990187 0.274528760910041 0.0570459839406136 ENSG00000127603 MACF1
ENST00000361689 0.735930369990187 0.273121469719186 0.0572162245358725 ENSG00000127603 MACF1
ENST00000524432 0.653634241606584 0.111585020976951 0.10562411237247 ENSG00000127603 MACF1
ENST00000467673 0.630623236040447 0.0633106600043771 0.157190793687129 ENSG00000127603 MACF1
ENST00000564288 0.821540410494824 0.481779487868245 0.0354515865012233 ENSG00000127603 MACF1
ENST00000536367 0.67731138359552 0.174933021529807 0.105093815998154 ENSG00000127603 MACF1
ENST00000496804 0.798527259737754 0.428198418964973 0.0413498191471726 ENSG00000127603 MACF1
ENST00000530262 0.802223793702235 0.434067314599659 0.0397734402080155 ENSG00000127603 MACF1
ENST00000476350 0.803226971772238 0.437059185330876 0.0414842354273841 ENSG00000127603 MACF1
ENST00000372925 0.821299637543139 0.481370712722137 0.0355142066567914 ENSG00000127603 MACF1
ENST00000289893 0.837703781406852 0.524773780129268 0.0323024657474274 ENSG00000127603 MACF1
ENST00000360115 0.984767496546017 0.936781494016651 0.00454388869481769 ENSG00000127603 MACF1
ENST00000446276 0.99600015130384 0.974483740103661 0.0018684720262687 ENSG00000127603 MACF1
ENST00000442046 0.984317932741213 0.933898435800559 -0.00479800082085884 ENSG00000127603 MACF1
ENST00000372856 0.612949953933576 0.0478073153564583 -0.0707602888846737 ENSG00000090621 PABPC4
ENST00000372857 0.611873603069868 0.0475621570680448 -0.0708309104540184 ENSG00000090621 PABPC4
ENST00000372858 0.649455885812555 0.0969450498707895 -0.0627334492467276 ENSG00000090621 PABPC4
ENST00000372862 0.649455885812555 0.0963931617915639 -0.0633584637457736 ENSG00000090621 PABPC4
ENST00000468476 0.64203131277742 0.0781225225729469 -0.100899644423386 ENSG00000090621 PABPC4
ENST00000437136 0.6439438137683 0.0837084598829288 -0.100044046800947 ENSG00000090621 PABPC4
ENST00000492468 0.658288867062578 0.129514876048597 -0.09499287440067 ENSG00000090621 PABPC4
ENST00000421687 0.653559378060595 0.105748381674153 -0.0655921422011414 ENSG00000090621 PABPC4
ENST00000525045 0.690972055241731 0.194032926251115 -0.0705998261812201 ENSG00000090621 PABPC4
ENST00000527718 0.628786584492847 0.060628356681273 -0.0807824499516228 ENSG00000090621 PABPC4
ENST00000525669 0.6439438137683 0.0849282763388227 -0.0803655889372386 ENSG00000090621 PABPC4
ENST00000470443 0.753527768052974 0.326936925287444 -0.0396294442372693 ENSG00000090621 PABPC4
ENST00000415255 0.743278431244507 0.299877507257581 -0.0433878266560301 ENSG00000228060 RP11-69E11.8
ENST00000513632 0.66842358251717 0.151376255452461 -0.0716475508045718 ENSG00000090621 PABPC4
ENST00000525751 0.809456863034866 0.451778894486877 -0.0422086288321882 ENSG00000090621 PABPC4
ENST00000474378 0.829322103413791 0.498789261342434 -0.0347112443314265 ENSG00000090621 PABPC4
ENST00000529216 0.888200471801838 0.671039576580801 -0.0235443863886649 ENSG00000090621 PABPC4
ENST00000451091 0.659777493700477 0.134965525569792 -0.0761217966721826 ENSG00000090621 PABPC4
ENST00000531243 0.638089705101485 0.0736224230776901 -0.107292046800457 ENSG00000090621 PABPC4
ENST00000372811 0.755294354403154 0.333479180982034 -0.0554012119319527 ENSG00000168389 MFSD2A
ENST00000420632 0.77928568465641 0.387265965381529 -0.0493641743129383 ENSG00000168389 MFSD2A
ENST00000434861 0.816461839243451 0.470372150594761 -0.0449044496974708 ENSG00000168389 MFSD2A
ENST00000372809 0.755294354403154 0.333479180982034 -0.0554012119319527 ENSG00000168389 MFSD2A
ENST00000483824 0.755294354403154 0.333479180982034 -0.0554012119319527 ENSG00000168389 MFSD2A
ENST00000469745 0.933006227676753 0.785264105522855 -0.0183201664309733 ENSG00000168389 MFSD2A
ENST00000480630 0.795166449187862 0.421768870961503 -0.0504877405820751 ENSG00000168389 MFSD2A
ENST00000491515 0.833335225164402 0.509390768232041 -0.0459175272432996 ENSG00000168389 MFSD2A
ENST00000372797 0.731514144872015 0.253865805027108 0.0496715499594503 ENSG00000131236 CAP1
ENST00000372802 0.729506066367496 0.251053986130509 0.0499612608636135 ENSG00000131236 CAP1
ENST00000449311 0.670386849157376 0.156786972067953 0.0684237088376626 ENSG00000131236 CAP1
ENST00000421589 0.672680964225942 0.163357676397241 0.0659811030673956 ENSG00000131236 CAP1
ENST00000414893 0.656396673652701 0.122402411095653 0.0707436073977961 ENSG00000131236 CAP1
ENST00000414281 0.67276398363258 0.163979641247541 0.0659569002444136 ENSG00000131236 CAP1
ENST00000420216 0.66842358251717 0.152957416686512 0.0676940712077519 ENSG00000131236 CAP1
ENST00000372792 0.707914278811462 0.212537947563573 0.0574030279081867 ENSG00000131236 CAP1
ENST00000372798 0.672680964225942 0.161330676043915 0.0631056711888285 ENSG00000131236 CAP1
ENST00000340450 0.729506066367496 0.250859780123334 0.0499870917304952 ENSG00000131236 CAP1
ENST00000372805 0.734846696789516 0.269015322060075 0.0483521757939397 ENSG00000131236 CAP1
ENST00000435719 0.651178624006157 0.101312860237721 0.075800470078597 ENSG00000131236 CAP1
ENST00000427843 0.653634241606584 0.112248282295685 0.0742717410410291 ENSG00000131236 CAP1
ENST00000417287 0.664862871014477 0.146268819732353 0.0688705680426308 ENSG00000131236 CAP1
ENST00000424977 0.673256421963485 0.165517393066939 0.0658345958303284 ENSG00000131236 CAP1
ENST00000446031 0.661271417290966 0.138231353393762 0.0850592940848669 ENSG00000131236 CAP1
ENST00000479759 0.785508707401586 0.400203515905406 0.0435296213923311 ENSG00000131236 CAP1
ENST00000461993 0.749481417248287 0.317811451491252 0.0502023762222887 ENSG00000131236 CAP1
ENST00000494114 0.632943401162152 0.0669596615273908 0.102576273852743 ENSG00000131236 CAP1
ENST00000433473 0.84560720560393 0.545693718869983 -0.0291768398267698 ENSG00000131238 PPT1
ENST00000529905 0.864471619474904 0.603209651133887 -0.0251436088094879 ENSG00000131238 PPT1
ENST00000372771 0.816025586839044 0.469292852010623 -0.0264204712323647 ENSG00000117000 RLF
ENST00000372759 0.984767496546017 0.936452794608639 -0.00355813681743508 ENSG00000084073 ZMPSTE24
ENST00000435168 0.589566604211344 0.0274162025204286 0.109399520051722 ENSG00000084070 SMAP2
ENST00000372718 0.590512586366639 0.0309872548284889 0.0673486604506188 ENSG00000084070 SMAP2
ENST00000372708 0.589566604211344 0.0280767485779867 0.0746522686621904 ENSG00000084070 SMAP2
ENST00000539317 0.659777493700477 0.136457583141478 0.0580517829478277 ENSG00000084070 SMAP2
ENST00000467203 0.884805474683908 0.660523682113168 -0.0243802073202821 ENSG00000066136 NFYC
ENST00000424419 0.95273667553007 0.838675776967895 -0.0106847887530492 ENSG00000066136 NFYC
ENST00000427410 0.963924324817127 0.874624566403612 -0.00776349218953167 ENSG00000066136 NFYC
ENST00000447388 0.942991888167938 0.812238069798078 -0.0115297890853705 ENSG00000066136 NFYC
ENST00000425457 0.963332169389646 0.870533126437244 -0.00800145948591193 ENSG00000066136 NFYC
ENST00000453631 0.89626238004976 0.690097601720669 -0.0225614715423146 ENSG00000066136 NFYC
ENST00000456393 0.944962398413352 0.817850418128087 -0.0111839113780507 ENSG00000066136 NFYC
ENST00000372654 0.971292355386147 0.894388769843633 -0.00656179875284789 ENSG00000066136 NFYC
ENST00000534399 0.93115214769797 0.776090030415237 -0.0172843606456756 ENSG00000066136 NFYC
ENST00000372653 0.979050010735204 0.917169499882304 -0.00519918106708078 ENSG00000066136 NFYC
ENST00000372669 0.971979730423274 0.896091198088271 -0.00699402725615711 ENSG00000066136 NFYC
ENST00000372652 0.955332449346972 0.844639486728315 0.00844530701953115 ENSG00000066136 NFYC
ENST00000372651 0.917165183542082 0.739684189642763 0.0146561345077982 ENSG00000066136 NFYC
ENST00000440226 0.891025934896246 0.676039768678646 0.018917851564515 ENSG00000066136 NFYC
ENST00000416859 0.981894651601011 0.926204018251799 -0.00548251445498705 ENSG00000066136 NFYC
ENST00000308733 0.989484634708607 0.951425307933353 0.00282595165772794 ENSG00000066136 NFYC
ENST00000414185 0.939439156914003 0.802513570438396 0.0127023554581555 ENSG00000066136 NFYC
ENST00000372621 0.754987783992395 0.329225845618044 -0.0558876678667768 ENSG00000171793 CTPS1
ENST00000541520 0.739320326343718 0.289273166269737 -0.0601170039377532 ENSG00000171793 CTPS1
ENST00000372616 0.735930369990187 0.274243464217381 -0.064479306525037 ENSG00000171793 CTPS1
ENST00000456518 0.940136633045226 0.804640443225289 0.0147216053081463 ENSG00000010803 SCMH1
ENST00000397174 0.912889133235883 0.730937902503274 0.0203163938386073 ENSG00000010803 SCMH1
ENST00000402904 0.912889133235883 0.730937902503274 0.0203163938386073 ENSG00000010803 SCMH1
ENST00000361191 0.912735871628873 0.730547309064801 0.0203572233723286 ENSG00000010803 SCMH1
ENST00000361705 0.912735871628873 0.730547309064801 0.0203572233723286 ENSG00000010803 SCMH1
ENST00000397171 0.912735871628873 0.730547309064801 0.0203572233723286 ENSG00000010803 SCMH1
ENST00000372597 0.892115125838653 0.678403961076452 0.0245863777073502 ENSG00000010803 SCMH1
ENST00000372596 0.892115125838653 0.678403961076452 0.0245863777073502 ENSG00000010803 SCMH1
ENST00000337495 0.892115125838653 0.678403961076452 0.0245863777073502 ENSG00000010803 SCMH1
ENST00000326197 0.91336196899023 0.732163075971622 0.0203563665459424 ENSG00000010803 SCMH1
ENST00000372595 0.913697196426168 0.732756273297561 0.0200818549232227 ENSG00000010803 SCMH1
ENST00000372583 0.731514144872015 0.255506592553588 0.0680624656765957 ENSG00000127124 HIVEP3
ENST00000372584 0.731514144872015 0.254037261734031 0.0682675190389568 ENSG00000127124 HIVEP3
ENST00000247584 0.731514144872015 0.256042978680579 0.0658166536192085 ENSG00000127124 HIVEP3
ENST00000460604 0.75699059586534 0.338371023087008 0.0626670075675816 ENSG00000127124 HIVEP3
ENST00000429157 0.731696049073304 0.258613744471008 0.066052717377068 ENSG00000127124 HIVEP3
ENST00000489103 0.675329693392015 0.170217494031454 0.144082484764658 ENSG00000127124 HIVEP3
ENST00000372571 0.867149326726331 0.613990597812802 -0.0262982327236643 ENSG00000198815 FOXJ3
ENST00000372572 0.681040747352636 0.179057589384625 0.0527521310726765 ENSG00000198815 FOXJ3
ENST00000372573 0.683517705005544 0.182698402330768 0.0519834322893557 ENSG00000198815 FOXJ3
ENST00000361346 0.683923391254609 0.18340107951757 0.0520359989302884 ENSG00000198815 FOXJ3
ENST00000361776 0.683923391254609 0.18340107951757 0.0520359989302884 ENSG00000198815 FOXJ3
ENST00000545068 0.700064970615256 0.202767224616897 0.0503422540496998 ENSG00000198815 FOXJ3
ENST00000445886 0.6439438137683 0.0832142778348663 0.0952939585712348 ENSG00000198815 FOXJ3
ENST00000321358 0.676649405541018 0.173555773572078 -0.0547810937716136 ENSG00000065978 YBX1
ENST00000332220 0.742251703967221 0.295870711839618 -0.0474628402523667 ENSG00000065978 YBX1
ENST00000436427 0.701089879350716 0.20406241802049 -0.0526420071863807 ENSG00000065978 YBX1
ENST00000467957 0.769520988155809 0.369253462568267 -0.041526166464315 ENSG00000065978 YBX1
ENST00000431635 0.653634241606584 0.113266037055585 -0.0990178568459677 ENSG00000117395 EBNA1BP2
ENST00000236051 0.653634241606584 0.113595840479297 -0.0990415370283627 ENSG00000117395 EBNA1BP2
ENST00000372458 0.826930685729813 0.493692641926107 -0.0398065049214791 ENSG00000066322 ELOVL1
ENST00000413844 0.826325849413739 0.49181431979181 -0.039939855354031 ENSG00000066322 ELOVL1
ENST00000464204 0.862140750091746 0.596441513120484 -0.0308134086676323 ENSG00000066322 ELOVL1
ENST00000470968 0.868170254246278 0.616437768569432 -0.0289640358465272 ENSG00000066322 ELOVL1
ENST00000487209 0.887645508762164 0.66978136999082 -0.0252280030023266 ENSG00000066322 ELOVL1
ENST00000470769 0.97659295845146 0.909000153052321 -0.00700132890518454 ENSG00000066322 ELOVL1
ENST00000497569 0.978076304055406 0.913429653404074 -0.00669101584037126 ENSG00000066322 ELOVL1
ENST00000482302 0.936724354841622 0.795347242209208 -0.0160045367755444 ENSG00000066322 ELOVL1
ENST00000497050 0.924823793386505 0.758751718894347 -0.0192728313935777 ENSG00000066322 ELOVL1
ENST00000562955 0.885870754479678 0.664936819573869 0.0159403836309518 ENSG00000198198 SZT2
ENST00000372442 0.865728675434894 0.608610444817766 -0.0242336056300096 ENSG00000198198 SZT2
ENST00000372396 0.66842358251717 0.153121657200606 0.0631685829078731 ENSG00000066135 KDM4A
ENST00000532911 0.981894651601011 0.92619573952616 0.00682717713985995 ENSG00000126091 ST3GAL3
ENST00000489897 0.908934262339632 0.719829455001031 -0.0243243594260553 ENSG00000126091 ST3GAL3
ENST00000372374 0.931476283879688 0.780778575978599 -0.0186923942257372 ENSG00000126091 ST3GAL3
ENST00000372375 0.931476283879688 0.780778575978599 -0.0186923942257372 ENSG00000126091 ST3GAL3
ENST00000545417 0.931476283879688 0.780778575978599 -0.0186923942257372 ENSG00000126091 ST3GAL3
ENST00000372377 0.931476283879688 0.780778575978599 -0.0186923942257372 ENSG00000126091 ST3GAL3
ENST00000361392 0.931476283879688 0.780778575978599 -0.0186923942257372 ENSG00000126091 ST3GAL3
ENST00000361400 0.931476283879688 0.780778575978599 -0.0186923942257372 ENSG00000126091 ST3GAL3
ENST00000353126 0.931476283879688 0.780778575978599 -0.0186923942257372 ENSG00000126091 ST3GAL3
ENST00000530154 0.927972425460081 0.767154943007115 -0.0201613709460542 ENSG00000126091 ST3GAL3
ENST00000262915 0.931476283879688 0.780778575978599 -0.0186923942257372 ENSG00000126091 ST3GAL3
ENST00000330208 0.931476283879688 0.780778575978599 -0.0186923942257372 ENSG00000126091 ST3GAL3
ENST00000335430 0.931476283879688 0.780778575978599 -0.0186923942257372 ENSG00000126091 ST3GAL3
ENST00000351035 0.931476283879688 0.780778575978599 -0.0186923942257372 ENSG00000126091 ST3GAL3
ENST00000479383 0.977166515002085 0.911081881173954 0.00827037442356506 ENSG00000126091 ST3GAL3
ENST00000347631 0.90861617778456 0.718786247194958 -0.0244240985146488 ENSG00000126091 ST3GAL3
ENST00000484868 0.989867672686392 0.952129014744387 0.0046779362261165 ENSG00000126091 ST3GAL3
ENST00000461066 0.976341146958634 0.908570343698532 0.00850013117914736 ENSG00000126091 ST3GAL3
ENST00000533997 0.865232918029037 0.607701957418411 -0.0360400161972725 ENSG00000126091 ST3GAL3
ENST00000469715 0.865232918029037 0.607701957418411 -0.0360400161972725 ENSG00000126091 ST3GAL3
ENST00000490541 0.865232918029037 0.607701957418411 -0.0360400161972725 ENSG00000126091 ST3GAL3
ENST00000528371 0.865232918029037 0.607701957418411 -0.0360400161972725 ENSG00000126091 ST3GAL3
ENST00000530581 0.865232918029037 0.607701957418411 -0.0360400161972725 ENSG00000126091 ST3GAL3
ENST00000531816 0.865232918029037 0.607701957418411 -0.0360400161972725 ENSG00000126091 ST3GAL3
ENST00000531993 0.865232918029037 0.607701957418411 -0.0360400161972725 ENSG00000126091 ST3GAL3
ENST00000533212 0.865232918029037 0.607701957418411 -0.0360400161972725 ENSG00000126091 ST3GAL3
ENST00000533933 0.865232918029037 0.607701957418411 -0.0360400161972725 ENSG00000126091 ST3GAL3
ENST00000372369 0.865232918029037 0.607701957418411 -0.0360400161972725 ENSG00000126091 ST3GAL3
ENST00000372372 0.865232918029037 0.607701957418411 -0.0360400161972725 ENSG00000126091 ST3GAL3
ENST00000372368 0.865232918029037 0.607701957418411 -0.0360400161972725 ENSG00000126091 ST3GAL3
ENST00000372367 0.865232918029037 0.607701957418411 -0.0360400161972725 ENSG00000126091 ST3GAL3
ENST00000372366 0.865232918029037 0.607701957418411 -0.0360400161972725 ENSG00000126091 ST3GAL3
ENST00000372365 0.865232918029037 0.607701957418411 -0.0360400161972725 ENSG00000126091 ST3GAL3
ENST00000361746 0.865232918029037 0.607701957418411 -0.0360400161972725 ENSG00000126091 ST3GAL3
ENST00000332628 0.865232918029037 0.607701957418411 -0.0360400161972725 ENSG00000126091 ST3GAL3
ENST00000531451 0.865846716260487 0.610151960272851 -0.0358032602514204 ENSG00000126091 ST3GAL3
ENST00000372362 0.865846716260487 0.610151960272851 -0.0358032602514204 ENSG00000126091 ST3GAL3
ENST00000361812 0.865846716260487 0.610151960272851 -0.0358032602514204 ENSG00000126091 ST3GAL3
ENST00000461375 0.891025934896246 0.676103606328407 -0.0333522582385643 ENSG00000126091 ST3GAL3
ENST00000255108 0.732717796502584 0.262265599084851 -0.0708356377963649 ENSG00000132768 DPH2
ENST00000495421 0.732717796502584 0.262265599084851 -0.0708356377963649 ENSG00000132768 DPH2
ENST00000396758 0.732749734605474 0.263496371584707 -0.0705452957463782 ENSG00000132768 DPH2
ENST00000472505 0.85510079753531 0.576873509420201 -0.0371531063065995 ENSG00000117410 ATP6V0B
ENST00000472174 0.785577262523973 0.401856551445654 -0.0551976762792456 ENSG00000117410 ATP6V0B
ENST00000532642 0.785718210810587 0.402705718033905 -0.0551789790835432 ENSG00000117410 ATP6V0B
ENST00000236067 0.784823601160612 0.398356725622574 -0.0556602800993991 ENSG00000117410 ATP6V0B
ENST00000471859 0.808440678165633 0.450083859786909 -0.0497926781761365 ENSG00000117410 ATP6V0B
ENST00000472277 0.832580858440466 0.508185450014992 -0.0433918295418961 ENSG00000117410 ATP6V0B
ENST00000461670 0.845551467329341 0.544925343214649 -0.0419361713004166 ENSG00000117410 ATP6V0B
ENST00000468183 0.784823601160612 0.398356725622574 -0.0556602800993991 ENSG00000117410 ATP6V0B
ENST00000473485 0.784823601160612 0.398356725622574 -0.0556602800993991 ENSG00000117410 ATP6V0B
ENST00000496131 0.86519989727348 0.606736374399748 -0.0343456243204128 ENSG00000117410 ATP6V0B
ENST00000498208 0.863588633256679 0.599887748820083 -0.0361481726031068 ENSG00000117410 ATP6V0B
ENST00000498664 0.836448106725242 0.519574071532503 -0.0438955971878856 ENSG00000117410 ATP6V0B
ENST00000361745 0.653634241606584 0.114430324255081 -0.0899689620362618 ENSG00000178028 DMAP1
ENST00000315913 0.653634241606584 0.114430324255081 -0.0899689620362618 ENSG00000178028 DMAP1
ENST00000372289 0.653634241606584 0.114430324255081 -0.0899689620362618 ENSG00000178028 DMAP1
ENST00000372257 0.832383559629597 0.507273430678473 0.0359537017850849 ENSG00000117419 ERI3
ENST00000372259 0.785508707401586 0.401385503601795 0.0512394777009555 ENSG00000117419 ERI3
ENST00000456170 0.769520988155809 0.369105726394784 0.0552656720390407 ENSG00000117419 ERI3
ENST00000537474 0.822764694020358 0.484834908728076 0.0390413169177711 ENSG00000117419 ERI3
ENST00000452396 0.800381478808053 0.431028104476236 0.0475293401920887 ENSG00000117419 ERI3
ENST00000355387 0.734358812633457 0.26818220617467 -0.0524354730302382 ENSG00000187147 RNF220
ENST00000361799 0.734358812633457 0.26818220617467 -0.0524354730302382 ENSG00000187147 RNF220
ENST00000372247 0.737262202744066 0.281454890579058 -0.0509670446256605 ENSG00000187147 RNF220
ENST00000443020 0.736219177803132 0.276073834596436 -0.0558009255314623 ENSG00000187147 RNF220
ENST00000335497 0.820819467536167 0.480369409359874 -0.0392356666722576 ENSG00000187147 RNF220
ENST00000440132 0.806945911782239 0.446869461753085 -0.0414959859293318 ENSG00000187147 RNF220
ENST00000474064 0.746488638549539 0.308192089488115 -0.0504769423240402 ENSG00000187147 RNF220
ENST00000471494 0.794930369347757 0.421248000935505 -0.0472646164073906 ENSG00000187147 RNF220
ENST00000497469 0.783876930670186 0.394493204184193 -0.0492357855181549 ENSG00000187147 RNF220
ENST00000475378 0.755039556291475 0.331588166224668 -0.0511342965103519 ENSG00000187147 RNF220
ENST00000484745 0.750084909841028 0.320014794076354 -0.0489704977076694 ENSG00000187147 RNF220
ENST00000372242 0.765716408152985 0.359710081735885 -0.0441873598173637 ENSG00000126106 TMEM53
ENST00000372243 0.765716408152985 0.359710081735885 -0.0441873598173637 ENSG00000126106 TMEM53
ENST00000372244 0.765716408152985 0.359710081735885 -0.0441873598173637 ENSG00000126106 TMEM53
ENST00000495630 0.766134318006033 0.360935826617974 -0.043869974984888 ENSG00000126106 TMEM53
ENST00000474394 0.740143639878101 0.290501301831736 -0.054800877343854 ENSG00000187147 RNF220
ENST00000480686 0.714333491688116 0.222361305199837 -0.0641794508584038 ENSG00000187147 RNF220
ENST00000497035 0.594015732823758 0.0393170411365216 -0.105571814680201 ENSG00000142937 RPS8
ENST00000396651 0.591894744484969 0.0382590222376995 -0.106171258347372 ENSG00000142937 RPS8
ENST00000372209 0.591894744484969 0.0384720436855289 -0.106069378080411 ENSG00000142937 RPS8
ENST00000470475 0.617174737614131 0.0505480365563914 -0.10654341750674 ENSG00000142937 RPS8
ENST00000485390 0.591894744484969 0.0384421324951277 -0.106078569454191 ENSG00000142937 RPS8
ENST00000464658 0.599457967923261 0.0441427543938408 -0.105001143815207 ENSG00000142937 RPS8
ENST00000484599 0.596326700440273 0.0403850294829922 -0.10680451465646 ENSG00000142937 RPS8
ENST00000474582 0.627149731201002 0.0558575275822556 -0.10560724405469 ENSG00000142937 RPS8
ENST00000372201 0.589566604211344 0.00636258130408652 -0.121176430329837 ENSG00000173846 PLK3
ENST00000465443 0.589566604211344 0.00630109549380493 -0.121389736999638 ENSG00000173846 PLK3
ENST00000476731 0.804263514523509 0.438482893476638 -0.0409137845908846 ENSG00000173846 PLK3
ENST00000492398 0.626086721057412 0.0544409425915026 -0.095329134523555 ENSG00000173846 PLK3
ENST00000461358 0.626726190096489 0.0546585010879505 -0.11092828167699 ENSG00000173846 PLK3
ENST00000493100 0.702693479387466 0.205983298958946 -0.0771342355008616 ENSG00000173846 PLK3
ENST00000450269 0.732717796502584 0.262888223056621 -0.0649416379422239 ENSG00000222009 BTBD19
ENST00000453418 0.732717796502584 0.262888223056621 -0.0649416379422239 ENSG00000222009 BTBD19
ENST00000409335 0.749671652637311 0.318170444719622 -0.0592891805422906 ENSG00000222009 BTBD19
ENST00000439563 0.781506916970352 0.391361109415627 -0.0501155091613639 ENSG00000222009 BTBD19
ENST00000485668 0.815654452782832 0.467489737023035 -0.039630813023658 ENSG00000222009 BTBD19
ENST00000482715 0.73908295895084 0.288729283132285 -0.0646093731593303 ENSG00000222009 BTBD19
ENST00000475105 0.871540299609264 0.626148083753981 -0.0337611658830593 ENSG00000222009 BTBD19
ENST00000439363 0.896885225000591 0.691865053035871 0.0221535984230036 ENSG00000070785 EIF2B3
ENST00000360403 0.950559810371303 0.831953826371698 -0.0102983634133545 ENSG00000070785 EIF2B3
ENST00000372183 0.731514144872015 0.253943818383245 -0.0614889188082564 ENSG00000070785 EIF2B3
ENST00000372084 0.918381666828997 0.74240567902747 0.0221764190109196 ENSG00000070759 TESK2
ENST00000372086 0.893118702004477 0.682520029812264 0.0262369955174713 ENSG00000070759 TESK2
ENST00000341771 0.893118702004477 0.682520029812264 0.0262369955174713 ENSG00000070759 TESK2
ENST00000486676 0.894027981032983 0.684596859352755 0.026043382163692 ENSG00000070759 TESK2
ENST00000538496 0.882243396916059 0.654784251588336 0.0288965243802519 ENSG00000070759 TESK2
ENST00000451835 0.867907655684989 0.61586522403151 0.0364461579239488 ENSG00000070759 TESK2
ENST00000262746 0.712855253447577 0.220473659901607 -0.0835743501924131 ENSG00000117450 PRDX1
ENST00000319248 0.712912070208567 0.220545427933428 -0.0835727451002834 ENSG00000117450 PRDX1
ENST00000372079 0.712855253447577 0.220294186562439 -0.0836176870339994 ENSG00000117450 PRDX1
ENST00000447184 0.735930369990187 0.273635265854433 -0.0763986872986843 ENSG00000117450 PRDX1
ENST00000424390 0.736219177803132 0.276313193511562 -0.0759725783015694 ENSG00000117450 PRDX1
ENST00000483583 0.740861779497299 0.292045563144133 -0.0771442046886793 ENSG00000117450 PRDX1
ENST00000372070 0.92910998227425 0.770175332071959 -0.0130994363916155 ENSG00000117448 AKR1A1
ENST00000434299 0.871120732243514 0.625081693624014 -0.0241253456919157 ENSG00000117448 AKR1A1
ENST00000496999 0.926871995771895 0.764074149738504 -0.0154057022501561 ENSG00000117448 AKR1A1
ENST00000476957 0.998438877808157 0.991811308792388 0.000486044003600755 ENSG00000117448 AKR1A1
ENST00000481885 0.992323064808584 0.959334243218801 0.00263380410368542 ENSG00000117448 AKR1A1
ENST00000351829 0.972567755305076 0.89797452806675 0.00586252729712756 ENSG00000117448 AKR1A1
ENST00000471651 0.90662820915973 0.715099109986971 0.0195535188531729 ENSG00000117448 AKR1A1
ENST00000497973 0.934744991712702 0.788979188923531 0.0151123191395256 ENSG00000117448 AKR1A1
ENST00000437901 0.848775353976707 0.557272771240878 -0.028236689025518 ENSG00000132780 NASP
ENST00000437362 0.849605372123527 0.56034127012564 -0.0280453603219382 ENSG00000132780 NASP
ENST00000464190 0.84812281299256 0.553570593614962 -0.0322339087721147 ENSG00000132780 NASP
ENST00000528084 0.848544241207432 0.555170880284689 -0.0330874587313143 ENSG00000132780 NASP
ENST00000527359 0.931476283879688 0.780493102546395 -0.0128978545670196 ENSG00000132780 NASP
ENST00000525515 0.891025934896246 0.675996975106743 -0.0208336978791987 ENSG00000132780 NASP
ENST00000453748 0.873357364645728 0.631471363734739 -0.0228105409007431 ENSG00000132780 NASP
ENST00000402363 0.844874951095456 0.543273184100735 -0.0261662577591376 ENSG00000132780 NASP
ENST00000537798 0.845551467329341 0.544853521670438 -0.0260683293876429 ENSG00000132780 NASP
ENST00000527470 0.826071181128275 0.491518953294421 -0.0371964077458805 ENSG00000132780 NASP
ENST00000529333 0.831152140482771 0.504336087867712 -0.0357747658906628 ENSG00000132780 NASP
ENST00000528238 0.883593311141288 0.658379829230953 -0.0198979914055985 ENSG00000132780 NASP
ENST00000534101 0.846490896834913 0.550032032968935 -0.0321509992964171 ENSG00000132780 NASP
ENST00000350030 0.835370156885575 0.517537013037639 -0.0274314404272907 ENSG00000132780 NASP
ENST00000470768 0.829751615786475 0.500276097646153 -0.0355309642409695 ENSG00000132780 NASP
ENST00000372052 0.845551467329341 0.544807515771291 -0.02606843064968 ENSG00000132780 NASP
ENST00000351223 0.845551467329341 0.544807515771291 -0.02606843064968 ENSG00000132780 NASP
ENST00000530073 0.872293347096412 0.628146331300842 -0.0233318600087277 ENSG00000132780 NASP
ENST00000481782 0.789944618675958 0.413236635237153 -0.0407005096482132 ENSG00000132780 NASP
ENST00000531612 0.784647555419293 0.397015783008629 -0.043354068900046 ENSG00000132780 NASP
ENST00000534450 0.847263150662566 0.551864623336231 -0.0329964727314044 ENSG00000132780 NASP
ENST00000479235 0.924033193081472 0.757322700640365 0.0139823889787801 ENSG00000159592 GPBP1L1
ENST00000290795 0.933006227676753 0.785114711185616 0.00775030673864464 ENSG00000159592 GPBP1L1
ENST00000355105 0.933006227676753 0.78516796278364 0.00774489467358813 ENSG00000159592 GPBP1L1
ENST00000498128 0.838304068196907 0.526017770768729 -0.034720229362459 ENSG00000159592 GPBP1L1
ENST00000488278 0.837051771735712 0.523234458003166 0.0238020143265661 ENSG00000159592 GPBP1L1
ENST00000480941 0.848318762818758 0.554915766318396 0.0221283432445762 ENSG00000159592 GPBP1L1
ENST00000480083 0.85376756949917 0.572064652181593 0.0212135923602209 ENSG00000159592 GPBP1L1
ENST00000493083 0.894559299619522 0.685624369998938 0.0156230001396427 ENSG00000159592 GPBP1L1
ENST00000460859 0.828530256977306 0.496723045523137 0.0273656868869129 ENSG00000159592 GPBP1L1
ENST00000343304 0.800377021095804 0.430936322699428 -0.0335889169035447 ENSG00000132128 LRRC41
ENST00000472710 0.758506793089656 0.343260678463194 -0.0418967691889056 ENSG00000132128 LRRC41
ENST00000498402 0.849605372123527 0.560939617963482 -0.0306082444782726 ENSG00000132128 LRRC41
ENST00000311672 0.589566604211344 0.0150143586119194 -0.119194489271693 ENSG00000173660 UQCRH
ENST00000489056 0.589566604211344 0.0150143586119194 -0.119194489271693 ENSG00000173660 UQCRH
ENST00000486951 0.589566604211344 0.0264517453802306 -0.118555890931396 ENSG00000173660 UQCRH
ENST00000496387 0.589566604211344 0.0150143586119194 -0.119194489271693 ENSG00000173660 UQCRH
ENST00000460947 0.589566604211344 0.00713106248970037 -0.150144676794183 ENSG00000173660 UQCRH
ENST00000307089 0.900668142392105 0.702277289723945 -0.0202538678517728 ENSG00000117481 NSUN4
ENST00000342571 0.936342608088758 0.794001810831423 -0.0133351180455919 ENSG00000079277 MKNK1
ENST00000371946 0.994969465790043 0.970618621004255 0.00161652785162896 ENSG00000079277 MKNK1
ENST00000341183 0.996395875861211 0.977758928215382 0.00122351776693281 ENSG00000079277 MKNK1
ENST00000371944 0.936342608088758 0.794001810831423 -0.0133351180455919 ENSG00000079277 MKNK1
ENST00000371945 0.993991162803716 0.965599968360917 0.00189212959565853 ENSG00000079277 MKNK1
ENST00000528077 0.98582666827935 0.940340056159518 0.00323885731973788 ENSG00000079277 MKNK1
ENST00000428112 0.968711870045711 0.887164427387545 0.00609917343848932 ENSG00000079277 MKNK1
ENST00000531355 0.918381666828997 0.742525630794552 0.014036088882963 ENSG00000079277 MKNK1
ENST00000496619 0.963709928677627 0.871920720594788 0.007201422278136 ENSG00000079277 MKNK1
ENST00000526513 0.956687111266597 0.84896486570151 0.00858652482009812 ENSG00000079277 MKNK1
ENST00000484301 0.970156534393687 0.890705564328777 0.00665588183112081 ENSG00000079277 MKNK1
ENST00000545730 0.894785885480236 0.686494524455077 0.0146330337284086 ENSG00000079277 MKNK1
ENST00000486716 0.897543547710693 0.693078085352164 0.0192976676248638 ENSG00000079277 MKNK1
ENST00000529170 0.894464878271846 0.685454644179052 0.0188549871646805 ENSG00000079277 MKNK1
ENST00000531769 0.907979637557806 0.717649686128834 0.0132123574263416 ENSG00000079277 MKNK1
ENST00000525888 0.929753126892598 0.772038317079495 0.0148786433814613 ENSG00000079277 MKNK1
ENST00000319928 0.967929011091519 0.88430330689453 0.00700956538503447 ENSG00000142961 MOB3C
ENST00000271139 0.965058375601759 0.877152213544434 0.00765267191534979 ENSG00000142961 MOB3C
ENST00000371940 0.916123487255264 0.737420962916858 0.0157902791981191 ENSG00000142961 MOB3C
ENST00000477318 0.897759072248644 0.694765277508913 0.0231592064896464 ENSG00000142961 MOB3C
ENST00000544071 0.887070660403411 0.668130740518975 -0.0159716879807426 ENSG00000159658 EFCAB14
ENST00000442839 0.982248663705824 0.927608699230597 0.00423522835041863 ENSG00000228237 EFCAB14-AS1
ENST00000418985 0.975647491285029 0.907070285127435 0.00545769032471377 ENSG00000228237 EFCAB14-AS1
ENST00000371933 0.864670784474238 0.605328576390216 -0.02017015330579 ENSG00000159658 EFCAB14
ENST00000479745 0.988578942898692 0.948429845374959 0.00347918513881308 ENSG00000159658 EFCAB14
ENST00000487741 0.995207530889273 0.971615808519962 -0.00192933310923899 ENSG00000159658 EFCAB14
ENST00000484461 0.841770339744531 0.535445457454604 -0.0326354089227395 ENSG00000159658 EFCAB14
ENST00000371873 0.73974955672393 0.289986828789732 -0.057121107601485 ENSG00000162368 CMPK1
ENST00000371871 0.804447545677449 0.438759889586193 -0.0421210123105395 ENSG00000162368 CMPK1
ENST00000450808 0.862140750091746 0.596987502258823 -0.0297559112340041 ENSG00000162368 CMPK1
ENST00000396153 0.747897137761352 0.311068903124392 0.0700367969342622 ENSG00000185104 FAF1
ENST00000371778 0.750756865571769 0.321169409978339 0.0689748190527064 ENSG00000185104 FAF1
ENST00000545823 0.852342295330275 0.568301618797522 0.0428933736688991 ENSG00000185104 FAF1
ENST00000494400 0.807353987322766 0.447517497074359 0.0491865721598358 ENSG00000185104 FAF1
ENST00000487898 0.736371710626691 0.278452243879305 0.087135984051435 ENSG00000185104 FAF1
ENST00000242719 0.864670784474238 0.604183896393407 0.0198664480259474 ENSG00000123091 RNF11
ENST00000494873 0.892641027054465 0.679749320802348 0.0184585182138858 ENSG00000123091 RNF11
ENST00000371730 0.85195621682581 0.567106385661743 0.0241787095155225 ENSG00000085832 EPS15
ENST00000371733 0.85195621682581 0.567106385661743 0.0241787095155225 ENSG00000085832 EPS15
ENST00000396122 0.933300753242875 0.785906326393317 0.0114207367548991 ENSG00000085832 EPS15
ENST00000493793 0.769315167486018 0.368394363472043 0.0508860474681864 ENSG00000085832 EPS15
ENST00000371727 0.70553035193519 0.210084574824722 0.0688723211552103 ENSG00000085832 EPS15
ENST00000471391 0.698572918061148 0.20031541256633 0.0728206220769055 ENSG00000085832 EPS15
ENST00000465467 0.718437513306919 0.230452727382153 0.0689812487891742 ENSG00000085832 EPS15
ENST00000371714 0.858250973067147 0.588075092442707 0.0232249080005204 ENSG00000117859 OSBPL9
ENST00000337809 0.854842278445709 0.576440518324373 0.0244318043126822 ENSG00000117859 OSBPL9
ENST00000371710 0.854842278445709 0.576440518324373 0.0244318043126822 ENSG00000117859 OSBPL9
ENST00000447887 0.878739648845695 0.644394307608773 0.0200695352455636 ENSG00000117859 OSBPL9
ENST00000495776 0.878739648845695 0.644394307608773 0.0200695352455636 ENSG00000117859 OSBPL9
ENST00000435686 0.878739648845695 0.644394307608773 0.0200695352455636 ENSG00000117859 OSBPL9
ENST00000435274 0.875630022666429 0.635927331227013 0.0206428963386746 ENSG00000117859 OSBPL9
ENST00000428468 0.878739648845695 0.644394307608773 0.0200695352455636 ENSG00000117859 OSBPL9
ENST00000453295 0.878739648845695 0.644394307608773 0.0200695352455636 ENSG00000117859 OSBPL9
ENST00000489990 0.872245504063336 0.628004372760412 0.02617536631356 ENSG00000117859 OSBPL9
ENST00000530544 0.77928568465641 0.387155295141086 0.0377966742077412 ENSG00000117859 OSBPL9
ENST00000531828 0.845763641226325 0.547223704416886 0.0269529282743954 ENSG00000117859 OSBPL9
ENST00000361556 0.848775353976707 0.556536758962906 0.0260211274021149 ENSG00000117859 OSBPL9
ENST00000462759 0.848775353976707 0.556536758962906 0.0260211274021149 ENSG00000117859 OSBPL9
ENST00000486942 0.855125521015366 0.577174461522642 0.0246165098093909 ENSG00000117859 OSBPL9
ENST00000475697 0.995140567764565 0.971098385982821 -0.00172394921286201 ENSG00000117859 OSBPL9
ENST00000440943 0.688107148635229 0.191566332223622 0.0595397139351406 ENSG00000078618 NRD1
ENST00000352171 0.683429924769139 0.181003268257479 0.0384461204476601 ENSG00000078618 NRD1
ENST00000354831 0.683429924769139 0.181003268257479 0.0384461204476601 ENSG00000078618 NRD1
ENST00000485608 0.678133235948085 0.176017057114959 0.04161076943744 ENSG00000078618 NRD1
ENST00000539524 0.655295747928332 0.119181653201569 0.0475103621177391 ENSG00000078618 NRD1
ENST00000544028 0.678133235948085 0.176099233754993 0.0398533914504672 ENSG00000078618 NRD1
ENST00000473805 0.981894651601011 0.926077757479907 0.00426967132256342 ENSG00000078618 NRD1
ENST00000475715 0.977117595886632 0.910692535465655 0.00498346139477661 ENSG00000078618 NRD1
ENST00000491410 0.858207189242953 0.587347106840988 0.0231865263518016 ENSG00000078618 NRD1
ENST00000468722 0.923113068124295 0.75435686281339 0.0146785018987482 ENSG00000078618 NRD1
ENST00000371626 0.591798848920116 0.0332641435926156 -0.092055170496885 ENSG00000117862 TXNDC12
ENST00000472624 0.591866287341012 0.0351479243373995 -0.0961066719218138 ENSG00000117862 TXNDC12
ENST00000313334 0.912161290573973 0.727986701772369 -0.0150843134962056 ENSG00000134717 BTF3L4
ENST00000477828 0.910987014069727 0.725499030863535 0.0154417153245366 ENSG00000134717 BTF3L4
ENST00000489308 0.962902953679527 0.867490058010437 0.00763434800767793 ENSG00000134717 BTF3L4
ENST00000526132 0.908782915079888 0.719661069582252 0.0159150483028544 ENSG00000134717 BTF3L4
ENST00000472944 0.932146652743954 0.783085396432968 -0.0122791975420875 ENSG00000134717 BTF3L4
ENST00000484036 0.90398163686338 0.709830696566542 0.0168104863139191 ENSG00000134717 BTF3L4
ENST00000533836 0.864670784474238 0.605407073037209 0.0239478607987182 ENSG00000134717 BTF3L4
ENST00000371586 0.823734413631244 0.486095867861839 -0.0337366417964353 ENSG00000154222 CC2D1B
ENST00000284376 0.787754396981318 0.40920828167386 -0.040398194332957 ENSG00000154222 CC2D1B
ENST00000491136 0.789676341290352 0.412755769186236 -0.040115779998771 ENSG00000154222 CC2D1B
ENST00000438021 0.684237212422815 0.183877969467936 -0.0708126781303103 ENSG00000154222 CC2D1B
ENST00000460261 0.648499637668963 0.094368828394769 -0.0900631340401798 ENSG00000154222 CC2D1B
ENST00000450942 0.650940107381564 0.100689528858349 -0.0913780975856135 ENSG00000154222 CC2D1B
ENST00000438831 0.768296675432817 0.366601561949268 -0.0458076965305965 ENSG00000154222 CC2D1B
ENST00000257181 0.944823043079391 0.817436014710757 -0.00969668559412068 ENSG00000134748 PRPF38A
ENST00000474048 0.902483036845641 0.706176173586246 0.0185308763670256 ENSG00000134748 PRPF38A
ENST00000528457 0.995207530889273 0.97166737077301 0.00140895645522658 ENSG00000134744 ZCCHC11
ENST00000527941 0.995308275906702 0.972251035661365 -0.00138893275070891 ENSG00000134744 ZCCHC11
ENST00000257177 0.931778286708006 0.78169075782305 -0.0131283658410191 ENSG00000134744 ZCCHC11
ENST00000371544 0.931476283879688 0.778431221912756 -0.0133332378226826 ENSG00000134744 ZCCHC11
ENST00000469810 0.952177243780385 0.837508611932386 -0.0126772992170399 ENSG00000134744 ZCCHC11
ENST00000528642 0.824444501419419 0.487884609450258 -0.0346855281510936 ENSG00000134744 ZCCHC11
ENST00000484723 0.813174301541938 0.460005490196103 -0.0364481487579159 ENSG00000134744 ZCCHC11
ENST00000371541 0.761012465949278 0.349593428030332 -0.0464835650347621 ENSG00000134744 ZCCHC11
ENST00000473856 0.997647416450529 0.984862481557434 -0.000944782812177557 ENSG00000134744 ZCCHC11
ENST00000355809 0.923113068124295 0.754347566019907 0.0169912730741805 ENSG00000134744 ZCCHC11
ENST00000371470 0.734258176988051 0.266339241836723 -0.0687297445677214 ENSG00000162385 MAGOH
ENST00000371466 0.734258176988051 0.265671045581157 -0.0688577717198438 ENSG00000162385 MAGOH
ENST00000495868 0.759904627496128 0.344957339970847 -0.0561711801046353 ENSG00000162385 MAGOH
ENST00000462941 0.732749734605474 0.263465500919413 -0.0714987137024956 ENSG00000162385 MAGOH
ENST00000306052 0.95690101821381 0.849519142228682 -0.0106238514518851 ENSG00000157193 LRP8
ENST00000371454 0.995111732696753 0.970937747447272 0.00204743439964924 ENSG00000157193 LRP8
ENST00000465675 0.973917616997226 0.901973417130488 0.00699297342674961 ENSG00000157193 LRP8
ENST00000354412 0.992060831654423 0.958743008528064 0.00291286364022199 ENSG00000157193 LRP8
ENST00000480045 0.948901219841742 0.826786040453684 0.0123082334045733 ENSG00000157193 LRP8
ENST00000347547 0.930717839830031 0.775051787471067 0.0160611562031424 ENSG00000157193 LRP8
ENST00000371429 0.71976593729541 0.233364575939329 -0.0749373661440351 ENSG00000058804 NDC1
ENST00000540001 0.71976593729541 0.233338136564831 -0.0749341656042998 ENSG00000058804 NDC1
ENST00000371348 0.892641027054465 0.680755704400248 -0.0181135751141733 ENSG00000116209 TMEM59
ENST00000371344 0.960117074730289 0.860487656034251 -0.00921152854551742 ENSG00000116209 TMEM59
ENST00000234831 0.97075874034202 0.892844806890073 -0.00555322898107223 ENSG00000116209 TMEM59
ENST00000371341 0.981969656152843 0.926730569754023 -0.00377643675144704 ENSG00000116209 TMEM59
ENST00000420738 0.931476283879688 0.778406436371041 0.0115008597844923 ENSG00000116209 TMEM59
ENST00000440019 0.931476283879688 0.778484426664934 0.0115016039793837 ENSG00000116209 TMEM59
ENST00000452421 0.931892691068705 0.782129665641406 0.0113021574139064 ENSG00000116209 TMEM59
ENST00000371337 0.984242467548317 0.933345693518096 -0.00371176211898649 ENSG00000116209 TMEM59
ENST00000326956 0.648499637668963 0.0935906438034264 0.101308690103588 ENSG00000157216 SSBP3
ENST00000417664 0.591402584673844 0.0325558192143696 0.136291982738691 ENSG00000157216 SSBP3
ENST00000371320 0.594015732823758 0.039266325242959 0.129930029357478 ENSG00000157216 SSBP3
ENST00000371319 0.591866287341012 0.0355500403109147 0.133379782578201 ENSG00000157216 SSBP3
ENST00000533946 0.590512586366639 0.0305837831077195 0.137985943675072 ENSG00000157216 SSBP3
ENST00000357475 0.594015732823758 0.0394764527804501 0.132593714478821 ENSG00000157216 SSBP3
ENST00000426150 0.654546261403306 0.116590358871005 0.0967121580133629 ENSG00000157216 SSBP3
ENST00000525990 0.589566604211344 0.0188885089681795 0.160498083259422 ENSG00000157216 SSBP3
ENST00000606515 0.589566604211344 0.0257900276262001 -0.122102608345827 ENSG00000271723 MROH7-TTC4
ENST00000425300 0.591798848920116 0.0346842824137116 -0.116467349874731 ENSG00000271723 MROH7-TTC4
ENST00000414150 0.591402584673844 0.0326297295601674 -0.117779950359265 ENSG00000271723 MROH7-TTC4
ENST00000460155 0.589566604211344 0.0288385849251129 -0.119801233096316 ENSG00000271723 MROH7-TTC4
ENST00000371281 0.591798848920116 0.0344054121744008 -0.115780487586982 ENSG00000243725 TTC4
ENST00000371284 0.596056190670324 0.0402088882701053 -0.112762529746502 ENSG00000243725 TTC4
ENST00000294383 0.90233295623794 0.7056793412311 0.0191233698877994 ENSG00000162402 USP24
ENST00000407756 0.900668142392105 0.702301660350922 0.0193922177850454 ENSG00000162402 USP24
ENST00000371250 0.758102230254755 0.342186977372953 0.050781836310688 ENSG00000162407 PPAP2B
ENST00000461655 0.716130935287493 0.225595272315906 0.0782310378631977 ENSG00000162407 PPAP2B
ENST00000485760 0.589566604211344 0.0113101521956875 0.18414018847803 ENSG00000173406 DAB1
ENST00000472487 0.871120732243514 0.625204988876961 -0.0253555084065672 ENSG00000162601 MYSM1
ENST00000493821 0.994521437666714 0.968526559445228 -0.00224645106026653 ENSG00000162601 MYSM1
ENST00000401044 0.901742264791413 0.704369547238679 0.0220279214352504 ENSG00000162601 MYSM1
ENST00000371222 0.631844097871327 0.0652375618583261 -0.0999524075237308 ENSG00000177606 JUN
ENST00000371218 0.65788172013567 0.127496463839793 0.129638073645546 ENSG00000172456 FGGY
ENST00000303721 0.65788172013567 0.127496463839793 0.129638073645546 ENSG00000172456 FGGY
ENST00000371212 0.67533968244444 0.17160917662308 0.118931696335789 ENSG00000172456 FGGY
ENST00000606498 0.942462718808456 0.811106845188401 0.0125421326587888 ENSG00000162604 TM2D1
ENST00000294613 0.936440056310608 0.794367693528984 0.0136566929380429 ENSG00000162604 TM2D1
ENST00000371180 0.936440056310608 0.794367693528984 0.0136566929380429 ENSG00000162604 TM2D1
ENST00000488206 0.956330788058344 0.84789869284153 0.0100284688591496 ENSG00000162604 TM2D1
ENST00000468586 0.855412118139984 0.578107832067666 0.0285167693806901 ENSG00000162604 TM2D1
ENST00000316485 0.998118449374832 0.986161249504534 0.00113909611816386 ENSG00000132849 INADL
ENST00000459752 0.993835214122787 0.964890767084484 -0.00288907212990827 ENSG00000132849 INADL
ENST00000484562 0.993835214122787 0.964890767084484 -0.00288907212990827 ENSG00000132849 INADL
ENST00000371158 0.85376756949917 0.572332365007064 -0.0350386688607408 ENSG00000132849 INADL
ENST00000484937 0.835370156885575 0.516259799908878 -0.0410058831678078 ENSG00000132849 INADL
ENST00000371146 0.842003144964372 0.535751813790942 -0.0377891721713099 ENSG00000162607 USP1
ENST00000339950 0.839814099252337 0.529455920486129 -0.0387499781782504 ENSG00000162607 USP1
ENST00000371079 0.718937053800277 0.231128894283848 -0.110066648047287 ENSG00000185483 ROR1
ENST00000424995 0.652863420518233 0.104872864984652 -0.159124473160308 ENSG00000223949 RP11-24J23.2
ENST00000342505 0.639910995810263 0.0770776554889912 0.0595806862912099 ENSG00000162434 JAK1
ENST00000465376 0.738978124972248 0.287678567737127 0.0559047062030641 ENSG00000162434 JAK1
ENST00000471473 0.737559729789408 0.283879773154256 0.0657607156819042 ENSG00000162434 JAK1
ENST00000494904 0.707328451571544 0.211626184873966 0.0766064934875047 ENSG00000162434 JAK1
ENST00000497030 0.717273994384327 0.228014100332276 0.0956069121704939 ENSG00000162433 AK4
ENST00000545314 0.836837882070127 0.521971148585071 0.0376020795266319 ENSG00000162433 AK4
ENST00000470888 0.727673407736572 0.246428414305297 0.0925714664448008 ENSG00000162433 AK4
ENST00000546702 0.799931243332948 0.430437913558156 0.0505651040911453 ENSG00000162433 AK4
ENST00000395334 0.831152140482771 0.504664787614533 0.0392108700741695 ENSG00000162433 AK4
ENST00000327299 0.832198548222385 0.506545377995143 0.0392484024012443 ENSG00000162433 AK4
ENST00000474968 0.725218259595176 0.241923378026435 0.0806457173084094 ENSG00000162433 AK4
ENST00000479060 0.698957813524707 0.201438846218998 0.0783012813630785 ENSG00000162433 AK4
ENST00000344610 0.589566604211344 0.0276649679544154 0.161285698076044 ENSG00000116678 LEPR
ENST00000371065 0.655295747928332 0.119692424051126 0.114751682912156 ENSG00000213625 LEPROT
ENST00000371059 0.59082729655629 0.0313330129308942 0.158328116740109 ENSG00000116678 LEPR
ENST00000371060 0.590512586366639 0.0301673830559264 0.158324438939608 ENSG00000116678 LEPR
ENST00000349533 0.590512586366639 0.0302784673964592 0.158299310948609 ENSG00000116678 LEPR
ENST00000406510 0.590512586366639 0.0309075157650876 0.15753725919473 ENSG00000116678 LEPR
ENST00000329654 0.909245877740146 0.720329940734602 0.0186891308252049 ENSG00000184588 PDE4B
ENST00000341517 0.926624051736533 0.763483866094452 0.0165310426580559 ENSG00000184588 PDE4B
ENST00000371049 0.93856551236022 0.799863500833617 0.0145138528474358 ENSG00000184588 PDE4B
ENST00000423207 0.935544718886798 0.790951901895784 0.0137816614368799 ENSG00000184588 PDE4B
ENST00000412480 0.824767936196954 0.488633185884138 0.0345480559945163 ENSG00000184588 PDE4B
ENST00000528771 0.867149326726331 0.614407383718369 0.0328158540757411 ENSG00000184588 PDE4B
ENST00000371045 0.977106447794437 0.910653797792953 0.00576767676022304 ENSG00000184588 PDE4B
ENST00000531025 0.865232918029037 0.6076489921787 0.0332549793864857 ENSG00000184588 PDE4B
ENST00000526197 0.864670784474238 0.604232848367337 0.0334232310622765 ENSG00000184588 PDE4B
ENST00000480109 0.793422694894262 0.419019538891918 -0.0340433524988859 ENSG00000184588 PDE4B
ENST00000534463 0.868220054147215 0.616846107546828 0.02435055515221 ENSG00000184588 PDE4B
ENST00000524999 0.970605872915924 0.892206826889134 0.0058781835935067 ENSG00000184588 PDE4B
ENST00000371018 0.785621062026176 0.402265271051698 0.0433308110910358 ENSG00000198160 MIER1
ENST00000355977 0.785621062026176 0.402265271051698 0.0433308110910358 ENSG00000198160 MIER1
ENST00000357692 0.785577262523973 0.401870507418554 0.0433304876996286 ENSG00000198160 MIER1
ENST00000401041 0.724686815697256 0.241026594272477 0.0593246718487515 ENSG00000198160 MIER1
ENST00000371014 0.743278431244507 0.300585747312128 0.0542324015450933 ENSG00000198160 MIER1
ENST00000371016 0.743278431244507 0.300585747312128 0.0542324015450933 ENSG00000198160 MIER1
ENST00000371012 0.72016400699967 0.234483047810866 0.0774623430029988 ENSG00000198160 MIER1
ENST00000401042 0.749236788823167 0.317221846610704 0.0527294141888216 ENSG00000198160 MIER1
ENST00000355356 0.794930369347757 0.421386848314941 0.041781703928567 ENSG00000198160 MIER1
ENST00000479067 0.65355271077244 0.105421050365882 0.100250816621969 ENSG00000198160 MIER1
ENST00000235345 0.935544718886798 0.790735282954264 -0.0145444520393585 ENSG00000116704 SLC35D1
ENST00000262345 0.972400399077497 0.897343585739977 0.00855457096564525 ENSG00000081985 IL12RB2
ENST00000371000 0.972400399077497 0.897343585739977 0.00855457096564525 ENSG00000081985 IL12RB2
ENST00000541374 0.944912898491187 0.817775587765338 0.0157186344331442 ENSG00000081985 IL12RB2
ENST00000544434 0.970625504446496 0.892331384157836 0.00915511932381531 ENSG00000081985 IL12RB2
ENST00000370994 0.674001778953288 0.168062075546915 -0.0596700174739475 ENSG00000142864 SERBP1
ENST00000370995 0.673256421963485 0.165326410092599 -0.059621316247563 ENSG00000142864 SERBP1
ENST00000361219 0.708291290431198 0.213047814562279 -0.0549580936647908 ENSG00000142864 SERBP1
ENST00000370990 0.729016891040928 0.248849795023159 -0.051011461720994 ENSG00000142864 SERBP1
ENST00000493607 0.887548874173996 0.66955085909075 -0.020939774867144 ENSG00000142864 SERBP1
ENST00000462814 0.88090633782285 0.650753420840706 0.0220650304483638 ENSG00000142864 SERBP1
ENST00000484880 0.846028453585955 0.547876038750299 -0.0323815410783153 ENSG00000142864 SERBP1
ENST00000490406 0.847396470031235 0.55205619818406 -0.0335392093036526 ENSG00000142864 SERBP1
ENST00000370951 0.661358632012279 0.13948368521583 -0.0733586399502117 ENSG00000116754 SRSF11
ENST00000463877 0.727782483415996 0.246614176657172 -0.0575506536367783 ENSG00000116754 SRSF11
ENST00000405432 0.668649133117045 0.153789449870065 -0.0681236826007093 ENSG00000116754 SRSF11
ENST00000370950 0.65788172013567 0.127875428015716 -0.0755706789904396 ENSG00000116754 SRSF11
ENST00000454435 0.755946132588776 0.335436515424235 -0.0499767489321082 ENSG00000116754 SRSF11
ENST00000475204 0.743464385603863 0.301614472346929 -0.0550868428171695 ENSG00000116754 SRSF11
ENST00000395136 0.737162317803792 0.280024470790863 -0.0522297180139766 ENSG00000116754 SRSF11
ENST00000436161 0.75896031650058 0.34366234456667 -0.049554158022721 ENSG00000116754 SRSF11
ENST00000473950 0.757424111795797 0.339595180884779 -0.0523099210490457 ENSG00000116754 SRSF11
ENST00000469170 0.752633894082314 0.326014643104602 -0.0533400291102104 ENSG00000116754 SRSF11
ENST00000486667 0.824127408524649 0.487519348963888 -0.0367018396875606 ENSG00000116754 SRSF11
ENST00000481648 0.75809465205442 0.341034183753061 -0.058005963092141 ENSG00000116754 SRSF11
ENST00000484162 0.656726503639174 0.122788501404373 -0.0809706626264494 ENSG00000116754 SRSF11
ENST00000370949 0.650220322230485 0.0980044880441649 -0.0863882558814329 ENSG00000116754 SRSF11
ENST00000463859 0.627149731201002 0.0560287485297904 -0.097155064437006 ENSG00000116754 SRSF11
ENST00000460795 0.651863895701777 0.102352931242167 -0.0934602402749017 ENSG00000116754 SRSF11
ENST00000461935 0.651178624006157 0.10160716223114 -0.0945606199974716 ENSG00000116754 SRSF11
ENST00000489188 0.667577740434248 0.150638004754981 -0.0836718895992055 ENSG00000116754 SRSF11
ENST00000370944 0.894429888235582 0.685246326113672 -0.0187520818457292 ENSG00000118454 ANKRD13C
ENST00000262346 0.8294980703548 0.499750760005015 -0.032202264590941 ENSG00000118454 ANKRD13C
ENST00000450461 0.85376756949917 0.571806614144653 -0.0302308571048965 ENSG00000235079 ZRANB2-AS1
ENST00000426999 0.834108560480342 0.51228952538656 -0.0369429149336234 ENSG00000235079 ZRANB2-AS1
ENST00000370920 0.849605372123527 0.560469452976484 -0.0254676092783983 ENSG00000132485 ZRANB2
ENST00000477096 0.80118394959285 0.432363576123722 -0.0505536220032484 ENSG00000132485 ZRANB2
ENST00000254821 0.84645440502702 0.549129289966866 -0.0262217665820563 ENSG00000132485 ZRANB2
ENST00000487510 0.732408904795446 0.260382980255864 -0.0710642712206564 ENSG00000132485 ZRANB2
ENST00000370841 0.75809465205442 0.341456944491141 0.0458041972581841 ENSG00000117054 ACADM
ENST00000526129 0.780545316979366 0.389628190329851 0.0419099306180792 ENSG00000117054 ACADM
ENST00000526196 0.747821179609555 0.310956232625209 0.0500551441566205 ENSG00000117054 ACADM
ENST00000370834 0.755039556291475 0.331093691262395 0.0473474564846154 ENSG00000117054 ACADM
ENST00000541113 0.736934221590303 0.279161293286396 0.0531576442281925 ENSG00000117054 ACADM
ENST00000534334 0.816500373554452 0.471166245215084 0.0351716465793348 ENSG00000117054 ACADM
ENST00000525808 0.742575144854409 0.296665360322353 0.0507112888089947 ENSG00000117054 ACADM
ENST00000543667 0.742575144854409 0.296665360322353 0.0507112888089947 ENSG00000117054 ACADM
ENST00000420607 0.768296675432817 0.365404191586934 0.0440455595320721 ENSG00000117054 ACADM
ENST00000528016 0.952779694949885 0.83906870226188 0.0101998428356413 ENSG00000117054 ACADM
ENST00000535300 0.770756395505441 0.371480678631944 -0.0438873607172657 ENSG00000137955 RABGGTB
ENST00000496055 0.768296675432817 0.366437781232822 -0.0442256063574041 ENSG00000137955 RABGGTB
ENST00000319942 0.780545316979366 0.389880736058621 -0.0419723493347077 ENSG00000137955 RABGGTB
ENST00000473406 0.85006092004903 0.561838501670217 -0.0286161655469024 ENSG00000137955 RABGGTB
ENST00000485459 0.870980558594894 0.624729656682338 -0.0243030882744392 ENSG00000137955 RABGGTB
ENST00000370826 0.877242022959111 0.640577777761415 -0.0256384633912036 ENSG00000137955 RABGGTB
ENST00000497648 0.778113715579572 0.38466348502076 -0.0512005701030053 ENSG00000137955 RABGGTB
ENST00000462042 0.870140969833436 0.620618009531912 -0.0277640449869973 ENSG00000137955 RABGGTB
ENST00000470201 0.912161290573973 0.72811231881211 -0.0174030866791343 ENSG00000137955 RABGGTB
ENST00000471759 0.804657290054821 0.439258501437119 -0.0382478842886318 ENSG00000137955 RABGGTB
ENST00000491266 0.885870754479678 0.665116735830365 -0.0215883254459081 ENSG00000137955 RABGGTB
ENST00000461653 0.866610554727769 0.612823371685259 -0.0258976635014779 ENSG00000137955 RABGGTB
ENST00000489450 0.815850859651698 0.468740630525577 -0.0378992875925637 ENSG00000137955 RABGGTB
ENST00000328299 0.760485687844774 0.347802093959648 0.0984326014513059 ENSG00000184005 ST6GALNAC3
ENST00000481346 0.745194474351446 0.304929429570648 0.0771723950918047 ENSG00000036549 ZZZ3
ENST00000370801 0.659777493700477 0.135594319412225 0.0999011332640204 ENSG00000036549 ZZZ3
ENST00000476275 0.698957813524707 0.200990380266169 0.0900559533043353 ENSG00000036549 ZZZ3
ENST00000370798 0.656396673652701 0.122558726648152 0.103278595250817 ENSG00000036549 ZZZ3
ENST00000433749 0.648499637668963 0.0917354225032459 0.123109927662829 ENSG00000036549 ZZZ3
ENST00000414381 0.649455885812555 0.0966110372132351 0.122188367760428 ENSG00000036549 ZZZ3
ENST00000463166 0.648912074886116 0.0953163307073872 0.126597441896832 ENSG00000036549 ZZZ3
ENST00000370794 0.728056076232241 0.247605596380638 0.0524575995758243 ENSG00000077254 USP33
ENST00000481579 0.961241302107719 0.863857229621813 0.00877563720630487 ENSG00000077254 USP33
ENST00000357428 0.761012465949278 0.350126225380988 0.0437348996804529 ENSG00000077254 USP33
ENST00000370793 0.728056076232241 0.247605596380638 0.0524575995758243 ENSG00000077254 USP33
ENST00000370792 0.656144986981551 0.121815314910534 0.0735266835538397 ENSG00000077254 USP33
ENST00000370791 0.677501585988975 0.174999331611641 0.080315853122286 ENSG00000180488 FAM73A
ENST00000457030 0.878968362429836 0.645896733264546 0.0373126741017045 ENSG00000162614 NEXN
ENST00000330010 0.875723767661519 0.636216878398671 0.037303880335883 ENSG00000162614 NEXN
ENST00000334785 0.865904101727948 0.610709419416 0.0409314545723727 ENSG00000162614 NEXN
ENST00000342754 0.91062215642221 0.725093654562737 0.028555534311819 ENSG00000162614 NEXN
ENST00000492724 0.726108808870795 0.242969903760355 -0.0707233253192143 ENSG00000162613 FUBP1
ENST00000488814 0.800757191397463 0.431555243771395 -0.0514127531550643 ENSG00000162613 FUBP1
ENST00000492405 0.731514144872015 0.255253859065666 -0.0689657570787056 ENSG00000162613 FUBP1
ENST00000489495 0.74582328451464 0.30645042993683 -0.0775339548216246 ENSG00000162613 FUBP1
ENST00000474632 0.755202145766102 0.332765554983207 -0.0774489697546639 ENSG00000162613 FUBP1
ENST00000294623 0.767049371080976 0.361920740084499 -0.0388027545479021 ENSG00000162613 FUBP1
ENST00000370768 0.778862265689838 0.386240450859557 -0.0356995077206658 ENSG00000162613 FUBP1
ENST00000370767 0.778425837986324 0.385458963292689 -0.035758575738743 ENSG00000162613 FUBP1
ENST00000436586 0.763154351594495 0.35416521955546 -0.0377705149802924 ENSG00000162613 FUBP1
ENST00000487684 0.730866432449397 0.252038889712846 -0.0658387411298041 ENSG00000162613 FUBP1
ENST00000470287 0.909335462690612 0.720905195015637 -0.0184068489061815 ENSG00000162613 FUBP1
ENST00000421641 0.79203459597518 0.416311604277104 -0.0405323425669735 ENSG00000162613 FUBP1
ENST00000487931 0.678497635355581 0.176357167423897 -0.0685896896846998 ENSG00000162616 DNAJB4
ENST00000477671 0.659190040924722 0.132195365588338 -0.0738824874176764 ENSG00000162616 DNAJB4
ENST00000484662 0.654546261403306 0.116848744610586 -0.0777943155194689 ENSG00000162616 DNAJB4
ENST00000476882 0.690334732670569 0.193364673364589 -0.0685940910639018 ENSG00000137960 GIPC2
ENST00000426517 0.755039556291475 0.330872401885111 -0.0489002367025425 ENSG00000162616 DNAJB4
ENST00000370763 0.729052325043601 0.249360564921186 -0.0776655571549558 ENSG00000162616 DNAJB4
ENST00000476396 0.732717796502584 0.262374767791259 -0.075518300210189 ENSG00000162616 DNAJB4
ENST00000452835 0.993835214122787 0.964992201174993 0.00289863993962208 ENSG00000137959 IFI44L
ENST00000476521 0.989742140273239 0.951807422622303 -0.00382642987840387 ENSG00000137959 IFI44L
ENST00000370751 0.963924324817127 0.873960077496743 -0.00960906863223486 ENSG00000137959 IFI44L
ENST00000342282 0.986978975244015 0.943492115289195 -0.00445942639906804 ENSG00000137959 IFI44L
ENST00000459784 0.996355707627284 0.97578310924541 0.00197498813104507 ENSG00000137959 IFI44L
ENST00000476876 0.996064631571087 0.975198638165004 -0.00200691751420978 ENSG00000137959 IFI44L
ENST00000486882 0.992678523216425 0.959994640124451 -0.00306974386739332 ENSG00000137959 IFI44L
ENST00000462041 0.970605872915924 0.892273998584216 0.00868406619981231 ENSG00000137959 IFI44L
ENST00000450498 0.973649235440462 0.901192979143859 0.00754204498778336 ENSG00000137959 IFI44L
ENST00000474002 0.994691056397765 0.969461097768003 -0.00238208786117666 ENSG00000137959 IFI44L
ENST00000494910 0.865232918029037 0.606920617899716 -0.0306869890528344 ENSG00000137959 IFI44L
ENST00000470323 0.893728352755893 0.683983414022222 0.0215525794152518 ENSG00000137965 IFI44
ENST00000370747 0.8724583760707 0.628660096155999 0.0251945330130391 ENSG00000137965 IFI44
ENST00000545124 0.885870754479678 0.665317151420721 0.0229304803560943 ENSG00000137965 IFI44
ENST00000438486 0.866376505801364 0.612224207844826 0.02684953264933 ENSG00000137965 IFI44
ENST00000495254 0.872353303253507 0.628302429759856 0.0252202018656906 ENSG00000137965 IFI44
ENST00000467790 0.875723767661519 0.636331274709616 0.0222401828856384 ENSG00000137965 IFI44
ENST00000472152 0.87273865113194 0.629377770633413 0.0251242515213786 ENSG00000137965 IFI44
ENST00000485662 0.955828943607339 0.845746487903064 0.010155273977852 ENSG00000137965 IFI44
ENST00000476911 0.752417553529454 0.325049421762933 0.0458074927280735 ENSG00000137965 IFI44
ENST00000446486 0.73974955672393 0.29007910096632 0.049198818418888 ENSG00000137965 IFI44
ENST00000370689 0.919216942409572 0.744127885997957 0.0204997789647547 ENSG00000142875 PRKACB
ENST00000370685 0.959426271444269 0.858102051388095 0.010457538128471 ENSG00000142875 PRKACB
ENST00000370682 0.81644073630106 0.470318573457045 -0.042480376607074 ENSG00000142875 PRKACB
ENST00000394838 0.81644073630106 0.470318573457045 -0.042480376607074 ENSG00000142875 PRKACB
ENST00000394839 0.811409286666478 0.456355171781894 -0.04458182246474 ENSG00000142875 PRKACB
ENST00000370654 0.810735524636446 0.454519444073124 -0.0351203619888354 ENSG00000117133 RPF1
ENST00000487806 0.856307495659269 0.581558402170846 -0.0335522241472612 ENSG00000174021 GNG5
ENST00000370645 0.765076264060209 0.358653099955902 -0.0524038958827383 ENSG00000174021 GNG5
ENST00000370641 0.765076264060209 0.358653099955902 -0.0524038958827383 ENSG00000174021 GNG5
ENST00000263717 0.648499637668963 0.0925726012346686 0.106209357204254 ENSG00000122432 SPATA1
ENST00000370608 0.998281067013675 0.988639114066391 -0.000959489254759022 ENSG00000153898 MCOLN2
ENST00000463065 0.999137761667367 0.99787056008242 -0.000180101413084605 ENSG00000153898 MCOLN2
ENST00000530971 0.855430684989598 0.578626093509553 -0.043787756869836 ENSG00000153898 MCOLN2
ENST00000284027 0.998686409545099 0.993758962320251 0.000539499754342975 ENSG00000153898 MCOLN2
ENST00000531325 0.951837375818028 0.83593437068239 0.0149425904588801 ENSG00000153898 MCOLN2
ENST00000531874 0.862140750091746 0.597193465051496 0.0414618032860132 ENSG00000153898 MCOLN2
ENST00000294661 0.806031481124458 0.443992115810042 -0.0400721388064989 ENSG00000162642 C1orf52
ENST00000471115 0.814965790943904 0.464289385798176 -0.0384290231976559 ENSG00000162642 C1orf52
ENST00000370580 0.996355707627284 0.975735368671188 -0.00184205867430067 ENSG00000142867 BCL10
ENST00000431532 0.826349821157979 0.492211822094743 -0.0483179994164798 ENSG00000117174 ZNHIT6
ENST00000370574 0.866705918491304 0.613001575864166 -0.0368252238780224 ENSG00000117174 ZNHIT6
ENST00000359242 0.778298040574044 0.385157410436383 0.0619478443744599 ENSG00000122417 ODF2L
ENST00000460698 0.750084909841028 0.319237115463033 0.0759735030429774 ENSG00000122417 ODF2L
ENST00000394731 0.776997224293328 0.383673640466984 0.062158707341805 ENSG00000122417 ODF2L
ENST00000370566 0.776997224293328 0.383673640466984 0.062158707341805 ENSG00000122417 ODF2L
ENST00000370567 0.776997224293328 0.383673640466984 0.062158707341805 ENSG00000122417 ODF2L
ENST00000317336 0.776997224293328 0.383673640466984 0.062158707341805 ENSG00000122417 ODF2L
ENST00000294678 0.774103016856269 0.378272201086947 0.062963494323925 ENSG00000122417 ODF2L
ENST00000496592 0.655295747928332 0.120183047408976 0.120405648456855 ENSG00000122417 ODF2L
ENST00000488879 0.687016310828728 0.188784407457769 0.0915957233216714 ENSG00000122417 ODF2L
ENST00000479890 0.688107148635229 0.191474777688197 0.0910716209892017 ENSG00000122417 ODF2L
ENST00000370558 0.652232605794225 0.103095234023982 0.0667049021938797 ENSG00000097033 SH3GLB1
ENST00000535010 0.73475561831332 0.268690106483219 0.0508891260336881 ENSG00000097033 SH3GLB1
ENST00000482504 0.707914278811462 0.212252904863576 0.0583012432668946 ENSG00000097033 SH3GLB1
ENST00000331835 0.980722661822489 0.921679051694436 0.00356221004448838 ENSG00000183291 SEP15
ENST00000370554 0.965227841284941 0.877886197439311 0.0056312940551907 ENSG00000183291 SEP15
ENST00000469566 0.94792285903396 0.824342518675612 -0.00835454922890254 ENSG00000183291 SEP15
ENST00000401030 0.945927305027807 0.820020008653914 0.00871700228651659 ENSG00000183291 SEP15
ENST00000497861 0.998276852718702 0.987185731761626 0.000679422808466841 ENSG00000183291 SEP15
ENST00000467557 0.995466338974772 0.972841530113919 -0.00144130301009954 ENSG00000183291 SEP15
ENST00000370551 0.727673407736572 0.245651674764767 0.121270991610328 ENSG00000153936 HS2ST1
ENST00000370550 0.665247982800801 0.146910335076933 0.126797131968184 ENSG00000153936 HS2ST1
ENST00000316005 0.596326700440273 0.0407866535777977 0.158469987082638 ENSG00000065243 PKN2
ENST00000370521 0.639910995810263 0.077432148683122 0.110697108868264 ENSG00000065243 PKN2
ENST00000370505 0.628786584492847 0.05923532949128 0.123899536187708 ENSG00000065243 PKN2
ENST00000370513 0.638089705101485 0.0738574004647886 0.117963439451527 ENSG00000065243 PKN2
ENST00000544045 0.698957813524707 0.201199332759478 0.0737136918311078 ENSG00000065243 PKN2
ENST00000370500 0.822516190483653 0.483665152237281 -0.0258924709352277 ENSG00000137947 GTF2B
ENST00000448623 0.816260646476624 0.470030315206249 -0.0270866926273337 ENSG00000137947 GTF2B
ENST00000494819 0.852342295330275 0.568216404868457 -0.022967428535309 ENSG00000137947 GTF2B
ENST00000418217 0.814965790943904 0.465558694015912 -0.0304851296575231 ENSG00000137947 GTF2B
ENST00000486078 0.856296041740827 0.581256549849743 -0.0250523980774782 ENSG00000137947 GTF2B
ENST00000471296 0.996496242152619 0.978441086956228 -0.00130994840892727 ENSG00000137947 GTF2B
ENST00000471471 0.990597419619871 0.95389903722739 -0.00278499037954518 ENSG00000137947 GTF2B
ENST00000446900 0.656396673652701 0.12248479911884 0.0598412905670843 ENSG00000137944 CCBL2
ENST00000370491 0.658194475284581 0.129041396598736 0.0573325884726447 ENSG00000137944 CCBL2
ENST00000260508 0.659777493700477 0.133779886526069 0.0568333938455574 ENSG00000137944 CCBL2
ENST00000370485 0.659777493700477 0.134567143663103 0.057242144316791 ENSG00000137944 CCBL2
ENST00000370486 0.800383792581099 0.4310820857843 0.0323720778079754 ENSG00000137944 CCBL2
ENST00000321792 0.816500373554452 0.470849099662379 0.0305936047433025 ENSG00000213516 RBMXL1
ENST00000399794 0.818967922355255 0.476431319486154 0.0301347745926716 ENSG00000213516 RBMXL1
ENST00000370481 0.843637473811353 0.540142248064156 0.0311162360121262 ENSG00000117226 GBP3
ENST00000370482 0.84303612503672 0.537790055043906 0.0312958306013732 ENSG00000117226 GBP3
ENST00000489444 0.84303612503672 0.537709968851585 0.0312936476869681 ENSG00000117226 GBP3
ENST00000493594 0.854837062105141 0.576331437833055 0.0280244289628169 ENSG00000117226 GBP3
ENST00000235878 0.877796685874392 0.641441973636443 0.0231005703059434 ENSG00000117226 GBP3
ENST00000461384 0.914335280860042 0.734358065034916 0.0181050686273416 ENSG00000117226 GBP3
ENST00000445969 0.853069844450535 0.570011132773222 0.0305865071841238 ENSG00000117226 GBP3
ENST00000564665 0.869935881844276 0.62038346605205 0.0270511006043877 ENSG00000117226 GBP3
ENST00000475853 0.904090384888237 0.710086282809826 0.0209203616262583 ENSG00000117226 GBP3
ENST00000568006 0.907769738825683 0.717149899973321 0.0204111745615528 ENSG00000117226 GBP3
ENST00000370473 0.900668142392105 0.701666352695711 0.0182029367627601 ENSG00000117228 GBP1
ENST00000484970 0.962978972861908 0.868533290343988 0.00795258523789398 ENSG00000117228 GBP1
ENST00000479889 0.947524109191233 0.823023820384937 0.0109132611824547 ENSG00000117228 GBP1
ENST00000468959 0.904700815492678 0.710969128802442 0.0175434196344233 ENSG00000117228 GBP1
ENST00000495131 0.879792300380436 0.648144681529792 0.0195938761376744 ENSG00000117228 GBP1
ENST00000459831 0.8795583643158 0.647637678496285 0.0236047742131775 ENSG00000117228 GBP1
ENST00000493139 0.843447943989822 0.538444975608133 0.0324139661328931 ENSG00000117228 GBP1
ENST00000469194 0.84303612503672 0.53765197952622 0.0348848893848939 ENSG00000117228 GBP1
ENST00000464839 0.720931297350203 0.236311271990678 -0.0431359280842664 ENSG00000162645 GBP2
ENST00000370466 0.724388020506772 0.240514492453517 -0.0425714213936443 ENSG00000162645 GBP2
ENST00000493802 0.664754005435652 0.146144497151703 -0.0548906796974361 ENSG00000162645 GBP2
ENST00000463660 0.720511453608579 0.234892274088927 -0.0396605657941784 ENSG00000162645 GBP2
ENST00000355754 0.923209096278566 0.754627683183822 -0.0141262275952484 ENSG00000162654 GBP4
ENST00000471938 0.935544718886798 0.79075318394801 -0.0124485541295052 ENSG00000162654 GBP4
ENST00000481397 0.937916709823755 0.798159059002448 -0.0122086472667643 ENSG00000162654 GBP4
ENST00000481145 0.795523069192753 0.422771240378132 -0.0339707863881877 ENSG00000154451 GBP5
ENST00000343435 0.826052658050428 0.491448915206801 -0.0305051798385766 ENSG00000154451 GBP5
ENST00000370459 0.872927153246785 0.629690850113692 -0.0212566943825594 ENSG00000154451 GBP5
ENST00000471171 0.876849877551791 0.639126429532271 0.0201114733035963 ENSG00000154451 GBP5
ENST00000437128 0.862140750091746 0.596885563890283 -0.0233705855020204 ENSG00000237568 RP4-620F22.2
ENST00000490568 0.85461802188614 0.57547117454012 -0.0243641929549197 ENSG00000154451 GBP5
ENST00000443807 0.815462456115409 0.467115896096596 -0.0342292399613749 ENSG00000154451 GBP5
ENST00000513638 0.882936156021417 0.656178803770024 0.0293798699883923 ENSG00000225492 GBP1P1
ENST00000394662 0.844219345647341 0.541505582867471 0.0405049732709368 ENSG00000225492 GBP1P1
ENST00000449440 0.920955654243944 0.748785919812198 0.0247237107775162 ENSG00000197147 LRRC8B
ENST00000358200 0.896762853235477 0.691208597073998 0.0274120445770697 ENSG00000197147 LRRC8B
ENST00000330947 0.933648535007383 0.786404504243902 0.0168001992740421 ENSG00000197147 LRRC8B
ENST00000439853 0.995140567764565 0.971141769002386 -0.00194778733314304 ENSG00000197147 LRRC8B
ENST00000443562 0.932124089935374 0.783023957750293 0.015487564794433 ENSG00000231999 RP5-1007M22.2
ENST00000429074 0.840095371267724 0.530248198115965 0.0461672221461244 ENSG00000230735 RP11-413E1.4
ENST00000370454 0.781164666781116 0.390910539764769 0.0488290756977057 ENSG00000171488 LRRC8C
ENST00000479252 0.776561462793978 0.382479616545434 0.0494432244917531 ENSG00000171488 LRRC8C
ENST00000370453 0.793036315527414 0.41805933520639 0.0514379893730615 ENSG00000271949 RP11-302M6.4
ENST00000482063 0.789400947142684 0.412506755986423 0.0556366252031163 ENSG00000171488 LRRC8C
ENST00000525774 0.836448106725242 0.519652511680523 0.0526744694606658 ENSG00000171492 LRRC8D
ENST00000337338 0.85277310707626 0.569538319522375 0.039594860709621 ENSG00000171492 LRRC8D
ENST00000394593 0.851528448057785 0.56605329432539 0.0401336129901218 ENSG00000171492 LRRC8D
ENST00000532201 0.849605372123527 0.559760958592882 0.0471769171112525 ENSG00000171492 LRRC8D
ENST00000414841 0.849193069646822 0.558428253668627 0.0477782950071745 ENSG00000171492 LRRC8D
ENST00000527156 0.848882648467479 0.557799918045486 0.0474598628168733 ENSG00000171492 LRRC8D
ENST00000441269 0.814965790943904 0.465065875292507 0.0592040727068022 ENSG00000171492 LRRC8D
ENST00000394583 0.922656445102535 0.75328159556782 0.0162680942131304 ENSG00000162664 ZNF326
ENST00000340281 0.936714786302856 0.795006274892404 0.0132787190267586 ENSG00000162664 ZNF326
ENST00000370447 0.902171431145709 0.705329445203773 -0.0190408837655367 ENSG00000162664 ZNF326
ENST00000455342 0.952927358685709 0.839878627117744 0.0104152164908595 ENSG00000162664 ZNF326
ENST00000370440 0.708468049074196 0.213440758411441 0.0800742205532052 ENSG00000122482 ZNF644
ENST00000347275 0.707914278811462 0.212037870031649 0.0802180628785411 ENSG00000122482 ZNF644
ENST00000337393 0.716130935287493 0.226037522920104 0.0773107992774804 ENSG00000122482 ZNF644
ENST00000361321 0.705347927128079 0.209499506590986 0.080957200623578 ENSG00000122482 ZNF644
ENST00000467231 0.708291290431198 0.213015084978906 0.0807955204360392 ENSG00000122482 ZNF644
ENST00000498303 0.731514144872015 0.256373145339735 0.089228984498967 ENSG00000122482 ZNF644
ENST00000370425 0.794626320045704 0.420995937373532 -0.0606410553454597 ENSG00000162669 HFM1
ENST00000294696 0.794626320045704 0.420995937373532 -0.0606410553454597 ENSG00000162669 HFM1
ENST00000370424 0.794626320045704 0.420995937373532 -0.0606410553454597 ENSG00000162669 HFM1
ENST00000481900 0.786028268870393 0.40349197683485 -0.0631022823638541 ENSG00000162669 HFM1
ENST00000488023 0.786028268870393 0.40349197683485 -0.0631022823638541 ENSG00000162669 HFM1
ENST00000448819 0.786028268870393 0.40349197683485 -0.0631022823638541 ENSG00000162669 HFM1
ENST00000427444 0.786159553566052 0.40526414428934 -0.0628683226359476 ENSG00000162669 HFM1
ENST00000212355 0.972400399077497 0.897201092189613 -0.00793230241413016 ENSG00000069702 TGFBR3
ENST00000533089 0.964532251482448 0.876160222657788 -0.00946324900292808 ENSG00000069702 TGFBR3
ENST00000370399 0.979003714687952 0.916870764528166 -0.00684737580466041 ENSG00000069702 TGFBR3
ENST00000525962 0.979492272678574 0.918123378542763 -0.00662832553577936 ENSG00000069702 TGFBR3
ENST00000532540 0.984767496546017 0.936772844090454 -0.00525623880748481 ENSG00000069702 TGFBR3
ENST00000465892 0.985207476151185 0.938541720894232 0.00527320946491369 ENSG00000069702 TGFBR3
ENST00000370360 0.93582716620647 0.792372541134871 0.0170326343716634 ENSG00000174842 GLMN
ENST00000534881 0.93582716620647 0.792372541134871 0.0170326343716634 ENSG00000174842 GLMN
ENST00000495106 0.934331514470709 0.788166068957923 0.0173863481558574 ENSG00000174842 GLMN
ENST00000495852 0.863738963037432 0.600603374185486 0.0355754898838978 ENSG00000174842 GLMN
ENST00000610020 0.952927358685709 0.839667530078905 0.0104866955118561 ENSG00000122484 RPAP2
ENST00000477322 0.966043831000432 0.879150610679109 0.00925532066416288 ENSG00000122484 RPAP2
ENST00000370331 0.594015732823758 0.0395094802253498 0.161672359714965 ENSG00000067208 EVI5
ENST00000540033 0.594015732823758 0.0395094802253498 0.161672359714965 ENSG00000067208 EVI5
ENST00000543509 0.589566604211344 0.0255046667609306 0.183053141267633 ENSG00000067208 EVI5
ENST00000370321 0.589566604211344 0.00376186127651531 -0.121296666697637 ENSG00000122406 RPL5
ENST00000470843 0.589566604211344 0.00203991015052033 -0.135002544380666 ENSG00000122406 RPL5
ENST00000315741 0.589566604211344 0.00189056435113348 -0.134558237320996 ENSG00000122406 RPL5
ENST00000461952 0.589566604211344 0.00231442992468285 -0.134695715574323 ENSG00000122406 RPL5
ENST00000497519 0.589566604211344 0.0290462547326336 -0.0953906030064223 ENSG00000122406 RPL5
ENST00000370310 0.661271417290966 0.138412881716254 0.111752057611358 ENSG00000154511 FAM69A
ENST00000540243 0.794219638947277 0.420208194265126 0.0359907718528386 ENSG00000143033 MTF2
ENST00000545708 0.794219638947277 0.420208194265126 0.0359907718528386 ENSG00000143033 MTF2
ENST00000370298 0.794219638947277 0.420208194265126 0.0359907718528386 ENSG00000143033 MTF2
ENST00000471953 0.731514144872015 0.255168383825754 0.0508601830875254 ENSG00000143033 MTF2
ENST00000370303 0.731514144872015 0.255110575186657 0.0506162459070689 ENSG00000143033 MTF2
ENST00000467953 0.820023524774053 0.478477060101402 0.0354956308631639 ENSG00000143033 MTF2
ENST00000370282 0.791019319360121 0.414956497337765 -0.0339955196305253 ENSG00000117500 TMED5
ENST00000370290 0.761012465949278 0.350251537786679 -0.0393336936355452 ENSG00000117500 TMED5
ENST00000483033 0.890343371540391 0.674865735994333 -0.0212525825550581 ENSG00000117500 TMED5
ENST00000479918 0.885976693058313 0.665815686384201 -0.0169182327876458 ENSG00000117500 TMED5
ENST00000370280 0.981788630112676 0.925244531773169 -0.00393804292668589 ENSG00000117500 TMED5
ENST00000343253 0.89615756677277 0.68984333203595 0.0177942030610668 ENSG00000122483 CCDC18
ENST00000334652 0.79972301657499 0.430171428700189 0.0429703854251615 ENSG00000122483 CCDC18
ENST00000557479 0.79972301657499 0.430171428700189 0.0429703854251615 ENSG00000122483 CCDC18
ENST00000338949 0.79972301657499 0.430171428700189 0.0429703854251615 ENSG00000122483 CCDC18
ENST00000401026 0.805538961842557 0.44162695163667 0.0420056405054929 ENSG00000122483 CCDC18
ENST00000370276 0.826617679744247 0.492703808401956 0.0399997892210763 ENSG00000122483 CCDC18
ENST00000413606 0.750810962297574 0.32176186635778 0.0593786739268793 ENSG00000223745 RP4-717I23.3
ENST00000457025 0.70672880810964 0.211267508905261 0.077028113817113 ENSG00000223745 RP4-717I23.3
ENST00000446528 0.658194475284581 0.129398416308306 0.0994199731407998 ENSG00000223745 RP4-717I23.3
ENST00000451302 0.784758307043028 0.397853458310999 0.047800365116361 ENSG00000223745 RP4-717I23.3
ENST00000455474 0.672983410219799 0.164684234680164 0.0878901070428397 ENSG00000223745 RP4-717I23.3
ENST00000447577 0.736710939257803 0.278810112684847 0.0632491476598067 ENSG00000223745 RP4-717I23.3
ENST00000429859 0.673516107542558 0.167342734346676 0.0879015517723129 ENSG00000223745 RP4-717I23.3
ENST00000450843 0.86218454608297 0.597582952888172 0.0336248096358177 ENSG00000223745 RP4-717I23.3
ENST00000421202 0.886818327004353 0.667198295687999 0.0283474866425014 ENSG00000223745 RP4-717I23.3
ENST00000411670 0.834730822830243 0.514216754204201 0.0425405491861972 ENSG00000223745 RP4-717I23.3
ENST00000370272 0.748929332362753 0.315069704924442 -0.0460150883832099 ENSG00000117505 DR1
ENST00000370267 0.872683431610816 0.629209609947579 -0.0237819735799035 ENSG00000117505 DR1
ENST00000260502 0.634936181782546 0.0709014795164958 0.106123858072701 ENSG00000137936 BCAR3
ENST00000370244 0.643625216955123 0.0818666526584506 0.101223041037128 ENSG00000137936 BCAR3
ENST00000370243 0.627149731201002 0.0559471815235341 0.112656903431571 ENSG00000137936 BCAR3
ENST00000436063 0.650940107381564 0.100376581787996 -0.0768167779286467 ENSG00000067334 DNTTIP2
ENST00000496535 0.754390996851518 0.328301291288989 -0.0585511905225267 ENSG00000067334 DNTTIP2
ENST00000359208 0.64578113203724 0.0894912159052841 -0.0795759583684848 ENSG00000067334 DNTTIP2
ENST00000460191 0.6439438137683 0.0828976058878821 -0.0830319182002533 ENSG00000067334 DNTTIP2
ENST00000496672 0.59082729655629 0.0317144304036154 -0.108352782759124 ENSG00000067334 DNTTIP2
ENST00000528680 0.589566604211344 0.0239999510817752 -0.128118001414766 ENSG00000067334 DNTTIP2
ENST00000370238 0.720511453608579 0.234812296624618 -0.0836781044996959 ENSG00000023909 GCLM
ENST00000467772 0.749993320645284 0.318523150637039 -0.063036993814692 ENSG00000023909 GCLM
ENST00000334047 0.633194034846117 0.0684074625472805 -0.143667013888811 ENSG00000117525 F3
ENST00000370207 0.632943401162152 0.0676744070961104 -0.144301818902158 ENSG00000117525 F3
ENST00000478217 0.741111387314866 0.293043386324751 -0.0866600463500477 ENSG00000117525 F3
ENST00000480356 0.661873046541052 0.142404273602957 -0.116990331878514 ENSG00000117525 F3
ENST00000482253 0.656396673652701 0.122385562247283 0.0909450795161655 ENSG00000117569 PTBP2
ENST00000609116 0.66842358251717 0.15246867331771 0.0806042135826117 ENSG00000117569 PTBP2
ENST00000370197 0.660065305426696 0.137083952424208 0.0858113427721716 ENSG00000117569 PTBP2
ENST00000370198 0.660065305426696 0.137083952424208 0.0858113427721716 ENSG00000117569 PTBP2
ENST00000476419 0.659777493700477 0.135409578033847 0.0886219693790475 ENSG00000117569 PTBP2
ENST00000426398 0.660065305426696 0.137083952424208 0.0858113427721716 ENSG00000117569 PTBP2
ENST00000394184 0.658849493600703 0.131190741448081 0.0892283430102538 ENSG00000117569 PTBP2
ENST00000541987 0.658194475284581 0.1294363395862 0.0903165672027167 ENSG00000117569 PTBP2
ENST00000459735 0.671284327554735 0.157553471082141 0.083717976502244 ENSG00000117569 PTBP2
ENST00000476783 0.683818605199588 0.18317034398467 0.0796493218444392 ENSG00000117569 PTBP2
ENST00000492905 0.683818605199588 0.18317034398467 0.0796493218444392 ENSG00000117569 PTBP2
ENST00000370192 0.591894744484969 0.0382243073135068 0.23276102592746 ENSG00000188641 DPYD
ENST00000422980 0.589566604211344 0.0251508608148964 0.244844784638345 ENSG00000232878 DPYD-AS1
ENST00000423006 0.591894744484969 0.0370201781100709 0.251781485310996 ENSG00000188641 DPYD
ENST00000306031 0.591798848920116 0.0340757279308753 0.25826362130294 ENSG00000188641 DPYD
ENST00000370155 0.997031141690541 0.980279598504015 0.00133755057203793 ENSG00000117620 SLC35A3
ENST00000465289 0.991741499241609 0.957715572029829 -0.00276364084086214 ENSG00000117620 SLC35A3
ENST00000533028 0.985410700679096 0.939093423243123 -0.00401363226736308 ENSG00000117620 SLC35A3
ENST00000370152 0.896376897714031 0.690557866232221 0.013028677131611 ENSG00000156875 HIAT1
ENST00000432294 0.954974391226085 0.843928749140341 -0.00700047608989347 ENSG00000241073 RP4-714D9.2
ENST00000370141 0.683576922855319 0.182936850303255 -0.0886222301920921 ENSG00000122435 TRMT13
ENST00000370128 0.914292493102972 0.734161356610803 -0.0204614992128468 ENSG00000137996 RTCA
ENST00000542213 0.774103016856269 0.37826979322699 0.0625113934118423 ENSG00000079335 CDC14A
ENST00000455467 0.755039556291475 0.332100867846108 0.0721964091796047 ENSG00000079335 CDC14A
ENST00000370125 0.857445426557483 0.584593751718646 0.0343471748416198 ENSG00000079335 CDC14A
ENST00000361544 0.772305631650364 0.375524233196781 0.0627594146706237 ENSG00000079335 CDC14A
ENST00000370124 0.777085400740345 0.383880937001705 0.0628896547333518 ENSG00000079335 CDC14A
ENST00000336454 0.855746154996491 0.579647387483583 0.0348199614506186 ENSG00000079335 CDC14A
ENST00000544534 0.865904101727948 0.610486748497472 0.0333404943523348 ENSG00000079335 CDC14A
ENST00000370112 0.995425894481401 0.972776754960061 -0.0017115420969197 ENSG00000162695 SLC30A7
ENST00000357650 0.833999266932506 0.510901368938974 0.0412560609885596 ENSG00000162695 SLC30A7
ENST00000370105 0.751968939188521 0.324321985865298 -0.0614387251207601 ENSG00000117543 DPH5
ENST00000488789 0.749681924734095 0.318333851306312 -0.0617841115361442 ENSG00000117543 DPH5
ENST00000453011 0.892579591248807 0.679367874431064 -0.0310595742933214 ENSG00000233184 RP11-421L21.3
ENST00000446527 0.902483036845641 0.70618573163986 -0.0267081909916053 ENSG00000233184 RP11-421L21.3
ENST00000305352 0.652863420518233 0.103837053236053 -0.0791132736348139 ENSG00000170989 S1PR1
ENST00000370056 0.653634241606584 0.109597883310969 0.162785827194377 ENSG00000134215 VAV3
ENST00000527011 0.652232605794225 0.102660516487299 0.166519558105902 ENSG00000134215 VAV3
ENST00000469325 0.658849493600703 0.131291926584155 0.173812326453889 ENSG00000134215 VAV3
ENST00000371846 0.655295747928332 0.119198167896835 0.178447490440151 ENSG00000134215 VAV3
ENST00000490388 0.655295747928332 0.119198167896835 0.178447490440151 ENSG00000134215 VAV3
ENST00000565488 0.650182896006843 0.0978174179245399 0.138463381258751 ENSG00000085491 SLC25A24
ENST00000264128 0.650182896006843 0.0977514859543635 0.138809771408981 ENSG00000085491 SLC25A24
ENST00000370041 0.6439438137683 0.0838795070883108 0.141916481949299 ENSG00000085491 SLC25A24
ENST00000405454 0.589566604211344 0.0281624555476031 0.269017959065257 ENSG00000162636 FAM102B
ENST00000370035 0.589566604211344 0.0268403615476458 0.272007804674153 ENSG00000162636 FAM102B
ENST00000370025 0.653634241606584 0.108334007590642 -0.0839327982407889 ENSG00000134186 PRPF38B
ENST00000370022 0.598995679787529 0.0437917449175918 -0.108085660266085 ENSG00000134186 PRPF38B
ENST00000467302 0.598995679787529 0.0437917449175918 -0.108085660266085 ENSG00000134186 PRPF38B
ENST00000370021 0.653634241606584 0.10768708224554 -0.0840955992443649 ENSG00000134186 PRPF38B
ENST00000370008 0.885870754479678 0.664956461790642 0.0226414091897343 ENSG00000116266 STXBP3
ENST00000357393 0.992860767281432 0.960636031525059 -0.00265728636648502 ENSG00000162641 AKNAD1
ENST00000356970 0.984610069779156 0.935526037060712 -0.00469392816420363 ENSG00000121940 CLCC1
ENST00000369971 0.984610069779156 0.935526037060712 -0.00469392816420363 ENSG00000121940 CLCC1
ENST00000415331 0.984610069779156 0.935526037060712 -0.00469392816420363 ENSG00000121940 CLCC1
ENST00000369976 0.99469865394862 0.969957203851441 0.00220484401722604 ENSG00000121940 CLCC1
ENST00000461096 0.667468786452133 0.149732428745255 -0.0918599603051943 ENSG00000197780 TAF13
ENST00000338366 0.651805880281905 0.102120421687452 -0.104298232801199 ENSG00000197780 TAF13
ENST00000338272 0.749287719922317 0.317456648182874 -0.0514191050542967 ENSG00000215717 TMEM167B
ENST00000602755 0.632943401162152 0.0677701300772414 -0.164667270170823 ENSG00000270066 SCARNA2
ENST00000458748 0.632943401162152 0.0677825222567031 -0.164661378544401 ENSG00000270066 SCARNA2
ENST00000234677 0.648499637668963 0.0921931435737868 -0.0801908279098665 ENSG00000031698 SARS
ENST00000477544 0.598995679787529 0.0429443963307101 -0.0966038327720528 ENSG00000031698 SARS
ENST00000369923 0.648499637668963 0.0918630050457253 -0.0802949714312894 ENSG00000031698 SARS
ENST00000271308 0.643625216955123 0.082196479815866 -0.0675526483035673 ENSG00000143106 PSMA5
ENST00000538610 0.639910995810263 0.07720956849823 -0.0683422008125714 ENSG00000143106 PSMA5
ENST00000490870 0.628786584492847 0.0610334103696287 -0.0741959595706035 ENSG00000143106 PSMA5
ENST00000477897 0.591798848920116 0.033465640433769 -0.120830594024989 ENSG00000143106 PSMA5
ENST00000484563 0.731514144872015 0.256731940905017 -0.0516474797345408 ENSG00000143106 PSMA5
ENST00000491287 0.589566604211344 0.00786117378845458 -0.139003771880347 ENSG00000143106 PSMA5
ENST00000369851 0.79327660177371 0.418340069271122 0.0331210282349098 ENSG00000065135 GNAI3
ENST00000344188 0.994208896746305 0.966531909380473 -0.0028648364623861 ENSG00000184371 CSF1
ENST00000329608 0.984070625909578 0.932923815355112 -0.00544743540999729 ENSG00000184371 CSF1
ENST00000369799 0.727264240910331 0.244487557638552 -0.0464748742864105 ENSG00000168710 AHCYL1
ENST00000475081 0.982109058706231 0.927377051107769 0.00468571240319457 ENSG00000168710 AHCYL1
ENST00000359172 0.738978124972248 0.287322173843222 -0.0496795504787948 ENSG00000168710 AHCYL1
ENST00000393614 0.746386620428354 0.30692852259769 -0.0498453182522584 ENSG00000168710 AHCYL1
ENST00000369796 0.991741499241609 0.95792951384871 -0.00231404493839799 ENSG00000143093 STRIP1
ENST00000369795 0.987805802437565 0.945803521209696 -0.00299018495715792 ENSG00000143093 STRIP1
ENST00000485775 0.987805802437565 0.945803521209696 -0.00299018495715792 ENSG00000143093 STRIP1
ENST00000473429 0.972400399077497 0.89756257058139 -0.00579870357109217 ENSG00000143093 STRIP1
ENST00000369784 0.652232605794225 0.102963427305323 -0.0878886497293171 ENSG00000162775 RBM15
ENST00000487146 0.655295747928332 0.117757092416948 -0.0843054276988797 ENSG00000162775 RBM15
ENST00000590413 0.648499637668963 0.0913300594176743 -0.104890950468139 ENSG00000224699 LAMTOR5-AS1
ENST00000474861 0.628786584492847 0.0586241932802403 -0.122820865208235 ENSG00000134248 LAMTOR5
ENST00000464240 0.628786584492847 0.0586241932802403 -0.122820865208235 ENSG00000134248 LAMTOR5
ENST00000483260 0.628786584492847 0.0586241932802403 -0.122820865208235 ENSG00000134248 LAMTOR5
ENST00000602318 0.628786584492847 0.0586241932802403 -0.122820865208235 ENSG00000134248 LAMTOR5
ENST00000256644 0.628786584492847 0.059679543739851 -0.122195252190173 ENSG00000134248 LAMTOR5
ENST00000602858 0.617174737614131 0.0519703988699144 -0.124658608166415 ENSG00000134248 LAMTOR5
ENST00000531779 0.6439438137683 0.0855039798045349 -0.116804157399475 ENSG00000134248 LAMTOR5
ENST00000566942 0.959810984759387 0.859247566416759 -0.0133819901480824 ENSG00000259834 RP11-284N8.3
ENST00000369769 0.99752051665301 0.981823369712173 0.00130549806466876 ENSG00000177272 KCNA3
ENST00000429072 0.80455835980761 0.439063379569497 0.026124256693959 ENSG00000143119 CD53
ENST00000271324 0.818291946250138 0.474062596971486 0.0245710616519615 ENSG00000143119 CD53
ENST00000471220 0.783267851182015 0.393869506503389 0.0396181955879401 ENSG00000143119 CD53
ENST00000476408 0.826349821157979 0.492140355006465 0.0238681548150806 ENSG00000143119 CD53
ENST00000497404 0.876967899543253 0.640280218465197 0.0177856287429428 ENSG00000143119 CD53
ENST00000464329 0.930689082032731 0.774830590299984 -0.0125377157269374 ENSG00000143119 CD53
ENST00000369763 0.955332449346972 0.84454438244696 0.0101006741233635 ENSG00000121931 LRIF1
ENST00000485275 0.955828943607339 0.846045480739114 0.0100567213798938 ENSG00000121931 LRIF1
ENST00000484310 0.847263150662566 0.551877861867591 0.039418658074731 ENSG00000156171 DRAM2
ENST00000286692 0.85006092004903 0.562552274420926 0.0383030776201056 ENSG00000156171 DRAM2
ENST00000539140 0.844166411647246 0.541376201087833 0.040396476321057 ENSG00000156171 DRAM2
ENST00000496430 0.84645440502702 0.549135249150741 0.0397945126044715 ENSG00000156171 DRAM2
ENST00000498239 0.84645440502702 0.548701081971613 0.0349026577511775 ENSG00000134255 CEPT1
ENST00000545121 0.847490956955867 0.552289023543443 0.0342145648243868 ENSG00000134255 CEPT1
ENST00000357172 0.852549336381958 0.569100697156453 0.0328830223084244 ENSG00000134255 CEPT1
ENST00000460443 0.751361555938571 0.323630922882557 0.0578208781706398 ENSG00000134255 CEPT1
ENST00000478042 0.839530511983674 0.528835971452609 0.0366507641754938 ENSG00000134255 CEPT1
ENST00000473474 0.863610395551792 0.600067276013457 0.0368489642500326 ENSG00000134255 CEPT1
ENST00000357640 0.945521213221802 0.818986119569437 0.00770146372572248 ENSG00000162777 DENND2D
ENST00000369752 0.967789633493 0.883977975720064 0.00485053414969482 ENSG00000162777 DENND2D
ENST00000473682 0.856196666371999 0.580931068821295 -0.0248237681455349 ENSG00000162777 DENND2D
ENST00000463713 0.771272232215281 0.372317026868801 -0.0392527894803324 ENSG00000162777 DENND2D
ENST00000369722 0.830834571659348 0.503141429211254 -0.0330235512228336 ENSG00000116459 ATP5F1
ENST00000369721 0.869930909042774 0.620335786596922 -0.0244872905288508 ENSG00000116459 ATP5F1
ENST00000483994 0.832406170562582 0.50753885628643 -0.0328378878658295 ENSG00000116459 ATP5F1
ENST00000468818 0.870816813834441 0.624275981727749 -0.0242262083013019 ENSG00000116459 ATP5F1
ENST00000464154 0.851447522668128 0.565274306027622 -0.0286104092493353 ENSG00000116459 ATP5F1
ENST00000356415 0.826930685729813 0.493258164260052 0.0340561705312252 ENSG00000116473 RAP1A
ENST00000433097 0.768296675432817 0.365876057758185 0.053507540906141 ENSG00000116473 RAP1A
ENST00000369709 0.785674855816327 0.402626822899972 0.0413538172505178 ENSG00000116473 RAP1A
ENST00000436150 0.801791454837678 0.433691017501424 0.0389621523390827 ENSG00000116473 RAP1A
ENST00000545460 0.766546423769901 0.361349941388018 0.0485870670211489 ENSG00000116473 RAP1A
ENST00000494982 0.806945911782239 0.446955464094164 0.0376833259602095 ENSG00000116473 RAP1A
ENST00000527570 0.935602545524725 0.791048475444034 -0.00966204230560319 ENSG00000197852 FAM212B
ENST00000263168 0.892763627508208 0.681621122583917 -0.0127066069644835 ENSG00000116489 CAPZA1
ENST00000485542 0.834730822830243 0.51390451314047 0.0332063147303592 ENSG00000116489 CAPZA1
ENST00000476936 0.995207530889273 0.971420926929358 0.00120382002539962 ENSG00000116489 CAPZA1
ENST00000498626 0.88543291928975 0.663270113470401 0.0164014447773292 ENSG00000116489 CAPZA1
ENST00000466066 0.943079204679366 0.812461068244142 -0.0115675146692238 ENSG00000116489 CAPZA1
ENST00000476820 0.813785695590794 0.461935831771575 -0.0472512177252403 ENSG00000116489 CAPZA1
ENST00000413052 0.785674855816327 0.402632704564778 0.0411433193305373 ENSG00000155363 MOV10
ENST00000369645 0.785508707401586 0.40099949762227 0.0412697611174476 ENSG00000155363 MOV10
ENST00000544796 0.893585433478446 0.683532008631131 0.0258474025192433 ENSG00000155363 MOV10
ENST00000369644 0.788116475376366 0.409761392988595 0.0404215487809981 ENSG00000155363 MOV10
ENST00000496577 0.788228437231209 0.410016913604607 0.0404142038753432 ENSG00000155363 MOV10
ENST00000475429 0.811409286666478 0.456444094443037 0.0415976809745132 ENSG00000155363 MOV10
ENST00000468624 0.786298117149985 0.405889588288052 0.0407475094341167 ENSG00000155363 MOV10
ENST00000465579 0.893516901984501 0.683186971476519 0.0253588497759094 ENSG00000155363 MOV10
ENST00000357443 0.785508707401586 0.401324898285206 0.0411901901635089 ENSG00000155363 MOV10
ENST00000421943 0.859147377828075 0.591352899228692 0.0332768089870134 ENSG00000225075 RP11-426L16.3
ENST00000471160 0.95726181931006 0.850674256492683 0.0120145919941801 ENSG00000155363 MOV10
ENST00000490413 0.844166411647246 0.541437371543653 0.034627413146399 ENSG00000155363 MOV10
ENST00000369626 0.883316498362331 0.657025632409682 -0.0276056845661871 ENSG00000155380 SLC16A1
ENST00000538576 0.877831239087898 0.641548593141086 -0.0288737780740772 ENSG00000155380 SLC16A1
ENST00000435800 0.903036894711661 0.707391392116471 0.0255095180905433 ENSG00000226419 SLC16A1-AS1
ENST00000361127 0.705472206420685 0.209769572790729 0.0665305750968174 ENSG00000198799 LRIG2
ENST00000369596 0.983375820561856 0.930789318502034 0.00451309833914299 ENSG00000116793 PHTF1
ENST00000393357 0.983375820561856 0.930789318502034 0.00451309833914299 ENSG00000116793 PHTF1
ENST00000369604 0.998281067013675 0.99021171717722 -0.000634211348130791 ENSG00000116793 PHTF1
ENST00000369600 0.999058450524854 0.997047373707546 -0.000191167261507973 ENSG00000116793 PHTF1
ENST00000369598 0.999058450524854 0.997089499472071 -0.000188418146990468 ENSG00000116793 PHTF1
ENST00000357783 0.973617973375625 0.900910079479055 0.00652315660579987 ENSG00000116793 PHTF1
ENST00000261441 0.878353330760795 0.64273994586377 -0.0231268645279629 ENSG00000081019 RSBN1
ENST00000476412 0.838137722261113 0.525729303830857 -0.0320154979565424 ENSG00000081019 RSBN1
ENST00000460620 0.976341146958634 0.908581986618761 -0.00705042895183357 ENSG00000134242 PTPN22
ENST00000359785 0.976341146958634 0.908581986618761 -0.00705042895183357 ENSG00000134242 PTPN22
ENST00000528414 0.976341146958634 0.908581986618761 -0.00705042895183357 ENSG00000134242 PTPN22
ENST00000538253 0.998565614297484 0.992797676270548 -0.000564346862203913 ENSG00000134242 PTPN22
ENST00000532224 0.998565614297484 0.992797676270548 -0.000564346862203913 ENSG00000134242 PTPN22
ENST00000420377 0.997647416450529 0.9846305501989 -0.00119902283427426 ENSG00000134242 PTPN22
ENST00000525799 0.996010398208368 0.974784413310923 -0.00196950002099339 ENSG00000134242 PTPN22
ENST00000484147 0.941074840248053 0.806206765300821 -0.0162314504622035 ENSG00000134242 PTPN22
ENST00000426820 0.848775353976707 0.556818862894556 0.0234699951745618 ENSG00000163349 HIPK1
ENST00000369559 0.856454781435218 0.583062775680656 0.0225168977105042 ENSG00000163349 HIPK1
ENST00000369554 0.995576975787227 0.973354725373554 0.00133234476048067 ENSG00000163349 HIPK1
ENST00000369558 0.993835214122787 0.964063139937017 0.00180674353130694 ENSG00000163349 HIPK1
ENST00000369561 0.864670784474238 0.604792534612843 0.021189445801229 ENSG00000163349 HIPK1
ENST00000369555 0.866265394286404 0.611455378862221 0.0201451079666158 ENSG00000163349 HIPK1
ENST00000340480 0.961241302107719 0.863778543786445 -0.00823248507541994 ENSG00000163349 HIPK1
ENST00000369553 0.936714786302856 0.795198785268812 0.013605199952533 ENSG00000163349 HIPK1
ENST00000406344 0.977595315603172 0.912049495942993 -0.00529545157912695 ENSG00000163349 HIPK1
ENST00000361587 0.92919839408671 0.770406706875274 -0.0148498623593572 ENSG00000163349 HIPK1
ENST00000358465 0.628786584492847 0.0613879195451522 0.0865315208204746 ENSG00000197323 TRIM33
ENST00000369543 0.589566604211344 0.00895358967089446 0.130731819754092 ENSG00000197323 TRIM33
ENST00000448034 0.589566604211344 0.0080696000360345 0.125335411616845 ENSG00000197323 TRIM33
ENST00000450349 0.589566604211344 0.00759838818107007 0.126179871975505 ENSG00000197323 TRIM33
ENST00000369541 0.67276398363258 0.163924376414708 -0.076568354220131 ENSG00000116752 BCAS2
ENST00000369535 0.750984724246086 0.322607639997492 -0.0499282695679562 ENSG00000213281 NRAS
ENST00000339438 0.759930479696586 0.345508893235271 -0.0342460940914761 ENSG00000009307 CSDE1
ENST00000438362 0.774835855821445 0.379998387653193 -0.0332048793785341 ENSG00000009307 CSDE1
ENST00000358528 0.759930479696586 0.345508893235271 -0.0342460940914761 ENSG00000009307 CSDE1
ENST00000261443 0.758133276934004 0.342550870914812 -0.034447358620975 ENSG00000009307 CSDE1
ENST00000530886 0.758965493595632 0.343683940635396 -0.0344544427460597 ENSG00000009307 CSDE1
ENST00000369530 0.759930479696586 0.34573950225808 -0.0342839074809261 ENSG00000009307 CSDE1
ENST00000483407 0.775395584936845 0.380933884540577 0.0442111420606788 ENSG00000009307 CSDE1
ENST00000534699 0.771902115274504 0.37416313531756 -0.0321927547537938 ENSG00000009307 CSDE1
ENST00000483030 0.806932626031311 0.446501491622835 -0.0369246829748522 ENSG00000009307 CSDE1
ENST00000530784 0.99706234802952 0.980591785045868 0.00126171810730141 ENSG00000009307 CSDE1
ENST00000529046 0.685374337673014 0.184993323873501 -0.0499098549229201 ENSG00000009307 CSDE1
ENST00000525132 0.64315485925827 0.080724104632125 -0.0679567618043499 ENSG00000009307 CSDE1
ENST00000534389 0.792199811425511 0.416651495001151 -0.037978986754257 ENSG00000009307 CSDE1
ENST00000525878 0.589566604211344 0.0202344427126134 -0.0977142905869992 ENSG00000009307 CSDE1
ENST00000525970 0.589566604211344 0.0195009134069324 -0.0968959308828862 ENSG00000009307 CSDE1
ENST00000533818 0.589566604211344 0.00298577006997893 -0.133007502056326 ENSG00000009307 CSDE1
ENST00000524652 0.589566604211344 0.00173284223224591 -0.145023012786835 ENSG00000009307 CSDE1
ENST00000418797 0.918381666828997 0.742236200327157 0.0193068159362104 ENSG00000163399 ATP1A1
ENST00000295598 0.958332259209377 0.854854624612171 -0.00856099367700136 ENSG00000163399 ATP1A1
ENST00000488733 0.84345123917943 0.539789083402693 0.0356402313744277 ENSG00000163399 ATP1A1
ENST00000537345 0.967733651260129 0.883855055355306 -0.00680357133934997 ENSG00000163399 ATP1A1
ENST00000369494 0.866708390851242 0.61306927903198 0.034756517318688 ENSG00000163399 ATP1A1
ENST00000369496 0.971265117237489 0.89407734329068 -0.00652476232386191 ENSG00000163399 ATP1A1
ENST00000463382 0.85006092004903 0.562595080380594 0.0425550933130866 ENSG00000163399 ATP1A1
ENST00000491156 0.920456236682082 0.746955734569494 -0.0204292824112833 ENSG00000163399 ATP1A1
ENST00000608511 0.855125521015366 0.5771850603358 -0.0234115897398287 ENSG00000203865 ATP1A1OS
ENST00000493908 0.993033133491637 0.961975076774356 0.00224785413511508 ENSG00000203865 ATP1A1OS
ENST00000440951 0.918051984041835 0.741418437661364 0.0156137266076474 ENSG00000163399 ATP1A1
ENST00000456414 0.857656851331399 0.585404039066308 -0.0379604437727513 ENSG00000224950 RP5-1086K13.1
ENST00000369489 0.956330788058344 0.847434610935573 -0.00845584746306588 ENSG00000116815 CD58
ENST00000464088 0.960483896687737 0.861470464018002 -0.00769788883473402 ENSG00000116815 CD58
ENST00000457047 0.967518317299924 0.883281497607736 -0.00726783875683396 ENSG00000116815 CD58
ENST00000526981 0.890343371540391 0.674814172278966 -0.020599392511795 ENSG00000116815 CD58
ENST00000369487 0.993835214122787 0.963666251662957 -0.00229705761142819 ENSG00000116815 CD58
ENST00000369483 0.943513624606311 0.813373520759126 -0.0192971094654252 ENSG00000143061 IGSF3
ENST00000369486 0.943513624606311 0.813373520759126 -0.0192971094654252 ENSG00000143061 IGSF3
ENST00000318837 0.970715383313379 0.892503925607167 0.0115323154225139 ENSG00000143061 IGSF3
ENST00000369478 0.591798848920116 0.0329286474353959 -0.100590393951072 ENSG00000116824 CD2
ENST00000369477 0.589566604211344 0.0127617413420901 -0.127365965178187 ENSG00000116824 CD2
ENST00000369466 0.6439438137683 0.0862762617801195 -0.0988717196163388 ENSG00000116830 TTF2
ENST00000356554 0.849684269047458 0.561147566303658 0.0340035090787326 ENSG00000198162 MAN1A2
ENST00000449370 0.820070501431634 0.478893840085606 0.0544131988458658 ENSG00000198162 MAN1A2
ENST00000369448 0.774835855821445 0.379894020353304 0.0516806904612762 ENSG00000183508 FAM46C
ENST00000369443 0.661271417290966 0.138229273010516 0.0772720933621165 ENSG00000196505 GDAP2
ENST00000349139 0.909335462690612 0.721498210186929 -0.0227030396109048 ENSG00000065183 WDR3
ENST00000369426 0.993835214122787 0.963637152588279 0.00310119927154744 ENSG00000116874 WARS2
ENST00000235521 0.996049823622706 0.975127096159823 0.002121651090245 ENSG00000116874 WARS2
ENST00000537870 0.957782544765062 0.852936633283229 0.0135885715566032 ENSG00000116874 WARS2
ENST00000413531 0.999375422023616 0.998625779962472 0.000133796003341837 ENSG00000231365 RP11-418J17.1
ENST00000418015 0.984070625909578 0.932914503475097 -0.00636034864973192 ENSG00000231365 RP11-418J17.1
ENST00000421812 0.737464507071922 0.283062878491405 -0.0655099443733556 ENSG00000143067 ZNF697
ENST00000256646 0.807483639915399 0.447991111718085 0.0315541272660259 ENSG00000134250 NOTCH2
ENST00000479412 0.764865699373469 0.357269506452137 0.0504204277401162 ENSG00000134250 NOTCH2
ENST00000602566 0.762012433601293 0.352196143181624 0.0639828115997672 ENSG00000134250 NOTCH2
ENST00000489731 0.768296675432817 0.366510802311034 0.0645646823043055 ENSG00000134250 NOTCH2
ENST00000445753 0.829369488115066 0.499035426719871 0.0474234048961447 ENSG00000223804 RP6-206I17.1
ENST00000467933 0.589566604211344 0.00660603889918395 0.27915033777869 ENSG00000196369 SRGAP2B
ENST00000491897 0.589566604211344 0.00545950150181696 0.285662105237119 ENSG00000196369 SRGAP2B
ENST00000538264 0.929925277941893 0.773298338197729 0.0182037829151151 ENSG00000231360 AL592284.1
ENST00000430014 0.892763627508208 0.681659892743438 0.0261862457517917 ENSG00000236943 RP11-640M9.1
ENST00000437785 0.882172669671071 0.653914500326515 0.0289812125612104 ENSG00000236943 RP11-640M9.1
ENST00000411760 0.909335462690612 0.720683795013463 0.0232097521932233 ENSG00000236943 RP11-640M9.1
ENST00000442509 0.896879724900688 0.691665104699734 0.0254880450311056 ENSG00000236943 RP11-640M9.1
ENST00000414344 0.897456878508451 0.692815151059561 0.025918607048503 ENSG00000236943 RP11-640M9.1
ENST00000426786 0.854479148414481 0.57509309907621 0.0361248945006861 ENSG00000236943 RP11-640M9.1
ENST00000435404 0.966647232770728 0.880778612697089 -0.0108555572876097 ENSG00000236943 RP11-640M9.1
ENST00000411941 0.987404649608821 0.944675472929404 -0.004874634519002 ENSG00000236943 RP11-640M9.1
ENST00000429694 0.638044057249928 0.0734004064368783 -0.0829007902482932 ENSG00000225241 RP11-640M9.2
ENST00000421407 0.637372006941697 0.0725803969995952 -0.0831639317279389 ENSG00000225241 RP11-640M9.2
ENST00000447534 0.638089705101485 0.074764751111881 -0.08107787884894 ENSG00000225241 RP11-640M9.2
ENST00000439352 0.589566604211344 0.0275924531593849 -0.101411675290448 ENSG00000225241 RP11-640M9.2
ENST00000428365 0.598995679787529 0.0422787072634468 -0.090713890825006 ENSG00000225241 RP11-640M9.2
ENST00000449960 0.642227117149681 0.078213083114075 -0.0828543231366112 ENSG00000225241 RP11-640M9.2
ENST00000419820 0.659777493700477 0.134057311704077 -0.0745343388244892 ENSG00000225241 RP11-640M9.2
ENST00000423405 0.653634241606584 0.114996812343968 -0.0783176897041129 ENSG00000225241 RP11-640M9.2
ENST00000448227 0.746488638549539 0.30745970715593 -0.0555978943045616 ENSG00000225241 RP11-640M9.2
ENST00000437451 0.755813535307469 0.335163032347745 -0.0502699053512898 ENSG00000225241 RP11-640M9.2
ENST00000437133 0.654546261403306 0.116526952234017 -0.0778900449926861 ENSG00000225241 RP11-640M9.2
ENST00000446541 0.659058695058953 0.131759018190301 -0.0759749549534426 ENSG00000225241 RP11-640M9.2
ENST00000428366 0.65879174004831 0.130619669403369 -0.080478787033653 ENSG00000225241 RP11-640M9.2
ENST00000448172 0.638044057249928 0.0733300792761641 -0.0948623991839755 ENSG00000225241 RP11-640M9.2
ENST00000334866 0.638089705101485 0.0746568845686628 -0.0871335734958808 ENSG00000225241 RP11-640M9.2
ENST00000589820 0.639906785525266 0.0759182585038402 -0.0867781589257488 ENSG00000225241 RP11-640M9.2
ENST00000427261 0.871120732243514 0.625068521578464 -0.0250785221503093 ENSG00000225241 RP11-640M9.2
ENST00000338347 0.731514144872015 0.256305871651155 -0.0561270688955559 ENSG00000168614 NBPF9
ENST00000440491 0.731514144872015 0.256305871651155 -0.0561270688955559 ENSG00000168614 NBPF9
ENST00000491652 0.731514144872015 0.256258540995061 -0.0561284368419808 ENSG00000168614 NBPF9
ENST00000375552 0.731514144872015 0.254226461785216 -0.0563324598991583 ENSG00000168614 NBPF9
ENST00000496755 0.731514144872015 0.256258540995061 -0.0561284368419808 ENSG00000168614 NBPF9
ENST00000468645 0.731514144872015 0.256258540995061 -0.0561284368419808 ENSG00000168614 NBPF9
ENST00000281815 0.731514144872015 0.255279444425356 -0.0563697880392956 ENSG00000168614 NBPF9
ENST00000488888 0.939439156914003 0.802453564685134 -0.0140024519630543 ENSG00000168614 NBPF9
ENST00000473761 0.672680964225942 0.161084007490296 -0.0733638369511684 ENSG00000168614 NBPF9
ENST00000531417 0.663399718216153 0.144870402931161 0.0891028740631222 ENSG00000178104 PDE4DIP
ENST00000525630 0.633194034846117 0.0679853746376859 0.110145985449255 ENSG00000178104 PDE4DIP
ENST00000460027 0.659777493700477 0.135250718049711 0.0921470389573232 ENSG00000178104 PDE4DIP
ENST00000524688 0.649455885812555 0.096004337209778 0.108577075369532 ENSG00000178104 PDE4DIP
ENST00000313382 0.661271417290966 0.1383752424565 0.0877190780483508 ENSG00000178104 PDE4DIP
ENST00000524974 0.716527169302045 0.226585822614011 0.0637321736240376 ENSG00000178104 PDE4DIP
ENST00000369354 0.655295747928332 0.117634937325528 0.0948425329477335 ENSG00000178104 PDE4DIP
ENST00000369356 0.655295747928332 0.118778626480072 0.0945060656269527 ENSG00000178104 PDE4DIP
ENST00000369359 0.659777493700477 0.135241955090842 0.0887662613418333 ENSG00000178104 PDE4DIP
ENST00000530740 0.659777493700477 0.135241955090842 0.0887662613418333 ENSG00000178104 PDE4DIP
ENST00000530062 0.72547823960691 0.242396554602699 0.0604824154905087 ENSG00000178104 PDE4DIP
ENST00000530130 0.659777493700477 0.136577452893148 0.0844256968696552 ENSG00000178104 PDE4DIP
ENST00000526664 0.680141271254689 0.178485512276975 0.0803345010580599 ENSG00000178104 PDE4DIP
ENST00000479369 0.717051188680309 0.227461037524093 0.0693926937592285 ENSG00000178104 PDE4DIP
ENST00000525886 0.708890434538055 0.213930156173708 0.0620277952539077 ENSG00000178104 PDE4DIP
ENST00000467859 0.698957813524707 0.201410688158988 0.0663194474783492 ENSG00000178104 PDE4DIP
ENST00000369349 0.65788172013567 0.127917270939913 0.0984938632357188 ENSG00000178104 PDE4DIP
ENST00000491426 0.758321211491727 0.343060523178409 0.0533005111040941 ENSG00000178104 PDE4DIP
ENST00000369351 0.658194475284581 0.128767379647269 0.0983128677445433 ENSG00000178104 PDE4DIP
ENST00000313431 0.740820874394804 0.291825675318535 0.0547364651510176 ENSG00000178104 PDE4DIP
ENST00000533963 0.734358812633457 0.268021801676807 0.0610386670735182 ENSG00000178104 PDE4DIP
ENST00000529945 0.748849684565111 0.314660627648861 0.0527891486388171 ENSG00000178104 PDE4DIP
ENST00000479408 0.78715348447744 0.40819138171579 0.0433058728502139 ENSG00000178104 PDE4DIP
ENST00000496263 0.697819926173665 0.199865248202975 0.0740189027603117 ENSG00000178104 PDE4DIP
ENST00000532801 0.666390499034378 0.14817121270968 0.0963821140364918 ENSG00000178104 PDE4DIP
ENST00000496572 0.658288867062578 0.129653871584576 0.115449472212779 ENSG00000178104 PDE4DIP
ENST00000530078 0.672680964225942 0.161166316746043 0.0940418330699343 ENSG00000178104 PDE4DIP
ENST00000497529 0.672680964225942 0.16057446487663 0.0940892783641227 ENSG00000178104 PDE4DIP
ENST00000533845 0.657706649342877 0.124889644186463 0.120093207645788 ENSG00000178104 PDE4DIP
ENST00000534536 0.65788172013567 0.127295756362348 0.119202878293616 ENSG00000178104 PDE4DIP
ENST00000369347 0.65913976219876 0.132068715765112 0.119075206827721 ENSG00000178104 PDE4DIP
ENST00000369348 0.671819025821423 0.159147251199495 0.0952543076781739 ENSG00000178104 PDE4DIP
ENST00000527063 0.671819025821423 0.159010586130535 0.0953023711069228 ENSG00000178104 PDE4DIP
ENST00000477941 0.806517540039005 0.445827893555116 0.0469005885356401 ENSG00000178104 PDE4DIP
ENST00000528129 0.659155948559163 0.132138839293384 0.118786635426937 ENSG00000178104 PDE4DIP
ENST00000526445 0.659058695058953 0.13166360517605 0.119247339512038 ENSG00000178104 PDE4DIP
ENST00000530472 0.659777493700477 0.133408213234187 0.119198474992536 ENSG00000178104 PDE4DIP
ENST00000464103 0.659777493700477 0.135709659032165 0.118324897420405 ENSG00000178104 PDE4DIP
ENST00000532803 0.673256421963485 0.165274519970672 0.0937668592572884 ENSG00000178104 PDE4DIP
ENST00000533163 0.673256421963485 0.165235889138867 0.0937771708060554 ENSG00000178104 PDE4DIP
ENST00000528552 0.672032540848551 0.159250386743961 0.0953462952478884 ENSG00000178104 PDE4DIP
ENST00000533259 0.673685686969619 0.167747029282292 0.0934306976433815 ENSG00000178104 PDE4DIP
ENST00000530822 0.672680964225942 0.160161979192985 0.0959852287598092 ENSG00000178104 PDE4DIP
ENST00000531369 0.661358632012279 0.139607316363064 0.10515761465048 ENSG00000178104 PDE4DIP
ENST00000533396 0.672680964225942 0.161738192287465 0.0948780839236887 ENSG00000178104 PDE4DIP
ENST00000596396 0.767287134087095 0.36312651810164 0.0867503025164878 ENSG00000268172 AL590452.1
ENST00000493130 0.779864853435507 0.388631310763188 0.0504069227515177 ENSG00000178104 PDE4DIP
ENST00000478649 0.784647555419293 0.397039978967036 0.048678247851214 ENSG00000178104 PDE4DIP
ENST00000485062 0.796173655826748 0.424154450749989 0.0451270810794011 ENSG00000178104 PDE4DIP
ENST00000530940 0.797586582257138 0.426561030370837 0.0449367145357369 ENSG00000178104 PDE4DIP
ENST00000526359 0.760485687844774 0.347799880499889 0.0526366488499758 ENSG00000178104 PDE4DIP
ENST00000528661 0.75699059586534 0.337862153356737 0.0541836725718289 ENSG00000178104 PDE4DIP
ENST00000453618 0.686625877939312 0.186900700186855 -0.0522989437859604 ENSG00000223380 SEC22B
ENST00000500203 0.628786584492847 0.0595904552353494 -0.0829828434992998 ENSG00000223380 SEC22B
ENST00000362074 0.672983410219799 0.164736983760984 0.0905236698163286 ENSG00000213240 NOTCH2NL
ENST00000344859 0.746182826656341 0.306778562119726 0.0583721150804122 ENSG00000213240 NOTCH2NL
ENST00000468030 0.736566377461005 0.278720061252554 0.0577642294289065 ENSG00000255168 RP11-458D21.5
ENST00000369340 0.694041498248757 0.196927481113839 0.0802847587396415 ENSG00000213240 NOTCH2NL
ENST00000369339 0.848775353976707 0.556873895510833 0.0266451848292703 ENSG00000163386 NBPF10
ENST00000479995 0.839041904925688 0.52756720508201 -0.0403450262053255 ENSG00000213240 NOTCH2NL
ENST00000464433 0.736219177803132 0.276136915394921 0.0546156404249764 ENSG00000163386 NBPF10
ENST00000448873 0.741111387314866 0.292686093873071 0.049217250692415 ENSG00000163386 NBPF10
ENST00000369338 0.76467670029463 0.356569814106389 0.0416551004971185 ENSG00000163386 NBPF10
ENST00000490598 0.732388324835878 0.260069100762942 0.0561014885007659 ENSG00000163386 NBPF10
ENST00000342960 0.770835444451934 0.371872853282424 0.0417492040064343 ENSG00000163386 NBPF10
ENST00000605176 0.998686409545099 0.99337568214126 -0.000431230411295645 ENSG00000163386 NBPF10
ENST00000369317 0.713445591333029 0.221218370814292 0.0713205881301794 ENSG00000117289 TXNIP
ENST00000475171 0.714178846752117 0.221706301812702 0.0712109499764076 ENSG00000117289 TXNIP
ENST00000425134 0.591798848920116 0.0337276711948193 0.128203202067267 ENSG00000117289 TXNIP
ENST00000488537 0.589566604211344 0.029288954542951 0.131850186580642 ENSG00000117289 TXNIP
ENST00000600340 0.698380118811877 0.200177274699419 -0.0656001203073314 ENSG00000234222 RP11-315I20.1
ENST00000598103 0.692098589737289 0.194903287492089 -0.0694636031900739 ENSG00000234222 RP11-315I20.1
ENST00000598354 0.697171713639912 0.19920240728675 -0.0690748763630162 ENSG00000234222 RP11-315I20.1
ENST00000599469 0.69696912120875 0.198894584844226 -0.06908153654946 ENSG00000234222 RP11-315I20.1
ENST00000597144 0.690490035089272 0.193550651196531 -0.07008200484384 ENSG00000234222 RP11-315I20.1
ENST00000412239 0.73475561831332 0.268681722705818 -0.0579566218763699 ENSG00000234222 RP11-315I20.1
ENST00000447686 0.633194034846117 0.0693521868370654 -0.102964252174762 ENSG00000234222 RP11-315I20.1
ENST00000484825 0.600000229164449 0.0445476161318099 -0.101145114549326 ENSG00000131795 RBM8A
ENST00000498663 0.636802656896986 0.0715360568493747 -0.0890451936468191 ENSG00000131795 RBM8A
ENST00000330165 0.717051188680309 0.227391840535588 -0.0547831140985662 ENSG00000131795 RBM8A
ENST00000596355 0.616528397199907 0.0491845658862226 -0.105787968920599 ENSG00000234222 RP11-315I20.1
ENST00000369307 0.633630463788246 0.070031781267456 -0.0902762440287242 ENSG00000131795 RBM8A
ENST00000334163 0.642227117149681 0.0785257987087445 -0.0855733953951141 ENSG00000186141 POLR3C
ENST00000369294 0.643625216955123 0.0818844620555617 -0.0844441176178691 ENSG00000186141 POLR3C
ENST00000471254 0.673685686969619 0.167632270653166 -0.0746597923946281 ENSG00000186141 POLR3C
ENST00000466003 0.770380412551443 0.370583866244169 -0.0513086453964343 ENSG00000186141 POLR3C
ENST00000369291 0.981706403123991 0.924425817044703 0.00480779864846172 ENSG00000121848 RNF115
ENST00000539368 0.910648516529581 0.725176837512022 0.0186856896213372 ENSG00000121848 RNF115
ENST00000542738 0.870500040874842 0.621913508383164 0.0272781776331605 ENSG00000121848 RNF115
ENST00000436832 0.719609092243779 0.232787326012351 -0.0672005878837503 ENSG00000232637 WI2-3658N16.1
ENST00000491285 0.801325640248374 0.432626003273378 -0.0436656011236781 ENSG00000232637 WI2-3658N16.1
ENST00000369259 0.957782544765062 0.853204951296753 -0.00915922098073019 ENSG00000131778 CHD1L
ENST00000431239 0.957782544765062 0.853204951296753 -0.00915922098073019 ENSG00000131778 CHD1L
ENST00000467213 0.957782544765062 0.853204951296753 -0.00915922098073019 ENSG00000131778 CHD1L
ENST00000488864 0.920552803050728 0.747104150714254 -0.0183561190625027 ENSG00000131778 CHD1L
ENST00000369258 0.957782544765062 0.853204951296753 -0.00915922098073019 ENSG00000131778 CHD1L
ENST00000361293 0.957782544765062 0.853204951296753 -0.00915922098073019 ENSG00000131778 CHD1L
ENST00000381475 0.883337268781209 0.657605709471788 -0.0300382396290012 ENSG00000215863 LINC01138
ENST00000310701 0.744267954598501 0.303550132730166 -0.0511148588007813 ENSG00000122497 NBPF14
ENST00000369219 0.742251703967221 0.295706885043746 -0.0518526456602023 ENSG00000122497 NBPF14
ENST00000458135 0.806054216773981 0.44478866224542 -0.0364891571950404 ENSG00000122497 NBPF14
ENST00000448574 0.806054216773981 0.44478866224542 -0.0364891571950404 ENSG00000122497 NBPF14
ENST00000436356 0.806054216773981 0.44478866224542 -0.0364891571950404 ENSG00000122497 NBPF14
ENST00000431121 0.806054216773981 0.44478866224542 -0.0364891571950404 ENSG00000122497 NBPF14
ENST00000392972 0.806054216773981 0.44478866224542 -0.0364891571950404 ENSG00000122497 NBPF14
ENST00000444640 0.806054216773981 0.44478866224542 -0.0364891571950404 ENSG00000122497 NBPF14
ENST00000426874 0.865728675434894 0.608754207970191 -0.0250453351035369 ENSG00000122497 NBPF14
ENST00000464336 0.735930369990187 0.273092904720575 -0.0496131377264963 ENSG00000243452 NBPF15
ENST00000478419 0.661873046541052 0.142360164088117 -0.0719066129915137 ENSG00000243452 NBPF15
ENST00000488031 0.728913678672356 0.248753429205682 -0.0583539871150993 ENSG00000243452 NBPF15
ENST00000442702 0.859538380542323 0.592014343143737 -0.0286265932475707 ENSG00000243452 NBPF15
ENST00000369187 0.858970413729118 0.590425195373642 -0.0287345871749527 ENSG00000243452 NBPF15
ENST00000417986 0.717273994384327 0.228029195434614 0.0980232408095359 ENSG00000269501 RP11-353N4.6
ENST00000434047 0.715966533707988 0.224879294384855 0.0984400347403494 ENSG00000269501 RP11-353N4.6
ENST00000444581 0.715445285353976 0.224326387445412 0.0978517480617679 ENSG00000269501 RP11-353N4.6
ENST00000443884 0.717568559815362 0.228526912078176 0.096960038052698 ENSG00000269501 RP11-353N4.6
ENST00000271628 0.89626238004976 0.690242298168347 -0.0214641834607167 ENSG00000143368 SF3B4
ENST00000457312 0.738696749564472 0.286143572599728 -0.0648530822510136 ENSG00000143368 SF3B4
ENST00000369130 0.795948038016945 0.423760076490182 0.0440469816285529 ENSG00000136631 VPS45
ENST00000369128 0.795793796548552 0.423386707219783 0.0440491807808508 ENSG00000136631 VPS45
ENST00000535106 0.847697874656571 0.552721229993325 0.0340832024883757 ENSG00000136631 VPS45
ENST00000369126 0.846673360372237 0.550252851535832 0.0477796712277247 ENSG00000023902 PLEKHO1
ENST00000025469 0.846633033730063 0.55020516764742 0.0476825025681294 ENSG00000023902 PLEKHO1
ENST00000369124 0.851539854635787 0.566591632472195 0.0456922170770284 ENSG00000023902 PLEKHO1
ENST00000479194 0.865904101727948 0.610619944324215 0.0384501309220449 ENSG00000023902 PLEKHO1
ENST00000466659 0.785508707401586 0.400011611266783 0.0651335298746477 ENSG00000023902 PLEKHO1
ENST00000441340 0.76418093567077 0.35560726937793 0.0755764360157513 ENSG00000023902 PLEKHO1
ENST00000314136 0.929550574115194 0.771214423782167 -0.0168869562165316 ENSG00000143401 ANP32E
ENST00000369119 0.927721559656473 0.766406304819319 -0.0184903267964226 ENSG00000143401 ANP32E
ENST00000369116 0.929890753378156 0.772620701637508 -0.0168033832868506 ENSG00000143401 ANP32E
ENST00000436748 0.836250760141635 0.518684172888314 0.0389990510905878 ENSG00000143401 ANP32E
ENST00000369114 0.85006092004903 0.561961320103738 0.035469102216846 ENSG00000143401 ANP32E
ENST00000369115 0.861965864930664 0.596136755379716 0.0323941899144016 ENSG00000143401 ANP32E
ENST00000533654 0.858250973067147 0.588043313256153 0.03304830299097 ENSG00000143401 ANP32E
ENST00000534220 0.816025586839044 0.469196315056948 0.045576180959191 ENSG00000143401 ANP32E
ENST00000369109 0.832542779766428 0.508050736572552 -0.035212056345602 ENSG00000117362 APH1A
ENST00000360244 0.835260650018434 0.515871948714208 -0.0345102645203612 ENSG00000117362 APH1A
ENST00000414276 0.834279419867366 0.512585802802892 -0.0348313411033777 ENSG00000117362 APH1A
ENST00000461320 0.96386224703862 0.873057783007435 -0.00982247761977485 ENSG00000117362 APH1A
ENST00000236017 0.935439948246247 0.79025234851812 -0.0164845485682908 ENSG00000117362 APH1A
ENST00000324862 0.718437513306919 0.230186356701394 -0.0450177538058654 ENSG00000117360 PRPF3
ENST00000496202 0.959426271444269 0.858142789976284 -0.00798506107438321 ENSG00000117360 PRPF3
ENST00000543398 0.870630933874008 0.622680247042165 -0.0201786353724458 ENSG00000117360 PRPF3
ENST00000414970 0.717617031455763 0.228811761798923 -0.0451144958932355 ENSG00000117360 PRPF3
ENST00000467329 0.688107148635229 0.191100353705749 -0.0489360551719343 ENSG00000117360 PRPF3
ENST00000467514 0.903400033798944 0.708686539463413 0.0212453252686391 ENSG00000117360 PRPF3
ENST00000476970 0.589566604211344 0.0036831778393482 -0.14124226815224 ENSG00000117360 PRPF3
ENST00000470824 0.639910995810263 0.0773477805055048 -0.0934203159803845 ENSG00000117360 PRPF3
ENST00000492220 0.873031859806127 0.629943542704641 -0.0242198531217843 ENSG00000163125 RPRD2
ENST00000401000 0.995308275906702 0.972344970057134 -0.0016729533381007 ENSG00000163125 RPRD2
ENST00000539519 0.873926270602284 0.632983048747625 -0.0250631552347621 ENSG00000163125 RPRD2
ENST00000369067 0.909335462690612 0.720855540894402 -0.0217805180017488 ENSG00000163125 RPRD2
ENST00000369068 0.914302807148974 0.734216022847633 -0.0174343370796724 ENSG00000163125 RPRD2
ENST00000369041 0.653422719806897 0.105148795705607 0.127816879060925 ENSG00000143382 ADAMTSL4
ENST00000271643 0.706557539120583 0.211198387768484 0.0967216135978847 ENSG00000143382 ADAMTSL4
ENST00000369039 0.688107148635229 0.191056732276526 0.101650607211374 ENSG00000143382 ADAMTSL4
ENST00000369038 0.826660002369519 0.492791941650459 0.0602302729446021 ENSG00000143382 ADAMTSL4
ENST00000369026 0.84345123917943 0.538605802355952 -0.0195844311764892 ENSG00000143384 MCL1
ENST00000464132 0.734358812633457 0.267865971343499 -0.0403483049826739 ENSG00000143384 MCL1
ENST00000307940 0.743278431244507 0.300509107818723 -0.035612186636254 ENSG00000143384 MCL1
ENST00000369016 0.627149731201002 0.0557821879455246 -0.0736389237089706 ENSG00000143420 ENSA
ENST00000369014 0.607980797125561 0.046327633984354 -0.0923977231624987 ENSG00000143420 ENSA
ENST00000369009 0.595744004008952 0.0400048043126604 -0.0957360899589456 ENSG00000143420 ENSA
ENST00000361532 0.589566604211344 0.0258119990573078 -0.101672864022891 ENSG00000143420 ENSA
ENST00000361631 0.589566604211344 0.0140560027681933 -0.111048886772393 ENSG00000143420 ENSA
ENST00000509582 0.589566604211344 0.0134807610880911 -0.106960258376294 ENSG00000143420 ENSA
ENST00000339643 0.589566604211344 0.0138527711069026 -0.10646903072365 ENSG00000143420 ENSA
ENST00000271690 0.589566604211344 0.00850153565979404 -0.112553390018092 ENSG00000143420 ENSA
ENST00000356527 0.589566604211344 0.00674623917400402 -0.118463430369455 ENSG00000143420 ENSA
ENST00000513281 0.589566604211344 0.0114747338695565 -0.124073375659405 ENSG00000143420 ENSA
ENST00000505321 0.589566604211344 0.0141946726834106 -0.120313669632773 ENSG00000143420 ENSA
ENST00000503345 0.589566604211344 0.0243067934365842 -0.119080802056395 ENSG00000143420 ENSA
ENST00000354702 0.589566604211344 0.0120093359896108 -0.142043899500822 ENSG00000143420 ENSA
ENST00000503241 0.589566604211344 0.0231164104661641 -0.1200153320155 ENSG00000143420 ENSA
ENST00000368985 0.858696404297166 0.589389553800154 -0.0203212721681187 ENSG00000163131 CTSS
ENST00000472977 0.87516364929037 0.635043915206467 -0.0193378095070141 ENSG00000163131 CTSS
ENST00000607427 0.845763641226325 0.546718342629069 -0.0313032546589993 ENSG00000163131 CTSS
ENST00000448301 0.864670784474238 0.605291261031005 -0.0188769868254488 ENSG00000163131 CTSS
ENST00000483930 0.994170457621645 0.966446848915594 0.00153877273707973 ENSG00000163131 CTSS
ENST00000480760 0.927163200401697 0.764660275542859 -0.0116747693137651 ENSG00000163131 CTSS
ENST00000358595 0.679660903255955 0.177645791376907 0.064776017892393 ENSG00000143437 ARNT
ENST00000471844 0.673377020540442 0.166294837531955 0.0666394682008043 ENSG00000143437 ARNT
ENST00000354396 0.665247982800801 0.147015829268882 0.0715244454554818 ENSG00000143437 ARNT
ENST00000515192 0.6439438137683 0.0856247833171591 0.0855765827600279 ENSG00000143437 ARNT
ENST00000505755 0.624524046883812 0.054004070614284 0.0945444220791463 ENSG00000143437 ARNT
ENST00000271640 0.830187859665119 0.501907451164509 0.0243062722504813 ENSG00000143379 SETDB1
ENST00000534805 0.784626548430296 0.396283875042377 0.0434962257084265 ENSG00000143379 SETDB1
ENST00000368969 0.830163404868366 0.501734950976501 0.0243079253133201 ENSG00000143379 SETDB1
ENST00000459773 0.791454018517423 0.415764901316571 0.0332078065717479 ENSG00000143379 SETDB1
ENST00000498193 0.784823601160612 0.398023001237252 0.0311229871193656 ENSG00000143379 SETDB1
ENST00000482825 0.863738963037432 0.600648511305593 -0.022673735870229 ENSG00000143418 CERS2
ENST00000561294 0.840130033446785 0.53066222272248 -0.0288299930287909 ENSG00000143418 CERS2
ENST00000560793 0.806031481124458 0.442826230306363 -0.0410576611059801 ENSG00000143418 CERS2
ENST00000345896 0.920111699740123 0.746395969420041 -0.0150879140357942 ENSG00000143418 CERS2
ENST00000271688 0.917699526095739 0.74065774707671 -0.0154392991121254 ENSG00000143418 CERS2
ENST00000368954 0.912359023637473 0.72916053465606 -0.0161500070389176 ENSG00000143418 CERS2
ENST00000368949 0.731514144872015 0.254089824798306 -0.0614754616145853 ENSG00000143418 CERS2
ENST00000361419 0.849743697155488 0.561329386094935 -0.0315988923410556 ENSG00000143418 CERS2
ENST00000465135 0.873357364645728 0.631530177770027 0.0221543925931172 ENSG00000143443 C1orf56
ENST00000439374 0.892690765708075 0.681457050649963 0.0145064069458421 ENSG00000197622 CDC42SE1
ENST00000357235 0.881585040523849 0.652126498535283 0.0161199682070243 ENSG00000197622 CDC42SE1
ENST00000540998 0.881585040523849 0.652126498535283 0.0161199682070243 ENSG00000197622 CDC42SE1
ENST00000483763 0.934583388602209 0.788456203777512 0.0100006052792258 ENSG00000197622 CDC42SE1
ENST00000492796 0.948578425992776 0.825821476558398 0.00882555798160745 ENSG00000197622 CDC42SE1
ENST00000470278 0.98547571119341 0.939219943561608 0.00302805978890922 ENSG00000197622 CDC42SE1
ENST00000491825 0.963009333850527 0.86885218137969 0.00745759570724676 ENSG00000197622 CDC42SE1
ENST00000602841 0.856454781435218 0.583015246451414 0.0319365926964836 ENSG00000163156 SCNM1
ENST00000491094 0.781782435719355 0.392258229012188 -0.0419695230733483 ENSG00000163159 VPS72
ENST00000447555 0.907769738825683 0.717153979784399 0.0222523056460201 ENSG00000143398 PIP5K1A
ENST00000349792 0.900795280970216 0.702583497203493 -0.0187795467505797 ENSG00000143398 PIP5K1A
ENST00000409426 0.902936169029746 0.706974559104557 -0.0184956287321016 ENSG00000143398 PIP5K1A
ENST00000441902 0.991176644040515 0.956455416700638 -0.0027647970695648 ENSG00000143398 PIP5K1A
ENST00000368890 0.902936169029746 0.707017598493848 -0.0184878515752698 ENSG00000143398 PIP5K1A
ENST00000424999 0.876567547173411 0.63836476877327 0.0316513749964051 ENSG00000143398 PIP5K1A
ENST00000368888 0.979336218764562 0.917629317528959 -0.00529303314937315 ENSG00000143398 PIP5K1A
ENST00000454769 0.833782774621671 0.510408256014677 0.0415865942677599 ENSG00000143398 PIP5K1A
ENST00000418435 0.988891190949381 0.949732458224956 -0.00403839111516205 ENSG00000143398 PIP5K1A
ENST00000414290 0.657249613641999 0.123528122544785 -0.0793281044694974 ENSG00000143398 PIP5K1A
ENST00000368884 0.867785164571932 0.615481850356284 -0.0272670913089395 ENSG00000159352 PSMD4
ENST00000368881 0.868220054147215 0.61668886802024 -0.0271571743568366 ENSG00000159352 PSMD4
ENST00000461434 0.771750060582848 0.373316938216648 -0.0548379008758412 ENSG00000159352 PSMD4
ENST00000462970 0.8551990647025 0.577480869581084 -0.0304813526323917 ENSG00000159352 PSMD4
ENST00000476855 0.863944029021842 0.601569943065674 -0.0283902899089445 ENSG00000159352 PSMD4
ENST00000437736 0.907076417327695 0.716103273127105 -0.0207392883060362 ENSG00000159352 PSMD4
ENST00000445776 0.963705834656416 0.871528199739368 0.0100249902077268 ENSG00000159352 PSMD4
ENST00000368874 0.846915291729982 0.550624910390665 -0.0201291728561895 ENSG00000143393 PI4KB
ENST00000271657 0.822929589736764 0.485256531441597 -0.0240253535157423 ENSG00000143393 PI4KB
ENST00000368875 0.839530511983674 0.528799215119398 -0.0212663958464586 ENSG00000143393 PI4KB
ENST00000368873 0.870669254561655 0.623848935103038 -0.016768228614075 ENSG00000143393 PI4KB
ENST00000529142 0.845492522225946 0.544209541422098 -0.0203927998098385 ENSG00000143393 PI4KB
ENST00000368872 0.873207927290859 0.630337119001905 -0.0167052751770908 ENSG00000143393 PI4KB
ENST00000430800 0.998950562732425 0.996003147505579 -0.000208069544485546 ENSG00000143393 PI4KB
ENST00000489223 0.971292355386147 0.894363530626564 -0.00568752083599367 ENSG00000143393 PI4KB
ENST00000438243 0.659777493700477 0.133979581647719 0.0751892804868253 ENSG00000143393 PI4KB
ENST00000290524 0.840633021550643 0.532262831878072 -0.0296705253419388 ENSG00000143390 RFX5
ENST00000368870 0.886398345949826 0.666456976188996 -0.0220341341992712 ENSG00000143390 RFX5
ENST00000436637 0.897675316581049 0.693647596405006 -0.0236832131284001 ENSG00000143390 RFX5
ENST00000452671 0.909325564605374 0.720429725633998 -0.0181403546717785 ENSG00000143390 RFX5
ENST00000452513 0.949354901388798 0.827868354143477 -0.0109327146244926 ENSG00000143390 RFX5
ENST00000392746 0.997254891269232 0.981139915075352 -0.00124586830674907 ENSG00000143390 RFX5
ENST00000290541 0.778844083238423 0.386131079449535 -0.0457777863673922 ENSG00000159377 PSMB4
ENST00000495288 0.778895674088661 0.386304391486021 -0.0473636039386504 ENSG00000159377 PSMB4
ENST00000495805 0.776750681784253 0.382730436386351 -0.0477881801725498 ENSG00000159377 PSMB4
ENST00000476467 0.778587989930912 0.385926690288409 -0.0457795130807831 ENSG00000159377 PSMB4
ENST00000493673 0.778573986982279 0.385880250910554 -0.0457795835720161 ENSG00000159377 PSMB4
ENST00000474100 0.97665127485948 0.909223431004193 -0.00613490680338392 ENSG00000159377 PSMB4
ENST00000392723 0.995878220344984 0.974069563527156 -0.0012432054772844 ENSG00000143442 POGZ
ENST00000358476 0.920559001548475 0.747179233735335 0.0112610875484379 ENSG00000143442 POGZ
ENST00000361398 0.912062450214525 0.727651071307289 0.0121057302738725 ENSG00000143442 POGZ
ENST00000271715 0.912062450214525 0.727651071307289 0.0121057302738725 ENSG00000143442 POGZ
ENST00000368863 0.920559001548475 0.747179233735335 0.0112610875484379 ENSG00000143442 POGZ
ENST00000409503 0.870669254561655 0.623381410286113 0.017414140583749 ENSG00000143442 POGZ
ENST00000531094 0.847033001461208 0.550774633889777 0.0210046145918414 ENSG00000143442 POGZ
ENST00000540984 0.825474792376155 0.490242785021508 0.0241852326964427 ENSG00000143442 POGZ
ENST00000491586 0.836656202031771 0.520894462899732 0.022438465023464 ENSG00000143442 POGZ
ENST00000485040 0.8768848612944 0.640071204447035 0.0210959425726739 ENSG00000143442 POGZ
ENST00000467287 0.771902115274504 0.37379882090204 0.0444511838814056 ENSG00000143442 POGZ
ENST00000533461 0.731514144872015 0.253565428518153 0.0618213958647052 ENSG00000143442 POGZ
ENST00000533351 0.767287134087095 0.363031122171919 0.0470787739785159 ENSG00000143442 POGZ
ENST00000450842 0.73249312420708 0.26098199629555 0.0615737966281762 ENSG00000143442 POGZ
ENST00000476128 0.754931826985265 0.329008033874485 0.0543470567483325 ENSG00000143442 POGZ
ENST00000368841 0.922383254174889 0.752410839902971 -0.0192276163684675 ENSG00000143376 SNX27
ENST00000458013 0.922383254174889 0.752373592443627 -0.0192283745444795 ENSG00000143376 SNX27
ENST00000368843 0.922383254174889 0.752410839902971 -0.0192276163684675 ENSG00000143376 SNX27
ENST00000368811 0.750084909841028 0.318932164550647 0.0911679946231198 ENSG00000197747 S100A10
ENST00000368809 0.748692291317231 0.313584485305015 0.0922730916852349 ENSG00000197747 S100A10
ENST00000478574 0.747913480760069 0.311170558086058 0.0914920071299933 ENSG00000197747 S100A10
ENST00000478348 0.75699059586534 0.337550609604751 0.0888143836180444 ENSG00000197747 S100A10
ENST00000432386 0.952600463815799 0.838403426756381 0.0171366990496138 ENSG00000229021 NBPF18P
ENST00000271638 0.957782544765062 0.85270258503027 0.0156042550097735 ENSG00000163191 S100A11
ENST00000478109 0.959426271444269 0.85828317298747 0.0150061656543454 ENSG00000163191 S100A11
ENST00000368738 0.687128459468422 0.189280307321297 0.14205262920428 ENSG00000163220 S100A9
ENST00000368732 0.929834641651609 0.772173489182833 0.0298191527348808 ENSG00000143546 S100A8
ENST00000368733 0.929246534161309 0.770472535993998 0.0300804509720428 ENSG00000143546 S100A8
ENST00000477801 0.924954392176839 0.759499912910798 0.0315749157481016 ENSG00000143546 S100A8
ENST00000420695 0.896729498485629 0.691085843697109 0.0323762031348185 ENSG00000238279 BX470102.3
ENST00000496817 0.929694209705975 0.771915742844284 0.023277099523843 ENSG00000197956 S100A6
ENST00000368719 0.929694209705975 0.771937200865907 0.0232750322654821 ENSG00000197956 S100A6
ENST00000368720 0.931476283879688 0.778728868742896 0.0225516134322591 ENSG00000197956 S100A6
ENST00000462776 0.927870163896327 0.766891327339407 0.02382282194394 ENSG00000197956 S100A6
ENST00000462951 0.933692075140593 0.786472686989667 0.0213464773785596 ENSG00000197956 S100A6
ENST00000368694 0.591894744484969 0.0371124044573038 -0.0825040252252402 ENSG00000160679 CHTOP
ENST00000495554 0.589566604211344 0.0277678349733409 -0.0889874703232124 ENSG00000160679 CHTOP
ENST00000403433 0.594015732823758 0.0390084156378527 -0.0817864468520772 ENSG00000160679 CHTOP
ENST00000368690 0.591798848920116 0.0337669409547267 -0.0889259937513975 ENSG00000160679 CHTOP
ENST00000368687 0.599457967923261 0.0439651669129134 -0.0878223794798406 ENSG00000160679 CHTOP
ENST00000368686 0.631795026679558 0.0650686421274829 -0.0860871889545165 ENSG00000160679 CHTOP
ENST00000361891 0.768296675432817 0.366415539615938 -0.0442445841424278 ENSG00000143621 ILF2
ENST00000480213 0.737162317803792 0.280006118860807 -0.0610569761394476 ENSG00000143621 ILF2
ENST00000368684 0.84345123917943 0.53918880895303 -0.0367064116041342 ENSG00000143621 ILF2
ENST00000368681 0.784647555419293 0.3965595913395 -0.0522465789639011 ENSG00000143621 ILF2
ENST00000318967 0.995207530889273 0.971754745499598 0.00157831729951744 ENSG00000143624 INTS3
ENST00000456435 0.995207530889273 0.971754745499598 0.00157831729951744 ENSG00000143624 INTS3
ENST00000435409 0.998438877808157 0.991120256740696 -0.000500788188641128 ENSG00000143624 INTS3
ENST00000481797 0.961267747409786 0.864002266740693 0.00764401550321183 ENSG00000143624 INTS3
ENST00000512605 0.9366980580747 0.794825950300963 0.0128242876440007 ENSG00000143624 INTS3
ENST00000476843 0.871794851712413 0.626650442459906 0.0240353515150894 ENSG00000143624 INTS3
ENST00000368655 0.740931837398877 0.292266368729227 0.0579652587213228 ENSG00000143614 GATAD2B
ENST00000480340 0.932180109583891 0.783283826955736 -0.0171852171764125 ENSG00000198837 DENND4B
ENST00000361217 0.944132946220301 0.815508452339581 -0.0115559370671695 ENSG00000198837 DENND4B
ENST00000368646 0.834108560480342 0.512299921919667 0.0316292890283988 ENSG00000198837 DENND4B
ENST00000303569 0.985146485048064 0.93810194972699 0.00323441623671621 ENSG00000160741 CRTC2
ENST00000368633 0.985146485048064 0.93810194972699 0.00323441623671621 ENSG00000160741 CRTC2
ENST00000461638 0.951008873124864 0.832855425418558 0.00966482089080607 ENSG00000160741 CRTC2
ENST00000368630 0.987230420360419 0.944053021030915 0.00292239274707397 ENSG00000160741 CRTC2
ENST00000487235 0.986380619206214 0.941325340864443 0.00306577720375621 ENSG00000160741 CRTC2
ENST00000476883 0.970313890991664 0.890964325221804 0.00654930252758115 ENSG00000160741 CRTC2
ENST00000492073 0.985146485048064 0.938191909155684 0.00387547659737148 ENSG00000160741 CRTC2
ENST00000356205 0.929550574115194 0.771253423451945 0.0211946311799477 ENSG00000143570 SLC39A1
ENST00000368623 0.927708754364555 0.766233247142359 0.0216413623244905 ENSG00000143570 SLC39A1
ENST00000368621 0.927708754364555 0.766233247142359 0.0216413623244905 ENSG00000143570 SLC39A1
ENST00000310483 0.906591589558975 0.715030624106669 0.0266404079224035 ENSG00000143570 SLC39A1
ENST00000271843 0.644913916055678 0.0871476918797296 -0.0998103794735961 ENSG00000143543 JTB
ENST00000368589 0.648499637668963 0.0941843963806423 -0.0983862231121263 ENSG00000143543 JTB
ENST00000356648 0.648499637668963 0.0920777644767043 -0.0991302723648878 ENSG00000143543 JTB
ENST00000461365 0.65788172013567 0.125354057874811 -0.0937918435264728 ENSG00000143543 JTB
ENST00000471173 0.661873046541052 0.143153464573833 -0.0895132853386172 ENSG00000143543 JTB
ENST00000368575 0.6439438137683 0.0861445131494066 0.155439999801099 ENSG00000143545 RAB13
ENST00000462680 0.6439438137683 0.0856841287346048 0.155107013538376 ENSG00000143545 RAB13
ENST00000368567 0.589566604211344 0.0153441122963122 -0.136818668760957 ENSG00000177954 RPS27
ENST00000392558 0.589566604211344 0.0155677170848381 -0.136744659447001 ENSG00000177954 RPS27
ENST00000493224 0.589566604211344 0.0153441122963122 -0.136818668760957 ENSG00000177954 RPS27
ENST00000477151 0.589566604211344 0.0153441122963122 -0.136818668760957 ENSG00000177954 RPS27
ENST00000368533 0.981564278197262 0.923800676136412 0.0034904177728905 ENSG00000143549 TPM3
ENST00000368545 0.944422168853765 0.816161095570578 0.00832407577621623 ENSG00000143549 TPM3
ENST00000469717 0.974772952221422 0.903887179281029 0.00441191598190782 ENSG00000143549 TPM3
ENST00000330188 0.974772952221422 0.903882660051992 0.00441156573820888 ENSG00000143549 TPM3
ENST00000341485 0.974772952221422 0.903882660051992 0.00441156573820888 ENSG00000143549 TPM3
ENST00000341372 0.974772952221422 0.903890117231589 0.00441189390313198 ENSG00000143549 TPM3
ENST00000328159 0.97139315247751 0.894908234426478 0.00482129297067912 ENSG00000143549 TPM3
ENST00000509409 0.979050010735204 0.917174079195006 0.0037076345474338 ENSG00000143549 TPM3
ENST00000271850 0.916987864727315 0.73904714065345 0.0121478246875248 ENSG00000143549 TPM3
ENST00000312970 0.897543547710693 0.693095863403511 0.014745841543488 ENSG00000143549 TPM3
ENST00000513769 0.75809465205442 0.341369830939177 0.0343483299614315 ENSG00000143549 TPM3
ENST00000302206 0.881218414826567 0.651452945785594 0.0152850312915257 ENSG00000143549 TPM3
ENST00000368531 0.858847223093711 0.590118355698051 0.0205097037515027 ENSG00000143549 TPM3
ENST00000323144 0.859205790009968 0.591532859800074 0.0204401219203067 ENSG00000143549 TPM3
ENST00000368530 0.880703936426259 0.650424754814462 0.0187228236182321 ENSG00000143549 TPM3
ENST00000504663 0.731870317766019 0.258781566584989 0.0628569072586542 ENSG00000143549 TPM3
ENST00000509601 0.90704469030748 0.715986193787344 0.0157152772532636 ENSG00000143549 TPM3
ENST00000505010 0.997647416450529 0.984527963614153 -0.000862996602770785 ENSG00000143549 TPM3
ENST00000368527 0.978076304055406 0.913513125112386 0.0048593994079035 ENSG00000143549 TPM3
ENST00000473036 0.998118449374832 0.986277186991578 -0.000777897438296429 ENSG00000143549 TPM3
ENST00000368521 0.839041904925688 0.527416922627103 -0.0243514988418309 ENSG00000143612 C1orf43
ENST00000362076 0.840620052334995 0.531491985128758 -0.0241116098551622 ENSG00000143612 C1orf43
ENST00000350592 0.841458684794503 0.534886633549281 -0.0239094851314728 ENSG00000143612 C1orf43
ENST00000368519 0.904329942202919 0.710333586745189 -0.0144275957485385 ENSG00000143612 C1orf43
ENST00000493814 0.795793796548552 0.423502875265419 -0.0452361679493822 ENSG00000143612 C1orf43
ENST00000368518 0.959122719513928 0.857194679585098 -0.00775843340811013 ENSG00000143612 C1orf43
ENST00000368516 0.981969656152843 0.926712915193343 -0.0040086094750143 ENSG00000143612 C1orf43
ENST00000470180 0.759930479696586 0.345249355337192 -0.057331976437949 ENSG00000143612 C1orf43
ENST00000343815 0.918381666828997 0.742436965975484 -0.0114205007253977 ENSG00000143569 UBAP2L
ENST00000428931 0.909612995698918 0.722905024179864 -0.0123248830563021 ENSG00000143569 UBAP2L
ENST00000441890 0.744267954598501 0.303706937209905 -0.0512050695666793 ENSG00000143569 UBAP2L
ENST00000271877 0.903703196680459 0.70922649026003 -0.0129709362830712 ENSG00000143569 UBAP2L
ENST00000412596 0.743278431244507 0.300056498221711 -0.0463464268264878 ENSG00000143569 UBAP2L
ENST00000368504 0.755039556291475 0.332303459278499 -0.041890150659182 ENSG00000143569 UBAP2L
ENST00000437652 0.746488638549539 0.307453866651218 -0.0458589934918116 ENSG00000143569 UBAP2L
ENST00000456325 0.800741791053038 0.431480609311511 -0.0374401154326318 ENSG00000143569 UBAP2L
ENST00000361546 0.962017176156326 0.865456742753222 -0.00593182410645023 ENSG00000143569 UBAP2L
ENST00000495676 0.920591473549059 0.747442959477851 -0.0159687504051842 ENSG00000143569 UBAP2L
ENST00000433615 0.902171431145709 0.705274988945664 0.0180810992443133 ENSG00000143569 UBAP2L
ENST00000428595 0.822290518265101 0.483328131867224 0.0338882649945237 ENSG00000143569 UBAP2L
ENST00000493867 0.701089879350716 0.20408461104032 0.0730259563296412 ENSG00000143569 UBAP2L
ENST00000328703 0.865728675434894 0.608935219624537 -0.0335277309407536 ENSG00000143575 HAX1
ENST00000457918 0.870500040874842 0.621672766982295 -0.0322707611532308 ENSG00000143575 HAX1
ENST00000483970 0.866652636659123 0.612929091014609 -0.0331026003667044 ENSG00000143575 HAX1
ENST00000447768 0.855746154996491 0.579858302748188 -0.0360424622823152 ENSG00000143575 HAX1
ENST00000531435 0.863944029021842 0.601818632028485 -0.0341065485757942 ENSG00000143575 HAX1
ENST00000477780 0.866360074211419 0.612060094079836 -0.0343579693542783 ENSG00000143575 HAX1
ENST00000435087 0.881566400064329 0.652039622176328 -0.0305667778850383 ENSG00000143575 HAX1
ENST00000532105 0.858696404297166 0.589432143588403 -0.0353689870093908 ENSG00000143575 HAX1
ENST00000471326 0.859291726088958 0.591693508774341 -0.0373034226525319 ENSG00000143575 HAX1
ENST00000368489 0.790878139793681 0.414670162881157 -0.0446952756363383 ENSG00000143515 ATP8B2
ENST00000368485 0.961606758065014 0.864742921221667 -0.00583813061574993 ENSG00000160712 IL6R
ENST00000344086 0.996192561515482 0.975411109538622 -0.00111397814320969 ENSG00000160712 IL6R
ENST00000512471 0.656396673652701 0.122397526725517 0.089691157038984 ENSG00000160712 IL6R
ENST00000476006 0.963731441672391 0.872673093058007 0.00965389197800966 ENSG00000160712 IL6R
ENST00000515190 0.976242896482966 0.908033407196857 -0.00656831290479014 ENSG00000160712 IL6R
ENST00000507256 0.88543291928975 0.663275941340365 0.0212802344597036 ENSG00000160712 IL6R
ENST00000292211 0.876822196490086 0.639084011717681 0.0221545046900167 ENSG00000160714 UBE2Q1
ENST00000497453 0.75699059586534 0.337237745881912 0.0556223067146265 ENSG00000160714 UBE2Q1
ENST00000292205 0.97172082383 0.89549827012307 -0.00482544320486777 ENSG00000160710 ADAR
ENST00000368474 0.96846225013706 0.885527705417918 -0.00537592525076869 ENSG00000160710 ADAR
ENST00000368471 0.97172082383 0.895502525507641 -0.00482544470414488 ENSG00000160710 ADAR
ENST00000492630 0.968044872944972 0.884704074457408 0.00821251630216614 ENSG00000160710 ADAR
ENST00000529168 0.996383982378118 0.976665669244488 -0.00115358942820981 ENSG00000160710 ADAR
ENST00000530954 0.997964723000657 0.985677451877909 -0.000830021985650494 ENSG00000160710 ADAR
ENST00000534279 0.981894651601011 0.925878492320271 0.00435797290934125 ENSG00000160710 ADAR
ENST00000463920 0.954175764852207 0.842931241956714 -0.00768040328669112 ENSG00000160710 ADAR
ENST00000494866 0.844500720177497 0.542394066596724 -0.0231919866403665 ENSG00000160710 ADAR
ENST00000471068 0.856454781435218 0.583111588107062 -0.0209702939988344 ENSG00000160710 ADAR
ENST00000526905 0.879134739654388 0.646366852570389 -0.0197714626188756 ENSG00000160710 ADAR
ENST00000368465 0.936440056310608 0.794412231976057 -0.0184562927276317 ENSG00000163346 PBXIP1
ENST00000368463 0.93582716620647 0.792175422838675 -0.0186597782234868 ENSG00000163346 PBXIP1
ENST00000539880 0.918051984041835 0.741264667762335 -0.0232007179234767 ENSG00000163346 PBXIP1
ENST00000542459 0.892227061128257 0.678602242367898 -0.0289108731462916 ENSG00000163346 PBXIP1
ENST00000368460 0.909335462690612 0.721796159754964 -0.0267511652443003 ENSG00000163346 PBXIP1
ENST00000368450 0.617174737614131 0.0515785442608168 -0.0944212377542387 ENSG00000160691 SHC1
ENST00000368453 0.617174737614131 0.0515785442608168 -0.0944212377542387 ENSG00000160691 SHC1
ENST00000448116 0.650940107381564 0.0999804001340454 -0.0827886160137657 ENSG00000160691 SHC1
ENST00000368449 0.650940107381564 0.0999804001340454 -0.0827886160137657 ENSG00000160691 SHC1
ENST00000368445 0.650940107381564 0.0985827557073759 -0.0831546793596296 ENSG00000160691 SHC1
ENST00000606391 0.648871693677012 0.0949817900772039 -0.0853439778542571 ENSG00000160691 SHC1
ENST00000412170 0.589566604211344 0.0163410044666074 -0.131698469446714 ENSG00000160691 SHC1
ENST00000366442 0.589566604211344 0.0110979701895085 -0.138251582183357 ENSG00000160691 SHC1
ENST00000487350 0.785284409635781 0.399489429660846 -0.0604501155882355 ENSG00000163463 KRTCAP2
ENST00000491084 0.786298117149985 0.405878802590748 -0.059790772309803 ENSG00000163463 KRTCAP2
ENST00000295682 0.786028268870393 0.404076869408726 -0.0598627977323168 ENSG00000163463 KRTCAP2
ENST00000497317 0.785284409635781 0.399489429660846 -0.0604501155882355 ENSG00000163463 KRTCAP2
ENST00000471891 0.785284409635781 0.399489429660846 -0.0604501155882355 ENSG00000163463 KRTCAP2
ENST00000482246 0.785284409635781 0.399489429660846 -0.0604501155882355 ENSG00000163463 KRTCAP2
ENST00000490672 0.785284409635781 0.399489429660846 -0.0604501155882355 ENSG00000163463 KRTCAP2
ENST00000473363 0.780545316979366 0.3897154947507 -0.058879378226061 ENSG00000273088 RP11-201K10.3
ENST00000461136 0.784647555419293 0.396832651451544 -0.0608008844306571 ENSG00000163463 KRTCAP2
ENST00000492892 0.784647555419293 0.396832651451544 -0.0608008844306571 ENSG00000163463 KRTCAP2
ENST00000302631 0.628786584492847 0.0597292114612491 -0.103862859962459 ENSG00000116521 SCAMP3
ENST00000355379 0.628786584492847 0.0612263054242791 -0.103509418732428 ENSG00000116521 SCAMP3
ENST00000472397 0.673256421963485 0.165166683078146 -0.0820310657971497 ENSG00000116521 SCAMP3
ENST00000490999 0.655590904080035 0.121439368654775 -0.0924135358210936 ENSG00000116521 SCAMP3
ENST00000465312 0.589566604211344 0.0246099180572735 -0.13063752977053 ENSG00000116521 SCAMP3
ENST00000361168 0.808107009922063 0.448943500440988 -0.0292170383183858 ENSG00000176444 CLK2
ENST00000368361 0.785718210810587 0.402754574843628 -0.0321900994009967 ENSG00000176444 CLK2
ENST00000476983 0.787994533512789 0.409678004182282 -0.0317596604847891 ENSG00000176444 CLK2
ENST00000355560 0.786472128139122 0.406339641322791 -0.0319460482576024 ENSG00000176444 CLK2
ENST00000497188 0.763656282726815 0.354834887933181 -0.0409168633236824 ENSG00000176444 CLK2
ENST00000536801 0.82603651747741 0.491309749684456 -0.0271063637188627 ENSG00000176444 CLK2
ENST00000471047 0.921713759163959 0.750500094009387 -0.0175900601103871 ENSG00000176444 CLK2
ENST00000447866 0.768296675432817 0.366719640012234 -0.0352942753330378 ENSG00000160752 FDPS
ENST00000468479 0.735930369990187 0.274569795745427 -0.0440274562578021 ENSG00000160752 FDPS
ENST00000461507 0.738978124972248 0.287877888386921 -0.0439327283626743 ENSG00000160752 FDPS
ENST00000467076 0.735930369990187 0.274409305009287 -0.0440270109078417 ENSG00000160752 FDPS
ENST00000368356 0.767632547013318 0.364105128999665 -0.0354776091648814 ENSG00000160752 FDPS
ENST00000474345 0.779871330196621 0.388694929202851 -0.0355803731916612 ENSG00000160752 FDPS
ENST00000471117 0.760485687844774 0.347685662362703 -0.0388452586947728 ENSG00000160752 FDPS
ENST00000495308 0.740143639878101 0.290554246565461 -0.0434497734952381 ENSG00000160752 FDPS
ENST00000487002 0.843637473811353 0.540114614883615 -0.0329066598351453 ENSG00000160752 FDPS
ENST00000491013 0.738978124972248 0.288069016859549 -0.0429231347877923 ENSG00000160752 FDPS
ENST00000356657 0.767931470214903 0.364410209306526 -0.035476696647599 ENSG00000160752 FDPS
ENST00000465559 0.757207286730608 0.338950282549148 -0.0406725879434249 ENSG00000160752 FDPS
ENST00000470171 0.748849684565111 0.314140008226114 -0.0415714431876927 ENSG00000160752 FDPS
ENST00000489003 0.740143639878101 0.290621708718022 -0.0438523741311474 ENSG00000160752 FDPS
ENST00000477057 0.737162317803792 0.280096796975199 -0.0437766211588454 ENSG00000160752 FDPS
ENST00000446880 0.731514144872015 0.253627393377769 -0.0572581899242781 ENSG00000225855 RUSC1-AS1
ENST00000543656 0.834730822830243 0.514123769933264 -0.0346269447272938 ENSG00000225855 RUSC1-AS1
ENST00000443642 0.855742709505079 0.579112694287244 -0.0290030092406745 ENSG00000225855 RUSC1-AS1
ENST00000368346 0.779994650370686 0.388829985854123 0.0373415751844941 ENSG00000116539 ASH1L
ENST00000392403 0.761858532546103 0.351815807650402 0.0403693916118761 ENSG00000116539 ASH1L
ENST00000548830 0.858974467565571 0.590757799524522 0.0274647014021591 ENSG00000116539 ASH1L
ENST00000538143 0.705644422220533 0.210621158112498 -0.0288987030318596 ENSG00000125459 MSTO1
ENST00000452804 0.714333491688116 0.222287129078671 -0.0282115075431078 ENSG00000125459 MSTO1
ENST00000538914 0.711922333286432 0.218479824550099 -0.0280524197225723 ENSG00000203761 MSTO2P
ENST00000500626 0.996395875861211 0.977744606428719 -0.00131645630946094 ENSG00000246203 RP11-29H23.5
ENST00000404643 0.912735871628873 0.7305455866374 0.0119921414087259 ENSG00000163374 YY1AP1
ENST00000407221 0.912735871628873 0.730537489826503 0.0119917045153277 ENSG00000163374 YY1AP1
ENST00000359205 0.912735871628873 0.730537489826503 0.0119917045153277 ENSG00000163374 YY1AP1
ENST00000354691 0.912735871628873 0.7305455866374 0.0119921414087259 ENSG00000163374 YY1AP1
ENST00000436865 0.90678698144274 0.715554788231008 0.0127136874756713 ENSG00000163374 YY1AP1
ENST00000295566 0.90662820915973 0.715273645604408 0.0127203330110901 ENSG00000163374 YY1AP1
ENST00000368330 0.90662820915973 0.715273645604408 0.0127203330110901 ENSG00000163374 YY1AP1
ENST00000361140 0.912735871628873 0.7305455866374 0.0119921414087259 ENSG00000163374 YY1AP1
ENST00000355499 0.912735871628873 0.7305455866374 0.0119921414087259 ENSG00000163374 YY1AP1
ENST00000361831 0.912735871628873 0.7305455866374 0.0119921414087259 ENSG00000163374 YY1AP1
ENST00000347088 0.912735871628873 0.7305455866374 0.0119921414087259 ENSG00000163374 YY1AP1
ENST00000368340 0.912161290573973 0.727947242727472 0.0121424460088568 ENSG00000163374 YY1AP1
ENST00000311573 0.918051984041835 0.741405815995536 0.0119646516713871 ENSG00000163374 YY1AP1
ENST00000442834 0.989370920900809 0.950947744598485 -0.00289636916072298 ENSG00000163374 YY1AP1
ENST00000368339 0.904965034384121 0.712013506156666 0.0131039767310316 ENSG00000163374 YY1AP1
ENST00000535662 0.967425539628925 0.882788381467949 0.00676994353539093 ENSG00000163374 YY1AP1
ENST00000405763 0.93642615399494 0.794238929333861 0.0102824124177408 ENSG00000163374 YY1AP1
ENST00000488784 0.99843193993556 0.990824300411175 -0.000644491638311621 ENSG00000163374 YY1AP1
ENST00000493625 0.982765547800584 0.928764448248972 -0.00437750296453902 ENSG00000163374 YY1AP1
ENST00000477470 0.966647232770728 0.880672303675783 0.00865390510563621 ENSG00000163374 YY1AP1
ENST00000438245 0.75699059586534 0.338549502642268 0.042001217031438 ENSG00000163374 YY1AP1
ENST00000476093 0.853841938388921 0.572754280980457 0.0241627544570204 ENSG00000163374 YY1AP1
ENST00000443231 0.826930685729813 0.493752541598175 0.029409114885043 ENSG00000163374 YY1AP1
ENST00000454523 0.795523069192753 0.422695308054213 0.0342167420069407 ENSG00000163374 YY1AP1
ENST00000476027 0.793404029740592 0.418639218431206 0.0345023131410169 ENSG00000163374 YY1AP1
ENST00000471642 0.658194475284581 0.128982032475845 -0.0483662613304694 ENSG00000132676 DAP3
ENST00000471214 0.686528348301215 0.185613390305594 -0.0477006071553441 ENSG00000132676 DAP3
ENST00000368336 0.643625216955123 0.0822858126992616 -0.0556371133964213 ENSG00000132676 DAP3
ENST00000343043 0.648499637668963 0.0920701436802964 -0.0539214279169862 ENSG00000132676 DAP3
ENST00000496863 0.715966533707988 0.224889368817848 -0.053833508660641 ENSG00000132676 DAP3
ENST00000421487 0.648499637668963 0.0914614027268805 -0.0540469120648504 ENSG00000132676 DAP3
ENST00000535183 0.648499637668963 0.0914614027268805 -0.0540469120648504 ENSG00000132676 DAP3
ENST00000465375 0.808899685920685 0.450544588271983 -0.0405617101960375 ENSG00000132676 DAP3
ENST00000462002 0.731514144872015 0.256878808746323 -0.051928510589697 ENSG00000132676 DAP3
ENST00000470830 0.656396673652701 0.122099227601851 -0.0625923801781343 ENSG00000132676 DAP3
ENST00000463575 0.591866287341012 0.0358237823500326 -0.0842834172116823 ENSG00000132676 DAP3
ENST00000497826 0.622135679057255 0.0531978635340285 -0.0759583883411735 ENSG00000132676 DAP3
ENST00000471523 0.598995679787529 0.0429612154588067 -0.0949944046604629 ENSG00000132676 DAP3
ENST00000479151 0.591866287341012 0.0350905232680359 -0.0942877217246376 ENSG00000132676 DAP3
ENST00000462978 0.848632072608369 0.555852608347749 -0.0331902779220257 ENSG00000132676 DAP3
ENST00000477394 0.774835855821445 0.379836402117622 -0.0423371351033066 ENSG00000132676 DAP3
ENST00000475056 0.815654452782832 0.468014985872417 -0.0346761119659637 ENSG00000132676 DAP3
ENST00000490249 0.815654452782832 0.468014985872417 -0.0346761119659637 ENSG00000132676 DAP3
ENST00000463295 0.715213425346446 0.223843167975958 -0.0598570442080412 ENSG00000132676 DAP3
ENST00000437809 0.857630824952957 0.585017694858536 0.0200206265750925 ENSG00000116580 GON4L
ENST00000368331 0.856391309627549 0.582568234576449 0.0201953209917524 ENSG00000116580 GON4L
ENST00000271883 0.871120732243514 0.62515362555429 0.0184581164589993 ENSG00000116580 GON4L
ENST00000361040 0.880416490516195 0.64932800623539 0.0193844620122175 ENSG00000116580 GON4L
ENST00000471341 0.864670784474238 0.604816267309467 0.0219356515654458 ENSG00000116580 GON4L
ENST00000368323 0.675329693392015 0.170344624239691 -0.0713529437883163 ENSG00000143622 RIT1
ENST00000539040 0.591798848920116 0.0332206625352046 -0.0999334290831895 ENSG00000143622 RIT1
ENST00000368322 0.591798848920116 0.0347394756305791 -0.0980319549697285 ENSG00000143622 RIT1
ENST00000461050 0.589566604211344 0.0171162896030753 -0.108406917357578 ENSG00000143622 RIT1
ENST00000609492 0.589566604211344 0.0183730472092006 -0.111985749757996 ENSG00000143622 RIT1
ENST00000462687 0.589566604211344 0.0216854749652504 -0.134622848848741 ENSG00000143622 RIT1
ENST00000368321 0.658849493600703 0.131275186935517 -0.0682646797267769 ENSG00000132680 KIAA0907
ENST00000368320 0.658849493600703 0.131275186935517 -0.0682646797267769 ENSG00000132680 KIAA0907
ENST00000478002 0.672680964225942 0.163500848824138 -0.0723524241239273 ENSG00000132680 KIAA0907
ENST00000368319 0.589566604211344 0.0211003592757037 -0.113133574264755 ENSG00000132680 KIAA0907
ENST00000482337 0.589566604211344 0.0290353526428959 -0.10952854625517 ENSG00000132680 KIAA0907
ENST00000368315 0.748480222548785 0.312849868440629 -0.0377484230676723 ENSG00000116584 ARHGEF2
ENST00000313695 0.757679640534553 0.339988150091476 -0.0332982945511951 ENSG00000116584 ARHGEF2
ENST00000361247 0.760485687844774 0.347940839228366 -0.0325616897084226 ENSG00000116584 ARHGEF2
ENST00000368316 0.755039556291475 0.331404776234721 -0.0336129679951952 ENSG00000116584 ARHGEF2
ENST00000477754 0.755422140448198 0.334817011897911 -0.033118073272664 ENSG00000116584 ARHGEF2
ENST00000462460 0.755039556291475 0.331404776234721 -0.0336129679951952 ENSG00000116584 ARHGEF2
ENST00000470541 0.764865699373469 0.357749906945764 -0.0468656306163927 ENSG00000116584 ARHGEF2
ENST00000313667 0.905813117003861 0.713796268494076 -0.0125545267238035 ENSG00000116584 ARHGEF2
ENST00000474428 0.743801571329421 0.302535529925862 -0.044511785857419 ENSG00000116584 ARHGEF2
ENST00000470975 0.655295747928332 0.119425158196254 -0.0677706404012634 ENSG00000116584 ARHGEF2
ENST00000470874 0.883337268781209 0.657492624603653 -0.0224251904862052 ENSG00000116584 ARHGEF2
ENST00000471589 0.981969656152843 0.926717850663029 -0.0037932670142853 ENSG00000116584 ARHGEF2
ENST00000497907 0.984660618045198 0.935656124916703 0.00336273512436278 ENSG00000116584 ARHGEF2
ENST00000476273 0.975295585375954 0.905114483122507 0.00491143839870858 ENSG00000116584 ARHGEF2
ENST00000609707 0.98166725234599 0.924218109489233 0.00503325573407507 ENSG00000116584 ARHGEF2
ENST00000487755 0.96895154021447 0.88784543195405 -0.00805570368574141 ENSG00000116584 ARHGEF2
ENST00000465079 0.975647491285029 0.906913896213144 0.00554890573359543 ENSG00000116584 ARHGEF2
ENST00000495070 0.97172082383 0.895704614493021 0.00633192217541287 ENSG00000116584 ARHGEF2
ENST00000295702 0.870596646288206 0.622463639236811 -0.0265112932036976 ENSG00000163479 SSR2
ENST00000472467 0.805538961842557 0.441279248611499 -0.045841490255675 ENSG00000163479 SSR2
ENST00000488179 0.875986063019938 0.637185813945152 -0.0255902458942593 ENSG00000163479 SSR2
ENST00000529008 0.870528787211129 0.622241602486427 -0.0265223952370491 ENSG00000163479 SSR2
ENST00000496742 0.86880019954223 0.618647977108528 -0.0267846230802285 ENSG00000163479 SSR2
ENST00000484320 0.86880019954223 0.618647977108528 -0.0267846230802285 ENSG00000163479 SSR2
ENST00000532074 0.86880019954223 0.618647977108528 -0.0267846230802285 ENSG00000163479 SSR2
ENST00000480176 0.868220054147215 0.616654646555915 -0.0269266710486121 ENSG00000163479 SSR2
ENST00000473699 0.884938959490295 0.662033843156533 -0.0237443383080818 ENSG00000163479 SSR2
ENST00000480567 0.88395698110812 0.65903140002881 -0.023936210415774 ENSG00000163479 SSR2
ENST00000531790 0.904965034384121 0.712005388824339 -0.0206884274846227 ENSG00000163479 SSR2
ENST00000368311 0.914330897290599 0.7343313514957 -0.0191285663592759 ENSG00000163479 SSR2
ENST00000472898 0.926566242485441 0.76340187117475 -0.016987072601782 ENSG00000163479 SSR2
ENST00000474377 0.927051695233658 0.764418472895531 -0.0169095799622223 ENSG00000163479 SSR2
ENST00000466905 0.927051695233658 0.764418472895531 -0.0169095799622223 ENSG00000163479 SSR2
ENST00000531917 0.927084622257961 0.764556755793379 -0.0169090289529547 ENSG00000163479 SSR2
ENST00000526212 0.84812281299256 0.554067729504781 -0.0377590136627238 ENSG00000163479 SSR2
ENST00000467041 0.843980733118565 0.540718318839824 -0.0399884199462795 ENSG00000163479 SSR2
ENST00000368309 0.589566604211344 0.0246685434743925 -0.118706084838425 ENSG00000160803 UBQLN4
ENST00000368301 0.947250840352093 0.822474095458289 0.0165426732923082 ENSG00000160789 LMNA
ENST00000347559 0.957423328415281 0.851688062820371 0.0138545879313912 ENSG00000160789 LMNA
ENST00000361308 0.957202271335568 0.850533351179368 0.014059979418355 ENSG00000160789 LMNA
ENST00000368300 0.958332259209377 0.854775677897747 0.0135606573763452 ENSG00000160789 LMNA
ENST00000368299 0.952927358685709 0.840368840793527 0.0147940229485385 ENSG00000160789 LMNA
ENST00000355014 0.595313523528679 0.0399044379885968 0.176739574001494 ENSG00000196189 SEMA4A
ENST00000368285 0.594015732823758 0.0393430207496315 0.177751818735555 ENSG00000196189 SEMA4A
ENST00000368284 0.594015732823758 0.0391844355811342 0.177921088112675 ENSG00000196189 SEMA4A
ENST00000368286 0.594015732823758 0.0391844355811342 0.177921088112675 ENSG00000196189 SEMA4A
ENST00000368282 0.591894744484969 0.0368697927237007 0.180029331635598 ENSG00000196189 SEMA4A
ENST00000487358 0.590512586366639 0.030618817162181 0.185817566258231 ENSG00000196189 SEMA4A
ENST00000359511 0.842540801121493 0.536777693336659 0.029064980095497 ENSG00000160785 SLC25A44
ENST00000423538 0.673377020540442 0.166341989075631 0.0680312168561267 ENSG00000160785 SLC25A44
ENST00000469537 0.826484914679643 0.492603709515449 0.0335776729566736 ENSG00000160785 SLC25A44
ENST00000490491 0.98314053777606 0.930255581480446 0.00470363564510005 ENSG00000260238 PMF1-BGLAP
ENST00000368279 0.998562119013816 0.992590240998521 0.000507365334970825 ENSG00000160783 PMF1
ENST00000466489 0.876967899543253 0.640272306649219 0.0277596396014633 ENSG00000160783 PMF1
ENST00000368273 0.998686409545099 0.993805453162248 -0.000422689281303127 ENSG00000160783 PMF1
ENST00000606952 0.879792300380436 0.648073028590979 0.0250121679872274 ENSG00000160783 PMF1
ENST00000368277 0.998562119013816 0.99253079228278 0.000511287069271061 ENSG00000160783 PMF1
ENST00000565805 0.979996498161253 0.919804835296563 0.00541803395912479 ENSG00000160783 PMF1
ENST00000567140 0.979996498161253 0.919804835296563 0.00541803395912479 ENSG00000160783 PMF1
ENST00000368276 0.980722661822489 0.921387813961557 0.00529910447709752 ENSG00000260238 PMF1-BGLAP
ENST00000320139 0.98314053777606 0.930264729720739 0.00470320547965758 ENSG00000260238 PMF1-BGLAP
ENST00000497069 0.998281067013675 0.988258582865454 0.000810624240472442 ENSG00000160783 PMF1
ENST00000361813 0.811301730985496 0.455936632168624 -0.0305869287499964 ENSG00000198952 SMG5
ENST00000368267 0.816512336174121 0.471602513626176 -0.0302181846481664 ENSG00000198952 SMG5
ENST00000295688 0.589566604211344 0.0154305052088664 -0.105898651877663 ENSG00000163468 CCT3
ENST00000368259 0.589566604211344 0.0155483002708138 -0.10579924135982 ENSG00000163468 CCT3
ENST00000368258 0.589566604211344 0.0155483002708138 -0.10579924135982 ENSG00000163468 CCT3
ENST00000368261 0.589566604211344 0.0154712100986118 -0.105908341138904 ENSG00000163468 CCT3
ENST00000368262 0.589566604211344 0.0154712100986118 -0.105908341138904 ENSG00000163468 CCT3
ENST00000472765 0.589566604211344 0.0165911106102081 -0.10472427723272 ENSG00000163468 CCT3
ENST00000413555 0.589566604211344 0.0131777280799619 -0.124369949018442 ENSG00000163468 CCT3
ENST00000496684 0.589566604211344 0.0162251357889364 -0.120927242931554 ENSG00000163468 CCT3
ENST00000533194 0.589566604211344 0.0144975297430602 -0.124145064855776 ENSG00000163468 CCT3
ENST00000463132 0.589566604211344 0.0177532916911744 -0.119054537746604 ENSG00000163468 CCT3
ENST00000490221 0.589566604211344 0.0287803980133354 -0.116368172963432 ENSG00000163468 CCT3
ENST00000446905 0.589566604211344 0.017744273346219 -0.119055420041847 ENSG00000163468 CCT3
ENST00000478640 0.628786584492847 0.0573109662020024 -0.098218275680125 ENSG00000163468 CCT3
ENST00000415548 0.628786584492847 0.0609639075449708 -0.0980652360905711 ENSG00000163468 CCT3
ENST00000368256 0.673377020540442 0.166762872563535 -0.0728085154837535 ENSG00000163468 CCT3
ENST00000489870 0.70064687652892 0.203246776754299 -0.0726563379548441 ENSG00000163468 CCT3
ENST00000608007 0.718937053800277 0.231835200837871 -0.0665343790773661 ENSG00000125462 C1orf61
ENST00000400991 0.661358632012279 0.140186757134072 -0.0768386866838359 ENSG00000125462 C1orf61
ENST00000368242 0.66366749572125 0.145046271038082 -0.0763858813223413 ENSG00000125462 C1orf61
ENST00000497824 0.661271417290966 0.138567941794942 -0.0771589141174777 ENSG00000125462 C1orf61
ENST00000471156 0.661568228670961 0.141868904070829 -0.0765992164731352 ENSG00000125462 C1orf61
ENST00000465270 0.667390625373021 0.148986051954122 -0.0753796109663172 ENSG00000125462 C1orf61
ENST00000462458 0.736817261516155 0.278948776808681 -0.0600997728678035 ENSG00000125462 C1orf61
ENST00000486517 0.667390625373021 0.148986051954122 -0.0753796109663172 ENSG00000125462 C1orf61
ENST00000465570 0.902936169029746 0.70678579692376 -0.0240811509522023 ENSG00000125462 C1orf61
ENST00000310027 0.661358632012279 0.140186757134072 -0.0768386866838359 ENSG00000125462 C1orf61
ENST00000368243 0.661358632012279 0.140186757134072 -0.0768386866838359 ENSG00000125462 C1orf61
ENST00000497822 0.667390625373021 0.148986051954122 -0.0753796109663172 ENSG00000125462 C1orf61
ENST00000492750 0.665889553417089 0.147592596143331 -0.0759488704039629 ENSG00000125462 C1orf61
ENST00000357975 0.661358632012279 0.139775135046991 -0.0769073087320182 ENSG00000125462 C1orf61
ENST00000464238 0.834108560480342 0.512269848333391 -0.0401224260460507 ENSG00000125462 C1orf61
ENST00000482932 0.666390499034378 0.148147245997643 -0.0758871361712256 ENSG00000125462 C1orf61
ENST00000489918 0.661873046541052 0.142973712224039 -0.0768387466880066 ENSG00000125462 C1orf61
ENST00000484428 0.659058695058953 0.131966463963145 -0.0784499321424496 ENSG00000125462 C1orf61
ENST00000489877 0.658849493600703 0.130939616065047 -0.0786548458836759 ENSG00000125462 C1orf61
ENST00000476966 0.627149731201002 0.0551006648552139 -0.0993916881564614 ENSG00000125462 C1orf61
ENST00000463309 0.630932732056813 0.0637348446439938 -0.0994962548132129 ENSG00000125462 C1orf61
ENST00000464203 0.633194034846117 0.0689621899561571 -0.0970982149870431 ENSG00000125462 C1orf61
ENST00000464356 0.887575311462382 0.66960738434409 -0.0207196002309922 ENSG00000116604 MEF2D
ENST00000348159 0.998686409545099 0.994049948951231 0.000332774965394308 ENSG00000116604 MEF2D
ENST00000340875 0.998686409545099 0.994049948951231 0.000332774965394308 ENSG00000116604 MEF2D
ENST00000353795 0.998686409545099 0.994049948951231 0.000332774965394308 ENSG00000116604 MEF2D
ENST00000368240 0.998686409545099 0.994049948951231 0.000332774965394308 ENSG00000116604 MEF2D
ENST00000360595 0.984936057046522 0.937138095451335 0.00381232730510348 ENSG00000116604 MEF2D
ENST00000475587 0.986922111588014 0.943169685883878 -0.00325737767952224 ENSG00000116604 MEF2D
ENST00000489057 0.885665634225324 0.663884157902558 0.0256640446453766 ENSG00000116604 MEF2D
ENST00000368232 0.785508707401586 0.401242028390077 -0.058520436833247 ENSG00000160818 GPATCH4
ENST00000438976 0.9119772915921 0.727410554302381 -0.02606074595744 ENSG00000160818 GPATCH4
ENST00000415314 0.984691356123962 0.936028792639691 -0.00559217409255637 ENSG00000160818 GPATCH4
ENST00000313146 0.667953252612422 0.151150171736112 -0.0623540710286441 ENSG00000143319 ISG20L2
ENST00000368219 0.646512269918448 0.0902582710118843 -0.0740329897568801 ENSG00000143319 ISG20L2
ENST00000357325 0.694041498248757 0.196807937971086 -0.0570560481908865 ENSG00000143321 HDGF
ENST00000368209 0.699148456075998 0.201653793731788 -0.0566067753896841 ENSG00000143321 HDGF
ENST00000537739 0.700540810116545 0.203038310032003 -0.0563136885891081 ENSG00000143321 HDGF
ENST00000465180 0.672983410219799 0.164298979079812 -0.0596087371373882 ENSG00000143321 HDGF
ENST00000416666 0.794182868439752 0.419853889940467 -0.037017185512187 ENSG00000143321 HDGF
ENST00000482651 0.883472471730311 0.658139145924353 -0.0209294188360131 ENSG00000143321 HDGF
ENST00000477306 0.856196666371999 0.580941208491417 -0.0283074640623686 ENSG00000143321 HDGF
ENST00000368206 0.69363954746333 0.196290254767014 -0.0598799273628337 ENSG00000143321 HDGF
ENST00000469145 0.716130935287493 0.2258490454925 -0.0613517299139109 ENSG00000143321 HDGF
ENST00000471377 0.703891031624562 0.207526481590614 -0.063793080351939 ENSG00000143321 HDGF
ENST00000495212 0.747574390875066 0.309976264795191 -0.051151895166471 ENSG00000143321 HDGF
ENST00000491853 0.645314846976982 0.0879560549575237 -0.0651048305161095 ENSG00000143294 PRCC
ENST00000271526 0.653634241606584 0.109694308137022 -0.0654920900370122 ENSG00000143294 PRCC
ENST00000473387 0.828890747677859 0.497128398094902 -0.0290976920719833 ENSG00000143294 PRCC
ENST00000353233 0.653634241606584 0.10789211711377 -0.0659250950079663 ENSG00000143294 PRCC
ENST00000526188 0.653634241606584 0.113240864670044 -0.0902034908694472 ENSG00000143294 PRCC
ENST00000454659 0.635128596581857 0.0710961240066899 -0.100239600467381 ENSG00000143294 PRCC
ENST00000368198 0.984691356123962 0.936044510270706 -0.00510475416668272 ENSG00000027869 SH2D2A
ENST00000368199 0.984691356123962 0.936044510270706 -0.00510475416668272 ENSG00000027869 SH2D2A
ENST00000392306 0.984691356123962 0.936044510270706 -0.00510475416668272 ENSG00000027869 SH2D2A
ENST00000368194 0.589566604211344 0.0185092602427842 0.202789068564012 ENSG00000132694 ARHGEF11
ENST00000361409 0.589566604211344 0.0155351239900558 0.210011119877407 ENSG00000132694 ARHGEF11
ENST00000368192 0.941074840248053 0.806221984180805 -0.0104942411049474 ENSG00000117036 ETV3
ENST00000326786 0.844438013952438 0.542178602532712 -0.0304134257133894 ENSG00000117036 ETV3
ENST00000460850 0.900953766389712 0.703065258078104 -0.0214389903028459 ENSG00000117036 ETV3
ENST00000480682 0.849605372123527 0.560150072675436 -0.028802041742764 ENSG00000160856 FCRL3
ENST00000368186 0.849605372123527 0.560145995208659 -0.0288025397262 ENSG00000160856 FCRL3
ENST00000485028 0.849605372123527 0.560278995551575 -0.0288048102827406 ENSG00000160856 FCRL3
ENST00000492769 0.849605372123527 0.560150072675436 -0.028802041742764 ENSG00000160856 FCRL3
ENST00000477837 0.849605372123527 0.560150072675436 -0.028802041742764 ENSG00000160856 FCRL3
ENST00000494724 0.849605372123527 0.560150072675436 -0.028802041742764 ENSG00000160856 FCRL3
ENST00000368184 0.852122273904009 0.567375668894333 -0.0283029513959374 ENSG00000160856 FCRL3
ENST00000473231 0.956860735995784 0.849455728959349 -0.010159631918023 ENSG00000160856 FCRL3
ENST00000368140 0.816092434677542 0.469592063420182 0.0441230888311183 ENSG00000163564 PYHIN1
ENST00000368138 0.818967922355255 0.476141221594694 0.0434995682226481 ENSG00000163564 PYHIN1
ENST00000392254 0.818967922355255 0.476141221594694 0.0434995682226481 ENSG00000163564 PYHIN1
ENST00000392252 0.818967922355255 0.476141221594694 0.0434995682226481 ENSG00000163564 PYHIN1
ENST00000566111 0.768296675432817 0.366833869391144 -0.0319431137489485 ENSG00000163565 IFI16
ENST00000426592 0.982250281617266 0.927660058472822 0.00302329061992237 ENSG00000163565 IFI16
ENST00000447473 0.962978972861908 0.86823843771873 0.00562316971672532 ENSG00000163565 IFI16
ENST00000340979 0.862709636368574 0.598423704845776 0.0203507477852652 ENSG00000163565 IFI16
ENST00000368131 0.863205617588341 0.599355025962901 0.0203002692385379 ENSG00000163565 IFI16
ENST00000493884 0.862140750091746 0.597157828679969 0.0204158529362041 ENSG00000163565 IFI16
ENST00000368132 0.862140750091746 0.597157828679969 0.0204158529362041 ENSG00000163565 IFI16
ENST00000483916 0.862140750091746 0.597157828679969 0.0204158529362041 ENSG00000163565 IFI16
ENST00000295809 0.863205617588341 0.599355025962901 0.0203002692385379 ENSG00000163565 IFI16
ENST00000359709 0.863554701471127 0.599732749196611 0.0202669597659957 ENSG00000163565 IFI16
ENST00000430894 0.863554701471127 0.599732749196611 0.0202669597659957 ENSG00000163565 IFI16
ENST00000448393 0.818828868928252 0.475482046081203 0.0286533463263123 ENSG00000163565 IFI16
ENST00000567661 0.66842358251717 0.152915793175982 0.0597007537569976 ENSG00000163565 IFI16
ENST00000474473 0.85376756949917 0.572182414355925 0.0205826720509871 ENSG00000163565 IFI16
ENST00000562225 0.871120732243514 0.625309325787725 0.022384227364271 ENSG00000163565 IFI16
ENST00000368096 0.98166725234599 0.924078915368705 -0.00513461028512229 ENSG00000158710 TAGLN2
ENST00000368097 0.998281067013675 0.989096851663255 -0.000735452511642202 ENSG00000158710 TAGLN2
ENST00000478033 0.953552210981008 0.841407138813464 0.011084377614049 ENSG00000158710 TAGLN2
ENST00000320307 0.956240825720653 0.846870917718359 0.0106139699611605 ENSG00000158710 TAGLN2
ENST00000397334 0.953749272777781 0.842051522925791 0.0108951218935533 ENSG00000158710 TAGLN2
ENST00000360472 0.734358812633457 0.267380543205594 -0.0472591542285682 ENSG00000162734 PEA15
ENST00000368077 0.728056076232241 0.247934871242 -0.050864908130174 ENSG00000162734 PEA15
ENST00000368076 0.734358812633457 0.267006958663699 -0.0473238430598867 ENSG00000162734 PEA15
ENST00000488858 0.741813742668709 0.294251393557167 -0.0534171402313285 ENSG00000162734 PEA15
ENST00000368073 0.841008473391598 0.532839427789604 -0.0256758332173263 ENSG00000132716 DCAF8
ENST00000326837 0.841458684794503 0.53478920044205 -0.0255620232182888 ENSG00000132716 DCAF8
ENST00000368074 0.841444396363918 0.534709814517131 -0.0255618367331407 ENSG00000132716 DCAF8
ENST00000477163 0.874401674978142 0.63394842285532 -0.0246857195111538 ENSG00000132716 DCAF8
ENST00000556710 0.949815861844367 0.830120872203712 -0.00804907234811168 ENSG00000258465 DCAF8
ENST00000608310 0.949815861844367 0.830120872203712 -0.00804907234811168 ENSG00000132716 DCAF8
ENST00000461888 0.860169070529978 0.592987060823029 -0.0222892130655143 ENSG00000132716 DCAF8
ENST00000490368 0.950590393757066 0.832101156638577 -0.0109280845281708 ENSG00000132716 DCAF8
ENST00000466253 0.906650585294105 0.715353130293817 -0.0194761277111272 ENSG00000132716 DCAF8
ENST00000610139 0.755294354403154 0.333402642884003 -0.0449285054682473 ENSG00000132716 DCAF8
ENST00000475733 0.756898936234354 0.337040122720919 -0.0445801282571612 ENSG00000132716 DCAF8
ENST00000447377 0.759831559824657 0.34488562340518 -0.0446153697577507 ENSG00000132716 DCAF8
ENST00000440682 0.818663502576749 0.475191414466066 -0.0354070528250109 ENSG00000132716 DCAF8
ENST00000407642 0.823131995721177 0.485544549113378 -0.0354506012527429 ENSG00000132716 DCAF8
ENST00000485079 0.969047571221164 0.888053944476022 -0.00603706064899093 ENSG00000258465 DCAF8
ENST00000368069 0.912062450214525 0.727559485423505 -0.00969933535905933 ENSG00000122218 COPA
ENST00000241704 0.91305787996954 0.73149412668601 -0.00952623539028942 ENSG00000122218 COPA
ENST00000545284 0.998438877808157 0.991385776959148 -0.000554727574892886 ENSG00000122218 COPA
ENST00000541366 0.736269397692325 0.277852341707297 0.0521091391380073 ENSG00000122218 COPA
ENST00000294785 0.844341706365017 0.541969583227222 -0.0302062631093426 ENSG00000162736 NCSTN
ENST00000368063 0.843371000206109 0.538351500905226 -0.0304753643928117 ENSG00000162736 NCSTN
ENST00000535857 0.827467027626476 0.495322858368209 -0.0337938545000838 ENSG00000162736 NCSTN
ENST00000421914 0.947946212373141 0.824684327206209 0.0127078374395816 ENSG00000162736 NCSTN
ENST00000392212 0.84345123917943 0.538854416670647 -0.030253171135555 ENSG00000162736 NCSTN
ENST00000368065 0.84283687568467 0.537300298513866 -0.0344188021167611 ENSG00000162736 NCSTN
ENST00000368059 0.815850859651698 0.468757776474916 0.0397348688396718 ENSG00000162739 SLAMF6
ENST00000368057 0.815850859651698 0.468691076099135 0.0397350896436041 ENSG00000162739 SLAMF6
ENST00000368055 0.750084909841028 0.319138748922125 0.0595391492280135 ENSG00000162739 SLAMF6
ENST00000446952 0.755039556291475 0.332135424717885 0.051364814718138 ENSG00000234425 RP11-528G1.2
ENST00000534968 0.847971262745034 0.553096746828648 0.0305986864723902 ENSG00000066294 CD84
ENST00000368054 0.847971262745034 0.553091556636898 0.0305990410472045 ENSG00000066294 CD84
ENST00000302035 0.589566604211344 0.0153692958054897 0.268294776231528 ENSG00000117090 SLAMF1
ENST00000235739 0.589566604211344 0.0140682831695756 0.275234974850936 ENSG00000117090 SLAMF1
ENST00000538290 0.589566604211344 0.0124486698568763 0.279668234159744 ENSG00000117090 SLAMF1
ENST00000355199 0.589566604211344 0.0108551957533274 0.283789322369604 ENSG00000117090 SLAMF1
ENST00000494463 0.589566604211344 0.0115300128883453 0.310309729819214 ENSG00000117090 SLAMF1
ENST00000598917 0.980958345749229 0.922179650998946 -0.00423814954897104 ENSG00000228863 RP11-404F10.2
ENST00000443928 0.979050010735204 0.917032572549621 -0.0045165390960567 ENSG00000228863 RP11-404F10.2
ENST00000588034 0.981894651601011 0.925938040378697 -0.00400979585760536 ENSG00000228863 RP11-404F10.2
ENST00000368046 0.841102065766704 0.533597424179416 0.0266276788690445 ENSG00000117091 CD48
ENST00000368045 0.7736580388399 0.377026564244024 0.042023102468235 ENSG00000117091 CD48
ENST00000488819 0.806031481124458 0.44265735644313 -0.0304635420454847 ENSG00000026751 SLAMF7
ENST00000444090 0.858696404297166 0.589228615554279 -0.0201960950352337 ENSG00000026751 SLAMF7
ENST00000441662 0.847263150662566 0.551712979672013 -0.0226621698522626 ENSG00000026751 SLAMF7
ENST00000368043 0.854346188540033 0.574577665782936 -0.0209388279362146 ENSG00000026751 SLAMF7
ENST00000368042 0.854346188540033 0.574587899416956 -0.0209392637937105 ENSG00000026751 SLAMF7
ENST00000458602 0.839181033812892 0.528101019856025 -0.0237104542313864 ENSG00000026751 SLAMF7
ENST00000458104 0.875431711788877 0.635648791638083 -0.0176113450507585 ENSG00000026751 SLAMF7
ENST00000359331 0.854346188540033 0.57443969254364 -0.0209488655045609 ENSG00000026751 SLAMF7
ENST00000495334 0.926181418171826 0.761469027883994 -0.0112758658043586 ENSG00000026751 SLAMF7
ENST00000484221 0.871120732243514 0.625295370642791 -0.0194273445001479 ENSG00000026751 SLAMF7
ENST00000368037 0.919952557131458 0.74582960822868 -0.0198603091786135 ENSG00000122224 LY9
ENST00000392203 0.921410797259356 0.749650719946454 -0.0195487857933258 ENSG00000122224 LY9
ENST00000341032 0.920955654243944 0.74883337451706 -0.0195662742145747 ENSG00000122224 LY9
ENST00000368040 0.920955654243944 0.74883337451706 -0.0195662742145747 ENSG00000122224 LY9
ENST00000368041 0.920955654243944 0.74883337451706 -0.0195662742145747 ENSG00000122224 LY9
ENST00000263285 0.917579063094741 0.740397190864561 -0.0202807973452863 ENSG00000122224 LY9
ENST00000368020 0.733110910131265 0.264263937182145 0.0658719930727373 ENSG00000158773 USF1
ENST00000368021 0.73456759870256 0.26854112874528 0.0657222665092253 ENSG00000158773 USF1
ENST00000435396 0.73447431274328 0.268460767785237 0.0657218742881973 ENSG00000158773 USF1
ENST00000368019 0.775395584936845 0.381053622122758 0.0553592514175878 ENSG00000158773 USF1
ENST00000473969 0.775531816832162 0.381235675869485 0.0556318631710286 ENSG00000158773 USF1
ENST00000496363 0.768296675432817 0.366735140807816 0.0575683775769096 ENSG00000158773 USF1
ENST00000461003 0.876058305801995 0.637470664155839 0.0304708634035963 ENSG00000186517 ARHGAP30
ENST00000368013 0.876058305801995 0.637418681404276 0.030470466170671 ENSG00000186517 ARHGAP30
ENST00000368016 0.885870754479678 0.665125658503541 0.0283694528623201 ENSG00000186517 ARHGAP30
ENST00000368015 0.876058305801995 0.637418681404276 0.030470466170671 ENSG00000186517 ARHGAP30
ENST00000490279 0.754987783992395 0.329279231295203 0.0651350266113746 ENSG00000186517 ARHGAP30
ENST00000368018 0.720931297350203 0.236115937905012 0.0672477097947218 ENSG00000186517 ARHGAP30
ENST00000471492 0.755294354403154 0.333804579695399 0.0530546259695866 ENSG00000186517 ARHGAP30
ENST00000468311 0.731514144872015 0.254107659523809 -0.0632769979368281 ENSG00000143256 PFDN2
ENST00000368010 0.731514144872015 0.255213309483748 -0.0632744499176826 ENSG00000143256 PFDN2
ENST00000368008 0.947026925496984 0.82203945388496 0.0115195294428809 ENSG00000158793 NIT1
ENST00000472996 0.94792285903396 0.824189613150729 -0.0121747055303164 ENSG00000158796 DEDD
ENST00000368006 0.909335462690612 0.721259884084807 -0.0194117949866605 ENSG00000158796 DEDD
ENST00000458050 0.922605764474527 0.753026335357878 -0.0172354709737003 ENSG00000158796 DEDD
ENST00000392188 0.914696743873744 0.735088075987119 -0.0184928557326576 ENSG00000158796 DEDD
ENST00000545495 0.914696743873744 0.735088075987119 -0.0184928557326576 ENSG00000158796 DEDD
ENST00000489249 0.88543291928975 0.663248030219509 -0.0248513820393752 ENSG00000158796 DEDD
ENST00000490843 0.856391309627549 0.582140352613815 -0.0310567644899226 ENSG00000158796 DEDD
ENST00000368003 0.785456464400402 0.399717596189211 -0.0495378108219828 ENSG00000143222 UFC1
ENST00000420498 0.796945975337811 0.425814119283557 -0.0464656684498817 ENSG00000224985 RP11-297K8.2
ENST00000497522 0.988891190949381 0.949685067460921 -0.00387171348268243 ENSG00000143224 PPOX
ENST00000495483 0.998688724826969 0.994694043874676 -0.00040211196541487 ENSG00000143224 PPOX
ENST00000535223 0.983807773763849 0.932024306645088 -0.00524370543855437 ENSG00000143224 PPOX
ENST00000432542 0.979915208774232 0.919066657647242 -0.00622226200522913 ENSG00000143224 PPOX
ENST00000367993 0.894017652473327 0.684516763038965 0.0238130015556687 ENSG00000158864 NDUFS2
ENST00000392179 0.887592593189826 0.669670752397642 0.0252611520641353 ENSG00000158864 NDUFS2
ENST00000490414 0.673256421963485 0.165497246665001 0.150023578596848 ENSG00000158869 FCER1G
ENST00000367992 0.671819025821423 0.158650962851405 0.151729286558428 ENSG00000158869 FCER1G
ENST00000289902 0.673377020540442 0.165674986925138 0.149981125789778 ENSG00000158869 FCER1G
ENST00000367975 0.840288420102838 0.5310551197743 0.030205705461862 ENSG00000143252 SDHC
ENST00000342751 0.840620052334995 0.531465926267427 0.0302140903180979 ENSG00000143252 SDHC
ENST00000367972 0.98688861095076 0.943080299326484 0.00407757076324413 ENSG00000143226 FCGR2A
ENST00000271450 0.990662159277042 0.954281974516936 0.00317350681454656 ENSG00000143226 FCGR2A
ENST00000467654 0.813369962354874 0.46070951625661 -0.0456258179575432 ENSG00000143226 FCGR2A
ENST00000536731 0.810541364319297 0.454185306820913 -0.0479016552905432 ENSG00000143226 FCGR2A
ENST00000483665 0.98847139647002 0.948076735845685 0.00371117070524805 ENSG00000143226 FCGR2A
ENST00000497474 0.745516393428635 0.305225039919335 -0.0792074042828655 ENSG00000143226 FCGR2A
ENST00000482233 0.743169423424398 0.297910088776227 -0.0777888850304386 ENSG00000143226 FCGR2A
ENST00000467525 0.923297831437421 0.755085223615454 -0.0159820288102558 ENSG00000143226 FCGR2A
ENST00000471026 0.921902633890621 0.751254503913244 0.0173322500726241 ENSG00000143226 FCGR2A
ENST00000537821 0.931996727862708 0.782869686304279 0.013825890237664 ENSG00000273112 RP11-25K21.6
ENST00000461298 0.80392146623163 0.437922367331869 0.0479813222748476 ENSG00000143226 FCGR2A
ENST00000459885 0.917516048963086 0.740147766256349 0.0187570913415033 ENSG00000143226 FCGR2A
ENST00000486608 0.819526469254574 0.477397087142817 0.0455749462576989 ENSG00000143226 FCGR2A
ENST00000491841 0.998281067013675 0.990270945460473 0.000697240812966581 ENSG00000143226 FCGR2A
ENST00000367942 0.73732846080434 0.281855208003058 0.0588515183880605 ENSG00000118217 ATF6
ENST00000545294 0.998281067013675 0.989782170373734 0.000577571045789307 ENSG00000152332 UHMK1
ENST00000538489 0.91463576217673 0.734815724241547 -0.0153884754438342 ENSG00000152332 UHMK1
ENST00000489294 0.91463576217673 0.734815724241547 -0.0153884754438342 ENSG00000152332 UHMK1
ENST00000282169 0.887005491270831 0.6679048179836 0.0203805363155112 ENSG00000152332 UHMK1
ENST00000367926 0.833703816395827 0.509977276783843 -0.0320911514504248 ENSG00000117143 UAP1
ENST00000271469 0.833703816395827 0.509977276783843 -0.0320911514504248 ENSG00000117143 UAP1
ENST00000367924 0.949863062601532 0.830717567723806 -0.0111251503080265 ENSG00000117143 UAP1
ENST00000367925 0.949863062601532 0.830717567723806 -0.0111251503080265 ENSG00000117143 UAP1
ENST00000354775 0.737464507071922 0.282984408327918 -0.0566603525716877 ENSG00000143149 ALDH9A1
ENST00000392129 0.827467027626476 0.495212259498 0.0418215136813611 ENSG00000143183 TMCO1
ENST00000367881 0.822037009216832 0.482383486067072 0.0430511256499568 ENSG00000143183 TMCO1
ENST00000580248 0.848775353976707 0.556563816073238 0.0346773325629429 ENSG00000143183 TMCO1
ENST00000464650 0.825957058509885 0.49104109525074 0.0430245514702135 ENSG00000143183 TMCO1
ENST00000476143 0.904090384888237 0.710121752303104 0.0251748495542231 ENSG00000143183 TMCO1
ENST00000536514 0.6439438137683 0.0828701582409813 -0.0921134187097235 ENSG00000143157 POGK
ENST00000537173 0.591894744484969 0.0372175734302218 -0.102921392290472 ENSG00000143157 POGK
ENST00000367876 0.589566604211344 0.0226160744910095 -0.106951569853771 ENSG00000143157 POGK
ENST00000367875 0.589566604211344 0.0177070479519148 -0.113191635978752 ENSG00000143157 POGK
ENST00000367866 0.678133235948085 0.176073938706217 0.0920192301885152 ENSG00000143190 POU2F1
ENST00000559038 0.722976256705199 0.238272289292548 0.124406631749584 ENSG00000143190 POU2F1
ENST00000557909 0.704784851322621 0.20828649484865 0.131383273962547 ENSG00000143190 POU2F1
ENST00000442313 0.713925483875495 0.221535664890837 0.128145234875329 ENSG00000143190 POU2F1
ENST00000452019 0.653634241606584 0.110955226247163 0.142518672074885 ENSG00000143190 POU2F1
ENST00000560232 0.653634241606584 0.110955226247163 0.142518672074885 ENSG00000143190 POU2F1
ENST00000429375 0.661358632012279 0.140925367889162 0.124079256943302 ENSG00000143190 POU2F1
ENST00000492850 0.680141271254689 0.178485247897908 0.137844151167941 ENSG00000143190 POU2F1
ENST00000367865 0.678133235948085 0.175977228859098 0.0920213112090531 ENSG00000143190 POU2F1
ENST00000271411 0.678133235948085 0.175977228859098 0.0920213112090531 ENSG00000143190 POU2F1
ENST00000420254 0.661402892129972 0.141705655014888 0.122747527225928 ENSG00000143190 POU2F1
ENST00000541643 0.661402892129972 0.141720159476908 0.122745826944611 ENSG00000143190 POU2F1
ENST00000367862 0.813443570677349 0.460786639543461 0.0404681213704556 ENSG00000143190 POU2F1
ENST00000392122 0.99307406537487 0.962090094078644 -0.00276080897628672 ENSG00000198821 CD247
ENST00000485089 0.931476283879688 0.779833967859836 -0.0155384011624088 ENSG00000198821 CD247
ENST00000362089 0.993835214122787 0.96460791789497 -0.00257752537070535 ENSG00000198821 CD247
ENST00000483825 0.993835214122787 0.964621474121028 -0.00257683392453025 ENSG00000198821 CD247
ENST00000476733 0.875723767661519 0.636228924774439 0.0232920830537363 ENSG00000198821 CD247
ENST00000470379 0.879792300380436 0.64808938663081 0.0226254365421725 ENSG00000198821 CD247
ENST00000479979 0.995260605166701 0.971974398866457 -0.00224841539587543 ENSG00000198821 CD247
ENST00000466652 0.941590689260058 0.807954196588908 -0.0177226719346709 ENSG00000143162 CREG1
ENST00000370509 0.98531578717495 0.938753036711847 -0.00550210706105026 ENSG00000143162 CREG1
ENST00000367854 0.841008473391598 0.532835426552683 0.0309904135647552 ENSG00000198771 RCSD1
ENST00000361496 0.788228437231209 0.409951859826711 0.0486848459922126 ENSG00000198771 RCSD1
ENST00000472038 0.731514144872015 0.254884062017249 0.0742573056810117 ENSG00000198771 RCSD1
ENST00000537350 0.776949831827417 0.383047135462864 0.0459661602021984 ENSG00000198771 RCSD1
ENST00000359523 0.687208243112109 0.190022501031507 0.0903844067802598 ENSG00000197965 MPZL1
ENST00000448405 0.642227117149681 0.0785448804214699 0.123885645882615 ENSG00000197965 MPZL1
ENST00000392121 0.692771874133467 0.195373603971442 0.0894173917784463 ENSG00000197965 MPZL1
ENST00000465787 0.664998101117939 0.146349174981591 0.114510406716778 ENSG00000197965 MPZL1
ENST00000474859 0.632102620850735 0.0654922744896601 0.131423614562671 ENSG00000197965 MPZL1
ENST00000474729 0.692098589737289 0.194856047639908 0.0927591742533237 ENSG00000197965 MPZL1
ENST00000367853 0.653634241606584 0.115911564420061 0.110020600713343 ENSG00000197965 MPZL1
ENST00000367843 0.591894744484969 0.0375291626762746 0.116961727848213 ENSG00000143164 DCAF6
ENST00000432587 0.591894744484969 0.0376936493734956 0.117630458453366 ENSG00000143164 DCAF6
ENST00000312263 0.591894744484969 0.0372545817983054 0.117276201658598 ENSG00000143164 DCAF6
ENST00000367840 0.595087090818848 0.0397613169797796 0.116064479454733 ENSG00000143164 DCAF6
ENST00000367833 0.771703717108354 0.37319359181754 -0.0364328369230556 ENSG00000143155 TIPRL
ENST00000367830 0.851539854635787 0.566565006773581 -0.0288011513904515 ENSG00000143155 TIPRL
ENST00000367829 0.688107148635229 0.191465773865843 0.0667662866240638 ENSG00000213064 SFT2D2
ENST00000271375 0.921902633890621 0.751157871570961 0.0139057691690765 ENSG00000213064 SFT2D2
ENST00000367825 0.688107148635229 0.191186061697075 0.0608887217684828 ENSG00000213064 SFT2D2
ENST00000367808 0.996496242152619 0.978352091987537 -0.00154911219511314 ENSG00000117475 BLZF1
ENST00000329281 0.994039245563806 0.966053170805055 -0.00226676206027266 ENSG00000117475 BLZF1
ENST00000367797 0.960397592196957 0.861100400171341 0.0130229654803996 ENSG00000198734 F5
ENST00000367796 0.960397592196957 0.861100400171341 0.0130229654803996 ENSG00000198734 F5
ENST00000498289 0.753983641351156 0.327493320513478 -0.0414253444085685 ENSG00000000460 C1orf112
ENST00000236147 0.734358812633457 0.267720460300909 -0.0483017376225873 ENSG00000188404 SELL
ENST00000497295 0.74696659727652 0.308689046178474 -0.0475643557720964 ENSG00000188404 SELL
ENST00000463108 0.655295747928332 0.119952245122418 -0.0701513561970133 ENSG00000188404 SELL
ENST00000460650 0.628786584492847 0.0622815051835799 -0.0991339504268161 ENSG00000188404 SELL
ENST00000479657 0.686625877939312 0.186647509453772 -0.0614039926514655 ENSG00000188404 SELL
ENST00000466340 0.653634241606584 0.107655650149105 -0.074075138894712 ENSG00000188404 SELL
ENST00000367771 0.669322473920991 0.155533533243464 0.0654733991099521 ENSG00000000457 SCYL3
ENST00000367772 0.645527573095857 0.0886383988477647 0.0820422126911447 ENSG00000000457 SCYL3
ENST00000367770 0.645416832882472 0.0880172498237839 0.0839488682108643 ENSG00000000457 SCYL3
ENST00000423670 0.653634241606584 0.110308885013332 0.0807771920133987 ENSG00000000457 SCYL3
ENST00000392078 0.885870754479678 0.665405900156226 -0.0173672437955522 ENSG00000117523 PRRC2C
ENST00000426496 0.885870754479678 0.665405900156226 -0.0173672437955522 ENSG00000117523 PRRC2C
ENST00000476522 0.982765547800584 0.92857811817609 0.00380782783765343 ENSG00000117523 PRRC2C
ENST00000367742 0.859967177492823 0.592640789071823 -0.0212553485286033 ENSG00000117523 PRRC2C
ENST00000338920 0.859967177492823 0.592660331413198 -0.0212552886228563 ENSG00000117523 PRRC2C
ENST00000467601 0.79327660177371 0.418328610433944 0.0449237824531259 ENSG00000117523 PRRC2C
ENST00000463586 0.805008649569913 0.439970470139717 -0.0387835819140502 ENSG00000117523 PRRC2C
ENST00000495585 0.933095590555354 0.785567882975222 -0.0120314491784237 ENSG00000117523 PRRC2C
ENST00000498596 0.90662820915973 0.715225916234456 0.0206115124393596 ENSG00000117523 PRRC2C
ENST00000492811 0.813110101566535 0.459371942897241 0.0483937185247184 ENSG00000117523 PRRC2C
ENST00000362019 0.838421852963307 0.526238752244224 -0.0364158274413366 ENSG00000010165 METTL13
ENST00000367737 0.840624338702218 0.531829237169127 -0.0359745551961755 ENSG00000010165 METTL13
ENST00000361735 0.840624338702218 0.531829237169127 -0.0359745551961755 ENSG00000010165 METTL13
ENST00000367723 0.724553354846635 0.240710552751964 0.0576930598128149 ENSG00000094975 SUCO
ENST00000608151 0.723046677276851 0.238566393458947 0.0579060129187188 ENSG00000094975 SUCO
ENST00000610051 0.6715842399556 0.158019821166023 0.072618547380371 ENSG00000094975 SUCO
ENST00000263688 0.729052325043601 0.249139789683939 0.0569087193315784 ENSG00000094975 SUCO
ENST00000340385 0.775395584936845 0.381002237981568 -0.0494178179700755 ENSG00000117592 PRDX6
ENST00000460950 0.829322103413791 0.498749174530617 -0.0434664441936346 ENSG00000117592 PRDX6
ENST00000470017 0.763272196077454 0.354322464081028 -0.0543723164989709 ENSG00000117592 PRDX6
ENST00000546011 0.733038377508205 0.263959311265891 0.064683078452377 ENSG00000076321 KLHL20
ENST00000209884 0.736348586444898 0.278310706564589 0.0614415504201041 ENSG00000076321 KLHL20
ENST00000449289 0.657943010305425 0.128271029805859 -0.0831176806840937 ENSG00000234741 GAS5
ENST00000450589 0.657943010305425 0.128271029805859 -0.0831176806840937 ENSG00000234741 GAS5
ENST00000431268 0.657943010305425 0.128271029805859 -0.0831176806840937 ENSG00000234741 GAS5
ENST00000414075 0.653634241606584 0.109812394387849 -0.0905881407863292 ENSG00000234741 GAS5
ENST00000436656 0.657943010305425 0.128271029805859 -0.0831176806840937 ENSG00000234741 GAS5
ENST00000430245 0.658194475284581 0.129389122099464 -0.0829268441953272 ENSG00000234741 GAS5
ENST00000412059 0.657943010305425 0.128271029805859 -0.0831176806840937 ENSG00000234741 GAS5
ENST00000452197 0.657943010305425 0.128271029805859 -0.0831176806840937 ENSG00000234741 GAS5
ENST00000456812 0.659777493700477 0.135325032731981 -0.0856315914616784 ENSG00000234741 GAS5
ENST00000448718 0.659777493700477 0.135325032731981 -0.0856315914616784 ENSG00000234741 GAS5
ENST00000436285 0.659777493700477 0.135325032731981 -0.0856315914616784 ENSG00000234741 GAS5
ENST00000454813 0.736002890502703 0.275653366772504 -0.0677166591971964 ENSG00000234741 GAS5
ENST00000422183 0.659777493700477 0.135325032731981 -0.0856315914616784 ENSG00000234741 GAS5
ENST00000422207 0.725453838651816 0.242368797545642 -0.0721432610772437 ENSG00000234741 GAS5
ENST00000454068 0.65788172013567 0.125719583633342 -0.0841000199472034 ENSG00000234741 GAS5
ENST00000444470 0.731514144872015 0.254314288966306 -0.070701855338339 ENSG00000234741 GAS5
ENST00000434796 0.734358812633457 0.266865130693232 -0.0687065106177375 ENSG00000234741 GAS5
ENST00000449589 0.658849493600703 0.131004845561743 -0.0826011548669946 ENSG00000234741 GAS5
ENST00000422008 0.668649133117045 0.154577737831294 -0.0832817651067162 ENSG00000234741 GAS5
ENST00000442067 0.657706649342877 0.124798853591395 -0.090211397151976 ENSG00000234741 GAS5
ENST00000455838 0.650940107381564 0.0991543327806604 -0.0932280423634895 ENSG00000234741 GAS5
ENST00000416952 0.650940107381564 0.0990826244617827 -0.0942970235433485 ENSG00000234741 GAS5
ENST00000456293 0.653634241606584 0.110839660841416 -0.0927316428651515 ENSG00000234741 GAS5
ENST00000443799 0.667468786452133 0.149961134211186 -0.0857076841364215 ENSG00000234741 GAS5
ENST00000451607 0.653634241606584 0.11410461671978 -0.0994058269376464 ENSG00000234741 GAS5
ENST00000421068 0.653634241606584 0.108343923078433 -0.0980998498756253 ENSG00000234741 GAS5
ENST00000432536 0.653559378060595 0.106247480350217 -0.102796438884141 ENSG00000234741 GAS5
ENST00000425771 0.653634241606584 0.110434061425452 -0.104549201080131 ENSG00000234741 GAS5
ENST00000458220 0.628786584492847 0.0623465565337851 -0.122894343747143 ENSG00000234741 GAS5
ENST00000367701 0.889624995460914 0.673380745121561 -0.0236429409137476 ENSG00000185278 ZBTB37
ENST00000258349 0.774835855821445 0.379928164091959 -0.0365427675403222 ENSG00000135870 RC3H1
ENST00000367696 0.973937689758318 0.902021990423248 0.00512319447916373 ENSG00000135870 RC3H1
ENST00000367694 0.674276220712649 0.169103543469192 -0.0553998641247304 ENSG00000135870 RC3H1
ENST00000357444 0.737397363322012 0.282011517307307 0.107893817538656 ENSG00000152061 RABGAP1L
ENST00000367689 0.739506839910552 0.289716985923047 0.106111092517851 ENSG00000152061 RABGAP1L
ENST00000251507 0.743953260634666 0.302723402936409 0.100876462692357 ENSG00000152061 RABGAP1L
ENST00000457696 0.759388882010897 0.344367578049161 0.0735444298020834 ENSG00000152061 RABGAP1L
ENST00000367690 0.733780134867426 0.264882689333685 0.120959523686841 ENSG00000152061 RABGAP1L
ENST00000526253 0.731514144872015 0.257363349481332 0.126001222551838 ENSG00000152061 RABGAP1L
ENST00000325589 0.769315167486018 0.36837804479729 0.0670844594271666 ENSG00000152061 RABGAP1L
ENST00000367686 0.770756395505441 0.371498375263923 0.0666968121895965 ENSG00000152061 RABGAP1L
ENST00000469553 0.770756395505441 0.371498375263923 0.0666968121895965 ENSG00000152061 RABGAP1L
ENST00000367687 0.771272232215281 0.372467543286622 0.0661922807149984 ENSG00000152061 RABGAP1L
ENST00000347255 0.772305631650364 0.375561448944246 0.0659670740253302 ENSG00000152061 RABGAP1L
ENST00000489615 0.821398568949412 0.481529622986324 0.0507602382482828 ENSG00000152061 RABGAP1L
ENST00000478442 0.655590904080035 0.121421350763563 0.13009896543807 ENSG00000152061 RABGAP1L
ENST00000465412 0.678133235948085 0.175573724644502 0.103525896867267 ENSG00000152061 RABGAP1L
ENST00000486220 0.658039251919629 0.128344133766974 0.127544030871283 ENSG00000152061 RABGAP1L
ENST00000392064 0.768296675432817 0.36673503207664 0.0633617867116085 ENSG00000152061 RABGAP1L
ENST00000485114 0.972975915521275 0.899427242370916 -0.00869586239998201 ENSG00000152061 RABGAP1L
ENST00000367681 0.897408414640965 0.692640779060473 -0.0222932294018528 ENSG00000116161 CACYBP
ENST00000367679 0.918315262879136 0.74186400051175 -0.0188702004582964 ENSG00000116161 CACYBP
ENST00000473925 0.82350367123437 0.485841226798366 -0.0393578584014685 ENSG00000116161 CACYBP
ENST00000405362 0.829481766378714 0.499215649152222 -0.0402994002178288 ENSG00000116161 CACYBP
ENST00000423313 0.735347295219712 0.270947452164644 0.0606824524153642 ENSG00000235750 KIAA0040
ENST00000444639 0.734846696789516 0.269065084100381 0.0608814070165742 ENSG00000235750 KIAA0040
ENST00000545251 0.732215040024282 0.259921371150981 0.0644906095823691 ENSG00000235750 KIAA0040
ENST00000567124 0.653634241606584 0.112262300839116 0.103262321148317 ENSG00000235750 KIAA0040
ENST00000563563 0.648871693677012 0.0947860400977662 0.108431314340093 ENSG00000235750 KIAA0040
ENST00000461830 0.628786584492847 0.059462646357952 0.140557968404888 ENSG00000143207 RFWD2
ENST00000367667 0.642227117149681 0.0784025524141333 0.133724478759663 ENSG00000143207 RFWD2
ENST00000367669 0.643625216955123 0.082452476571168 0.13068296242445 ENSG00000143207 RFWD2
ENST00000367666 0.6439438137683 0.0842449176408596 0.131979445538104 ENSG00000143207 RFWD2
ENST00000308769 0.642227117149681 0.078270561434943 0.13359477247343 ENSG00000143207 RFWD2
ENST00000459744 0.627149731201002 0.0551289530236312 0.159735770115052 ENSG00000143207 RFWD2
ENST00000498306 0.659777493700477 0.136549572695776 0.125124552662616 ENSG00000143207 RFWD2
ENST00000491600 0.653634241606584 0.114239698160736 0.12748734128205 ENSG00000143207 RFWD2
ENST00000474194 0.658194475284581 0.129112238874132 0.115939093099778 ENSG00000143207 RFWD2
ENST00000495034 0.755039556291475 0.331080863562836 0.0734498188665777 ENSG00000116191 RALGPS2
ENST00000367635 0.851079380105509 0.564212759025378 0.033746399428672 ENSG00000116191 RALGPS2
ENST00000367634 0.767592786857247 0.363478734369558 0.0608447210912062 ENSG00000116191 RALGPS2
ENST00000324778 0.738460473880298 0.285761105142636 0.0809718093865059 ENSG00000116191 RALGPS2
ENST00000263733 0.796495819934581 0.425088470525835 -0.0455316248440955 ENSG00000116199 FAM20B
ENST00000367627 0.939390338091082 0.802220312627079 0.0124805416367522 ENSG00000186283 TOR3A
ENST00000352445 0.870246240193577 0.620759316147518 0.0232916934621185 ENSG00000186283 TOR3A
ENST00000502732 0.653634241606584 0.112985467472069 0.0831327339216285 ENSG00000143322 ABL2
ENST00000408940 0.642227117149681 0.0783932237345261 0.0768560723923338 ENSG00000143322 ABL2
ENST00000344730 0.589566604211344 0.0153628920636929 0.105711851222338 ENSG00000143322 ABL2
ENST00000512653 0.589566604211344 0.0128098232447456 0.123494447446168 ENSG00000143322 ABL2
ENST00000511413 0.628786584492847 0.0597567947495385 0.121084932732883 ENSG00000143322 ABL2
ENST00000367623 0.628786584492847 0.0597567947495385 0.121084932732883 ENSG00000143322 ABL2
ENST00000507173 0.628786584492847 0.0597567947495385 0.121084932732883 ENSG00000143322 ABL2
ENST00000504405 0.589566604211344 0.0210347855019421 0.118600727075646 ENSG00000143322 ABL2
ENST00000392043 0.6439438137683 0.0861507498826621 0.122249093784715 ENSG00000143322 ABL2
ENST00000509520 0.632102620850735 0.0655996395063284 0.116118432977397 ENSG00000143322 ABL2
ENST00000504324 0.632102620850735 0.0656638693371068 0.116116583704039 ENSG00000143322 ABL2
ENST00000539888 0.664622380387937 0.145774435954252 0.0662869493089478 ENSG00000057252 SOAT1
ENST00000540564 0.718437513306919 0.230257957527241 0.0557089074162224 ENSG00000057252 SOAT1
ENST00000535686 0.672983410219799 0.164672928079248 0.0642153473117358 ENSG00000057252 SOAT1
ENST00000367619 0.733963674006809 0.265171209925145 0.0516075130400037 ENSG00000057252 SOAT1
ENST00000426956 0.652804616130308 0.103616978267628 0.0790834946961593 ENSG00000057252 SOAT1
ENST00000367612 0.833999266932506 0.510898942969147 -0.0324916468330521 ENSG00000169905 TOR1AIP2
ENST00000609928 0.848994822939567 0.558160630175387 -0.0294873212157889 ENSG00000169905 TOR1AIP2
ENST00000482587 0.945843172188521 0.819847781229072 -0.0125222596118304 ENSG00000169905 TOR1AIP2
ENST00000528443 0.994521437666714 0.967663761886781 0.00190498812480593 ENSG00000143337 TOR1AIP1
ENST00000271583 0.997647416450529 0.983405530618195 0.000992582448497818 ENSG00000143337 TOR1AIP1
ENST00000606911 0.999058450524854 0.996504514016038 -0.000206502997684536 ENSG00000143337 TOR1AIP1
ENST00000435319 0.993880798590977 0.965191040104902 0.00203575998115054 ENSG00000143337 TOR1AIP1
ENST00000367607 0.737464507071922 0.282261869821624 0.0490366283324496 ENSG00000135837 CEP350
ENST00000429851 0.882788843894516 0.655974404585259 0.0210475428761417 ENSG00000135837 CEP350
ENST00000490141 0.973772415505999 0.901467158582344 0.00653831214240404 ENSG00000135837 CEP350
ENST00000417046 0.872180162992398 0.627749288540994 0.028964529605844 ENSG00000135837 CEP350
ENST00000367602 0.668649133117045 0.154677018618719 0.124964150521505 ENSG00000116260 QSOX1
ENST00000367600 0.66950561920977 0.155947819939449 0.124234819072451 ENSG00000116260 QSOX1
ENST00000496993 0.653559378060595 0.106762988967956 0.117835842890374 ENSG00000135847 ACBD6
ENST00000475338 0.648499637668963 0.0927290161673385 0.138596567469025 ENSG00000135847 ACBD6
ENST00000367595 0.65788172013567 0.126012651844851 0.120482458623558 ENSG00000135847 ACBD6
ENST00000367590 0.92910998227425 0.770238019279981 0.0195428568841216 ENSG00000143324 XPR1
ENST00000367589 0.919099910219649 0.743873394601587 0.0227924644798796 ENSG00000143324 XPR1
ENST00000358073 0.993197637981394 0.962509966250592 0.00279782036537555 ENSG00000243155 RP11-46A10.5
ENST00000258301 0.659777493700477 0.133067380454789 0.0686243195511301 ENSG00000135823 STX6
ENST00000542060 0.638089705101485 0.0747936238094309 0.0891991017355595 ENSG00000135823 STX6
ENST00000434571 0.903540875927416 0.708971116365782 -0.0230860430597555 ENSG00000153029 MR1
ENST00000367579 0.931892691068705 0.782576349263938 -0.0172093316205459 ENSG00000153029 MR1
ENST00000282990 0.979050010735204 0.917077536737443 -0.00631898670184187 ENSG00000153029 MR1
ENST00000367580 0.984215749464685 0.933223120506802 0.00437383431330249 ENSG00000153029 MR1
ENST00000438435 0.949780139045544 0.829192542691933 -0.0138609776905895 ENSG00000153029 MR1
ENST00000367577 0.776997224293328 0.383367544081361 -0.0434927578335909 ENSG00000162783 IER5
ENST00000331872 0.589566604211344 0.0232155169263802 0.307778053016211 ENSG00000135821 GLUL
ENST00000417584 0.589566604211344 0.0209010246632347 0.315279425218995 ENSG00000135821 GLUL
ENST00000311223 0.589566604211344 0.0232155169263802 0.307778053016211 ENSG00000135821 GLUL
ENST00000491322 0.589566604211344 0.0198996146780885 0.319701401045943 ENSG00000135821 GLUL
ENST00000339526 0.589566604211344 0.0232659145092702 0.307617400729966 ENSG00000135821 GLUL
ENST00000463851 0.594015732823758 0.039338321323449 0.280017299047723 ENSG00000135821 GLUL
ENST00000461447 0.617174737614131 0.0519411707657431 0.270887867941166 ENSG00000135821 GLUL
ENST00000484996 0.589566604211344 0.0267788988266146 0.296150831069296 ENSG00000135821 GLUL
ENST00000489818 0.589566604211344 0.0229679155362953 0.305848314968223 ENSG00000135821 GLUL
ENST00000367558 0.725779452122896 0.242736526297856 -0.0810313040779845 ENSG00000143333 RGS16
ENST00000488424 0.594015732823758 0.0391903459954494 0.188210087313081 ENSG00000135838 NPL
ENST00000463899 0.591866287341012 0.0349524354249935 0.19512740390845 ENSG00000135838 NPL
ENST00000367555 0.596326700440273 0.0406512115084674 0.187299820719389 ENSG00000135838 NPL
ENST00000367554 0.596326700440273 0.0407396155876963 0.187294916258552 ENSG00000135838 NPL
ENST00000367549 0.792739894264688 0.417594535783547 -0.0386980589768629 ENSG00000135829 DHX9
ENST00000483416 0.859905944295263 0.592475456819148 -0.0262975209143503 ENSG00000135829 DHX9
ENST00000474446 0.825160148922349 0.489658233109845 -0.0420592146931717 ENSG00000135829 DHX9
ENST00000485081 0.813051229892317 0.45877097205152 -0.0400097413680232 ENSG00000135829 DHX9
ENST00000473076 0.832365484189003 0.507189603620545 -0.0382323767552746 ENSG00000135829 DHX9
ENST00000440812 0.726251169148468 0.243096933974664 0.0873402955313256 ENSG00000116698 SMG7
ENST00000456731 0.690334732670569 0.193365428041903 0.0743726442178393 ENSG00000116698 SMG7
ENST00000367537 0.73217881604061 0.259408784930325 0.0558624991046553 ENSG00000116698 SMG7
ENST00000507691 0.681591870112869 0.179397747830976 0.10312762983848 ENSG00000116698 SMG7
ENST00000508461 0.700064970615256 0.202749703326174 0.0717135331658961 ENSG00000116698 SMG7
ENST00000444547 0.67717485213462 0.174863404477854 0.103930469750688 ENSG00000116698 SMG7
ENST00000419169 0.677871167535695 0.175361182221452 0.0816400990013964 ENSG00000116698 SMG7
ENST00000347615 0.731514144872015 0.255603567185272 0.0563092459513507 ENSG00000116698 SMG7
ENST00000507469 0.731514144872015 0.256939172462971 0.0561803525615855 ENSG00000116698 SMG7
ENST00000515829 0.731514144872015 0.255645031462571 0.0563803018692795 ENSG00000116698 SMG7
ENST00000367538 0.661358632012279 0.139489877167113 0.120282396192915 ENSG00000116698 SMG7
ENST00000502375 0.658194475284581 0.12893478191708 0.124603266654871 ENSG00000116698 SMG7
ENST00000495321 0.999072466804718 0.997383351687717 0.00015005487927494 ENSG00000116698 SMG7
ENST00000413720 0.9810337420865 0.922476567220485 0.00484595499185028 ENSG00000116701 NCF2
ENST00000418089 0.9810337420865 0.922476567220485 0.00484595499185028 ENSG00000116701 NCF2
ENST00000367536 0.981894651601011 0.926228300832975 0.00459613235103266 ENSG00000116701 NCF2
ENST00000367535 0.978076304055406 0.913804512217176 0.00538956353720726 ENSG00000116701 NCF2
ENST00000469280 0.833999266932506 0.511007077254112 -0.0417784574967869 ENSG00000116701 NCF2
ENST00000420553 0.963715413819692 0.872206161638143 -0.00945501956856385 ENSG00000116701 NCF2
ENST00000419402 0.960117074730289 0.860490199489053 -0.0103131116183886 ENSG00000116701 NCF2
ENST00000367534 0.82994445902663 0.501276095525026 0.0333660441619212 ENSG00000162704 ARPC5
ENST00000462965 0.815152546975471 0.465813270889162 0.0361563707896216 ENSG00000162704 ARPC5
ENST00000359856 0.829674254889078 0.500192990603944 0.0337269205950344 ENSG00000162704 ARPC5
ENST00000294742 0.822113311852688 0.482595090756536 0.0353169961582952 ENSG00000162704 ARPC5
ENST00000602490 0.814987951488357 0.465657195222972 0.0434357631570393 ENSG00000162704 ARPC5
ENST00000304685 0.66842358251717 0.151861004864239 0.100714376666668 ENSG00000143344 RGL1
ENST00000536277 0.651178624006157 0.101283843454827 0.124701517347951 ENSG00000143344 RGL1
ENST00000360851 0.672680964225942 0.161690470084959 0.0982688540449902 ENSG00000143344 RGL1
ENST00000539189 0.654299453439781 0.116260681050801 0.119963246796971 ENSG00000143344 RGL1
ENST00000361641 0.938535829269862 0.799268870330514 0.0157814604371169 ENSG00000198860 TSEN15
ENST00000423085 0.938535829269862 0.799285404314679 0.0157783179616725 ENSG00000198860 TSEN15
ENST00000235307 0.590512586366639 0.0309337896053764 0.225083215731115 ENSG00000116667 C1orf21
ENST00000318130 0.998281067013675 0.988386502124206 -0.000818323711944356 ENSG00000116406 EDEM3
ENST00000439962 0.97776601046314 0.912520725272195 0.0076810892566084 ENSG00000116406 EDEM3
ENST00000367512 0.998565614297484 0.993008573545124 0.000519712768614433 ENSG00000116406 EDEM3
ENST00000417056 0.591798848920116 0.0347365820504702 -0.10438905644417 ENSG00000135842 FAM129A
ENST00000367511 0.91305787996954 0.731686358008008 -0.0209576547557508 ENSG00000135842 FAM129A
ENST00000487074 0.735157926217772 0.270768157894682 -0.0602129955967853 ENSG00000135842 FAM129A
ENST00000461167 0.957668107819614 0.852405600057737 0.013286930094797 ENSG00000135842 FAM129A
ENST00000496299 0.90494529509951 0.711909798323267 0.0237633690222456 ENSG00000135842 FAM129A
ENST00000367510 0.961042471740935 0.86287232102456 -0.0108005601729663 ENSG00000121481 RNF2
ENST00000367509 0.996049823622706 0.975066532927171 0.00201177125935111 ENSG00000121481 RNF2
ENST00000453650 0.903230633211146 0.708324063061894 0.0266470464820625 ENSG00000121481 RNF2
ENST00000367501 0.885870754479678 0.664823163980461 0.0298684691221122 ENSG00000116668 SWT1
ENST00000367500 0.812149472084093 0.457649101345614 0.0484922025127415 ENSG00000116668 SWT1
ENST00000367498 0.8110859526966 0.455295404416777 -0.0310043286923094 ENSG00000116679 IVNS1ABP
ENST00000480769 0.847263150662566 0.551621454736665 -0.0254911624388978 ENSG00000116679 IVNS1ABP
ENST00000459929 0.80950253216979 0.452190826546108 -0.0314018798996315 ENSG00000116679 IVNS1ABP
ENST00000392007 0.814965790943904 0.464781195826707 -0.0323673766681299 ENSG00000116679 IVNS1ABP
ENST00000475046 0.965227841284941 0.877893855797703 -0.00686284888404811 ENSG00000116679 IVNS1ABP
ENST00000494880 0.951718030785448 0.835236801590821 0.00953516398772343 ENSG00000116679 IVNS1ABP
ENST00000468217 0.832436539200303 0.507665184851785 0.0359017411730257 ENSG00000116679 IVNS1ABP
ENST00000491112 0.958332259209377 0.855068663607958 -0.00925413343630654 ENSG00000116679 IVNS1ABP
ENST00000422754 0.842307624318068 0.536454857098091 -0.0356281210156596 ENSG00000116679 IVNS1ABP
ENST00000367497 0.90233295623794 0.705702475728913 -0.0204216788122722 ENSG00000116679 IVNS1ABP
ENST00000367478 0.998253956430738 0.987137768244322 -0.000719996843340951 ENSG00000047410 TPR
ENST00000481347 0.991323183237356 0.956772843238672 0.00321971080711609 ENSG00000047410 TPR
ENST00000474852 0.808291130720938 0.449898086939339 0.0374539571750512 ENSG00000047410 TPR
ENST00000367470 0.841571951284191 0.53513242713117 -0.0357925303979446 ENSG00000157181 C1orf27
ENST00000419367 0.718991722897313 0.232143931100619 -0.0684271115822695 ENSG00000157181 C1orf27
ENST00000287859 0.84345123917943 0.539074335206192 -0.0354791678436787 ENSG00000157181 C1orf27
ENST00000367468 0.653634241606584 0.11119440874735 -0.104870926285819 ENSG00000073756 PTGS2
ENST00000490885 0.655295747928332 0.117509674635209 -0.101656914291284 ENSG00000073756 PTGS2
ENST00000559627 0.683517705005544 0.182367389529533 -0.0840574801371894 ENSG00000073756 PTGS2
ENST00000466691 0.755039556291475 0.33024734096941 -0.0621531574128366 ENSG00000073756 PTGS2
ENST00000559800 0.628786584492847 0.0574352353206281 -0.121864900127804 ENSG00000073756 PTGS2
ENST00000367466 0.983867985626228 0.93238231344636 -0.00535667238384275 ENSG00000116711 PLA2G4A
ENST00000442353 0.983831766222093 0.932233603107335 -0.00539879339783291 ENSG00000116711 PLA2G4A
ENST00000466600 0.905587769100275 0.713182240500628 0.0250601871813285 ENSG00000116711 PLA2G4A
ENST00000367459 0.737162317803792 0.280787860090811 0.0574775403591844 ENSG00000090104 RGS1
ENST00000474373 0.739338398347265 0.289298991271717 0.065043906206262 ENSG00000090104 RGS1
ENST00000462589 0.874629306187877 0.634335314981706 0.0309335961500526 ENSG00000090104 RGS1
ENST00000583155 0.761012465949278 0.349695638863207 0.0584897118858256 ENSG00000090104 RGS1
ENST00000469578 0.659777493700477 0.133599137078182 0.0878785246065221 ENSG00000090104 RGS1
ENST00000498352 0.7367686516347 0.278897562622162 0.0576992849061266 ENSG00000090104 RGS1
ENST00000400968 0.966708916935664 0.881026348115721 0.00811294730629498 ENSG00000116747 TROVE2
ENST00000432079 0.821540410494824 0.481719840434788 -0.0391150152751861 ENSG00000116747 TROVE2
ENST00000460715 0.978987416288227 0.916748222734102 0.0057630003984309 ENSG00000116747 TROVE2
ENST00000416058 0.956330788058344 0.847849986672417 0.010731678326602 ENSG00000116747 TROVE2
ENST00000367446 0.923113068124295 0.754327021999936 -0.0176576595932298 ENSG00000116747 TROVE2
ENST00000367445 0.795948038016945 0.423819311486995 -0.0454226428402081 ENSG00000116747 TROVE2
ENST00000367443 0.795948038016945 0.423819311486995 -0.0454226428402081 ENSG00000116747 TROVE2
ENST00000367444 0.795948038016945 0.423819311486995 -0.0454226428402081 ENSG00000116747 TROVE2
ENST00000367435 0.979847826660331 0.918919369126267 0.00474124325067036 ENSG00000134371 CDC73
ENST00000294737 0.632943401162152 0.067373191923652 0.186552022013402 ENSG00000213047 DENND1B
ENST00000400967 0.589566604211344 0.0269780495614143 0.211531535982252 ENSG00000213047 DENND1B
ENST00000235453 0.628786584492847 0.0595858955218292 0.19415158458718 ENSG00000213047 DENND1B
ENST00000367396 0.628786584492847 0.0604164834030167 0.193621530957707 ENSG00000213047 DENND1B
ENST00000367385 0.698957813524707 0.201472582747571 0.081698549430694 ENSG00000151414 NEK7
ENST00000442588 0.686625877939312 0.188042297840716 0.114249301653653 ENSG00000151414 NEK7
ENST00000538004 0.653634241606584 0.115877862063438 0.122988083747115 ENSG00000151414 NEK7
ENST00000367383 0.695224417360369 0.19762866925285 0.110232587987535 ENSG00000151414 NEK7
ENST00000367379 0.78715348447744 0.408064073891524 0.0463197954151582 ENSG00000081237 PTPRC
ENST00000598951 0.727673407736572 0.245774869000175 0.0806837066158781 ENSG00000081237 PTPRC
ENST00000352140 0.785784095735039 0.402888007688211 0.0319484045751292 ENSG00000081237 PTPRC
ENST00000367376 0.785784095735039 0.402888007688211 0.0319484045751292 ENSG00000081237 PTPRC
ENST00000594404 0.785784095735039 0.402888007688211 0.0319484045751292 ENSG00000081237 PTPRC
ENST00000530727 0.726997438345582 0.243891235758598 0.0571065887378061 ENSG00000081237 PTPRC
ENST00000442510 0.785508707401586 0.401451676349521 0.0320527089084748 ENSG00000081237 PTPRC
ENST00000462363 0.754675478052806 0.328800598915227 0.0568864157602739 ENSG00000081237 PTPRC
ENST00000367367 0.737262202744066 0.281288312986123 0.0507104493066431 ENSG00000081237 PTPRC
ENST00000348564 0.785569680199664 0.401502764537022 0.0320507791625594 ENSG00000081237 PTPRC
ENST00000367364 0.727673407736572 0.245786706044544 0.0807121438587625 ENSG00000081237 PTPRC
ENST00000413409 0.732749734605474 0.263168753076043 0.0758409192964209 ENSG00000081237 PTPRC
ENST00000529828 0.737281837258017 0.281603762509085 0.0506837862046908 ENSG00000081237 PTPRC
ENST00000418674 0.73249312420708 0.260792317363734 0.0720962251697328 ENSG00000081237 PTPRC
ENST00000391970 0.744267954598501 0.303694270398851 0.0612455089183765 ENSG00000081237 PTPRC
ENST00000427110 0.744267954598501 0.303694270398851 0.0612455089183765 ENSG00000081237 PTPRC
ENST00000484135 0.783941486387622 0.394994501806136 0.0436362484487578 ENSG00000081237 PTPRC
ENST00000491302 0.740143639878101 0.290561543706849 0.0557021014584561 ENSG00000081237 PTPRC
ENST00000294740 0.788470228560236 0.410265322234638 -0.0395541673268123 ENSG00000162702 ZNF281
ENST00000447706 0.814987951488357 0.465644140065337 -0.0332434277816021 ENSG00000118197 DDX59
ENST00000367348 0.772218143301171 0.374725269377218 -0.041404448199716 ENSG00000118197 DDX59
ENST00000331314 0.820570209746828 0.479818086748635 -0.0335136612125989 ENSG00000118197 DDX59
ENST00000332129 0.883075099224839 0.656500239107177 0.0206615139536203 ENSG00000116852 KIF21B
ENST00000360529 0.814903107741584 0.463996399550398 0.035723200641977 ENSG00000116852 KIF21B
ENST00000461742 0.814903107741584 0.463996399550398 0.035723200641977 ENSG00000116852 KIF21B
ENST00000422435 0.751968939188521 0.324473748591793 0.049593274544802 ENSG00000116852 KIF21B
ENST00000361565 0.92359790601122 0.755763757136687 -0.0134155546945988 ENSG00000198700 IPO9
ENST00000367287 0.653634241606584 0.112625488587932 -0.0810394105220101 ENSG00000134375 TIMM17A
ENST00000478378 0.656396673652701 0.122233733043112 -0.0786673546366693 ENSG00000134375 TIMM17A
ENST00000482943 0.639910995810263 0.07688231137153 -0.102161504522323 ENSG00000134375 TIMM17A
ENST00000272217 0.892579591248807 0.679304281911367 0.0277867022246793 ENSG00000143862 ARL8A
ENST00000367279 0.738978124972248 0.288335777431952 -0.0484323748664844 ENSG00000143851 PTPN7
ENST00000309017 0.712855253447577 0.220484926920428 -0.0553487777373783 ENSG00000143851 PTPN7
ENST00000308986 0.71976593729541 0.23375025580663 -0.0538631297307583 ENSG00000143851 PTPN7
ENST00000495688 0.71976593729541 0.233738076135625 -0.0538632897802447 ENSG00000143851 PTPN7
ENST00000462815 0.659777493700477 0.132716492287906 -0.0711421534849091 ENSG00000143851 PTPN7
ENST00000544762 0.659777493700477 0.132716492287906 -0.0711421534849091 ENSG00000143851 PTPN7
ENST00000496197 0.664564368466189 0.145646859537526 -0.0697120308780464 ENSG00000143851 PTPN7
ENST00000480836 0.687128459468422 0.189798700534922 -0.0625002015149119 ENSG00000143851 PTPN7
ENST00000543735 0.687128459468422 0.189798700534922 -0.0625002015149119 ENSG00000143851 PTPN7
ENST00000477554 0.653634241606584 0.109300775398662 -0.0773052832532469 ENSG00000143851 PTPN7
ENST00000608999 0.785508707401586 0.400395217677558 -0.0476276384616803 ENSG00000077157 PPP1R12B
ENST00000336894 0.774835855821445 0.379911934809617 -0.0495383137047146 ENSG00000077157 PPP1R12B
ENST00000367270 0.752633894082314 0.325889876601484 -0.0582117712068619 ENSG00000077157 PPP1R12B
ENST00000391959 0.752633894082314 0.325889876601484 -0.0582117712068619 ENSG00000077157 PPP1R12B
ENST00000367265 0.916119979410026 0.737377107237992 0.0128812165609575 ENSG00000117139 KDM5B
ENST00000367264 0.923209096278566 0.754515045788553 0.0120361257135906 ENSG00000117139 KDM5B
ENST00000235790 0.909356897724699 0.721963360015356 0.0147122806980104 ENSG00000117139 KDM5B
ENST00000367261 0.990389400254317 0.953184195969686 0.00270708371312662 ENSG00000117153 KLHL12
ENST00000367259 0.989414711685979 0.951051382897873 -0.00325501620386775 ENSG00000117153 KLHL12
ENST00000435533 0.999058450524854 0.996788324546907 -0.000190244616676829 ENSG00000117153 KLHL12
ENST00000367258 0.981770639218599 0.925051982687823 -0.00493076216761884 ENSG00000117153 KLHL12
ENST00000340990 0.628786584492847 0.0604714037926883 -0.0864045698697996 ENSG00000159346 ADIPOR1
ENST00000495562 0.636802656896986 0.0718965099648678 -0.0934131509774632 ENSG00000159346 ADIPOR1
ENST00000436244 0.628786584492847 0.0595389836044138 -0.0866665867755712 ENSG00000159346 ADIPOR1
ENST00000417068 0.67533968244444 0.171810893002614 -0.0699111457113321 ENSG00000159346 ADIPOR1
ENST00000367254 0.678527847476855 0.176573565514378 -0.0691011105899886 ENSG00000159346 ADIPOR1
ENST00000426229 0.652863420518233 0.104203732540779 -0.0851517131130751 ENSG00000159346 ADIPOR1
ENST00000367242 0.604141006372899 0.0455027265454593 -0.108246799195975 ENSG00000163444 TMEM183A
ENST00000475157 0.723031700188464 0.238387896381545 -0.0492135310065621 ENSG00000159388 BTG2
ENST00000290551 0.722156671248864 0.237521899494917 -0.0493112521090269 ENSG00000159388 BTG2
ENST00000357681 0.8294980703548 0.499609367205672 -0.0367602169941666 ENSG00000058668 ATP2B4
ENST00000367218 0.834730822830243 0.51432042160772 -0.0356202191932418 ENSG00000058668 ATP2B4
ENST00000367219 0.834730822830243 0.51432042160772 -0.0356202191932418 ENSG00000058668 ATP2B4
ENST00000391954 0.834730822830243 0.51432042160772 -0.0356202191932418 ENSG00000058668 ATP2B4
ENST00000341360 0.89993426691607 0.699758643889232 0.022262182285682 ENSG00000058668 ATP2B4
ENST00000484746 0.654546261403306 0.116702666140502 -0.106356141392418 ENSG00000058668 ATP2B4
ENST00000453771 0.749236788823167 0.316335830210127 -0.0547460474501534 ENSG00000058673 ZC3H11A
ENST00000466470 0.712135571887001 0.219224242204313 -0.0785836981864274 ENSG00000058673 ZC3H11A
ENST00000432282 0.736269397692325 0.277794956492678 -0.0698378722522816 ENSG00000058673 ZC3H11A
ENST00000461980 0.694319283852884 0.1971581306633 -0.0824193574112324 ENSG00000058673 ZC3H11A
ENST00000367214 0.718437513306919 0.230165326459857 -0.0654334219050495 ENSG00000058673 ZC3H11A
ENST00000367212 0.717568559815362 0.228673567980398 -0.0656640000008861 ENSG00000058673 ZC3H11A
ENST00000332127 0.695845511506787 0.19819590409929 -0.0708838323295782 ENSG00000058673 ZC3H11A
ENST00000550078 0.655503359518599 0.121071369914702 -0.10108159421529 ENSG00000257315 ZBED6
ENST00000495527 0.711948609559987 0.218940601627256 -0.0679772876020275 ENSG00000058673 ZC3H11A
ENST00000545588 0.719248035858187 0.232524572381924 -0.0656247189320561 ENSG00000058673 ZC3H11A
ENST00000367210 0.66950561920977 0.156084112299364 -0.0730698395496471 ENSG00000058673 ZC3H11A
ENST00000483099 0.64315485925827 0.0796235293898092 -0.120037058402852 ENSG00000182004 SNRPE
ENST00000475035 0.64315485925827 0.0796235293898092 -0.120037058402852 ENSG00000182004 SNRPE
ENST00000470492 0.64315485925827 0.0796235293898092 -0.120037058402852 ENSG00000182004 SNRPE
ENST00000414487 0.64256045168012 0.0786106856011267 -0.120915929900471 ENSG00000182004 SNRPE
ENST00000469451 0.66842358251717 0.152358423460377 -0.102424110761895 ENSG00000182004 SNRPE
ENST00000367208 0.648871693677012 0.0950711990524546 -0.120016885762907 ENSG00000182004 SNRPE
ENST00000443515 0.589566604211344 0.0272417534425333 -0.134838718998314 ENSG00000226330 RP11-739N20.2
ENST00000367188 0.590512586366639 0.0307727483191599 -0.133976840792131 ENSG00000158615 PPP1R15B
ENST00000470797 0.896916261097625 0.692110939777562 0.0217297374511682 ENSG00000198625 MDM4
ENST00000367182 0.860618252731921 0.593960414487231 -0.0263963832778328 ENSG00000198625 MDM4
ENST00000507825 0.912735871628873 0.730439351192701 -0.0168099779280466 ENSG00000198625 MDM4
ENST00000463049 0.885870754479678 0.665301834243468 -0.0215428826717649 ENSG00000198625 MDM4
ENST00000470908 0.89943777884944 0.698414359286179 0.0183717254931031 ENSG00000198625 MDM4
ENST00000471783 0.866242777543638 0.611201813665978 0.0237255329260196 ENSG00000198625 MDM4
ENST00000454264 0.985642740172063 0.939964600855057 0.00363713528045672 ENSG00000198625 MDM4
ENST00000367183 0.988488419072318 0.94816466589391 0.00314116394839779 ENSG00000198625 MDM4
ENST00000367180 0.9393076682349 0.801765939223076 -0.0134683823246797 ENSG00000198625 MDM4
ENST00000391947 0.987239364991233 0.94429084899428 -0.00352783601746928 ENSG00000198625 MDM4
ENST00000367179 0.874387715572576 0.633816105214555 0.0312992141688508 ENSG00000198625 MDM4
ENST00000264515 0.877295887125 0.640752128183693 -0.0229653348208923 ENSG00000117222 RBBP5
ENST00000367164 0.877295887125 0.640752128183693 -0.0229653348208923 ENSG00000117222 RBBP5
ENST00000367160 0.844874951095456 0.543237560185936 0.0309247636149489 ENSG00000133059 DSTYK
ENST00000367161 0.84560720560393 0.54596575493477 0.0307424849188398 ENSG00000133059 DSTYK
ENST00000367162 0.84560720560393 0.54596575493477 0.0307424849188398 ENSG00000133059 DSTYK
ENST00000357992 0.653634241606584 0.109672363156981 -0.0981304366586748 ENSG00000158711 ELK4
ENST00000289703 0.864670784474238 0.60582249653194 -0.0311580374890322 ENSG00000158711 ELK4
ENST00000367142 0.658194475284581 0.128755446170566 -0.0549587659633693 ENSG00000069275 NUCKS1
ENST00000367139 0.969670458076098 0.88947035359559 0.00589688965183065 ENSG00000117280 RAB7L1
ENST00000235932 0.875723767661519 0.636241944438714 0.0204910862382454 ENSG00000117280 RAB7L1
ENST00000528078 0.851528448057785 0.566108035246695 0.0249936407039152 ENSG00000117280 RAB7L1
ENST00000437324 0.794958324144887 0.421505564000725 0.0365965211663036 ENSG00000117280 RAB7L1
ENST00000446390 0.750810962297574 0.3217089044115 0.0457197149400045 ENSG00000117280 RAB7L1
ENST00000468887 0.840515312881734 0.531303779394976 0.027956215772772 ENSG00000117280 RAB7L1
ENST00000414729 0.823131995721177 0.485560585165032 0.0325633443954609 ENSG00000117280 RAB7L1
ENST00000492534 0.750956924340143 0.322389970882272 0.0513880167271925 ENSG00000117280 RAB7L1
ENST00000533111 0.756772658106896 0.336855302855181 0.0525549932407882 ENSG00000117280 RAB7L1
ENST00000367137 0.683517705005544 0.181150612694894 -0.0723090477325796 ENSG00000133065 SLC41A1
ENST00000331555 0.98062006988891 0.920946591268219 0.0050834315735945 ENSG00000196533 C1orf186
ENST00000295713 0.638089705101485 0.0735204780369209 0.137423642699209 ENSG00000163486 SRGAP2
ENST00000414007 0.653634241606584 0.11037242117989 0.12374272906947 ENSG00000163486 SRGAP2
ENST00000419187 0.628786584492847 0.060024354529721 0.144732273144942 ENSG00000163486 SRGAP2
ENST00000367120 0.870630933874008 0.622702511728803 0.0225565958729137 ENSG00000143466 IKBKE
ENST00000537984 0.816071456183547 0.469526235171225 0.0328582632618156 ENSG00000143466 IKBKE
ENST00000355294 0.997574356755169 0.983074950154436 -0.000709422152524078 ENSG00000136653 RASSF5
ENST00000367117 0.997574356755169 0.983074950154436 -0.000709422152524078 ENSG00000136653 RASSF5
ENST00000304534 0.845180259884109 0.543815601862373 -0.0162818370152766 ENSG00000136653 RASSF5
ENST00000472709 0.797246504920223 0.426243743351521 -0.0256158462039626 ENSG00000143486 EIF2D
ENST00000491368 0.71976593729541 0.233892222598543 -0.044514711372922 ENSG00000136653 RASSF5
ENST00000481486 0.659777493700477 0.134357894189844 -0.0551183949841118 ENSG00000136653 RASSF5
ENST00000294981 0.685146119547634 0.184709749699264 0.061105061851828 ENSG00000162889 MAPKAPK2
ENST00000367103 0.687889212878932 0.190575571949883 0.054402009305735 ENSG00000162889 MAPKAPK2
ENST00000423557 0.995416892737006 0.972641709791802 0.00222411953265508 ENSG00000136634 IL10
ENST00000340758 0.643188150188466 0.0814737234255641 -0.124680561261645 ENSG00000142224 IL19
ENST00000270218 0.617174737614131 0.050869091115628 -0.150186951710205 ENSG00000142224 IL19
ENST00000476097 0.6439438137683 0.0831149920175439 -0.141609476441681 ENSG00000142224 IL19
ENST00000367093 0.594015732823758 0.0394642082226452 -0.12988115708634 ENSG00000162892 IL24
ENST00000367095 0.594015732823758 0.0394642082226452 -0.12988115708634 ENSG00000162892 IL24
ENST00000367091 0.659777493700477 0.136684905387001 -0.0798638493761289 ENSG00000162894 FAIM3
ENST00000442471 0.649455885812555 0.0970086370457402 -0.0882932278690824 ENSG00000162894 FAIM3
ENST00000528654 0.659777493700477 0.135738442027422 -0.0799249022325029 ENSG00000162894 FAIM3
ENST00000463473 0.701089879350716 0.20422890633548 -0.0685004402630556 ENSG00000162894 FAIM3
ENST00000420007 0.716003563397732 0.224919162141834 -0.0676428682756041 ENSG00000162894 FAIM3
ENST00000525793 0.714333491688116 0.222383251997267 -0.0749577961315529 ENSG00000162894 FAIM3
ENST00000529560 0.717911063801355 0.22897675521932 -0.073299467806107 ENSG00000162894 FAIM3
ENST00000533312 0.682796898485112 0.180592036709094 -0.0805397755342165 ENSG00000162894 FAIM3
ENST00000530505 0.687128459468422 0.189402110552477 -0.0790037213491643 ENSG00000162894 FAIM3
ENST00000367064 0.841065658553389 0.533538782576655 -0.0279967759263491 ENSG00000196352 CD55
ENST00000367063 0.755294354403154 0.334217956096587 -0.0433539702021491 ENSG00000196352 CD55
ENST00000391921 0.841337701650433 0.534292393929113 -0.0279355782690892 ENSG00000196352 CD55
ENST00000367067 0.88543291928975 0.663051995249251 -0.0195619272874786 ENSG00000196352 CD55
ENST00000488171 0.737464507071922 0.282213503421842 -0.0486367434351059 ENSG00000196352 CD55
ENST00000314754 0.842701392264042 0.536960164589586 -0.0277076035791714 ENSG00000196352 CD55
ENST00000367062 0.878883873448642 0.645491303853892 -0.0205566451897219 ENSG00000196352 CD55
ENST00000367065 0.878883873448642 0.645491303853892 -0.0205566451897219 ENSG00000196352 CD55
ENST00000391920 0.878883873448642 0.645491303853892 -0.0205566451897219 ENSG00000196352 CD55
ENST00000482390 0.90227185747275 0.705558603408415 -0.0169562668612574 ENSG00000196352 CD55
ENST00000343420 0.749671652637311 0.318273178866762 -0.0469357141403188 ENSG00000196352 CD55
ENST00000465534 0.956330788058344 0.847989620015507 -0.00953356342858458 ENSG00000196352 CD55
ENST00000476590 0.866926656234983 0.613377602474758 -0.024979424137412 ENSG00000196352 CD55
ENST00000361067 0.984610069779156 0.935236477484943 -0.00371369860116285 ENSG00000117335 CD46
ENST00000367042 0.984610069779156 0.935236477484943 -0.00371369860116285 ENSG00000117335 CD46
ENST00000367041 0.984610069779156 0.935236477484943 -0.00371369860116285 ENSG00000117335 CD46
ENST00000367047 0.984610069779156 0.935236477484943 -0.00371369860116285 ENSG00000117335 CD46
ENST00000441839 0.984610069779156 0.935236477484943 -0.00371369860116285 ENSG00000117335 CD46
ENST00000358170 0.984610069779156 0.935236477484943 -0.00371369860116285 ENSG00000117335 CD46
ENST00000322875 0.984610069779156 0.935236477484943 -0.00371369860116285 ENSG00000117335 CD46
ENST00000322918 0.984610069779156 0.935236477484943 -0.00371369860116285 ENSG00000117335 CD46
ENST00000357714 0.984610069779156 0.935236477484943 -0.00371369860116285 ENSG00000117335 CD46
ENST00000354848 0.984610069779156 0.935236477484943 -0.00371369860116285 ENSG00000117335 CD46
ENST00000469535 0.984610069779156 0.935236477484943 -0.00371369860116285 ENSG00000117335 CD46
ENST00000360212 0.984610069779156 0.935220647286994 -0.00371378528480599 ENSG00000117335 CD46
ENST00000480003 0.966644112691899 0.880530571769748 0.00701341658297555 ENSG00000117335 CD46
ENST00000488596 0.958175578937916 0.85392129312755 -0.0103035261880954 ENSG00000117335 CD46
ENST00000462968 0.970022872025963 0.890210555882033 -0.00713535427975798 ENSG00000117335 CD46
ENST00000608023 0.648499637668963 0.0943106566304107 0.0856526377677067 ENSG00000203709 C1orf132
ENST00000415882 0.596884213227702 0.0414296701401392 0.142643568346523 ENSG00000203709 C1orf132
ENST00000441672 0.66842358251717 0.153227050074638 -0.10466863888314 ENSG00000227591 RP1-28O10.1
ENST00000367029 0.668649133117045 0.154191897983862 -0.111214705181509 ENSG00000123689 G0S2
ENST00000400959 0.591798848920116 0.0344688877672641 -0.106095253264481 ENSG00000009790 TRAF3IP3
ENST00000367025 0.632102620850735 0.0662028674588732 -0.0907092485655086 ENSG00000009790 TRAF3IP3
ENST00000478359 0.591798848920116 0.0344688877672641 -0.106095253264481 ENSG00000009790 TRAF3IP3
ENST00000367026 0.631822518558253 0.0652084621879729 -0.0909772228419755 ENSG00000009790 TRAF3IP3
ENST00000367024 0.616528397199907 0.0493375402320985 -0.0994916537527694 ENSG00000009790 TRAF3IP3
ENST00000010338 0.607980797125561 0.0462840541116625 -0.102463314381214 ENSG00000009790 TRAF3IP3
ENST00000367023 0.589566604211344 0.00435914404739183 -0.176126049197492 ENSG00000009790 TRAF3IP3
ENST00000476050 0.589566604211344 0.00484468382424518 -0.173951773024596 ENSG00000009790 TRAF3IP3
ENST00000477431 0.589566604211344 0.0164039217900542 -0.142863678368202 ENSG00000009790 TRAF3IP3
ENST00000480569 0.589566604211344 0.0232119475844066 -0.14055083353409 ENSG00000009790 TRAF3IP3
ENST00000491415 0.593973446327159 0.0388719164817795 -0.112072186287013 ENSG00000117597 DIEXF
ENST00000367005 0.998745600578588 0.995061217515212 0.000392100366556329 ENSG00000117625 RCOR3
ENST00000336184 0.949354901388798 0.828246236016459 0.00917435303081614 ENSG00000082512 TRAF5
ENST00000427925 0.983807773763849 0.932030008726693 0.00372299655486322 ENSG00000082512 TRAF5
ENST00000261464 0.949780139045544 0.829010947400137 0.00911469025923788 ENSG00000082512 TRAF5
ENST00000367004 0.988900309881853 0.949843977728388 -0.00300764960836157 ENSG00000082512 TRAF5
ENST00000367001 0.865728675434894 0.608922157601604 0.0471201841209981 ENSG00000170385 SLC30A1
ENST00000366997 0.757424111795797 0.33960236199104 0.0565683630162586 ENSG00000123684 LPGAT1
ENST00000366996 0.748814580865464 0.313824785152302 0.0716356505837928 ENSG00000123684 LPGAT1
ENST00000261461 0.760485687844774 0.34723901075984 0.0528146872900951 ENSG00000066027 PPP2R5A
ENST00000537030 0.813110101566535 0.459284927528341 0.0472847489452898 ENSG00000066027 PPP2R5A
ENST00000498129 0.659688399803211 0.132496581935465 0.107185957774552 ENSG00000066027 PPP2R5A
ENST00000261455 0.96206696738638 0.865525939991699 -0.0110837918627142 ENSG00000065600 TMEM206
ENST00000535273 0.959976438935816 0.859797576230067 -0.0116284723740149 ENSG00000065600 TMEM206
ENST00000366981 0.835370156885575 0.517221650204458 -0.0327726823239986 ENSG00000162772 ATF3
ENST00000366987 0.900353507210283 0.700565144248668 -0.0172306065564404 ENSG00000162772 ATF3
ENST00000465155 0.86880019954223 0.618563392554965 -0.0241993186451788 ENSG00000162772 ATF3
ENST00000341491 0.922866138661104 0.753663479040008 -0.014060196276343 ENSG00000162772 ATF3
ENST00000366985 0.815654452782832 0.468053924787664 -0.0362146913663805 ENSG00000162772 ATF3
ENST00000492118 0.920904220814757 0.748136861224012 -0.0152867305543187 ENSG00000162772 ATF3
ENST00000336937 0.788726434011221 0.411270894643678 -0.0458844086344582 ENSG00000162772 ATF3
ENST00000366983 0.78715348447744 0.407921930174985 -0.0472396910326158 ENSG00000162772 ATF3
ENST00000464547 0.78715348447744 0.407921930174985 -0.0472396910326158 ENSG00000162772 ATF3
ENST00000360506 0.948402653846466 0.825567152983009 -0.0114062187378279 ENSG00000174606 ANGEL2
ENST00000366962 0.948402653846466 0.825567152983009 -0.0114062187378279 ENSG00000174606 ANGEL2
ENST00000544555 0.850292271061642 0.563259585997382 -0.0299036555759066 ENSG00000174606 ANGEL2
ENST00000540642 0.909802379333796 0.723655332037157 -0.0180964595751915 ENSG00000174606 ANGEL2
ENST00000535388 0.912176016128427 0.728551511042685 -0.0177754164314202 ENSG00000174606 ANGEL2
ENST00000543470 0.83140272156401 0.505357925231378 0.0473961653131255 ENSG00000136643 RPS6KC1
ENST00000366960 0.833999266932506 0.51078029953184 0.0458406360501851 ENSG00000136643 RPS6KC1
ENST00000366959 0.833999266932506 0.51078029953184 0.0458406360501851 ENSG00000136643 RPS6KC1
ENST00000543354 0.815345746008111 0.466791804784701 0.0520950948672809 ENSG00000136643 RPS6KC1
ENST00000490299 0.830193757457679 0.501932075412926 0.047230419086147 ENSG00000136643 RPS6KC1
ENST00000468069 0.760485687844774 0.347142889343567 0.0807552240402426 ENSG00000136643 RPS6KC1
ENST00000491616 0.870528787211129 0.622177328356912 -0.0302068495382001 ENSG00000136643 RPS6KC1
ENST00000366935 0.603020162322887 0.0451539813875969 0.142264259205307 ENSG00000092978 GPATCH2
ENST00000366932 0.628690822549901 0.0568698895174144 -0.104436504881886 ENSG00000067533 RRP15
ENST00000366923 0.963715413819692 0.872341889811496 -0.00877802334187511 ENSG00000136628 EPRS
ENST00000609181 0.960969814075514 0.862661941509587 0.00975914350683253 ENSG00000136628 EPRS
ENST00000477030 0.923209096278566 0.75464609815531 0.017664835028916 ENSG00000136628 EPRS
ENST00000366922 0.716035180692596 0.225225211469604 0.060160448525915 ENSG00000067704 IARS2
ENST00000302637 0.716035180692596 0.225307914676583 0.0601639636733439 ENSG00000067704 IARS2
ENST00000358951 0.928309010481483 0.767973863505502 0.010894850412607 ENSG00000118873 RAB3GAP2
ENST00000478976 0.90662820915973 0.71514139855543 0.016659274945415 ENSG00000118873 RAB3GAP2
ENST00000237724 0.958332259209377 0.854491790760291 0.00923586983272599 ENSG00000118873 RAB3GAP2
ENST00000474178 0.993835214122787 0.964883892346053 0.00220183642859424 ENSG00000118873 RAB3GAP2
ENST00000475769 0.974550626317244 0.903390005286929 0.0062314732069271 ENSG00000118873 RAB3GAP2
ENST00000366899 0.628786584492847 0.0619919535307636 0.0823461340792161 ENSG00000143507 DUSP10
ENST00000544095 0.589566604211344 0.00708939928782374 0.139106626228157 ENSG00000143507 DUSP10
ENST00000323825 0.628786584492847 0.0607710906401428 0.0825740189713521 ENSG00000143507 DUSP10
ENST00000468085 0.589566604211344 0.00651843390193061 0.140791378861518 ENSG00000143507 DUSP10
ENST00000477026 0.633630463788246 0.070074361948737 0.0817674648999034 ENSG00000143507 DUSP10
ENST00000344922 0.977067639907767 0.910484370654219 -0.00475055356382111 ENSG00000154305 MIA3
ENST00000470521 0.927708754364555 0.766335133005261 -0.0146304178100113 ENSG00000154305 MIA3
ENST00000344441 0.976341146958634 0.908579574837133 -0.00485583196957258 ENSG00000154305 MIA3
ENST00000344507 0.984936057046522 0.937103740848254 -0.00340581790313673 ENSG00000154305 MIA3
ENST00000354906 0.924823793386505 0.758730283008858 0.0144268388568869 ENSG00000154305 MIA3
ENST00000340535 0.998281067013675 0.990025842374974 0.000580134851549564 ENSG00000154305 MIA3
ENST00000340020 0.877626844638213 0.641162960157946 0.0240676762870068 ENSG00000186063 AIDA
ENST00000474863 0.906293582220653 0.714519717652135 0.018860178040679 ENSG00000186063 AIDA
ENST00000355727 0.909335462690612 0.721846108039212 0.0186192248935778 ENSG00000186063 AIDA
ENST00000541237 0.848775353976707 0.55660678581327 0.0303081784490272 ENSG00000186063 AIDA
ENST00000470437 0.982056742656732 0.927106676427242 0.00554039755596732 ENSG00000186063 AIDA
ENST00000497112 0.990239913027136 0.952676076868123 0.00335530608360547 ENSG00000186063 AIDA
ENST00000340934 0.87511526305465 0.634882791009786 0.0229785661657836 ENSG00000162819 BROX
ENST00000537020 0.933006227676753 0.785100620002779 0.0149067615058831 ENSG00000162819 BROX
ENST00000539697 0.932566757193074 0.784059431953475 0.0146945494510206 ENSG00000162819 BROX
ENST00000433674 0.851668346708665 0.566763540976126 0.0181502594747585 ENSG00000162909 CAPN2
ENST00000434648 0.738249220629383 0.285482219320035 0.0525266398914145 ENSG00000162909 CAPN2
ENST00000295006 0.845763641226325 0.547427723142268 0.0190733320853462 ENSG00000162909 CAPN2
ENST00000474026 0.895376256363764 0.688255859625686 -0.0154481591368177 ENSG00000162909 CAPN2
ENST00000487223 0.930485574713957 0.774098125018906 -0.0110949464477465 ENSG00000162909 CAPN2
ENST00000463997 0.978076304055406 0.913918190205945 0.0052690248906896 ENSG00000162909 CAPN2
ENST00000391878 0.935544718886798 0.790684514538703 0.0104106597720787 ENSG00000143514 TP53BP2
ENST00000343537 0.932235266608676 0.783401114767492 0.0107811753199801 ENSG00000143514 TP53BP2
ENST00000391879 0.968664075071136 0.886531394237562 -0.00670544872782591 ENSG00000143514 TP53BP2
ENST00000483398 0.968664075071136 0.886531394237562 -0.00670544872782591 ENSG00000143514 TP53BP2
ENST00000498843 0.934671508235648 0.788743924510654 -0.012113466327433 ENSG00000143514 TP53BP2
ENST00000494100 0.786159553566052 0.405248881640361 -0.0364077910413379 ENSG00000143514 TP53BP2
ENST00000464656 0.820819467536167 0.480425649307614 -0.041754661208398 ENSG00000143514 TP53BP2
ENST00000481128 0.673377020540442 0.165647106350176 -0.0877039539103601 ENSG00000143514 TP53BP2
ENST00000496282 0.865846716260487 0.609382616699549 0.0255023967277703 ENSG00000143514 TP53BP2
ENST00000473135 0.836837882070127 0.522333957254992 0.0324004397528532 ENSG00000143514 TP53BP2
ENST00000465119 0.680936086516663 0.178995527092616 0.076666061474443 ENSG00000143514 TP53BP2
ENST00000472180 0.705448896410964 0.209721597468526 0.0721325567648723 ENSG00000143514 TP53BP2
ENST00000366862 0.614284371325203 0.0485196603690929 -0.0758112194855896 ENSG00000143756 FBXO28
ENST00000424254 0.631795026679558 0.0649963196645738 -0.0819159973838605 ENSG00000143756 FBXO28
ENST00000523990 0.628786584492847 0.0616066490125455 -0.0822592041477374 ENSG00000143756 FBXO28
ENST00000415210 0.982056742656732 0.927203257449363 -0.00461158997709941 ENSG00000143753 DEGS1
ENST00000323699 0.94792285903396 0.824543904692274 -0.0105093052680519 ENSG00000143753 DEGS1
ENST00000391877 0.934671508235648 0.788651226696671 -0.0127679619745608 ENSG00000143753 DEGS1
ENST00000281701 0.866265394286404 0.611576204070716 -0.0227130969157376 ENSG00000143748 NVL
ENST00000391875 0.866360074211419 0.612126419342691 -0.0226987334726084 ENSG00000143748 NVL
ENST00000469968 0.866360074211419 0.612126419342691 -0.0226987334726084 ENSG00000143748 NVL
ENST00000469075 0.864670784474238 0.605654816865485 -0.0230889852745428 ENSG00000143748 NVL
ENST00000340871 0.867907655684989 0.615890203692768 -0.0224280602301351 ENSG00000143748 NVL
ENST00000482491 0.867907655684989 0.615890203692768 -0.0224280602301351 ENSG00000143748 NVL
ENST00000361463 0.939826664051085 0.80344020508514 -0.0113109495669801 ENSG00000143748 NVL
ENST00000414423 0.738978124972248 0.287929039326233 -0.0486642014205475 ENSG00000162923 WDR26
ENST00000295024 0.738978124972248 0.287888992174169 -0.0486748099644286 ENSG00000162923 WDR26
ENST00000480676 0.743169423424398 0.298225408481698 -0.0534535434152243 ENSG00000162923 WDR26
ENST00000486652 0.771902115274504 0.374076878738684 -0.0384672439870864 ENSG00000162923 WDR26
ENST00000366852 0.772305631650364 0.375175055791505 -0.038360959873824 ENSG00000162923 WDR26
ENST00000479727 0.957349577022928 0.851273170987795 0.00972415975065479 ENSG00000162923 WDR26
ENST00000443112 0.835004926488584 0.514888017844279 -0.0291289693482564 ENSG00000162923 WDR26
ENST00000489825 0.882234471443808 0.654753135324969 -0.0225992729561551 ENSG00000162923 WDR26
ENST00000477425 0.8636714643265 0.600251996324018 -0.0269743412754204 ENSG00000162923 WDR26
ENST00000445239 0.937554007115098 0.797003461488558 0.0119161926082129 ENSG00000162923 WDR26
ENST00000272163 0.92756125207761 0.765893446104623 -0.0163586946526769 ENSG00000143815 LBR
ENST00000338179 0.931476283879688 0.777801813759091 -0.0154886853006219 ENSG00000143815 LBR
ENST00000304786 0.683517705005544 0.182071459658894 -0.06361427303649 ENSG00000143742 SRP9
ENST00000366839 0.683517705005544 0.182033256745055 -0.0636151490006148 ENSG00000143742 SRP9
ENST00000366838 0.699221879354756 0.20192420122931 -0.0631798756288405 ENSG00000143742 SRP9
ENST00000366835 0.788186008882085 0.409817538240747 -0.0416882416844031 ENSG00000196187 TMEM63A
ENST00000432920 0.896762853235477 0.691361140729939 -0.0246316340879465 ENSG00000255835 RP4-559A3.7
ENST00000343818 0.934767813987876 0.789248868979835 -0.0169846850883357 ENSG00000143811 PYCR2
ENST00000478402 0.934767813987876 0.789248868979835 -0.0169846850883357 ENSG00000143811 PYCR2
ENST00000272091 0.67480254528727 0.169663466222444 -0.0723332281051052 ENSG00000143751 SDE2
ENST00000366816 0.821470147567921 0.48159475529363 0.0359794375712708 ENSG00000163041 H3F3A
ENST00000366815 0.815307114646924 0.466356579542098 0.0371560360912019 ENSG00000163041 H3F3A
ENST00000366814 0.864670784474238 0.605045743667679 0.0289549302235366 ENSG00000163041 H3F3A
ENST00000366813 0.813174301541938 0.460248691325976 0.0379101660333519 ENSG00000163041 H3F3A
ENST00000366812 0.631004913549574 0.0642245153406471 -0.0804427388416595 ENSG00000182827 ACBD3
ENST00000366794 0.727673407736572 0.246374168409661 -0.0576476132164303 ENSG00000143799 PARP1
ENST00000272117 0.687128459468422 0.189965580492259 0.0577514180301876 ENSG00000143772 ITPKB
ENST00000429204 0.688107148635229 0.191327640964832 0.0559682210640924 ENSG00000143772 ITPKB
ENST00000366784 0.752633894082314 0.32599010753637 0.046436298253341 ENSG00000143772 ITPKB
ENST00000272102 0.747913480760069 0.311142682060594 -0.039348718839338 ENSG00000143761 ARF1
ENST00000540651 0.747913480760069 0.311142682060594 -0.039348718839338 ENSG00000143761 ARF1
ENST00000477821 0.748164154904841 0.311935914549821 -0.0392893573425065 ENSG00000143761 ARF1
ENST00000470670 0.927163200401697 0.764707729384334 -0.0113210940487325 ENSG00000143761 ARF1
ENST00000478424 0.737939188914674 0.284614701251747 -0.0405085125446841 ENSG00000143761 ARF1
ENST00000470558 0.84303612503672 0.537888704967049 -0.0235278716383031 ENSG00000143761 ARF1
ENST00000473949 0.899510817895287 0.698784733844563 -0.014621604427524 ENSG00000143761 ARF1
ENST00000477451 0.912310143350401 0.729098327788289 -0.0130115913996146 ENSG00000143761 ARF1
ENST00000478336 0.876858750139198 0.639379071466101 -0.0178524871779315 ENSG00000143761 ARF1
ENST00000469235 0.896574749373024 0.690914970599713 -0.0150366034863847 ENSG00000143761 ARF1
ENST00000541182 0.749671652637311 0.318182091489618 -0.0390202498920417 ENSG00000143761 ARF1
ENST00000473546 0.84303612503672 0.537598439098835 -0.021819271466613 ENSG00000143761 ARF1
ENST00000482962 0.915388020075877 0.736109149796957 -0.0127197062508814 ENSG00000143761 ARF1
ENST00000497165 0.900513201334393 0.701021214044322 -0.015435903754075 ENSG00000143761 ARF1
ENST00000490705 0.826930685729813 0.49320779094885 -0.0289177227269927 ENSG00000143761 ARF1
ENST00000366730 0.731514144872015 0.254535948770532 -0.0706960034593638 ENSG00000143774 GUK1
ENST00000391865 0.728056076232241 0.24759869612854 -0.0716558484173377 ENSG00000143774 GUK1
ENST00000462807 0.750956924340143 0.322392178486236 -0.061092713388024 ENSG00000143774 GUK1
ENST00000493209 0.69388107324524 0.19657179785744 -0.078487012658393 ENSG00000143774 GUK1
ENST00000485838 0.729506066367496 0.249992715267811 -0.0712826057044941 ENSG00000143774 GUK1
ENST00000485083 0.670042095513287 0.156383551260981 -0.0856522527479863 ENSG00000143774 GUK1
ENST00000366726 0.729052325043601 0.248999863605322 -0.0714491753791164 ENSG00000143774 GUK1
ENST00000492871 0.728056076232241 0.247967817730105 -0.0716489885623239 ENSG00000143774 GUK1
ENST00000366728 0.727782483415996 0.246633048058716 -0.0718216943197717 ENSG00000143774 GUK1
ENST00000312726 0.728056076232241 0.247967817730105 -0.0716489885623239 ENSG00000143774 GUK1
ENST00000453943 0.71976593729541 0.233660502974795 -0.0739319647439767 ENSG00000143774 GUK1
ENST00000366723 0.731110451006134 0.252781237356059 -0.0708411464608391 ENSG00000143774 GUK1
ENST00000493138 0.729506066367496 0.250331873773408 -0.0712465058830704 ENSG00000143774 GUK1
ENST00000366722 0.731514144872015 0.253513378585096 -0.0706934434844415 ENSG00000143774 GUK1
ENST00000498092 0.748480222548785 0.312490522765114 -0.0614597035007346 ENSG00000143774 GUK1
ENST00000435153 0.731514144872015 0.253513378585096 -0.0706934434844415 ENSG00000143774 GUK1
ENST00000366721 0.729052325043601 0.24920947928554 -0.0713138160205413 ENSG00000143774 GUK1
ENST00000485733 0.673256421963485 0.165277400912702 -0.0839423044634233 ENSG00000143774 GUK1
ENST00000491613 0.697334032485136 0.199370927010922 -0.0800689274332272 ENSG00000143774 GUK1
ENST00000460224 0.748480222548785 0.312646992037959 -0.0622972758736516 ENSG00000143774 GUK1
ENST00000484953 0.718437513306919 0.230688759344965 -0.073007753628763 ENSG00000143774 GUK1
ENST00000472939 0.737162317803792 0.280188931377922 -0.0671333748276762 ENSG00000143774 GUK1
ENST00000412265 0.735015507451274 0.269716484203757 -0.0705867214130714 ENSG00000143774 GUK1
ENST00000366718 0.659777493700477 0.136291672833583 -0.101952124479476 ENSG00000143774 GUK1
ENST00000470040 0.672680964225942 0.161911857496157 -0.098035835282864 ENSG00000143774 GUK1
ENST00000366716 0.675831867953164 0.172692629985981 -0.0978971985690767 ENSG00000143774 GUK1
ENST00000478725 0.674001778953288 0.168059175314265 -0.103658267748234 ENSG00000143774 GUK1
ENST00000485168 0.663399718216153 0.144544634416392 -0.108269684380055 ENSG00000143774 GUK1
ENST00000495999 0.685374337673014 0.184931193196547 -0.0971386872799525 ENSG00000143774 GUK1
ENST00000486668 0.687327623132016 0.190147958505718 -0.0933006268845171 ENSG00000143774 GUK1
ENST00000464858 0.739518755183525 0.289755904569482 -0.0752621404749928 ENSG00000143774 GUK1
ENST00000470155 0.755039556291475 0.331487291388552 -0.0699765692364143 ENSG00000143774 GUK1
ENST00000366691 0.942114187132864 0.809369235021638 -0.0121935965245359 ENSG00000116574 RHOU
ENST00000261396 0.825005381432034 0.489238422116005 0.0360433835388368 ENSG00000069248 NUP133
ENST00000537506 0.900317305028854 0.700444716600461 0.0198694879684892 ENSG00000069248 NUP133
ENST00000258243 0.639910995810263 0.0776709330000068 -0.112339289548248 ENSG00000135763 URB2
ENST00000543760 0.617174737614131 0.0514761016679393 0.126841846347636 ENSG00000143641 GALNT2
ENST00000494106 0.599457967923261 0.0439243084823544 0.154639424735867 ENSG00000143641 GALNT2
ENST00000366672 0.616528397199907 0.0491964585294504 0.120218395310284 ENSG00000143641 GALNT2
ENST00000541865 0.596326700440273 0.0405873159471915 0.137457738025043 ENSG00000143641 GALNT2
ENST00000485438 0.978120540537588 0.914161055733217 -0.00651516233510272 ENSG00000143641 GALNT2
ENST00000366661 0.829916157665257 0.501111640845795 0.0439311541196954 ENSG00000143643 TTC13
ENST00000366662 0.829916157665257 0.501111640845795 0.0439311541196954 ENSG00000143643 TTC13
ENST00000414259 0.829916157665257 0.501111640845795 0.0439311541196954 ENSG00000143643 TTC13
ENST00000366647 0.845551467329341 0.5449695247938 -0.02909118026473 ENSG00000116906 GNPAT
ENST00000366646 0.84645440502702 0.549289582295664 -0.028633334101896 ENSG00000116906 GNPAT
ENST00000416000 0.756683644444586 0.336566159483951 -0.0482493365045963 ENSG00000116906 GNPAT
ENST00000360394 0.616528397199907 0.0493135601212189 -0.112002317835257 ENSG00000116903 EXOC8
ENST00000366645 0.617174737614131 0.0511636751215302 -0.110436125255037 ENSG00000116903 EXOC8
ENST00000602962 0.736219177803132 0.276323268205881 0.0546957126978485 ENSG00000270106 TSNAX-DISC1
ENST00000602885 0.736219177803132 0.276323268205881 0.0546957126978485 ENSG00000270106 TSNAX-DISC1
ENST00000602956 0.736219177803132 0.276323268205881 0.0546957126978485 ENSG00000270106 TSNAX-DISC1
ENST00000602567 0.736219177803132 0.276323268205881 0.0546957126978485 ENSG00000270106 TSNAX-DISC1
ENST00000366639 0.998438877808157 0.991149694192893 0.00060125359741429 ENSG00000116918 TSNAX
ENST00000602634 0.736219177803132 0.276323268205881 0.0546957126978485 ENSG00000270106 TSNAX-DISC1
ENST00000475168 0.835370156885575 0.517241658655049 0.0391804482676627 ENSG00000116918 TSNAX
ENST00000602713 0.661358632012279 0.140885808453767 0.129108180652567 ENSG00000162946 DISC1
ENST00000439617 0.665247982800801 0.146795845596488 0.122058520463878 ENSG00000162946 DISC1
ENST00000366637 0.665247982800801 0.146751989423075 0.122061017650826 ENSG00000162946 DISC1
ENST00000537876 0.663399718216153 0.144167615189725 0.125471257970043 ENSG00000162946 DISC1
ENST00000535983 0.663399718216153 0.144167615189725 0.125471257970043 ENSG00000162946 DISC1
ENST00000366636 0.683517705005544 0.18277955692526 0.116449360073964 ENSG00000162946 DISC1
ENST00000366633 0.661358632012279 0.140885808453767 0.129108180652567 ENSG00000162946 DISC1
ENST00000366632 0.661358632012279 0.140885808453767 0.129108180652567 ENSG00000162946 DISC1
ENST00000422590 0.66182849238958 0.142165465281187 0.126089706052571 ENSG00000162946 DISC1
ENST00000427560 0.720931297350203 0.236083086390128 0.111821394690743 ENSG00000162946 DISC1
ENST00000258229 0.984317932741213 0.933985031194755 0.00581313626304131 ENSG00000135749 PCNXL2
ENST00000462233 0.863610395551792 0.599925740747252 0.0391929133036873 ENSG00000135749 PCNXL2
ENST00000475463 0.98428681371864 0.933752949959755 -0.00675220120137765 ENSG00000135749 PCNXL2
ENST00000040877 0.911817880244228 0.727063929597359 0.0180552196216894 ENSG00000059588 TARBP1
ENST00000366609 0.855430684989598 0.578412245355093 -0.0329402472259886 ENSG00000168264 IRF2BP2
ENST00000366610 0.855430684989598 0.578412245355093 -0.0329402472259886 ENSG00000168264 IRF2BP2
ENST00000436039 0.811592255076681 0.456817538798755 -0.0452995901228546 ENSG00000228830 RP4-781K5.2
ENST00000366607 0.69388107324524 0.196446041460175 -0.0514534164172632 ENSG00000173726 TOMM20
ENST00000408888 0.751480108975781 0.32385976538287 0.0419100110974568 ENSG00000188739 RBM34
ENST00000366606 0.752633894082314 0.325736316610673 0.0416167015210091 ENSG00000188739 RBM34
ENST00000474953 0.84812281299256 0.554303190129078 -0.0165789921193701 ENSG00000054267 ARID4B
ENST00000447801 0.760506829035087 0.348530944772504 0.0394554144509734 ENSG00000188739 RBM34
ENST00000474086 0.788601999165788 0.410536597517797 0.0363170579021935 ENSG00000188739 RBM34
ENST00000366603 0.854489172616974 0.575164529451849 0.0258661696010833 ENSG00000054267 ARID4B
ENST00000264183 0.860436359572439 0.593700633287171 0.0238397459755506 ENSG00000054267 ARID4B
ENST00000349213 0.860436359572439 0.593700633287171 0.0238397459755506 ENSG00000054267 ARID4B
ENST00000421364 0.855125521015366 0.577165857959095 0.0255201735140115 ENSG00000054267 ARID4B
ENST00000491632 0.79972301657499 0.430189839580473 0.0390053227112597 ENSG00000054267 ARID4B
ENST00000444620 0.993033133491637 0.962003168183562 0.00204628511052181 ENSG00000054267 ARID4B
ENST00000471257 0.984242467548317 0.933348991050026 0.00339926901322536 ENSG00000054267 ARID4B
ENST00000418304 0.737795293912418 0.284465908137659 0.0609248857342725 ENSG00000054267 ARID4B
ENST00000466653 0.726944336622753 0.243718828946863 0.074197750637934 ENSG00000054267 ARID4B
ENST00000488594 0.66842358251717 0.151767709604627 -0.068320917658655 ENSG00000152904 GGPS1
ENST00000471812 0.735347295219712 0.271044656027935 -0.0626892445427901 ENSG00000152904 GGPS1
ENST00000358966 0.698925563595533 0.200819553100606 -0.0686648197737393 ENSG00000152904 GGPS1
ENST00000282841 0.698957813524707 0.201135015540373 -0.0686583903849128 ENSG00000152904 GGPS1
ENST00000391855 0.65788172013567 0.127058859992892 -0.0829332414235432 ENSG00000152904 GGPS1
ENST00000476121 0.661358632012279 0.139300942912468 -0.0831633561058069 ENSG00000152904 GGPS1
ENST00000497327 0.746443156245555 0.307134709575582 -0.0609187859175861 ENSG00000152904 GGPS1
ENST00000389794 0.909335462690612 0.72131217241187 0.0205229646973972 ENSG00000143669 LYST
ENST00000473037 0.994691056397765 0.969715432652469 -0.00227124650862129 ENSG00000143669 LYST
ENST00000389793 0.909335462690612 0.72131217241187 0.0205229646973972 ENSG00000143669 LYST
ENST00000489585 0.870816813834441 0.624159644872237 0.0288231625940138 ENSG00000143669 LYST
ENST00000536965 0.874607348315046 0.634275019362483 0.0280177906334869 ENSG00000143669 LYST
ENST00000465349 0.755039556291475 0.33123136715605 0.0590214027621362 ENSG00000143669 LYST
ENST00000468107 0.74582328451464 0.306226438903035 0.069421954649637 ENSG00000143669 LYST
ENST00000468626 0.755039556291475 0.330349067888517 0.0658801887801996 ENSG00000143669 LYST
ENST00000366592 0.591798848920116 0.0330722181006391 0.114543749829534 ENSG00000077585 GPR137B
ENST00000366591 0.589566604211344 0.0121551147325641 0.135673844789091 ENSG00000077585 GPR137B
ENST00000419162 0.589566604211344 0.0208494627871445 0.136213511199033 ENSG00000077585 GPR137B
ENST00000454895 0.618571912419677 0.0523598749473857 0.106370772096863 ENSG00000077585 GPR137B
ENST00000477559 0.683818605199588 0.183145190120648 0.0788043104748058 ENSG00000077585 GPR137B
ENST00000354619 0.809809053733087 0.45303206739056 0.0418011817546858 ENSG00000086619 ERO1LB
ENST00000327333 0.866334007763014 0.611822741040328 0.0292582390651363 ENSG00000086619 ERO1LB
ENST00000366589 0.829322103413791 0.498741001353017 0.042296534122202 ENSG00000086619 ERO1LB
ENST00000527974 0.833782774621671 0.51042572819723 0.0301430702467323 ENSG00000116977 LGALS8
ENST00000352231 0.833782774621671 0.51042572819723 0.0301430702467323 ENSG00000116977 LGALS8
ENST00000406509 0.831106217067119 0.503602970074528 0.0363570925153678 ENSG00000116977 LGALS8
ENST00000526589 0.892643173434679 0.681000386717606 -0.0175058230627846 ENSG00000116977 LGALS8
ENST00000341872 0.95212472582542 0.83687375071853 -0.00894036511162969 ENSG00000116977 LGALS8
ENST00000450372 0.974118448460267 0.902362367636164 -0.00497553400405231 ENSG00000116977 LGALS8
ENST00000366584 0.875431711788877 0.635453713396692 -0.0199341122812225 ENSG00000116977 LGALS8
ENST00000238181 0.848775353976707 0.556438487094671 0.0293180664511952 ENSG00000116977 LGALS8
ENST00000528782 0.833214940920455 0.509233569442756 0.0366402638584155 ENSG00000116977 LGALS8
ENST00000366583 0.852549336381958 0.569084504169655 0.0300175466158938 ENSG00000116977 LGALS8
ENST00000442397 0.847263150662566 0.55171103598938 0.0324374581236869 ENSG00000116977 LGALS8
ENST00000416919 0.811115884058314 0.455523714351461 0.0340778619150651 ENSG00000116977 LGALS8
ENST00000323938 0.994493289120432 0.967323039427832 0.00184365894940362 ENSG00000116977 LGALS8
ENST00000526634 0.929980671078096 0.773391581089602 0.0130819913540454 ENSG00000116977 LGALS8
ENST00000525042 0.847562082872588 0.552409383296151 0.0280680186290222 ENSG00000116977 LGALS8
ENST00000433131 0.727673407736572 0.246430012688522 -0.0539359402908841 ENSG00000230325 RP11-385F5.4
ENST00000528259 0.927084622257961 0.764515662024822 -0.0163879533774865 ENSG00000116977 LGALS8
ENST00000366582 0.793523555055667 0.419149541487121 -0.0418667284620704 ENSG00000119285 HEATR1
ENST00000366581 0.851306463072184 0.564959955470628 -0.0312093867714143 ENSG00000119285 HEATR1
ENST00000366577 0.806517540039005 0.445685234918781 0.0328006443650314 ENSG00000116984 MTR
ENST00000463959 0.722402746626877 0.237807888725643 0.0749943235254409 ENSG00000116984 MTR
ENST00000535889 0.844333189392084 0.541910834357511 0.0291936045263047 ENSG00000116984 MTR
ENST00000366576 0.84812281299256 0.554314293675426 0.0285582815263471 ENSG00000116984 MTR
ENST00000366560 0.937751652999962 0.797813216691239 0.0143398492097769 ENSG00000091483 FH
ENST00000366558 0.891941398001124 0.677984601540094 0.022179256350196 ENSG00000117009 KMO
ENST00000366559 0.894169592446255 0.684774729613294 0.0207534456457985 ENSG00000117009 KMO
ENST00000484628 0.933924075146122 0.787384085315109 0.0162789656189006 ENSG00000117009 KMO
ENST00000480967 0.926871995771895 0.764062281728172 0.0179492172078531 ENSG00000117009 KMO
ENST00000484229 0.91671367187575 0.738547115451531 0.0225715674369876 ENSG00000117009 KMO
ENST00000477907 0.864670784474238 0.605351052029193 0.0296162556172537 ENSG00000117009 KMO
ENST00000366557 0.87938632772322 0.646979616316452 0.0234463652937721 ENSG00000117009 KMO
ENST00000481087 0.882788843894516 0.655864901254123 -0.0282144237259478 ENSG00000117009 KMO
ENST00000431245 0.786028268870393 0.403875120492208 0.0462006386716076 ENSG00000117009 KMO
ENST00000366555 0.923989737884716 0.757229547512351 0.0175859451200697 ENSG00000117009 KMO
ENST00000462265 0.845763641226325 0.547332192780169 -0.0320151431223273 ENSG00000054277 OPN3
ENST00000366554 0.914071716780868 0.733613096896397 0.0161164243867692 ENSG00000054277 OPN3
ENST00000331838 0.927856863921446 0.766678494703871 0.0140217643479371 ENSG00000054277 OPN3
ENST00000469376 0.893622252044946 0.683795432941863 0.0198892669704163 ENSG00000054277 OPN3
ENST00000490673 0.893622252044946 0.683795432941863 0.0198892669704163 ENSG00000054277 OPN3
ENST00000463155 0.904770524857077 0.71110350159285 0.0182230749908489 ENSG00000054277 OPN3
ENST00000478849 0.822615680911432 0.484341021914124 0.0352684204141061 ENSG00000054277 OPN3
ENST00000366542 0.65788172013567 0.125792083306384 0.112250303468191 ENSG00000143702 CEP170
ENST00000366543 0.657249613641999 0.123638226252131 0.11279884945867 ENSG00000143702 CEP170
ENST00000366544 0.657249613641999 0.123638226252131 0.11279884945867 ENSG00000143702 CEP170
ENST00000468254 0.835370156885575 0.517331649160434 0.0495784818530555 ENSG00000143702 CEP170
ENST00000481987 0.66950561920977 0.156045435675931 0.10457124517043 ENSG00000143702 CEP170
ENST00000336415 0.653634241606584 0.107760229722583 0.111365254237256 ENSG00000143702 CEP170
ENST00000490813 0.628786584492847 0.0602407410587015 0.144845876691152 ENSG00000143702 CEP170
ENST00000413359 0.627149731201002 0.0557708749333179 0.147744913557586 ENSG00000143702 CEP170
ENST00000464936 0.616528397199907 0.0493818983934939 0.154689802300106 ENSG00000143702 CEP170
ENST00000522191 0.665247982800801 0.146602311238253 0.13187812203657 ENSG00000143702 CEP170
ENST00000523424 0.672680964225942 0.163579484207849 0.127633732220066 ENSG00000143702 CEP170
ENST00000522522 0.657249613641999 0.123329550998228 0.145843305809855 ENSG00000143702 CEP170
ENST00000522995 0.656396673652701 0.122415998105318 0.146587721945729 ENSG00000143702 CEP170
ENST00000523581 0.614284371325203 0.0484969982847194 0.185325283050172 ENSG00000143702 CEP170
ENST00000391846 0.664553099759218 0.145576961913619 0.0988925798265334 ENSG00000054282 SDCCAG8
ENST00000355875 0.589566604211344 0.015816440924276 0.165043690679786 ENSG00000054282 SDCCAG8
ENST00000366541 0.589566604211344 0.0161936012550753 0.164545804875376 ENSG00000054282 SDCCAG8
ENST00000343783 0.589566604211344 0.0161380290141943 0.164551046514464 ENSG00000054282 SDCCAG8
ENST00000435549 0.589566604211344 0.0100673715970524 0.177754551601985 ENSG00000054282 SDCCAG8
ENST00000336199 0.645527573095857 0.0889083081321373 0.131820525695734 ENSG00000117020 AKT3
ENST00000366540 0.648499637668963 0.0914223000011455 0.132916913095412 ENSG00000117020 AKT3
ENST00000366539 0.653422719806897 0.105164106373914 0.129007022688418 ENSG00000117020 AKT3
ENST00000263826 0.648499637668963 0.0919531019722636 0.137184771193634 ENSG00000117020 AKT3
ENST00000552631 0.668693696186943 0.154744504231375 0.14038345013359 ENSG00000117020 AKT3
ENST00000463991 0.659777493700477 0.13321380723543 0.150610900456028 ENSG00000117020 AKT3
ENST00000490018 0.667425187342122 0.149441605076474 0.151808156299392 ENSG00000117020 AKT3
ENST00000453572 0.718437513306919 0.230262319492867 0.134422161841911 ENSG00000232184 RP11-370K11.1
ENST00000550388 0.657706649342877 0.124763963003273 0.160372541894332 ENSG00000117020 AKT3
ENST00000358704 0.64315485925827 0.0800316793610124 -0.101061437075818 ENSG00000179456 ZBTB18
ENST00000366535 0.914330897290599 0.734316686412192 0.0132850545362471 ENSG00000035687 ADSS
ENST00000302550 0.791032411033725 0.414989532125903 0.0438978746762993 ENSG00000121644 DESI2
ENST00000263831 0.712709477969399 0.220160211620408 0.0697466662150904 ENSG00000121644 DESI2
ENST00000411948 0.809071746000789 0.451171022841128 -0.0363562970609408 ENSG00000203667 COX20
ENST00000366528 0.774947686338092 0.380190482694354 -0.0470846299727627 ENSG00000203667 COX20
ENST00000391839 0.769464560591075 0.368971363250227 -0.0472301007654981 ENSG00000203667 COX20
ENST00000498262 0.799931243332948 0.430477676481383 -0.0393075678045143 ENSG00000203667 COX20
ENST00000464757 0.818967922355255 0.476203892084861 -0.0416721442701878 ENSG00000203667 COX20
ENST00000366527 0.802856591087714 0.435991937909811 -0.0413947201061872 ENSG00000188206 HNRNPU-AS1
ENST00000475997 0.8871812833766 0.668845976288865 -0.0196165622533041 ENSG00000188206 HNRNPU-AS1
ENST00000489705 0.915474896098613 0.736386456560921 -0.0171638615258943 ENSG00000188206 HNRNPU-AS1
ENST00000444376 0.937231725870439 0.796443701605296 -0.010116744617547 ENSG00000153187 HNRNPU
ENST00000283179 0.942462718808456 0.811120858038508 -0.00962206089746648 ENSG00000153187 HNRNPU
ENST00000366525 0.991741499241609 0.957815372125687 0.00221547857499065 ENSG00000153187 HNRNPU
ENST00000483966 0.95930408339303 0.857761686216746 0.00711460073617615 ENSG00000153187 HNRNPU
ENST00000468690 0.831152140482771 0.504847036297314 0.0299939113735092 ENSG00000153187 HNRNPU
ENST00000440865 0.962725771953152 0.867241973958661 -0.00753426794052231 ENSG00000153187 HNRNPU
ENST00000465881 0.995186006915047 0.97128013601358 0.00188509125028656 ENSG00000153187 HNRNPU
ENST00000476241 0.792902554082608 0.417850928417501 -0.0481664239760919 ENSG00000153187 HNRNPU
ENST00000541742 0.891025934896246 0.676278135345621 0.041132541721891 ENSG00000185420 SMYD3
ENST00000490107 0.855746154996491 0.579727232625207 0.0492164357128079 ENSG00000185420 SMYD3
ENST00000388985 0.856761564654782 0.583558737280127 0.0487147413878581 ENSG00000185420 SMYD3
ENST00000492487 0.884135975019416 0.659344880431022 0.0451427391789534 ENSG00000185420 SMYD3
ENST00000391836 0.854383597245693 0.57487708445677 0.0621562182266054 ENSG00000185420 SMYD3
ENST00000453676 0.927983318508578 0.767338239166443 0.0294431700951787 ENSG00000185420 SMYD3
ENST00000462422 0.910358981946892 0.724538594428406 0.0310417945868652 ENSG00000185420 SMYD3
ENST00000483271 0.951994933429581 0.836464550509723 -0.0105702484910838 ENSG00000162852 CNST
ENST00000366513 0.990668190261379 0.954981662253668 0.00274407046461903 ENSG00000162852 CNST
ENST00000366512 0.951289015028627 0.833460735588078 -0.0107702812279664 ENSG00000162852 CNST
ENST00000366511 0.904500319039478 0.71074273604761 -0.0213171249182462 ENSG00000162852 CNST
ENST00000470300 0.895082243338185 0.687694533473302 0.0240481330798688 ENSG00000153207 AHCTF1
ENST00000366508 0.942333310973328 0.810255227232184 0.013904629186543 ENSG00000153207 AHCTF1
ENST00000326225 0.943079204679366 0.812464780167042 0.0137464308675948 ENSG00000153207 AHCTF1
ENST00000391829 0.943079204679366 0.812464780167042 0.0137464308675948 ENSG00000153207 AHCTF1
ENST00000483900 0.75809465205442 0.340745132536368 0.0650994322210656 ENSG00000153207 AHCTF1
ENST00000472531 0.880441442235821 0.649656104593125 0.0330446842646493 ENSG00000196418 ZNF124
ENST00000421406 0.892641027054465 0.679757013787206 -0.0238871972101686 ENSG00000227671 MIR3916
ENST00000452874 0.990279035166767 0.95287636455917 -0.00434168344795418 ENSG00000227671 MIR3916
ENST00000606173 0.839248796756909 0.528243613208383 -0.0333407522884562 ENSG00000227671 MIR3916
ENST00000606212 0.863944029021842 0.601704491973208 -0.0308322990720542 ENSG00000227671 MIR3916
ENST00000606454 0.863944029021842 0.601704491973208 -0.0308322990720542 ENSG00000227671 MIR3916
ENST00000366497 0.992860767281432 0.960733981341615 0.00255071080115791 ENSG00000162711 NLRP3
ENST00000391828 0.991741499241609 0.957583272732212 0.00275564194341635 ENSG00000162711 NLRP3
ENST00000336119 0.998950562732425 0.995991196434835 -0.000260299315009478 ENSG00000162711 NLRP3
ENST00000348069 0.998950562732425 0.995991196434835 -0.000260299315009478 ENSG00000162711 NLRP3
ENST00000366496 0.998950562732425 0.995967125845903 -0.00026181914103469 ENSG00000162711 NLRP3
ENST00000474792 0.997574356755169 0.982647176640002 -0.0013336625407713 ENSG00000162711 NLRP3
ENST00000391827 0.928674082893313 0.769124846066171 0.0156428188149598 ENSG00000162711 NLRP3
ENST00000306562 0.742155214392671 0.294900475191162 -0.0566746908404648 ENSG00000171161 ZNF672
ENST00000272067 0.589566604211344 0.0135156376534386 -0.141238823895667 ENSG00000143727 ACP1
ENST00000272065 0.589566604211344 0.0135156376534386 -0.141238823895667 ENSG00000143727 ACP1
ENST00000413140 0.589566604211344 0.00985478484658406 -0.14780845056219 ENSG00000143727 ACP1
ENST00000478754 0.653634241606584 0.109227954353086 0.126035368207493 ENSG00000032389 TSSC1
ENST00000398659 0.653559378060595 0.10650968883866 0.120823571813255 ENSG00000032389 TSSC1
ENST00000382125 0.653559378060595 0.106596200281758 0.120818708820613 ENSG00000032389 TSSC1
ENST00000455162 0.650940107381564 0.0996306499454825 0.123549175892607 ENSG00000032389 TSSC1
ENST00000441271 0.652863420518233 0.104342550410159 0.122892975722723 ENSG00000032389 TSSC1
ENST00000463662 0.64315485925827 0.0806009171312789 0.133316692632874 ENSG00000032389 TSSC1
ENST00000435721 0.649251018112066 0.0954827833066071 0.12779571181704 ENSG00000032389 TSSC1
ENST00000443925 0.658569508218934 0.130387630537926 0.121894321951837 ENSG00000032389 TSSC1
ENST00000406835 0.648499637668963 0.0941730779357405 0.136859099783812 ENSG00000032389 TSSC1
ENST00000382110 0.77569956914834 0.381563200287259 0.0407814870838319 ENSG00000171853 TRAPPC12
ENST00000324266 0.77569956914834 0.381563200287259 0.0407814870838319 ENSG00000171853 TRAPPC12
ENST00000441983 0.732749734605474 0.263517711479724 0.0568770400489404 ENSG00000171853 TRAPPC12
ENST00000417243 0.866423687851887 0.612332886217273 0.0270100178575627 ENSG00000171853 TRAPPC12
ENST00000469147 0.903062830851763 0.707865850199414 0.0216315648194033 ENSG00000171853 TRAPPC12
ENST00000441099 0.91350711761209 0.732429353387243 0.0211561788645547 ENSG00000171853 TRAPPC12
ENST00000433382 0.90861617778456 0.718735396849585 0.0201605665052372 ENSG00000171853 TRAPPC12
ENST00000462983 0.954486139787822 0.843355800097132 0.0121313733751883 ENSG00000171853 TRAPPC12
ENST00000479897 0.974445457024114 0.902865595098183 0.00726619090881697 ENSG00000171853 TRAPPC12
ENST00000415624 0.90001703773899 0.699921425944907 0.0213512915104976 ENSG00000171853 TRAPPC12
ENST00000497597 0.923297831437421 0.754835980114107 0.0177541975830093 ENSG00000171853 TRAPPC12
ENST00000473348 0.92009549545085 0.746165118676556 0.0193635836190445 ENSG00000171853 TRAPPC12
ENST00000304921 0.589566604211344 0.00827683312751572 -0.121100457160521 ENSG00000171863 RPS7
ENST00000407445 0.589566604211344 0.00700496492335867 -0.123432306715792 ENSG00000171863 RPS7
ENST00000462576 0.589566604211344 0.00827974712801851 -0.121100080048073 ENSG00000171863 RPS7
ENST00000403564 0.589566604211344 0.00827974712801851 -0.121100080048073 ENSG00000171863 RPS7
ENST00000491937 0.589566604211344 0.00661496111460977 -0.124463259743616 ENSG00000171863 RPS7
ENST00000406376 0.589566604211344 0.00827813824702849 -0.121100313353051 ENSG00000171863 RPS7
ENST00000481006 0.589566604211344 0.00827813824702849 -0.121100313353051 ENSG00000171863 RPS7
ENST00000479123 0.589566604211344 0.0150289253233023 -0.120236539534905 ENSG00000171863 RPS7
ENST00000472966 0.591866287341012 0.0351610906555385 -0.114026306437454 ENSG00000171863 RPS7
ENST00000414795 0.787488314957552 0.408628603461656 -0.0613056661775624 ENSG00000225964 AC017076.5
ENST00000458098 0.884938959490295 0.661568333620362 -0.0214139872098681 ENSG00000134326 CMPK2
ENST00000256722 0.872029401642232 0.62751664578859 -0.0234282798767653 ENSG00000134326 CMPK2
ENST00000478738 0.879336381588747 0.646818588501589 -0.0220197786366178 ENSG00000134326 CMPK2
ENST00000491738 0.962919080723824 0.867782489915938 -0.00914472707508696 ENSG00000134326 CMPK2
ENST00000465619 0.91305787996954 0.731576608768246 -0.0183138556225907 ENSG00000134326 CMPK2
ENST00000404168 0.88991762202221 0.673888612490908 -0.0228342883488281 ENSG00000134326 CMPK2
ENST00000470479 0.762802137589569 0.353349790003023 -0.0556973030059086 ENSG00000134326 CMPK2
ENST00000442639 0.642994475250559 0.078842984741282 0.122843943501363 ENSG00000134321 RSAD2
ENST00000382040 0.649455885812555 0.0972413114785471 0.117243408095254 ENSG00000134321 RSAD2
ENST00000489749 0.591894744484969 0.0377572454927237 0.14858844452789 ENSG00000134321 RSAD2
ENST00000477834 0.643625216955123 0.0821558485006139 0.120890104333104 ENSG00000134321 RSAD2
ENST00000541728 0.650940107381564 0.10067894778697 0.114795858351775 ENSG00000134321 RSAD2
ENST00000320892 0.687128459468422 0.189870548758251 -0.0891437088484979 ENSG00000151692 RNF144A
ENST00000456681 0.877875565145246 0.641655490694778 0.0483046035514062 ENSG00000235665 LINC00298
ENST00000430192 0.872029401642232 0.627516318109015 0.050372233856836 ENSG00000236790 LINC00299
ENST00000454043 0.864670784474238 0.605273758879513 0.057153581211461 ENSG00000236790 LINC00299
ENST00000442956 0.865232918029037 0.607103745792065 0.0428758112725247 ENSG00000236790 LINC00299
ENST00000234091 0.755039556291475 0.330941453121446 -0.0507950714386682 ENSG00000115738 ID2
ENST00000396290 0.750810962297574 0.321503738327516 -0.0517623824634447 ENSG00000115738 ID2
ENST00000331129 0.69388107324524 0.196477926245057 -0.0722029971860291 ENSG00000115738 ID2
ENST00000472142 0.945570971143396 0.819198455856909 -0.0128470816086287 ENSG00000115738 ID2
ENST00000496383 0.74549604733855 0.305136853586592 0.0379613495005108 ENSG00000134313 KIDINS220
ENST00000256707 0.702966949039181 0.206832183828515 0.0427086727128377 ENSG00000134313 KIDINS220
ENST00000418530 0.702966949039181 0.206832183828515 0.0427086727128377 ENSG00000134313 KIDINS220
ENST00000427284 0.702966949039181 0.206832183828515 0.0427086727128377 ENSG00000134313 KIDINS220
ENST00000473731 0.705448896410964 0.209698849396531 0.0424367446363917 ENSG00000134313 KIDINS220
ENST00000488729 0.755386315147281 0.33459061198226 0.0325982848971602 ENSG00000134313 KIDINS220
ENST00000489024 0.718335504073897 0.229992738632177 0.0447105166519163 ENSG00000134313 KIDINS220
ENST00000319688 0.672680964225942 0.161496644998838 0.0540120452210746 ENSG00000134313 KIDINS220
ENST00000360635 0.750084909841028 0.320350547319925 -0.0609805092464373 ENSG00000119185 ITGB1BP1
ENST00000238091 0.747574390875066 0.310023018139049 -0.061451643095896 ENSG00000119185 ITGB1BP1
ENST00000355346 0.747574390875066 0.310023018139049 -0.061451643095896 ENSG00000119185 ITGB1BP1
ENST00000483795 0.746488638549539 0.307804196492879 -0.0618014219199638 ENSG00000119185 ITGB1BP1
ENST00000490426 0.737464507071922 0.282462547364177 -0.0648895468338064 ENSG00000119185 ITGB1BP1
ENST00000497031 0.737162317803792 0.280360972824464 -0.0654293662626332 ENSG00000119185 ITGB1BP1
ENST00000464228 0.737464507071922 0.282419530053279 -0.0648904914059514 ENSG00000119185 ITGB1BP1
ENST00000359712 0.736269397692325 0.277779550737988 -0.0662664527632329 ENSG00000119185 ITGB1BP1
ENST00000488451 0.737464507071922 0.282462547364177 -0.0648895468338064 ENSG00000119185 ITGB1BP1
ENST00000456913 0.715966533707988 0.224705397779418 -0.0733454277378267 ENSG00000119185 ITGB1BP1
ENST00000463190 0.747574390875066 0.310286678347252 -0.0622967456085031 ENSG00000119185 ITGB1BP1
ENST00000238112 0.963709928677627 0.871663103744427 -0.0078391934507161 ENSG00000119203 CPSF3
ENST00000460593 0.89444531747693 0.68530352368898 -0.0206698936015626 ENSG00000119203 CPSF3
ENST00000496603 0.816025586839044 0.469260965965293 -0.0409546033393604 ENSG00000134330 IAH1
ENST00000482918 0.7096888279735 0.215451229427131 -0.0653203801922224 ENSG00000134330 IAH1
ENST00000497473 0.720931297350203 0.236360424580863 -0.0617854322653067 ENSG00000134330 IAH1
ENST00000470914 0.784647555419293 0.397175187985698 -0.0418707864396222 ENSG00000134330 IAH1
ENST00000492223 0.709653782883613 0.215188615589444 -0.0658793027524493 ENSG00000134330 IAH1
ENST00000495050 0.741111387314866 0.292550033556256 -0.0604658998222287 ENSG00000134330 IAH1
ENST00000481367 0.661873046541052 0.142449017608393 -0.0648782328663257 ENSG00000134330 IAH1
ENST00000545602 0.661873046541052 0.142449017608393 -0.0648782328663257 ENSG00000134330 IAH1
ENST00000351760 0.712855253447577 0.220429744198744 -0.0656187739789708 ENSG00000134330 IAH1
ENST00000481688 0.670386849157376 0.156910742249359 -0.0760345347721531 ENSG00000134330 IAH1
ENST00000489468 0.679447249321619 0.177208142899447 -0.0728193967786947 ENSG00000134330 IAH1
ENST00000495797 0.829922789989601 0.501175684242679 -0.0391454308746426 ENSG00000134330 IAH1
ENST00000495494 0.801029293676208 0.43201899505729 -0.0466699390269031 ENSG00000134330 IAH1
ENST00000487850 0.661358632012279 0.139071361743413 -0.0894315661420934 ENSG00000134330 IAH1
ENST00000484826 0.659777493700477 0.135606911761968 -0.0867829712058701 ENSG00000134330 IAH1
ENST00000310823 0.828336420438291 0.49648895691757 -0.032148265175253 ENSG00000151694 ADAM17
ENST00000472619 0.71976593729541 0.233477964985831 -0.0676737587437186 ENSG00000239300 RP11-400L8.2
ENST00000480764 0.71976593729541 0.233477964985831 -0.0676737587437186 ENSG00000239300 RP11-400L8.2
ENST00000497134 0.92894457824271 0.769937957387326 -0.0167109266565504 ENSG00000151694 ADAM17
ENST00000478059 0.913793414289919 0.733178655536766 -0.0205147821698229 ENSG00000151694 ADAM17
ENST00000238081 0.876365024324332 0.63803236095944 -0.0172725024623996 ENSG00000134308 YWHAQ
ENST00000381844 0.870528787211129 0.622237894408616 -0.0180821825958967 ENSG00000134308 YWHAQ
ENST00000474715 0.902981174381334 0.707154739250885 -0.0173251122596747 ENSG00000134308 YWHAQ
ENST00000446619 0.945984462400197 0.820257952792205 -0.00944943381602829 ENSG00000134308 YWHAQ
ENST00000263663 0.924713407208229 0.758421237699562 0.0207742590344682 ENSG00000115750 TAF1B
ENST00000396242 0.942059414816702 0.808910624790232 0.0163708661420792 ENSG00000115750 TAF1B
ENST00000434858 0.959289865733751 0.857653035187597 0.0122090727948533 ENSG00000115750 TAF1B
ENST00000423674 0.802856591087714 0.435838011553368 0.0582561683767149 ENSG00000115756 HPCAL1
ENST00000307845 0.849309560844784 0.558997839892714 0.0385391703781026 ENSG00000115756 HPCAL1
ENST00000381765 0.856391309627549 0.582301704116087 0.0366602603337236 ENSG00000115756 HPCAL1
ENST00000419810 0.970453921236058 0.891776873702868 0.00910605526450708 ENSG00000115756 HPCAL1
ENST00000234111 0.785508707401586 0.401450050770993 -0.0439903086375044 ENSG00000115758 ODC1
ENST00000405333 0.830163404868366 0.501771917630654 -0.0360109154662024 ENSG00000115758 ODC1
ENST00000446285 0.672680964225942 0.162584862440078 -0.083151585947189 ENSG00000115758 ODC1
ENST00000345985 0.853573856037851 0.57095458447399 0.0276834738598455 ENSG00000115761 NOL10
ENST00000381685 0.874025208697401 0.633170487998798 0.0232730966163698 ENSG00000115761 NOL10
ENST00000542668 0.879298404190132 0.646526813101401 0.0224667491908929 ENSG00000115761 NOL10
ENST00000538384 0.878968362429836 0.645981512761756 0.0225144734163795 ENSG00000115761 NOL10
ENST00000431319 0.736269397692325 0.277289906157192 0.0697384646269118 ENSG00000115761 NOL10
ENST00000381661 0.888114467103454 0.670766006087953 0.0189241768564259 ENSG00000143882 ATP6V1C2
ENST00000272227 0.978120540537588 0.914357886665384 0.00444453398270511 ENSG00000143870 PDIA6
ENST00000404371 0.981788630112676 0.92525286230715 0.00388280431801717 ENSG00000143870 PDIA6
ENST00000404824 0.989145493818958 0.950149677675319 0.00262343504321889 ENSG00000143870 PDIA6
ENST00000540494 0.965138472563916 0.877466509012649 0.00644523681538554 ENSG00000143870 PDIA6
ENST00000381611 0.967623580391722 0.883489687964411 0.00614669490960587 ENSG00000143870 PDIA6
ENST00000489662 0.979964969314708 0.9196850552902 -0.006090342504212 ENSG00000143870 PDIA6
ENST00000315872 0.710069898806139 0.216351733366726 0.0710048731511635 ENSG00000134318 ROCK2
ENST00000401753 0.986874280057478 0.943041571628879 0.00355590242645707 ENSG00000134318 ROCK2
ENST00000261535 0.6856958128055 0.185151610159413 0.10308868318705 ENSG00000134318 ROCK2
ENST00000449576 0.992860767281432 0.960715980001547 -0.00223467668701521 ENSG00000134324 LPIN1
ENST00000396098 0.818967922355255 0.476440095890742 -0.0345952055242884 ENSG00000134324 LPIN1
ENST00000396099 0.986745694089709 0.942616543621828 -0.00325505919500225 ENSG00000134324 LPIN1
ENST00000425416 0.987211251415361 0.943964572289106 -0.00318970947473914 ENSG00000134324 LPIN1
ENST00000256720 0.929900381191785 0.773136108219139 -0.0123053327154675 ENSG00000134324 LPIN1
ENST00000396097 0.949354901388798 0.828271159805398 0.0102725065187774 ENSG00000134324 LPIN1
ENST00000404113 0.81106367182837 0.455236876250508 0.0453783681293502 ENSG00000134324 LPIN1
ENST00000155926 0.739143554829315 0.289035270621827 -0.0670868327191183 ENSG00000071575 TRIB2
ENST00000381465 0.739143554829315 0.288987212135738 -0.0670882227481118 ENSG00000071575 TRIB2
ENST00000441750 0.671819025821423 0.158542737606545 0.0925470631362516 ENSG00000151779 NBAS
ENST00000281513 0.671819025821423 0.158542737606545 0.0925470631362516 ENSG00000151779 NBAS
ENST00000442506 0.841008473391598 0.533065352171665 0.0399304294150807 ENSG00000151779 NBAS
ENST00000381341 0.802409976920737 0.434290177753032 -0.0376695660725614 ENSG00000079785 DDX1
ENST00000233084 0.802680342568656 0.434823361892708 -0.0376093561549618 ENSG00000079785 DDX1
ENST00000381323 0.632943401162152 0.0676066545900342 0.106608475661294 ENSG00000197872 FAM49A
ENST00000355549 0.653634241606584 0.107557205434712 0.094880814382437 ENSG00000197872 FAM49A
ENST00000406434 0.637372006941697 0.0724220348610517 0.11429755483525 ENSG00000197872 FAM49A
ENST00000445605 0.648499637668963 0.0910840747462417 0.116537056327006 ENSG00000197872 FAM49A
ENST00000451689 0.6482260884448 0.0907406173815865 0.117125848070986 ENSG00000197872 FAM49A
ENST00000351948 0.923658216657104 0.756208117109928 0.014331767431003 ENSG00000163029 SMC6
ENST00000448223 0.922617032557348 0.753062193989051 0.0144805228666822 ENSG00000163029 SMC6
ENST00000381272 0.903923008862815 0.70967001616602 0.0172480523320351 ENSG00000163029 SMC6
ENST00000402989 0.762548380139768 0.352927421658174 -0.0445298146703207 ENSG00000163029 SMC6
ENST00000446852 0.858847223093711 0.589967914589424 0.0270458368895156 ENSG00000163029 SMC6
ENST00000428868 0.653634241606584 0.111186320655214 -0.0915585796238203 ENSG00000163029 SMC6
ENST00000317402 0.632102620850735 0.0656147311947187 -0.125910986136523 ENSG00000178295 GEN1
ENST00000381254 0.628786584492847 0.0611053290077484 -0.129985044788566 ENSG00000178295 GEN1
ENST00000175091 0.871794851712413 0.626844436984433 0.0325992822160354 ENSG00000068697 LAPTM4A
ENST00000338086 0.755269761713866 0.33313089690363 -0.0420223795170928 ENSG00000055917 PUM2
ENST00000319801 0.755269761713866 0.33313089690363 -0.0420223795170928 ENSG00000055917 PUM2
ENST00000361078 0.755269761713866 0.33313089690363 -0.0420223795170928 ENSG00000055917 PUM2
ENST00000440577 0.816500373554452 0.471478924310722 -0.0328443577983322 ENSG00000055917 PUM2
ENST00000536417 0.863205617588341 0.599245536123152 -0.0241623385708054 ENSG00000055917 PUM2
ENST00000403432 0.863205617588341 0.599198611221174 -0.0241629987872542 ENSG00000055917 PUM2
ENST00000442400 0.857208943552243 0.584214542154622 -0.0286310719725958 ENSG00000055917 PUM2
ENST00000420234 0.90861617778456 0.719237961397277 -0.0190134141560897 ENSG00000055917 PUM2
ENST00000429419 0.925933601502113 0.76102699098883 -0.0160922798491447 ENSG00000055917 PUM2
ENST00000432105 0.949786474271048 0.829376295392677 -0.0118550283164199 ENSG00000055917 PUM2
ENST00000446940 0.952927358685709 0.839477220632692 -0.011607933818423 ENSG00000055917 PUM2
ENST00000424110 0.947870668414919 0.823971886786301 -0.0129848177464557 ENSG00000055917 PUM2
ENST00000403006 0.88110500074201 0.651279702752763 0.0324716382357123 ENSG00000118961 C2orf43
ENST00000381090 0.8795583643158 0.647607929547163 0.0328469743983167 ENSG00000118961 C2orf43
ENST00000237822 0.839607913092067 0.529006441754657 0.0456576479948898 ENSG00000118961 C2orf43
ENST00000486442 0.735930369990187 0.27474470712357 0.0811473802832228 ENSG00000119771 KLHL29
ENST00000238789 0.631795026679558 0.0651573369244267 0.103472258741453 ENSG00000119778 ATAD2B
ENST00000381024 0.656396673652701 0.122573148268568 0.0929142832246889 ENSG00000119778 ATAD2B
ENST00000474583 0.727673407736572 0.246076882841619 0.0739640150164433 ENSG00000119778 ATAD2B
ENST00000361999 0.792199811425511 0.416666998704004 0.0279309784609189 ENSG00000198399 ITSN2
ENST00000355123 0.786789647144817 0.406776414481538 0.0282915189807404 ENSG00000198399 ITSN2
ENST00000406921 0.736219177803132 0.276034866739628 0.0387028866284109 ENSG00000198399 ITSN2
ENST00000416160 0.912062450214525 0.727620707169505 -0.0201864525662706 ENSG00000198399 ITSN2
ENST00000412011 0.854235820027428 0.573769993239921 0.0252343359732714 ENSG00000198399 ITSN2
ENST00000443927 0.785031518551267 0.398937712570228 0.0529276551162735 ENSG00000198399 ITSN2
ENST00000407704 0.720511453608579 0.235107915156654 0.0773887946630658 ENSG00000198399 ITSN2
ENST00000496333 0.734358812633457 0.2671037673195 0.116913588264357 ENSG00000084676 NCOA1
ENST00000406961 0.729506066367496 0.250882395681635 0.0807803279789225 ENSG00000084676 NCOA1
ENST00000469850 0.750084909841028 0.3203398868912 0.10475027301499 ENSG00000084676 NCOA1
ENST00000405141 0.731110451006134 0.252900222141516 0.0804410447447311 ENSG00000084676 NCOA1
ENST00000407230 0.737464507071922 0.283181524716668 0.0656233614244052 ENSG00000084676 NCOA1
ENST00000538539 0.73732846080434 0.281892203400591 0.0658904329756542 ENSG00000084676 NCOA1
ENST00000483904 0.628786584492847 0.0617884229036635 0.176969836666427 ENSG00000084676 NCOA1
ENST00000288599 0.780545316979366 0.389886573369801 0.0484950054364021 ENSG00000084676 NCOA1
ENST00000348332 0.780545316979366 0.389886573369801 0.0484950054364021 ENSG00000084676 NCOA1
ENST00000395856 0.780112851587642 0.389041371637837 0.0487187645930824 ENSG00000084676 NCOA1
ENST00000260600 0.617174737614131 0.0508135148404757 -0.0885873678030237 ENSG00000138031 ADCY3
ENST00000380746 0.841436270469362 0.534683306991553 -0.0310217435586761 ENSG00000119772 DNMT3A
ENST00000321117 0.978120540537588 0.914343925453235 0.00544889633948582 ENSG00000119772 DNMT3A
ENST00000264709 0.975295585375954 0.905530890888975 0.00601262881707156 ENSG00000119772 DNMT3A
ENST00000380756 0.975295585375954 0.905518007998351 0.0060132553306543 ENSG00000119772 DNMT3A
ENST00000402667 0.92359790601122 0.755828866469297 -0.0156610341370434 ENSG00000119772 DNMT3A
ENST00000406659 0.92342117805049 0.755264502068843 0.0207386438134679 ENSG00000119772 DNMT3A
ENST00000496972 0.652232605794225 0.10263018082078 0.101960263448619 ENSG00000138101 DTNB
ENST00000407661 0.639910995810263 0.0774408422208252 0.108615288070265 ENSG00000138101 DTNB
ENST00000407038 0.639910995810263 0.0774408422208252 0.108615288070265 ENSG00000138101 DTNB
ENST00000405222 0.639910995810263 0.0774408422208252 0.108615288070265 ENSG00000138101 DTNB
ENST00000404103 0.639910995810263 0.0774408422208252 0.108615288070265 ENSG00000138101 DTNB
ENST00000398951 0.639910995810263 0.0774408422208252 0.108615288070265 ENSG00000138101 DTNB
ENST00000406818 0.639910995810263 0.0774408422208252 0.108615288070265 ENSG00000138101 DTNB
ENST00000407186 0.639910995810263 0.0775284656708037 0.108600528385363 ENSG00000138101 DTNB
ENST00000288642 0.638426164177308 0.0752301402123786 0.109427549876136 ENSG00000138101 DTNB
ENST00000356599 0.638089705101485 0.0743832965947177 0.10978270056397 ENSG00000138101 DTNB
ENST00000545439 0.639910995810263 0.0762468109829712 0.109460527743234 ENSG00000138101 DTNB
ENST00000485845 0.659777493700477 0.134395207593954 0.101535872070721 ENSG00000138101 DTNB
ENST00000435504 0.71751894055835 0.22828907164405 0.0518822770987217 ENSG00000143970 ASXL2
ENST00000336112 0.744244092890746 0.30323263688862 0.0447148957715397 ENSG00000143970 ASXL2
ENST00000404843 0.998438877808157 0.991375509669903 -0.000452211107825552 ENSG00000143970 ASXL2
ENST00000272341 0.706276344036356 0.211042673889564 0.0611611420568351 ENSG00000143970 ASXL2
ENST00000497092 0.653634241606584 0.110626484189977 0.10827702920315 ENSG00000143970 ASXL2
ENST00000495146 0.737162317803792 0.280965748557807 0.056203841400247 ENSG00000084733 RAB10
ENST00000264710 0.785907561752984 0.403170599114536 0.0397465427879504 ENSG00000084733 RAB10
ENST00000462003 0.76041618536854 0.346597631709593 0.0357335092420454 ENSG00000084733 RAB10
ENST00000473035 0.75809465205442 0.341393703163817 0.035509927055074 ENSG00000084733 RAB10
ENST00000380649 0.898346810025381 0.696128753280383 -0.012405058325893 ENSG00000084754 HADHA
ENST00000457468 0.981894651601011 0.92603299060994 0.00377977588538557 ENSG00000084754 HADHA
ENST00000448743 0.750084909841028 0.319803728197993 0.0404890254039882 ENSG00000138029 HADHB
ENST00000317799 0.978414341070293 0.915398222632714 0.00410544744812829 ENSG00000138029 HADHB
ENST00000405867 0.979964969314708 0.919649710193948 0.00389895820224186 ENSG00000138029 HADHB
ENST00000537713 0.963462892032186 0.870809781791315 0.00624610922780689 ENSG00000138029 HADHB
ENST00000545822 0.975647491285029 0.906801574660745 0.00452019357007053 ENSG00000138029 HADHB
ENST00000425035 0.825005381432034 0.489225463587557 0.0291529254239769 ENSG00000138029 HADHB
ENST00000412805 0.785907561752984 0.403140432209315 0.0369779880161819 ENSG00000138029 HADHB
ENST00000494615 0.907898186716267 0.717488978696327 -0.0168351494351884 ENSG00000138029 HADHB
ENST00000442141 0.926800484111478 0.763833306358542 0.019247636310631 ENSG00000138018 EPT1
ENST00000260585 0.858846167518221 0.589861726193424 -0.0311903192508705 ENSG00000138018 EPT1
ENST00000447170 0.889439361118351 0.672981516021715 0.024821900550043 ENSG00000138018 EPT1
ENST00000321326 0.827467027626476 0.494976187154691 -0.0372032553008533 ENSG00000119777 TMEM214
ENST00000238788 0.827467027626476 0.494976187154691 -0.0372032553008533 ENSG00000119777 TMEM214
ENST00000404032 0.827467027626476 0.494959703259377 -0.0372019649845479 ENSG00000119777 TMEM214
ENST00000487078 0.667953252612422 0.150944186682511 -0.0664987524586729 ENSG00000084693 AGBL5
ENST00000360131 0.66842358251717 0.152965794368705 -0.0663695149861356 ENSG00000084693 AGBL5
ENST00000447619 0.667577740434248 0.150374457256476 -0.0871924521730115 ENSG00000228474 OST4
ENST00000456793 0.667577740434248 0.15023043268265 -0.0871978165078824 ENSG00000228474 OST4
ENST00000429985 0.665247982800801 0.147219177124203 -0.0875909296379119 ENSG00000228474 OST4
ENST00000310574 0.667953252612422 0.15104815546017 -0.0756947130355366 ENSG00000138074 SLC5A6
ENST00000488743 0.711948609559987 0.218920644107573 -0.065528129214594 ENSG00000138074 SLC5A6
ENST00000408041 0.834625524288037 0.513513537986873 -0.0379721609452638 ENSG00000138074 SLC5A6
ENST00000264705 0.794626320045704 0.420980551522735 -0.0474295559785848 ENSG00000084774 CAD
ENST00000403525 0.793735095572368 0.419407345353423 -0.0475621672204818 ENSG00000084774 CAD
ENST00000402310 0.667953252612422 0.151043760498841 -0.0760712325164158 ENSG00000115204 MPV17
ENST00000380044 0.66842358251717 0.152033535487861 -0.0760645843422582 ENSG00000115204 MPV17
ENST00000357186 0.683517705005544 0.182259181628526 -0.0704967217109263 ENSG00000115204 MPV17
ENST00000402722 0.668649133117045 0.154114213722342 -0.0756969229879114 ENSG00000115204 MPV17
ENST00000426513 0.668649133117045 0.154114213722342 -0.0756969229879114 ENSG00000115204 MPV17
ENST00000359541 0.738978124972248 0.287194087813529 -0.045444598785439 ENSG00000115207 GTF3C2
ENST00000264720 0.735015507451274 0.269830849045311 -0.0459951353566779 ENSG00000115207 GTF3C2
ENST00000457748 0.882172669671071 0.653970887106824 -0.0254225473083501 ENSG00000115207 GTF3C2
ENST00000233575 0.85842842625088 0.58876915042989 -0.0270715052875229 ENSG00000115234 SNX17
ENST00000543024 0.863672627581166 0.600406422746874 -0.0265645581720079 ENSG00000115234 SNX17
ENST00000440760 0.862683659200213 0.59838380287725 -0.0263519364677813 ENSG00000115234 SNX17
ENST00000494893 0.866213578523712 0.61107135003229 -0.0284436579104163 ENSG00000115234 SNX17
ENST00000427123 0.860169070529978 0.592995839963061 -0.0267387858488395 ENSG00000115234 SNX17
ENST00000537606 0.887575311462382 0.669615831202957 -0.0220275257229381 ENSG00000115234 SNX17
ENST00000453453 0.862984666176515 0.598745823231617 -0.0263480888180244 ENSG00000115234 SNX17
ENST00000542478 0.849605372123527 0.560643437437333 -0.0290402673561419 ENSG00000115234 SNX17
ENST00000344034 0.981706403123991 0.924483503642914 -0.00421819148269309 ENSG00000115241 PPM1G
ENST00000472077 0.981706403123991 0.924483503642914 -0.00421819148269309 ENSG00000115241 PPM1G
ENST00000350803 0.981706403123991 0.924483503642914 -0.00421819148269309 ENSG00000115241 PPM1G
ENST00000233557 0.659777493700477 0.134241542705951 0.0561339887429529 ENSG00000115216 NRBP1
ENST00000379852 0.658849493600703 0.130912201789253 0.0569145201003967 ENSG00000115216 NRBP1
ENST00000379863 0.659777493700477 0.133464378006187 0.0565477015322108 ENSG00000115216 NRBP1
ENST00000419281 0.717138408156977 0.227900813801522 0.060234371472941 ENSG00000115216 NRBP1
ENST00000460499 0.672680964225942 0.160258516933543 0.0637598632242448 ENSG00000115216 NRBP1
ENST00000264717 0.690972055241731 0.194044445908336 -0.134311876773741 ENSG00000084734 GCKR
ENST00000424318 0.690972055241731 0.194084098233334 -0.134305442387282 ENSG00000084734 GCKR
ENST00000472290 0.632943401162152 0.0670389896107232 -0.180977289623271 ENSG00000084734 GCKR
ENST00000379717 0.64578113203724 0.0895141463969236 0.0874558001704667 ENSG00000243943 ZNF512
ENST00000355467 0.645416832882472 0.0880387356481496 0.0879621343793564 ENSG00000243943 ZNF512
ENST00000505973 0.674001778953288 0.168915038836681 0.0588782812470196 ENSG00000259080 RP11-158I13.2
ENST00000556601 0.674001778953288 0.168915038836681 0.0588782812470196 ENSG00000243943 ZNF512
ENST00000416005 0.659777493700477 0.13490045866372 0.0801098230987194 ENSG00000243943 ZNF512
ENST00000413371 0.658569508218934 0.130185220685487 0.0823716397256817 ENSG00000243943 ZNF512
ENST00000337768 0.972567755305076 0.89794106516522 -0.00722561591575031 ENSG00000119760 SUPT7L
ENST00000406540 0.976248707949179 0.90807498466622 0.00677130440234072 ENSG00000119760 SUPT7L
ENST00000405491 0.974772952221422 0.903908246819332 0.0071208365625339 ENSG00000119760 SUPT7L
ENST00000464789 0.979050010735204 0.91705780953286 0.00614883662177828 ENSG00000119760 SUPT7L
ENST00000404798 0.977800336322909 0.912748610811918 0.00646067549945178 ENSG00000119760 SUPT7L
ENST00000448427 0.918977354000533 0.743517786145169 0.0231543157876985 ENSG00000243147 MRPL33
ENST00000436924 0.77928568465641 0.387392461416016 0.0778668061601045 ENSG00000158019 BRE
ENST00000344773 0.732749734605474 0.263383404803982 0.0844927475579438 ENSG00000158019 BRE
ENST00000379624 0.73249312420708 0.260765433898743 0.0848633255656971 ENSG00000158019 BRE
ENST00000603461 0.648871693677012 0.095134582994642 0.14035529927165 ENSG00000158019 BRE
ENST00000342045 0.731514144872015 0.258103918917915 0.0853722640822898 ENSG00000158019 BRE
ENST00000361704 0.731514144872015 0.258103918917915 0.0853722640822898 ENSG00000158019 BRE
ENST00000379632 0.731514144872015 0.258103918917915 0.0853722640822898 ENSG00000158019 BRE
ENST00000379629 0.754390996851518 0.328391005454367 0.0803998728355222 ENSG00000158019 BRE
ENST00000445878 0.898813299291461 0.696838577257132 0.0356927298204276 ENSG00000229951 AC104695.3
ENST00000427929 0.898813299291461 0.696838577257132 0.0356927298204276 ENSG00000229951 AC104695.3
ENST00000460736 0.657249613641999 0.123743365788819 0.11832381364988 ENSG00000075426 FOSL2
ENST00000379619 0.639910995810263 0.0767361293617674 0.115670098682031 ENSG00000075426 FOSL2
ENST00000264716 0.639910995810263 0.0768438922357925 0.11562656280801 ENSG00000075426 FOSL2
ENST00000436647 0.589566604211344 0.0297358292814272 0.15093643790255 ENSG00000075426 FOSL2
ENST00000545753 0.596884213227702 0.0411931481102611 0.142553413692035 ENSG00000075426 FOSL2
ENST00000455580 0.653634241606584 0.112705190865558 0.0682991687402416 ENSG00000213639 PPP1CB
ENST00000420282 0.727179581499471 0.244418549376189 0.0530732153512604 ENSG00000213639 PPP1CB
ENST00000441461 0.704835015585329 0.208659067621357 0.0563506665094342 ENSG00000213639 PPP1CB
ENST00000427786 0.705019565720368 0.209015087614121 0.058630940726782 ENSG00000213639 PPP1CB
ENST00000358506 0.653634241606584 0.108618332163756 0.0632647370740081 ENSG00000213639 PPP1CB
ENST00000296122 0.653634241606584 0.109459270372086 0.0639424993424602 ENSG00000213639 PPP1CB
ENST00000395366 0.653634241606584 0.114368753130771 0.0623254301882197 ENSG00000213639 PPP1CB
ENST00000464273 0.667390625373021 0.148991829488064 0.0683936035090228 ENSG00000213639 PPP1CB
ENST00000462832 0.655503359518599 0.12116887371559 0.0669240623824038 ENSG00000163806 SPDYA
ENST00000407426 0.836448106725242 0.519734270429685 -0.0324493024292631 ENSG00000163811 WDR43
ENST00000440983 0.912062450214525 0.727615061187277 0.0212903621817763 ENSG00000163811 WDR43
ENST00000296126 0.981064426580298 0.922644447008783 -0.00571532442209817 ENSG00000163811 WDR43
ENST00000446643 0.933515088539991 0.786205209388042 -0.0171248106695153 ENSG00000163811 WDR43
ENST00000401605 0.71252599491492 0.219469999750895 -0.0735306433040595 ENSG00000115295 CLIP4
ENST00000401617 0.752456150839938 0.325110985491202 -0.0520587792076173 ENSG00000115295 CLIP4
ENST00000415891 0.707084531562389 0.211469702491224 -0.0749211919671654 ENSG00000115295 CLIP4
ENST00000404424 0.743966160179559 0.302764137491497 -0.0555245418721086 ENSG00000115295 CLIP4
ENST00000456385 0.725779452122896 0.2427186192032 -0.0703053649832213 ENSG00000115295 CLIP4
ENST00000320081 0.783941486387622 0.395209801813603 -0.046079014991982 ENSG00000115295 CLIP4
ENST00000379519 0.778844083238423 0.386211678036373 -0.0411158018150958 ENSG00000119801 YPEL5
ENST00000379520 0.778844083238423 0.386211678036373 -0.0411158018150958 ENSG00000119801 YPEL5
ENST00000261353 0.778895674088661 0.386359356724705 -0.0411146742430221 ENSG00000119801 YPEL5
ENST00000402003 0.776949831827417 0.38329650140473 -0.0413667756044856 ENSG00000119801 YPEL5
ENST00000402708 0.824240174924692 0.487669687241419 -0.0323618943402775 ENSG00000119801 YPEL5
ENST00000470120 0.711135366906418 0.21725133725095 -0.0610166224825663 ENSG00000119801 YPEL5
ENST00000492439 0.732849638473794 0.263605299001318 -0.0598345454736283 ENSG00000119801 YPEL5
ENST00000395323 0.776997224293328 0.383679703861152 -0.0463238284023389 ENSG00000213626 LBH
ENST00000412933 0.858716403618995 0.589686907305524 -0.0307177290042039 ENSG00000213626 LBH
ENST00000464412 0.911817880244228 0.727085885989335 -0.0200742998074846 ENSG00000213626 LBH
ENST00000406087 0.831131918869935 0.503903486031207 -0.0381598275333865 ENSG00000213626 LBH
ENST00000404397 0.787134350381476 0.407237217833279 -0.0438220085065097 ENSG00000213626 LBH
ENST00000467242 0.929890753378156 0.772802320553826 0.0154030529235724 ENSG00000213626 LBH
ENST00000541067 0.735830518723985 0.272145271584953 -0.0656747693584969 ENSG00000256261 AC104698.1
ENST00000379509 0.686647250725796 0.188350850372466 0.102425541447315 ENSG00000172954 LCLAT1
ENST00000491680 0.667468786452133 0.150023824682258 0.116596665170098 ENSG00000172954 LCLAT1
ENST00000309052 0.686647250725796 0.188350850372466 0.102425541447315 ENSG00000172954 LCLAT1
ENST00000478015 0.665247982800801 0.147108558642662 0.117341022711486 ENSG00000172954 LCLAT1
ENST00000540623 0.665247982800801 0.147108558642662 0.117341022711486 ENSG00000172954 LCLAT1
ENST00000295065 0.632943401162152 0.0674354621829676 0.13670287919613 ENSG00000162959 MEMO1
ENST00000446765 0.633194034846117 0.0694811338458003 0.135819731382183 ENSG00000162961 DPY30
ENST00000379383 0.638090781737314 0.0749585622105447 0.129048919111477 ENSG00000162959 MEMO1
ENST00000404530 0.638089705101485 0.0737609914988618 0.135736731121236 ENSG00000162959 MEMO1
ENST00000490459 0.638089705101485 0.0735178411681395 0.135854203698418 ENSG00000162959 MEMO1
ENST00000426310 0.639910995810263 0.0775166754885901 0.134570175190933 ENSG00000162959 MEMO1
ENST00000422936 0.633194034846117 0.0682693991891192 0.134942707818938 ENSG00000162959 MEMO1
ENST00000413686 0.688638079446237 0.192304406479051 0.108262594203218 ENSG00000162959 MEMO1
ENST00000407893 0.655295747928332 0.118269786141532 0.133153193152349 ENSG00000162959 MEMO1
ENST00000282587 0.870500040874842 0.621749765889071 -0.026463534113376 ENSG00000152683 SLC30A6
ENST00000406369 0.855655699566091 0.578815062172552 -0.0296533843522551 ENSG00000152683 SLC30A6
ENST00000238831 0.924942480458616 0.759244371835574 -0.013638677741667 ENSG00000119820 YIPF4
ENST00000437765 0.855125521015366 0.577119332193002 -0.0329334919957234 ENSG00000119820 YIPF4
ENST00000421745 0.867646232676385 0.615207243030794 0.0232728997512362 ENSG00000115760 BIRC6
ENST00000471232 0.947339495301284 0.822677891637641 0.0105580571473484 ENSG00000115760 BIRC6
ENST00000317907 0.998686409545099 0.993968341539409 0.000448926432173725 ENSG00000018699 TTC27
ENST00000428527 0.776649320093221 0.382562289701196 -0.0702863143413326 ENSG00000018699 TTC27
ENST00000402538 0.729929772096049 0.251462928520884 0.064826896378678 ENSG00000152689 RASGRP3
ENST00000437184 0.686625877939312 0.187731579169841 0.0853644928701486 ENSG00000152689 RASGRP3
ENST00000403687 0.727657553735951 0.245200179573042 0.0655678821972057 ENSG00000152689 RASGRP3
ENST00000444784 0.680141271254689 0.178429022816561 0.0893483635346523 ENSG00000152689 RASGRP3
ENST00000423159 0.680141271254689 0.178313463094515 0.0893557683467193 ENSG00000152689 RASGRP3
ENST00000407811 0.848882648467479 0.557880712823808 0.0346532321128824 ENSG00000152689 RASGRP3
ENST00000238823 0.755386315147281 0.334710217890828 -0.0626049799445779 ENSG00000119812 FAM98A
ENST00000403368 0.755535450580945 0.33490556271471 -0.0625974028374516 ENSG00000119812 FAM98A
ENST00000280527 0.954233870663528 0.843011877519959 0.0143286847843904 ENSG00000150938 CRIM1
ENST00000426856 0.857655330623111 0.585214935285536 0.0471883108125789 ENSG00000150938 CRIM1
ENST00000428774 0.963924324817127 0.875015423827126 0.0128166439925235 ENSG00000150938 CRIM1
ENST00000473403 0.998281067013675 0.987623094388021 -0.00140339895517844 ENSG00000150938 CRIM1
ENST00000481321 0.942909738762279 0.812020170925072 0.0189772738845157 ENSG00000150938 CRIM1
ENST00000413985 0.856296041740827 0.581464472801197 -0.035977662490366 ENSG00000150938 CRIM1
ENST00000406220 0.805967828470537 0.442358464367624 -0.0456079550395657 ENSG00000217075 AC007401.2
ENST00000413938 0.64315485925827 0.0801796666805985 0.101839320786931 ENSG00000171055 FEZ2
ENST00000379245 0.628690822549901 0.056995687791222 0.108461248022262 ENSG00000171055 FEZ2
ENST00000405912 0.628786584492847 0.0586517178995759 0.107972716018329 ENSG00000171055 FEZ2
ENST00000451623 0.628786584492847 0.05979128765043 0.107487543592352 ENSG00000171055 FEZ2
ENST00000263918 0.71419795037139 0.221743218744028 0.0470671233731457 ENSG00000115808 STRN
ENST00000379213 0.648499637668963 0.0941127722927446 0.078336034244284 ENSG00000115808 STRN
ENST00000233099 0.968711870045711 0.887447941215769 0.0058544435603898 ENSG00000008869 HEATR5B
ENST00000354531 0.968711870045711 0.887447941215769 0.0058544435603898 ENSG00000008869 HEATR5B
ENST00000233057 0.855381331593639 0.577956840668132 0.0258944067104802 ENSG00000055332 EIF2AK2
ENST00000395127 0.835260650018434 0.51587442825172 0.0333225211171882 ENSG00000055332 EIF2AK2
ENST00000405334 0.882134851303675 0.653525969669832 0.0236412630358557 ENSG00000055332 EIF2AK2
ENST00000462861 0.944877961510969 0.817681468556635 0.0154999668614775 ENSG00000055332 EIF2AK2
ENST00000496059 0.870591505102612 0.622418932382546 -0.0267064888678589 ENSG00000055332 EIF2AK2
ENST00000411537 0.939154229721022 0.801388739766512 0.0127180551436505 ENSG00000055332 EIF2AK2
ENST00000390013 0.864670784474238 0.604321007934971 0.0269944096494404 ENSG00000055332 EIF2AK2
ENST00000397064 0.909703009142149 0.723321191572593 -0.0160029426017119 ENSG00000218739 CEBPZ-AS1
ENST00000234170 0.881059845011297 0.651201627576267 -0.0186995942781254 ENSG00000115816 CEBPZ
ENST00000489306 0.919772898461066 0.745525496361727 -0.016108825697279 ENSG00000115816 CEBPZ
ENST00000379066 0.851528448057785 0.56611354350577 -0.0288332469424053 ENSG00000115825 PRKD3
ENST00000234179 0.8832451762574 0.656842011717651 -0.0223147610468613 ENSG00000115825 PRKD3
ENST00000469275 0.739385006199614 0.289375828996181 -0.0594254130557931 ENSG00000115825 PRKD3
ENST00000494667 0.907399062848679 0.71647307481302 -0.0189492502107589 ENSG00000115825 PRKD3
ENST00000443187 0.877295887125 0.640696607726799 -0.0280171401524393 ENSG00000115825 PRKD3
ENST00000419425 0.772305631650364 0.37519449044639 -0.0416814698353861 ENSG00000236213 AC006369.2
ENST00000295324 0.963709928677627 0.872045891741914 -0.00735087675351045 ENSG00000163171 CDC42EP3
ENST00000457889 0.907897610164661 0.717373374847911 0.0192006190622975 ENSG00000163171 CDC42EP3
ENST00000453555 0.843035822140735 0.537517399115479 0.0374266787205738 ENSG00000163171 CDC42EP3
ENST00000491456 0.64315485925827 0.0802810782905288 -0.154978207130466 ENSG00000138061 CYP1B1
ENST00000260630 0.617174737614131 0.0507155029121431 -0.170378823760106 ENSG00000138061 CYP1B1
ENST00000494864 0.594015732823758 0.0392523385748871 -0.177218644117811 ENSG00000138061 CYP1B1
ENST00000407341 0.596326700440273 0.0405694234427712 -0.189849125170153 ENSG00000138061 CYP1B1
ENST00000462864 0.590512586366639 0.0308311511160037 -0.210472876193758 ENSG00000138061 CYP1B1
ENST00000378954 0.99600015130384 0.974621421576916 -0.00189908528367515 ENSG00000119787 ATL2
ENST00000406122 0.985512169196269 0.93964009374602 -0.00456297050635967 ENSG00000119787 ATL2
ENST00000402054 0.990668190261379 0.954781716624077 0.00338914608068054 ENSG00000119787 ATL2
ENST00000405384 0.990593533994933 0.953702190846325 0.00342890801039792 ENSG00000119787 ATL2
ENST00000539122 0.977194944008367 0.911161224331065 0.0066746375667325 ENSG00000119787 ATL2
ENST00000332337 0.970111189012477 0.890554344681063 0.00835274595534013 ENSG00000119787 ATL2
ENST00000419554 0.955792905771644 0.845605584389043 0.0117194770084208 ENSG00000119787 ATL2
ENST00000452935 0.951637220195399 0.834801758518348 0.0125754782935462 ENSG00000119787 ATL2
ENST00000546051 0.963293967762645 0.870165171754794 0.00977673858877011 ENSG00000119787 ATL2
ENST00000449105 0.894464878271846 0.685387801190744 -0.0259137005362549 ENSG00000143889 HNRNPLL
ENST00000409636 0.892850830748382 0.681856688660466 -0.026232631548305 ENSG00000143889 HNRNPLL
ENST00000378915 0.975438855138927 0.906166802274324 -0.0077984198624594 ENSG00000143889 HNRNPLL
ENST00000608859 0.912889133235883 0.731020502223259 -0.0221482523608271 ENSG00000143889 HNRNPLL
ENST00000409328 0.934331514470709 0.788194437686461 -0.0174524673157315 ENSG00000143889 HNRNPLL
ENST00000313117 0.650940107381564 0.098944426592886 -0.0780039377073851 ENSG00000115875 SRSF7
ENST00000425778 0.650940107381564 0.098944426592886 -0.0780039377073851 ENSG00000115875 SRSF7
ENST00000425941 0.645158620860859 0.0878965820116093 -0.0810320405525687 ENSG00000115875 SRSF7
ENST00000452806 0.6795145474148 0.177467858958088 -0.0713765791187457 ENSG00000115875 SRSF7
ENST00000446327 0.648871693677012 0.0950855378059717 -0.0792265047365129 ENSG00000115875 SRSF7
ENST00000409276 0.650940107381564 0.100177738537914 -0.0783326559597826 ENSG00000115875 SRSF7
ENST00000432873 0.648499637668963 0.0921830246016149 -0.0962657649600085 ENSG00000115875 SRSF7
ENST00000477635 0.628786584492847 0.0589038176962689 -0.126643521950833 ENSG00000115875 SRSF7
ENST00000431066 0.650940107381564 0.0998710206517673 -0.0783897665303289 ENSG00000115875 SRSF7
ENST00000443213 0.651805880281905 0.102257246527965 -0.0779779517003877 ENSG00000115875 SRSF7
ENST00000487773 0.650940107381564 0.100190748233652 -0.0953660405260914 ENSG00000115875 SRSF7
ENST00000415527 0.65788172013567 0.12630144219178 -0.0719714915482403 ENSG00000115875 SRSF7
ENST00000295373 0.852344651368867 0.568612037546268 -0.0308466805987873 ENSG00000163214 DHX57
ENST00000460193 0.851306463072184 0.564967937329923 -0.0312352611641733 ENSG00000163214 DHX57
ENST00000457308 0.836648745662449 0.520606285582565 -0.0356068159012917 ENSG00000163214 DHX57
ENST00000426016 0.811390097886634 0.456115097008741 0.0391626099777113 ENSG00000115904 SOS1
ENST00000402219 0.802648402229565 0.434724619750036 0.0415840507472009 ENSG00000115904 SOS1
ENST00000395038 0.788228437231209 0.409929928628208 0.0447675994105547 ENSG00000115904 SOS1
ENST00000428721 0.788574873742289 0.410386903961148 0.0511280225823114 ENSG00000115904 SOS1
ENST00000461545 0.992509193199146 0.959627920730762 0.00337542328413881 ENSG00000115904 SOS1
ENST00000451331 0.755039556291475 0.331680569344378 0.065309905433656 ENSG00000115904 SOS1
ENST00000263881 0.64315485925827 0.0802114794693996 0.11421181908086 ENSG00000011566 MAP4K3
ENST00000437545 0.59082729655629 0.031326709581958 0.135785286308497 ENSG00000011566 MAP4K3
ENST00000341681 0.64315485925827 0.0802114794693996 0.11421181908086 ENSG00000011566 MAP4K3
ENST00000318522 0.687199695297124 0.190002706002553 0.0583637828419712 ENSG00000143924 EML4
ENST00000402711 0.664214058609581 0.145353085037978 0.0675175430536886 ENSG00000143924 EML4
ENST00000409040 0.653634241606584 0.1080908062228 0.120599075013739 ENSG00000143924 EML4
ENST00000482660 0.678902781103959 0.176795092482843 0.112701758191604 ENSG00000143924 EML4
ENST00000401738 0.672764372305618 0.164105571183317 0.0641428255803678 ENSG00000143924 EML4
ENST00000480320 0.825203166112307 0.489839290608677 0.0348498918114298 ENSG00000143924 EML4
ENST00000406175 0.908782915079888 0.719570129798211 0.0121656739642025 ENSG00000143924 EML4
ENST00000453191 0.744428945631423 0.303930472678474 0.0419894077329871 ENSG00000143924 EML4
ENST00000468711 0.64315485925827 0.0809855495481113 -0.0828866591004579 ENSG00000115944 COX7A2L
ENST00000378669 0.589566604211344 0.0270847764059882 -0.115587511356089 ENSG00000115944 COX7A2L
ENST00000234301 0.589566604211344 0.0228105679066439 -0.121546676456927 ENSG00000115944 COX7A2L
ENST00000482463 0.589566604211344 0.0258859725815133 -0.121277730590631 ENSG00000115944 COX7A2L
ENST00000464443 0.591866287341012 0.0359906171516763 -0.113169891800553 ENSG00000115944 COX7A2L
ENST00000607768 0.598995679787529 0.0423035014021203 -0.110216836087451 ENSG00000115944 COX7A2L
ENST00000405592 0.638089705101485 0.0742942335106801 0.107365926532646 ENSG00000057935 MTA3
ENST00000406652 0.598995679787529 0.0424251918912336 0.12031784573819 ENSG00000057935 MTA3
ENST00000409019 0.589566604211344 0.0264827300074841 0.133333950899549 ENSG00000057935 MTA3
ENST00000330266 0.791696121975871 0.415980353362458 0.0262304464645499 ENSG00000115970 THADA
ENST00000282388 0.726251169148468 0.243084492091767 -0.0715671037791325 ENSG00000152518 ZFP36L2
ENST00000405975 0.651178624006157 0.10121849969148 0.0857289380312338 ENSG00000115970 THADA
ENST00000415080 0.651178624006157 0.10121849969148 0.0857289380312338 ENSG00000115970 THADA
ENST00000407351 0.648499637668963 0.0916351886477992 0.0945158765206463 ENSG00000115970 THADA
ENST00000405006 0.651178624006157 0.101403451045587 0.0857395226154057 ENSG00000115970 THADA
ENST00000398653 0.651178624006157 0.100907141205513 0.0858464550710489 ENSG00000115970 THADA
ENST00000408045 0.634500142094047 0.0707232074396806 0.0983353303350081 ENSG00000115970 THADA
ENST00000402796 0.628786584492847 0.0595627775211903 0.11061678778244 ENSG00000115970 THADA
ENST00000260665 0.867702952129427 0.615291480272382 0.0255600275559416 ENSG00000138095 LRPPRC
ENST00000463456 0.735639829343777 0.271588215801561 0.07420540173208 ENSG00000138095 LRPPRC
ENST00000409946 0.661271417290966 0.138485074064933 0.0744693081496245 ENSG00000138095 LRPPRC
ENST00000409659 0.735930369990187 0.274973169610276 0.0552361358953902 ENSG00000138095 LRPPRC
ENST00000447246 0.74945456769133 0.317674055346701 0.0520890242494357 ENSG00000138095 LRPPRC
ENST00000419807 0.989432267867552 0.951226516841082 -0.0030824839768598 ENSG00000138032 PPM1B
ENST00000409895 0.952402099497405 0.837987256811163 -0.0106633969606556 ENSG00000138032 PPM1B
ENST00000378551 0.864670784474238 0.603787405102623 0.0216867871197934 ENSG00000138032 PPM1B
ENST00000378540 0.857414704256751 0.584543642964949 0.0225156190123867 ENSG00000138032 PPM1B
ENST00000282412 0.887305201883579 0.669031952873979 0.0197343001849005 ENSG00000138032 PPM1B
ENST00000409432 0.887305201883579 0.669031952873979 0.0197343001849005 ENSG00000138032 PPM1B
ENST00000409486 0.952402099497405 0.837987256811163 -0.0106633969606556 ENSG00000138032 PPM1B
ENST00000345249 0.887305201883579 0.669031952873979 0.0197343001849005 ENSG00000138032 PPM1B
ENST00000409473 0.735314121497438 0.270866799150115 -0.0612561143159666 ENSG00000138032 PPM1B
ENST00000459690 0.966166838423823 0.879458615448821 0.00761475011496334 ENSG00000138032 PPM1B
ENST00000487286 0.851165189525429 0.564717822131125 0.0264857061126268 ENSG00000138032 PPM1B
ENST00000402247 0.848775353976707 0.556959365550033 0.0648394348999692 ENSG00000143919 CAMKMT
[truncated: 3,297,111 more chars]
