# Supplementary material for: High-throughput allele-specific expression across 250 environmental conditions
Source: Genome Res. 2016 Dec;26(12):1627–38. doi: 10.1101/gr.209759.116 (PMC5131815; doi:10.1101/gr.209759.116)
Supplement: Supplemental Material [file supp_gr.209759.116_Supplemental_Table_S6.tar.gz › DEG_results/DP9_DEG_stats_T12C1.txt]

t.id padj pval logFC ensg g.id
ENST00000541675 0.675732455002638 0.465163082466796 0.0720719363688979 ENSG00000227232 WASH7P
ENST00000423562 0.604597883147344 0.384558110692397 0.084703309744232 ENSG00000227232 WASH7P
ENST00000438504 0.604597883147344 0.384558110692397 0.084703309744232 ENSG00000227232 WASH7P
ENST00000488147 0.604212919019926 0.384015715097255 0.0847932525746385 ENSG00000227232 WASH7P
ENST00000538476 0.604241495376411 0.38405197644945 0.0848439108768551 ENSG00000227232 WASH7P
ENST00000466430 0.0200222807276728 0.00427623697938518 -0.498002163510634 ENSG00000238009 RP11-34P13.7
ENST00000477740 0.7150289942142 0.51339173396238 -0.109230155560241 ENSG00000238009 RP11-34P13.7
ENST00000471248 0.848786035967807 0.708107106168459 0.0583759553266371 ENSG00000238009 RP11-34P13.7
ENST00000423372 0.483008479036148 0.268514085019504 -0.1789409201086 ENSG00000237683 AL627309.1
ENST00000466557 0.208088854858608 0.0796434611780483 -0.310420834025963 ENSG00000241860 RP11-34P13.13
ENST00000491962 0.203864690106441 0.0774813518985937 -0.287863094377874 ENSG00000241860 RP11-34P13.13
ENST00000442116 0.201427412362374 0.0762138606556967 -0.31307304942486 ENSG00000228463 AP006222.2
ENST00000448958 0.104863341333386 0.0323637758202769 -0.310888969069447 ENSG00000228463 AP006222.2
ENST00000424587 0.367510840155743 0.177330743796354 -0.185916954617652 ENSG00000228463 AP006222.2
ENST00000335577 0.536708102180919 0.317113244587164 0.141082446153349 ENSG00000228463 AP006222.2
ENST00000440200 0.99882884017168 0.997520672283634 0.000449356270778671 ENSG00000230021 RP5-857K21.4
ENST00000416931 0.596299801426628 0.37570834808657 -0.142752412098839 ENSG00000225972 MTND1P23
ENST00000457540 0.320421165313488 0.14578490203458 -0.243477822479531 ENSG00000225630 MTND2P28
ENST00000414273 0.815853357992346 0.654993951512255 0.0729073614826118 ENSG00000237973 hsa-mir-6723
ENST00000427426 0.397528874190625 0.199568040200659 0.227093079205527 ENSG00000229344 RP5-857K21.7
ENST00000467115 0.896094081318223 0.789613943276181 0.0437238000122197 ENSG00000240409 MTATP8P1
ENST00000514057 0.812604790041023 0.649910309762897 0.0728276521664353 ENSG00000248527 MTATP6P1
ENST00000416718 0.960712577510272 0.913054590777062 0.0182086667681384 ENSG00000198744 RP5-857K21.11
ENST00000441245 0.26440727403682 0.111115420735524 -0.285681794946909 ENSG00000230021 RP5-857K21.4
ENST00000419394 0.262314616786137 0.109806552873462 -0.286705583544632 ENSG00000230021 RP5-857K21.4
ENST00000414688 0.561810638897156 0.341247208467524 -0.169690132637746 ENSG00000230021 RP5-857K21.4
ENST00000447954 0.787292962410614 0.612111840511431 -0.0790160693260128 ENSG00000230021 RP5-857K21.4
ENST00000440782 0.671631160638767 0.459993489908031 -0.111785552523956 ENSG00000229376 CICP3
ENST00000506640 0.440548235468796 0.232789086826547 0.212075463709322 ENSG00000224956 RP11-206L10.1
ENST00000416385 0.446781110069485 0.237828495384344 -0.211393985591461 ENSG00000235373 RP11-206L10.3
ENST00000417659 0.796472129511153 0.625576235837674 0.087194318207299 ENSG00000240618 RP11-206L10.5
ENST00000428504 0.790869918813348 0.617282142953633 0.0683613539273496 ENSG00000228327 RP11-206L10.2
ENST00000434264 0.641703499506159 0.425654585635519 -0.114290644528617 ENSG00000237491 RP11-206L10.9
ENST00000457084 0.279591463376773 0.12013935127859 -0.241459328090284 ENSG00000237491 RP11-206L10.9
ENST00000589899 0.672521899988671 0.460999904154096 -0.106305207018393 ENSG00000237491 RP11-206L10.9
ENST00000609830 0.62973811530674 0.412016471561996 -0.119823994357774 ENSG00000237491 RP11-206L10.9
ENST00000429505 0.302381725728758 0.134247671570075 -0.137991757822988 ENSG00000237491 RP11-206L10.9
ENST00000591440 0.341454837380845 0.159386908538675 -0.134557839195923 ENSG00000237491 RP11-206L10.9
ENST00000587530 0.341454837380845 0.159386908538675 -0.134557839195923 ENSG00000237491 RP11-206L10.9
ENST00000593022 0.231103986298916 0.0918642046755141 -0.158029758785073 ENSG00000237491 RP11-206L10.9
ENST00000589531 0.243917811679283 0.0990967110628403 -0.154033326470233 ENSG00000237491 RP11-206L10.9
ENST00000588951 0.168687122982637 0.0601717549510307 -0.173957762246602 ENSG00000237491 RP11-206L10.9
ENST00000585768 0.265884696422808 0.111970974298235 -0.155186156317866 ENSG00000237491 RP11-206L10.9
ENST00000585745 0.707968107050066 0.504303194621596 -0.074359974915536 ENSG00000237491 RP11-206L10.9
ENST00000586928 0.531113396781395 0.311674232217562 -0.170048130435337 ENSG00000237491 RP11-206L10.9
ENST00000592547 0.898524253740942 0.793603687276281 0.0448965190578616 ENSG00000237491 RP11-206L10.9
ENST00000585826 0.925109348321866 0.843519670226045 -0.0316926186140764 ENSG00000237491 RP11-206L10.9
ENST00000590848 0.399931591062299 0.201303740209057 -0.122388522568486 ENSG00000237491 RP11-206L10.9
ENST00000586288 0.236869466283393 0.0950495847514148 -0.155624471128721 ENSG00000237491 RP11-206L10.9
ENST00000591702 0.55217335965562 0.332092813472487 -0.17105117939143 ENSG00000237491 RP11-206L10.9
ENST00000358533 0.67194042067893 0.460429130027038 -0.132201823820075 ENSG00000237491 RP11-206L10.9
ENST00000447500 0.276443117818206 0.118302463730274 -0.212789717434412 ENSG00000230092 RP11-206L10.8
ENST00000590817 0.276443117818206 0.118302463730274 -0.212789717434412 ENSG00000230092 RP11-206L10.8
ENST00000599533 0.812372516626597 0.649504808581151 0.0683301704508647 ENSG00000269831 AL669831.1
ENST00000587126 0.524955547811904 0.305844804213483 -0.166852485946462 ENSG00000237491 RP11-206L10.9
ENST00000443772 0.178506739217824 0.0648895947886274 -0.319115174471292 ENSG00000237491 RP11-206L10.9
ENST00000412115 0.115188217288801 0.036448393785055 -0.329360647126978 ENSG00000237491 RP11-206L10.9
ENST00000435300 0.674707933830626 0.463694216152143 0.0983585634622045 ENSG00000240453 RP11-206L10.10
ENST00000326734 0.983124492203336 0.962452915934785 -0.00814065173232026 ENSG00000177757 FAM87B
ENST00000473798 0.719763030033295 0.519416469424726 -0.108782323433943 ENSG00000225880 LINC00115
ENST00000536430 0.686811217127411 0.478522715783797 -0.119721605227952 ENSG00000225880 LINC00115
ENST00000445118 0.237401407980052 0.0953424602537584 0.144108169444065 ENSG00000228794 LINC01128
ENST00000610067 0.374231043125354 0.182216874767122 0.129011348141004 ENSG00000228794 LINC01128
ENST00000441765 0.413755695132753 0.211799445830622 0.156364743309248 ENSG00000228794 LINC01128
ENST00000609139 0.379167737530273 0.185789222605498 0.128048441433576 ENSG00000228794 LINC01128
ENST00000449005 0.32373720202322 0.1478973670742 0.137935198821431 ENSG00000228794 LINC01128
ENST00000416570 0.302415916092393 0.134270192636347 0.142869971621598 ENSG00000228794 LINC01128
ENST00000448975 0.302415916092393 0.134270192636347 0.142869971621598 ENSG00000228794 LINC01128
ENST00000609009 0.360021871459726 0.171883415200439 0.135059044454113 ENSG00000228794 LINC01128
ENST00000608189 0.360021871459726 0.171883415200439 0.135059044454113 ENSG00000228794 LINC01128
ENST00000415295 0.138677178868023 0.0464774358815637 0.2685561689204 ENSG00000228794 LINC01128
ENST00000425657 0.926266320850618 0.84558030322836 -0.034947037414865 ENSG00000228794 LINC01128
ENST00000607769 0.163168719818188 0.0575265845349468 -0.203770849228644 ENSG00000272438 RP11-54O7.16
ENST00000448179 0.253120432572313 0.104260613270226 -0.24025919542157 ENSG00000230699 RP11-54O7.1
ENST00000398216 0.605061366580757 0.385011885966948 -0.155078101770967 ENSG00000241180 RP11-54O7.2
ENST00000609207 0.000316114576315938 3.99999807105976e-05 -0.505924858125123 ENSG00000223764 RP11-54O7.3
ENST00000417705 0.00122069589026242 0.000176079452033369 -0.52676254303058 ENSG00000223764 RP11-54O7.3
ENST00000432961 0.00338971448312302 0.000550162073059798 -0.562562805357489 ENSG00000223764 RP11-54O7.3
ENST00000420190 0.0338358709662871 0.00794224156064666 -0.349321589980223 ENSG00000187634 SAMD11
ENST00000437963 0.0707034299205695 0.0196489003800185 -0.319384252643081 ENSG00000187634 SAMD11
ENST00000342066 0.043002991660039 0.0106299942655693 -0.20910585254718 ENSG00000187634 SAMD11
ENST00000598827 0.0270302034378035 0.00607328209636064 -0.402402101088714 ENSG00000268179 AL645608.1
ENST00000341065 0.109209972613442 0.0340868196960597 -0.165043608638848 ENSG00000187634 SAMD11
ENST00000455979 0.0254993364425817 0.00567087527804131 -0.327002208873932 ENSG00000187634 SAMD11
ENST00000478729 0.63813548251242 0.421612325143626 -0.141900963909765 ENSG00000187634 SAMD11
ENST00000474461 0.0140727201832932 0.00282245737493525 -0.454535605554092 ENSG00000187634 SAMD11
ENST00000466827 0.124790145885584 0.0404224497043287 -0.360883288471852 ENSG00000187634 SAMD11
ENST00000464948 0.0311151119397036 0.00719463599801603 -0.458516151716139 ENSG00000187634 SAMD11
ENST00000483767 0.964502656185581 0.921927507190577 0.00691737860908477 ENSG00000188976 NOC2L
ENST00000327044 0.614101477117162 0.394582819697958 0.0452408139105898 ENSG00000188976 NOC2L
ENST00000477976 0.4657855882073 0.253829771749953 0.0596968515457467 ENSG00000188976 NOC2L
ENST00000496938 0.656586381206975 0.44276700953212 -0.0718734799488812 ENSG00000188976 NOC2L
ENST00000487214 0.693793959317849 0.486737278228243 0.0434613617660928 ENSG00000188976 NOC2L
ENST00000469563 0.949401468238721 0.889453141491297 -0.0114214716767741 ENSG00000188976 NOC2L
ENST00000338591 0.0197842590232091 0.00421906470450099 -0.256089184207456 ENSG00000187961 KLHL17
ENST00000463212 0.0482727920967953 0.0122123395024863 -0.386268224038797 ENSG00000187961 KLHL17
ENST00000466300 0.0830280173094588 0.0240721560328057 -0.265172370721707 ENSG00000187961 KLHL17
ENST00000481067 0.291016307581072 0.1272508736032 -0.232592663019287 ENSG00000187961 KLHL17
ENST00000379410 0.024398065644058 0.00537924466741189 -0.386816510589492 ENSG00000187583 PLEKHN1
ENST00000379407 0.0460592703876322 0.0115389143751377 -0.372221503510192 ENSG00000187583 PLEKHN1
ENST00000379409 0.0460592703876322 0.0115389143751377 -0.372221503510192 ENSG00000187583 PLEKHN1
ENST00000480267 0.570441208235771 0.349939893903317 -0.161099648976877 ENSG00000187583 PLEKHN1
ENST00000491024 0.066480971859347 0.0181518426742115 -0.347724922646814 ENSG00000187583 PLEKHN1
ENST00000433179 0.259012523735484 0.107836155781993 -0.258471322936434 ENSG00000187642 C1orf170
ENST00000341290 0.259012523735484 0.107836155781993 -0.258471322936434 ENSG00000187642 C1orf170
ENST00000479361 0.323846969302456 0.147999190747099 -0.232424103449469 ENSG00000187642 C1orf170
ENST00000428771 0.452886118422294 0.242864170231456 -0.203098554587904 ENSG00000188290 HES4
ENST00000304952 0.46432003884322 0.252627910378661 -0.199321447535844 ENSG00000188290 HES4
ENST00000481869 0.46432003884322 0.252627910378661 -0.199321447535844 ENSG00000188290 HES4
ENST00000484667 0.499587586978866 0.282946723046013 -0.188574877637905 ENSG00000188290 HES4
ENST00000379389 0.435058057286971 0.22832419120098 -0.116331025142965 ENSG00000187608 ISG15
ENST00000379370 2.06202326718458e-13 8.80788783997058e-15 -0.340918989565987 ENSG00000188157 AGRN
ENST00000477585 6.35167043641607e-09 4.0486304191121e-10 -0.62431061290783 ENSG00000188157 AGRN
ENST00000469403 1.78758950963284e-07 1.34148737988889e-08 -0.507534637450217 ENSG00000188157 AGRN
ENST00000479707 0.00122742769442536 0.000177190270272907 -0.351564572062435 ENSG00000188157 AGRN
ENST00000466223 0.0232614803746436 0.00509206041313822 -0.253877564789514 ENSG00000188157 AGRN
ENST00000478677 0.242023732445259 0.0979998865941595 -0.182293177003613 ENSG00000188157 AGRN
ENST00000492947 4.25833381185426e-07 3.33598276982475e-08 -0.501642391223627 ENSG00000188157 AGRN
ENST00000419249 5.10192438420038e-11 2.69059418909108e-12 -0.426391204437366 ENSG00000188157 AGRN
ENST00000461111 1.76885789924286e-08 1.18377122703974e-09 -0.322710023002978 ENSG00000188157 AGRN
ENST00000418300 0.00550858517068994 0.000956131036993909 -0.215951283142376 ENSG00000242590 RP11-54O7.14
ENST00000427998 1.14724974753869e-06 9.49467778107505e-08 -0.893135575299601 ENSG00000217801 RP11-465B22.3
ENST00000394517 0.000201176788603823 2.43190647082264e-05 -0.735528049000346 ENSG00000217801 RP11-465B22.3
ENST00000442292 0.0579596437335198 0.0152995627471299 -0.388564032323913 ENSG00000273443 RP11-54O7.18
ENST00000456409 0.0016476035102063 0.000245973635298363 -0.649930156517441 ENSG00000217801 RP11-465B22.3
ENST00000412397 0.00358712035297556 0.000586031648811268 -0.601927510025642 ENSG00000217801 RP11-465B22.3
ENST00000433695 0.160078460236053 0.0560804445576061 -0.34156109886564 ENSG00000217801 RP11-465B22.3
ENST00000451054 0.137815877962686 0.0460985234045165 -0.356586401395981 ENSG00000217801 RP11-465B22.3
ENST00000379339 0.75479766087686 0.566396125027615 0.0423645122790591 ENSG00000131591 C1orf159
ENST00000294576 0.764654533364199 0.580242654230839 0.0408894863465878 ENSG00000131591 C1orf159
ENST00000448924 0.764654533364199 0.580242654230839 0.0408894863465878 ENSG00000131591 C1orf159
ENST00000465822 0.704632729216913 0.500194444103307 0.0787319762667831 ENSG00000131591 C1orf159
ENST00000379325 0.75479766087686 0.566396125027615 0.0423645122790591 ENSG00000131591 C1orf159
ENST00000421241 0.75479766087686 0.566396125027615 0.0423645122790591 ENSG00000131591 C1orf159
ENST00000487177 0.590769738419738 0.370256071377735 0.118731707398288 ENSG00000131591 C1orf159
ENST00000467751 0.75479766087686 0.566396125027615 0.0423645122790591 ENSG00000131591 C1orf159
ENST00000477196 0.75479766087686 0.566396125027615 0.0423645122790591 ENSG00000131591 C1orf159
ENST00000464905 0.364933978715534 0.175430539324671 0.209102909708441 ENSG00000131591 C1orf159
ENST00000379320 0.616979114251335 0.397766281419703 0.0985856179360946 ENSG00000131591 C1orf159
ENST00000379319 0.705922370654524 0.501823425721674 0.0578786054459314 ENSG00000131591 C1orf159
ENST00000434641 0.682942550864847 0.473913227160751 0.0536545907366651 ENSG00000131591 C1orf159
ENST00000482816 0.862147613322439 0.730134520164262 0.0261350834359704 ENSG00000131591 C1orf159
ENST00000437760 0.810939472829514 0.647211596504228 0.0351659109673958 ENSG00000131591 C1orf159
ENST00000462097 0.890694045792156 0.779999206020421 0.0218188083261239 ENSG00000131591 C1orf159
ENST00000473600 0.798226806131473 0.628115690923442 0.0713027791144974 ENSG00000131591 C1orf159
ENST00000475119 0.882645044076049 0.765841968653857 0.0234098448700928 ENSG00000131591 C1orf159
ENST00000442117 0.566571449868019 0.346193798788628 0.142305773936703 ENSG00000131591 C1orf159
ENST00000427787 0.560078384200417 0.339583150719451 0.160851095964118 ENSG00000131591 C1orf159
ENST00000472741 0.831171133733145 0.679702635852075 0.033737329027592 ENSG00000131591 C1orf159
ENST00000480643 0.892740433833332 0.783576878328863 0.0225925407012926 ENSG00000131591 C1orf159
ENST00000360001 0.289217524153302 0.126153106129364 -0.0679560773480032 ENSG00000078808 SDF4
ENST00000465727 0.288388859398022 0.125654119512642 -0.0680544352126288 ENSG00000078808 SDF4
ENST00000263741 0.288388859398022 0.125654119512642 -0.0680544352126288 ENSG00000078808 SDF4
ENST00000494748 0.417418956003106 0.214736288874954 -0.058352975117214 ENSG00000078808 SDF4
ENST00000478938 0.380937348818157 0.187101002779552 -0.0626250758284215 ENSG00000078808 SDF4
ENST00000403997 0.281888858651145 0.121597981545418 -0.0615354046072873 ENSG00000078808 SDF4
ENST00000545427 0.284809515923775 0.123399691331496 -0.0668246375674058 ENSG00000078808 SDF4
ENST00000459994 0.367212914284347 0.177118195694593 -0.0669301573141353 ENSG00000078808 SDF4
ENST00000379198 0.00683927917251143 0.00122517004010673 -0.257421326936745 ENSG00000176022 B3GALT6
ENST00000462849 0.926361816815568 0.845746117674084 0.0324700743527475 ENSG00000184163 FAM132A
ENST00000478606 0.982638597494653 0.960848484284888 -0.00788956883762128 ENSG00000184163 FAM132A
ENST00000330388 0.694625309797417 0.487782815084625 0.121759056429977 ENSG00000184163 FAM132A
ENST00000468365 0.44517598792861 0.236487706073749 0.202896880652148 ENSG00000184163 FAM132A
ENST00000486627 0.871434482017673 0.746025824053168 0.0552827831628197 ENSG00000184163 FAM132A
ENST00000565563 0.288833947154543 0.125924117468971 -0.255218030443915 ENSG00000260179 RP5-902P8.12
ENST00000450390 0.396475086605582 0.198818893347924 -0.0605214635940103 ENSG00000160087 UBE2J2
ENST00000347370 0.396526446467542 0.198864405759912 -0.0605261962782864 ENSG00000160087 UBE2J2
ENST00000349431 0.356382887880789 0.169449929016648 -0.0666515383699266 ENSG00000160087 UBE2J2
ENST00000348298 0.427483096966389 0.222398317013833 -0.0604170456051414 ENSG00000160087 UBE2J2
ENST00000339385 0.269395582797645 0.11404963748222 -0.0879128494244267 ENSG00000160087 UBE2J2
ENST00000400929 0.497395855771524 0.281046891756389 -0.0564658459229574 ENSG00000160087 UBE2J2
ENST00000464036 0.555199129120436 0.334885966266602 -0.0506395597395626 ENSG00000160087 UBE2J2
ENST00000360466 0.698339711586143 0.492241255674361 -0.0366083069642833 ENSG00000160087 UBE2J2
ENST00000400930 0.700357614418863 0.494769505498452 -0.036606291678206 ENSG00000160087 UBE2J2
ENST00000467339 0.575193904057029 0.354561657664195 -0.0816181317529576 ENSG00000160087 UBE2J2
ENST00000473215 0.635189935416805 0.418201747143912 -0.0440156254617298 ENSG00000160087 UBE2J2
ENST00000435198 0.888168264856821 0.775404640082786 -0.0156713379253521 ENSG00000160087 UBE2J2
ENST00000509720 0.888913393032619 0.776737825055715 -0.0155693952132407 ENSG00000160087 UBE2J2
ENST00000491779 0.831387167587928 0.680098102329159 -0.0226634456003967 ENSG00000160087 UBE2J2
ENST00000466752 0.744441968825247 0.551970151374614 -0.0348352722438855 ENSG00000160087 UBE2J2
ENST00000503294 0.759829474084627 0.573574171724841 -0.0333928307687835 ENSG00000160087 UBE2J2
ENST00000477894 0.773129275962617 0.592022200901986 -0.0323068305643034 ENSG00000160087 UBE2J2
ENST00000471154 0.79704368516439 0.626424482462177 -0.0416872865693569 ENSG00000160087 UBE2J2
ENST00000422076 0.916929152975282 0.827442245605049 -0.0132314872836902 ENSG00000160087 UBE2J2
ENST00000502382 0.987052776003185 0.970736896695327 -0.0022161017323831 ENSG00000160087 UBE2J2
ENST00000461142 0.863373125516458 0.732235541877796 -0.0241792530508945 ENSG00000160087 UBE2J2
ENST00000488418 0.93513784467235 0.862401046957008 0.0154777368939921 ENSG00000160087 UBE2J2
ENST00000434139 0.0501779067570199 0.0127997763053362 -0.437313131382486 ENSG00000230415 RP5-902P8.10
ENST00000453732 0.0141206485444428 0.00283337662800087 -0.51426149816045 ENSG00000230415 RP5-902P8.10
ENST00000379116 0.207635724294195 0.0794096908415339 -0.25746695517009 ENSG00000162572 SCNN1D
ENST00000379101 0.232759379656343 0.0927806820423866 -0.247452149961203 ENSG00000162572 SCNN1D
ENST00000338555 0.194612236380317 0.0728150915035329 -0.265304560241208 ENSG00000162572 SCNN1D
ENST00000470022 0.716066148642192 0.51471236401617 -0.112067771917132 ENSG00000162572 SCNN1D
ENST00000325425 0.559567565407468 0.339044375989548 -0.149456559222078 ENSG00000162572 SCNN1D
ENST00000467651 0.827845567787853 0.674370930269576 -0.0734975882668356 ENSG00000162572 SCNN1D
ENST00000400928 0.643171755601207 0.42741233023478 -0.12414225192776 ENSG00000162572 SCNN1D
ENST00000379099 0.96061076616538 0.912702928573088 -0.0191522922631159 ENSG00000162572 SCNN1D
ENST00000354700 3.94391236874689e-06 3.50766496174051e-07 -0.301797977982459 ENSG00000131584 ACAP3
ENST00000353662 3.12752775127889e-06 2.74827827512557e-07 -0.305866362252507 ENSG00000131584 ACAP3
ENST00000492936 2.62138979251914e-06 2.27806591051792e-07 -0.328233725777178 ENSG00000131584 ACAP3
ENST00000467278 0.000751026506277378 0.0001031999907729 -0.2916755425349 ENSG00000131584 ACAP3
ENST00000470659 0.246151505670799 0.100335341474439 -0.210826895289624 ENSG00000131584 ACAP3
ENST00000379037 0.0162173457241293 0.00333073737293776 -0.347306167535687 ENSG00000131584 ACAP3
ENST00000476572 0.00153534784963405 0.000226979144178248 -0.379519429715614 ENSG00000131584 ACAP3
ENST00000493992 0.0216943025947843 0.0046941782659182 -0.361908289169517 ENSG00000131584 ACAP3
ENST00000472541 0.000487242676396526 6.41402666188153e-05 -0.258286085661669 ENSG00000131584 ACAP3
ENST00000354980 0.000349051997267438 4.4607299871447e-05 -0.277117347271214 ENSG00000131584 ACAP3
ENST00000478065 0.0121201636074895 0.00236804306969876 -0.275522477961984 ENSG00000131584 ACAP3
ENST00000479108 0.001338568142046 0.000194911299607339 -0.27660201834264 ENSG00000131584 ACAP3
ENST00000438966 0.00158381743185797 0.000235244632006408 -0.275548322016345 ENSG00000131584 ACAP3
ENST00000379031 0.680691823974076 0.471125566857194 -0.0706747443806686 ENSG00000169972 PUSL1
ENST00000470520 0.816535619945423 0.656117087337311 -0.0461947595415627 ENSG00000169972 PUSL1
ENST00000463758 0.622775606253436 0.40420792142226 -0.100944084913641 ENSG00000169972 PUSL1
ENST00000467712 0.716289648153172 0.514974986915162 -0.0669653948866451 ENSG00000169972 PUSL1
ENST00000493657 0.318705715143677 0.144711767917505 -0.161418201951313 ENSG00000169972 PUSL1
ENST00000470030 0.109411473249616 0.0341652881447835 0.137073499518476 ENSG00000127054 CPSF3L
ENST00000435064 0.231856861433552 0.0922806481879032 0.0750293803251037 ENSG00000127054 CPSF3L
ENST00000497304 0.739525574941545 0.54578766629521 0.063502491055586 ENSG00000127054 CPSF3L
ENST00000323275 0.233756649809152 0.0933079875054979 0.0747677293583007 ENSG00000127054 CPSF3L
ENST00000411962 0.233756649809152 0.0933079875054979 0.0747677293583007 ENSG00000127054 CPSF3L
ENST00000462432 0.154703867725352 0.0535986792211105 0.113062478217644 ENSG00000127054 CPSF3L
ENST00000478641 0.0762567239347338 0.0216003724747863 0.150097518895534 ENSG00000127054 CPSF3L
ENST00000458452 0.230175260704257 0.0913426800741406 0.0752215482701731 ENSG00000127054 CPSF3L
ENST00000419704 0.230175260704257 0.0913426800741406 0.0752215482701731 ENSG00000127054 CPSF3L
ENST00000540437 0.230175260704257 0.0913426800741406 0.0752215482701731 ENSG00000127054 CPSF3L
ENST00000421495 0.230175260704257 0.0913426800741406 0.0752215482701731 ENSG00000127054 CPSF3L
ENST00000532772 0.213320009297427 0.0824071969374377 0.0772679910207569 ENSG00000127054 CPSF3L
ENST00000450926 0.221043919636975 0.0864665787427548 0.0762439957490458 ENSG00000127054 CPSF3L
ENST00000545578 0.213736114996828 0.0826449354044607 0.0771125694642446 ENSG00000127054 CPSF3L
ENST00000527098 0.213736114996828 0.0826449354044607 0.0771125694642446 ENSG00000127054 CPSF3L
ENST00000485710 0.106617654724775 0.0330583789413193 0.171978408602949 ENSG00000127054 CPSF3L
ENST00000461514 0.061495217151664 0.0164652579427503 0.19612303199779 ENSG00000127054 CPSF3L
ENST00000525164 0.0665536921746379 0.0181792151555394 0.192799319933538 ENSG00000127054 CPSF3L
ENST00000528879 0.166260214021781 0.0589715476184736 0.0835099397495852 ENSG00000127054 CPSF3L
ENST00000525769 0.0759504382079266 0.0214914493595125 0.189820380739239 ENSG00000127054 CPSF3L
ENST00000531377 0.229488347177476 0.0909099898484964 0.0873994091830887 ENSG00000127054 CPSF3L
ENST00000527383 0.0938804198992213 0.028085274168584 0.160776095344371 ENSG00000127054 CPSF3L
ENST00000531292 0.1781105091756 0.0646994782888307 0.168731552430806 ENSG00000127054 CPSF3L
ENST00000467408 0.357845817268392 0.170398955795767 0.107280885156609 ENSG00000127054 CPSF3L
ENST00000434694 0.47402291502551 0.260761527260528 0.0544933598403072 ENSG00000127054 CPSF3L
ENST00000531020 0.303978480863372 0.135253006183852 0.153303118095235 ENSG00000127054 CPSF3L
ENST00000533916 0.453980963292829 0.243674257811842 0.107263582446411 ENSG00000127054 CPSF3L
ENST00000488042 0.6904994395354 0.48289251857323 0.034994628746153 ENSG00000127054 CPSF3L
ENST00000526797 0.670629884728139 0.458824641541633 0.0375294556371956 ENSG00000127054 CPSF3L
ENST00000526332 0.670757952641401 0.458981070057449 0.037525224873005 ENSG00000127054 CPSF3L
ENST00000430786 0.628582646908824 0.41069510735989 0.041641392735194 ENSG00000127054 CPSF3L
ENST00000527719 0.72182580942274 0.521983130980435 0.0324304357970641 ENSG00000127054 CPSF3L
ENST00000530031 0.722081974588018 0.522250676850199 0.032398184153365 ENSG00000127054 CPSF3L
ENST00000526113 0.727949784123646 0.530385267607851 0.0319967751656169 ENSG00000127054 CPSF3L
ENST00000526904 0.818015170977446 0.658520468194651 0.0226533040092099 ENSG00000127054 CPSF3L
ENST00000525603 0.839697222875462 0.693600547882576 -0.0219124779139771 ENSG00000127054 CPSF3L
ENST00000444968 0.878673599597404 0.758542522647482 -0.0307641937854663 ENSG00000240731 RP5-890O3.9
ENST00000429572 0.859253402954036 0.725353233896646 0.0257660668939058 ENSG00000127054 CPSF3L
ENST00000498173 0.859253402954036 0.725353233896646 0.0257660668939058 ENSG00000127054 CPSF3L
ENST00000496353 0.853315969015247 0.715643759520848 0.0267368734776539 ENSG00000127054 CPSF3L
ENST00000493534 0.562245497857484 0.341705511734398 0.0743799161527038 ENSG00000127054 CPSF3L
ENST00000534345 0.714840996654388 0.513119370116106 0.052758962554124 ENSG00000127054 CPSF3L
ENST00000532952 0.740191931259844 0.54666406437226 0.0489885672765883 ENSG00000127054 CPSF3L
ENST00000490853 0.734799534948155 0.539365557989847 0.0506251331275413 ENSG00000127054 CPSF3L
ENST00000531019 0.734799534948155 0.539365557989847 0.0506251331275413 ENSG00000127054 CPSF3L
ENST00000498476 0.64722365968562 0.432053695636388 0.0652584648671 ENSG00000127054 CPSF3L
ENST00000470679 0.673598575103914 0.462433165147856 0.0647127188819942 ENSG00000127054 CPSF3L
ENST00000525285 0.542375318180341 0.322587651874376 0.0939012777815437 ENSG00000127054 CPSF3L
ENST00000530233 0.436102549871669 0.229178051214907 0.149586464622529 ENSG00000127054 CPSF3L
ENST00000464957 0.961601305055583 0.915147321850824 -0.0126977897917187 ENSG00000224051 GLTPD1
ENST00000343938 0.961920034947619 0.915824268729786 -0.0101309972699854 ENSG00000224051 GLTPD1
ENST00000488011 0.976503067377107 0.947358006621286 -0.00931207956627481 ENSG00000224051 GLTPD1
ENST00000339381 0.640277230966628 0.424044093373614 -0.138279481995588 ENSG00000169962 TAS1R3
ENST00000378891 0.0309465248396066 0.00714870427359505 -0.162665006577935 ENSG00000107404 DVL1
ENST00000378888 0.0278115916464535 0.00628844060247164 -0.162633237656862 ENSG00000107404 DVL1
ENST00000472445 0.130495074770031 0.0429038899824026 -0.196636117063941 ENSG00000107404 DVL1
ENST00000474033 0.000146866428617625 1.72687489097769e-05 -0.197940150092523 ENSG00000162576 MXRA8
ENST00000309212 0.000148341972203891 1.74559718447912e-05 -0.19721648302174 ENSG00000162576 MXRA8
ENST00000477278 0.00012153631692071 1.4027413900415e-05 -0.197276106553701 ENSG00000162576 MXRA8
ENST00000342753 0.000146449129702659 1.72144702677038e-05 -0.197438199172759 ENSG00000162576 MXRA8
ENST00000445648 0.000146731708987823 1.72508195412619e-05 -0.197436117957867 ENSG00000162576 MXRA8
ENST00000473097 0.000122764029948625 1.41787255316848e-05 -0.206810236630104 ENSG00000162576 MXRA8
ENST00000478517 0.000818582637681413 0.000113397788415942 -0.192232568841476 ENSG00000162576 MXRA8
ENST00000476718 0.000424498481225568 5.5158515017245e-05 -0.196330735158292 ENSG00000162576 MXRA8
ENST00000464351 0.00218404253078734 0.000336817321318518 -0.335803980174874 ENSG00000162576 MXRA8
ENST00000460473 0.00157867884182435 0.000234335316160616 -0.382255202182399 ENSG00000162576 MXRA8
ENST00000338370 0.641902535195973 0.425906375690994 -0.0467508685810916 ENSG00000175756 AURKAIP1
ENST00000338338 0.646463105309975 0.431251492843981 -0.0463320112610845 ENSG00000175756 AURKAIP1
ENST00000321751 0.66551323017177 0.452860696784049 -0.0442620384818285 ENSG00000175756 AURKAIP1
ENST00000378853 0.666034298265773 0.453447566093848 -0.0442433120870022 ENSG00000175756 AURKAIP1
ENST00000489799 0.540549572568233 0.320705302674264 -0.0634471512969877 ENSG00000175756 AURKAIP1
ENST00000496905 0.527797926957787 0.308548962495858 -0.0650073914392417 ENSG00000175756 AURKAIP1
ENST00000480479 0.283399199807894 0.122538029692721 -0.0731497248480411 ENSG00000221978 CCNL2
ENST00000482621 0.284061117594367 0.122955659634359 -0.0639037697700582 ENSG00000221978 CCNL2
ENST00000408952 0.284061117594367 0.122955659634359 -0.0639037697700582 ENSG00000221978 CCNL2
ENST00000463260 0.990858690812735 0.97918817083635 0.00157908982539603 ENSG00000221978 CCNL2
ENST00000400809 0.186448863763081 0.0688104999448499 -0.0761705484787938 ENSG00000221978 CCNL2
ENST00000496007 0.185728826355905 0.0684839518237236 -0.0762719468486955 ENSG00000221978 CCNL2
ENST00000482365 0.117586737196349 0.0374379297800035 -0.0943256463141617 ENSG00000221978 CCNL2
ENST00000481223 0.175515464871819 0.0634427833294836 -0.0773762519279649 ENSG00000221978 CCNL2
ENST00000418865 0.184497125319922 0.0678344512986978 -0.0807768743033661 ENSG00000221978 CCNL2
ENST00000505849 0.0437089863680085 0.0108359334202532 -0.119384530271109 ENSG00000221978 CCNL2
ENST00000488340 0.166260214021781 0.0589710406221043 -0.0831249369561808 ENSG00000221978 CCNL2
ENST00000492998 0.0680156050157023 0.0186952139176195 -0.155229129912487 ENSG00000221978 CCNL2
ENST00000469113 0.160146605471048 0.0561122973472298 -0.0934957063942867 ENSG00000221978 CCNL2
ENST00000480646 0.0303267300888437 0.00698082514302168 -0.2056458653628 ENSG00000221978 CCNL2
ENST00000471930 0.433284942672678 0.226935561636992 -0.0623498072028008 ENSG00000221978 CCNL2
ENST00000408918 0.305594365330534 0.136287386716383 -0.0842330494987989 ENSG00000221978 CCNL2
ENST00000473872 0.784298566740626 0.607927688962588 -0.0379212078283699 ENSG00000221978 CCNL2
ENST00000425598 0.280925935351712 0.120984716296676 -0.108142248003913 ENSG00000221978 CCNL2
ENST00000463895 0.715761263029844 0.514248662584123 -0.0543524525266587 ENSG00000221978 CCNL2
ENST00000497013 0.218292790091624 0.0850066214899471 -0.140840513726271 ENSG00000221978 CCNL2
ENST00000448629 0.889917295278906 0.778489185511298 -0.0364435483146431 ENSG00000224870 RP4-758J18.2
ENST00000444362 0.400762183440252 0.201907234279315 -0.103053616923527 ENSG00000224870 RP4-758J18.2
ENST00000418833 0.335970509907096 0.1557029249736 -0.11588515378605 ENSG00000224870 RP4-758J18.2
ENST00000576232 0.91628935368339 0.826225721503065 0.0327178028201311 ENSG00000224870 RP4-758J18.2
ENST00000570344 0.893331636703314 0.784572912793799 0.0412280570742442 ENSG00000224870 RP4-758J18.2
ENST00000447725 0.473689898743679 0.260460324493206 -0.0962507832516327 ENSG00000224870 RP4-758J18.2
ENST00000572242 0.298198223002593 0.13161984346495 -0.121002921978314 ENSG00000224870 RP4-758J18.2
ENST00000453521 0.293565956914923 0.128739402132027 -0.123576426669138 ENSG00000224870 RP4-758J18.2
ENST00000344843 0.957463275290839 0.905931454317153 -0.00622350679903031 ENSG00000242485 MRPL20
ENST00000493287 0.899462911637747 0.795280375609906 0.016687846720182 ENSG00000242485 MRPL20
ENST00000487659 0.956953219838087 0.904998119291735 -0.00628992752942796 ENSG00000242485 MRPL20
ENST00000492508 0.915897622847321 0.825624760838873 0.0122051966805161 ENSG00000242485 MRPL20
ENST00000482352 0.907289206589538 0.810282921299655 -0.013232731995862 ENSG00000242485 MRPL20
ENST00000582431 0.9368916548291 0.865662814589726 0.0298650280346815 ENSG00000264293 RN7SL657P
ENST00000477686 0.966095376299633 0.925354626660204 -0.00545439401278195 ENSG00000242485 MRPL20
ENST00000607307 0.592870522648063 0.37231964980903 -0.144481081234748 ENSG00000272455 RP4-758J18.13
ENST00000495558 0.559890944395277 0.339393783234327 -0.156237164340528 ENSG00000179403 VWA1
ENST00000338660 0.281429256745074 0.121271590676134 -0.183702047963833 ENSG00000179403 VWA1
ENST00000404702 0.222329786797668 0.0871078880967303 -0.201085073720138 ENSG00000179403 VWA1
ENST00000476993 0.216702316712766 0.0842021693147783 -0.202828630525647 ENSG00000179403 VWA1
ENST00000471398 0.762954259240923 0.57791517834466 -0.0963575472234275 ENSG00000179403 VWA1
ENST00000378785 0.572927930099363 0.352312547064874 0.140142715467771 ENSG00000215915 ATAD3C
ENST00000378741 0.0120721749292655 0.00235669065136335 0.211769640236581 ENSG00000160072 ATAD3B
ENST00000308647 0.0660082454734233 0.0179823017937528 0.157424028013424 ENSG00000160072 ATAD3B
ENST00000472194 0.207247188627144 0.0791961888293606 0.125226075125893 ENSG00000160072 ATAD3B
ENST00000378736 0.0683176460947518 0.0188001175576141 0.27117441719259 ENSG00000160072 ATAD3B
ENST00000485748 0.440954343826272 0.233110393024252 0.101494836974418 ENSG00000160072 ATAD3B
ENST00000474481 0.469683316683535 0.257184128306861 0.0969775419187201 ENSG00000160072 ATAD3B
ENST00000378756 0.0313685461940431 0.0072621678764414 0.159546007089731 ENSG00000197785 ATAD3A
ENST00000378755 0.0315450080295732 0.00731065496786159 0.159556491322405 ENSG00000197785 ATAD3A
ENST00000339113 0.0359452071460759 0.00854047273497056 0.162312218254275 ENSG00000197785 ATAD3A
ENST00000536055 0.0359452071460759 0.00854047273497056 0.162312218254275 ENSG00000197785 ATAD3A
ENST00000439513 0.921439280343346 0.83599839839422 -0.0322050598517122 ENSG00000197785 ATAD3A
ENST00000429957 0.201112002683827 0.0760486521644124 0.162593176817364 ENSG00000197785 ATAD3A
ENST00000400830 0.366546713977095 0.176630780131933 0.108682859936331 ENSG00000197785 ATAD3A
ENST00000378733 0.446447753789994 0.2375458822617 0.192013077064148 ENSG00000205090 TMEM240
ENST00000425828 0.443590756293649 0.235252448424592 0.192175058720405 ENSG00000205090 TMEM240
ENST00000291386 0.470153887263551 0.257574372789812 0.0518156184823902 ENSG00000160075 SSU72
ENST00000378726 0.855962758568527 0.720299028028186 -0.0191345002069517 ENSG00000160075 SSU72
ENST00000378725 0.568999118291009 0.348491203169976 0.0522022888528795 ENSG00000160075 SSU72
ENST00000359060 0.629051880808387 0.411220018191371 0.0624751973700569 ENSG00000160075 SSU72
ENST00000539195 0.0736353666347675 0.0206691628104638 0.282721182334102 ENSG00000215791 AL645728.2
ENST00000366221 0.925118270628941 0.843544029497535 0.0354409491504111 ENSG00000215014 AL645728.1
ENST00000422725 0.229770529911129 0.0910790165863824 0.240663023802896 ENSG00000228594 C1orf233
ENST00000607222 0.222883998429937 0.0874164082674068 -0.270387220393095 ENSG00000272106 RP11-345P4.9
ENST00000520777 0.902999171006513 0.802171472369974 -0.0211025498482385 ENSG00000197530 MIB2
ENST00000378710 0.903051258568837 0.802315611619664 -0.0211011227364248 ENSG00000197530 MIB2
ENST00000360522 0.903051258568837 0.802315611619664 -0.0211011227364248 ENSG00000197530 MIB2
ENST00000357210 0.903051258568837 0.802315611619664 -0.0211011227364248 ENSG00000197530 MIB2
ENST00000355826 0.903043927592291 0.802268621899417 -0.0211064129956313 ENSG00000197530 MIB2
ENST00000518681 0.901768923467266 0.799228316257998 -0.0214345251437147 ENSG00000197530 MIB2
ENST00000505820 0.902687864850802 0.801493062406045 -0.0211580389073014 ENSG00000197530 MIB2
ENST00000479659 0.899867255393484 0.795929993287497 -0.0217578644869094 ENSG00000197530 MIB2
ENST00000489635 0.905277848612463 0.806373123360505 -0.0206366877794114 ENSG00000197530 MIB2
ENST00000511502 0.905277848612463 0.806373123360505 -0.0206366877794114 ENSG00000197530 MIB2
ENST00000477990 0.485073468671655 0.270269029163721 -0.117456889634655 ENSG00000197530 MIB2
ENST00000514363 0.703704200289322 0.499072904292625 -0.0598800146896441 ENSG00000197530 MIB2
ENST00000487053 0.941227528484506 0.873777246566268 -0.0133848917484786 ENSG00000197530 MIB2
ENST00000502470 0.822542620485221 0.665861980818305 -0.0383954993851804 ENSG00000197530 MIB2
ENST00000378712 0.941268359611943 0.873895677577508 -0.0133796570919709 ENSG00000197530 MIB2
ENST00000507082 0.788344311999393 0.613779551504062 -0.059389457909353 ENSG00000197530 MIB2
ENST00000463492 0.657661016533006 0.444042349892126 -0.0972649670193944 ENSG00000197530 MIB2
ENST00000510793 0.808657964850327 0.643587902098689 -0.0415802869901068 ENSG00000197530 MIB2
ENST00000504599 0.946158800956766 0.883108486382368 -0.0124378123896126 ENSG00000197530 MIB2
ENST00000507229 0.949862074281909 0.890719180695518 -0.0114291918331205 ENSG00000197530 MIB2
ENST00000503789 0.962501501145849 0.917885714768092 -0.00983206688340597 ENSG00000197530 MIB2
ENST00000378708 0.983344534576762 0.962955306665721 -0.00395698708260064 ENSG00000197530 MIB2
ENST00000506488 0.988632735561566 0.974467370810646 -0.00274194038553146 ENSG00000197530 MIB2
ENST00000512004 0.116908060775133 0.0371556876881256 0.28832859872498 ENSG00000197530 MIB2
ENST00000508455 0.457337902711336 0.246306187464515 0.184320463260248 ENSG00000197530 MIB2
ENST00000514234 0.737625157463626 0.543318823286828 0.0583003405484555 ENSG00000197530 MIB2
ENST00000467597 0.93696448044577 0.865796796120645 0.0216196136354061 ENSG00000197530 MIB2
ENST00000508148 0.777474742235363 0.59841695473452 -0.0720890523867412 ENSG00000197530 MIB2
ENST00000486072 0.845412153456284 0.702412662282135 0.0445014747639606 ENSG00000197530 MIB2
ENST00000505370 0.628968000683554 0.41113128922043 0.0986127023727935 ENSG00000197530 MIB2
ENST00000473511 0.854974258992182 0.718584116091854 -0.04082872122221 ENSG00000197530 MIB2
ENST00000464570 0.948078528120988 0.886788638518839 -0.0164145214833574 ENSG00000197530 MIB2
ENST00000483015 0.590605281939728 0.370074639005248 -0.115938127596059 ENSG00000197530 MIB2
ENST00000511910 0.995330131227362 0.989591520605295 -0.00196359771784939 ENSG00000197530 MIB2
ENST00000470373 0.901819214919525 0.799406963767088 -0.0454831871798551 ENSG00000197530 MIB2
ENST00000356026 0.967306361833964 0.928159287186975 -0.0132529974520587 ENSG00000189409 MMP23B
ENST00000472264 0.990917037984892 0.979524827082702 0.00338281806045164 ENSG00000189409 MMP23B
ENST00000512731 0.977701009787741 0.94982289959536 0.00895787384861165 ENSG00000189409 MMP23B
ENST00000378675 0.964678163168871 0.92226363534558 0.014254731183408 ENSG00000189409 MMP23B
ENST00000513088 0.426039034219763 0.221234619563446 0.0871439071892455 ENSG00000248333 CDK11B
ENST00000341832 0.374736312231517 0.182581504739175 0.087520385356364 ENSG00000248333 CDK11B
ENST00000317673 0.283235098518008 0.122453383632045 0.099418023795352 ENSG00000248333 CDK11B
ENST00000340677 0.283235098518008 0.122453383632045 0.099418023795352 ENSG00000248333 CDK11B
ENST00000407249 0.283235098518008 0.122453383632045 0.099418023795352 ENSG00000248333 CDK11B
ENST00000341028 0.575790452014663 0.35520807662936 0.134744264421051 ENSG00000248333 CDK11B
ENST00000607013 0.300269204687457 0.132901556593889 -0.189021260349194 ENSG00000272004 RP11-345P4.10
ENST00000378662 0.125898623746663 0.0409256657642366 -0.133869585185993 ENSG00000189339 SLC35E2B
ENST00000234800 0.134086577229064 0.0444368742212565 -0.131730140791591 ENSG00000189339 SLC35E2B
ENST00000480991 0.362430451968605 0.173659739877254 -0.108111201890433 ENSG00000189339 SLC35E2B
ENST00000481276 0.682454763311154 0.473390145876565 -0.0622186496747279 ENSG00000189339 SLC35E2B
ENST00000596308 0.707968107050066 0.504310742979161 -0.112863650638492 ENSG00000269737 RP11-345P4.7
ENST00000597891 0.390586112379599 0.194197669128246 -0.224611600371347 ENSG00000269227 RP11-345P4.6
ENST00000356200 0.284866180868627 0.123462288325929 0.100833409440558 ENSG00000008128 CDK11A
ENST00000598846 0.810547299758375 0.646678163485066 0.0258015966420094 ENSG00000268575 RP1-283E3.8
ENST00000463652 0.508242188117298 0.290706283384795 0.174116958730499 ENSG00000008128 CDK11A
ENST00000358779 0.230083437466714 0.0912734723958637 0.109421852605554 ENSG00000008128 CDK11A
ENST00000460465 0.230083437466714 0.0912734723958637 0.109421852605554 ENSG00000008128 CDK11A
ENST00000404249 0.230083437466714 0.0912734723958637 0.109421852605554 ENSG00000008128 CDK11A
ENST00000378633 0.230083437466714 0.0912734723958637 0.109421852605554 ENSG00000008128 CDK11A
ENST00000357760 0.230083437466714 0.0912734723958637 0.109421852605554 ENSG00000008128 CDK11A
ENST00000509982 0.284866180868627 0.123462288325929 0.100833409440558 ENSG00000008128 CDK11A
ENST00000378638 0.284866180868627 0.123462288325929 0.100833409440558 ENSG00000008128 CDK11A
ENST00000356937 0.471075331664049 0.258355282130146 0.0793134423630536 ENSG00000008128 CDK11A
ENST00000478901 0.524815656591719 0.305692325505114 0.172130143380411 ENSG00000008128 CDK11A
ENST00000468397 0.46835137047185 0.256028082085829 0.182815007934112 ENSG00000008128 CDK11A
ENST00000491311 0.487283435640096 0.27226341979814 0.170540684417294 ENSG00000008128 CDK11A
ENST00000495016 0.262637142871921 0.109990169677645 0.270155595606463 ENSG00000008128 CDK11A
ENST00000468800 0.434466258107716 0.227876671656231 0.135159913532958 ENSG00000008128 CDK11A
ENST00000464748 0.545176598776683 0.325375239904814 0.165189069707841 ENSG00000008128 CDK11A
ENST00000489300 0.577569027232833 0.356972953876238 0.139436949356696 ENSG00000008128 CDK11A
ENST00000492390 0.650438976475947 0.435644572072608 0.0866324961654784 ENSG00000008128 CDK11A
ENST00000474916 0.623748426567067 0.405354340846845 0.095540144800345 ENSG00000008128 CDK11A
ENST00000378635 0.290020617840729 0.12663552410009 0.104664481345573 ENSG00000008128 CDK11A
ENST00000479362 0.440313850810918 0.23259628531626 0.100603393511002 ENSG00000008128 CDK11A
ENST00000498810 0.656118214713911 0.442255153952333 0.0811447244978706 ENSG00000008128 CDK11A
ENST00000487462 0.701274526993161 0.496013158087107 0.0732417863024211 ENSG00000008128 CDK11A
ENST00000401096 0.599731427806334 0.379236674172048 0.0935610139512467 ENSG00000008128 CDK11A
ENST00000577672 0.466851739415378 0.254643382385938 -0.107984095795069 ENSG00000227775 RP1-283E3.4
ENST00000417099 0.321021968013657 0.146193070621011 -0.152557172957616 ENSG00000227775 RP1-283E3.4
ENST00000355439 0.57059138110944 0.350075621714913 -0.0804449315952268 ENSG00000215790 SLC35E2
ENST00000400924 0.617783757841701 0.398713715967629 -0.0724876572184471 ENSG00000215790 SLC35E2
ENST00000246421 0.911036216787427 0.817461922472938 0.0233298215172775 ENSG00000215790 SLC35E2
ENST00000475229 0.961484435477999 0.914782990618726 -0.0135210141874015 ENSG00000215790 SLC35E2
ENST00000424604 0.980528978793241 0.956206356517559 -0.00669722765766597 ENSG00000227775 RP1-283E3.4
ENST00000418950 0.960828137859761 0.913426188799287 0.017362252723831 ENSG00000227775 RP1-283E3.4
ENST00000341426 0.0129209637165319 0.00255043949621429 0.158739164409779 ENSG00000008130 NADK
ENST00000341991 0.0129209637165319 0.00255043949621429 0.158739164409779 ENSG00000008130 NADK
ENST00000378625 0.0128007437458064 0.00252197157192808 0.157679343760498 ENSG00000008130 NADK
ENST00000344463 0.0129549530432092 0.00255834733597264 0.158735864070133 ENSG00000008130 NADK
ENST00000342348 0.10375631880703 0.0319163860314941 0.140854645728996 ENSG00000008130 NADK
ENST00000498806 0.518597007956352 0.299850995249831 0.114139330826557 ENSG00000008130 NADK
ENST00000469045 0.716369157689356 0.515139277424039 0.0504245556435766 ENSG00000008130 NADK
ENST00000480499 0.670813305366487 0.459071586885296 0.0679370986987749 ENSG00000008130 NADK
ENST00000497747 0.957991627156934 0.907331824137659 0.0128505190630909 ENSG00000008130 NADK
ENST00000477235 0.765882604802112 0.582030438477454 0.0457994861027637 ENSG00000008130 NADK
ENST00000489538 0.845412153456284 0.70244548405922 0.0328482595455716 ENSG00000008130 NADK
ENST00000497615 0.970869267484457 0.935521582217299 0.00889891443340795 ENSG00000008130 NADK
ENST00000497186 0.997790904256561 0.995290922775329 -0.000491912747138486 ENSG00000008130 NADK
ENST00000400922 0.664192636322898 0.451347475244578 0.0655972911051591 ENSG00000008130 NADK
ENST00000492845 0.09000720979026 0.0266446711365017 0.140651432022134 ENSG00000008130 NADK
ENST00000492768 0.10020398405236 0.0305219523777683 0.144622887837353 ENSG00000008130 NADK
ENST00000460602 0.0941894424606791 0.0282014185987081 0.149786279709915 ENSG00000008130 NADK
ENST00000464373 0.106787196011084 0.0331269099334834 0.164702919973696 ENSG00000008130 NADK
ENST00000378609 0.70533770016613 0.501056358561321 -0.0179705988311416 ENSG00000078369 GNB1
ENST00000461893 0.450679727828877 0.24103831092691 -0.0466418654627852 ENSG00000078369 GNB1
ENST00000471354 0.502368060696541 0.285417999002884 -0.0382339682565093 ENSG00000078369 GNB1
ENST00000439272 0.432745015635009 0.226524105504636 0.0500466318220205 ENSG00000078369 GNB1
ENST00000434686 0.487418162543644 0.272383720056149 0.0467668282742894 ENSG00000078369 GNB1
ENST00000437146 0.876313552407867 0.754052058139085 -0.0178439962177439 ENSG00000078369 GNB1
ENST00000472614 0.24416572899688 0.0992415744960942 0.0982009555717631 ENSG00000078369 GNB1
ENST00000607589 0.621073093517663 0.402348068864672 -0.0672257691226738 ENSG00000078369 GNB1
ENST00000412228 0.82943834554503 0.676928844192015 0.0639249972465765 ENSG00000231050 RP1-140A9.1
ENST00000307786 0.868419067447221 0.741089978331449 -0.0589646570648374 ENSG00000169885 CALML6
ENST00000378604 0.838980310133889 0.69241742838298 -0.0699862818103013 ENSG00000169885 CALML6
ENST00000482402 0.853056292891689 0.715129372662338 -0.0644109949556978 ENSG00000169885 CALML6
ENST00000462293 0.983537385571003 0.963278299676273 -0.00779227706093421 ENSG00000169885 CALML6
ENST00000378567 0.0106367060248323 0.00203493258315909 0.332127228511364 ENSG00000067606 PRKCZ
ENST00000468310 0.644420943009051 0.428733267144779 -0.136042990077544 ENSG00000067606 PRKCZ
ENST00000466651 0.776938396286831 0.597676825245208 -0.0828534953272927 ENSG00000067606 PRKCZ
ENST00000400921 0.0110580875740885 0.00212808925841911 0.331541783063751 ENSG00000067606 PRKCZ
ENST00000495347 0.605995172963203 0.385989316908558 -0.149402687120973 ENSG00000067606 PRKCZ
ENST00000461106 0.0166338781631392 0.00343312816212189 0.332886883456445 ENSG00000067606 PRKCZ
ENST00000461465 0.531387260428024 0.311897740511428 -0.175804212511843 ENSG00000067606 PRKCZ
ENST00000470596 0.466510358638277 0.254385343958237 -0.200297449478875 ENSG00000067606 PRKCZ
ENST00000496325 0.564032017513631 0.343656966326389 -0.16601830413475 ENSG00000067606 PRKCZ
ENST00000481140 0.37134942642555 0.180118613174719 -0.234503890270509 ENSG00000067606 PRKCZ
ENST00000482686 0.45023755205073 0.240667871581399 -0.204407487519256 ENSG00000067606 PRKCZ
ENST00000400920 0.00698341581818128 0.00125516572585163 0.348898181672268 ENSG00000067606 PRKCZ
ENST00000486681 0.334605214010593 0.154805820344939 -0.251447174098504 ENSG00000067606 PRKCZ
ENST00000470986 0.341102161709703 0.159142161658653 -0.246730402040877 ENSG00000067606 PRKCZ
ENST00000470511 0.517566923841243 0.298909726668851 -0.17986606864885 ENSG00000067606 PRKCZ
ENST00000471018 0.760107806308636 0.573946589143944 -0.0928787915016322 ENSG00000067606 PRKCZ
ENST00000466352 0.841029875365867 0.695464121766909 -0.0593501646988377 ENSG00000067606 PRKCZ
ENST00000497183 0.459605207804475 0.248336636819588 -0.195046705359892 ENSG00000067606 PRKCZ
ENST00000419838 0.705527534483729 0.501351537270925 -0.110743165136883 ENSG00000067606 PRKCZ
ENST00000479263 0.00406888426917017 0.000675488706460245 0.372002419931434 ENSG00000067606 PRKCZ
ENST00000503672 0.394152558394632 0.197053834749546 -0.200142731940963 ENSG00000067606 PRKCZ
ENST00000478770 0.012540177848865 0.00246313764495288 0.355341953031957 ENSG00000067606 PRKCZ
ENST00000505322 0.00165403992304242 0.000247087592461324 0.410526929342003 ENSG00000067606 PRKCZ
ENST00000472017 0.698009002809875 0.491918443162693 0.105904810629846 ENSG00000067606 PRKCZ
ENST00000333854 0.121595282160807 0.0391028062690803 0.367559752387512 ENSG00000182873 RP11-181G12.2
ENST00000536678 0.124407420557959 0.0402630550069704 0.364205286821502 ENSG00000182873 RP11-181G12.2
ENST00000444529 0.633005561637148 0.41562814458836 0.146028016388226 ENSG00000182873 RP11-181G12.2
ENST00000469733 0.668967242326434 0.456926020093509 0.0425535293428302 ENSG00000162585 C1orf86
ENST00000414253 0.579977308828186 0.359495935706286 0.0545599913720987 ENSG00000162585 C1orf86
ENST00000428120 0.579977308828186 0.359495935706286 0.0545599913720987 ENSG00000162585 C1orf86
ENST00000400919 0.579977308828186 0.359495935706286 0.0545599913720987 ENSG00000162585 C1orf86
ENST00000400918 0.745065490355526 0.552835517909681 0.0365024975987592 ENSG00000162585 C1orf86
ENST00000497675 0.815839081484241 0.654976682764083 -0.0310715664900273 ENSG00000162585 C1orf86
ENST00000378543 0.907381777714499 0.810453960695956 -0.0164513603229876 ENSG00000162585 C1orf86
ENST00000378546 0.907381777714499 0.810453960695956 -0.0164513603229876 ENSG00000162585 C1orf86
ENST00000401813 0.903318101340278 0.802862309937558 -0.0168843412715646 ENSG00000162585 C1orf86
ENST00000487186 0.851079925667252 0.711862417148787 -0.0232785502768176 ENSG00000162585 C1orf86
ENST00000378545 0.93266994382909 0.857772159071247 -0.0125113112704535 ENSG00000162585 C1orf86
ENST00000476803 0.838807217661553 0.69206602509019 -0.0274688483216833 ENSG00000162585 C1orf86
ENST00000440825 0.884139154680497 0.768385631597334 -0.020147664710664 ENSG00000162585 C1orf86
ENST00000597060 0.292052634313981 0.127869224791072 -0.194261351243835 ENSG00000269554 AL590822.2
ENST00000420515 0.938107650805269 0.867967272002954 0.012045744668122 ENSG00000162585 C1orf86
ENST00000514625 0.728473156510146 0.531123250205241 -0.0969272037508241 ENSG00000162585 C1orf86
ENST00000545087 0.752896035380746 0.563560019080641 -0.103551505720931 ENSG00000203301 AL590822.1
ENST00000420964 0.801054869761042 0.632496366950337 -0.0822135669100149 ENSG00000243558 RP11-181G12.5
ENST00000442483 0.964565243204479 0.922050656228968 -0.0173423037903492 ENSG00000234396 RP11-181G12.4
ENST00000378536 2.06980902678677e-21 5.19330686840584e-23 0.43172180463923 ENSG00000157933 SKI
ENST00000508416 9.90806325374016e-10 5.83735778711704e-11 0.462185844403188 ENSG00000157933 SKI
ENST00000478223 1.43604375367671e-08 9.49491809232187e-10 0.453156630857341 ENSG00000157933 SKI
ENST00000507179 0.082667802094743 0.0239329469421382 0.218603612694745 ENSG00000157933 SKI
ENST00000378531 5.78889681382155e-06 5.28248680711739e-07 -0.43619450132772 ENSG00000116151 MORN1
ENST00000606372 1.06055418366426e-05 1.00997611383331e-06 -0.426390834400928 ENSG00000116151 MORN1
ENST00000602865 0.963729762935566 0.920520041412816 -0.0174274767712651 ENSG00000269896 RP4-740C4.6
ENST00000378529 1.18336532587749e-06 9.81294472665156e-08 -0.475002967000663 ENSG00000116151 MORN1
ENST00000607342 0.0133866548714111 0.00266141830175375 -0.373808722154476 ENSG00000116151 MORN1
ENST00000469374 0.00233857220717152 0.000363461628184141 -0.402491562942027 ENSG00000116151 MORN1
ENST00000419785 0.0205456489376509 0.00440483269985085 -0.360038938948799 ENSG00000116151 MORN1
ENST00000606280 0.964913664474771 0.922894006141391 -0.0147362705971957 ENSG00000271847 RP4-740C4.8
ENST00000378525 0.000117151183080026 1.34679248197416e-05 -0.508842301018649 ENSG00000116151 MORN1
ENST00000449373 0.00452796552697194 0.000765554595787347 -0.436598760720208 ENSG00000116151 MORN1
ENST00000317490 0.097540464172124 0.0294877827198979 -0.329277174399683 ENSG00000178642 AL513477.1
ENST00000607031 0.267908059575261 0.113141526675634 -0.242881451517044 ENSG00000116151 MORN1
ENST00000475812 0.649432284959385 0.434480322181882 -0.127129049176844 ENSG00000116151 MORN1
ENST00000494279 0.288812878982317 0.125906709275756 -0.237669603421295 ENSG00000116151 MORN1
ENST00000378518 0.30071001878103 0.133192984117639 -0.0583776876166464 ENSG00000157916 RER1
ENST00000605895 0.0853053595002791 0.0249042588077724 -0.0820596727622173 ENSG00000157916 RER1
ENST00000378513 0.201388593150878 0.0761890791228499 -0.0681507667587475 ENSG00000157916 RER1
ENST00000306256 0.324073093484482 0.148138472941657 -0.0562944462912763 ENSG00000157916 RER1
ENST00000493207 0.72858583745324 0.531313619978351 -0.0297969388599541 ENSG00000157916 RER1
ENST00000378512 0.202417625177747 0.0767138161788309 -0.0680533519487232 ENSG00000157916 RER1
ENST00000443438 0.241545838145154 0.0976911845925523 -0.0641628818978412 ENSG00000157916 RER1
ENST00000488353 0.179717749229003 0.0654679690372404 -0.0732249519908452 ENSG00000157916 RER1
ENST00000462129 0.154723596727634 0.0536097604207259 -0.109499425851874 ENSG00000157916 RER1
ENST00000288774 0.0712405903271284 0.0198371337168288 -0.154149896471512 ENSG00000157911 PEX10
ENST00000447513 0.0728005628314117 0.0203809843511602 -0.152902608184294 ENSG00000157911 PEX10
ENST00000507596 0.0762314809340635 0.0215904887372282 -0.151207458137755 ENSG00000157911 PEX10
ENST00000510434 0.807967782788352 0.642751052316833 -0.0434916391500041 ENSG00000157911 PEX10
ENST00000508384 0.794634696236258 0.623088851676863 -0.0538260292088717 ENSG00000157911 PEX10
ENST00000515760 0.673154754329848 0.461821822487921 -0.100519667539293 ENSG00000157911 PEX10
ENST00000502666 0.845717231626471 0.703056237388823 -0.0477778478157947 ENSG00000157911 PEX10
ENST00000504111 0.95309364526156 0.896901214030145 -0.0159860519763481 ENSG00000157911 PEX10
ENST00000514502 0.824913137962678 0.6697303539694 -0.0509151039467658 ENSG00000157911 PEX10
ENST00000609981 0.623996468659686 0.405586600698469 -0.125511297877584 ENSG00000149527 PLCH2
ENST00000449969 0.00301001011731036 0.000481421648060102 -0.62298469524427 ENSG00000149527 PLCH2
ENST00000288766 0.000757660203470448 0.000104192434557969 -0.674595249064311 ENSG00000149527 PLCH2
ENST00000419816 0.00179184370517417 0.000270254925463475 -0.64847349620779 ENSG00000149527 PLCH2
ENST00000378488 0.00179184370517417 0.000270254925463475 -0.64847349620779 ENSG00000149527 PLCH2
ENST00000378486 0.00179184370517417 0.000270254925463475 -0.64847349620779 ENSG00000149527 PLCH2
ENST00000343889 0.00175329356674853 0.000263586827698027 -0.646518422574108 ENSG00000149527 PLCH2
ENST00000278878 0.00288436473644814 0.000459272824787137 -0.619369854102021 ENSG00000149527 PLCH2
ENST00000473964 0.0862465698798985 0.0252496364094258 -0.375450371593423 ENSG00000149527 PLCH2
ENST00000462379 0.113269600415966 0.0356981856190316 -0.349667160904007 ENSG00000149527 PLCH2
ENST00000378466 0.223802097522661 0.0878736568168767 -0.132591552615389 ENSG00000157881 PANK4
ENST00000435556 0.223802097522661 0.0878736568168767 -0.132591552615389 ENSG00000157881 PANK4
ENST00000505228 0.606092597237664 0.386079367391727 -0.0761947268395178 ENSG00000157881 PANK4
ENST00000502512 0.672154920179022 0.460643091107954 -0.0926252861462882 ENSG00000157881 PANK4
ENST00000471361 0.764378733492947 0.579873889541218 -0.0820758979320247 ENSG00000157881 PANK4
ENST00000487804 0.319141813932952 0.144990032381058 -0.23747253767683 ENSG00000157881 PANK4
ENST00000515423 0.857278465007399 0.72227648081049 0.0551405197861805 ENSG00000157881 PANK4
ENST00000468002 0.845911085053333 0.703440043969453 0.0478742504060678 ENSG00000157881 PANK4
ENST00000486396 0.00970052764086701 0.00183176950519297 -0.318510453907246 ENSG00000157881 PANK4
ENST00000502770 0.00144068901247264 0.000211657920260767 -0.404935672263389 ENSG00000157881 PANK4
ENST00000491212 0.0493706420920824 0.0125477126239582 -0.3285741033629 ENSG00000157881 PANK4
ENST00000514922 0.030065312229552 0.00691016393972692 -0.363848911109919 ENSG00000157881 PANK4
ENST00000426449 0.741648145917189 0.548636974225081 0.105424465682385 ENSG00000157873 TNFRSF14
ENST00000434817 0.658518533107284 0.445012971585241 0.135771993329505 ENSG00000157873 TNFRSF14
ENST00000435221 0.658518533107284 0.445012971585241 0.135771993329505 ENSG00000157873 TNFRSF14
ENST00000451778 0.658518533107284 0.445012971585241 0.135771993329505 ENSG00000157873 TNFRSF14
ENST00000409119 0.657561444102826 0.443905136493022 0.134430609578465 ENSG00000157873 TNFRSF14
ENST00000355716 0.518083297615672 0.299371421645711 0.185589523721397 ENSG00000157873 TNFRSF14
ENST00000475523 0.518861829214701 0.300116098478103 0.185332619096608 ENSG00000157873 TNFRSF14
ENST00000442392 0.409572059839307 0.208573019069993 0.213628366752719 ENSG00000157873 TNFRSF14
ENST00000482074 0.209082446925122 0.0801534801515641 0.291857785308352 ENSG00000157873 TNFRSF14
ENST00000496064 0.844892436095883 0.701466584586566 0.0659705417243103 ENSG00000157873 TNFRSF14
ENST00000463471 0.664655032822293 0.451794160932668 0.133440735358538 ENSG00000157873 TNFRSF14
ENST00000466750 0.744873467296139 0.552499395509419 0.103668236616922 ENSG00000157873 TNFRSF14
ENST00000471768 0.876944881561219 0.755199824540662 -0.046588011932448 ENSG00000157873 TNFRSF14
ENST00000463835 0.876536223993944 0.754430092313501 0.0529664770620779 ENSG00000157873 TNFRSF14
ENST00000482602 0.978070012665828 0.9506609966149 -0.0104808500780713 ENSG00000157873 TNFRSF14
ENST00000480305 0.687100555666598 0.478871461423407 0.110800761502594 ENSG00000157873 TNFRSF14
ENST00000493183 0.202911064123779 0.0769932593516294 0.16214535653029 ENSG00000157870 FAM213B
ENST00000474659 0.23927910374888 0.0964065370389467 0.152349483993249 ENSG00000157870 FAM213B
ENST00000419916 0.236167987705325 0.0946672377224384 0.128943390421437 ENSG00000157870 FAM213B
ENST00000378424 0.236167987705325 0.0946672377224384 0.128943390421437 ENSG00000157870 FAM213B
ENST00000537325 0.535412634909478 0.315862720415941 0.0925937947158656 ENSG00000157870 FAM213B
ENST00000378427 0.236167987705325 0.0946672377224384 0.128943390421437 ENSG00000157870 FAM213B
ENST00000378425 0.236167987705325 0.0946672377224384 0.128943390421437 ENSG00000157870 FAM213B
ENST00000464043 0.385231777838896 0.190227205610773 0.123666915561353 ENSG00000157870 FAM213B
ENST00000444521 0.236167987705325 0.0946672377224384 0.128943390421437 ENSG00000157870 FAM213B
ENST00000465233 0.0964663467746654 0.0290545732608954 0.222081669220518 ENSG00000157870 FAM213B
ENST00000498083 0.0813991141493863 0.0234798227446288 0.23003035999147 ENSG00000157870 FAM213B
ENST00000481683 0.211924312863603 0.0816411677756703 0.164748422019411 ENSG00000157870 FAM213B
ENST00000484099 0.224298724759516 0.0881341198868214 0.130720304543595 ENSG00000157870 FAM213B
ENST00000477045 0.0332035309379097 0.00776734318652148 0.264014980426881 ENSG00000157870 FAM213B
ENST00000476686 0.800853910084762 0.632058372099711 0.04384221840338 ENSG00000157870 FAM213B
ENST00000471840 0.453261317134659 0.243120220755921 0.153145901645789 ENSG00000142606 MMEL1
ENST00000288709 0.447102688312734 0.238082420210434 0.153654289548366 ENSG00000142606 MMEL1
ENST00000378412 0.447037554426667 0.238014002985624 0.153570432545609 ENSG00000142606 MMEL1
ENST00000502556 0.976234400455896 0.94635463732713 -0.00948051121678655 ENSG00000142606 MMEL1
ENST00000504800 0.976234400455896 0.94635463732713 -0.00948051121678655 ENSG00000142606 MMEL1
ENST00000579787 0.75462394064641 0.566051211738491 0.0945740485647065 ENSG00000215912 TTC34
ENST00000401094 0.378367909464493 0.1851833103633 0.237144382643804 ENSG00000215912 TTC34
ENST00000401095 0.649392703999812 0.434416751320403 0.122921735174491 ENSG00000215912 TTC34
ENST00000511072 0.578565054063039 0.358027536978664 0.159675783812117 ENSG00000142611 PRDM16
ENST00000378398 0.578384572911582 0.357817045839827 0.158836462679367 ENSG00000142611 PRDM16
ENST00000441472 0.578384572911582 0.357817045839827 0.158836462679367 ENSG00000142611 PRDM16
ENST00000442529 0.578384572911582 0.357817045839827 0.158836462679367 ENSG00000142611 PRDM16
ENST00000607632 0.761741294420695 0.576432502197647 -0.0957006778794594 ENSG00000142611 PRDM16
ENST00000378391 0.566439487620859 0.346084890731808 0.162976505027507 ENSG00000142611 PRDM16
ENST00000514189 0.580456842874619 0.360026021429931 0.159046764202486 ENSG00000142611 PRDM16
ENST00000270722 0.580326703904947 0.359840559166287 0.158219185504624 ENSG00000142611 PRDM16
ENST00000512462 0.399599131654738 0.201065301870292 0.228268845887403 ENSG00000142611 PRDM16
ENST00000463591 0.404597439461463 0.204812874223221 0.227007563615203 ENSG00000142611 PRDM16
ENST00000509860 0.925592466708369 0.844437594440494 0.0257971630702658 ENSG00000142611 PRDM16
ENST00000294599 0.152401495287127 0.0525619301155428 -0.226172899296539 ENSG00000162591 MEGF6
ENST00000356575 0.12267128718494 0.039541385437896 -0.236664901093525 ENSG00000162591 MEGF6
ENST00000494257 0.228258221219257 0.0902390907875203 -0.300187603633834 ENSG00000162591 MEGF6
ENST00000485002 0.142627931196767 0.0482258852277032 -0.231866126854628 ENSG00000162591 MEGF6
ENST00000491842 0.148777820467786 0.0509650607718178 -0.348191779513164 ENSG00000162591 MEGF6
ENST00000475790 0.203684354903408 0.0773794675059057 -0.315903226910667 ENSG00000162591 MEGF6
ENST00000461795 0.265977302282727 0.112015652673942 -0.263772600531464 ENSG00000162591 MEGF6
ENST00000435049 0.787318531591952 0.612195237146643 -0.0906351192722642 ENSG00000238260 RP11-46F15.2
ENST00000378344 0.516387415369703 0.297916099299204 0.0532737915791002 ENSG00000158109 TPRG1L
ENST00000344579 0.516299038353656 0.297839387596071 0.0532817039344542 ENSG00000158109 TPRG1L
ENST00000378322 0.754955700429057 0.566643987067711 -0.052690808560306 ENSG00000116213 WRAP73
ENST00000270708 0.754955700429057 0.566643987067711 -0.052690808560306 ENSG00000116213 WRAP73
ENST00000471223 0.92192156088325 0.836800753124865 -0.023595174887964 ENSG00000116213 WRAP73
ENST00000424367 0.513438210759196 0.295337523580839 -0.102183867488543 ENSG00000116213 WRAP73
ENST00000497940 0.975344954255899 0.944485759141176 -0.00874351011640302 ENSG00000116213 WRAP73
ENST00000469643 0.860706659538427 0.72768891456086 -0.0524854031844711 ENSG00000116213 WRAP73
ENST00000494884 0.906308118360222 0.808516499156859 -0.0411476012302775 ENSG00000116213 WRAP73
ENST00000465916 0.764336347862222 0.579827109472305 -0.0591448983184345 ENSG00000116213 WRAP73
ENST00000419924 0.949064523683699 0.888786192522551 -0.015215694410893 ENSG00000116213 WRAP73
ENST00000479331 0.0591584130717725 0.0156972547689482 -0.378366152751259 ENSG00000116213 WRAP73
ENST00000378295 0.436468780510411 0.229521251096506 -0.20729168679391 ENSG00000078900 TP73
ENST00000604074 0.436468780510411 0.229521251096506 -0.20729168679391 ENSG00000078900 TP73
ENST00000378288 0.490870319596036 0.275343693755895 -0.187738148355942 ENSG00000078900 TP73
ENST00000418088 0.897141267957539 0.791360464315168 -0.0206004708516807 ENSG00000227372 TP73-AS1
ENST00000452079 0.887076220036242 0.773484496792936 -0.0218344836558804 ENSG00000227372 TP73-AS1
ENST00000419973 0.775134392030804 0.594804884812249 0.0814153192942764 ENSG00000227372 TP73-AS1
ENST00000423764 0.84545119632854 0.70259922581055 -0.0286568501488866 ENSG00000227372 TP73-AS1
ENST00000587071 0.911142191787758 0.817619686185271 -0.023919260652053 ENSG00000227372 TP73-AS1
ENST00000608600 0.866131747456303 0.736929244347816 -0.0334251122299645 ENSG00000227372 TP73-AS1
ENST00000544565 0.94888868584423 0.888283213072524 -0.0173125589181816 ENSG00000227372 TP73-AS1
ENST00000294600 0.885253693078823 0.770328615071066 0.0456788437241073 ENSG00000162592 CCDC27
ENST00000462521 0.885253693078823 0.770328615071066 0.0456788437241073 ENSG00000162592 CCDC27
ENST00000444870 0.619239549365934 0.400334908610651 -0.150200963454446 ENSG00000235169 SMIM1
ENST00000452264 0.542696958099487 0.322890976821268 -0.175031623062423 ENSG00000235169 SMIM1
ENST00000561886 0.719763030033295 0.519418996369319 -0.114562473166109 ENSG00000235169 SMIM1
ENST00000378251 0.975908736594081 0.945560738245891 0.00357404476084533 ENSG00000130764 LRRC47
ENST00000462356 0.717277889885387 0.516346703166532 -0.0570054767859832 ENSG00000130764 LRRC47
ENST00000479239 0.974653736074507 0.942973841207694 0.00688324331983548 ENSG00000130764 LRRC47
ENST00000607459 0.950763792473912 0.892441252485185 -0.0140322354753451 ENSG00000272153 RP1-286D6.5
ENST00000378230 0.180073423927808 0.0656500868400482 -0.0985752364072544 ENSG00000116198 CEP104
ENST00000484420 0.0158661659189665 0.00324573712371767 -0.447094261563214 ENSG00000116198 CEP104
ENST00000438539 0.849555502251269 0.70934770187261 -0.0332299035637556 ENSG00000116198 CEP104
ENST00000461667 0.747712235854783 0.556583739959962 -0.0546239226237667 ENSG00000116198 CEP104
ENST00000495701 0.560343191394678 0.339829823831759 0.125736057095661 ENSG00000116198 CEP104
ENST00000460038 0.750809750954344 0.560721118085848 -0.0581868188066616 ENSG00000116198 CEP104
ENST00000494653 0.53783340265387 0.318155887211582 -0.0708179949393799 ENSG00000116198 CEP104
ENST00000443466 0.937142887123333 0.866073630869622 -0.0160341934197806 ENSG00000116198 CEP104
ENST00000428079 0.527956126324724 0.30866775107078 -0.0858489387228421 ENSG00000116198 CEP104
ENST00000494951 0.837580318719133 0.690142195237858 -0.0431652194254588 ENSG00000116198 CEP104
ENST00000378223 0.529555837231418 0.310162797755793 -0.09339380120391 ENSG00000116198 CEP104
ENST00000378212 0.675823249410267 0.465316982813404 0.0810970843947113 ENSG00000169598 DFFB
ENST00000378209 0.578367176194131 0.357769232309424 0.0835963458659078 ENSG00000169598 DFFB
ENST00000491998 0.578367176194131 0.357769232309424 0.0835963458659078 ENSG00000169598 DFFB
ENST00000338895 0.987184663839002 0.971002115039649 -0.00376235963195769 ENSG00000169598 DFFB
ENST00000341385 0.802760355885419 0.635121370504277 0.0699997744286046 ENSG00000169598 DFFB
ENST00000468793 0.669328171941343 0.457352811743563 0.0690404732068391 ENSG00000169598 DFFB
ENST00000339350 0.698779224054188 0.492826799345845 0.0640342105456962 ENSG00000169598 DFFB
ENST00000477548 0.698779224054188 0.492826799345845 0.0640342105456962 ENSG00000169598 DFFB
ENST00000378206 0.669261590636457 0.457241551736441 0.069670912403625 ENSG00000169598 DFFB
ENST00000475969 0.636658616278676 0.420011606039978 0.0760640078758549 ENSG00000169598 DFFB
ENST00000481945 0.0345096356353123 0.00813011922512908 -0.474466921599134 ENSG00000169598 DFFB
ENST00000461150 0.233797997488131 0.0933297159636532 0.255717369066083 ENSG00000169598 DFFB
ENST00000579705 0.92561455237837 0.844464332137467 0.0326812217265997 ENSG00000264428 AL691523.1
ENST00000486765 0.926969865574373 0.84705075093154 0.0154070396634076 ENSG00000198912 C1orf174
ENST00000361605 0.926969865574373 0.84705075093154 0.0154070396634076 ENSG00000198912 C1orf174
ENST00000474140 0.926969865574373 0.84705075093154 0.0154070396634076 ENSG00000198912 C1orf174
ENST00000413332 0.610032715221599 0.390315598159392 0.141324517520321 ENSG00000236423 LINC01134
ENST00000442673 0.790869918813348 0.61727930945572 -0.0884926073597785 ENSG00000236423 LINC01134
ENST00000439488 0.967331370479277 0.928236007666398 -0.0160799289274343 ENSG00000236423 LINC01134
ENST00000478423 0.205200317512568 0.0781600432403845 -0.134257208089841 ENSG00000131697 NPHP4
ENST00000460696 0.729614816627877 0.53276786009263 -0.0855320189705967 ENSG00000131697 NPHP4
ENST00000378161 0.540328322943566 0.320462501620234 -0.131844497424825 ENSG00000131697 NPHP4
ENST00000489180 0.204954121352959 0.0780442069187789 -0.134259348299599 ENSG00000131697 NPHP4
ENST00000378156 0.204954121352959 0.0780442069187789 -0.134259348299599 ENSG00000131697 NPHP4
ENST00000378169 0.23569091587549 0.0943971560572431 -0.128747009794512 ENSG00000131697 NPHP4
ENST00000468253 0.356976267640635 0.169831873516075 -0.228071792636198 ENSG00000131697 NPHP4
ENST00000506941 0.470980806589916 0.258261831506423 -0.202573109492591 ENSG00000131697 NPHP4
ENST00000470763 0.242768672001332 0.0984587756658261 -0.261918110920641 ENSG00000131697 NPHP4
ENST00000466897 0.249881577386881 0.102449845949778 -0.250656807049172 ENSG00000131697 NPHP4
ENST00000378111 0.139957467044347 0.0470430031231272 -0.196825513859225 ENSG00000069424 KCNAB2
ENST00000378097 0.0777979052260051 0.0221528150809149 -0.236866405195109 ENSG00000069424 KCNAB2
ENST00000493807 0.75353365159176 0.564503923617894 -0.0872087168124069 ENSG00000069424 KCNAB2
ENST00000378092 0.0945902950877109 0.028342750815092 -0.248929175668123 ENSG00000069424 KCNAB2
ENST00000478098 0.331495197990202 0.152821905389931 -0.17454175796659 ENSG00000069424 KCNAB2
ENST00000445501 0.291278827489548 0.127411001713856 -0.186759441203197 ENSG00000069424 KCNAB2
ENST00000428161 0.180906256163184 0.0660670317101892 -0.250005963137961 ENSG00000069424 KCNAB2
ENST00000389632 0.153905668003132 0.0532365281677001 -0.264788252891767 ENSG00000069424 KCNAB2
ENST00000602612 0.115977538295443 0.0367673438889065 -0.273714294609002 ENSG00000069424 KCNAB2
ENST00000378087 0.0766310510258536 0.0217364038962223 -0.268253733090657 ENSG00000069424 KCNAB2
ENST00000341524 0.0791584022179798 0.0226545106467893 -0.262158456838821 ENSG00000069424 KCNAB2
ENST00000352527 0.0791584022179798 0.0226545106467893 -0.262158456838821 ENSG00000069424 KCNAB2
ENST00000435937 0.548054576109955 0.328112941248863 -0.141538498244255 ENSG00000069424 KCNAB2
ENST00000164247 0.125943321151851 0.040944802123209 -0.241270103919514 ENSG00000069424 KCNAB2
ENST00000459822 0.837835439575504 0.69053288880666 0.0685948667302269 ENSG00000069424 KCNAB2
ENST00000594544 0.887486660636155 0.774284575373148 0.0462229801368511 ENSG00000268332 AL035406.1
ENST00000472700 0.701196662155595 0.495895277283478 -0.102462829783305 ENSG00000069424 KCNAB2
ENST00000378083 0.178823168779314 0.0650465856473844 -0.216142069468441 ENSG00000069424 KCNAB2
ENST00000458166 0.295450349930993 0.129931699196644 -0.197449110218222 ENSG00000069424 KCNAB2
ENST00000462676 0.40741153428252 0.206969498021555 0.215797351218471 ENSG00000069424 KCNAB2
ENST00000481789 0.407669265155767 0.207145548881839 -0.218775141118925 ENSG00000069424 KCNAB2
ENST00000378021 0.886810357858036 0.773038061680136 -0.0512779748638663 ENSG00000116254 CHD5
ENST00000262450 0.886810357858036 0.773038061680136 -0.0512779748638663 ENSG00000116254 CHD5
ENST00000462991 0.477735720461403 0.263941064265873 -0.18831809622129 ENSG00000116254 CHD5
ENST00000377999 0.222352757083362 0.0871225867974077 -0.263408831320476 ENSG00000116254 CHD5
ENST00000496404 0.758667295802228 0.571697847567048 -0.10025921421852 ENSG00000116254 CHD5
ENST00000484532 0.8468955232793 0.704902327672183 -0.0173121216910342 ENSG00000116251 RPL22
ENST00000234875 0.861402160009496 0.729080144099716 -0.0156912763147551 ENSG00000116251 RPL22
ENST00000480661 0.982177872620842 0.959958174263653 -0.00254052345621029 ENSG00000116251 RPL22
ENST00000497965 0.984320411929265 0.964954893966616 -0.00222383994297082 ENSG00000116251 RPL22
ENST00000471204 0.977952813942171 0.950355722167928 -0.00312227324969787 ENSG00000116251 RPL22
ENST00000465387 0.991199215668441 0.980263334458248 -0.00125644540580524 ENSG00000116251 RPL22
ENST00000462296 0.980332133053079 0.955780643598351 -0.00284286576960118 ENSG00000116251 RPL22
ENST00000465335 0.967069865522997 0.927704581783503 -0.00462289762330891 ENSG00000116251 RPL22
ENST00000455744 0.488812056489494 0.273603036595565 0.18787941188728 ENSG00000226944 RP1-120G22.11
ENST00000466994 0.604390259684184 0.384236558361343 -0.12425487090302 ENSG00000158286 RNF207
ENST00000377948 0.126573878562791 0.041214667582984 -0.175595913107228 ENSG00000158286 RNF207
ENST00000484435 0.489767907153832 0.274428996022134 -0.177458994656435 ENSG00000158286 RNF207
ENST00000377939 0.130275774340768 0.0428067518748159 -0.174192202459814 ENSG00000158286 RNF207
ENST00000485539 0.460482265844848 0.249117333143084 -0.169501127621049 ENSG00000158286 RNF207
ENST00000496676 0.231162910038791 0.0918977802214479 -0.167463894507178 ENSG00000158286 RNF207
ENST00000463453 0.923102910215634 0.839359575651552 -0.0333569776391702 ENSG00000158286 RNF207
ENST00000496329 0.865405382320719 0.735814289577245 -0.0573743238158 ENSG00000158286 RNF207
ENST00000492476 0.687478945814195 0.479282780758954 -0.104130534602482 ENSG00000158286 RNF207
ENST00000483336 0.745006783498171 0.552765443079809 -0.0712764677701896 ENSG00000158286 RNF207
ENST00000343813 0.000145653197290256 1.71053605387709e-05 -0.163617372405228 ENSG00000116237 ICMT
ENST00000495791 0.0007932194235904 0.000109579347804417 -0.245402146884994 ENSG00000116237 ICMT
ENST00000489498 0.0266961517072848 0.00598739443479847 -0.119799740163923 ENSG00000116237 ICMT
ENST00000474756 0.0382040565990583 0.00920198641366314 -0.139610766941255 ENSG00000116237 ICMT
ENST00000362035 0.0972334508105154 0.0293562107593339 -0.224209156566922 ENSG00000116237 ICMT
ENST00000377893 0.837201222899049 0.689553425066842 0.0345789448624522 ENSG00000158292 GPR153
ENST00000608083 1.68972254885484e-08 1.12744388732047e-09 0.354441365531746 ENSG00000097021 ACOT7
ENST00000377845 4.01398507171955e-05 4.21998430559455e-06 0.303273593756896 ENSG00000097021 ACOT7
ENST00000377855 3.05725566049119e-08 2.10693638727851e-09 0.353995931138061 ENSG00000097021 ACOT7
ENST00000377860 1.68972254885484e-08 1.12744388732047e-09 0.354441365531746 ENSG00000097021 ACOT7
ENST00000418124 1.68972254885484e-08 1.12744388732047e-09 0.354441365531746 ENSG00000097021 ACOT7
ENST00000545482 1.68972254885484e-08 1.12744388732047e-09 0.354441365531746 ENSG00000097021 ACOT7
ENST00000361521 1.37429540259331e-08 9.06806063210194e-10 0.359303132207762 ENSG00000097021 ACOT7
ENST00000377842 6.04092090841715e-05 6.56808789779145e-06 0.299280666212708 ENSG00000097021 ACOT7
ENST00000473466 0.000749232920453007 0.000102932198716375 0.27526364798967 ENSG00000097021 ACOT7
ENST00000481175 0.0854370136906257 0.0249560732494996 0.240861088338865 ENSG00000097021 ACOT7
ENST00000541130 0.00827086989245319 0.00152159515439067 0.254960664305007 ENSG00000097021 ACOT7
ENST00000377828 0.698296478050983 0.492192401185284 -0.103843586318374 ENSG00000187017 ESPN
ENST00000461727 0.603669824692431 0.383475788345619 -0.130038781149293 ENSG00000187017 ESPN
ENST00000416731 0.513538889840713 0.295457576531675 -0.156983767842499 ENSG00000187017 ESPN
ENST00000434576 0.0912914160139008 0.0271224308239165 -0.395717533839144 ENSG00000187017 ESPN
ENST00000468561 0.124909515045781 0.0404761480919519 -0.367631450774619 ENSG00000187017 ESPN
ENST00000356876 1.34088203605014e-10 7.32813173378388e-12 -0.734119813818428 ENSG00000215788 TNFRSF25
ENST00000485036 1.56868767727009e-10 8.61108930678835e-12 -0.732055842557492 ENSG00000215788 TNFRSF25
ENST00000480393 1.56868767727009e-10 8.61108930678835e-12 -0.732055842557492 ENSG00000215788 TNFRSF25
ENST00000513135 1.22476856662896e-10 6.66652802976128e-12 -0.739063747401633 ENSG00000215788 TNFRSF25
ENST00000473343 8.78790619692545e-10 5.15051744789552e-11 -0.815303261742782 ENSG00000215788 TNFRSF25
ENST00000377782 1.56868767727009e-10 8.61108930678835e-12 -0.732055842557492 ENSG00000215788 TNFRSF25
ENST00000351959 1.50363723506437e-10 8.23802696589163e-12 -0.732312790257655 ENSG00000215788 TNFRSF25
ENST00000510563 8.34838211681215e-11 4.48408366812332e-12 -0.744574160157292 ENSG00000215788 TNFRSF25
ENST00000502730 8.34838211681215e-11 4.48408366812332e-12 -0.744574160157292 ENSG00000215788 TNFRSF25
ENST00000502588 8.34838211681215e-11 4.48408366812332e-12 -0.744574160157292 ENSG00000215788 TNFRSF25
ENST00000414040 8.34838211681215e-11 4.48408366812332e-12 -0.744574160157292 ENSG00000215788 TNFRSF25
ENST00000351748 8.34838211681215e-11 4.48408366812332e-12 -0.744574160157292 ENSG00000215788 TNFRSF25
ENST00000348333 8.34838211681215e-11 4.48408366812332e-12 -0.744574160157292 ENSG00000215788 TNFRSF25
ENST00000453260 1.9478925409183e-09 1.18143585601572e-10 -0.857155175117587 ENSG00000215788 TNFRSF25
ENST00000475730 0.000603825584098954 8.12622273368847e-05 -0.697582723447898 ENSG00000215788 TNFRSF25
ENST00000469691 8.24591692690402e-08 5.95274321821201e-09 -0.677957635624157 ENSG00000215788 TNFRSF25
ENST00000481401 3.09476370108414e-07 2.38633177975974e-08 -0.640011343152418 ENSG00000215788 TNFRSF25
ENST00000461703 4.60289910147963e-05 4.89318087270256e-06 -0.587937463365914 ENSG00000215788 TNFRSF25
ENST00000453341 0.000676290515122532 9.20013120152454e-05 -0.542326802161936 ENSG00000215788 TNFRSF25
ENST00000515145 0.104573442388632 0.0322482237004825 -0.350997775586925 ENSG00000215788 TNFRSF25
ENST00000377748 1.74313379858542e-20 4.6056748952588e-22 -0.616400397638102 ENSG00000171680 PLEKHG5
ENST00000400913 3.64228854808984e-19 1.04843155302693e-20 -0.599128156552645 ENSG00000171680 PLEKHG5
ENST00000489097 7.45996406526617e-17 2.47815875098564e-18 -0.578387505911021 ENSG00000171680 PLEKHG5
ENST00000340850 1.08122648500479e-18 3.20389056664171e-20 -0.597573280543371 ENSG00000171680 PLEKHG5
ENST00000487949 2.51957412078472e-09 1.54413361662442e-10 -0.556407698825713 ENSG00000171680 PLEKHG5
ENST00000377725 2.61474787428664e-18 7.917387328077e-20 -0.606971739860148 ENSG00000171680 PLEKHG5
ENST00000377728 1.01669101109166e-18 3.00469861061468e-20 -0.607128620838414 ENSG00000171680 PLEKHG5
ENST00000377732 5.09473272966586e-20 1.38165931383208e-21 -0.629867767315903 ENSG00000171680 PLEKHG5
ENST00000400915 4.85077095045428e-20 1.31377204544655e-21 -0.629019975129715 ENSG00000171680 PLEKHG5
ENST00000377740 6.49784052314132e-20 1.7774361969131e-21 -0.625901391607178 ENSG00000171680 PLEKHG5
ENST00000377737 6.49784052314132e-20 1.7774361969131e-21 -0.625901391607178 ENSG00000171680 PLEKHG5
ENST00000535355 7.2683087845392e-19 2.12477359086786e-20 -0.610682918776737 ENSG00000171680 PLEKHG5
ENST00000537245 1.6228785214586e-19 4.56055548631117e-21 -0.632883876980208 ENSG00000171680 PLEKHG5
ENST00000544978 4.48053786206541e-20 1.20775833750742e-21 -0.635262802451012 ENSG00000171680 PLEKHG5
ENST00000377705 0.79683706674694 0.626035499970734 0.0252219798502867 ENSG00000162408 NOL9
ENST00000464383 0.86567006146688 0.736342131987847 -0.0329361347346684 ENSG00000162408 NOL9
ENST00000462798 0.660193045728786 0.446947261529721 -0.106034052630688 ENSG00000162408 NOL9
ENST00000456162 0.91445879586132 0.822921638873846 0.0390982697992759 ENSG00000229519 RP11-58A11.2
ENST00000460777 0.429631976367217 0.224114481732047 0.174395161392663 ENSG00000162408 NOL9
ENST00000464665 0.655129572716196 0.441057159770916 0.0879991600326969 ENSG00000162408 NOL9
ENST00000319084 0.651845217039965 0.437389114991391 0.0888438618342672 ENSG00000204859 ZBTB48
ENST00000435905 0.607296978887382 0.387337016684702 0.0997605110618712 ENSG00000204859 ZBTB48
ENST00000377674 0.95472385467998 0.900107044799825 0.00912526516166649 ENSG00000204859 ZBTB48
ENST00000488936 0.974293188588657 0.942399286002571 0.00550460727992451 ENSG00000204859 ZBTB48
ENST00000482360 0.680123051037823 0.470330093960628 0.0819703405700868 ENSG00000204859 ZBTB48
ENST00000498342 0.490125475713818 0.274751454479619 0.149192388434122 ENSG00000204859 ZBTB48
ENST00000466813 0.784298096944401 0.607917477194484 0.0765878014291745 ENSG00000204859 ZBTB48
ENST00000466941 0.946677131886548 0.883848335689593 -0.0257300314780642 ENSG00000204859 ZBTB48
ENST00000377658 0.0988537445394002 0.0299994974620067 -0.117138400223076 ENSG00000162413 KLHL21
ENST00000377663 0.0965947469877897 0.0291056219623255 -0.117128709477199 ENSG00000162413 KLHL21
ENST00000467612 0.429929799465484 0.224360302777196 -0.0816748960523706 ENSG00000162413 KLHL21
ENST00000496707 0.350025848103205 0.165096191320401 -0.103818953020008 ENSG00000162413 KLHL21
ENST00000463043 0.632294633513379 0.414877812702187 -0.0603006915765679 ENSG00000162413 KLHL21
ENST00000377648 0.66098941433823 0.447938067982774 -0.0485576665662979 ENSG00000116273 PHF13
ENST00000495385 0.8775888808462 0.756454255055258 -0.0229835845877265 ENSG00000116273 PHF13
ENST00000054650 0.0384043320825437 0.00925979318787162 -0.289921749658049 ENSG00000041988 THAP3
ENST00000484676 0.426238716392722 0.221368650458243 -0.195662559152232 ENSG00000041988 THAP3
ENST00000307896 0.0223295871121737 0.0048530971092826 -0.315910907814656 ENSG00000041988 THAP3
ENST00000377627 0.280372994787279 0.120626980436442 -0.110730379762274 ENSG00000041988 THAP3
ENST00000484669 0.0209894309682419 0.0045158128012391 -0.321300919091334 ENSG00000041988 THAP3
ENST00000487819 0.0689126040931466 0.0190104412003273 -0.280029561070863 ENSG00000041988 THAP3
ENST00000472925 0.0997540791063949 0.030338049241789 -0.256082090620786 ENSG00000041988 THAP3
ENST00000480647 0.280538425186251 0.120747654385746 -0.235288248910994 ENSG00000041988 THAP3
ENST00000465508 0.83044117842523 0.678539424541171 0.0301095856179533 ENSG00000007923 DNAJC11
ENST00000349363 0.366151798802309 0.176323110514424 0.0774177370067607 ENSG00000007923 DNAJC11
ENST00000451196 0.366151798802309 0.176323110514424 0.0774177370067607 ENSG00000007923 DNAJC11
ENST00000377577 0.323816757448864 0.147981010879052 0.077132422968389 ENSG00000007923 DNAJC11
ENST00000294401 0.285012730421612 0.123576521182305 0.0829305905601752 ENSG00000007923 DNAJC11
ENST00000542246 0.315456834973663 0.142663312716089 0.0871269901132107 ENSG00000007923 DNAJC11
ENST00000377573 0.256071351608818 0.106050248776823 0.0899839393621226 ENSG00000007923 DNAJC11
ENST00000472414 0.838249947746305 0.691335596069731 0.0330828727317815 ENSG00000007923 DNAJC11
ENST00000426784 0.167085896338592 0.0593655036062151 0.110937526995886 ENSG00000007923 DNAJC11
ENST00000473993 0.187984595837158 0.0695512229128027 0.108483013296607 ENSG00000007923 DNAJC11
ENST00000469318 0.133439947190042 0.0441475460558984 0.172702304383373 ENSG00000007923 DNAJC11
ENST00000485073 0.236933578050273 0.0950955489039841 0.121079301162898 ENSG00000007923 DNAJC11
ENST00000460594 0.264480855186923 0.111157638090733 0.116608561563017 ENSG00000007923 DNAJC11
ENST00000465911 0.413589011475066 0.21167619309344 0.104129952402068 ENSG00000007923 DNAJC11
ENST00000303635 0.138992983425458 0.0466188936720834 0.206582819617018 ENSG00000171735 CAMTA1
ENST00000490738 0.173464089063769 0.0624626293803615 0.187645987003183 ENSG00000171735 CAMTA1
ENST00000476163 0.115403636152168 0.0365366811332641 0.200984111886723 ENSG00000171735 CAMTA1
ENST00000473578 0.173682732559054 0.0625512507601286 0.187632658974862 ENSG00000171735 CAMTA1
ENST00000557126 0.121330531514542 0.0389865768678267 0.200524073666401 ENSG00000171735 CAMTA1
ENST00000467404 0.170352994549663 0.0609848086848353 0.189175465465922 ENSG00000171735 CAMTA1
ENST00000439411 0.135985163614761 0.0452441775417807 0.207621966984772 ENSG00000171735 CAMTA1
ENST00000461311 0.114472328252922 0.0361603491745779 0.204155754293147 ENSG00000171735 CAMTA1
ENST00000486138 0.252155895989238 0.103699987205995 0.165816729211129 ENSG00000171735 CAMTA1
ENST00000482934 0.164650921270213 0.0582214283355515 0.190381738918345 ENSG00000171735 CAMTA1
ENST00000470648 0.337265025645489 0.156462169788683 0.158244628621966 ENSG00000171735 CAMTA1
ENST00000461580 0.354008633111329 0.16771240584816 0.154357737352044 ENSG00000171735 CAMTA1
ENST00000472283 0.75448244497144 0.565837667090368 0.078169346800822 ENSG00000171735 CAMTA1
ENST00000467267 0.16447847755438 0.0581288411207381 0.255540393581281 ENSG00000171735 CAMTA1
ENST00000054666 0.0716078081462152 0.0199615434232551 0.0931773681971138 ENSG00000049245 VAMP3
ENST00000470357 0.0668198515601533 0.0182790217955595 0.108612881233456 ENSG00000049245 VAMP3
ENST00000602406 0.030065312229552 0.00690973930703343 0.48462333984262 ENSG00000269925 RP3-467L1.6
ENST00000487194 0.469223458781851 0.25672227868111 0.0660668666822909 ENSG00000049245 VAMP3
ENST00000377541 0.759394672945864 0.572835147413417 0.0959378566449237 ENSG00000049246 PER3
ENST00000377532 0.915647239384445 0.825073179410599 -0.0274142996720973 ENSG00000049246 PER3
ENST00000361923 0.914694607498213 0.823374893890341 -0.027614811752024 ENSG00000049246 PER3
ENST00000473653 0.613602316494494 0.394011313407205 0.147578578559233 ENSG00000049246 PER3
ENST00000602883 0.572749552599445 0.352146411295813 0.127459998269257 ENSG00000049246 PER3
ENST00000463106 0.76580444675413 0.581955848075888 -0.0988314166853584 ENSG00000049246 PER3
ENST00000451646 0.896786730341214 0.790907297668641 -0.0429829194843015 ENSG00000236266 RP3-467L1.4
ENST00000494684 0.423326187626128 0.219135860168768 -0.220651038228366 ENSG00000049246 PER3
ENST00000377516 0.948524074221686 0.887601433814079 0.0235586061997327 ENSG00000049247 UTS2
ENST00000377507 0.0138582425358107 0.00277243764475404 -0.517943049553292 ENSG00000049249 TNFRSF9
ENST00000493373 0.850569011175967 0.711011275560498 0.0161755924904672 ENSG00000116288 PARK7
ENST00000460192 0.96093830944616 0.913695082858185 -0.00500336916631309 ENSG00000116288 PARK7
ENST00000338639 0.838238034367191 0.691258493199838 0.0173972015653224 ENSG00000116288 PARK7
ENST00000493678 0.841910761171603 0.696690293697253 0.0170598149857134 ENSG00000116288 PARK7
ENST00000377493 0.838238034367191 0.691251765053475 0.0173977636133654 ENSG00000116288 PARK7
ENST00000465354 0.969897619312886 0.933577373208501 -0.00385247904602552 ENSG00000116288 PARK7
ENST00000377491 0.843524427757447 0.699286493897264 0.0169960719167099 ENSG00000116288 PARK7
ENST00000377488 0.843167158947702 0.698684233582858 0.0170446733986014 ENSG00000116288 PARK7
ENST00000497113 0.962067099648323 0.91640511777048 -0.00486234062363568 ENSG00000116288 PARK7
ENST00000469225 0.775947230278968 0.596310433038084 0.0242655548618922 ENSG00000116288 PARK7
ENST00000474874 2.60601198916517e-117 3.13485675969046e-120 2.00255674304096 ENSG00000116285 ERRFI1
ENST00000377482 3.75557862728024e-114 4.73156393357964e-117 2.01621833414812 ENSG00000116285 ERRFI1
ENST00000467067 1.42149357244533e-111 1.87185074313037e-114 2.0246100605289 ENSG00000116285 ERRFI1
ENST00000469499 6.51020438345672e-104 1.03799970239469e-106 2.01163122442476 ENSG00000116285 ERRFI1
ENST00000487559 1.56915949233843e-102 2.60242125215214e-105 2.02027465059409 ENSG00000116285 ERRFI1
ENST00000445300 2.62711483126348e-08 1.79722404749614e-09 1.05631422815343 ENSG00000238290 RP11-431K24.1
ENST00000471889 7.38990283111135e-07 5.96231394338723e-08 0.872467828745924 ENSG00000162426 SLC45A1
ENST00000377479 7.38990283111135e-07 5.96231394338723e-08 0.872467828745924 ENSG00000162426 SLC45A1
ENST00000289877 3.35796443106516e-06 2.96191154030603e-07 0.833751209687934 ENSG00000162426 SLC45A1
ENST00000497660 1.70829963070756e-05 1.68398046734067e-06 0.815742866600099 ENSG00000162426 SLC45A1
ENST00000481265 0.0109428412405528 0.00210242131657059 0.544035468052574 ENSG00000162426 SLC45A1
ENST00000337907 0.000663823839382217 9.00927407324417e-05 -0.2406310185564 ENSG00000142599 RERE
ENST00000377464 0.651024129862175 0.436370134962355 0.0385056615138814 ENSG00000142599 RERE
ENST00000467350 0.0196705056910189 0.00418831990633462 0.187733656676736 ENSG00000142599 RERE
ENST00000400907 0.000432846863031715 5.6351121964909e-05 -0.25478516467165 ENSG00000142599 RERE
ENST00000476556 3.9085148739104e-08 2.72613974300292e-09 0.305824031989244 ENSG00000142599 RERE
ENST00000400908 7.86571067646299e-05 8.73184025269534e-06 -0.297673206379325 ENSG00000142599 RERE
ENST00000505225 0.000277222287848235 3.4658212426268e-05 0.311363070937218 ENSG00000142599 RERE
ENST00000464367 0.041905131481084 0.0102980615302472 0.31700825182824 ENSG00000142599 RERE
ENST00000488215 1.17783997784211e-06 9.76377278236827e-08 0.329906123192958 ENSG00000142599 RERE
ENST00000460659 0.000139084383690127 1.62438363412883e-05 0.308804211030317 ENSG00000142599 RERE
ENST00000492766 9.00813539951499e-05 1.01045772482708e-05 0.313818410134289 ENSG00000142599 RERE
ENST00000465125 3.23895930341014e-05 3.35489702809133e-06 0.319362976132092 ENSG00000142599 RERE
ENST00000464972 1.28437115684421e-19 3.58095367738541e-21 -0.767381169925375 ENSG00000142599 RERE
ENST00000449895 1.56578462919468e-05 1.53234912568849e-06 -0.706948966335007 ENSG00000232912 RP5-1115A15.1
ENST00000444276 0.0106367060248323 0.00203497319763287 -0.5461395330655 ENSG00000232912 RP5-1115A15.1
ENST00000480342 1.23648455633043e-16 4.158287554861e-18 -0.771540780977896 ENSG00000142599 RERE
ENST00000507012 1.54975662118707e-13 6.56510935557297e-15 -0.813661308794232 ENSG00000142599 RERE
ENST00000469251 5.43438071351370e-11 2.87415156433136e-12 -0.764863074432637 ENSG00000142599 RERE
ENST00000514428 1.26496553189332e-14 4.94227048513234e-16 -0.843178592233797 ENSG00000142599 RERE
ENST00000468247 5.36906587668074e-22 1.30166121261119e-23 -0.921356974389155 ENSG00000142599 RERE
ENST00000437586 0.962067099648323 0.916415977394374 -0.0170213836156768 ENSG00000234619 RPL7P11
ENST00000428803 0.562129499620951 0.34155498950917 -0.165946521397092 ENSG00000224315 RPL7P7
ENST00000445254 0.70406617062461 0.499490191646811 0.11247796970896 ENSG00000226545 RP4-633I8.3
ENST00000433876 0.761437967705051 0.575821713022431 0.0956166038101786 ENSG00000228423 RP4-633I8.4
ENST00000234590 0.721863944515886 0.522024422884052 0.023637202894562 ENSG00000074800 ENO1
ENST00000464920 0.760825462291849 0.574951167778423 0.0219329598148812 ENSG00000074800 ENO1
ENST00000497492 0.851850909642961 0.713277340784108 0.0144564620838779 ENSG00000074800 ENO1
ENST00000486051 0.634920986707361 0.417871017110988 0.0325362066113895 ENSG00000074800 ENO1
ENST00000492343 0.689240814541216 0.481307996782808 0.0295230597511104 ENSG00000074800 ENO1
ENST00000489867 0.724842873430947 0.526371411724479 0.0317942308725332 ENSG00000074800 ENO1
ENST00000414948 0.863264476512546 0.732069659528993 0.0533751675234717 ENSG00000236269 ENO1-IT1
ENST00000442636 0.938639421102086 0.868995890212347 0.028171184548809 ENSG00000230679 ENO1-AS1
ENST00000377424 0.898007323612295 0.79276071468299 0.0433831850709653 ENSG00000142583 SLC2A5
ENST00000536305 0.998859902121759 0.99758013286856 0.000451032281243473 ENSG00000142583 SLC2A5
ENST00000535586 0.871630020143043 0.746292489593326 -0.0516131806669444 ENSG00000142583 SLC2A5
ENST00000377414 0.993823777688854 0.986721499428483 -0.00241050552710016 ENSG00000142583 SLC2A5
ENST00000484798 0.99160934420255 0.981294168835531 -0.00336693941293406 ENSG00000142583 SLC2A5
ENST00000474145 0.992705058541881 0.984360089689023 -0.00282118158491284 ENSG00000142583 SLC2A5
ENST00000479813 0.992705058541881 0.984360089689023 -0.00282118158491284 ENSG00000142583 SLC2A5
ENST00000486632 0.85441897852602 0.717635312457057 0.0555020021978114 ENSG00000142583 SLC2A5
ENST00000487835 0.82072835679133 0.662879543246097 0.0664893352803596 ENSG00000142583 SLC2A5
ENST00000464985 0.806467839545839 0.640668062980941 0.0705824121146588 ENSG00000142583 SLC2A5
ENST00000377411 0.838246216506469 0.691298153947372 0.0446417103490434 ENSG00000180758 GPR157
ENST00000414642 0.22572261238476 0.0888918099704274 0.245965905596757 ENSG00000180758 GPR157
ENST00000465853 0.657749332850166 0.444215138445961 0.131385016833394 ENSG00000180758 GPR157
ENST00000466131 0.298556577379372 0.131850268965234 0.249437163054923 ENSG00000180758 GPR157
ENST00000385130 0.73088144162349 0.534403708347872 0.0956934544448537 ENSG00000207865 MIR34A
ENST00000437157 0.0652295239800348 0.0177042279086249 -0.365146739100958 ENSG00000228526 RP3-510D11.1
ENST00000412639 0.112228277786158 0.0352861432422536 -0.32208108198807 ENSG00000234546 RP3-510D11.2
ENST00000377403 0.29590100531661 0.130233234954964 0.0648724462612265 ENSG00000049239 H6PD
ENST00000602477 0.33978429123325 0.158198380593401 0.0752293491690857 ENSG00000049239 H6PD
ENST00000495451 0.766421078872451 0.582810991299417 -0.0284896618541596 ENSG00000049239 H6PD
ENST00000328089 1.88078470999739e-22 4.46065531618713e-24 0.903706296002755 ENSG00000171621 SPSB1
ENST00000450402 3.0011093170194e-19 8.5916874318827e-21 0.891932066680363 ENSG00000171621 SPSB1
ENST00000357898 3.48552494683017e-16 1.20972450998248e-17 0.867471891690274 ENSG00000171621 SPSB1
ENST00000377399 1.38462595225285e-13 5.84541000983104e-15 0.840987883460861 ENSG00000171621 SPSB1
ENST00000302692 0.000124479346454534 1.4399874286989e-05 0.334439541186046 ENSG00000171612 SLC25A33
ENST00000435277 0.398548675243291 0.200292765797404 0.215045695906752 ENSG00000231181 RP13-15M17.1
ENST00000377376 0.961920034947619 0.91584044326709 0.01052671319428 ENSG00000188807 TMEM201
ENST00000340381 0.923210519776287 0.839563664439734 0.0201942072930748 ENSG00000188807 TMEM201
ENST00000340305 0.784278913004117 0.607890125089027 -0.057297820494451 ENSG00000188807 TMEM201
ENST00000416541 0.983346981825494 0.962983372548266 -0.00463528638771565 ENSG00000188807 TMEM201
ENST00000510900 0.300490666118132 0.133055849657731 -0.26938856721267 ENSG00000188807 TMEM201
ENST00000508400 0.147768438815943 0.0505260753487748 0.34148971436643 ENSG00000188807 TMEM201
ENST00000536656 0.137897175614421 0.046138477022788 -0.171013236438866 ENSG00000171608 PIK3CD
ENST00000377346 0.00692553343360393 0.00124313546963217 -0.334182650503524 ENSG00000171608 PIK3CD
ENST00000415330 0.910938329539924 0.817247502970544 -0.0396447595408943 ENSG00000231789 RP11-558F24.4
ENST00000484851 0.0549334197607366 0.0143173328917299 -0.438959845660773 ENSG00000171608 PIK3CD
ENST00000361110 0.0227404497873593 0.00495825651566937 -0.315241932211672 ENSG00000171608 PIK3CD
ENST00000481137 0.410551278152696 0.209369670827931 -0.225120771486377 ENSG00000171608 PIK3CD
ENST00000479223 0.15301018464442 0.0528259703791461 -0.346774926934256 ENSG00000171608 PIK3CD
ENST00000543390 0.29006322659418 0.126664452191091 -0.238587658902945 ENSG00000171608 PIK3CD
ENST00000377298 0.00389142813091374 0.000642117495414922 0.156984426513814 ENSG00000171603 CLSTN1
ENST00000377288 0.00389142813091374 0.000642117495414922 0.156984426513814 ENSG00000171603 CLSTN1
ENST00000477264 0.295212458675177 0.129763317146178 0.0904624606726079 ENSG00000171603 CLSTN1
ENST00000435891 0.0192922594901624 0.00409244727258751 0.137677913189984 ENSG00000171603 CLSTN1
ENST00000361311 0.00386729870588069 0.00063750281678049 0.156996923572874 ENSG00000171603 CLSTN1
ENST00000464286 0.0277121786597608 0.00626260915558934 0.165663772888234 ENSG00000171603 CLSTN1
ENST00000377263 0.010449169928764 0.00199351627589623 -0.195459221704071 ENSG00000178585 CTNNBIP1
ENST00000454104 0.553824144426352 0.333705754672785 -0.102277509348544 ENSG00000223989 RP11-84A14.5
ENST00000537447 0.112476161577217 0.0353864783380524 -0.165722212329368 ENSG00000178585 CTNNBIP1
ENST00000400904 0.00779582283926197 0.00142254761411716 -0.215074212801872 ENSG00000178585 CTNNBIP1
ENST00000377258 0.0500759311809702 0.0127661723338147 -0.198938577581341 ENSG00000178585 CTNNBIP1
ENST00000377256 0.0750918749996747 0.0211800885382384 -0.226325906350063 ENSG00000178585 CTNNBIP1
ENST00000488540 0.21594981405614 0.0837914176370438 -0.0988153520100957 ENSG00000162441 LZIC
ENST00000377223 0.305646387068832 0.136323915373025 -0.0855932659878448 ENSG00000162441 LZIC
ENST00000400903 0.204755179912559 0.0779544066673657 -0.11082959855916 ENSG00000162441 LZIC
ENST00000541052 0.301412371027132 0.133613493080132 -0.0960174254325658 ENSG00000162441 LZIC
ENST00000377213 0.408768626453105 0.207945654238572 -0.0821419112775308 ENSG00000162441 LZIC
ENST00000471853 0.680234744739083 0.470542906706766 -0.0871751213396363 ENSG00000162441 LZIC
ENST00000445884 0.00325572847904958 0.000525727498581528 0.488922014177259 ENSG00000228150 RP11-84A14.4
ENST00000403197 0.203885263053082 0.0774906221509173 0.152470262030533 ENSG00000173614 NMNAT1
ENST00000377205 0.364290905155427 0.174939498948082 0.0867336158610176 ENSG00000173614 NMNAT1
ENST00000462686 0.280057839737006 0.120431084430511 0.118074020385358 ENSG00000173614 NMNAT1
ENST00000492735 0.080794413643439 0.0232510549122316 0.225660474271717 ENSG00000173614 NMNAT1
ENST00000496751 0.989959497160303 0.977423815293635 -0.00220589377936184 ENSG00000173614 NMNAT1
ENST00000413148 0.903205786380454 0.802646264759002 -0.0261985670090574 ENSG00000241326 RP11-807G9.2
ENST00000253251 0.751693402684115 0.561911683714686 0.0283522446754736 ENSG00000130939 UBE4B
ENST00000377157 0.873785883686503 0.74973931330548 0.0162333996032275 ENSG00000130939 UBE4B
ENST00000377153 0.931344213446124 0.855253609973032 0.0173861135425134 ENSG00000130939 UBE4B
ENST00000343090 0.762049215349314 0.576795696580539 0.0289697685215988 ENSG00000130939 UBE4B
ENST00000416729 0.642087674165938 0.426216600681137 -0.112753894591983 ENSG00000233623 PGAM1P11
ENST00000462658 0.993730222880214 0.98645163940561 -0.00199156511354355 ENSG00000130939 UBE4B
ENST00000475795 0.973084901050583 0.940122334005955 0.00570608689048741 ENSG00000130939 UBE4B
ENST00000470736 0.912718045467779 0.820088435586082 -0.0172018486125579 ENSG00000130939 UBE4B
ENST00000466379 0.973883943384686 0.941643591622889 0.00557764108439587 ENSG00000130939 UBE4B
ENST00000488228 0.971847021902554 0.937807808072207 0.00695657295728947 ENSG00000130939 UBE4B
ENST00000487244 0.814848806001883 0.653332564441989 -0.0420281070079639 ENSG00000130939 UBE4B
ENST00000465408 0.536299436082479 0.31667656014562 -0.126701089699356 ENSG00000130939 UBE4B
ENST00000377093 0.22378460999743 0.087850870599888 -0.0792054296013947 ENSG00000054523 KIF1B
ENST00000263934 0.257039291395276 0.106639562518792 -0.069251153342907 ENSG00000054523 KIF1B
ENST00000377086 0.253577212334575 0.104511931993799 -0.0667473631357874 ENSG00000054523 KIF1B
ENST00000377083 0.273814190362436 0.11672136260535 -0.0756613336338294 ENSG00000054523 KIF1B
ENST00000377081 0.266438360256748 0.112274306822975 -0.067306726406942 ENSG00000054523 KIF1B
ENST00000495136 0.617105005777118 0.397979798871307 -0.114904753880051 ENSG00000054523 KIF1B
ENST00000497835 0.442105930624017 0.233999657726676 -0.123824601443177 ENSG00000054523 KIF1B
ENST00000584329 0.542974729200527 0.323183784116146 -0.154498111124622 ENSG00000264501 RN7SL731P
ENST00000465635 0.7629561380179 0.577934043500606 0.065740906974476 ENSG00000054523 KIF1B
ENST00000483340 0.685019328571467 0.476266160985659 0.0841075766725383 ENSG00000054523 KIF1B
ENST00000470616 0.175737133954095 0.0635513210231176 -0.295665402825419 ENSG00000054523 KIF1B
ENST00000491493 0.197658531024897 0.074296759245233 -0.105155767934579 ENSG00000142657 PGD
ENST00000487775 0.605786262801157 0.385703292828046 -0.0784833694329188 ENSG00000142657 PGD
ENST00000541529 0.237549419370582 0.0954346359194966 -0.0802669156146186 ENSG00000142657 PGD
ENST00000477958 0.302618858903892 0.134417571728803 -0.0931178327674715 ENSG00000142657 PGD
ENST00000270776 0.21350682454434 0.0825072105804773 -0.0841893285773035 ENSG00000142657 PGD
ENST00000483936 0.21922250951309 0.0854891834489961 -0.0888550791159499 ENSG00000142657 PGD
ENST00000538557 0.256783715264164 0.10648418013791 -0.0782621310867217 ENSG00000142657 PGD
ENST00000465632 0.262442221343809 0.109873045289905 -0.101101283433061 ENSG00000142657 PGD
ENST00000460189 0.183462709633792 0.0673127541517791 -0.101605668374613 ENSG00000142657 PGD
ENST00000493288 0.212926498397953 0.0821863849998278 -0.117383710566174 ENSG00000142657 PGD
ENST00000498356 0.825309645835182 0.670175635391624 -0.023459577326086 ENSG00000142657 PGD
ENST00000496718 0.661309115264218 0.44827710850564 -0.0465132002653813 ENSG00000142657 PGD
ENST00000400900 0.0740773715446361 0.0208169594176257 -0.214319125977848 ENSG00000251503 APITD1-CORT
ENST00000602296 0.0740773715446361 0.0208169594176257 -0.214319125977848 ENSG00000175279 APITD1
ENST00000602787 0.0740773715446361 0.0208169594176257 -0.214319125977848 ENSG00000175279 APITD1
ENST00000470413 0.0538708747211289 0.0139775153059619 -0.22859111499512 ENSG00000251503 APITD1-CORT
ENST00000309048 0.0232184081760601 0.00508097900893155 -0.269878971749081 ENSG00000175279 APITD1
ENST00000602486 0.47824786652102 0.264328198359248 -0.159972373191352 ENSG00000175279 APITD1
ENST00000477755 0.0275472391206869 0.00621813758010791 -0.274178857043536 ENSG00000175279 APITD1
ENST00000462462 0.0171883291986181 0.00356759683558761 -0.317146784321937 ENSG00000175279 APITD1
ENST00000465026 0.0831752967130865 0.0241243419737215 -0.233552094429417 ENSG00000251503 APITD1-CORT
ENST00000602446 0.165442492657314 0.0585778768044185 -0.210382228839349 ENSG00000251503 APITD1-CORT
ENST00000464507 0.0429614063784748 0.0106187973271588 -0.340644365445113 ENSG00000175279 APITD1
ENST00000377049 0.386911302999355 0.191395649687139 0.234583856913743 ENSG00000241563 CORT
ENST00000320498 0.385027644366764 0.190077424035172 0.235308057699309 ENSG00000241563 CORT
ENST00000377038 0.184827227268992 0.0680252077756265 0.0816100204731351 ENSG00000160049 DFFA
ENST00000424487 0.962393698505519 0.917682020306746 0.011672468788772 ENSG00000203469 RP5-1113E3.3
ENST00000476658 0.509462345301424 0.291807663970882 0.0574183683657302 ENSG00000160049 DFFA
ENST00000377036 0.642649249006457 0.426818090092146 0.0444126999168028 ENSG00000160049 DFFA
ENST00000472851 0.601793032007274 0.381449418431335 0.0630395815568438 ENSG00000142655 PEX14
ENST00000356607 0.07837413763476 0.0223675069290747 0.119954963537188 ENSG00000142655 PEX14
ENST00000538836 0.0682136282379301 0.0187637245587217 0.123886891990037 ENSG00000142655 PEX14
ENST00000491661 0.0283542045391499 0.00643806022232668 0.154604117473503 ENSG00000142655 PEX14
ENST00000492696 0.470598139783984 0.257949104988868 -0.192423679075693 ENSG00000142655 PEX14
ENST00000377022 0.663900421554303 0.45106856742972 -0.130732097681174 ENSG00000130940 CASZ1
ENST00000606802 0.485423782192474 0.270560959958585 -0.140305675082055 ENSG00000272078 RP4-734G22.3
ENST00000344008 0.810901385403512 0.647151137671306 -0.0779336520495812 ENSG00000130940 CASZ1
ENST00000496432 0.967079825468088 0.927739141199159 -0.0144870579073466 ENSG00000130940 CASZ1
ENST00000478728 0.86737865284414 0.73909008406737 -0.0487828729428295 ENSG00000130940 CASZ1
ENST00000473118 0.810655825979616 0.646837283376957 0.030573617045623 ENSG00000120948 TARDBP
ENST00000240185 0.928574501693191 0.850051902318332 0.0102445929218998 ENSG00000120948 TARDBP
ENST00000476201 0.815133106976459 0.654009565224475 0.0313295702104126 ENSG00000120948 TARDBP
ENST00000472476 0.794951726335069 0.623551386303844 0.0318662252786331 ENSG00000120948 TARDBP
ENST00000439080 0.79259505543502 0.619983208925732 0.0294429446289825 ENSG00000120948 TARDBP
ENST00000473869 0.91700416967188 0.827683259404084 0.0117281524198384 ENSG00000120948 TARDBP
ENST00000315091 0.922262695483518 0.837533054878577 0.0111272068916449 ENSG00000120948 TARDBP
ENST00000477447 0.992131001435732 0.982810318008336 -0.00130226743556695 ENSG00000120948 TARDBP
ENST00000496840 0.958320056207031 0.908060947557779 -0.00711196910740198 ENSG00000120948 TARDBP
ENST00000480464 0.629904873949031 0.412197840996728 0.0945295332550732 ENSG00000120948 TARDBP
ENST00000400897 0.0270546232337003 0.00608107973858488 0.325625060643623 ENSG00000009724 MASP2
ENST00000607145 0.448308274057702 0.239065835830699 0.209493749270069 ENSG00000271895 RP4-635E18.8
ENST00000475189 0.786709231692843 0.611277716545424 -0.0425246165471351 ENSG00000116649 SRM
ENST00000376957 0.485550644769183 0.270662774535225 -0.0587869837439548 ENSG00000116649 SRM
ENST00000490101 0.796456476682309 0.625546145813442 -0.0367150340484854 ENSG00000116649 SRM
ENST00000465788 0.63614445354859 0.419441476411937 -0.0415355945172769 ENSG00000116649 SRM
ENST00000459997 0.464542613061237 0.252788687938868 -0.059128246523563 ENSG00000116649 SRM
ENST00000487300 0.591928999815359 0.371441872693588 -0.0512672682877837 ENSG00000116649 SRM
ENST00000304457 0.615753820655249 0.396337009710391 0.0451095098359941 ENSG00000171824 EXOSC10
ENST00000376936 0.615753820655249 0.396337009710391 0.0451095098359941 ENSG00000171824 EXOSC10
ENST00000474216 0.512626663950906 0.294597045821086 0.0682673199822888 ENSG00000171824 EXOSC10
ENST00000544779 0.615936910674023 0.396511852361516 0.0451121745612625 ENSG00000171824 EXOSC10
ENST00000490565 0.816355502041903 0.655884920973063 -0.0631053450791939 ENSG00000171824 EXOSC10
ENST00000452378 0.910282450165071 0.815798482280103 -0.0221178744362897 ENSG00000226849 RP4-635E18.7
ENST00000469634 0.821404237651802 0.664067088565675 -0.0452029483102999 ENSG00000171824 EXOSC10
ENST00000478271 0.86744272825401 0.739424825051806 -0.0352098672308641 ENSG00000171824 EXOSC10
ENST00000470611 0.23614126199014 0.0946481205969447 0.145933004747216 ENSG00000171824 EXOSC10
ENST00000498576 0.525762959133758 0.306636052991332 0.116939272695891 ENSG00000171824 EXOSC10
ENST00000472078 0.75722037973709 0.569634876859709 0.0710466195305756 ENSG00000171824 EXOSC10
ENST00000485606 0.274816989682292 0.117340536287864 0.181626725231828 ENSG00000171824 EXOSC10
ENST00000460196 0.654414773298511 0.440237270482296 0.0705222004980205 ENSG00000171824 EXOSC10
ENST00000447600 0.899265597056961 0.794942849805941 0.0449639849383353 ENSG00000230337 RP4-635E18.6
ENST00000435388 0.898699997203474 0.793882855648824 0.0451953848483736 ENSG00000230337 RP4-635E18.6
ENST00000376838 0.621450389335527 0.402775657755791 0.0552207688189263 ENSG00000198793 MTOR
ENST00000361445 0.535430027978062 0.315880468424128 0.044233304573123 ENSG00000198793 MTOR
ENST00000473471 0.919994156861574 0.832977896380585 -0.0218360500302496 ENSG00000198793 MTOR
ENST00000490931 0.841845195578474 0.696558804263554 -0.0389920166742999 ENSG00000198793 MTOR
ENST00000455339 0.944514032615438 0.87979162203875 0.0161570621233959 ENSG00000198793 MTOR
ENST00000495435 0.851080714072064 0.711881250423777 0.0400925219194876 ENSG00000198793 MTOR
ENST00000476768 0.759049557712788 0.572246440191636 -0.0855605009864313 ENSG00000198793 MTOR
ENST00000445982 0.892735552856743 0.783548947806405 -0.0366745142213298 ENSG00000225602 MTOR-AS1
ENST00000420480 0.973851701320512 0.941528614387225 -0.00978101983475164 ENSG00000225602 MTOR-AS1
ENST00000376819 0.389703855818933 0.193506591087826 0.226716107489425 ENSG00000171819 ANGPTL7
ENST00000476934 0.018285227544014 0.00384043141249357 0.473771124976874 ENSG00000171819 ANGPTL7
ENST00000376810 0.223480379161923 0.0877155318367623 0.134968196005654 ENSG00000120942 UBIAD1
ENST00000376804 0.153375354194784 0.0529963214038833 0.154773671797641 ENSG00000120942 UBIAD1
ENST00000486588 0.370981222170055 0.179844957636386 0.114974542168857 ENSG00000120942 UBIAD1
ENST00000483738 0.343008940597815 0.160429742171982 0.119721612461856 ENSG00000120942 UBIAD1
ENST00000354287 0.979459350563428 0.953965028217925 0.00832204172677166 ENSG00000116661 FBXO2
ENST00000471501 0.964913664474771 0.922892841736866 0.0157623236933762 ENSG00000116661 FBXO2
ENST00000466919 0.881020759679718 0.762466432241858 0.0492217679559616 ENSG00000116661 FBXO2
ENST00000465901 0.935461835461896 0.863029962402215 0.030017371927241 ENSG00000116661 FBXO2
ENST00000475961 0.979172222086078 0.953225843701464 0.0103075590586584 ENSG00000116661 FBXO2
ENST00000251546 0.779517668865925 0.60120348761214 -0.0634148602569444 ENSG00000132879 FBXO44
ENST00000425796 0.982638597494653 0.960868000940983 -0.00677109138454146 ENSG00000132879 FBXO44
ENST00000376770 0.837725465423036 0.690296261874765 -0.0471599661680737 ENSG00000132879 FBXO44
ENST00000376768 0.946734042636181 0.883918105081285 0.0197019016351676 ENSG00000132879 FBXO44
ENST00000251547 0.837725465423036 0.690296261874765 -0.0471599661680737 ENSG00000132879 FBXO44
ENST00000376760 0.989238670448351 0.975984504539686 -0.00405863277548905 ENSG00000132879 FBXO44
ENST00000376762 0.75722037973709 0.569651461210343 -0.0688945973533373 ENSG00000132879 FBXO44
ENST00000475435 0.883417678126912 0.767087497720137 -0.0385636344921864 ENSG00000132879 FBXO44
ENST00000471895 0.864747232318914 0.734730859643268 -0.0458557167166623 ENSG00000132879 FBXO44
ENST00000376753 0.659428890093402 0.446120142778329 0.114506083073443 ENSG00000116663 FBXO6
ENST00000474239 0.973011001199168 0.939912420697134 0.0122322019204859 ENSG00000116663 FBXO6
ENST00000449067 0.609673949600646 0.389889289827891 0.132746185739021 ENSG00000116663 FBXO6
ENST00000235310 0.604414086052117 0.38430995724215 0.0779363128124587 ENSG00000116670 MAD2L2
ENST00000376692 0.594643519068456 0.374004488802953 0.0798359761901321 ENSG00000116670 MAD2L2
ENST00000376672 0.590797599322806 0.370281943309643 0.0803219861266405 ENSG00000116670 MAD2L2
ENST00000376669 0.542792870926313 0.322998268932385 0.0884621330069457 ENSG00000116670 MAD2L2
ENST00000376667 0.574398960076032 0.353760908396175 0.082615232863397 ENSG00000116670 MAD2L2
ENST00000445656 0.419547590936774 0.216364595761628 0.11570678571158 ENSG00000116670 MAD2L2
ENST00000456915 0.441029072538652 0.233153037557963 0.110920413418324 ENSG00000116670 MAD2L2
ENST00000376664 0.380170430272029 0.186551137394287 0.127512395959922 ENSG00000116670 MAD2L2
ENST00000376655 0.361578895349017 0.173045189036134 0.132780494685703 ENSG00000116670 MAD2L2
ENST00000294485 0.969979769841951 0.933734560543332 -0.012019528058708 ENSG00000162490 DRAXIN
ENST00000376637 6.91228918011936e-05 7.59323502859863e-06 0.417193606735517 ENSG00000177674 AGTRAP
ENST00000476512 2.73036093727997e-05 2.78936372392722e-06 0.443354893711814 ENSG00000177674 AGTRAP
ENST00000400895 4.44057192958896e-05 4.70418051306659e-06 0.436861703832867 ENSG00000177674 AGTRAP
ENST00000494437 0.000385520610037404 4.96904207171849e-05 0.477009167239593 ENSG00000177674 AGTRAP
ENST00000491346 7.18622881666488e-05 7.9156445966182e-06 0.41827344647924 ENSG00000177674 AGTRAP
ENST00000376629 7.3881517857379e-05 8.1559432020079e-06 0.416299166108738 ENSG00000177674 AGTRAP
ENST00000376627 7.23216795963981e-05 7.97242402953532e-06 0.416406700484221 ENSG00000177674 AGTRAP
ENST00000314340 7.33275922143636e-05 8.09166248202206e-06 0.416359021772973 ENSG00000177674 AGTRAP
ENST00000452018 3.72787293051749e-05 3.90061442655044e-06 0.432673509750832 ENSG00000177674 AGTRAP
ENST00000510878 7.36902030255222e-05 8.13272544601553e-06 0.415848267269776 ENSG00000177674 AGTRAP
ENST00000476309 0.00696361403659656 0.00125086314917468 0.336092685548302 ENSG00000177674 AGTRAP
ENST00000514733 0.0183614248513687 0.00386100941674949 0.308456532562114 ENSG00000177674 AGTRAP
ENST00000513739 0.0318511321696202 0.00739860379545438 0.326271820363464 ENSG00000177674 AGTRAP
ENST00000471765 0.00628681074595216 0.00111201684843698 0.373795493554845 ENSG00000177674 AGTRAP
ENST00000433342 0.187833194455757 0.0694778260594195 -0.169104772976207 ENSG00000215910 C1orf167
ENST00000312793 0.187884843003016 0.0695036171664156 -0.169035343963262 ENSG00000215910 C1orf167
ENST00000444493 0.179626684567069 0.0654309600876914 -0.173198583215746 ENSG00000215910 C1orf167
ENST00000449278 0.172415937014984 0.0619724915865703 -0.175631792152971 ENSG00000215910 C1orf167
ENST00000475041 0.141288399488899 0.0476281394504574 -0.260951128290121 ENSG00000215910 C1orf167
ENST00000376592 0.0134428089605586 0.00267492826578278 -0.214453549078638 ENSG00000177000 MTHFR
ENST00000376583 0.0093422108032363 0.0017509413670725 -0.221324319732121 ENSG00000177000 MTHFR
ENST00000376590 0.0384264515887701 0.00926540001117222 -0.190860444822451 ENSG00000177000 MTHFR
ENST00000482358 0.495143527074046 0.279030594220082 -0.12998400245832 ENSG00000215910 C1orf167
ENST00000376585 0.0711396718777443 0.0197969721099885 -0.19426099597955 ENSG00000177000 MTHFR
ENST00000418034 0.89190431105309 0.781962472794735 -0.0364439183993349 ENSG00000177000 MTHFR
ENST00000413656 0.924279236479146 0.841973881267813 -0.0307219089060832 ENSG00000177000 MTHFR
ENST00000423400 0.893580757667366 0.785045900746333 -0.0416131902622879 ENSG00000177000 MTHFR
ENST00000431243 0.893580757667366 0.785045900746333 -0.0416131902622879 ENSG00000177000 MTHFR
ENST00000376486 0.87374732367255 0.749672591611426 0.042384830240139 ENSG00000177000 MTHFR
ENST00000312413 0.981367011156771 0.95821110497213 -0.00272570431577969 ENSG00000011021 CLCN6
ENST00000346436 0.981462915221396 0.958423092498069 -0.00271276919115698 ENSG00000011021 CLCN6
ENST00000376497 0.777043116112858 0.597776918848018 -0.0559794517128615 ENSG00000011021 CLCN6
ENST00000376487 0.969610490456325 0.93312610500406 0.00472518503217791 ENSG00000011021 CLCN6
ENST00000376496 0.776569291259263 0.597227105517284 -0.0299578864226792 ENSG00000011021 CLCN6
ENST00000376491 0.210471633375019 0.0808987700352411 -0.129072989835298 ENSG00000011021 CLCN6
ENST00000376492 0.430985178140745 0.225186611156818 -0.0859848041377528 ENSG00000011021 CLCN6
ENST00000376490 0.210471633375019 0.0808987700352411 -0.129072989835298 ENSG00000011021 CLCN6
ENST00000494028 0.763792531257474 0.579078082371552 0.0605401884605194 ENSG00000011021 CLCN6
ENST00000446542 0.852068069282654 0.713534244753575 -0.0399890350508096 ENSG00000242349 NPPA-AS1
ENST00000400892 0.785779591354825 0.61010480179782 -0.0892775926077691 ENSG00000242349 NPPA-AS1
ENST00000376480 0.929164936075719 0.851071923221506 -0.0335547144849464 ENSG00000175206 NPPA
ENST00000376476 0.761340377589575 0.57569152088493 -0.100093172370313 ENSG00000175206 NPPA
ENST00000376468 0.00345224471723244 0.000561588730640117 -0.612661364762831 ENSG00000120937 NPPB
ENST00000364931 0.778325467519563 0.59956379152516 -0.0760005234184403 ENSG00000201801 RNU5E-4P
ENST00000376572 0.000326077827635313 4.14067082711509e-05 -0.224627520529849 ENSG00000116685 KIAA2013
ENST00000376576 0.0025836880992769 0.000406100082626753 -0.225863115591205 ENSG00000116685 KIAA2013
ENST00000485046 0.809882906430009 0.645504805123652 -0.0280523153159578 ENSG00000083444 PLOD1
ENST00000449038 0.975008684788523 0.943872608795209 0.00451977607533554 ENSG00000083444 PLOD1
ENST00000358133 0.949135676191168 0.888994699684272 0.00905696840047921 ENSG00000083444 PLOD1
ENST00000376369 0.346084526863577 0.162503793747666 -0.0885545715925573 ENSG00000083444 PLOD1
ENST00000429000 0.884325414112736 0.768637498602848 -0.0178988735510179 ENSG00000083444 PLOD1
ENST00000196061 0.345997112630101 0.162450434502859 -0.0888462206308155 ENSG00000083444 PLOD1
ENST00000465920 0.710982310024186 0.508354907536849 -0.0454669138340616 ENSG00000083444 PLOD1
ENST00000491536 0.204456863759932 0.0778056051496862 -0.12291814291635 ENSG00000083444 PLOD1
ENST00000470133 0.415712328650428 0.213229739589142 -0.0977552674366769 ENSG00000083444 PLOD1
ENST00000481933 0.16256461894694 0.0572499614707011 -0.139491988780477 ENSG00000083444 PLOD1
ENST00000444836 0.4070979845752 0.206716989516016 -0.0548432086777683 ENSG00000116688 MFN2
ENST00000490079 0.863255734020549 0.73205610107296 -0.0248630161468991 ENSG00000116688 MFN2
ENST00000235329 0.40756078894289 0.207078825797718 -0.0548403469372578 ENSG00000116688 MFN2
ENST00000484391 0.936531616740195 0.864978464488725 -0.0123281970020149 ENSG00000116688 MFN2
ENST00000497302 0.921498070307671 0.83608498320522 -0.01448047897611 ENSG00000116688 MFN2
ENST00000412236 0.985702440728523 0.9680210444138 0.00270904563459755 ENSG00000116688 MFN2
ENST00000478749 0.0137943851287128 0.00275740421075977 0.264406543278479 ENSG00000116691 MIIP
ENST00000235332 0.0147820096062339 0.00298596804480968 0.254083745807507 ENSG00000116691 MIIP
ENST00000436478 0.0147820096062339 0.00298596804480968 0.254083745807507 ENSG00000116691 MIIP
ENST00000466860 0.120697730677309 0.0387299764870367 0.203724432763867 ENSG00000116691 MIIP
ENST00000498685 0.0839215603797789 0.0243909541848326 0.233457377134314 ENSG00000116691 MIIP
ENST00000365591 0.930807571328893 0.854145289383982 0.0276665025257687 ENSG00000202461 Y_RNA
ENST00000492256 0.177534006276637 0.064403104305099 0.275898230767569 ENSG00000116691 MIIP
ENST00000460823 0.122124779220168 0.039317415930872 0.261101291404461 ENSG00000116691 MIIP
ENST00000478299 0.755523440882063 0.567365891237379 0.0996583851208377 ENSG00000116691 MIIP
ENST00000263932 0.316047827073765 0.143072012475673 -0.234948054297764 ENSG00000120949 TNFRSF8
ENST00000417814 0.366573304498772 0.176656806844748 -0.206255343430598 ENSG00000120949 TNFRSF8
ENST00000514649 0.366573304498772 0.176656806844748 -0.206255343430598 ENSG00000120949 TNFRSF8
ENST00000413146 0.405632344296651 0.205540225303138 -0.168699251971906 ENSG00000120949 TNFRSF8
ENST00000479933 0.405632344296651 0.205540225303138 -0.168699251971906 ENSG00000120949 TNFRSF8
ENST00000536782 0.736776786630214 0.542129000968942 0.0931686492515075 ENSG00000028137 TNFRSF1B
ENST00000376259 0.732079911980951 0.535842743968276 -0.109488539676044 ENSG00000028137 TNFRSF1B
ENST00000492361 0.732079911980951 0.535842743968276 -0.109488539676044 ENSG00000028137 TNFRSF1B
ENST00000356315 2.29809206196668e-06 1.98058927228219e-07 0.195836935782964 ENSG00000048707 VPS13D
ENST00000358136 2.29809206196668e-06 1.98058927228219e-07 0.195836935782964 ENSG00000048707 VPS13D
ENST00000476169 0.0606245850045056 0.0161937419137596 0.343790978426103 ENSG00000048707 VPS13D
ENST00000489961 0.529467688023475 0.310082870205676 0.117054384711905 ENSG00000048707 VPS13D
ENST00000011700 1.3865201190296e-05 1.34694473517802e-06 0.208323940838164 ENSG00000048707 VPS13D
ENST00000460333 0.00483137927964219 0.000824212877750618 0.185702166084264 ENSG00000048707 VPS13D
ENST00000487188 0.121108201739976 0.038895309719608 0.169111975477285 ENSG00000048707 VPS13D
ENST00000469054 0.210729618255205 0.081041430313264 0.236737350872973 ENSG00000048707 VPS13D
ENST00000496628 0.000638186910978605 8.63231597219711e-05 0.205294088874455 ENSG00000048707 VPS13D
ENST00000466732 0.563150242878372 0.342594189382735 -0.147892424938433 ENSG00000048707 VPS13D
ENST00000476045 0.654570525598076 0.440384012316154 0.105851582147953 ENSG00000048707 VPS13D
ENST00000481484 0.780962710007707 0.603170633384597 0.0755733596838726 ENSG00000048707 VPS13D
ENST00000543766 0.00385570820244345 0.000635153070888666 0.229376591941805 ENSG00000048707 VPS13D
ENST00000471923 0.00174303883611939 0.000261908675567516 0.262066907533859 ENSG00000048707 VPS13D
ENST00000543710 0.0235864919281151 0.00517747757542275 0.24732608146785 ENSG00000048707 VPS13D
ENST00000473099 0.0248131834345848 0.00549037383619834 0.375279446992785 ENSG00000048707 VPS13D
ENST00000376223 0.409252387543761 0.208322836093704 -0.189166637735058 ENSG00000162496 DHRS3
ENST00000464917 0.470026567895496 0.257469105171427 -0.173089161930921 ENSG00000162496 DHRS3
ENST00000430996 0.270765788438322 0.114859121131542 -0.214514074922821 ENSG00000162496 DHRS3
ENST00000482265 0.474802647835583 0.261447311812661 -0.175360303712323 ENSG00000162496 DHRS3
ENST00000606790 0.240899584244195 0.0973406477213643 -0.290434353265058 ENSG00000272482 RP11-474O21.5
ENST00000294489 0.660151285503858 0.446890796553807 0.108473922239517 ENSG00000162493 PDPN
ENST00000376057 0.660151285503858 0.446890796553807 0.108473922239517 ENSG00000162493 PDPN
ENST00000376061 0.851309771998244 0.712254631790288 0.0496980897181556 ENSG00000162493 PDPN
ENST00000484063 0.874169903031998 0.750545391440854 -0.0452258838808054 ENSG00000116731 PRDM2
ENST00000376048 9.95317216992642e-05 1.12588662626856e-05 0.197062353510215 ENSG00000116731 PRDM2
ENST00000311066 0.00034050988955838 4.3404164724973e-05 0.18702451139562 ENSG00000116731 PRDM2
ENST00000235372 8.51771192370268e-05 9.51202095316189e-06 0.198868375060839 ENSG00000116731 PRDM2
ENST00000491134 0.000184216643809068 2.20800346295174e-05 0.195484431282587 ENSG00000116731 PRDM2
ENST00000502727 0.000287977453323794 3.61340063149822e-05 0.344694474557928 ENSG00000116731 PRDM2
ENST00000502724 0.000145323733163828 1.70604621757493e-05 0.35952071297539 ENSG00000116731 PRDM2
ENST00000413440 0.000111044546528989 1.2712146357931e-05 0.198179394539596 ENSG00000116731 PRDM2
ENST00000343137 0.000103499079466945 1.17562695575024e-05 0.197703248523421 ENSG00000116731 PRDM2
ENST00000491815 0.000162490456286226 1.92770192534881e-05 0.348452974604064 ENSG00000116731 PRDM2
ENST00000503842 2.86090307006682e-05 2.92952890355052e-06 0.205841148906744 ENSG00000116731 PRDM2
ENST00000407521 0.000203670712081666 2.46625820623055e-05 0.314346079446919 ENSG00000116731 PRDM2
ENST00000505823 3.1715260085118e-05 3.2778530602599e-06 0.205485925866509 ENSG00000116731 PRDM2
ENST00000487453 0.29897147137512 0.132099466763546 0.155155074190182 ENSG00000116731 PRDM2
ENST00000491547 0.955155122826346 0.901132326855258 0.011361611160169 ENSG00000189337 KAZN
ENST00000376030 0.880342086272733 0.761352721362541 -0.0261062197435619 ENSG00000189337 KAZN
ENST00000503743 0.95503345494035 0.900754583307603 0.0114574738149567 ENSG00000189337 KAZN
ENST00000422387 0.868369972189884 0.740980694011878 -0.0286869808759125 ENSG00000189337 KAZN
ENST00000361144 0.930070785277267 0.852752419659529 -0.0161517073639918 ENSG00000189337 KAZN
ENST00000376028 0.700831540905076 0.49535106541628 0.0675442428111786 ENSG00000189337 KAZN
ENST00000400798 0.971967042854461 0.938160997231712 -0.00682761886501661 ENSG00000189337 KAZN
ENST00000400797 0.825538478216065 0.670560444740308 0.0407977031559177 ENSG00000189337 KAZN
ENST00000404665 0.504840767145563 0.287679103817868 -0.17083346983679 ENSG00000175147 TMEM51-AS1
ENST00000310916 0.504840767145563 0.287679103817868 -0.17083346983679 ENSG00000175147 TMEM51-AS1
ENST00000428417 0.000522815156854627 6.93737643539323e-05 -0.534580467520784 ENSG00000171729 TMEM51
ENST00000376014 0.000532126092245823 7.07531881497045e-05 -0.534305400143753 ENSG00000171729 TMEM51
ENST00000451326 0.000460200899595035 6.02824197825285e-05 -0.54741567166512 ENSG00000171729 TMEM51
ENST00000400796 0.000528253792309155 7.01706332982665e-05 -0.535437022001475 ENSG00000171729 TMEM51
ENST00000434578 0.000528253792309155 7.01706332982665e-05 -0.535437022001475 ENSG00000171729 TMEM51
ENST00000376008 0.000518844657988493 6.87988976700665e-05 -0.535713132486946 ENSG00000171729 TMEM51
ENST00000424792 0.0227693314519084 0.00496666070427599 -0.502193922089103 ENSG00000204464 C1orf195
ENST00000376005 0.143045424787031 0.0484297030079773 -0.33742964342986 ENSG00000204464 C1orf195
ENST00000417793 0.37697615805723 0.184186756647195 -0.231119347327847 ENSG00000142621 FHAD1
ENST00000358897 0.37697615805723 0.184186756647195 -0.231119347327847 ENSG00000142621 FHAD1
ENST00000375999 0.507494950872933 0.290058524238337 -0.182576575884165 ENSG00000142621 FHAD1
ENST00000375998 0.266548118234806 0.11233705917543 -0.275086280500897 ENSG00000142621 FHAD1
ENST00000375996 0.822067999948745 0.665161790121529 -0.063111842358536 ENSG00000142621 FHAD1
ENST00000375997 0.822067999948745 0.665161790121529 -0.063111842358536 ENSG00000142621 FHAD1
ENST00000524761 0.988726127080196 0.974903181756898 -0.00445916094531565 ENSG00000142621 FHAD1
ENST00000375995 0.904687454005447 0.805113234478888 -0.0354992738108223 ENSG00000142621 FHAD1
ENST00000401090 0.904687454005447 0.805113234478888 -0.0354992738108223 ENSG00000142621 FHAD1
ENST00000471347 0.498486851718487 0.281949060152571 -0.1663855289189 ENSG00000142621 FHAD1
ENST00000375980 1.0403915376186e-07 7.59725018466031e-09 -0.369900279657955 ENSG00000142634 EFHD2
ENST00000445566 1.47927650356693e-05 1.44263416437971e-06 -0.332673513964357 ENSG00000142634 EFHD2
ENST00000494280 0.619724038935674 0.400820163697701 -0.126507984244794 ENSG00000215704 CELA2B
ENST00000375910 0.836158185108409 0.687912558553635 -0.0721239435427358 ENSG00000215704 CELA2B
ENST00000488764 0.983531400343377 0.963250309398863 0.00808978967114239 ENSG00000215704 CELA2B
ENST00000546424 0.702705378072029 0.497747724279543 -0.0670785062082547 ENSG00000132906 CASP9
ENST00000333868 0.756959370343331 0.56926318822873 -0.0567572263742854 ENSG00000132906 CASP9
ENST00000348549 0.75700867825399 0.569375706553795 -0.0567174792950636 ENSG00000132906 CASP9
ENST00000400777 0.723351576934421 0.524330779334427 -0.0637044682753746 ENSG00000132906 CASP9
ENST00000424908 0.178511373667471 0.0648935091338552 -0.242532290939354 ENSG00000132906 CASP9
ENST00000375890 0.733446326957307 0.537662710915125 -0.0657834018912318 ENSG00000132906 CASP9
ENST00000474305 0.704127113096044 0.499564880047321 -0.0730182262685441 ENSG00000132906 CASP9
ENST00000447522 0.745179577512523 0.552994612106352 -0.0683627383288404 ENSG00000132906 CASP9
ENST00000440484 0.899519009070818 0.795392191236438 -0.0326921608678625 ENSG00000132906 CASP9
ENST00000546969 0.919828372187627 0.832697074749568 0.0275844139741029 ENSG00000132906 CASP9
ENST00000469637 0.910194164781121 0.815645539728139 0.0389061834200153 ENSG00000132906 CASP9
ENST00000375849 0.881739869568733 0.763722669003778 -0.0148667403250593 ENSG00000116138 DNAJC16
ENST00000375847 0.939406228245804 0.870289901153128 -0.00820590621873479 ENSG00000116138 DNAJC16
ENST00000475133 0.939406228245804 0.870289901153128 -0.00820590621873479 ENSG00000116138 DNAJC16
ENST00000375838 0.901509316564171 0.798872489460894 -0.0168037257139486 ENSG00000116138 DNAJC16
ENST00000483270 0.846022368203646 0.703630301621624 -0.021520958105474 ENSG00000116138 DNAJC16
ENST00000472665 0.692926608700781 0.485742338599613 -0.0782289017946723 ENSG00000116138 DNAJC16
ENST00000606186 0.53095262247888 0.31150429891949 -0.145314398617212 ENSG00000272510 RP4-680D5.8
ENST00000479655 0.557436560146817 0.336867722101394 0.146660010255217 ENSG00000116138 DNAJC16
ENST00000490811 0.918092391232735 0.829576757100431 -0.0273126511548651 ENSG00000116138 DNAJC16
ENST00000495523 0.955414708512066 0.901632605040139 -0.00977790909204275 ENSG00000116138 DNAJC16
ENST00000375826 0.375430739034653 0.183060231447725 -0.20328106202984 ENSG00000116771 AGMAT
ENST00000428945 0.449333426734114 0.239973922281211 0.192123145947313 ENSG00000237301 RP4-680D5.2
ENST00000420030 0.533288395003506 0.31369838601669 -0.129476326770218 ENSG00000235084 CHCHD2P6
ENST00000454346 0.533288395003506 0.31369838601669 -0.129476326770218 ENSG00000235084 CHCHD2P6
ENST00000480945 0.444876551540805 0.236260513278237 0.0665500393566312 ENSG00000197312 DDI2
ENST00000486680 0.880316089999398 0.761265285417662 0.0292947400519329 ENSG00000197312 DDI2
ENST00000546927 0.861980314632299 0.729900805534929 0.0431991853185304 ENSG00000197312 DDI2
ENST00000320153 0.606552752989644 0.386569440737751 0.0621914266080871 ENSG00000197312 DDI2
ENST00000483899 0.9961823828209 0.991396112563912 0.00100261693670348 ENSG00000197312 DDI2
ENST00000548451 0.822293667986112 0.66548605907798 0.0575354653604137 ENSG00000197312 DDI2
ENST00000345034 0.478252075856055 0.264334561983902 0.0941946250162505 ENSG00000215695 RSC1A1
ENST00000375799 0.649441188619111 0.434500146927725 0.0360702161793695 ENSG00000116786 PLEKHM2
ENST00000375793 0.649639764033007 0.434739355508059 0.0360705672550491 ENSG00000116786 PLEKHM2
ENST00000584345 0.939508429994492 0.870541596493651 -0.0272827031662119 ENSG00000264048 AL121992.1
ENST00000462455 0.236717411674716 0.0949729065537159 0.130164544584644 ENSG00000116786 PLEKHM2
ENST00000453804 0.962322723555784 0.917414043627729 0.00544140243814276 ENSG00000237938 RP11-288I21.1
ENST00000477849 0.52720891673078 0.307953201891081 -0.0806857594764906 ENSG00000116786 PLEKHM2
ENST00000294454 0.969179158280299 0.932271844615272 -0.0150555189803306 ENSG00000162461 SLC25A34
ENST00000489568 0.928574501693191 0.849980705848572 -0.0303607902407112 ENSG00000162461 SLC25A34
ENST00000418525 0.962222753032218 0.916977941967154 0.0180730512266687 ENSG00000224459 RP11-169K16.4
ENST00000496928 0.000569270516073492 7.61823259498734e-05 0.320497368885238 ENSG00000162458 FBLIM1
ENST00000508310 0.000290730421085794 3.65063375213502e-05 0.328231841508475 ENSG00000162458 FBLIM1
ENST00000510393 0.000216677668445961 2.64303879575659e-05 0.330979989240892 ENSG00000162458 FBLIM1
ENST00000430076 0.000992166140601156 0.000140177277562761 0.310020363524211 ENSG00000162458 FBLIM1
ENST00000375771 1.36094461455463e-08 8.97706152970156e-10 0.326064021470691 ENSG00000162458 FBLIM1
ENST00000510929 0.000981888682704189 0.000138620400973414 0.307322950108961 ENSG00000162458 FBLIM1
ENST00000502638 0.000508750780404048 6.725403582934e-05 0.317644205671172 ENSG00000162458 FBLIM1
ENST00000375766 2.32658299266165e-08 1.58102981215323e-09 0.321258626112448 ENSG00000162458 FBLIM1
ENST00000400773 2.27958023246208e-08 1.54714196857612e-09 0.321867840668328 ENSG00000162458 FBLIM1
ENST00000483633 0.000385645961638706 4.97186319736146e-05 0.320932999060116 ENSG00000162458 FBLIM1
ENST00000502739 9.20982334795277e-06 8.68079441765183e-07 0.367980531973976 ENSG00000162458 FBLIM1
ENST00000431771 0.000407586310560627 5.27637001221875e-05 0.312319325448425 ENSG00000162458 FBLIM1
ENST00000441801 2.76202823728655e-07 2.11698484298538e-08 0.374873150200043 ENSG00000162458 FBLIM1
ENST00000332305 1.23091554566554e-11 6.14800653707386e-13 0.394919380386465 ENSG00000162458 FBLIM1
ENST00000514156 8.59038200545641e-08 6.21731114182367e-09 0.378744383393682 ENSG00000162458 FBLIM1
ENST00000509138 9.56092311763738e-08 6.9503671293637e-09 0.341819398268205 ENSG00000162458 FBLIM1
ENST00000538385 0.766782475689229 0.583336495260795 -0.0925959474818479 ENSG00000233954 RP11-169K16.7
ENST00000483273 0.712436919234655 0.510318522051737 -0.111330248953337 ENSG00000233954 RP11-169K16.7
ENST00000395968 0.540700582952753 0.3208526265145 0.150688647477378 ENSG00000178715 RP11-169K16.8
ENST00000321418 0.540700582952753 0.3208526265145 0.150688647477378 ENSG00000178715 RP11-169K16.8
ENST00000535249 0.0604151239393846 0.0161227405988712 -0.416923796730527 ENSG00000179743 RP11-169K16.9
ENST00000317122 0.0413245253999667 0.010123317433022 -0.351495198331636 ENSG00000179743 RP11-169K16.9
ENST00000375759 0.00350870235981642 0.00057182183237495 -0.174705104986453 ENSG00000065526 SPEN
ENST00000438066 0.0013101410374604 0.000190424763461976 -0.290902360392656 ENSG00000065526 SPEN
ENST00000471538 0.00526689418844267 0.000908856970677027 -0.375034599514515 ENSG00000065526 SPEN
ENST00000442985 0.346581087066358 0.162858581449349 -0.11144384675435 ENSG00000065526 SPEN
ENST00000487496 0.788848197401139 0.6144975291863 -0.0719448528542808 ENSG00000065526 SPEN
ENST00000462525 0.260375173875682 0.108627729313129 -0.243757361836469 ENSG00000116809 ZBTB17
ENST00000440560 0.326949350700767 0.149976873129126 -0.214058077605228 ENSG00000116809 ZBTB17
ENST00000375743 0.0849095649857438 0.0247615124027754 -0.172720789516874 ENSG00000116809 ZBTB17
ENST00000537142 0.0849095649857438 0.0247615124027754 -0.172720789516874 ENSG00000116809 ZBTB17
ENST00000375733 0.0849095649857438 0.0247615124027754 -0.172720789516874 ENSG00000116809 ZBTB17
ENST00000444358 0.663118840511961 0.45023546130511 -0.102211690489114 ENSG00000116809 ZBTB17
ENST00000488008 0.323359679350982 0.14767656336279 -0.25850919415843 ENSG00000116809 ZBTB17
ENST00000471805 0.870039012711196 0.743574021049332 -0.0536408146875225 ENSG00000116809 ZBTB17
ENST00000472658 0.740220514241875 0.546706249546341 -0.100931849624477 ENSG00000116809 ZBTB17
ENST00000474511 0.868246178708914 0.740700697634143 -0.0544015015187511 ENSG00000116809 ZBTB17
ENST00000487785 0.857249908611478 0.722234115830169 0.0590603619415297 ENSG00000116809 ZBTB17
ENST00000448462 0.17418839737232 0.0628052763107328 -0.155143438090322 ENSG00000116809 ZBTB17
ENST00000492834 0.921004049013815 0.834993848123636 -0.0256716051862611 ENSG00000116809 ZBTB17
ENST00000490899 0.638337088289396 0.421820195312497 -0.0948790711666947 ENSG00000116809 ZBTB17
ENST00000464719 0.429457633795344 0.22400331658402 -0.175014077427322 ENSG00000116809 ZBTB17
ENST00000479282 0.0947574033803755 0.0284015908530446 -0.225905673171236 ENSG00000116809 ZBTB17
ENST00000494020 0.103375588171064 0.0317470264904304 -0.267724517109249 ENSG00000116809 ZBTB17
ENST00000411503 0.011572781313512 0.00224280814878632 -0.375148375266145 ENSG00000173641 HSPB7
ENST00000442459 0.011572781313512 0.00224280814878632 -0.375148375266145 ENSG00000173641 HSPB7
ENST00000311890 0.0121446935128102 0.00237439174828355 -0.371941144553183 ENSG00000173641 HSPB7
ENST00000375718 0.0128284775882841 0.0025282574379985 -0.369470033271212 ENSG00000173641 HSPB7
ENST00000463576 0.252772410449977 0.104041692694714 -0.271408585820025 ENSG00000173641 HSPB7
ENST00000487046 0.227523329589111 0.0898481514860439 -0.267530499287867 ENSG00000173641 HSPB7
ENST00000406363 0.128102294374112 0.0418746513405703 -0.335550879827475 ENSG00000173641 HSPB7
ENST00000545268 0.462986267533973 0.25133095135411 -0.198203401755385 ENSG00000173641 HSPB7
ENST00000375662 0.790793042719726 0.617155176808856 -0.0787150458956647 ENSG00000185519 FAM131C
ENST00000494078 0.921259713242518 0.835697596048194 0.0311642674064127 ENSG00000185519 FAM131C
ENST00000358432 1.3740287667894e-34 1.82988669845751e-36 -0.842781321315618 ENSG00000142627 EPHA2
ENST00000462805 5.89411102323585e-12 2.83776546096998e-13 -0.861501255882289 ENSG00000142627 EPHA2
ENST00000480202 2.44281612368988e-15 9.04167118171215e-17 -0.772425884468108 ENSG00000142627 EPHA2
ENST00000461614 6.86043111859699e-28 1.23105892590099e-29 -0.848435281230323 ENSG00000142627 EPHA2
ENST00000424774 1.50077373251321e-15 5.47794697154797e-17 -0.944516656311242 ENSG00000227959 RP11-276H7.2
ENST00000426353 0.409478825699069 0.208499308110064 -0.209349236552402 ENSG00000224621 RP11-276H7.3
ENST00000457809 0.0851160749534628 0.0248321396762599 0.399495427098862 ENSG00000234166 ARHGEF19-AS1
ENST00000478117 3.51976266267638e-14 1.4190288078439e-15 0.751714282605646 ENSG00000142632 ARHGEF19
ENST00000270747 5.7027955015558e-13 2.51549745342311e-14 0.723782364500237 ENSG00000142632 ARHGEF19
ENST00000449495 9.08959699088836e-06 8.55841618588307e-07 0.646202303447123 ENSG00000142632 ARHGEF19
ENST00000478210 2.95736958709377e-05 3.03525603788918e-06 0.635917123958263 ENSG00000142632 ARHGEF19
ENST00000471928 0.000368912389517747 4.73948303680391e-05 0.621488016807652 ENSG00000142632 ARHGEF19
ENST00000441785 0.00539071839262554 0.000932718219716291 0.534955520209192 ENSG00000142632 ARHGEF19
ENST00000442385 0.251117625438683 0.103115700006635 -0.227518301306369 ENSG00000237276 ANO7P1
ENST00000475369 0.315911810662458 0.142974563746288 -0.230382738981767 ENSG00000237276 ANO7P1
ENST00000602586 0.640243864504724 0.424003766485298 -0.13831553718938 ENSG00000237276 ANO7P1
ENST00000375605 0.627962646627223 0.409970346278375 0.145531512590383 ENSG00000204377 C1orf134
ENST00000375599 0.542550140483694 0.322776591157859 0.129755217771699 ENSG00000132881 RSG1
ENST00000434014 0.568037810147415 0.347571179455465 0.158304951195763 ENSG00000132881 RSG1
ENST00000375592 1.38157404099783e-08 9.11903771241577e-10 0.428650229711211 ENSG00000037637 FBXO42
ENST00000456164 0.138660074612647 0.046469729468199 0.236094570871843 ENSG00000037637 FBXO42
ENST00000444116 0.168251892303465 0.0599342725484157 0.223216224023788 ENSG00000037637 FBXO42
ENST00000478089 0.00960548820140139 0.00181019934244646 0.372977842295175 ENSG00000037637 FBXO42
ENST00000475078 0.205961851583414 0.0785496192457778 0.121460861577496 ENSG00000055070 SZRD1
ENST00000401088 0.140089072717143 0.0470962132073699 0.0891514777376804 ENSG00000055070 SZRD1
ENST00000471507 0.0493552566298947 0.0125420458178082 0.150300400240869 ENSG00000055070 SZRD1
ENST00000401089 0.140299296309745 0.0471929692592808 0.089155935906077 ENSG00000055070 SZRD1
ENST00000486763 0.0205584392991289 0.00440830652634535 0.175367034541665 ENSG00000055070 SZRD1
ENST00000476423 0.212396282753094 0.0818955558170339 0.118962868591067 ENSG00000055070 SZRD1
ENST00000475554 0.0172624724405557 0.00358618065805436 0.178123783203379 ENSG00000055070 SZRD1
ENST00000375590 0.0977249307034363 0.0295638252076721 0.107322087293035 ENSG00000055070 SZRD1
ENST00000472351 0.0654306506102135 0.0177751171698299 0.142172835926397 ENSG00000055070 SZRD1
ENST00000492354 0.140425065428998 0.0472529322448267 0.0891562958136013 ENSG00000055070 SZRD1
ENST00000472461 0.0393944313730663 0.00954815134660317 0.156831732526532 ENSG00000055070 SZRD1
ENST00000445689 0.964367463624863 0.921571251698558 0.0163340185856835 ENSG00000226457 RP11-430L17.1
ENST00000491418 0.185291624371889 0.0682550896771796 0.0848931688270759 ENSG00000187144 SPATA21
ENST00000466212 0.337836889188325 0.156863662577641 0.0673133791560936 ENSG00000187144 SPATA21
ENST00000335496 0.176982212150261 0.0641401475665922 0.331803118288748 ENSG00000187144 SPATA21
ENST00000540400 0.199911579910807 0.0754367748408537 0.318533181092171 ENSG00000187144 SPATA21
ENST00000337132 0.103414315145213 0.0317750935952823 0.100724397273882 ENSG00000157191 NECAP2
ENST00000504551 0.079935444933833 0.0229473729776242 0.112435006021912 ENSG00000157191 NECAP2
ENST00000406746 0.103414315145213 0.0317750935952823 0.100724397273882 ENSG00000157191 NECAP2
ENST00000457722 0.0950891262945402 0.0285287158600328 0.107880973276965 ENSG00000157191 NECAP2
ENST00000486390 0.259081849834237 0.10787239523136 0.140262957549266 ENSG00000157191 NECAP2
ENST00000443980 0.103414315145213 0.0317750935952823 0.100724397273882 ENSG00000157191 NECAP2
ENST00000504858 0.160291944526721 0.0561734521966809 0.107801638841243 ENSG00000157191 NECAP2
ENST00000508680 0.20363812577762 0.0773546576864848 0.106105096031629 ENSG00000157191 NECAP2
ENST00000492095 0.103414315145213 0.0317750935952823 0.100724397273882 ENSG00000157191 NECAP2
ENST00000459640 0.0793063771485583 0.0227137212422702 0.115669507519065 ENSG00000157191 NECAP2
ENST00000496239 0.103414315145213 0.0317750935952823 0.100724397273882 ENSG00000157191 NECAP2
ENST00000513161 0.079935444933833 0.0229473729776242 0.112435006021912 ENSG00000157191 NECAP2
ENST00000509727 0.158166406944657 0.0551854291096391 0.192799112516832 ENSG00000157191 NECAP2
ENST00000457898 0.0717372452579664 0.0200066695597721 0.291333630712297 ENSG00000226029 RP4-798A10.2
ENST00000263511 0.55701222203146 0.336483118082183 0.0737238533763899 ENSG00000080947 CROCCP3
ENST00000591348 0.641047528526943 0.424960349308134 0.0658695983743653 ENSG00000080947 CROCCP3
ENST00000420820 0.98779255200944 0.972409331088113 0.00365169727322742 ENSG00000080947 CROCCP3
ENST00000591316 0.970063859935543 0.933958344072471 -0.0112429904305841 ENSG00000080947 CROCCP3
ENST00000590118 0.196283463140499 0.0736485620043295 0.181423456448749 ENSG00000080947 CROCCP3
ENST00000589964 0.190539281213696 0.0708029267261799 0.18241580084012 ENSG00000080947 CROCCP3
ENST00000383925 0.975781438713631 0.945332112588494 -0.00985171725989438 ENSG00000206652 RNU1-1
ENST00000430580 0.757163778562547 0.569583984179534 0.0218773700227566 ENSG00000219481 NBPF1
ENST00000392963 0.338461933060949 0.157288794118323 0.0567017896692845 ENSG00000219481 NBPF1
ENST00000420031 0.162365835363822 0.0571452850409248 -0.147575395386407 ENSG00000219481 NBPF1
ENST00000432949 0.821680932199397 0.664614653928952 -0.0285046098204186 ENSG00000219481 NBPF1
ENST00000287968 0.67979598335701 0.469900687136208 0.0679715123173052 ENSG00000219481 NBPF1
ENST00000420513 0.715858164926298 0.514364142050324 0.0385189878220678 ENSG00000219481 NBPF1
ENST00000599069 0.87553699784898 0.752847148915583 0.0188220385782882 ENSG00000219481 NBPF1
ENST00000599908 0.95758290454334 0.90623889016065 -0.0098743960259607 ENSG00000219481 NBPF1
ENST00000449853 0.984705554092002 0.965774030840507 -0.00331706849925009 ENSG00000219481 NBPF1
ENST00000540383 0.568771468487027 0.348299145682084 0.073165967278915 ENSG00000215908 CROCCP2
ENST00000412962 0.67130984560747 0.459655212763646 0.053104675578287 ENSG00000215908 CROCCP2
ENST00000362058 0.902557955826767 0.801168749058613 0.020279544205774 ENSG00000215908 CROCCP2
ENST00000334429 0.954852052397501 0.900320691852603 0.0212329937710007 ENSG00000186301 MST1P2
ENST00000418421 0.910908442304442 0.817139790495724 -0.0399129240155159 ENSG00000186301 MST1P2
ENST00000457982 0.987533284623895 0.971689452155091 0.0060389191154539 ENSG00000186301 MST1P2
ENST00000419267 0.304283780438083 0.135434107627174 -0.207958813143713 ENSG00000236698 EIF1AXP1
ENST00000466256 0.595505129016707 0.374923654115288 -0.0753431867706099 ENSG00000058453 CROCC
ENST00000455405 0.594682578268541 0.374070590626005 -0.143917285820105 ENSG00000186715 MST1L
ENST00000389184 0.37125035710291 0.180030922689921 -0.232486081210488 ENSG00000186715 MST1L
ENST00000442552 0.403076626945777 0.203629870601819 -0.221583410058446 ENSG00000186715 MST1L
ENST00000422124 0.621796119492718 0.403200416298574 0.148569485344267 ENSG00000238142 RP11-108M9.4
ENST00000457075 0.679747223907823 0.469855027990396 0.128737659732952 ENSG00000238142 RP11-108M9.4
ENST00000416869 0.679747223907823 0.469855027990396 0.128737659732952 ENSG00000238142 RP11-108M9.4
ENST00000453917 0.431883921405724 0.225859090252686 0.215029083627686 ENSG00000235241 RP11-108M9.5
ENST00000375541 0.13032520287975 0.0428313422119997 -0.133733860128769 ENSG00000058453 CROCC
ENST00000445545 0.329196699067924 0.151403769048152 -0.10425459541409 ENSG00000058453 CROCC
ENST00000467938 0.178434802768083 0.0648558243899878 -0.143998286478198 ENSG00000058453 CROCC
ENST00000492631 0.0402195411954107 0.00979308182228351 -0.262435299361179 ENSG00000058453 CROCC
ENST00000467715 0.378303225213403 0.185134042587352 -0.217696628196114 ENSG00000058453 CROCC
ENST00000494191 0.749170136856608 0.558600749847963 -0.0600327803789985 ENSG00000058453 CROCC
ENST00000486318 0.85945317030142 0.72569455003758 -0.0421317409405379 ENSG00000058453 CROCC
ENST00000498688 0.93276346768245 0.857980640639385 -0.0239744976010216 ENSG00000058453 CROCC
ENST00000477773 0.687765308262616 0.479658658292911 0.116901347970759 ENSG00000058453 CROCC
ENST00000497654 0.865198931861887 0.735440646615037 -0.0605098514319037 ENSG00000058453 CROCC
ENST00000465021 0.0485998631485558 0.0123109967238295 -0.281113190202488 ENSG00000058453 CROCC
ENST00000465291 0.66339642027571 0.450533397927989 -0.116922304157174 ENSG00000058453 CROCC
ENST00000375535 1.72327237655964e-05 1.69959869382948e-06 -0.441896003002526 ENSG00000117122 MFAP2
ENST00000375534 5.7185597445056e-05 6.19480110695641e-06 -0.418062619617236 ENSG00000117122 MFAP2
ENST00000490075 3.03650196212802e-05 3.12494797818996e-06 -0.432284218307767 ENSG00000117122 MFAP2
ENST00000438542 3.00876100221173e-05 3.09356912783461e-06 -0.432608893962621 ENSG00000117122 MFAP2
ENST00000476788 4.99515666938115e-05 5.34893137833084e-06 -0.425864946883513 ENSG00000117122 MFAP2
ENST00000478684 0.000419023278224731 5.43933911665201e-05 -0.387301474147024 ENSG00000117122 MFAP2
ENST00000492598 0.000573077559070899 7.67366719427841e-05 -0.382344791427966 ENSG00000117122 MFAP2
ENST00000446261 9.27595830430514e-12 4.56898223829394e-13 -0.385842677319807 ENSG00000226526 RP1-37C10.3
ENST00000326735 3.6450446480551e-06 3.22914269269654e-07 -0.267042791525039 ENSG00000159363 ATP13A2
ENST00000341676 1.33467915448406e-06 1.11446516914033e-07 -0.2729683754904 ENSG00000159363 ATP13A2
ENST00000452699 1.33467915448406e-06 1.11446516914033e-07 -0.2729683754904 ENSG00000159363 ATP13A2
ENST00000466561 0.034532925333762 0.00813636646767885 -0.21010476377529 ENSG00000159363 ATP13A2
ENST00000502418 0.134547280222918 0.0446336108960714 -0.175824716254611 ENSG00000159363 ATP13A2
ENST00000503552 0.0825478161092432 0.0238871016877014 -0.177118647478209 ENSG00000159363 ATP13A2
ENST00000463860 0.00732733312345705 0.00132610699691807 -0.27556773925145 ENSG00000159363 ATP13A2
ENST00000502860 0.0220922480449317 0.00479309509719002 -0.261783945371532 ENSG00000159363 ATP13A2
ENST00000509392 0.172330546620918 0.061929335235606 -0.239623373541487 ENSG00000159363 ATP13A2
ENST00000506174 0.0296012778847124 0.00678005390835714 -0.272651859321582 ENSG00000159363 ATP13A2
ENST00000510069 0.00141089609322473 0.000206688394153734 -0.293628480972324 ENSG00000159363 ATP13A2
ENST00000511957 0.00653212631745495 0.00116148069285679 -0.311888842348529 ENSG00000159363 ATP13A2
ENST00000508222 0.00312648840116886 0.000502143101174276 -0.321634190334894 ENSG00000159363 ATP13A2
ENST00000509619 0.00952432964726116 0.00179151494952326 -0.302541590260526 ENSG00000159363 ATP13A2
ENST00000375499 0.255416535449831 0.105655670425554 -0.088622755291341 ENSG00000117118 SDHB
ENST00000485092 0.733446326957307 0.537667476453884 -0.065091840707811 ENSG00000117118 SDHB
ENST00000475049 0.670449804684142 0.458605991745614 -0.0786285598684777 ENSG00000117118 SDHB
ENST00000485515 0.335205654719878 0.155174282584967 -0.0801537481537929 ENSG00000117118 SDHB
ENST00000491274 0.53425609631348 0.314626236855448 -0.0586356891801944 ENSG00000117118 SDHB
ENST00000475506 0.391893212063378 0.195212758683885 -0.0859747469932422 ENSG00000117118 SDHB
ENST00000463045 0.306120663389568 0.136628223382483 -0.0939188068835713 ENSG00000117118 SDHB
ENST00000466613 0.426137861688145 0.221298429083028 -0.0894867070286368 ENSG00000117118 SDHB
ENST00000375486 0.33267811184851 0.153551940798752 -0.250466972399066 ENSG00000117115 PADI2
ENST00000479534 0.855737968229731 0.719943091272555 -0.0479566836871452 ENSG00000117115 PADI2
ENST00000466151 0.752353124204441 0.562786678250132 -0.0868574825118258 ENSG00000117115 PADI2
ENST00000444885 0.355212868694223 0.168620552538163 -0.238647144739459 ENSG00000117115 PADI2
ENST00000375481 0.305917025716989 0.136500965130051 -0.245330379191183 ENSG00000117115 PADI2
ENST00000412427 0.000159734473764636 1.89148174642215e-05 -0.657319050777585 ENSG00000204362 RP11-380J14.1
ENST00000375471 6.4340015747747e-14 2.64568489554228e-15 -1.259641006683 ENSG00000142623 PADI1
ENST00000537499 1.57888926828723e-05 1.54607300618033e-06 -0.848660505162273 ENSG00000142623 PADI1
ENST00000413717 1.56460639964014e-08 1.03995263433978e-09 -1.05911304667291 ENSG00000142623 PADI1
ENST00000536552 3.17462817879078e-09 1.96276036450827e-10 -1.09074954974353 ENSG00000142623 PADI1
ENST00000460293 6.52299791771249e-12 3.15726285432735e-13 -1.23504518509887 ENSG00000142623 PADI1
ENST00000439577 0.000149722636617191 1.76322942759729e-05 -0.383492540951927 ENSG00000227751 RP1-20B21.4
ENST00000375436 6.33033553913486e-09 4.03367953209021e-10 -0.382243122108383 ENSG00000179051 RCC2
ENST00000474892 0.000284663651774179 3.56837609181797e-05 -0.344812840869411 ENSG00000179051 RCC2
ENST00000375433 1.56901577584731e-08 1.04299511215304e-09 -0.407849357880751 ENSG00000179051 RCC2
ENST00000583469 0.0489412585274889 0.0124138497233046 -0.380322684379374 ENSG00000266727 AC004824.1
ENST00000361221 0.000860293096867862 0.000119880119278113 -0.2595235606562 ENSG00000074964 ARHGEF10L
ENST00000452522 0.000860293096867862 0.000119880119278113 -0.2595235606562 ENSG00000074964 ARHGEF10L
ENST00000434513 0.00496728917422062 0.000849519944401729 -0.230569148263064 ENSG00000074964 ARHGEF10L
ENST00000375415 1.55236270316327e-05 1.51810884609297e-06 -0.334862069489629 ENSG00000074964 ARHGEF10L
ENST00000375420 0.0466290320407717 0.0117178302811548 -0.227160969231162 ENSG00000074964 ARHGEF10L
ENST00000482892 0.710592887623784 0.507863542190248 -0.118916838074595 ENSG00000074964 ARHGEF10L
ENST00000469726 5.82760073671664e-05 6.31955991343711e-06 -0.355089052821378 ENSG00000074964 ARHGEF10L
ENST00000375408 3.41296425211644e-05 3.55046427109984e-06 -0.36997872110188 ENSG00000074964 ARHGEF10L
ENST00000167825 3.41296425211644e-05 3.55046427109984e-06 -0.36997872110188 ENSG00000074964 ARHGEF10L
ENST00000475356 0.000600504675808819 8.07725593192344e-05 -0.345195237542871 ENSG00000074964 ARHGEF10L
ENST00000482359 0.30874240170913 0.138326441264001 -0.241804324856972 ENSG00000074964 ARHGEF10L
ENST00000466782 0.15405073001592 0.0532965743641809 -0.291359768801012 ENSG00000074964 ARHGEF10L
ENST00000495593 0.0576846081186244 0.0152068271498425 -0.391050661762187 ENSG00000074964 ARHGEF10L
ENST00000494072 5.83173097768226e-19 1.69692620377002e-20 -0.611026198536417 ENSG00000255275 RP13-279N23.2
ENST00000538309 0.368244162037232 0.177839204967629 0.108755023683273 ENSG00000159423 ALDH4A1
ENST00000538839 0.22178931577265 0.0868598633293758 0.132170865356475 ENSG00000159423 ALDH4A1
ENST00000290597 0.21590670644481 0.0837670072474002 0.13348068055706 ENSG00000159423 ALDH4A1
ENST00000375341 0.23147290491274 0.0920602787529316 0.13056766418053 ENSG00000159423 ALDH4A1
ENST00000454547 0.868242984608504 0.740691792642279 0.0520515759393512 ENSG00000159423 ALDH4A1
ENST00000432718 0.6967275370232 0.490286520691137 0.0762184103927734 ENSG00000159423 ALDH4A1
ENST00000455833 3.5231181078039e-45 3.06194548339993e-47 -0.979183302011502 ENSG00000169991 IFFO2
ENST00000355609 1.25222063786893e-10 6.82308276951145e-12 -0.875922261578647 ENSG00000169991 IFFO2
ENST00000416166 7.88742455773725e-28 1.41983747644085e-29 -0.91253502305217 ENSG00000169991 IFFO2
ENST00000606379 0.00991903896973107 0.00187867967788151 0.485939435397643 ENSG00000272084 RP5-1126H10.2
ENST00000375254 1.56542908528112e-19 4.39242754230065e-21 0.438736106954278 ENSG00000127481 UBR4
ENST00000375226 1.55075800981481e-19 4.35015824377547e-21 0.438738283312508 ENSG00000127481 UBR4
ENST00000375267 1.55075800981481e-19 4.35015824377547e-21 0.438738283312508 ENSG00000127481 UBR4
ENST00000375217 1.55075800981481e-19 4.35015824377547e-21 0.438738283312508 ENSG00000127481 UBR4
ENST00000375225 8.9547617844181e-07 7.30135925977004e-08 0.461347324370089 ENSG00000127481 UBR4
ENST00000429347 1.9384974248656e-11 9.84357650294767e-13 0.430140980269736 ENSG00000127481 UBR4
ENST00000375224 9.4228473353105e-13 4.23286992192644e-14 0.42688462487461 ENSG00000127481 UBR4
ENST00000459947 2.93239400815465e-05 3.00837033522194e-06 0.46661332791964 ENSG00000127481 UBR4
ENST00000486515 0.00198665128054645 0.000303307589981072 0.463612742043606 ENSG00000127481 UBR4
ENST00000543981 3.59376552612847e-12 1.696480387877e-13 0.437615630770995 ENSG00000127481 UBR4
ENST00000492606 0.000203214621518124 2.45917196962014e-05 0.454907137970907 ENSG00000127481 UBR4
ENST00000467272 1.91063242609909e-08 1.28300279790866e-09 0.443033865107528 ENSG00000127481 UBR4
ENST00000483922 7.03057536387742e-06 6.49961654395615e-07 0.516789824103867 ENSG00000127481 UBR4
ENST00000494503 0.00947670475701752 0.00178087039853384 0.277127184489489 ENSG00000127481 UBR4
ENST00000466969 0.0649313205068335 0.0176043419325595 0.261048439116457 ENSG00000127481 UBR4
ENST00000375218 6.33588764865614e-07 5.06095317767949e-08 0.400362040667762 ENSG00000127481 UBR4
ENST00000425413 3.3389973579141e-12 1.57264897980765e-13 0.441368651190539 ENSG00000127481 UBR4
ENST00000417040 9.02547813112907e-15 3.48774437852514e-16 0.436813475977152 ENSG00000127481 UBR4
ENST00000475973 5.65993365683909e-05 6.12323522316872e-06 0.409681510820314 ENSG00000127481 UBR4
ENST00000465036 0.00272527398272999 0.000431286800712792 0.332024874250543 ENSG00000127481 UBR4
ENST00000419533 1.99796012793431e-11 1.01540574513852e-12 0.420593315053966 ENSG00000127481 UBR4
ENST00000497018 0.0525182897499964 0.0135364779709383 0.275564887028976 ENSG00000127481 UBR4
ENST00000437898 0.440234552482758 0.232536589448745 -0.0564802621025903 ENSG00000230424 RP1-43E13.2
ENST00000477853 0.462754843246943 0.251137130167931 -0.0544866199380699 ENSG00000127463 EMC1
ENST00000480380 0.734464560746827 0.538900105707911 -0.032635439632431 ENSG00000127463 EMC1
ENST00000375199 0.528686156287038 0.309361744864722 -0.0490638504247095 ENSG00000127463 EMC1
ENST00000375208 0.524673614869014 0.3055680264029 -0.0489627554940865 ENSG00000127463 EMC1
ENST00000461353 0.887288479973405 0.773934834599623 -0.016688380093743 ENSG00000127463 EMC1
ENST00000486405 0.920592413374797 0.834154901210889 -0.0126618746166515 ENSG00000127463 EMC1
ENST00000486238 0.828228910874496 0.675016289586737 0.0308311082401196 ENSG00000127463 EMC1
ENST00000494770 0.884805412161899 0.769495409376846 -0.0174317957673161 ENSG00000127463 EMC1
ENST00000462505 0.952509994872728 0.895731785900536 0.0097139883899413 ENSG00000127463 EMC1
ENST00000496654 0.689403635130509 0.481537324474033 0.0655771777514102 ENSG00000127463 EMC1
ENST00000467423 0.518181110680497 0.299441479611333 -0.0719579793051769 ENSG00000127463 EMC1
ENST00000475079 0.608422988180293 0.388465670437556 -0.0534514288991839 ENSG00000127463 EMC1
ENST00000488681 0.557883251728257 0.337352960409483 -0.0636469716746986 ENSG00000127463 EMC1
ENST00000356068 0.548154772838976 0.328249700668286 -0.0649913410801103 ENSG00000127463 EMC1
ENST00000330263 0.117260408134865 0.0373060456729193 0.11529609688132 ENSG00000053372 MRTO4
ENST00000493700 0.280103283590224 0.12047292270581 0.135623623107413 ENSG00000053372 MRTO4
ENST00000479559 0.606722414478123 0.386745052201291 0.0837305386117582 ENSG00000053372 MRTO4
ENST00000457194 0.394691269513823 0.197436356113889 0.196996198369043 ENSG00000211454 AKR7L
ENST00000420396 0.394691269513823 0.197436356113889 0.196996198369043 ENSG00000211454 AKR7L
ENST00000429712 0.845691291543614 0.703027161644093 0.0536434546792965 ENSG00000211454 AKR7L
ENST00000361640 0.435924962776824 0.22905212928213 0.203244946737978 ENSG00000162482 AKR7A3
ENST00000604801 0.522764261788759 0.303702412205253 -0.184596642148355 ENSG00000270728 RP4-657E11.10
ENST00000235835 0.84938898857155 0.709142164115046 -0.0246086149339549 ENSG00000053371 AKR7A2
ENST00000330072 0.845412153456284 0.702477527951787 -0.0252414677312463 ENSG00000053371 AKR7A2
ENST00000489286 0.827168683332301 0.673121837074871 -0.0304240038155476 ENSG00000053371 AKR7A2
ENST00000481966 0.908468513010302 0.812390535666037 -0.018733061190113 ENSG00000053371 AKR7A2
ENST00000492217 0.599846240774336 0.379355237727257 -0.0757396664352593 ENSG00000053371 AKR7A2
ENST00000375155 0.0602897806684819 0.0160857576123909 -0.24617573824834 ENSG00000040487 PQLC2
ENST00000375153 0.0599588711513282 0.0159749484380765 -0.246296904555073 ENSG00000040487 PQLC2
ENST00000469076 0.0599588711513282 0.0159749484380765 -0.246296904555073 ENSG00000040487 PQLC2
ENST00000400548 0.0601133006252705 0.0160280740844331 -0.246237040134491 ENSG00000040487 PQLC2
ENST00000497827 0.0971828934831195 0.0293337374177905 -0.227180618808061 ENSG00000040487 PQLC2
ENST00000432465 0.197673350301042 0.0743051436358321 -0.255461387198219 ENSG00000040487 PQLC2
ENST00000401084 8.28670771946279e-05 9.23635534052728e-06 0.137044550242846 ENSG00000077549 CAPZB
ENST00000264203 8.50491122633113e-05 9.49712060066075e-06 0.136961462684742 ENSG00000077549 CAPZB
ENST00000375144 0.00460473056344739 0.000780380972804375 0.105620852587329 ENSG00000077549 CAPZB
ENST00000375142 8.55262329540332e-05 9.55466030474447e-06 0.137088759427265 ENSG00000077549 CAPZB
ENST00000433834 5.71636099589549e-05 6.19201235928092e-06 0.140577989986465 ENSG00000077549 CAPZB
ENST00000264202 0.000203368556151351 2.46158608965315e-05 0.14627618379851 ENSG00000077549 CAPZB
ENST00000413711 0.000477526321266409 6.27694396385991e-05 0.15251835207561 ENSG00000077549 CAPZB
ENST00000459967 0.00242541852605144 0.000378478541865084 0.158457053031904 ENSG00000077549 CAPZB
ENST00000457768 0.213355564312266 0.0824330908843753 0.0829862495222305 ENSG00000077549 CAPZB
ENST00000489607 0.0514123408911084 0.0131840871612496 0.119826828832406 ENSG00000077549 CAPZB
ENST00000482808 0.00574134394891353 0.00100278381250224 0.170058670980499 ENSG00000077549 CAPZB
ENST00000602662 0.494960550388329 0.278860307395621 -0.0480911377940252 ENSG00000270136 MINOS1-NBL1
ENST00000486890 0.315352856591693 0.14259614665509 -0.0899900420160269 ENSG00000173436 MINOS1
ENST00000322753 0.282680218595713 0.122108437795701 -0.0945864593554678 ENSG00000173436 MINOS1
ENST00000498067 0.848338848725455 0.707401891380789 -0.032684486481577 ENSG00000173436 MINOS1
ENST00000462646 0.360800741717968 0.172457053226885 -0.0844072212811048 ENSG00000173436 MINOS1
ENST00000467029 0.302365033884562 0.13423380428059 -0.0932186082843242 ENSG00000173436 MINOS1
ENST00000481464 0.300299785122235 0.132921504290883 -0.0935615345934964 ENSG00000173436 MINOS1
ENST00000498642 0.304201689163895 0.135391296320308 -0.0928858260550553 ENSG00000173436 MINOS1
ENST00000479642 0.779471413562404 0.601161639422034 -0.0434141016451183 ENSG00000173436 MINOS1
ENST00000602293 0.398409732785984 0.200200252656839 -0.0673182484171133 ENSG00000270136 MINOS1-NBL1
ENST00000602384 0.414034041085611 0.2119916768269 -0.0659940872963702 ENSG00000270136 MINOS1-NBL1
ENST00000602450 0.398051741137253 0.199921313380468 -0.0673110664530939 ENSG00000270136 MINOS1-NBL1
ENST00000485362 0.304501655730125 0.135573098571061 -0.0928388786966698 ENSG00000173436 MINOS1
ENST00000457263 0.662157329407553 0.4491725791862 0.135034335438637 ENSG00000226396 RPS14P3
ENST00000428975 0.798011649156297 0.627781660448453 0.0511250558199774 ENSG00000158747 NBL1
ENST00000289749 0.671739220893964 0.460162165412734 0.0785048389633125 ENSG00000158747 NBL1
ENST00000451758 0.755785438773285 0.567686372172759 0.0607530520242736 ENSG00000158747 NBL1
ENST00000439664 0.64520708227713 0.429792704321784 0.0865799075519432 ENSG00000158747 NBL1
ENST00000375136 0.810022158824154 0.645734512774361 0.0327663890283148 ENSG00000158747 NBL1
ENST00000548815 0.810027244570906 0.645817949873371 0.0327643943236141 ENSG00000158747 NBL1
ENST00000425400 0.783471622935897 0.60668442157857 0.0546258640639964 ENSG00000158747 NBL1
ENST00000439278 0.479467876183745 0.265476882002856 0.127145218494627 ENSG00000158747 NBL1
ENST00000427894 0.761340377589575 0.575688188910509 0.058964983839578 ENSG00000158747 NBL1
ENST00000294543 0.964367463624863 0.92168625907214 0.00920836632689061 ENSG00000162542 TMCO4
ENST00000375127 0.974653736074507 0.942972084395013 0.00670067890615733 ENSG00000162542 TMCO4
ENST00000489814 0.37809599200213 0.184986875266983 -0.180812144564011 ENSG00000162542 TMCO4
ENST00000375122 0.956603901112235 0.90424034257919 0.011277391218678 ENSG00000162542 TMCO4
ENST00000494342 0.988126283477065 0.973278717213131 -0.00570221670161697 ENSG00000162542 TMCO4
ENST00000489135 0.613201457060869 0.393668439153612 0.0898107154189084 ENSG00000162542 TMCO4
ENST00000496528 0.509471911773187 0.29182307412778 0.116664826671272 ENSG00000162542 TMCO4
ENST00000462171 0.638780412837473 0.422344901872821 0.104797122735456 ENSG00000162542 TMCO4
ENST00000488449 0.546127365113145 0.32622375500655 0.140207512811602 ENSG00000162542 TMCO4
ENST00000375120 0.719693032541085 0.519322377869493 -0.0495469298132101 ENSG00000169914 OTUD3
ENST00000466697 0.814922724432614 0.653525454412905 -0.0596155276530659 ENSG00000169914 OTUD3
ENST00000481686 0.70760792710103 0.503762044649376 -0.119655635691585 ENSG00000169914 OTUD3
ENST00000375078 5.59329483002351e-26 1.10958165643644e-27 0.89066864472927 ENSG00000162545 CAMK2N1
ENST00000489020 5.90570297090799e-10 3.41420168906789e-11 0.780654599511399 ENSG00000162545 CAMK2N1
ENST00000264198 0.958767415061502 0.908917242263463 -0.0073374241738787 ENSG00000090432 MUL1
ENST00000375071 0.868258537010823 0.740773042659202 0.0562877914943753 ENSG00000158825 CDA
ENST00000461985 0.868258537010823 0.740773042659202 0.0562877914943753 ENSG00000158825 CDA
ENST00000321556 0.393775313915038 0.196775542126879 0.0593192706459563 ENSG00000158828 PINK1
ENST00000492302 0.554773455629913 0.334530486633523 0.0497888606555611 ENSG00000158828 PINK1
ENST00000451424 0.964744452105283 0.922507649983548 -0.00491428434567762 ENSG00000117242 PINK1-AS
ENST00000400490 0.905494057021209 0.806746291207994 0.0134624689809288 ENSG00000158828 PINK1
ENST00000535128 0.836890321510024 0.689036473658246 0.0411956484544332 ENSG00000257033 AL391357.1
ENST00000602624 0.29824672633343 0.131647620756744 -0.0699582061191501 ENSG00000244038 DDOST
ENST00000375048 0.296566929735468 0.130656622288062 -0.0700974695900198 ENSG00000244038 DDOST
ENST00000415136 0.286836399058549 0.124710235086443 -0.0710796015842451 ENSG00000244038 DDOST
ENST00000475210 0.978700641047624 0.95226532437622 -0.00392684196365814 ENSG00000244038 DDOST
ENST00000464364 0.203508137285598 0.0772951399071784 -0.0817511543225675 ENSG00000244038 DDOST
ENST00000477229 0.104991869941647 0.0324115410304594 -0.103397528253743 ENSG00000244038 DDOST
ENST00000477167 0.846530047687567 0.704278774530701 0.0681429363245134 ENSG00000117245 KIF17
ENST00000490034 0.982928532394088 0.961817353112918 -0.00802328725598292 ENSG00000117245 KIF17
ENST00000375044 0.765697082438737 0.581736845955324 0.0880290528373193 ENSG00000117245 KIF17
ENST00000400463 0.828779653822249 0.675854499248727 0.0664667729955202 ENSG00000117245 KIF17
ENST00000247986 0.828529061090951 0.675420145979247 0.066545337969945 ENSG00000117245 KIF17
ENST00000462858 0.666341266836113 0.453874732640153 0.133115016848951 ENSG00000117245 KIF17
ENST00000498225 0.469137401735866 0.256634755040263 0.199783330744289 ENSG00000117245 KIF17
ENST00000375031 0.048853071302158 0.0123873084133872 -0.385712740903662 ENSG00000189410 SH2D5
ENST00000460804 0.0552886863969767 0.0144327516899617 -0.379314825821686 ENSG00000189410 SH2D5
ENST00000444387 0.0484134983830213 0.0122558621253623 -0.413987572015176 ENSG00000189410 SH2D5
ENST00000447746 0.0552615560921354 0.0144233094084022 -0.416761497670259 ENSG00000189410 SH2D5
ENST00000518294 0.0865687249445415 0.025375764614432 -0.378145933719894 ENSG00000189410 SH2D5
ENST00000517430 0.0154077720507761 0.00313397746546358 -0.514046686291283 ENSG00000189410 SH2D5
ENST00000519434 0.0806625427112016 0.0232054807371246 -0.402105103225579 ENSG00000189410 SH2D5
ENST00000312239 0.729448002307715 0.532516023857292 0.021404834890102 ENSG00000127483 HP1BP3
ENST00000375003 0.971551583165859 0.936988595279374 0.00291403275397668 ENSG00000127483 HP1BP3
ENST00000413451 0.720763706905496 0.52066956428518 -0.0446049956714085 ENSG00000203394 RP5-930J4.4
ENST00000488722 0.962354150125063 0.917487243515715 0.00489608696171231 ENSG00000127483 HP1BP3
ENST00000491748 0.64233335190242 0.426503127616666 0.058407199468697 ENSG00000127483 HP1BP3
ENST00000419948 0.952682677155348 0.896161856356076 -0.00617537495578841 ENSG00000127483 HP1BP3
ENST00000438032 0.657661016533006 0.444055946753414 0.0302753563773293 ENSG00000127483 HP1BP3
ENST00000424732 0.634697574899692 0.417615553606325 0.0320558593522494 ENSG00000127483 HP1BP3
ENST00000417710 0.759800417540299 0.573519788443865 0.0271499480615771 ENSG00000127483 HP1BP3
ENST00000487117 0.754845849532192 0.566492335875057 0.0297664065425241 ENSG00000127483 HP1BP3
ENST00000375000 0.469448306029919 0.256915100415804 0.0556940896097509 ENSG00000127483 HP1BP3
ENST00000437575 0.264311702228947 0.111050799683024 0.087004161719861 ENSG00000127483 HP1BP3
ENST00000419490 0.310844614179909 0.13965992520215 0.0805483613701529 ENSG00000127483 HP1BP3
ENST00000414993 0.307474691321446 0.137541796399006 0.0808146838668486 ENSG00000127483 HP1BP3
ENST00000443615 0.139701934373598 0.0469272808524367 0.11055202314837 ENSG00000127483 HP1BP3
ENST00000264211 0.188090990883356 0.0696044032538599 -0.0709967326023649 ENSG00000075151 EIF4G3
ENST00000400422 0.676014975166956 0.465571011236117 -0.0348695019066979 ENSG00000075151 EIF4G3
ENST00000602326 0.676014975166956 0.465571011236117 -0.0348695019066979 ENSG00000075151 EIF4G3
ENST00000374935 0.199684149628204 0.0753040496224064 -0.0698331830002763 ENSG00000075151 EIF4G3
ENST00000537738 0.0295826574229184 0.00677269978895827 -0.117639022999467 ENSG00000075151 EIF4G3
ENST00000374937 0.216797556560228 0.0842468916139874 -0.068802557021796 ENSG00000075151 EIF4G3
ENST00000536266 0.104142668114995 0.0320708121099518 -0.0874879160962592 ENSG00000075151 EIF4G3
ENST00000435383 0.064870304703494 0.0175814228931521 -0.160492276573785 ENSG00000075151 EIF4G3
ENST00000496705 0.347704990504761 0.163566624795139 -0.103522204391579 ENSG00000075151 EIF4G3
ENST00000374933 0.674362638455155 0.463284108570986 -0.0406347408662101 ENSG00000075151 EIF4G3
ENST00000544689 0.698586807037554 0.492494233699007 -0.0382480029650565 ENSG00000075151 EIF4G3
ENST00000485722 0.915483474158333 0.824834384479234 0.0291530533063989 ENSG00000075151 EIF4G3
ENST00000356916 0.85435189683757 0.7175087145273 0.0273719858540053 ENSG00000075151 EIF4G3
ENST00000374927 0.954346426404751 0.899445523719839 -0.00809061777482872 ENSG00000075151 EIF4G3
ENST00000438975 0.825246936734071 0.670112965638998 0.035954116341461 ENSG00000075151 EIF4G3
ENST00000411888 0.821411312673676 0.664080847781257 0.0368297368059011 ENSG00000075151 EIF4G3
ENST00000476088 0.84692337465136 0.70499070276583 -0.0431656748244137 ENSG00000075151 EIF4G3
ENST00000463775 0.501992440984791 0.285048380522185 0.120293509813824 ENSG00000075151 EIF4G3
ENST00000430808 0.870627435317799 0.744673454455122 0.0574418670192839 ENSG00000235112 HSPE1P27
ENST00000584440 0.281923242302095 0.121632952421218 -0.269114629454639 ENSG00000266867 AL031005.1
ENST00000415912 0.282133913534799 0.121766016892797 -0.0776818743767457 ENSG00000117298 ECE1
ENST00000357071 0.332316695898261 0.153347277944255 -0.0742700328484869 ENSG00000117298 ECE1
ENST00000531334 0.386588327626043 0.191178095595039 -0.101436445109649 ENSG00000117298 ECE1
ENST00000374893 0.546127365113145 0.326233767173503 -0.0525821719591117 ENSG00000117298 ECE1
ENST00000436918 0.540063514638644 0.320200115113257 -0.0531760603097776 ENSG00000117298 ECE1
ENST00000264205 0.551761542746009 0.331714631371088 -0.0525816887250474 ENSG00000117298 ECE1
ENST00000526194 0.949474312697933 0.889818751745661 -0.00794482526550592 ENSG00000117298 ECE1
ENST00000470394 0.776867614335973 0.597578137080544 0.0435786485128683 ENSG00000117298 ECE1
ENST00000528294 0.87228591563134 0.747406660018178 -0.0228814222334229 ENSG00000117298 ECE1
ENST00000473505 0.844317413869794 0.700701119192262 0.0281973818676443 ENSG00000117298 ECE1
ENST00000416959 0.890779731941289 0.780124967318616 -0.0435115893701552 ENSG00000236936 RP3-329E20.2
ENST00000481130 0.958603057994736 0.908482731195889 -0.00979195040362653 ENSG00000117298 ECE1
ENST00000527991 0.916277236482893 0.826185737907989 -0.0175783371722098 ENSG00000117298 ECE1
ENST00000463334 0.785364463045168 0.609570708270088 -0.0383118850452249 ENSG00000117298 ECE1
ENST00000449034 0.987827042034997 0.972555062995208 -0.00616978493612954 ENSG00000231105 RP5-1071N3.1
ENST00000453025 4.73543456592644e-05 5.0458719803487e-06 0.807431882135325 ENSG00000227001 NBPF2P
ENST00000426482 0.000131207509989429 1.52538419863146e-05 0.770590805695058 ENSG00000227001 NBPF2P
ENST00000454000 1.39191288770722e-16 4.69023817382446e-18 0.74025748149433 ENSG00000142794 NBPF3
ENST00000475869 0.00420053457901031 0.0007007468782708 0.419003590924436 ENSG00000142794 NBPF3
ENST00000318220 9.70970659904671e-18 3.04719883231525e-19 0.746249689140076 ENSG00000142794 NBPF3
ENST00000478653 5.50023995671786e-08 3.89076693642694e-09 0.631985413528857 ENSG00000142794 NBPF3
ENST00000318249 9.70970659904671e-18 3.04719883231525e-19 0.746249689140076 ENSG00000142794 NBPF3
ENST00000485941 9.87110463635901e-05 1.11624321014025e-05 0.52346688935041 ENSG00000142794 NBPF3
ENST00000342104 9.70970659904671e-18 3.04719883231525e-19 0.746249689140076 ENSG00000142794 NBPF3
ENST00000486229 7.70333189358439e-14 3.19176417912697e-15 0.682945997637564 ENSG00000142794 NBPF3
ENST00000434838 3.27245831234105e-17 1.06333348963178e-18 0.778416490654125 ENSG00000142794 NBPF3
ENST00000467103 4.11634545451797e-07 3.21800997415979e-08 0.780242121551322 ENSG00000142794 NBPF3
ENST00000455962 0.0298187564018788 0.00683948755280905 0.48071674227853 ENSG00000176378 PFN1P10
ENST00000469876 1.81741416647333e-11 9.2002630450269e-13 0.881214891164188 ENSG00000142794 NBPF3
ENST00000477050 5.43794674659654e-10 3.13488011251231e-11 0.883732159043503 ENSG00000142794 NBPF3
ENST00000539907 0.714868599019872 0.513154448529832 0.0915113483434554 ENSG00000162551 ALPL
ENST00000540617 0.714868599019872 0.513154448529832 0.0915113483434554 ENSG00000162551 ALPL
ENST00000374840 0.714868599019872 0.513154448529832 0.0915113483434554 ENSG00000162551 ALPL
ENST00000374832 0.86745142464753 0.739442292781969 0.0456308101924387 ENSG00000162551 ALPL
ENST00000425315 0.809011651593862 0.644122765326237 0.061609837792637 ENSG00000162551 ALPL
ENST00000290101 0.466857236522798 0.254653026900243 0.159700015167088 ENSG00000076864 RAP1GAP
ENST00000471600 0.466857236522798 0.254653026900243 0.159700015167088 ENSG00000076864 RAP1GAP
ENST00000374765 0.430948216312417 0.225156876493927 0.194603424832602 ENSG00000076864 RAP1GAP
ENST00000495204 0.430440919748983 0.224766967467426 0.194707475715452 ENSG00000076864 RAP1GAP
ENST00000542643 0.430440919748983 0.224766967467426 0.194707475715452 ENSG00000076864 RAP1GAP
ENST00000317967 0.761124069924376 0.575331566159079 0.0792296116376138 ENSG00000076864 RAP1GAP
ENST00000464457 0.763039766196498 0.578099435363293 0.0771903404055603 ENSG00000076864 RAP1GAP
ENST00000400301 0.0333363344822328 0.00780386766639385 -0.114744438808063 ENSG00000090686 USP48
ENST00000308271 0.034574486635568 0.00814883907379121 -0.113916606200994 ENSG00000090686 USP48
ENST00000374732 0.0317924779716312 0.00738316881132065 -0.141784786350442 ENSG00000090686 USP48
ENST00000479177 0.709804332691813 0.506705006263752 -0.0831107748260655 ENSG00000090686 USP48
ENST00000529637 0.0563003703739104 0.0147585596137118 -0.108021020086392 ENSG00000090686 USP48
ENST00000464577 0.118879933928357 0.0379715150907617 -0.139293157818657 ENSG00000090686 USP48
ENST00000471752 0.135939837161041 0.0452242587318153 -0.195944401261629 ENSG00000090686 USP48
ENST00000487880 0.143892024557045 0.048813082770049 -0.143276605778006 ENSG00000090686 USP48
ENST00000526044 0.0238703134022432 0.00524657561070444 -0.178979282052652 ENSG00000090686 USP48
ENST00000534705 0.0115223644713266 0.00223106897795926 -0.198698188973122 ENSG00000090686 USP48
ENST00000421625 0.474426882443028 0.261105321022812 -0.0565024770486563 ENSG00000090686 USP48
ENST00000374730 0.122351960657521 0.0394044900840642 -0.154181778507522 ENSG00000090686 USP48
ENST00000527823 0.682977334486568 0.473956810082095 0.0570849668426217 ENSG00000090686 USP48
ENST00000532737 0.593385516182375 0.372854247363026 0.0678819463228892 ENSG00000090686 USP48
ENST00000489108 0.306608845198517 0.136960808337398 0.138657560427234 ENSG00000090686 USP48
ENST00000434488 0.439148042366422 0.231620975096516 0.186365335429668 ENSG00000231978 RP11-132G19.3
ENST00000344642 0.498449706277729 0.28190845121866 0.0631857699429662 ENSG00000187942 LDLRAD2
ENST00000543870 0.404003883830183 0.204319737703882 0.0825964561297388 ENSG00000187942 LDLRAD2
ENST00000484271 0.321904311786039 0.146736949470352 0.151423249459875 ENSG00000187942 LDLRAD2
ENST00000486901 0.342636974461504 0.160187480387259 0.0792684544414384 ENSG00000142798 HSPG2
ENST00000374695 0.162765746528785 0.0573485974316668 0.112618779098005 ENSG00000142798 HSPG2
ENST00000481644 0.649572468197411 0.434675826608122 0.0625600405426035 ENSG00000142798 HSPG2
ENST00000469378 0.844888714225673 0.701427825352064 0.0292895317742275 ENSG00000142798 HSPG2
ENST00000426143 0.291369996511091 0.127477743651155 0.114078259979585 ENSG00000142798 HSPG2
ENST00000471322 0.520114893853641 0.301210533695111 0.0897086653638153 ENSG00000142798 HSPG2
ENST00000374676 0.493071829866764 0.27718926650329 0.0848860232069291 ENSG00000142798 HSPG2
ENST00000453796 0.432585624264537 0.226420039110744 0.102661663338552 ENSG00000142798 HSPG2
ENST00000430507 0.511310982734978 0.293369283682811 0.0786937510939428 ENSG00000142798 HSPG2
ENST00000493940 0.97738109205204 0.94902915809142 0.00510426641809211 ENSG00000142798 HSPG2
ENST00000427897 0.387499468831001 0.191838302058038 0.120109640462041 ENSG00000142798 HSPG2
ENST00000498495 0.767650834860059 0.584527098597536 0.056184923321319 ENSG00000142798 HSPG2
ENST00000480900 0.953275693069086 0.89723824459181 0.0103432107045323 ENSG00000142798 HSPG2
ENST00000412328 0.13654992970049 0.0455001200019151 0.142607494870082 ENSG00000142798 HSPG2
ENST00000374673 0.162783745614124 0.0573560978834418 0.12775895673314 ENSG00000142798 HSPG2
ENST00000439717 0.0680169539652704 0.0186960688396103 0.174842983420807 ENSG00000142798 HSPG2
ENST00000423231 0.145139305238281 0.0493539755793894 0.325359607830098 ENSG00000232037 RP11-26H16.1
ENST00000398929 0.239363998431721 0.0964547027730858 0.269620787018255 ENSG00000232037 RP11-26H16.1
ENST00000434233 0.03843579707503 0.00926847414981755 0.349381382536654 ENSG00000218510 LINC00339
ENST00000420503 0.0252656177915269 0.0056104454284452 0.379366726016691 ENSG00000218510 LINC00339
ENST00000404210 0.0254349297533788 0.00565510332248942 0.378750256629525 ENSG00000218510 LINC00339
ENST00000416769 0.0254349297533788 0.00565510332248942 0.378750256629525 ENSG00000218510 LINC00339
ENST00000452322 0.0628418832241257 0.0168991839149226 0.372447796673488 ENSG00000218510 LINC00339
ENST00000400259 0.585395126363078 0.364725039545068 0.0274419352065643 ENSG00000070831 CDC42
ENST00000344548 0.586271094941414 0.365587955118033 0.0273700611850577 ENSG00000070831 CDC42
ENST00000315554 0.335676333004786 0.155521193788039 0.053014340178611 ENSG00000070831 CDC42
ENST00000498236 0.373049736520867 0.18135225179846 0.0499696983583783 ENSG00000070831 CDC42
ENST00000421089 0.40647320065401 0.206195958815626 0.0454118291721958 ENSG00000070831 CDC42
ENST00000411827 0.31171665694439 0.140211479125111 0.0552278708227538 ENSG00000070831 CDC42
ENST00000431803 0.875374021920858 0.752526819389725 -0.0455685979770434 ENSG00000230068 CDC42-IT1
ENST00000604049 0.98773500297164 0.972126343208524 0.00602312448744047 ENSG00000271428 RP1-224A6.8
ENST00000606754 0.156828188562633 0.0545577684376834 0.345041690836278 ENSG00000271840 RP1-224A6.9
ENST00000290167 0.837567407877724 0.690103319089514 0.0604874788411361 ENSG00000162552 WNT4
ENST00000542383 0.636179828729077 0.419496499064937 0.125759394157578 ENSG00000162552 WNT4
ENST00000415567 0.676014975166956 0.465579116909237 -0.125261459044164 ENSG00000162552 WNT4
ENST00000441048 0.921195491437473 0.835577309410017 -0.035537032594891 ENSG00000162552 WNT4
ENST00000404138 0.00407409995429415 0.000676522726412757 -0.206829425616516 ENSG00000184677 ZBTB40
ENST00000400239 0.100815934936215 0.0307585836655347 -0.187298854802992 ENSG00000184677 ZBTB40
ENST00000375647 0.00407409995429415 0.000676522726412757 -0.206829425616516 ENSG00000184677 ZBTB40
ENST00000374651 0.00408911697606962 0.000679278325770609 -0.225976271477744 ENSG00000184677 ZBTB40
ENST00000438551 0.339570664683914 0.158054668412405 -0.251279884826436 ENSG00000237200 ZBTB40-IT1
ENST00000544305 4.18474363057197e-05 4.41261243813035e-06 -0.278593169296747 ENSG00000133216 EPHB2
ENST00000374630 0.000685954493567849 9.34623997722611e-05 -0.208460289447836 ENSG00000133216 EPHB2
ENST00000400191 0.00175857647554286 0.000264572978171695 -0.169987231043528 ENSG00000133216 EPHB2
ENST00000374632 0.00152516719247134 0.000225295713184979 -0.174935053471405 ENSG00000133216 EPHB2
ENST00000374627 0.0135148870159108 0.00269114502292052 -0.174663913577131 ENSG00000133216 EPHB2
ENST00000465676 0.0304871448385726 0.00702382672781037 -0.225331886412259 ENSG00000133216 EPHB2
ENST00000581187 0.960913061230539 0.913602678679955 -0.0186145994930227 ENSG00000264014 MIR4253
ENST00000490436 0.320559283721391 0.145888814026466 -0.214397390863232 ENSG00000133216 EPHB2
ENST00000610135 0.494739353239636 0.2786382474862 0.192991243677798 ENSG00000272796 RP1-74M1.3
ENST00000356634 0.119230242511065 0.038114808323827 -0.0990588730788587 ENSG00000004487 KDM1A
ENST00000400181 0.120210652497982 0.0385351764958299 -0.0987681271420789 ENSG00000004487 KDM1A
ENST00000542151 0.119230242511065 0.038114808323827 -0.0990588730788587 ENSG00000004487 KDM1A
ENST00000427154 1.75215307645735e-06 1.48575696489689e-07 -0.214523193431532 ENSG00000240553 RP1-184J9.2
ENST00000481879 0.400397851663418 0.201652430738452 -0.14225591131756 ENSG00000004487 KDM1A
ENST00000465864 0.238424689264541 0.0959231282412298 -0.109442869775796 ENSG00000004487 KDM1A
ENST00000494920 0.186045368063104 0.0686324527767563 -0.10756293197675 ENSG00000004487 KDM1A
ENST00000602503 0.447227106692334 0.238215523154678 -0.0849459209890572 ENSG00000004487 KDM1A
ENST00000374623 1.60913055095567e-09 9.67379645054566e-11 -0.330196328121634 ENSG00000169641 LUZP1
ENST00000418342 5.79035085167203e-09 3.67558893125569e-10 -0.289121372589391 ENSG00000169641 LUZP1
ENST00000302291 3.52505673246727e-09 2.19045805925257e-10 -0.291345379480953 ENSG00000169641 LUZP1
ENST00000314174 0.000113851439523717 1.30577852163545e-05 -0.24780625955814 ENSG00000169641 LUZP1
ENST00000471849 0.0028822824342377 0.000458879715329166 -0.219233008310084 ENSG00000169641 LUZP1
ENST00000475164 0.00804682585413288 0.00147419178470832 -0.249795003214221 ENSG00000169641 LUZP1
ENST00000450968 0.94565697075142 0.882265733912994 -0.0265768047821376 ENSG00000229010 RP5-979D14.1
ENST00000384208 0.760314956370739 0.57424371407635 0.094395019891195 ENSG00000206935 RNU6-514P
ENST00000516769 0.876607605529025 0.754580126818153 0.0464896428926727 ENSG00000252578 RNU6-135P
ENST00000314113 0.0706586068822482 0.0196319172969014 -0.401727861298385 ENSG00000179546 HTR1D
ENST00000374619 0.035383269216552 0.00838454278232069 -0.460812221437253 ENSG00000179546 HTR1D
ENST00000566551 0.870429291128416 0.744367613955725 -0.0398338254013151 ENSG00000261326 RP5-1057J7.6
ENST00000604481 0.981519905931962 0.958541622989331 -0.00891779990330032 ENSG00000261326 RP5-1057J7.6
ENST00000464516 0.122857379614227 0.039626730015226 -0.250041357518984 ENSG00000125944 HNRNPR
ENST00000478691 0.00126407647264911 0.000183028171253218 -0.140301933223179 ENSG00000125944 HNRNPR
ENST00000374616 0.00158246320436567 0.000235032224516294 -0.143053881327516 ENSG00000125944 HNRNPR
ENST00000476660 0.127245873890444 0.0415059393330734 -0.112290050465181 ENSG00000125944 HNRNPR
ENST00000374612 0.00158198814253989 0.000234950406392589 -0.143053146779701 ENSG00000125944 HNRNPR
ENST00000302271 0.00159895351769141 0.000237777328575764 -0.142893298680849 ENSG00000125944 HNRNPR
ENST00000427764 0.00136216334003412 0.000198773653883119 -0.145653600043329 ENSG00000125944 HNRNPR
ENST00000606561 0.00198194241038623 0.000302475814798856 -0.143701655285689 ENSG00000125944 HNRNPR
ENST00000426846 0.00218745105083982 0.00033740525497686 -0.142496141158789 ENSG00000125944 HNRNPR
ENST00000463552 0.000387023378795933 4.99089084891873e-05 -0.173928317342532 ENSG00000125944 HNRNPR
ENST00000470941 0.00640321954378147 0.00113556989773874 -0.155903237058833 ENSG00000125944 HNRNPR
ENST00000476451 0.000720097905054447 9.85399830925457e-05 -0.178772752382272 ENSG00000125944 HNRNPR
ENST00000490652 0.0886969874429083 0.0261488492128292 -0.144183761990316 ENSG00000125944 HNRNPR
ENST00000314011 0.482522827358018 0.268080301372622 -0.105871801258238 ENSG00000125945 ZNF436
ENST00000374608 0.390109206734539 0.193816161441128 -0.126281673999759 ENSG00000125945 ZNF436
ENST00000458053 0.51725203057191 0.298668958445611 -0.166222653517886 ENSG00000249087 C1orf213
ENST00000454117 0.716952370970299 0.515873558982501 -0.104552099017225 ENSG00000249087 C1orf213
ENST00000335648 0.731993916778541 0.535690957076439 -0.0998952293805691 ENSG00000249087 C1orf213
ENST00000518821 0.638385740053442 0.421887138125574 -0.130900457655964 ENSG00000249087 C1orf213
ENST00000437367 0.731796259468815 0.53539770902844 -0.0999220285498841 ENSG00000249087 C1orf213
ENST00000518600 0.884325414112736 0.768643639889917 0.0528142692641466 ENSG00000249087 C1orf213
ENST00000450454 0.00395132448948115 0.000653463400872696 -0.458935845490534 ENSG00000204219 TCEA3
ENST00000476978 0.273883253112986 0.116756651093956 -0.280492646647138 ENSG00000204219 TCEA3
ENST00000374601 0.167445308390062 0.0595474454282448 -0.303649385619278 ENSG00000204219 TCEA3
ENST00000461794 0.119286796175542 0.0381447741347158 -0.362516607551978 ENSG00000204219 TCEA3
ENST00000374602 0.231339462187599 0.0919956799309331 -0.299245217779798 ENSG00000204219 TCEA3
ENST00000492271 0.841029875365867 0.695470352407171 -0.0667138544645013 ENSG00000204219 TCEA3
ENST00000495646 0.679799749306812 0.469917806633433 -0.0975169905404487 ENSG00000088280 ASAP3
ENST00000336689 0.918520265294527 0.830467427207022 0.0195543927367632 ENSG00000088280 ASAP3
ENST00000465372 0.890038469419247 0.778776535888405 -0.0438346205453853 ENSG00000088280 ASAP3
ENST00000492982 0.90699981646197 0.809738080785881 0.0224584655474343 ENSG00000088280 ASAP3
ENST00000437606 0.906747585726677 0.809308847725996 0.0222338743985483 ENSG00000088280 ASAP3
ENST00000484418 0.52594565478108 0.306814734737264 -0.157488128655699 ENSG00000088280 ASAP3
ENST00000475814 0.969836735871467 0.933504963212264 0.0114579960229311 ENSG00000088280 ASAP3
ENST00000530874 0.307202577476565 0.137375592127133 0.244645478091176 ENSG00000088280 ASAP3
ENST00000478858 0.669620122992459 0.457604731783472 0.0806698648991549 ENSG00000088280 ASAP3
ENST00000608765 0.599140880738751 0.378692518526867 0.111341874183114 ENSG00000088280 ASAP3
ENST00000449467 0.537431425009275 0.317761255248206 0.144709267795177 ENSG00000088280 ASAP3
ENST00000361729 0.931361030323473 0.855305978738984 0.0327366089501229 ENSG00000007968 E2F2
ENST00000374561 9.02636881054492e-05 1.01256724645304e-05 0.36332083322941 ENSG00000117318 ID3
ENST00000463312 0.00216745803667884 0.00033395114714179 0.376764966586886 ENSG00000117318 ID3
ENST00000486541 0.000167805462559817 1.99601187617418e-05 0.354055503332407 ENSG00000117318 ID3
ENST00000477916 0.721091419218007 0.521044881642223 -0.100879870166173 ENSG00000197880 MDS2
ENST00000374550 0.845412153456284 0.702496403635255 -0.0203890525106344 ENSG00000142676 RPL11
ENST00000467075 0.95858248301474 0.908452897259816 0.00510001790613366 ENSG00000142676 RPL11
ENST00000482370 0.845750986580142 0.703136986494132 -0.0203596583829745 ENSG00000142676 RPL11
ENST00000443624 0.843925001644271 0.699997013606711 -0.0206198200280299 ENSG00000142676 RPL11
ENST00000458455 0.845651912307085 0.702970348285965 -0.0203745017050613 ENSG00000142676 RPL11
ENST00000366398 0.758777579814576 0.571855055305744 0.101442431714903 ENSG00000203589 RP5-886K2.1
ENST00000466184 0.487152001492603 0.272102759166477 0.195107091139902 ENSG00000244609 RN7SL532P
ENST00000418390 0.511146323307364 0.293229894451107 0.0454755761023694 ENSG00000011007 TCEB3
ENST00000609199 0.581724537501024 0.361166923332546 0.0422543628387868 ENSG00000011007 TCEB3
ENST00000487554 0.392169954003353 0.195557394103914 0.0864392906620622 ENSG00000011007 TCEB3
ENST00000427796 0.810024123795888 0.645761663337717 0.0297814702783368 ENSG00000236810 RP5-886K2.3
ENST00000447961 0.470362972818604 0.257750472100598 -0.202865782032189 ENSG00000236810 RP5-886K2.3
ENST00000246151 0.0502778744465654 0.0128298227554229 -0.172025587679466 ENSG00000057757 PITHD1
ENST00000415372 0.393395672923175 0.196529826351435 -0.13355349019188 ENSG00000057757 PITHD1
ENST00000374524 0.202616010367742 0.076835152454636 -0.135829699774644 ENSG00000057757 PITHD1
ENST00000374514 0.0084902867059775 0.001568850757258 -0.187016935081728 ENSG00000011009 LYPLA2
ENST00000400061 0.00723947727397427 0.00130814556251058 -0.189858179363049 ENSG00000011009 LYPLA2
ENST00000420982 0.0451700238362493 0.0112682313715498 -0.179856810612748 ENSG00000011009 LYPLA2
ENST00000374505 0.0346259404305356 0.00816318437611053 -0.17835632514792 ENSG00000011009 LYPLA2
ENST00000495365 0.0401351142237967 0.0097665468281412 -0.163438077948082 ENSG00000011009 LYPLA2
ENST00000374503 0.0244930052351701 0.0054057556646517 -0.175310584166599 ENSG00000011009 LYPLA2
ENST00000374502 0.0418508726895816 0.0102787697498328 -0.163170365801115 ENSG00000011009 LYPLA2
ENST00000492577 0.041748762098535 0.0102472624865198 -0.174023385902092 ENSG00000011009 LYPLA2
ENST00000421070 0.0528702146808797 0.0136535287838067 -0.184417413837389 ENSG00000011009 LYPLA2
ENST00000374501 0.0345489768601236 0.00814135118464839 -0.19845512405337 ENSG00000011009 LYPLA2
ENST00000472213 0.116728478257183 0.0370730625400042 -0.175015704601711 ENSG00000011009 LYPLA2
ENST00000481736 6.37869978401867e-06 5.86064892961158e-07 -0.367129315978609 ENSG00000117308 GALE
ENST00000374497 2.91652578132365e-06 2.54887205801778e-07 -0.375862767598753 ENSG00000117308 GALE
ENST00000456977 8.19151509006769e-05 9.12383999782044e-06 -0.470281367205432 ENSG00000117308 GALE
ENST00000459934 6.21576964298151e-06 5.69767823064388e-07 -0.367128648796395 ENSG00000117308 GALE
ENST00000469556 1.55870074607708e-05 1.5251180083258e-06 -0.51284593401601 ENSG00000117308 GALE
ENST00000429356 6.67931707115565e-06 6.1534914123402e-07 -0.398891526236888 ENSG00000117308 GALE
ENST00000418277 2.71379683620256e-05 2.77097471853062e-06 -0.377924461116873 ENSG00000117308 GALE
ENST00000470949 0.000746741722015537 0.000102563372966131 -0.351075913719688 ENSG00000117308 GALE
ENST00000425913 0.000604484956805515 8.13595704194995e-05 -0.329531817236776 ENSG00000117308 GALE
ENST00000445705 0.00107170958657904 0.000152643667360286 -0.344258331041628 ENSG00000117308 GALE
ENST00000467493 0.0023968354776268 0.000373591738124221 -0.327525317404991 ENSG00000117308 GALE
ENST00000486382 0.00662885786777283 0.00118153057062353 -0.31489111137948 ENSG00000117308 GALE
ENST00000470383 0.0573954895643193 0.0151126646046657 -0.242901109964685 ENSG00000117308 GALE
ENST00000466250 0.0555719649633563 0.0145264776234202 -0.243020509377709 ENSG00000117308 GALE
ENST00000467070 0.208967018812618 0.0801062550015826 -0.190451795573497 ENSG00000117308 GALE
ENST00000374490 0.927703884676481 0.848450542631587 0.0132840324570613 ENSG00000117305 HMGCL
ENST00000374487 0.902504027202716 0.801085777199316 0.0176326048374829 ENSG00000117305 HMGCL
ENST00000374483 0.902504027202716 0.801085777199316 0.0176326048374829 ENSG00000117305 HMGCL
ENST00000436439 0.927703884676481 0.848450542631587 0.0132840324570613 ENSG00000117305 HMGCL
ENST00000235958 0.927797083545161 0.848648047697138 0.013263297893855 ENSG00000117305 HMGCL
ENST00000509389 0.818818499596858 0.659846754693582 0.0301620125399799 ENSG00000117305 HMGCL
ENST00000496907 0.895959837243527 0.789387235348897 0.0268911031816609 ENSG00000117305 HMGCL
ENST00000513148 0.714009101500708 0.51222918182862 0.0501022551134988 ENSG00000117305 HMGCL
ENST00000479458 0.966932812227014 0.927391288001592 0.0102657262426957 ENSG00000117305 HMGCL
ENST00000498698 0.897975907061832 0.792716143951282 0.0277294175080807 ENSG00000117305 HMGCL
ENST00000374479 0.564693722756369 0.344250541527454 -0.093806611046805 ENSG00000179163 FUCA1
ENST00000471915 0.908766205386371 0.812990734809807 0.0156438048014663 ENSG00000189266 PNRC2
ENST00000334351 0.8625859470624 0.730843426839481 0.0219964408613835 ENSG00000189266 PNRC2
ENST00000374468 0.931542993776754 0.855709286433266 0.0116734473287421 ENSG00000189266 PNRC2
ENST00000579103 0.823425116089007 0.667293660315324 -0.0358040010620876 ENSG00000189266 PNRC2
ENST00000344989 0.631318339442517 0.41382764339181 -0.0425997792636894 ENSG00000188529 SRSF10
ENST00000453840 0.625855633827046 0.40751619830306 -0.0431970638657889 ENSG00000188529 SRSF10
ENST00000341154 0.63086301687661 0.413329488790703 -0.0425954321344654 ENSG00000188529 SRSF10
ENST00000484146 0.615392012654535 0.39590263284036 -0.0441051824390867 ENSG00000188529 SRSF10
ENST00000473858 0.615666812335886 0.396184595601382 -0.0441117355787823 ENSG00000188529 SRSF10
ENST00000374452 0.612030842956725 0.392442070303322 -0.0444621503081637 ENSG00000188529 SRSF10
ENST00000374453 0.610032715221599 0.390314494410332 -0.0447048378739998 ENSG00000188529 SRSF10
ENST00000343255 0.641634623692477 0.425564198417432 -0.0412007738405254 ENSG00000188529 SRSF10
ENST00000492112 0.641711427095252 0.425679085605487 -0.0412138716581127 ENSG00000188529 SRSF10
ENST00000485841 0.817019729194035 0.65697132740637 -0.0251133270155218 ENSG00000188529 SRSF10
ENST00000338597 0.872243186428896 0.747233571928823 -0.0182420051914869 ENSG00000188529 SRSF10
ENST00000495785 0.722837023637202 0.523705688126983 -0.0331862999424109 ENSG00000188529 SRSF10
ENST00000473754 0.9580774808123 0.907592410056705 -0.00663128433745004 ENSG00000188529 SRSF10
ENST00000497214 0.491559854092496 0.275929911121378 -0.18631604251251 ENSG00000188529 SRSF10
ENST00000485292 0.94875458869056 0.888039960786789 -0.0106433475014595 ENSG00000188529 SRSF10
ENST00000469303 0.918102771199758 0.829628889590983 0.0194857466645392 ENSG00000188529 SRSF10
ENST00000439239 0.384897228659293 0.189977425631158 -0.234604963850085 ENSG00000225315 RP11-293P20.2
ENST00000338909 0.91414229344001 0.822275995328406 0.0365682493893251 ENSG00000142661 MYOM3
ENST00000374434 0.722443271636355 0.522958053544071 -0.114232133785573 ENSG00000142661 MYOM3
ENST00000330966 0.722443271636355 0.522958053544071 -0.114232133785573 ENSG00000142661 MYOM3
ENST00000448831 0.424655860747707 0.220186890000475 -0.218293121799169 ENSG00000142661 MYOM3
ENST00000329601 0.629671710946727 0.41192425039491 -0.144332450309091 ENSG00000142661 MYOM3
ENST00000429191 0.0734341576067042 0.0206011848085489 -0.379477409822974 ENSG00000230703 RP11-293P20.4
ENST00000475306 0.759396746940139 0.572886850759817 -0.0898406357049307 ENSG00000142661 MYOM3
ENST00000350501 0.090792400364638 0.0269346770575504 -0.314690630833606 ENSG00000158055 GRHL3
ENST00000374409 0.160702340814676 0.0563722169551487 -0.214885483876148 ENSG00000001460 STPG1
ENST00000440416 0.181428724930673 0.0663173920398778 -0.216063016692026 ENSG00000001460 STPG1
ENST00000003583 0.157941667524211 0.0550813994674604 -0.218121657965157 ENSG00000001460 STPG1
ENST00000468303 0.186349734216243 0.0687672832280368 -0.192289858146292 ENSG00000001460 STPG1
ENST00000337248 0.159737855145161 0.0559281468911333 -0.217169480884645 ENSG00000001460 STPG1
ENST00000497384 0.343558799646496 0.160782290263776 -0.190921067952904 ENSG00000001460 STPG1
ENST00000438866 0.406094621673548 0.20586271521794 -0.213374998728022 ENSG00000001460 STPG1
ENST00000435187 0.391312012427458 0.194728488951729 -0.196537649071858 ENSG00000001460 STPG1
ENST00000483261 0.701728471114418 0.496568134321572 -0.120761988543185 ENSG00000001460 STPG1
ENST00000498488 0.753296921480951 0.564111184920541 -0.0733677896492515 ENSG00000001460 STPG1
ENST00000483528 0.811202863886016 0.647605378353362 -0.0660144044728458 ENSG00000001460 STPG1
ENST00000475760 0.874012014872341 0.750191920168886 0.0503740602630329 ENSG00000001460 STPG1
ENST00000492753 0.973440014639536 0.940798005180024 -0.0127531219616142 ENSG00000001460 STPG1
ENST00000374399 0.633207106755841 0.415828085054409 -0.0729552597741028 ENSG00000001461 NIPAL3
ENST00000003912 0.559567565407468 0.339027235263161 -0.0710458843362518 ENSG00000001461 NIPAL3
ENST00000488155 0.880566277176666 0.761703305574571 -0.0355417480416378 ENSG00000001461 NIPAL3
ENST00000358028 0.752976241431224 0.563700449800904 -0.0557747773954182 ENSG00000001461 NIPAL3
ENST00000339255 0.679291676099075 0.469319480451735 -0.068756926317644 ENSG00000001461 NIPAL3
ENST00000475663 0.877846762033987 0.757015867311569 -0.0366165535173348 ENSG00000001461 NIPAL3
ENST00000428131 0.666125108128356 0.453571029743517 -0.0707385746047236 ENSG00000001461 NIPAL3
ENST00000432012 0.854478839731128 0.717779453681275 -0.0465701685874715 ENSG00000001461 NIPAL3
ENST00000374395 0.00953433788513853 0.00179400827100603 0.317166711545425 ENSG00000117602 RCAN3
ENST00000436717 0.000731571184623053 0.000100318306440054 0.419706413679993 ENSG00000117602 RCAN3
ENST00000425530 0.0529607037293464 0.0136822841200879 0.392708300184214 ENSG00000117602 RCAN3
ENST00000412742 0.0164128729398961 0.00337883914276941 0.406233035192671 ENSG00000117602 RCAN3
ENST00000538532 0.0137024772690481 0.0027342533116983 0.41227422091245 ENSG00000117602 RCAN3
ENST00000374393 0.0175379084056944 0.00365524803381212 0.404088512549334 ENSG00000117602 RCAN3
ENST00000482807 0.135543582213323 0.0450654190702847 0.326227893425702 ENSG00000117602 RCAN3
ENST00000577528 0.185784067649021 0.0685097996726209 0.240588840839814 ENSG00000264443 RP4-594I10.3
ENST00000478890 0.637330368421045 0.420767786545582 0.0561926280106191 ENSG00000133226 SRRM1
ENST00000593639 0.635338656937136 0.418390109786127 0.0570490130806794 ENSG00000133226 SRRM1
ENST00000323848 0.210708458601159 0.0810153249802885 0.0820420071854326 ENSG00000133226 SRRM1
ENST00000466910 0.760571215524402 0.574592866430364 0.0429021906136368 ENSG00000133226 SRRM1
ENST00000468822 0.55020388814821 0.330177161378029 0.0659068753243809 ENSG00000133226 SRRM1
ENST00000447431 0.186260016302693 0.0687275463386382 0.0876030627303866 ENSG00000133226 SRRM1
ENST00000600523 0.65221642093971 0.437803307542769 0.0565692321528329 ENSG00000133226 SRRM1
ENST00000462710 0.680451060007507 0.47085454943911 0.0497509111579137 ENSG00000133226 SRRM1
ENST00000374389 0.167097005545421 0.0593706400869158 0.0908156265836902 ENSG00000133226 SRRM1
ENST00000490543 0.680451060007507 0.47085454943911 0.0497509111579137 ENSG00000133226 SRRM1
ENST00000479034 0.180253846725117 0.0657428080731367 0.0910468022761658 ENSG00000133226 SRRM1
ENST00000596378 0.170360452460325 0.0609897452982028 0.0921600646913804 ENSG00000133226 SRRM1
ENST00000494934 0.690797229541897 0.483288394988944 0.0632025653561536 ENSG00000133226 SRRM1
ENST00000495561 0.669617406697751 0.457598109223652 0.0686752098322918 ENSG00000133226 SRRM1
ENST00000537199 0.253850879605461 0.104699716214945 0.100710902398482 ENSG00000133226 SRRM1
ENST00000485441 0.602103582876833 0.381730842955652 0.0795423140596306 ENSG00000133226 SRRM1
ENST00000470243 0.163328536721187 0.0576050181118572 0.185350056285025 ENSG00000133226 SRRM1
ENST00000496882 0.162516628166013 0.0572236022751163 0.14299980791209 ENSG00000133226 SRRM1
ENST00000461768 0.276770229968897 0.118505490878703 0.117456744399754 ENSG00000133226 SRRM1
ENST00000485541 0.220781051801838 0.0862977484422105 0.14674688857221 ENSG00000133226 SRRM1
ENST00000488317 0.427349507716259 0.222280147532621 0.110128654112041 ENSG00000133226 SRRM1
ENST00000489130 0.859233991335945 0.72530115031925 0.0469329531318019 ENSG00000133226 SRRM1
ENST00000474843 0.418712275319904 0.215760954228124 0.120280216174284 ENSG00000133226 SRRM1
ENST00000374379 2.78777252164508e-12 1.30369887303069e-13 0.256281979817396 ENSG00000169504 CLIC4
ENST00000497755 4.40064162765186e-12 2.09523039699361e-13 0.364176795580608 ENSG00000169504 CLIC4
ENST00000488683 2.8813149641211e-12 1.34922330868384e-13 0.256380289893922 ENSG00000169504 CLIC4
ENST00000489758 5.9071867698686e-12 2.84448135085494e-13 0.368081127359677 ENSG00000169504 CLIC4
ENST00000459588 0.937321623104331 0.866400909887521 0.0248798349066618 ENSG00000238482 RNU6-1208P
ENST00000236273 0.458878620125914 0.247635361355583 -0.0665962487283401 ENSG00000117614 SYF2
ENST00000354361 0.479819369736936 0.265756883887395 -0.0643762290486513 ENSG00000117614 SYF2
ENST00000474160 0.744372140017426 0.551877245119153 -0.0408752486483437 ENSG00000117614 SYF2
ENST00000476231 0.812582460042098 0.649869314865187 -0.0332815825561332 ENSG00000117614 SYF2
ENST00000243189 0.0279966881717434 0.00633654725701592 0.186393678532564 ENSG00000117616 C1orf63
ENST00000569495 0.00646654639858678 0.00114868767829121 0.27424212252201 ENSG00000117616 C1orf63
ENST00000498238 0.0282325961925697 0.00640272437391604 0.186202497401788 ENSG00000117616 C1orf63
ENST00000566395 0.00443158881421526 0.000745864816755225 0.217445778416387 ENSG00000117616 C1orf63
ENST00000565733 0.00335120403488102 0.00054321994082387 0.221251751694722 ENSG00000117616 C1orf63
ENST00000568254 0.0282325961925697 0.00640272437391604 0.186202497401788 ENSG00000117616 C1orf63
ENST00000473314 0.0140531773615251 0.00281803767263781 0.182634057742895 ENSG00000117616 C1orf63
ENST00000417642 0.0282325961925697 0.00640272437391604 0.186202497401788 ENSG00000117616 C1orf63
ENST00000570063 0.00302256803286187 0.000483817424179641 0.222572668111058 ENSG00000117616 C1orf63
ENST00000564223 0.125249128985853 0.0406388803166853 0.205374178673269 ENSG00000117616 C1orf63
ENST00000475766 0.00419070356017584 0.000698781377088772 0.223976887409997 ENSG00000117616 C1orf63
ENST00000491378 0.201370463257529 0.0761721868381727 0.144143849951443 ENSG00000117616 C1orf63
ENST00000431849 0.153046727241531 0.0528446415528468 0.15139802763682 ENSG00000117616 C1orf63
ENST00000568212 0.171981644900423 0.0617670316518162 0.152778881078884 ENSG00000117616 C1orf63
ENST00000568701 0.189459494859991 0.0702668302347485 0.145506522343023 ENSG00000117616 C1orf63
ENST00000561867 0.12561203121212 0.0408093463149616 0.14874195655995 ENSG00000117616 C1orf63
ENST00000568996 0.118409391302033 0.0377689632217717 0.150782688089461 ENSG00000117616 C1orf63
ENST00000450820 0.240495567581649 0.0970969399159992 0.248770490699724 ENSG00000117616 C1orf63
ENST00000566714 0.772038791259101 0.590544555662871 0.0902124869023504 ENSG00000261349 RP3-465N24.5
ENST00000564398 0.818015170977446 0.658561068205848 -0.0715946615062667 ENSG00000187010 RHD
ENST00000328664 0.981166996865855 0.957669051850364 0.00716783596936876 ENSG00000187010 RHD
ENST00000454452 0.98779162437175 0.972379571979246 0.00476630552800163 ENSG00000187010 RHD
ENST00000342055 0.98797811536445 0.97286554528887 0.00468255029545652 ENSG00000187010 RHD
ENST00000423810 0.98797811536445 0.97286554528887 0.00468255029545652 ENSG00000187010 RHD
ENST00000568195 0.98797811536445 0.97286554528887 0.00468255029545652 ENSG00000187010 RHD
ENST00000417538 0.98797811536445 0.97286554528887 0.00468255029545652 ENSG00000187010 RHD
ENST00000357542 0.98797811536445 0.97286554528887 0.00468255029545652 ENSG00000187010 RHD
ENST00000423253 0.961596533149465 0.915128607577882 -0.0146093331505218 ENSG00000187010 RHD
ENST00000414693 0.929269738862065 0.851278284018854 -0.0266420544780594 ENSG00000224183 SDHDP6
ENST00000568399 0.497017478642273 0.280723424782853 0.144656010978524 ENSG00000117616 C1orf63
ENST00000562018 0.481289936056536 0.267008634153959 0.150716675613981 ENSG00000117616 C1orf63
ENST00000567741 0.467126579316778 0.254903017653656 0.154308977948011 ENSG00000117616 C1orf63
ENST00000566599 0.623526550634604 0.405095701691217 0.138724648653702 ENSG00000117616 C1orf63
ENST00000564413 0.65221642093971 0.437795373118124 0.139018053453619 ENSG00000117616 C1orf63
ENST00000570165 0.52556438978007 0.306461387822429 0.183474286387262 ENSG00000259984 RP11-335G20.7
ENST00000374358 0.52071179372357 0.301826240885203 0.0442459861422269 ENSG00000183726 TMEM50A
ENST00000498135 0.441638596884956 0.233648162517412 0.0547814018120084 ENSG00000183726 TMEM50A
ENST00000491936 0.502717777548706 0.285771564884296 0.0459772445552093 ENSG00000183726 TMEM50A
ENST00000480937 0.524071824054295 0.305027781713429 0.0437867712001766 ENSG00000183726 TMEM50A
ENST00000468704 0.520219532578245 0.301293349756524 0.0496795619036856 ENSG00000183726 TMEM50A
ENST00000487234 0.598260817877118 0.377625260215724 0.0605366808644498 ENSG00000183726 TMEM50A
ENST00000459565 0.628260600203921 0.410361632266443 0.118475560409225 ENSG00000238889 snoU13
ENST00000294413 0.704433104953849 0.499967497766092 0.0777668299190548 ENSG00000188672 RHCE
ENST00000374352 0.882574693166971 0.765556687542097 0.0358218208085977 ENSG00000188672 RHCE
ENST00000243186 0.818781994585332 0.659761882562127 0.0514496133648668 ENSG00000188672 RHCE
ENST00000413854 0.818781994585332 0.659761882562127 0.0514496133648668 ENSG00000188672 RHCE
ENST00000425135 0.818781994585332 0.659761882562127 0.0514496133648668 ENSG00000188672 RHCE
ENST00000455194 0.818781994585332 0.659761882562127 0.0514496133648668 ENSG00000188672 RHCE
ENST00000340849 0.994283941109461 0.987532237217238 0.00210621740603267 ENSG00000188672 RHCE
ENST00000349320 0.988428615308077 0.974070266027061 -0.00418186240078207 ENSG00000188672 RHCE
ENST00000527747 0.924028906497287 0.841160083421891 0.0309951493309752 ENSG00000188672 RHCE
ENST00000346452 0.904668331642081 0.805076898677625 -0.0366939571669977 ENSG00000188672 RHCE
ENST00000349438 0.911981274322562 0.819061873581065 -0.0339981427301877 ENSG00000188672 RHCE
ENST00000527187 0.990917037984892 0.979543666831646 -0.00419106331338582 ENSG00000188672 RHCE
ENST00000533771 0.940146822766914 0.871735482474886 0.0266433831838216 ENSG00000188672 RHCE
ENST00000541879 0.945717096374244 0.882400027483247 0.0241201503979465 ENSG00000238084 RP3-469D22.1
ENST00000419297 0.946523704874918 0.8836107690352 0.0237808311572025 ENSG00000238084 RP3-469D22.1
ENST00000495048 0.92285120971355 0.838580029064285 -0.0362758760146624 ENSG00000188672 RHCE
ENST00000399763 1.987624729967e-09 1.20723196105121e-10 -0.291094793118558 ENSG00000204178 TMEM57
ENST00000399766 1.987624729967e-09 1.20723196105121e-10 -0.291094793118558 ENSG00000204178 TMEM57
ENST00000374343 1.95441616439106e-09 1.18594902138471e-10 -0.291101647423171 ENSG00000204178 TMEM57
ENST00000470035 0.000725053879229819 9.9326549645221e-05 -0.315780055872235 ENSG00000204178 TMEM57
ENST00000374338 5.95739216488473e-12 2.87120096437003e-13 -0.485154578134103 ENSG00000157978 LDLRAP1
ENST00000485476 1.95040066481765e-06 1.66344229239413e-07 -0.529517091639051 ENSG00000157978 LDLRAP1
ENST00000488127 6.14230214415447e-13 2.71460986640011e-14 -0.530043549140585 ENSG00000157978 LDLRAP1
ENST00000462394 0.000431522521701 5.61633519062053e-05 -0.516660888294195 ENSG00000157978 LDLRAP1
ENST00000484476 2.52410333845639e-06 2.18956846649356e-07 -0.542306061724031 ENSG00000157978 LDLRAP1
ENST00000474283 3.60820316169878e-06 3.19393654487052e-07 -0.492200245305961 ENSG00000157978 LDLRAP1
ENST00000470950 3.38768920657952e-05 3.52248301869981e-06 -0.48347715008878 ENSG00000157978 LDLRAP1
ENST00000374332 0.0164977010281592 0.00339982518447765 -0.52232494114203 ENSG00000117643 MAN1C1
ENST00000263979 0.0207578399974802 0.00445904230396437 -0.508347388605443 ENSG00000117643 MAN1C1
ENST00000473891 0.167152024403602 0.0593999758636154 -0.31894579322443 ENSG00000117643 MAN1C1
ENST00000374329 0.127566235709574 0.041653113607412 -0.358545332818197 ENSG00000117643 MAN1C1
ENST00000496532 0.378827674134468 0.185522824655133 -0.200008156302044 ENSG00000117643 MAN1C1
ENST00000475314 0.596522878809969 0.375908345838168 -0.132884958905974 ENSG00000117643 MAN1C1
ENST00000487493 0.500702178612648 0.283945072761394 -0.14899312131431 ENSG00000117643 MAN1C1
ENST00000354177 0.389488357369576 0.193351091024235 -0.0483511685774136 ENSG00000162430 SEPN1
ENST00000361547 0.389488357369576 0.193351091024235 -0.0483511685774136 ENSG00000162430 SEPN1
ENST00000374315 0.389488357369576 0.193351091024235 -0.0483511685774136 ENSG00000162430 SEPN1
ENST00000559265 0.651741709084426 0.437282548508841 -0.0309327895188735 ENSG00000255054 RP1-317E23.6
ENST00000494537 0.603602191880439 0.383389861146352 -0.0520046353432572 ENSG00000162430 SEPN1
ENST00000527604 0.905927291684235 0.807632354311191 -0.0103606556328562 ENSG00000255054 RP1-317E23.6
ENST00000442055 0.724131456746776 0.52541367803601 -0.0382921594741851 ENSG00000228172 RP1-317E23.3
ENST00000453649 0.738238528440585 0.544054838640646 -0.0365754519126396 ENSG00000228172 RP1-317E23.3
ENST00000424294 0.870386860685316 0.744187271019433 0.0222130634870084 ENSG00000117640 MTFR1L
ENST00000536896 0.651385662733875 0.436838835194099 0.125781632806869 ENSG00000223474 AL020996.1
ENST00000374303 0.933387573417501 0.859222825164532 0.0109328226434926 ENSG00000117640 MTFR1L
ENST00000533762 0.923626700703556 0.84034192191856 0.0141300306611925 ENSG00000117640 MTFR1L
ENST00000529116 0.877648040802954 0.756588780943736 0.0214644211669433 ENSG00000117640 MTFR1L
ENST00000474295 0.933569798575596 0.859560509820795 0.0109182491507754 ENSG00000117640 MTFR1L
ENST00000488327 0.906308118360222 0.808516640203609 0.016577018806021 ENSG00000117640 MTFR1L
ENST00000472643 0.954273334588119 0.899301919563408 -0.0086149962866101 ENSG00000117640 MTFR1L
ENST00000494293 0.760248827561769 0.574152229190854 0.0428259504894813 ENSG00000117640 MTFR1L
ENST00000469815 0.976908134752738 0.948342837453541 0.00410109557971024 ENSG00000117640 MTFR1L
ENST00000526894 0.954273334588119 0.899301919563408 -0.0086149962866101 ENSG00000117640 MTFR1L
ENST00000478284 0.958767415061502 0.908969380840534 0.00790362233629523 ENSG00000117640 MTFR1L
ENST00000524618 0.956121099887067 0.90310475269529 0.00775521173782559 ENSG00000117640 MTFR1L
ENST00000374307 0.933569798575596 0.859560509820795 0.0109182491507754 ENSG00000117640 MTFR1L
ENST00000528624 0.996857534862348 0.993018828005201 0.000640994660877587 ENSG00000117640 MTFR1L
ENST00000525713 0.991855970542663 0.981936876851426 -0.00158956745413125 ENSG00000117640 MTFR1L
ENST00000374301 0.987900084902119 0.972685957599096 0.0021126097592485 ENSG00000117640 MTFR1L
ENST00000464008 0.914947332351452 0.823888939576607 -0.0149611730905793 ENSG00000117640 MTFR1L
ENST00000526158 0.99566765613028 0.990274367737404 0.000847158916597393 ENSG00000117640 MTFR1L
ENST00000530599 0.922920285724605 0.838770794405913 0.0141148418243356 ENSG00000117640 MTFR1L
ENST00000374300 0.939671821093985 0.870900337967155 0.0100347194267453 ENSG00000117640 MTFR1L
ENST00000466284 0.950753856084673 0.892398453557674 0.00846956678932589 ENSG00000117640 MTFR1L
ENST00000531361 0.978926512658481 0.95272007366561 -0.00416458873908729 ENSG00000117640 MTFR1L
ENST00000497956 0.924145695404901 0.841699130092602 0.0145415695076402 ENSG00000117640 MTFR1L
ENST00000606617 0.431356781719667 0.225515867752351 -0.128003605724349 ENSG00000272478 RP1-317E23.7
ENST00000538789 0.963892189485132 0.920819264966749 -0.00848227075042271 ENSG00000127423 AUNIP
ENST00000481602 0.482625817604444 0.268174038931088 -0.195578628405797 ENSG00000127423 AUNIP
ENST00000374298 0.988283537216423 0.973749295172488 -0.00558543455289948 ENSG00000127423 AUNIP
ENST00000455431 0.220227723146315 0.0860056653234541 -0.138231829245058 ENSG00000236528 RP1-125I3.2
ENST00000374296 0.408912357553895 0.208062431257617 -0.0875239289911433 ENSG00000182749 PAQR7
ENST00000513116 0.976260498204801 0.946450997636341 -0.0120603865997398 ENSG00000117632 STMN1
ENST00000426559 0.942109741918093 0.87553371858716 -0.0127112176182323 ENSG00000117632 STMN1
ENST00000455785 0.964502656185581 0.921929450062162 -0.00800389634747695 ENSG00000117632 STMN1
ENST00000399728 0.964367463624863 0.921639630378795 -0.00802957804539259 ENSG00000117632 STMN1
ENST00000465604 0.969220495172081 0.932389199964365 -0.00688244826089822 ENSG00000117632 STMN1
ENST00000357865 0.973705057034499 0.941282875692002 -0.00596639200939996 ENSG00000117632 STMN1
ENST00000374291 0.980815122247582 0.956929435426054 -0.00437517719524165 ENSG00000117632 STMN1
ENST00000485226 0.908625554912778 0.812679508168305 -0.0202481185283359 ENSG00000117632 STMN1
ENST00000446334 0.88295804578964 0.766312045068548 -0.0258093450138617 ENSG00000117632 STMN1
ENST00000580971 0.757148045362737 0.569534352045097 -0.0641385425039721 ENSG00000264021 MIR3917
ENST00000374282 0.00568778031184284 0.000992011395694249 -0.326580972950136 ENSG00000158006 PAFAH2
ENST00000374284 0.0204801244345974 0.00438903542228527 -0.291244034020924 ENSG00000158006 PAFAH2
ENST00000493892 0.149145810364612 0.0511300894737865 -0.255142511627562 ENSG00000158006 PAFAH2
ENST00000464540 0.149145810364612 0.0511300894737865 -0.255142511627562 ENSG00000158006 PAFAH2
ENST00000476611 0.689322664753686 0.481425731298402 -0.117834158042511 ENSG00000158006 PAFAH2
ENST00000439092 0.169261316641476 0.0604432414733164 -0.25533470487022 ENSG00000158006 PAFAH2
ENST00000441420 0.135503832239789 0.0450444869617953 -0.274693709812325 ENSG00000158006 PAFAH2
ENST00000481377 0.000144910512337935 1.70047313431789e-05 -0.751768305346432 ENSG00000158008 EXTL1
ENST00000374280 5.26897563889613e-05 5.66764608548639e-06 -0.807078046677103 ENSG00000158008 EXTL1
ENST00000484339 0.0342834861214917 0.00806634375219524 -0.406953777913287 ENSG00000158008 EXTL1
ENST00000444713 0.952410754456311 0.895529980012839 0.0206835239148806 ENSG00000175087 PDIK1L
ENST00000374271 0.424700765225592 0.220213196267517 -0.144323585046163 ENSG00000175087 PDIK1L
ENST00000374269 0.620732694049724 0.40194529605731 -0.107791125530138 ENSG00000175087 PDIK1L
ENST00000374266 0.971087822696691 0.935961760334098 -0.0091982961781135 ENSG00000142684 ZNF593
ENST00000270812 0.971087822696691 0.935950715966456 -0.0092030075699463 ENSG00000142684 ZNF593
ENST00000407889 0.979882591764909 0.954940886674502 0.00651398249025824 ENSG00000236782 RP11-96L14.7
ENST00000414762 0.914943884783051 0.82384476641822 0.0258646250394222 ENSG00000236782 RP11-96L14.7
ENST00000433939 0.93343343661187 0.859304908942436 0.0205754572500099 ENSG00000236782 RP11-96L14.7
ENST00000444682 0.940375809320655 0.872151416731703 0.0188027770710819 ENSG00000236782 RP11-96L14.7
ENST00000448923 0.611192839966869 0.39159150054166 0.112750826272848 ENSG00000236782 RP11-96L14.7
ENST00000361530 0.171443265701199 0.0614945479764738 -0.335330812321858 ENSG00000142675 CNKSR1
ENST00000481077 0.222265617662177 0.0870757871059049 -0.28324230226055 ENSG00000142675 CNKSR1
ENST00000480348 0.373532816592246 0.181682809852644 -0.213121165433415 ENSG00000142675 CNKSR1
ENST00000465415 0.499962496960643 0.283248024916994 -0.157996839776145 ENSG00000142675 CNKSR1
ENST00000374253 0.163770883715786 0.0578064940748958 -0.340238185923506 ENSG00000142675 CNKSR1
ENST00000525687 0.320845264460312 0.146073776107983 -0.249586133717709 ENSG00000142675 CNKSR1
ENST00000482227 0.163770883715786 0.0578064940748958 -0.340238185923506 ENSG00000142675 CNKSR1
ENST00000531191 0.162400723066547 0.05716334369965 -0.341112419143695 ENSG00000142675 CNKSR1
ENST00000528281 0.56493806013288 0.344498968039721 -0.164348413428515 ENSG00000142675 CNKSR1
ENST00000451429 0.0657130961246205 0.0178808473104989 -0.233892119176811 ENSG00000130695 CEP85
ENST00000476272 0.0560607770218365 0.0146833825330808 -0.229139728869865 ENSG00000130695 CEP85
ENST00000252992 0.0560607770218365 0.0146833825330808 -0.229139728869865 ENSG00000130695 CEP85
ENST00000480446 0.779046299292219 0.600476148176495 -0.0933750470839573 ENSG00000130695 CEP85
ENST00000453146 0.00859185548724567 0.00159018738970291 -0.334805793710548 ENSG00000130695 CEP85
ENST00000469609 0.0634679938887938 0.0171068583143779 -0.27522842700998 ENSG00000130695 CEP85
ENST00000468163 0.222507010110185 0.0872051995421519 -0.286962595129093 ENSG00000130695 CEP85
ENST00000491670 0.186949224129924 0.069055043326915 -0.267590328383491 ENSG00000130695 CEP85
ENST00000270792 0.852727179868699 0.714648379848533 -0.019269847354161 ENSG00000142669 SH3BGRL3
ENST00000319041 0.859233991335945 0.725315984640731 -0.018560611801381 ENSG00000142669 SH3BGRL3
ENST00000314675 0.381394684589901 0.187441514383353 -0.0781660117925008 ENSG00000158062 UBXN11
ENST00000472155 0.00930586971987577 0.00174307040841719 -0.340380467056235 ENSG00000158062 UBXN11
ENST00000374223 0.00897986988048712 0.00167222831385368 -0.340720336564301 ENSG00000158062 UBXN11
ENST00000475591 0.00921227860243327 0.00172239249804338 -0.340400746822949 ENSG00000158062 UBXN11
ENST00000357089 0.00921227860243327 0.00172239249804338 -0.340400746822949 ENSG00000158062 UBXN11
ENST00000494942 0.00921227860243327 0.00172239249804338 -0.340400746822949 ENSG00000158062 UBXN11
ENST00000374221 0.00921227860243327 0.00172239249804338 -0.340400746822949 ENSG00000158062 UBXN11
ENST00000374217 0.00991645910645596 0.00187804987860683 -0.337597814685908 ENSG00000158062 UBXN11
ENST00000374222 0.00991645910645596 0.00187804987860683 -0.337597814685908 ENSG00000158062 UBXN11
ENST00000496466 0.0266750486633655 0.00598114248661595 -0.310073269790419 ENSG00000158062 UBXN11
ENST00000535108 0.0136064944127848 0.00271190440638044 -0.360381287708821 ENSG00000158062 UBXN11
ENST00000436301 0.013157037099769 0.00260704721906329 -0.369068172700941 ENSG00000158062 UBXN11
ENST00000374215 0.0120772592837286 0.00235794109825177 -0.381030244101948 ENSG00000158062 UBXN11
ENST00000452980 0.0160100718422021 0.00328121573458983 -0.384647467115237 ENSG00000158062 UBXN11
ENST00000442942 0.00938894864112358 0.00176103769408675 -0.412272682296422 ENSG00000158062 UBXN11
ENST00000450041 0.0692846645370483 0.0191510525871393 -0.329183212896387 ENSG00000158062 UBXN11
ENST00000423664 0.0700972738453992 0.0194401627446071 -0.328632565309792 ENSG00000158062 UBXN11
ENST00000421827 0.160575781178154 0.0563129629359134 -0.292083034297604 ENSG00000158062 UBXN11
ENST00000434391 0.91483883716412 0.82366751849991 0.00920640413791912 ENSG00000117682 DHDDS
ENST00000427245 0.593692207482114 0.373088936708047 0.0468061405274184 ENSG00000117682 DHDDS
ENST00000527611 0.619941931928562 0.401042991753105 0.0564783722383189 ENSG00000117682 DHDDS
ENST00000374186 0.618653429863406 0.399705435673865 0.0460451425409048 ENSG00000117682 DHDDS
ENST00000525682 0.932137378602307 0.856811653886376 0.00820363155638777 ENSG00000117682 DHDDS
ENST00000236342 0.986720188252547 0.969849934909372 0.00170491109405983 ENSG00000117682 DHDDS
ENST00000526219 0.912057091014698 0.819208913096752 0.0102915961770457 ENSG00000117682 DHDDS
ENST00000374185 0.63334483534575 0.415999677671259 0.0424844118590524 ENSG00000117682 DHDDS
ENST00000487944 0.715539179625282 0.51395668129523 0.0397469177780888 ENSG00000117682 DHDDS
ENST00000360009 0.91483883716412 0.82366751849991 0.00920640413791912 ENSG00000117682 DHDDS
ENST00000533087 0.698562344408743 0.492469298276965 0.0356650030246714 ENSG00000117682 DHDDS
ENST00000531312 0.652025414361419 0.437616772517381 0.0403024782897638 ENSG00000117682 DHDDS
ENST00000525165 0.6410544090441 0.424969473499275 0.0412682427062948 ENSG00000117682 DHDDS
ENST00000525546 0.580084080691922 0.359613869416852 0.051414890744584 ENSG00000117682 DHDDS
ENST00000528557 0.623833418481616 0.405436216868691 0.0455627988176809 ENSG00000117682 DHDDS
ENST00000525326 0.653332051863208 0.438998990714545 0.043615655153079 ENSG00000117682 DHDDS
ENST00000526278 0.622549974115507 0.403963988471192 0.043383862591317 ENSG00000117682 DHDDS
ENST00000436153 0.644805294387527 0.429219214014104 0.0411041897616598 ENSG00000117682 DHDDS
ENST00000529688 0.651832039696505 0.437375633270056 0.0402862639844007 ENSG00000117682 DHDDS
ENST00000530781 0.623682140623149 0.405271309699109 0.0517117487918499 ENSG00000117682 DHDDS
ENST00000531955 0.66847451321625 0.456331754502132 0.0434015103478614 ENSG00000117682 DHDDS
ENST00000525410 0.691859290306603 0.484552658626435 0.038752455232734 ENSG00000117682 DHDDS
ENST00000430232 0.873481096640309 0.749263865308707 0.0166517575755159 ENSG00000117682 DHDDS
ENST00000431933 0.842623500236751 0.697831885750201 -0.0203898675220265 ENSG00000117682 DHDDS
ENST00000416052 0.478518894748374 0.264628425001509 -0.0871042928057788 ENSG00000117682 DHDDS
ENST00000446498 0.675679741191048 0.465032691994794 -0.12772318652962 ENSG00000223583 RP3-476K8.4
ENST00000423060 0.602353287044268 0.381949179465098 -0.133441036179387 ENSG00000225891 RP3-476K8.3
ENST00000468388 0.995793742944044 0.990658978472567 0.0007821520424501 ENSG00000198830 HMGN2
ENST00000479815 0.793488508371236 0.621229004861808 -0.0285263129249366 ENSG00000198830 HMGN2
ENST00000460563 0.778549098979094 0.599863518884554 -0.0292866403598247 ENSG00000198830 HMGN2
ENST00000464888 0.801323026621691 0.632954467094921 -0.027935317637297 ENSG00000198830 HMGN2
ENST00000463817 0.719625571930954 0.519244549943324 -0.035228703956485 ENSG00000198830 HMGN2
ENST00000467700 0.681604235780825 0.472247085930913 -0.0389381398393521 ENSG00000198830 HMGN2
ENST00000361427 0.740897431957489 0.547562730686237 -0.0325232830039075 ENSG00000198830 HMGN2
ENST00000466194 0.682331998111967 0.47320299600005 -0.0394917277143872 ENSG00000198830 HMGN2
ENST00000493418 0.731988439384198 0.535680840908005 -0.0349811684912776 ENSG00000198830 HMGN2
ENST00000525525 0.908333494663062 0.812174598899645 0.0408629013164608 ENSG00000117676 RPS6KA1
ENST00000526040 0.754328415313404 0.565640036111942 -0.103095682029707 ENSG00000117676 RPS6KA1
ENST00000374168 0.513714967187806 0.295668578061348 0.16971424523441 ENSG00000117676 RPS6KA1
ENST00000524436 0.687413089039529 0.479197724309028 -0.126673607099543 ENSG00000117676 RPS6KA1
ENST00000374166 0.513714967187806 0.295668578061348 0.16971424523441 ENSG00000117676 RPS6KA1
ENST00000526792 0.521386022801565 0.302499642099477 0.169665519862192 ENSG00000117676 RPS6KA1
ENST00000529454 0.664535278211542 0.451698568279116 -0.135054610295532 ENSG00000117676 RPS6KA1
ENST00000374162 0.522549065672372 0.30349801488838 0.169228009254561 ENSG00000117676 RPS6KA1
ENST00000530003 0.372270762445489 0.180793379250433 0.221720823152048 ENSG00000117676 RPS6KA1
ENST00000366866 0.88607263286324 0.771688596493336 -0.0513317317735982 ENSG00000117676 RPS6KA1
ENST00000531113 0.338745787854674 0.157485807770859 0.240283099664936 ENSG00000117676 RPS6KA1
ENST00000374163 0.431305324109594 0.225482428041967 0.201430099373151 ENSG00000117676 RPS6KA1
ENST00000530607 0.709456603263082 0.506239629610061 -0.111342035005918 ENSG00000117676 RPS6KA1
ENST00000531382 0.418240833842722 0.215354286279085 0.208246358460207 ENSG00000117676 RPS6KA1
ENST00000525582 0.799100405849884 0.629501594330535 0.0669138276176043 ENSG00000117676 RPS6KA1
ENST00000527264 0.898020189293992 0.792781350967162 -0.0465852726961489 ENSG00000117676 RPS6KA1
ENST00000474934 0.941165246367674 0.873697987515308 -0.0260289070116882 ENSG00000117676 RPS6KA1
ENST00000488985 0.116757488841238 0.0370874773793798 0.275230185084504 ENSG00000117676 RPS6KA1
ENST00000403732 0.347926210804961 0.163702885519464 0.249862589199665 ENSG00000117676 RPS6KA1
ENST00000530305 0.700856612056129 0.495388740458465 0.0927596766246618 ENSG00000117676 RPS6KA1
ENST00000438977 0.890794646831943 0.78017607320656 0.0463669813358987 ENSG00000117676 RPS6KA1
ENST00000569378 0.255454884728372 0.105682207668145 -0.287692078552885 ENSG00000260063 RP5-968P14.2
ENST00000324856 0.0189715834346555 0.0040151049203688 0.139954758945178 ENSG00000117713 ARID1A
ENST00000457599 0.0225069037426629 0.00489852370801769 0.141129400815352 ENSG00000117713 ARID1A
ENST00000524572 0.813362578821862 0.651066378579046 0.0577367968706168 ENSG00000117713 ARID1A
ENST00000374152 0.0635908222175261 0.0171490175909703 0.116168008538806 ENSG00000117713 ARID1A
ENST00000430291 0.788101846435272 0.613377608333489 0.047366932115448 ENSG00000117713 ARID1A
ENST00000430799 0.12233106346771 0.0393968892205604 0.120709900905464 ENSG00000117713 ARID1A
ENST00000466382 0.146893042163441 0.0501416665242366 0.123044053896589 ENSG00000117713 ARID1A
ENST00000540690 0.140800967795685 0.0474107095347902 0.124375676996282 ENSG00000117713 ARID1A
ENST00000532781 0.135230679453457 0.0449353065513177 0.13306060489495 ENSG00000117713 ARID1A
ENST00000430292 0.0755795444499453 0.0213615336342121 0.276720934458287 ENSG00000060642 PIGV
ENST00000472757 0.140055550572442 0.0470812786395553 0.21328695060163 ENSG00000060642 PIGV
ENST00000078527 0.0998310999207525 0.0303678687893322 0.22187457269686 ENSG00000060642 PIGV
ENST00000431541 0.241742070750039 0.0978228887786528 0.204308776903075 ENSG00000060642 PIGV
ENST00000449950 0.086477011441681 0.0253367979568829 0.229596765849571 ENSG00000060642 PIGV
ENST00000374145 0.0826994659703544 0.0239445240036736 0.231047050152507 ENSG00000060642 PIGV
ENST00000455364 0.136148017295763 0.0453158049453141 0.258577995378874 ENSG00000060642 PIGV
ENST00000374142 0.0489731085133901 0.0124236713461259 -0.14360427370389 ENSG00000204160 ZDHHC18
ENST00000374141 0.633348839229909 0.416009130185724 -0.0655655992374334 ENSG00000204160 ZDHHC18
ENST00000534643 0.710860263317527 0.508182359499128 -0.063890520653959 ENSG00000204160 ZDHHC18
ENST00000488397 0.0739707996381055 0.0207775335989673 -0.145517193622072 ENSG00000204160 ZDHHC18
ENST00000478902 0.934270981326485 0.860635833691863 0.0234647569060008 ENSG00000204160 ZDHHC18
ENST00000374135 0.0402976841606924 0.00981555094297739 0.148516384284041 ENSG00000142751 GPN2
ENST00000448791 0.201604694708825 0.0762980996012065 0.180408789515092 ENSG00000226698 RP1-50O24.6
ENST00000374133 0.103281778900647 0.0317079251602521 0.179868580787568 ENSG00000142751 GPN2
ENST00000477418 0.143075871947694 0.048445577824413 0.165912791538834 ENSG00000142751 GPN2
ENST00000431781 0.514088258522139 0.296010115388855 0.0836694274592113 ENSG00000142751 GPN2
ENST00000461282 0.389472995065033 0.193330968252867 0.167980034056826 ENSG00000142751 GPN2
ENST00000445019 0.966784079578592 0.927072347454432 0.0121455483858845 ENSG00000198746 GPATCH3
ENST00000361720 0.848550634048705 0.707749277593609 0.0394688784994448 ENSG00000198746 GPATCH3
ENST00000450844 0.851968355020262 0.713439092816817 0.0522878131454802 ENSG00000198746 GPATCH3
ENST00000435827 0.291389977205623 0.127490633631399 -0.0841497951853706 ENSG00000090273 NUDC
ENST00000321265 0.443903415241165 0.235471977489021 -0.0513549504034496 ENSG00000090273 NUDC
ENST00000452707 0.327707717892829 0.150478700184955 -0.0806792214065157 ENSG00000090273 NUDC
ENST00000484772 0.831786124134219 0.680674463188404 -0.0268946723102141 ENSG00000090273 NUDC
ENST00000320567 0.21982120606282 0.0858005242768938 0.242771939558726 ENSG00000175707 C1orf172
ENST00000522111 6.31100125982655e-53 4.21362316301324e-55 1.08648469251073 ENSG00000253368 TRNP1
ENST00000531285 2.22149671336576e-36 2.71974827175536e-38 1.14617882344169 ENSG00000253368 TRNP1
ENST00000289166 1.88110709382473e-11 9.5360842210974e-13 1.05638976101881 ENSG00000158246 FAM46B
ENST00000374089 2.31766404838436e-16 7.94165757628465e-18 0.680242919985614 ENSG00000090020 SLC9A1
ENST00000263980 1.20734512625896e-15 4.37253327810207e-17 0.621895635786286 ENSG00000090020 SLC9A1
ENST00000490329 1.96641815834688e-08 1.32270279709432e-09 0.610603786235888 ENSG00000090020 SLC9A1
ENST00000545949 6.65369495600719e-13 2.95104087628164e-14 0.615513432546475 ENSG00000090020 SLC9A1
ENST00000447808 6.30762424471116e-16 2.23453953063758e-17 0.793855867597453 ENSG00000090020 SLC9A1
ENST00000374086 1.07899250064553e-10 5.8477107978611e-12 0.578706284424232 ENSG00000090020 SLC9A1
ENST00000374084 3.24088718917323e-07 2.50315801051453e-08 0.510608533673609 ENSG00000090020 SLC9A1
ENST00000449818 0.972234170893693 0.938747086397567 -0.0137986235604821 ENSG00000225159 NPM1P39
ENST00000319394 0.521204115825885 0.302322875231351 0.061321881225909 ENSG00000142784 WDTC1
ENST00000361771 0.533683061543454 0.314068865960693 0.060052371790937 ENSG00000142784 WDTC1
ENST00000447062 0.620502462867432 0.401685796073773 0.0527481189010061 ENSG00000142784 WDTC1
ENST00000491239 0.770400328925667 0.588150299680806 0.0342545524278586 ENSG00000142784 WDTC1
ENST00000472249 0.632691450354453 0.415284367286198 -0.0864552874601251 ENSG00000142784 WDTC1
ENST00000374076 0.980297759592514 0.955661336167517 -0.00378420424188083 ENSG00000186501 TMEM222
ENST00000464720 0.980297759592514 0.955630492390632 -0.00378892541019055 ENSG00000186501 TMEM222
ENST00000608611 0.980297759592514 0.955630492390632 -0.00378892541019055 ENSG00000186501 TMEM222
ENST00000466759 0.586873187949375 0.366264177138681 0.0807755846934095 ENSG00000186501 TMEM222
ENST00000486082 0.700563647191174 0.494992173381962 0.053520120058006 ENSG00000186501 TMEM222
ENST00000464813 0.690299899268833 0.482636234317954 0.0549899931566381 ENSG00000186501 TMEM222
ENST00000478104 0.867533240681324 0.739524385393945 0.0236725173663248 ENSG00000186501 TMEM222
ENST00000498220 0.617196050022893 0.39809123260641 0.0674240230244891 ENSG00000186501 TMEM222
ENST00000384161 0.83519527382474 0.686434973619036 -0.059294296684279 ENSG00000206888 RNU6-48P
ENST00000486001 0.992131001435732 0.982697655747307 0.00357650872286493 ENSG00000241547 RP11-4K3__A.5
ENST00000471456 0.652014719199213 0.437588797617248 -0.0640633163173995 ENSG00000186501 TMEM222
ENST00000470223 0.604493819565338 0.384407985194443 -0.072103036578197 ENSG00000186501 TMEM222
ENST00000318074 0.0195078444379474 0.00414609386484925 0.513983978072121 ENSG00000142765 SYTL1
ENST00000483926 0.0195078444379474 0.00414609386484925 0.513983978072121 ENSG00000142765 SYTL1
ENST00000543823 0.0466622899502576 0.0117281807988721 0.450915457956382 ENSG00000142765 SYTL1
ENST00000490170 0.0540145636201139 0.014022871228674 0.436860708160606 ENSG00000142765 SYTL1
ENST00000496001 0.119579891735632 0.0382682890770449 0.311304876409236 ENSG00000142765 SYTL1
ENST00000485269 0.241056886455956 0.0974368098168865 0.239148536306672 ENSG00000142765 SYTL1
ENST00000475199 0.185413721694082 0.0683173898412976 0.300634372232939 ENSG00000142765 SYTL1
ENST00000486046 6.70212869798853e-07 5.37257978480652e-08 0.815790465411699 ENSG00000142733 MAP3K6
ENST00000472410 4.73500513824889e-35 6.18122245252221e-37 0.961360740044975 ENSG00000142733 MAP3K6
ENST00000374040 2.89927449756158e-42 2.82931549302934e-44 0.98029668435143 ENSG00000142733 MAP3K6
ENST00000493901 1.77750742396784e-42 1.721964270781e-44 0.9814529081766 ENSG00000142733 MAP3K6
ENST00000470890 4.36825218080721e-09 2.73680373659799e-10 0.890112917128662 ENSG00000142733 MAP3K6
ENST00000357582 2.76293908958679e-42 2.69430319078504e-44 0.98458119992927 ENSG00000142733 MAP3K6
ENST00000476509 3.15299353000107e-05 3.25735270086381e-06 0.755832433582873 ENSG00000142733 MAP3K6
ENST00000495230 0.00827828537220302 0.00152307723183646 0.542855849059038 ENSG00000142733 MAP3K6
ENST00000270879 0.591543199501343 0.371073461661711 -0.130544594640317 ENSG00000142748 FCN3
ENST00000354982 0.591543199501343 0.371073461661711 -0.130544594640317 ENSG00000142748 FCN3
ENST00000374024 0.123919053451121 0.0400529596281724 -0.337427677165559 ENSG00000181773 GPR3
ENST00000430629 9.8596959680827e-07 8.07991171475095e-08 0.206351910407312 ENSG00000158195 WASF2
ENST00000536657 0.000373806391853864 4.8074125475234e-05 0.235373737493991 ENSG00000158195 WASF2
ENST00000492975 0.117986304979407 0.0376054577860908 0.369618376792394 ENSG00000241169 RP4-752I6.1
ENST00000443579 0.114543649990445 0.0361877706941841 -0.343457392011119 ENSG00000237429 RP1-159A19.4
ENST00000247087 9.98785798413064e-12 4.93385539254514e-13 -0.435318493593142 ENSG00000126705 AHDC1
ENST00000374011 6.44854910976862e-12 3.11801509734915e-13 -0.436352482941086 ENSG00000126705 AHDC1
ENST00000487743 0.0047606901109845 0.00081052706074908 -0.565655299589286 ENSG00000126705 AHDC1
ENST00000490295 1.35756203737466e-06 1.1345388199029e-07 -0.392619773094834 ENSG00000126705 AHDC1
ENST00000480033 0.000298521196591796 3.75696012309741e-05 -0.35584045476736 ENSG00000126705 AHDC1
ENST00000361157 0.155334820193744 0.0538867757974412 -0.335066831468925 ENSG00000126709 IFI6
ENST00000339145 0.155141635767817 0.0537979908670047 -0.335201207025942 ENSG00000126709 IFI6
ENST00000362020 0.155141635767817 0.0537979908670047 -0.335201207025942 ENSG00000126709 IFI6
ENST00000373954 0.472307114077013 0.259346999845947 -0.108045556251007 ENSG00000009780 FAM76A
ENST00000419687 0.661091207220317 0.448039594275947 -0.0797409108889891 ENSG00000009780 FAM76A
ENST00000373949 0.521075964300165 0.302161392133924 -0.105940336257724 ENSG00000009780 FAM76A
ENST00000530324 0.89761827525106 0.79217521673048 -0.0293507031580984 ENSG00000009780 FAM76A
ENST00000234549 0.854469935578902 0.71774335905334 -0.0398072259116762 ENSG00000009780 FAM76A
ENST00000010299 0.854469935578902 0.71774335905334 -0.0398072259116762 ENSG00000009780 FAM76A
ENST00000446647 0.624980302004669 0.406655884405619 -0.109874423677941 ENSG00000009780 FAM76A
ENST00000373943 0.017436531930223 0.00363015960158796 0.147440545646097 ENSG00000117758 STX12
ENST00000440806 0.000351911320509205 4.50303210818846e-05 0.258622500908492 ENSG00000117758 STX12
ENST00000468761 0.000510565236205435 6.75504644852018e-05 0.300337712797857 ENSG00000117758 STX12
ENST00000602607 0.618827677915607 0.399923278247503 0.132700950556695 ENSG00000269971 RP3-426I6.5
ENST00000481874 0.166206787268746 0.0589490483025631 0.17680930062868 ENSG00000117758 STX12
ENST00000472285 0.143077154510274 0.0484470305161097 0.180811917080018 ENSG00000117758 STX12
ENST00000602843 0.399617885465777 0.201088948772177 0.19006733616888 ENSG00000270031 RP3-426I6.6
ENST00000311772 0.190819543387152 0.0709483090733826 -0.0916040154565836 ENSG00000117751 PPP1R8
ENST00000236412 0.201762590863289 0.0763793980530511 -0.089947970989108 ENSG00000117751 PPP1R8
ENST00000373931 0.19096014544505 0.0710136863746647 -0.0916097508812154 ENSG00000117751 PPP1R8
ENST00000431586 0.0889010833017698 0.0262267371238177 -0.138220311357069 ENSG00000117751 PPP1R8
ENST00000486634 0.525065056804958 0.30596466610004 -0.0668517338835409 ENSG00000117751 PPP1R8
ENST00000601459 0.779389795286764 0.601066031462308 -0.0577020042012571 ENSG00000268552 AL109927.1
ENST00000328928 0.433386521365267 0.227015072202942 -0.19534766942595 ENSG00000130775 THEMIS2
ENST00000373925 0.433386521365267 0.227015072202942 -0.19534766942595 ENSG00000130775 THEMIS2
ENST00000373927 0.400999377548046 0.202106654747114 -0.205536822690761 ENSG00000130775 THEMIS2
ENST00000427466 0.831037665986213 0.679482280974947 -0.0740950812471646 ENSG00000130775 THEMIS2
ENST00000442118 0.680224587400762 0.470516513306507 -0.128454695116455 ENSG00000130775 THEMIS2
ENST00000467258 0.654914194857031 0.440856219815106 -0.130415375624228 ENSG00000130775 THEMIS2
ENST00000373921 0.433386521365267 0.227015072202942 -0.19534766942595 ENSG00000130775 THEMIS2
ENST00000466068 0.663310204660884 0.450450376438723 -0.133650784508745 ENSG00000130775 THEMIS2
ENST00000482828 0.895377866055113 0.788434734213666 0.0480994935041376 ENSG00000130775 THEMIS2
ENST00000456990 0.517679494449524 0.299052120510602 -0.176958599611837 ENSG00000130775 THEMIS2
ENST00000492877 0.563573949117685 0.34318680988659 -0.169765466082249 ENSG00000130775 THEMIS2
ENST00000373912 6.88009965269144e-06 6.35022081261655e-07 -0.34589676103558 ENSG00000117748 RPA2
ENST00000419958 9.36199621977323e-05 1.05341615945744e-05 -0.397196327023167 ENSG00000117748 RPA2
ENST00000373909 7.22664481111915e-05 7.96427799918555e-06 -0.319550783900324 ENSG00000117748 RPA2
ENST00000313433 9.60964555657441e-05 1.08374421096423e-05 -0.338083851123238 ENSG00000117748 RPA2
ENST00000444045 0.0232587381809593 0.00509129457811261 -0.259227482508745 ENSG00000117748 RPA2
ENST00000448015 0.905927291684235 0.807592149588696 0.0429061831291692 ENSG00000227050 RP11-460I13.2
ENST00000373884 0.232086835460894 0.0924002631349862 -0.1679381963445 ENSG00000158156 XKR8
ENST00000481387 0.671700150302959 0.460106714102462 -0.105808858278211 ENSG00000158156 XKR8
ENST00000373871 0.901933581043078 0.799657946623566 -0.0130192690096536 ENSG00000158161 EYA3
ENST00000436342 0.901933581043078 0.799657946623566 -0.0130192690096536 ENSG00000158161 EYA3
ENST00000373864 0.826936229323469 0.672750205214079 -0.025127628170048 ENSG00000158161 EYA3
ENST00000540618 0.881849922447142 0.764260163612091 0.0183274680023768 ENSG00000158161 EYA3
ENST00000545175 0.86360000996466 0.732783956375697 0.0208068488298163 ENSG00000158161 EYA3
ENST00000373863 0.864153224092523 0.733598364804575 0.0212777481784595 ENSG00000158161 EYA3
ENST00000495923 0.646617733826855 0.431478914464134 0.0717384747509115 ENSG00000158161 EYA3
ENST00000471498 0.80716609585811 0.64165941407731 0.0307062489761066 ENSG00000158161 EYA3
ENST00000468665 0.735732522978494 0.540645922299002 -0.0569401748161782 ENSG00000158161 EYA3
ENST00000476501 0.514740430335947 0.296536328195335 -0.173538392308701 ENSG00000240750 RN7SL559P
ENST00000543748 0.934270981326485 0.860645399890177 -0.0251019116903953 ENSG00000228589 SPCS2P4
ENST00000436160 0.845412153456284 0.702456105665694 -0.0547772478591149 ENSG00000228589 SPCS2P4
ENST00000373857 0.469671507162589 0.257116815019912 0.195819705189305 ENSG00000169403 PTAFR
ENST00000539896 0.628109217208012 0.410146511269333 0.147759512376092 ENSG00000169403 PTAFR
ENST00000305392 0.683941663519111 0.475093365668944 0.127083417430585 ENSG00000169403 PTAFR
ENST00000603289 0.655237136484053 0.441241510223836 -0.0411108835915868 ENSG00000126698 DNAJC8
ENST00000321830 0.202593397002377 0.0768236930166179 -0.31050514318452 ENSG00000215902 AL353354.1
ENST00000263697 0.799269850034605 0.629897918186216 -0.0249616207972017 ENSG00000126698 DNAJC8
ENST00000596102 0.90186412080129 0.799480813358342 -0.0203960991146309 ENSG00000269804 AL353354.2
ENST00000489277 0.799269850034605 0.629897918186216 -0.0249616207972017 ENSG00000126698 DNAJC8
ENST00000470967 0.75115246164826 0.561104985297906 -0.0377378939716078 ENSG00000126698 DNAJC8
ENST00000482674 0.809529098016362 0.645008302873416 0.0348508343630389 ENSG00000126698 DNAJC8
ENST00000488868 0.786502013218793 0.611007208532461 0.0383175437736212 ENSG00000126698 DNAJC8
ENST00000497986 0.0568512033973203 0.0149276392776977 -0.127855439764437 ENSG00000130770 ATPIF1
ENST00000335514 0.0571744637355307 0.0150401925850524 -0.127852509044584 ENSG00000130770 ATPIF1
ENST00000468425 0.0534344653681681 0.0138362255283508 -0.128091527232761 ENSG00000130770 ATPIF1
ENST00000465645 0.0571744637355307 0.0150401925850524 -0.127852509044584 ENSG00000130770 ATPIF1
ENST00000604716 0.81733370897095 0.657364647111679 -0.0619433029510083 ENSG00000270605 RP5-1092A3.4
ENST00000253063 0.00845440290615204 0.00156113687943196 -0.333384853199954 ENSG00000130766 SESN2
ENST00000479574 0.75405332526846 0.565217784671818 0.0518384765063693 ENSG00000130772 MED18
ENST00000373842 0.325638480899414 0.149122907731117 0.114119596512565 ENSG00000130772 MED18
ENST00000398997 0.325638480899414 0.149122907731117 0.114119596512565 ENSG00000130772 MED18
ENST00000475655 0.783758588689412 0.607152099671399 0.0586076404228152 ENSG00000130772 MED18
ENST00000474683 0.752707340375673 0.563311621945322 0.0636654202499105 ENSG00000130772 MED18
ENST00000373839 4.08280199992155e-05 4.3001137704693e-06 0.214379467597655 ENSG00000204138 PHACTR4
ENST00000463428 0.0517207026838978 0.0132800975721848 0.184454073914517 ENSG00000204138 PHACTR4
ENST00000493669 0.000118315762356497 1.361512017081e-05 0.229399173241975 ENSG00000204138 PHACTR4
ENST00000373836 0.000514356773964645 6.81415636488716e-05 0.194256743480153 ENSG00000204138 PHACTR4
ENST00000438601 0.606553808612835 0.38659008563464 0.127761607690342 ENSG00000229820 RP1-308E4.1
ENST00000398958 0.0141562550419645 0.00284132735193476 0.204735335384099 ENSG00000180198 RCC1
ENST00000413987 0.184012268837906 0.0675916658365731 0.119062233553874 ENSG00000242125 SNHG3
ENST00000427469 0.0278986738517676 0.00630991787059518 0.191597645379321 ENSG00000180198 RCC1
ENST00000447507 0.124855519993405 0.0404507356254526 0.148829886000129 ENSG00000242125 SNHG3
ENST00000434290 0.0251074580493044 0.00557049944762486 0.193077470281248 ENSG00000180198 RCC1
ENST00000373833 0.014632398649294 0.00295177081435149 0.204086708673192 ENSG00000180198 RCC1
ENST00000437681 0.443389883516797 0.235095871580817 0.0788346771009701 ENSG00000242125 SNHG3
ENST00000364938 0.20140534039112 0.076199715693709 0.269085093830641 ENSG00000242125 SNHG3
ENST00000363217 0.601754099010837 0.381406952987786 0.151750360880523 ENSG00000200087 SNORA73B
ENST00000419074 0.00707050802589003 0.0012734362914022 0.311086969092216 ENSG00000180198 RCC1
ENST00000373832 0.0132597273597829 0.0026309926676725 0.283055349208618 ENSG00000180198 RCC1
ENST00000373831 0.0811770475321257 0.0233945740821326 0.234684456156763 ENSG00000180198 RCC1
ENST00000411533 0.0925790396068573 0.0276135815765232 0.241758582832213 ENSG00000180198 RCC1
ENST00000486790 0.179031003885872 0.0651579063256356 0.25494424435977 ENSG00000180198 RCC1
ENST00000430407 0.0612112542113212 0.0163774634105584 0.263430702857055 ENSG00000180198 RCC1
ENST00000447051 0.0955942586054273 0.028725908004451 0.351060640292708 ENSG00000231468 PRDX3P2
ENST00000429051 0.054864819256177 0.0142928145772427 0.268692543260172 ENSG00000180198 RCC1
ENST00000478232 0.941583757175379 0.874555217729968 0.0209687669124147 ENSG00000180198 RCC1
ENST00000373830 7.40616073366688e-05 8.17740517479114e-06 0.330787437063906 ENSG00000180098 TRNAU1AP
ENST00000495995 0.220875982822953 0.0863725869764923 0.179535363281768 ENSG00000180098 TRNAU1AP
ENST00000411406 0.148628816310479 0.050898149202886 0.280067076320685 ENSG00000180098 TRNAU1AP
ENST00000480930 0.000198765258718991 2.39907644109754e-05 0.311522925821109 ENSG00000180098 TRNAU1AP
ENST00000491577 0.000180842626332257 2.16395856735111e-05 0.313488816120064 ENSG00000180098 TRNAU1AP
ENST00000464880 0.0307327491252165 0.00709222335674172 0.336457344232757 ENSG00000180098 TRNAU1AP
ENST00000497790 0.0421535132972485 0.0103720026169783 0.328178957386037 ENSG00000180098 TRNAU1AP
ENST00000495215 0.0197515547248276 0.00420941917585639 0.264433016016419 ENSG00000180098 TRNAU1AP
ENST00000464093 0.305629022906535 0.136313720373859 0.16669717867357 ENSG00000180098 TRNAU1AP
ENST00000484775 0.000212146642138752 2.58037000559969e-05 0.330578922695281 ENSG00000180098 TRNAU1AP
ENST00000464612 0.446314028099453 0.237443256375609 0.121892974657973 ENSG00000197989 SNHG12
ENST00000475441 0.320347757640242 0.145737821779617 0.143323793986106 ENSG00000197989 SNHG12
ENST00000531126 0.417232312034271 0.214563968017232 0.113620583288515 ENSG00000197989 SNHG12
ENST00000461448 0.417232312034271 0.214563968017232 0.113620583288515 ENSG00000197989 SNHG12
ENST00000470977 0.417232312034271 0.214563968017232 0.113620583288515 ENSG00000197989 SNHG12
ENST00000474814 0.417232312034271 0.214563968017232 0.113620583288515 ENSG00000197989 SNHG12
ENST00000481368 0.416322935624446 0.213737625111683 0.118345695368367 ENSG00000197989 SNHG12
ENST00000481220 0.417232312034271 0.214563968017232 0.113620583288515 ENSG00000197989 SNHG12
ENST00000488745 0.42856644703002 0.223268798420726 0.111109239202053 ENSG00000197989 SNHG12
ENST00000483436 0.41717683081611 0.214485726149038 0.113636087453863 ENSG00000197989 SNHG12
ENST00000408612 0.413923919739733 0.211911722736709 0.198846099875572 ENSG00000221539 SNORD99
ENST00000384581 0.657900322953057 0.444449154752307 -0.104893864990562 ENSG00000197989 SNHG12
ENST00000464115 0.53050379978745 0.311037070172199 0.12040773046666 ENSG00000197989 SNHG12
ENST00000461832 0.53050379978745 0.311037070172199 0.12040773046666 ENSG00000197989 SNHG12
ENST00000384584 0.459964164959461 0.248630782626425 0.205707405160455 ENSG00000197989 SNHG12
ENST00000384342 0.991083341252387 0.979817342989307 -0.00450322676067945 ENSG00000197989 SNHG12
ENST00000471683 0.643514023518086 0.427708126296944 0.0596952595100779 ENSG00000120656 TAF12
ENST00000373826 0.577066835938324 0.356466667156513 0.165560297037138 ENSG00000188060 RAB42
ENST00000465518 0.853168856196826 0.715330214369357 0.0605893370895428 ENSG00000188060 RAB42
ENST00000373824 0.817644065920646 0.65783419755909 -0.0277013348952487 ENSG00000120656 TAF12
ENST00000263974 0.821859442085965 0.664835090570046 -0.0270629020299261 ENSG00000120656 TAF12
ENST00000495422 0.62225124824334 0.403662490646441 -0.0551903275749156 ENSG00000120656 TAF12
ENST00000420776 0.920876409998324 0.834679861455079 -0.0366792743593168 ENSG00000229388 RP11-442N24__B.1
ENST00000427804 0.988667190991057 0.974642205377883 -0.00473853393227509 ENSG00000229388 RP11-442N24__B.1
ENST00000602813 0.956916834597762 0.904892272118883 0.0201253755864642 ENSG00000270103 RNU11
ENST00000387069 0.956916834597762 0.904892272118883 0.0201253755864642 ENSG00000270103 RNU11
ENST00000373816 0.44581644146557 0.237054777043224 -0.0785923633155316 ENSG00000162419 GMEB1
ENST00000361872 0.434411892167031 0.227811916544993 -0.0942401800638403 ENSG00000162419 GMEB1
ENST00000294409 0.432590348496071 0.226425590979134 -0.0942840632497575 ENSG00000162419 GMEB1
ENST00000480454 0.354125332668524 0.167816942651237 -0.114912919924059 ENSG00000162419 GMEB1
ENST00000474884 0.977493684452427 0.949280025896981 0.0042984113075732 ENSG00000198492 YTHDF2
ENST00000542507 0.276246169354831 0.118167056684091 0.0662195921461771 ENSG00000198492 YTHDF2
ENST00000373812 0.272465099929122 0.11589221280137 0.066709703498966 ENSG00000198492 YTHDF2
ENST00000541996 0.271575798956538 0.115364081923336 0.0667589569235432 ENSG00000198492 YTHDF2
ENST00000478283 0.526650746265287 0.307462221922789 0.0441430904612092 ENSG00000198492 YTHDF2
ENST00000496288 0.911019100870243 0.817403280397378 0.0153208286412529 ENSG00000198492 YTHDF2
ENST00000475796 0.629952089557657 0.41227206294815 0.0741326059334932 ENSG00000198492 YTHDF2
ENST00000476976 0.601564159089261 0.381144782497063 0.0639119319050615 ENSG00000198492 YTHDF2
ENST00000468863 0.506303426108109 0.289110824632862 0.0779415759228308 ENSG00000198492 YTHDF2
ENST00000343067 1.58109653560175e-25 3.24907516426953e-27 -0.731201829369709 ENSG00000159023 EPB41
ENST00000356093 1.58109653560175e-25 3.24907516426953e-27 -0.731201829369709 ENSG00000159023 EPB41
ENST00000398863 1.58109653560175e-25 3.24907516426953e-27 -0.731201829369709 ENSG00000159023 EPB41
ENST00000482464 1.67596684653936e-11 8.45558616860346e-13 -0.809319143917604 ENSG00000159023 EPB41
ENST00000373800 1.412828318811e-26 2.71222006963717e-28 -0.882605559024194 ENSG00000159023 EPB41
ENST00000349460 1.412828318811e-26 2.71222006963717e-28 -0.882605559024194 ENSG00000159023 EPB41
ENST00000347529 1.412828318811e-26 2.71222006963717e-28 -0.882605559024194 ENSG00000159023 EPB41
ENST00000373798 1.13591753797028e-26 2.17578054998791e-28 -0.734446780292621 ENSG00000159023 EPB41
ENST00000373797 1.97384235527932e-16 6.72699636776807e-18 -0.838094843858116 ENSG00000159023 EPB41
ENST00000488277 1.95514877231123e-16 6.66050396774258e-18 -0.913205785349752 ENSG00000159023 EPB41
ENST00000490308 1.05159371860795e-14 4.08915686864205e-16 -0.897618040686987 ENSG00000159023 EPB41
ENST00000460378 0.0209099164780668 0.00449632412842479 -0.295391914376496 ENSG00000159023 EPB41
ENST00000462032 0.177384954524387 0.0643290344370631 -0.326183662704899 ENSG00000159023 EPB41
ENST00000521452 0.639532750508531 0.423192148929461 -0.0962621047713603 ENSG00000253304 TMEM200B
ENST00000420504 0.629282683645169 0.411539298374206 -0.102177766631882 ENSG00000253304 TMEM200B
ENST00000413004 0.502654558280897 0.285724894083238 0.189890736918351 ENSG00000225750 RP11-242O24.3
ENST00000373795 0.256982897112651 0.1066067824289 0.0693879775471586 ENSG00000116350 SRSF4
ENST00000546138 0.292963278172507 0.128385437733979 0.066477085986352 ENSG00000116350 SRSF4
ENST00000466448 0.27916985959397 0.119880692287313 0.0661970438634999 ENSG00000116350 SRSF4
ENST00000450108 0.999828739467956 0.999636587884458 6.84395327515508e-05 ENSG00000227637 RP11-242O24.5
ENST00000497015 0.878456640919299 0.757952573841238 -0.0221380176690868 ENSG00000116350 SRSF4
ENST00000605204 0.304547202964197 0.135620945683316 0.0682165089374752 ENSG00000116350 SRSF4
ENST00000477193 0.869887695662163 0.743364205213301 -0.0308231253132943 ENSG00000116350 SRSF4
ENST00000489898 0.6789407050888 0.46883588556826 -0.073459353224497 ENSG00000116350 SRSF4
ENST00000472353 0.581596338310319 0.361079050609315 0.0593966862285152 ENSG00000116350 SRSF4
ENST00000373791 0.182380772742342 0.0667898667294523 0.130881438814475 ENSG00000116353 MECR
ENST00000475773 0.970387317646521 0.934456256173126 0.00855683084977287 ENSG00000116353 MECR
ENST00000483435 0.961466451413254 0.91470369062952 -0.0115541411443439 ENSG00000116353 MECR
ENST00000263702 0.123257842727582 0.0397901127569508 0.147928086228933 ENSG00000116353 MECR
ENST00000473030 0.36292239013395 0.173972320349925 0.113221085789111 ENSG00000116353 MECR
ENST00000463412 0.52282984547598 0.303787622720832 0.0886651281447657 ENSG00000116353 MECR
ENST00000453185 0.883315621954215 0.766923431808181 0.0307630636045544 ENSG00000116353 MECR
ENST00000478505 0.257531610425551 0.10694646747418 0.134698996007188 ENSG00000116353 MECR
ENST00000490529 0.116224470752958 0.0368743208404269 0.155903656539564 ENSG00000116353 MECR
ENST00000464511 0.903051258568837 0.802304298118477 -0.0371817439770921 ENSG00000116353 MECR
ENST00000463052 0.0448378692794075 0.0111694135609042 0.222340121511837 ENSG00000116353 MECR
ENST00000489248 0.0443510006429767 0.0110219292223567 0.22561859568226 ENSG00000116353 MECR
ENST00000475861 0.0231156580819566 0.0050553676031612 0.248115045063436 ENSG00000116353 MECR
ENST00000474946 0.00867512161705146 0.00160782131585726 0.292871072211194 ENSG00000116353 MECR
ENST00000464915 0.165815838263975 0.0587629617500356 0.235746983974234 ENSG00000116353 MECR
ENST00000482610 0.0807881564150564 0.023248518582848 0.245578172871981 ENSG00000116353 MECR
ENST00000484012 0.0966970765567576 0.0291481564175537 0.250927359087068 ENSG00000116353 MECR
ENST00000493928 0.29366513211461 0.128794801720673 0.199890273009632 ENSG00000116353 MECR
ENST00000427046 0.301697325764792 0.133795137197363 0.241043881676796 ENSG00000237934 RP11-467D18.2
ENST00000345512 0.116057839477259 0.0368041060886243 0.133255829110293 ENSG00000060656 PTPRU
ENST00000373779 0.100805570124939 0.0307532688131176 0.131477601913792 ENSG00000060656 PTPRU
ENST00000323874 0.100805570124939 0.0307532688131176 0.131477601913792 ENSG00000060656 PTPRU
ENST00000356870 0.100805570124939 0.0307532688131176 0.131477601913792 ENSG00000060656 PTPRU
ENST00000428026 0.100805570124939 0.0307532688131176 0.131477601913792 ENSG00000060656 PTPRU
ENST00000460170 0.100328372279127 0.0305724506681598 0.13146950779563 ENSG00000060656 PTPRU
ENST00000527027 0.457421224275809 0.246370607301062 -0.164497772752051 ENSG00000060656 PTPRU
ENST00000415600 0.699169889277821 0.493340524549788 0.0650218975440103 ENSG00000060656 PTPRU
ENST00000531385 0.907555055956864 0.810733679498173 0.0308326486786037 ENSG00000060656 PTPRU
ENST00000526080 0.614617092653738 0.395093488893528 0.148741412907216 ENSG00000060656 PTPRU
ENST00000493601 0.53338183114677 0.313776127829647 0.111031007154998 ENSG00000060656 PTPRU
ENST00000465525 0.319496602578533 0.145195957635625 0.15177478245587 ENSG00000060656 PTPRU
ENST00000492954 0.235957158594245 0.094542418780188 0.22652498534096 ENSG00000060656 PTPRU
ENST00000373765 0.492213443608345 0.276478978496042 0.189555295917319 ENSG00000162510 MATN1
ENST00000477320 0.208488603341069 0.0798634968852087 0.285683106339341 ENSG00000162510 MATN1
ENST00000414532 0.514632282593001 0.296449294367474 0.178306200990085 ENSG00000186056 MATN1-AS1
ENST00000454613 0.547175232366428 0.327249658688336 0.167063471686061 ENSG00000186056 MATN1-AS1
ENST00000414763 0.406524891061356 0.206239982101979 0.2262045792551 ENSG00000186056 MATN1-AS1
ENST00000443076 0.925002042928721 0.843339288722408 0.0282751612898557 ENSG00000186056 MATN1-AS1
ENST00000430320 0.730486964294749 0.533870592539879 0.0896876104476635 ENSG00000223382 RP1-65J11.1
ENST00000336798 0.0514469615424492 0.0131940638079183 -0.11569904303154 ENSG00000162512 SDC3
ENST00000339394 0.284327270230227 0.123113363959322 -0.0941632235541694 ENSG00000162512 SDC3
ENST00000471567 0.682902114578447 0.473880306414251 -0.0648586521113694 ENSG00000162512 SDC3
ENST00000487984 0.636765853705187 0.420141273934487 -0.118243086648843 ENSG00000162512 SDC3
ENST00000424085 0.154319426273273 0.0534169955133408 0.074901723662183 ENSG00000134644 PUM1
ENST00000257075 0.154371394827574 0.0534393794294559 0.0749015939557581 ENSG00000134644 PUM1
ENST00000373747 0.154053317104529 0.0533001799931983 0.0749014439088777 ENSG00000134644 PUM1
ENST00000525843 0.164198600092019 0.0580030473725298 0.0737410638095708 ENSG00000134644 PUM1
ENST00000426105 0.112662955081784 0.0354625663944008 0.0840394635219864 ENSG00000134644 PUM1
ENST00000440538 0.11231146583604 0.0353170755050506 0.0841461192013785 ENSG00000134644 PUM1
ENST00000498419 0.739658905177776 0.545956398015512 0.0282645401803603 ENSG00000134644 PUM1
ENST00000373741 0.11272227377527 0.0354887813463875 0.0839480937954516 ENSG00000134644 PUM1
ENST00000423018 0.115188217288801 0.0364480707420563 0.083794473855025 ENSG00000134644 PUM1
ENST00000373742 0.104732096009015 0.0323089831378085 0.0849664605617608 ENSG00000134644 PUM1
ENST00000530669 0.911073239572899 0.817528588149804 -0.0162429742919887 ENSG00000134644 PUM1
ENST00000529846 0.685155333043982 0.476472888023326 0.0495688580589881 ENSG00000134644 PUM1
ENST00000525997 0.700873215069212 0.495420431125904 0.0474561414120658 ENSG00000134644 PUM1
ENST00000527498 0.629952089557657 0.41226694059423 0.0566752628357797 ENSG00000134644 PUM1
ENST00000365237 0.588283779716969 0.367612091607646 0.138777810567964 ENSG00000202107 SNORD103B
ENST00000498627 0.597737093196417 0.377098968212576 0.122522155601032 ENSG00000134644 PUM1
ENST00000471894 0.963284090064363 0.919532109292061 -0.00926739498691945 ENSG00000134644 PUM1
ENST00000490546 0.834708163013603 0.685563886395023 -0.0360499138012764 ENSG00000134644 PUM1
ENST00000532678 0.926127515371879 0.845334442353174 0.0121313376459515 ENSG00000134644 PUM1
ENST00000363311 0.857807307276664 0.723009016133188 0.0489519445314864 ENSG00000200181 SNORD85
ENST00000526128 0.919384968268661 0.831976736471119 -0.0214048780436029 ENSG00000134644 PUM1
ENST00000526215 0.040417914257631 0.00985346688962816 0.133363933103729 ENSG00000134644 PUM1
ENST00000525948 0.0246780904750188 0.00545486099801577 0.139367996403941 ENSG00000134644 PUM1
ENST00000480602 0.0164953112532943 0.00339921529001441 0.16137210179367 ENSG00000134644 PUM1
ENST00000524516 0.0625750618160268 0.0168136238059164 0.158115486107047 ENSG00000134644 PUM1
ENST00000417263 0.905403505466225 0.806551297736747 0.0382987628229787 ENSG00000237329 RP11-201O14.1
ENST00000531867 0.106316077518785 0.0329353571483563 0.183022467478796 ENSG00000134644 PUM1
ENST00000373736 0.930348687242675 0.853390175615233 0.0292508447140511 ENSG00000084628 NKAIN1
ENST00000263694 0.988667190991057 0.974594870756471 -0.00178302745555685 ENSG00000060688 SNRNP40
ENST00000486941 0.544236331367391 0.324384067760775 -0.107418969310222 ENSG00000060688 SNRNP40
ENST00000489853 0.922517130101355 0.838061746918822 0.0152598358682126 ENSG00000060688 SNRNP40
ENST00000373720 0.915510478470447 0.824897814201591 -0.0194324735152873 ENSG00000060688 SNRNP40
ENST00000491106 0.416622386311378 0.213987150500695 -0.153165883362715 ENSG00000060688 SNRNP40
ENST00000446633 0.992858722319934 0.984647268924898 -0.00108224153184004 ENSG00000060688 SNRNP40
ENST00000452686 0.594665006613881 0.37403465192122 0.128688388498639 ENSG00000229447 RP11-490K7.4
ENST00000474025 0.982986224466219 0.961925764323008 0.00452372612420467 ENSG00000060688 SNRNP40
ENST00000463988 0.956136671157554 0.903142411022921 0.0116671317357692 ENSG00000060688 SNRNP40
ENST00000344147 2.99751717783278e-09 1.84877830065635e-10 0.400995607931603 ENSG00000121766 ZCCHC17
ENST00000479629 1.02274925328695e-07 7.46259704992849e-09 0.421582300759637 ENSG00000121766 ZCCHC17
ENST00000373714 2.99751717783278e-09 1.84877830065635e-10 0.400995607931603 ENSG00000121766 ZCCHC17
ENST00000546109 2.99954211365126e-08 2.06460048679676e-09 0.409559893839849 ENSG00000121766 ZCCHC17
ENST00000422613 1.53117809415522e-08 1.01631687152092e-09 0.398252899679811 ENSG00000121766 ZCCHC17
ENST00000490049 7.53659650287189e-06 7.00282801256244e-07 0.411934731023385 ENSG00000121766 ZCCHC17
ENST00000430143 0.00320664052541272 0.000516431408128609 0.293549487185945 ENSG00000229044 RP11-266K22.2
ENST00000373713 0.921947406646483 0.836859713041399 0.0238183319275162 ENSG00000121769 FABP3
ENST00000497275 0.384931625638545 0.190002623044562 -0.154693551506287 ENSG00000121769 FABP3
ENST00000498148 0.943966830151468 0.878737774794429 0.017743384017455 ENSG00000121769 FABP3
ENST00000482018 0.870763000372242 0.74494273624272 0.0394954981931362 ENSG00000121769 FABP3
ENST00000373710 0.000146211765652342 1.71824062276331e-05 0.495639792047694 ENSG00000168528 SERINC2
ENST00000536859 0.000234624515267915 2.88817450853678e-05 0.487211949951842 ENSG00000168528 SERINC2
ENST00000487207 0.00426814209490321 0.000713884591472691 0.434725875655976 ENSG00000168528 SERINC2
ENST00000373709 0.000221370158252114 2.70626554771162e-05 0.486744856866774 ENSG00000168528 SERINC2
ENST00000536384 0.000200715119142882 2.42561128394039e-05 0.490484986550903 ENSG00000168528 SERINC2
ENST00000491976 0.000200715119142882 2.42561128394039e-05 0.490484986550903 ENSG00000168528 SERINC2
ENST00000596131 0.104952067241966 0.0323977596423204 0.368153748089169 ENSG00000268950 AC114494.1
ENST00000441210 0.0109000567708435 0.00209334779510376 -0.471464973529451 ENSG00000142910 TINAGL1
ENST00000457433 0.00208703400599005 0.000320163405915706 -0.524571080724214 ENSG00000142910 TINAGL1
ENST00000271064 0.00207307337755595 0.000317766806089713 -0.524762056491735 ENSG00000142910 TINAGL1
ENST00000537531 0.00433000218627031 0.000726105213939372 -0.520277416875702 ENSG00000142910 TINAGL1
ENST00000461030 0.0044054366658035 0.000740693282332004 -0.519780925219952 ENSG00000142910 TINAGL1
ENST00000466998 0.0156576608649466 0.0031949474269729 -0.469866149061131 ENSG00000142910 TINAGL1
ENST00000478398 0.00578352237941561 0.00101134453907825 -0.502838481433025 ENSG00000142910 TINAGL1
ENST00000481165 0.00266371339510896 0.000420346828739168 -0.517020212704396 ENSG00000142910 TINAGL1
ENST00000468635 0.00784092672872945 0.00143163487607825 -0.493511308269383 ENSG00000142910 TINAGL1
ENST00000498429 0.00549027581449316 0.000952366870234169 -0.510447634296321 ENSG00000142910 TINAGL1
ENST00000463112 0.00181585163010697 0.000274206650528289 -0.544512751760615 ENSG00000142910 TINAGL1
ENST00000480586 0.00305316841837249 0.000489193687077834 -0.539627931074266 ENSG00000142910 TINAGL1
ENST00000485464 0.191755184598756 0.0714007916344945 -0.260469794380601 ENSG00000121764 HCRTR1
ENST00000468521 0.705078607211221 0.500711705906871 -0.115431557758462 ENSG00000121764 HCRTR1
ENST00000403528 0.835409869653049 0.68673675585411 -0.0684157650640686 ENSG00000121764 HCRTR1
ENST00000373706 0.947035650549584 0.884504149631184 -0.0243970032626051 ENSG00000121764 HCRTR1
ENST00000373705 0.478293241917865 0.26437370418629 -0.0812494802369689 ENSG00000121764 HCRTR1
ENST00000373703 0.996150558712613 0.991350260269674 0.000607759402621703 ENSG00000162517 PEF1
ENST00000461006 0.663761350956443 0.450926833639297 -0.0556164126875361 ENSG00000162517 PEF1
ENST00000478502 0.889700332631045 0.778153733876947 0.0167050511571156 ENSG00000162517 PEF1
ENST00000489164 0.607405620884827 0.387443364750045 0.0577863036454496 ENSG00000162517 PEF1
ENST00000492061 0.381491597769976 0.187511714658751 0.099214621799063 ENSG00000162517 PEF1
ENST00000496805 0.322759523610825 0.147312877592521 0.11166439604277 ENSG00000162517 PEF1
ENST00000472443 0.309148037974408 0.138576394700251 0.11549426947588 ENSG00000162517 PEF1
ENST00000471219 0.483239210814715 0.268742479195503 0.10003842804362 ENSG00000162517 PEF1
ENST00000440872 0.397466485200201 0.199526129461391 0.105206195182693 ENSG00000162517 PEF1
ENST00000609625 0.0014581559571851 0.000214483542282227 -0.513821492221413 ENSG00000235790 RP11-73M7.6
ENST00000609549 0.0014581559571851 0.000214483542282227 -0.513821492221413 ENSG00000235790 RP11-73M7.6
ENST00000610043 0.00152804544113875 0.000225797113620704 -0.513126101217245 ENSG00000235790 RP11-73M7.6
ENST00000581333 0.575540385632233 0.354943199458665 -0.163855867147419 ENSG00000264078 RP11-73M7.9
ENST00000608332 0.00153534784963405 0.000226985909888383 -0.51343116977222 ENSG00000235790 RP11-73M7.6
ENST00000585660 0.00153789298031713 0.000227394482739894 -0.514954473018132 ENSG00000235790 RP11-73M7.6
ENST00000591592 0.0015669878968988 0.000232287635709406 -0.513886472115602 ENSG00000235790 RP11-73M7.6
ENST00000608246 0.00146041390972903 0.000214878040629289 -0.515873301745715 ENSG00000235790 RP11-73M7.6
ENST00000608888 0.0015044618429693 0.000221980137681761 -0.515287449582486 ENSG00000235790 RP11-73M7.6
ENST00000607926 0.00150505408725501 0.000222121086519649 -0.51528366114296 ENSG00000235790 RP11-73M7.6
ENST00000610216 0.00150505408725501 0.000222121086519649 -0.51528366114296 ENSG00000235790 RP11-73M7.6
ENST00000585413 0.0015683754174734 0.000232515646630621 -0.513951318830175 ENSG00000235790 RP11-73M7.6
ENST00000609033 0.00163073201395977 0.00024323431811892 -0.512744007882301 ENSG00000235790 RP11-73M7.6
ENST00000589462 0.0015515435260211 0.000229646145034306 -0.514439216551312 ENSG00000235790 RP11-73M7.6
ENST00000593188 0.00157009114882855 0.000232814711455593 -0.513934897372134 ENSG00000235790 RP11-73M7.6
ENST00000609373 0.00162626346502754 0.000242463624019267 -0.512912186639795 ENSG00000235790 RP11-73M7.6
ENST00000587445 0.0015515435260211 0.000229646145034306 -0.514439216551312 ENSG00000235790 RP11-73M7.6
ENST00000591929 0.00160450487841459 0.000238751330936415 -0.513450825441723 ENSG00000235790 RP11-73M7.6
ENST00000609338 0.00155638483790026 0.000230538604005299 -0.514455098042099 ENSG00000235790 RP11-73M7.6
ENST00000373672 0.000347994239722449 4.4454784114875e-05 -0.540620656099999 ENSG00000084636 COL16A1
ENST00000271069 0.000344189025137491 4.39245856053105e-05 -0.540950471390504 ENSG00000084636 COL16A1
ENST00000488128 0.000256339453183675 3.18193730804335e-05 -0.564656156362708 ENSG00000084636 COL16A1
ENST00000488897 0.00106230181734394 0.000151197858492486 -0.525404553460784 ENSG00000084636 COL16A1
ENST00000461217 0.0153615984098456 0.00312272680608429 -0.43432934216161 ENSG00000084636 COL16A1
ENST00000445166 0.00029422359948558 3.69889473564973e-05 -0.588134231558254 ENSG00000235790 RP11-73M7.6
ENST00000440437 0.000288879581046345 3.62554258168492e-05 -0.577349070362989 ENSG00000084636 COL16A1
ENST00000588288 0.000600389888443129 8.07528459820725e-05 -0.540552109702241 ENSG00000235790 RP11-73M7.6
ENST00000466829 0.00328001945586337 0.000530233624187579 -0.487514824255271 ENSG00000084636 COL16A1
ENST00000470799 0.000433702123247804 5.64817915338568e-05 -0.562940301646914 ENSG00000084636 COL16A1
ENST00000482910 0.00033263526044722 4.2305693171549e-05 -0.569700672137357 ENSG00000084636 COL16A1
ENST00000468459 0.00361807817095991 0.000591527066045827 -0.494839666010803 ENSG00000084636 COL16A1
ENST00000479100 0.00300174079402015 0.000479970853419237 -0.502492585741446 ENSG00000084636 COL16A1
ENST00000458715 0.00565909296312414 0.000986000979082873 -0.46589721006626 ENSG00000084636 COL16A1
ENST00000373668 0.00109656242364029 0.000156573722102814 -0.505550336430334 ENSG00000084636 COL16A1
ENST00000474000 0.00155619098068683 0.000230498812136895 -0.524822963836795 ENSG00000084636 COL16A1
ENST00000482478 0.00140922145689408 0.00020640294624891 -0.530875026350221 ENSG00000084636 COL16A1
ENST00000529928 0.00219592449734892 0.000338884184120022 -0.510361871722242 ENSG00000084636 COL16A1
ENST00000373667 0.00140718988480877 0.00020604529233683 -0.513523499618493 ENSG00000084636 COL16A1
ENST00000532877 0.00143026093738999 0.000209901914777613 -0.510717711575147 ENSG00000084636 COL16A1
ENST00000465239 3.58794241989905e-07 2.78500335176875e-08 -0.841632150138269 ENSG00000121753 BAI2
ENST00000398556 3.29106615690188e-24 7.21040759551853e-26 -0.9570711015334 ENSG00000121753 BAI2
ENST00000398547 9.2749920836271e-25 1.9878283980213e-26 -0.968225791929805 ENSG00000121753 BAI2
ENST00000373655 7.29878318282997e-25 1.55441378625007e-26 -0.968631075945473 ENSG00000121753 BAI2
ENST00000373658 7.29878318282997e-25 1.55441378625007e-26 -0.968631075945473 ENSG00000121753 BAI2
ENST00000398542 9.57328733917385e-25 2.05380368996156e-26 -0.966595479924368 ENSG00000121753 BAI2
ENST00000465256 1.13873889729353e-12 5.14535875864429e-14 -0.877472088104352 ENSG00000121753 BAI2
ENST00000257070 7.29878318282997e-25 1.55441378625007e-26 -0.968631075945473 ENSG00000121753 BAI2
ENST00000530999 1.19433484094242e-09 7.09000823792425e-11 -0.843060688176911 ENSG00000121753 BAI2
ENST00000525655 1.52320789907987e-09 9.13122423378935e-11 -0.812094619913147 ENSG00000121753 BAI2
ENST00000527361 2.39676737663649e-22 5.70317698063618e-24 -0.928688700051667 ENSG00000121753 BAI2
ENST00000440175 3.85914664828858e-17 1.26111056034542e-18 -0.875177085203235 ENSG00000121753 BAI2
ENST00000398538 7.27463980018255e-23 1.68441905260117e-24 -0.928468395831609 ENSG00000121753 BAI2
ENST00000484002 3.96537811958456e-06 3.52760308481514e-07 -0.715736291617677 ENSG00000121753 BAI2
ENST00000466109 0.0597099999920558 0.0158920657676913 -0.430404594844919 ENSG00000121753 BAI2
ENST00000420125 5.22878546535006e-13 2.30306245708493e-14 -0.853939249367786 ENSG00000121753 BAI2
ENST00000530134 5.64938572136362e-12 2.71431088470385e-13 -0.870338149967673 ENSG00000121753 BAI2
ENST00000533175 1.21482096384641e-15 4.40220195525807e-17 -0.986444229218301 ENSG00000121753 BAI2
ENST00000468430 0.00680296431868158 0.00121750254014244 -0.577415034551354 ENSG00000121753 BAI2
ENST00000473952 2.02280158827111e-09 1.22960535011995e-10 -0.919096584149798 ENSG00000121753 BAI2
ENST00000436464 3.92057978155632e-05 4.11787851495801e-06 -0.811644109819802 ENSG00000121753 BAI2
ENST00000527035 3.12752775127889e-06 2.7484132406071e-07 -0.424607355364491 ENSG00000254545 RP11-84A19.3
ENST00000257100 4.40381374992247e-06 3.95117604938235e-07 -0.329381175818345 ENSG00000134668 SPOCD1
ENST00000373648 4.25783673184479e-06 3.80808018617908e-07 -0.329776851642581 ENSG00000134668 SPOCD1
ENST00000360482 4.25783673184479e-06 3.80808018617908e-07 -0.329776851642581 ENSG00000134668 SPOCD1
ENST00000473361 4.82162297828728e-06 4.35624318196316e-07 -0.329187790179075 ENSG00000134668 SPOCD1
ENST00000452755 5.37358263158376e-06 4.8832322199039e-07 -0.328812923289868 ENSG00000134668 SPOCD1
ENST00000533231 4.28033242534541e-06 3.83094169807767e-07 -0.329939338790079 ENSG00000134668 SPOCD1
ENST00000528579 6.48589012245136e-06 5.96513533149647e-07 -0.323696363318253 ENSG00000134668 SPOCD1
ENST00000532604 1.67845111120508e-05 1.65180903007484e-06 -0.311990410299782 ENSG00000134668 SPOCD1
ENST00000531039 1.66344662564709e-05 1.63514825967587e-06 -0.317935314988843 ENSG00000134668 SPOCD1
ENST00000468720 1.9541995558215e-05 1.94641002097019e-06 -0.318444159684508 ENSG00000134668 SPOCD1
ENST00000485944 1.92192777148448e-05 1.91221484730657e-06 -0.316354090635185 ENSG00000134668 SPOCD1
ENST00000460061 2.63265586960921e-05 2.68325143404757e-06 -0.314501093992319 ENSG00000134668 SPOCD1
ENST00000529396 0.423738021661686 0.21941841839166 -0.220036595692351 ENSG00000134668 SPOCD1
ENST00000528791 0.41903268913928 0.215997645968314 -0.221634073234524 ENSG00000134668 SPOCD1
ENST00000525930 0.527770275038428 0.308510257436514 -0.17931012174483 ENSG00000134668 SPOCD1
ENST00000602889 3.35884096151895e-06 2.96295554216798e-07 -0.181077861451508 ENSG00000269967 RP11-84A19.4
ENST00000602725 1.98533924266321e-05 1.97982794431715e-06 -0.16789921286142 ENSG00000184007 PTP4A2
ENST00000344035 4.25223892163055e-06 3.80197839169089e-07 -0.178440245316904 ENSG00000184007 PTP4A2
ENST00000356536 9.16479553838222e-06 8.63443901672909e-07 -0.189250686025957 ENSG00000184007 PTP4A2
ENST00000457805 2.59641629299681e-05 2.64409765135635e-06 -0.17974296665184 ENSG00000184007 PTP4A2
ENST00000489313 0.00181737558577368 0.000274475586724648 -0.175761127841704 ENSG00000184007 PTP4A2
ENST00000602683 7.69047496568506e-06 7.15785113896348e-07 -0.190736553222411 ENSG00000184007 PTP4A2
ENST00000470404 1.87643436066309e-06 1.59661871644719e-07 -0.200425030881408 ENSG00000184007 PTP4A2
ENST00000532001 1.02586628423699e-05 9.75189994019864e-07 -0.196907479885749 ENSG00000184007 PTP4A2
ENST00000528253 6.36588808409353e-05 6.94678839897772e-06 -0.190424498223102 ENSG00000184007 PTP4A2
ENST00000391369 0.615743965489845 0.396289007451705 -0.132763336254073 ENSG00000212673 AL136115.1
ENST00000484483 0.000250774433062352 3.10589731317882e-05 -0.215812183170322 ENSG00000184007 PTP4A2
ENST00000468531 0.000100171592682766 1.13398036161058e-05 -0.207948013412902 ENSG00000184007 PTP4A2
ENST00000534796 0.000344430392591515 4.39602916190366e-05 -0.199492427974104 ENSG00000184007 PTP4A2
ENST00000532289 0.000178210456068631 2.1304324931829e-05 -0.221985973877256 ENSG00000184007 PTP4A2
ENST00000526960 0.000220807279401718 2.6985984677397e-05 -0.218575731117831 ENSG00000184007 PTP4A2
ENST00000524384 0.00130180566798062 0.000189067142497519 -0.208260004728261 ENSG00000184007 PTP4A2
ENST00000528840 0.00151190930542932 0.000223218896812692 -0.205405969179895 ENSG00000184007 PTP4A2
ENST00000494444 0.00154035727437692 0.000227835605107498 -0.206516966608799 ENSG00000184007 PTP4A2
ENST00000529477 0.00158966148277188 0.000236180540464784 -0.20200479433675 ENSG00000184007 PTP4A2
ENST00000533408 0.00494203800696266 0.000844955177786626 -0.211594910831074 ENSG00000184007 PTP4A2
ENST00000475464 0.00372314546239589 0.000610877827985534 -0.245196849381816 ENSG00000184007 PTP4A2
ENST00000447478 0.790470417261216 0.616762728513935 -0.0867808408403123 ENSG00000228634 RP4-534N18.2
ENST00000327300 0.411288567724028 0.209956534273129 -0.0541374438841477 ENSG00000121774 KHDRBS1
ENST00000307714 0.411416949266654 0.210075502979774 -0.0540396618722535 ENSG00000121774 KHDRBS1
ENST00000492989 0.580832420226625 0.360414599371316 -0.0440688193615427 ENSG00000121774 KHDRBS1
ENST00000484270 0.640372183723101 0.424168573056169 -0.0324852185924497 ENSG00000121774 KHDRBS1
ENST00000366152 0.610074827015736 0.390371461665646 0.0685142933138916 ENSG00000203325 RP11-277A4.4
ENST00000487305 0.0242084976323639 0.00532935023684071 -0.223014177852819 ENSG00000121775 TMEM39B
ENST00000336294 0.0205007630486451 0.00439418803960317 -0.225067794630933 ENSG00000121775 TMEM39B
ENST00000438825 0.0533935856074676 0.0138190915102365 -0.244702773436942 ENSG00000121775 TMEM39B
ENST00000441402 0.0193969537852794 0.00411907409231993 -0.226882876479224 ENSG00000121775 TMEM39B
ENST00000472503 0.0169918728790254 0.00351883799232945 -0.272663027647917 ENSG00000121775 TMEM39B
ENST00000456834 0.011225621870611 0.00216482150573325 -0.257192136892421 ENSG00000121775 TMEM39B
ENST00000468135 0.0193086407384958 0.00409674683702102 -0.226897306839333 ENSG00000121775 TMEM39B
ENST00000466321 0.049105814760382 0.0124643273852603 -0.249569497235356 ENSG00000121775 TMEM39B
ENST00000373634 0.0188799514602001 0.00399221807977908 -0.228259622761034 ENSG00000121775 TMEM39B
ENST00000427288 0.0158861997736596 0.00325096621462534 -0.240571989570108 ENSG00000121775 TMEM39B
ENST00000476968 0.0209608734139626 0.00450832594454913 -0.223689568668972 ENSG00000121775 TMEM39B
ENST00000498613 0.120211420032991 0.0385362781979203 -0.236920124765898 ENSG00000121775 TMEM39B
ENST00000373625 0.686004373893737 0.477483263617147 0.0294679596442125 ENSG00000025800 KPNA6
ENST00000471599 0.305470229990743 0.136188539080861 0.0631032876740668 ENSG00000025800 KPNA6
ENST00000537234 0.305590992126442 0.13628153199301 0.0639081735559275 ENSG00000025800 KPNA6
ENST00000469790 0.915855967778482 0.825469869171829 0.014940575542105 ENSG00000025800 KPNA6
ENST00000545542 0.835796850793127 0.687252091505234 0.020018092025541 ENSG00000025800 KPNA6
ENST00000446515 0.7220466051485 0.522197631974613 0.0391224097535206 ENSG00000025800 KPNA6
ENST00000515055 0.987761896067072 0.972272389404 -0.00169196020626848 ENSG00000250135 RP4-622L5.2
ENST00000373610 0.29673965237299 0.130766948665842 0.0533582860461969 ENSG00000084652 TXLNA
ENST00000373609 0.292237168149 0.127966823395736 0.0537301636094408 ENSG00000084652 TXLNA
ENST00000373602 0.00186287394241776 0.000282262065714619 -0.364666136023609 ENSG00000160050 CCDC28B
ENST00000469003 0.0543672015518524 0.0141341566622525 -0.312326393300984 ENSG00000160050 CCDC28B
ENST00000421922 0.0026807293426839 0.000423318246618565 -0.355521835898024 ENSG00000160050 CCDC28B
ENST00000461819 0.00254042175839552 0.000398485830235334 -0.356021096187532 ENSG00000160050 CCDC28B
ENST00000483009 0.00981768664470329 0.00185689778292445 -0.323296749881715 ENSG00000160050 CCDC28B
ENST00000373604 0.0873977893533293 0.0256737615959278 -0.316397524084991 ENSG00000224066 RP4-622L5.7
ENST00000421616 0.565703744012867 0.345285045548462 -0.160379314060249 ENSG00000224066 RP4-622L5.7
ENST00000537469 0.465278364890027 0.253361274616107 -0.161894227642195 ENSG00000160051 IQCC
ENST00000291358 0.426843432274889 0.22185893025537 -0.173746790803519 ENSG00000160051 IQCC
ENST00000409358 0.00102616117986831 0.000145564567966372 -0.434578132358761 ENSG00000222046 DCDC2B
ENST00000487056 0.000993552559540022 0.00014039437263854 -0.435192007814805 ENSG00000222046 DCDC2B
ENST00000466796 4.57868673693628e-06 4.12143728915199e-07 -0.425808946761406 ENSG00000160055 TMEM234
ENST00000491434 1.06404131836516e-05 1.01344842202607e-06 -0.393905616215554 ENSG00000160055 TMEM234
ENST00000489170 1.08742595191213e-05 1.03672739696142e-06 -0.393842976614463 ENSG00000160055 TMEM234
ENST00000495091 0.0418891952402681 0.0102912382696282 -0.397897780360975 ENSG00000160055 TMEM234
ENST00000461402 1.08742595191213e-05 1.03672739696142e-06 -0.393842976614463 ENSG00000160055 TMEM234
ENST00000483001 0.000104567464126585 1.18925115083962e-05 -0.37309617561365 ENSG00000160055 TMEM234
ENST00000545122 0.000126733675221236 1.46850131605559e-05 -0.367559705962023 ENSG00000160055 TMEM234
ENST00000309777 0.000166487197821502 1.9791463383991e-05 -0.363803860260633 ENSG00000160055 TMEM234
ENST00000373593 0.0001634904365586 1.94084525654803e-05 -0.363827862445947 ENSG00000160055 TMEM234
ENST00000344461 0.000148507624714541 1.74786360214601e-05 -0.365357681942316 ENSG00000160055 TMEM234
ENST00000484490 0.0003313217741035 4.21174145043378e-05 -0.345568312640713 ENSG00000160055 TMEM234
ENST00000485689 0.0882423374620888 0.0259840362906196 -0.266580857814698 ENSG00000160055 TMEM234
ENST00000487174 0.000107074651136297 1.2202806173701e-05 -0.381396194612202 ENSG00000160055 TMEM234
ENST00000355082 0.983297626154525 0.962884435954917 0.00227724085477263 ENSG00000084623 EIF3I
ENST00000373586 0.470643343486557 0.257984513892727 -0.0414997173664569 ENSG00000084623 EIF3I
ENST00000489353 0.968091310947173 0.929921760848538 0.00426303026740294 ENSG00000084623 EIF3I
ENST00000471486 0.631811640951635 0.414354027693927 -0.0327278792971209 ENSG00000084623 EIF3I
ENST00000483517 0.562489112051693 0.341925516387039 -0.037408253565483 ENSG00000084623 EIF3I
ENST00000474371 0.438860695685225 0.231370745847667 -0.0454268805952347 ENSG00000084623 EIF3I
ENST00000423995 0.0080503307708863 0.00147489119305177 -0.375220180217733 ENSG00000220785 MTMR9LP
ENST00000403496 0.0257662062937478 0.00573929343545341 -0.32575200331131 ENSG00000220785 MTMR9LP
ENST00000441044 0.00542061495283147 0.000938817019234788 -0.372111406180407 ENSG00000220785 MTMR9LP
ENST00000426597 0.00536212885983874 0.000927237230556782 -0.372890524945329 ENSG00000220785 MTMR9LP
ENST00000373582 0.00183736383715192 0.000277965200333312 -0.650772546762529 ENSG00000183615 FAM167B
ENST00000373548 0.000110708386791446 1.26657833361727e-05 -0.225843194040836 ENSG00000116478 HDAC1
ENST00000481281 0.00869902129613771 0.00161299384130107 -0.213761862912577 ENSG00000116478 HDAC1
ENST00000463172 0.00363049954872709 0.000593816279665455 -0.241440794402299 ENSG00000116478 HDAC1
ENST00000428704 0.0027458866249711 0.000435034126974209 -0.224264573799786 ENSG00000116478 HDAC1
ENST00000472928 0.00870239680448597 0.00161386750903322 -0.213244084572982 ENSG00000116478 HDAC1
ENST00000373541 0.000109596659325064 1.25245523913724e-05 -0.226420251983995 ENSG00000116478 HDAC1
ENST00000490081 0.000430754240805913 5.60541606549484e-05 -0.233851450128952 ENSG00000116478 HDAC1
ENST00000482310 0.000492994238229619 6.49745982992357e-05 -0.23102917356933 ENSG00000116478 HDAC1
ENST00000476391 0.016540291113605 0.00341036808803328 -0.196612946362447 ENSG00000116478 HDAC1
ENST00000484305 0.0816379789520296 0.0235628045307555 -0.18458613404144 ENSG00000116478 HDAC1
ENST00000471488 0.116265448489487 0.0368898044833608 -0.201563080437749 ENSG00000116478 HDAC1
ENST00000329421 0.814372939010313 0.652576530200748 -0.0281999992230843 ENSG00000175130 MARCKSL1
ENST00000421153 0.952343171567077 0.895395097082523 0.0219487608196644 ENSG00000162526 TSSK3
ENST00000574792 0.808521086023544 0.643398394015661 0.079882142287048 ENSG00000162526 TSSK3
ENST00000574315 0.461116150785887 0.249755657896657 -0.14500149275358 ENSG00000162526 TSSK3
ENST00000432622 0.96606078562645 0.925214808873343 0.0162137588304651 ENSG00000225828 FAM229A
ENST00000416512 0.350144321283258 0.165200129489213 -0.234047773722329 ENSG00000225828 FAM229A
ENST00000428500 0.927603042651449 0.848232865587508 -0.0270398667581094 ENSG00000225828 FAM229A
ENST00000415596 0.407220438792115 0.206830533350774 -0.216141817699864 ENSG00000225828 FAM229A
ENST00000373534 0.421903794279155 0.218081227395245 -0.214385344936973 ENSG00000162526 TSSK3
ENST00000455895 0.00470436573407739 0.000799866070822882 -0.186136814374022 ENSG00000160058 BSDC1
ENST00000413080 0.00465433249731347 0.000790265836649694 -0.186323511393029 ENSG00000160058 BSDC1
ENST00000444377 0.00465533348922064 0.000790502069320575 -0.186326484644152 ENSG00000160058 BSDC1
ENST00000341071 0.00474543407370221 0.000807693213540945 -0.186139574477576 ENSG00000160058 BSDC1
ENST00000526031 0.0374931417104707 0.00899123346410655 -0.150949456634094 ENSG00000160058 BSDC1
ENST00000419121 0.037921368066715 0.00911878124704841 -0.150839765000143 ENSG00000160058 BSDC1
ENST00000446293 0.0525390901871211 0.0135440830614774 -0.145256682823614 ENSG00000160058 BSDC1
ENST00000463967 0.736452925739482 0.541707086922438 -0.0593665623971698 ENSG00000160058 BSDC1
ENST00000373520 0.0349398163931345 0.008255336788054 -0.161088601047508 ENSG00000160058 BSDC1
ENST00000449308 0.0527461991205316 0.0136113652424781 -0.158731973412848 ENSG00000160058 BSDC1
ENST00000527513 0.0440596079341148 0.0109410459249588 -0.1711045187849 ENSG00000160058 BSDC1
ENST00000527163 0.0466345801345644 0.0117202203387515 -0.172786821613937 ENSG00000160058 BSDC1
ENST00000530485 0.0401819575537711 0.00978007267887874 -0.185121446453118 ENSG00000160058 BSDC1
ENST00000474414 0.0444427866936676 0.0110498009766518 -0.191284891135883 ENSG00000160058 BSDC1
ENST00000530876 0.0531908541630476 0.0137571562165883 -0.189737777762836 ENSG00000160058 BSDC1
ENST00000530753 0.0547611015094066 0.0142599483067843 -0.190960540719121 ENSG00000160058 BSDC1
ENST00000533084 0.0462558909510367 0.0115970620468956 -0.204758654478057 ENSG00000160058 BSDC1
ENST00000531222 0.0518549545439495 0.0133215817453215 -0.210213250028084 ENSG00000160058 BSDC1
ENST00000480336 0.0133092402831869 0.0026429011703349 0.322231356584582 ENSG00000254553 RP1-27O5.3
ENST00000373510 0.00348614990622244 0.000567749376143281 0.289953872528765 ENSG00000160062 ZBTB8A
ENST00000316459 0.0115983992293359 0.00224835080512303 0.323619520008991 ENSG00000160062 ZBTB8A
ENST00000341885 0.13864211023913 0.0464607484522618 0.094885378513627 ENSG00000176261 ZBTB8OS
ENST00000468695 0.970387317646521 0.934453580609366 0.00441269221518725 ENSG00000176261 ZBTB8OS
ENST00000492007 0.931878126219572 0.856340877295175 0.0097072865823062 ENSG00000176261 ZBTB8OS
ENST00000373506 0.88379151604423 0.767846171662343 0.0158708741826499 ENSG00000176261 ZBTB8OS
ENST00000467652 0.848870738572616 0.708304782403618 0.0360320549646968 ENSG00000176261 ZBTB8OS
ENST00000498691 0.708946614207779 0.505588086156251 -0.0478508741100169 ENSG00000176261 ZBTB8OS
ENST00000478041 0.920993609966441 0.834938494883307 0.0112474619251613 ENSG00000176261 ZBTB8OS
ENST00000473294 0.919465376268396 0.832153134640046 0.0114260393896621 ENSG00000176261 ZBTB8OS
ENST00000436661 0.914450215916045 0.822872335156527 0.0120656218136268 ENSG00000176261 ZBTB8OS
ENST00000373501 0.914417097736674 0.822760598552904 0.0120672838237291 ENSG00000176261 ZBTB8OS
ENST00000476493 0.91894613359852 0.831288141946474 0.0114806437984391 ENSG00000176261 ZBTB8OS
ENST00000465588 0.91436447016708 0.822689697303315 0.0121094901664047 ENSG00000176261 ZBTB8OS
ENST00000483138 0.931377303059998 0.855382854291979 0.0104047582680229 ENSG00000176261 ZBTB8OS
ENST00000479075 0.905056543003358 0.805833064696804 0.0146370997349703 ENSG00000176261 ZBTB8OS
ENST00000473383 0.492133658908604 0.27640964213468 -0.0948405750391121 ENSG00000176261 ZBTB8OS
ENST00000466361 0.948999696501364 0.888691979389349 0.00881967015789573 ENSG00000176261 ZBTB8OS
ENST00000363721 0.970887030340144 0.935550810573651 0.0121206118110545 ENSG00000200591 Y_RNA
ENST00000414241 0.139715337955505 0.0469327777360251 -0.0910301197758599 ENSG00000162521 RBBP4
ENST00000373493 0.216840228554038 0.0842758214784511 -0.0661429891861064 ENSG00000162521 RBBP4
ENST00000527118 0.146144564135957 0.0498050355306525 -0.11568629778818 ENSG00000162521 RBBP4
ENST00000401893 0.364595984391749 0.175171644604304 -0.0840783416661401 ENSG00000162521 RBBP4
ENST00000524393 0.111549620223775 0.0350266919108236 -0.124065499876333 ENSG00000162521 RBBP4
ENST00000526193 0.111839568254573 0.0351424139839002 -0.122928382382698 ENSG00000162521 RBBP4
ENST00000492348 0.111053683913637 0.0348274913485012 -0.0937084940730339 ENSG00000162521 RBBP4
ENST00000544435 0.111053683913637 0.0348274913485012 -0.0937084940730339 ENSG00000162521 RBBP4
ENST00000525506 0.0392707912331108 0.00951147564445199 -0.18110113981239 ENSG00000162521 RBBP4
ENST00000465780 0.0305164407824754 0.00703274826118732 -0.195824004489603 ENSG00000162521 RBBP4
ENST00000373485 0.0712970392604941 0.0198615718238875 -0.0987820098746823 ENSG00000162521 RBBP4
ENST00000477563 0.266559366685903 0.112348065909121 -0.100547857216785 ENSG00000162521 RBBP4
ENST00000458695 0.148968487804918 0.0510398034380746 -0.0890253071796817 ENSG00000162521 RBBP4
ENST00000490500 0.0159902971308316 0.00327693533129598 -0.212412501107334 ENSG00000162521 RBBP4
ENST00000445722 0.0429340398570481 0.010609588310322 -0.16533562077831 ENSG00000162521 RBBP4
ENST00000475321 0.551391320579403 0.331379885525626 -0.0640511177508879 ENSG00000162521 RBBP4
ENST00000531983 0.365104322730252 0.175569206598408 -0.126879453223488 ENSG00000162521 RBBP4
ENST00000463378 0.62281305441162 0.404245526319541 -0.0495835684633158 ENSG00000162521 RBBP4
ENST00000460669 0.230236324809489 0.0913800090495915 -0.0908676412520539 ENSG00000162521 RBBP4
ENST00000482190 0.29458289078935 0.129359255240526 -0.0818766989914504 ENSG00000162521 RBBP4
ENST00000373484 0.332119403486223 0.153225505419339 -0.0781363434040861 ENSG00000162520 SYNC
ENST00000409190 0.533601212468892 0.31398867695479 -0.0661581610860809 ENSG00000162520 SYNC
ENST00000417633 0.0654774217124246 0.0177934159451701 -0.234583840046475 ENSG00000162520 SYNC
ENST00000426909 0.185483063159097 0.0683497628282898 -0.187938821906966 ENSG00000162520 SYNC
ENST00000401073 0.0749470637228089 0.0211302598361648 -0.293889334193445 ENSG00000162522 KIAA1522
ENST00000468130 0.335592980275478 0.1554476718624 -0.252597500796179 ENSG00000162522 KIAA1522
ENST00000373481 0.176091306798 0.0637170017871473 -0.256201107710108 ENSG00000162522 KIAA1522
ENST00000294521 0.155290547456221 0.0538636798173652 -0.318982403181378 ENSG00000162522 KIAA1522
ENST00000373480 0.238066405691866 0.09569933989215 -0.231222874890106 ENSG00000162522 KIAA1522
ENST00000469100 0.158344547126856 0.0552735065531222 -0.108407332308411 ENSG00000134684 YARS
ENST00000373477 0.0174898602349104 0.00364312954597777 -0.130814139935065 ENSG00000134684 YARS
ENST00000490826 0.250558424846551 0.102802254430955 -0.0931045867971415 ENSG00000134684 YARS
ENST00000487404 0.124410561140097 0.0402661130802409 -0.115600943602948 ENSG00000134684 YARS
ENST00000478828 0.0600570087546093 0.0160087900978814 -0.138377851824372 ENSG00000134684 YARS
ENST00000481895 0.0429610248826095 0.0106183972384065 -0.130696817753523 ENSG00000134684 YARS
ENST00000466052 0.0930108488717144 0.0277715074985456 -0.14200030615633 ENSG00000134684 YARS
ENST00000470377 0.0465629821254135 0.0116942719148202 -0.172438753471718 ENSG00000134684 YARS
ENST00000472692 0.355270382059391 0.168668084653565 -0.116167303427763 ENSG00000134684 YARS
ENST00000530710 0.709219298938908 0.505915870655264 0.0531863596574932 ENSG00000116497 S100PBP
ENST00000373476 0.0406394275243936 0.00991961882458899 0.163684427138706 ENSG00000116497 S100PBP
ENST00000373475 0.0413808688022242 0.0101397708628128 0.157565158853984 ENSG00000116497 S100PBP
ENST00000529027 0.143437774113839 0.0486038524926281 0.196150879915772 ENSG00000116497 S100PBP
ENST00000531123 0.308229655667838 0.137992474890444 0.103814825163753 ENSG00000116497 S100PBP
ENST00000398243 0.498371527770726 0.281853593618729 0.0828932826491789 ENSG00000116497 S100PBP
ENST00000356689 0.55953916340817 0.338989368313211 0.0711852011233357 ENSG00000116497 S100PBP
ENST00000526230 0.378345120741051 0.185159931500825 0.119088645614666 ENSG00000116497 S100PBP
ENST00000531256 0.420618309790112 0.217111381386928 0.109799773324253 ENSG00000116497 S100PBP
ENST00000477248 0.991199215668441 0.980407972556261 0.00346675306429858 ENSG00000116497 S100PBP
ENST00000482212 0.42511175221556 0.220550361475803 0.110947299912196 ENSG00000116497 S100PBP
ENST00000474103 0.393623472552169 0.19668772576026 -0.221828536856584 ENSG00000116497 S100PBP
ENST00000530552 0.0848506110962748 0.02474009240755 0.313221294678458 ENSG00000116497 S100PBP
ENST00000525203 0.0566326132553146 0.0148589562047416 0.31019633244613 ENSG00000116497 S100PBP
ENST00000524535 0.0409773638533221 0.0100229853126324 0.329822072226587 ENSG00000116497 S100PBP
ENST00000527692 0.673258901761674 0.46194184800076 0.115747260558564 ENSG00000116497 S100PBP
ENST00000475486 0.634454932982554 0.417313889950854 0.127321608061937 ENSG00000116497 S100PBP
ENST00000481487 0.773129275962617 0.592039934705973 -0.0941275110535142 ENSG00000160097 FNDC5
ENST00000373471 0.949462568876833 0.889754995024425 0.0248562712885028 ENSG00000160097 FNDC5
ENST00000609187 0.949462568876833 0.889754995024425 0.0248562712885028 ENSG00000160097 FNDC5
ENST00000497068 0.375839339472772 0.183352558306669 -0.206506868792372 ENSG00000160097 FNDC5
ENST00000496770 0.808850393768153 0.64383462247818 0.0784851516330511 ENSG00000160097 FNDC5
ENST00000373467 0.831804542665248 0.680713218554817 0.0676237493204662 ENSG00000121905 HPCA
ENST00000470896 0.668375750633793 0.456186495803508 -0.0753051278415934 ENSG00000121905 HPCA
ENST00000482771 0.756099066961655 0.568077452521979 0.0789077013734599 ENSG00000121900 TMEM54
ENST00000329151 0.724625816689467 0.526074526110344 -0.0652472778563959 ENSG00000121900 TMEM54
ENST00000373463 0.724495022420478 0.525869764836727 -0.0652176109605372 ENSG00000121900 TMEM54
ENST00000474144 0.723703944799742 0.524812854268615 -0.0653009332647933 ENSG00000121900 TMEM54
ENST00000475208 0.73572731867142 0.540624995730699 -0.0635861371155642 ENSG00000121900 TMEM54
ENST00000463914 0.624374260161265 0.405998017677446 -0.0982238201853185 ENSG00000121900 TMEM54
ENST00000373456 0.777203263062434 0.598024414124223 0.0606150526782867 ENSG00000116514 RNF19B
ENST00000356990 0.777212479374632 0.598042569989579 0.0605955702153338 ENSG00000116514 RNF19B
ENST00000235150 0.775508459725014 0.595351369540337 0.0610290529795551 ENSG00000116514 RNF19B
ENST00000447420 0.430603555188719 0.224898274651849 0.197625017141107 ENSG00000239670 RP4-803A2.2
ENST00000427524 0.563134711021563 0.342574617961833 -0.0348581335705689 ENSG00000236065 RP1-117O3.2
ENST00000373449 0.520638598404427 0.301743280203316 -0.0403213758477645 ENSG00000004455 AK2
ENST00000548033 0.457260631879955 0.246235289659379 -0.0485022183383375 ENSG00000004455 AK2
ENST00000482191 0.802300441450063 0.634404982850648 -0.0326417566232147 ENSG00000004455 AK2
ENST00000491241 0.584106985726017 0.363386139699803 -0.0541018507074175 ENSG00000004455 AK2
ENST00000467905 0.379795732522442 0.186287547351361 -0.0593765503330629 ENSG00000004455 AK2
ENST00000354858 0.309676471219161 0.138908049421945 -0.0675961174901461 ENSG00000004455 AK2
ENST00000480134 0.309676471219161 0.138908049421945 -0.0675961174901461 ENSG00000004455 AK2
ENST00000550338 0.355390857221802 0.168757945640599 -0.0636961094797726 ENSG00000004455 AK2
ENST00000469238 0.665138486811219 0.452411584616033 -0.0376069096146298 ENSG00000004455 AK2
ENST00000466029 0.653237571900348 0.438875681058877 -0.0385155969789384 ENSG00000004455 AK2
ENST00000487289 0.266793996730591 0.112466863681632 -0.0747660408635122 ENSG00000004455 AK2
ENST00000548559 0.150739013829931 0.0518428903853272 -0.0953819256170457 ENSG00000004455 AK2
ENST00000551979 0.402964392862213 0.20354162012016 -0.075370102668689 ENSG00000004455 AK2
ENST00000478635 8.36958314443387e-05 9.33468562105021e-06 -0.537319753564072 ENSG00000142920 ADC
ENST00000358680 1.01188178174142e-05 9.60887952894317e-07 -0.555364573317003 ENSG00000142920 ADC
ENST00000294517 1.07195170348902e-07 7.83686806643583e-09 -0.607731893482938 ENSG00000142920 ADC
ENST00000481886 1.2649113954442e-07 9.32409595787613e-09 -0.605130873154769 ENSG00000142920 ADC
ENST00000475935 1.2649113954442e-07 9.32409595787613e-09 -0.605130873154769 ENSG00000142920 ADC
ENST00000462920 0.000510792261100095 6.7600259880661e-05 -0.500906795619478 ENSG00000142920 ADC
ENST00000471119 1.2649113954442e-07 9.32409595787613e-09 -0.605130873154769 ENSG00000142920 ADC
ENST00000495135 0.0972586403715553 0.0293652466164452 -0.349485750626409 ENSG00000142920 ADC
ENST00000477570 2.74109349770078e-06 2.38833550468754e-07 -0.591116464454208 ENSG00000142920 ADC
ENST00000483027 4.46658608495591e-05 4.73460032579994e-06 -0.538187463581662 ENSG00000142920 ADC
ENST00000492420 6.26258303010778e-05 6.82558697110188e-06 -0.540086744918419 ENSG00000142920 ADC
ENST00000398167 1.2649113954442e-07 9.32409595787613e-09 -0.605130873154769 ENSG00000142920 ADC
ENST00000373443 1.2649113954442e-07 9.32409595787613e-09 -0.605130873154769 ENSG00000142920 ADC
ENST00000497710 0.000508324947980291 6.71868884550218e-05 -0.500980666726224 ENSG00000142920 ADC
ENST00000473089 2.74109349770078e-06 2.38833550468754e-07 -0.591116464454208 ENSG00000142920 ADC
ENST00000484656 3.81601765344511e-07 2.97100157259467e-08 -0.6126015500423 ENSG00000142920 ADC
ENST00000373440 1.47600124145479e-05 1.43912484913145e-06 -0.583014546695868 ENSG00000142920 ADC
ENST00000373441 2.02773417493585e-07 1.53267201962017e-08 -0.622677644754617 ENSG00000142920 ADC
ENST00000478204 1.64557644917804e-07 1.22940923984431e-08 -0.620016484724761 ENSG00000142920 ADC
ENST00000497280 0.431271761425576 0.225422302347244 -0.217054976104119 ENSG00000142920 ADC
ENST00000492521 0.015167080809992 0.00307681545366057 -0.530978840376764 ENSG00000142920 ADC
ENST00000291416 0.709311131481619 0.50607524076583 -0.059880574435008 ENSG00000116525 TRIM62
ENST00000543586 0.903613725104108 0.803408293944301 -0.0253619406895989 ENSG00000116525 TRIM62
ENST00000485148 0.993682959700002 0.986348279443692 0.00191232902453111 ENSG00000116525 TRIM62
ENST00000486583 0.963149297155925 0.919266325762266 -0.0178717280591737 ENSG00000116525 TRIM62
ENST00000483388 0.640508491453358 0.424338585251771 -0.071439740495624 ENSG00000160094 ZNF362
ENST00000539719 0.82755277273917 0.673758372116727 -0.0322077233113106 ENSG00000160094 ZNF362
ENST00000490959 0.555532246969878 0.33515864318939 -0.0926962853851462 ENSG00000160094 ZNF362
ENST00000602618 0.525039431726659 0.305941519710169 -0.150167622223338 ENSG00000270115 RP11-415J8.7
ENST00000373428 0.937743340618312 0.867171831199429 0.0150839263690179 ENSG00000160094 ZNF362
ENST00000477934 0.802446587903701 0.634604114981401 0.0804639342466568 ENSG00000160094 ZNF362
ENST00000543783 0.881747830623025 0.764016018262975 0.0347407407425717 ENSG00000256142 AL513327.1
ENST00000330379 0.44330566795144 0.235006592867958 0.188004969827999 ENSG00000184389 A3GALT2
ENST00000442999 0.469999999997426 0.257421097585607 0.202650957953346 ENSG00000184389 A3GALT2
ENST00000588828 2.40513326470155e-14 9.56472314747496e-16 0.470395604949594 ENSG00000225313 RP11-415J8.3
ENST00000457957 2.1576482359656e-14 8.54827395642717e-16 0.469885765860259 ENSG00000225313 RP11-415J8.3
ENST00000587696 4.29279182507793e-14 1.74198919458818e-15 0.470694660651258 ENSG00000225313 RP11-415J8.3
ENST00000431992 1.59771124383908e-18 4.76845558076538e-20 0.443421178450994 ENSG00000134686 PHC2
ENST00000485928 1.04499028096288e-29 1.72045164770955e-31 0.534696795534196 ENSG00000134686 PHC2
ENST00000373418 9.6903142847373e-30 1.59332521871615e-31 0.534529554052356 ENSG00000134686 PHC2
ENST00000373422 2.4471632311173e-25 5.09324883464089e-27 0.505063710035737 ENSG00000134686 PHC2
ENST00000257118 1.59407005184896e-18 4.75645359623519e-20 0.443422825903308 ENSG00000134686 PHC2
ENST00000419414 0.000385317186710453 4.96559731325557e-05 0.231542654048897 ENSG00000134686 PHC2
ENST00000467894 1.62174334081707e-26 3.11904797984749e-28 0.53864607941126 ENSG00000134686 PHC2
ENST00000373416 1.69400586020583e-14 6.67883725509294e-16 0.433569000523139 ENSG00000134686 PHC2
ENST00000486897 2.85152125745793e-24 6.24131814839714e-26 0.554120916466673 ENSG00000134686 PHC2
ENST00000493483 5.33363898743392e-25 1.12602841744815e-26 0.555557215074775 ENSG00000134686 PHC2
ENST00000473158 1.26580212044959e-16 4.25898400125648e-18 0.54702659020347 ENSG00000134686 PHC2
ENST00000583214 0.000159002855476951 1.88213928861962e-05 0.46288637325809 ENSG00000266239 MIR3605
ENST00000410180 0.00174118147797011 0.000261555227497197 0.631912268000728 ENSG00000222112 RN7SKP16
ENST00000432703 5.82056177662479e-06 5.3151104727966e-07 -0.671421819083877 ENSG00000233246 RP11-415J8.5
ENST00000459964 3.87807127019234e-06 3.44717446239319e-07 -0.858946118151906 ENSG00000134686 PHC2
ENST00000468406 1.17070706694072e-28 2.01254422249569e-30 -1.28951456304867 ENSG00000134686 PHC2
ENST00000484692 8.95238227661913e-44 8.16285977389786e-46 -1.35201896659596 ENSG00000134686 PHC2
ENST00000361328 0.568243953958951 0.34777113915782 0.0786052232214909 ENSG00000121903 ZSCAN20
ENST00000373413 0.787086597567658 0.611791896512107 0.0504540575652777 ENSG00000121903 ZSCAN20
ENST00000480917 0.711613929386104 0.509166719764692 0.0740526661532116 ENSG00000121903 ZSCAN20
ENST00000241312 4.4917987914962e-05 4.76516258726311e-06 -0.445860400572148 ENSG00000121904 CSMD2
ENST00000373381 4.46957499560489e-05 4.73872300943375e-06 -0.445893641480643 ENSG00000121904 CSMD2
ENST00000465819 0.213579241200809 0.0825493116748804 -0.300485909247612 ENSG00000121904 CSMD2
ENST00000373380 0.00234534732267491 0.000364664865232478 -0.404334991406717 ENSG00000121904 CSMD2
ENST00000489419 0.681231183049163 0.471715371684994 -0.121751576748163 ENSG00000121904 CSMD2
ENST00000373377 0.222633527400847 0.0872695025679084 -0.247237030314524 ENSG00000121904 CSMD2
ENST00000373388 0.00198137937557108 0.000302361680068819 -0.415742152976972 ENSG00000121904 CSMD2
ENST00000338325 4.88881277567179e-05 5.2270522245972e-06 -0.528803449349777 ENSG00000121904 CSMD2
ENST00000471438 0.000354892012858664 4.54521459702893e-05 -0.516644659670108 ENSG00000121904 CSMD2
ENST00000519684 0.357372649259927 0.17010622678703 -0.212036409465386 ENSG00000176256 HMGB4
ENST00000522796 0.357372649259927 0.17010622678703 -0.212036409465386 ENSG00000176256 HMGB4
ENST00000425631 0.281024887722765 0.121033332489439 -0.274085001104017 ENSG00000231163 RP5-1007G16.1
ENST00000434181 0.611280410784834 0.391718371701748 -0.134843141625987 ENSG00000231163 RP5-1007G16.1
ENST00000432447 0.601902044247539 0.381547372443256 -0.137587589263819 ENSG00000231163 RP5-1007G16.1
ENST00000414868 0.606651990019285 0.38667857073277 -0.136456943483822 ENSG00000231163 RP5-1007G16.1
ENST00000438719 0.665353542776706 0.452643107726005 -0.11256100096064 ENSG00000231163 RP5-1007G16.1
ENST00000431046 0.237246000000369 0.0952648487295951 -0.298707138094907 ENSG00000231163 RP5-1007G16.1
ENST00000426886 0.0826060295493411 0.0239092389462941 0.135021945514691 ENSG00000163866 SMIM12
ENST00000542839 0.380357123268931 0.18667523671803 0.231740948020654 ENSG00000255811 RP1-34M23.5
ENST00000373366 0.96616272223353 0.925560368243447 -0.0129216703448518 ENSG00000188910 GJB3
ENST00000373362 0.831426043157167 0.680168723095985 -0.0557884313317158 ENSG00000188910 GJB3
ENST00000342280 0.962274116481494 0.917189771702682 0.0142282549473127 ENSG00000187513 GJA4
ENST00000429293 0.229415317030543 0.090866362845502 0.296800719727763 ENSG00000230163 RP5-997D16.2
ENST00000521580 0.1659708730553 0.0588358416312413 0.119012691558227 ENSG00000163866 SMIM12
ENST00000446026 0.141257822781264 0.0476096791591556 0.144644913522167 ENSG00000163866 SMIM12
ENST00000456842 0.0839890710226859 0.0244167263847618 0.164681921925457 ENSG00000163866 SMIM12
ENST00000423898 0.0493646277564162 0.0125451299365601 0.186702751108649 ENSG00000163866 SMIM12
ENST00000417239 0.0913685644111967 0.0271611399452871 0.201364904812515 ENSG00000163866 SMIM12
ENST00000417456 0.106745539322562 0.0331124678174763 -0.165004248705067 ENSG00000241014 RP11-244H3.1
ENST00000311990 0.310793390442709 0.139623637538555 -0.202658100671905 ENSG00000241014 RP11-244H3.1
ENST00000487874 0.600802982174459 0.380375984429421 -0.0448228153943132 ENSG00000271741 RP11-244H3.4
ENST00000373337 0.106401440568693 0.0329708898406825 -0.191636964544115 ENSG00000243749 ZMYM6NB
ENST00000373340 0.87172691152194 0.74643076979564 -0.0180590436614022 ENSG00000163867 ZMYM6
ENST00000493328 0.997683886667545 0.995091854361804 -0.000379915430856367 ENSG00000163867 ZMYM6
ENST00000357182 0.956572905218848 0.904069778256727 0.00736154240615481 ENSG00000163867 ZMYM6
ENST00000466345 0.569658084643874 0.34912860666525 -0.110366151237454 ENSG00000163867 ZMYM6
ENST00000472971 0.201106061394419 0.0760435425970228 0.257798348653578 ENSG00000163867 ZMYM6
ENST00000415531 0.586404641810011 0.365738016437601 -0.0671921009262794 ENSG00000163867 ZMYM6
ENST00000317538 0.261546234715981 0.109343416256021 -0.128244321449127 ENSG00000163867 ZMYM6
ENST00000460607 0.252406533838754 0.103847150179211 -0.130575245895383 ENSG00000163867 ZMYM6
ENST00000373333 0.254875953347245 0.105340765495543 -0.138165143120602 ENSG00000163867 ZMYM6
ENST00000471566 0.072559116997333 0.0202926917641271 -0.254103736629448 ENSG00000163867 ZMYM6
ENST00000417119 0.72858583745324 0.531314311573222 -0.0480918296893695 ENSG00000197056 ZMYM1
ENST00000359858 0.594779932866109 0.374208828144604 -0.0633243876487839 ENSG00000197056 ZMYM1
ENST00000466390 0.280218006210458 0.120544414398858 -0.17336281664892 ENSG00000197056 ZMYM1
ENST00000488455 0.694466144256472 0.487619138730014 -0.0515272586574966 ENSG00000197056 ZMYM1
ENST00000475654 0.50689399559222 0.289588631848546 -0.0842701316778906 ENSG00000197056 ZMYM1
ENST00000373329 0.594779932866109 0.374208828144604 -0.0633243876487839 ENSG00000197056 ZMYM1
ENST00000373330 0.59528964775141 0.374724430838805 -0.0633058137069681 ENSG00000197056 ZMYM1
ENST00000476269 0.945938073365269 0.882726105526631 0.0229068003381896 ENSG00000197056 ZMYM1
ENST00000463393 0.935818578883762 0.863689673760185 -0.0248720132060309 ENSG00000197056 ZMYM1
ENST00000471991 0.413384094755779 0.211526484474364 -0.188529568788115 ENSG00000116560 SFPQ
ENST00000468598 0.46795530131266 0.255690737650926 0.0781443036152424 ENSG00000116560 SFPQ
ENST00000460428 0.934251563363251 0.860596710236257 0.00785194367035856 ENSG00000116560 SFPQ
ENST00000470472 0.956148609033773 0.90326063949287 -0.0053714322999697 ENSG00000116560 SFPQ
ENST00000466745 0.344760788832374 0.161614390826625 0.101009979410664 ENSG00000116560 SFPQ
ENST00000466213 0.375660346359441 0.183221522438948 0.0960191937603366 ENSG00000116560 SFPQ
ENST00000490668 0.558374534144143 0.337864945319885 0.0610780831713841 ENSG00000116560 SFPQ
ENST00000485365 0.661241793285974 0.448198526638552 0.0468499399190281 ENSG00000116560 SFPQ
ENST00000485454 0.941803092159164 0.874934378231296 0.0210583747943914 ENSG00000116560 SFPQ
ENST00000357214 0.727857664116399 0.530228947087541 -0.0274907109116847 ENSG00000116560 SFPQ
ENST00000373297 0.00114877689399779 0.000164765139255859 0.130352725451588 ENSG00000146463 ZMYM4
ENST00000314607 0.00114877689399779 0.000164765139255859 0.130352725451588 ENSG00000146463 ZMYM4
ENST00000441447 0.0325222120376651 0.00758087692938613 0.218526635883064 ENSG00000146463 ZMYM4
ENST00000434805 0.208553529415816 0.0798954325588026 0.307491077741309 ENSG00000229994 RPL5P4
ENST00000432683 0.929114578119388 0.850966676652232 0.0146750980996032 ENSG00000227409 ZMYM4-AS1
ENST00000457946 0.034254653333925 0.00805858457783156 0.10366987452239 ENSG00000146463 ZMYM4
ENST00000482131 0.0629429652293283 0.0169308467223028 0.219537319931268 ENSG00000146463 ZMYM4
ENST00000470175 0.958609498409078 0.908533086502009 0.0113936907137439 ENSG00000146463 ZMYM4
ENST00000492456 0.971169970922215 0.936177712449667 -0.00863673174907074 ENSG00000146463 ZMYM4
ENST00000325722 0.242512574101686 0.0982962205113988 -0.0643746080766118 ENSG00000142687 KIAA0319L
ENST00000373266 0.0113538837628057 0.00219351635767722 -0.145500022084151 ENSG00000142687 KIAA0319L
ENST00000426982 0.521075964300165 0.302153855251097 -0.0404921235733247 ENSG00000142687 KIAA0319L
ENST00000461312 0.578384572911582 0.357808899418868 -0.0629366609873593 ENSG00000142687 KIAA0319L
ENST00000485551 0.324323665078453 0.148283023553166 -0.0727494707834783 ENSG00000142687 KIAA0319L
ENST00000473423 0.580659851788394 0.360245521686442 -0.105234524634886 ENSG00000142687 KIAA0319L
ENST00000473844 0.249965546081416 0.102503844225899 -0.140902805796036 ENSG00000142687 KIAA0319L
ENST00000474856 0.412359833304896 0.210749951960696 -0.131205194047152 ENSG00000142687 KIAA0319L
ENST00000492544 0.0227704283475533 0.00496748834929558 -0.264327203654953 ENSG00000142687 KIAA0319L
ENST00000440579 0.951192384556158 0.893080887391624 -0.00644497945404863 ENSG00000142687 KIAA0319L
ENST00000467109 0.219604749539481 0.0857019688447656 -0.207750631787455 ENSG00000142687 KIAA0319L
ENST00000431916 0.717010568888486 0.515947810167445 0.0451280851193549 ENSG00000142687 KIAA0319L
ENST00000482929 0.614727186119578 0.395211438148607 0.0510211608818796 ENSG00000142687 KIAA0319L
ENST00000478463 0.593692207482114 0.373079792242548 0.0572302228783841 ENSG00000142687 KIAA0319L
ENST00000470388 0.594037815517303 0.37342737334908 0.0572179122319774 ENSG00000142687 KIAA0319L
ENST00000492888 0.801942064977199 0.633844048981777 0.0347565975090271 ENSG00000142687 KIAA0319L
ENST00000469892 0.873179789672859 0.748831380163393 0.0239267085117662 ENSG00000142687 KIAA0319L
ENST00000494948 0.806706198892283 0.641017360257029 0.0370444223297373 ENSG00000142687 KIAA0319L
ENST00000442276 0.566770214476459 0.346347472796875 0.139224804051419 ENSG00000236274 RP4-728D4.3
ENST00000476329 0.878633420231872 0.758261685450752 -0.029870699330936 ENSG00000142687 KIAA0319L
ENST00000473465 0.448486146222856 0.239262841906207 -0.210231707619591 ENSG00000142687 KIAA0319L
ENST00000373253 0.0265015139901857 0.00593487531610238 -0.153124431866272 ENSG00000020129 NCDN
ENST00000356090 0.0230635080115826 0.00504281328991241 -0.15667985697613 ENSG00000020129 NCDN
ENST00000373243 0.0232696957394293 0.00509419006450201 -0.156658130439986 ENSG00000020129 NCDN
ENST00000459931 0.8123096558896 0.649413855691778 -0.0374494901709125 ENSG00000020129 NCDN
ENST00000437806 0.915135586491788 0.824173814637288 -0.0201179555378455 ENSG00000020129 NCDN
ENST00000423723 0.0275401909143041 0.00621590087338364 -0.200107273807647 ENSG00000020129 NCDN
ENST00000425881 0.605754988426666 0.385649780588354 -0.155410075463628 ENSG00000239636 RP4-728D4.2
ENST00000444348 0.651533371381624 0.437054651475173 -0.13750428742905 ENSG00000239636 RP4-728D4.2
ENST00000373235 0.820454607391263 0.662423927718783 -0.0687808501078448 ENSG00000116819 TFAP2E
ENST00000373237 0.886810357858036 0.773034401738277 -0.0152967353539213 ENSG00000126067 PSMB2
ENST00000270815 0.748965585330679 0.558316401769875 -0.0355906426380474 ENSG00000142686 C1orf216
ENST00000503824 0.278883792773695 0.119714178167864 -0.239193013954736 ENSG00000142686 C1orf216
ENST00000453178 0.907748077744268 0.811041796303607 0.0324146127195766 ENSG00000142686 C1orf216
ENST00000251195 0.523055835258322 0.303974779169343 -0.118344276052818 ENSG00000092853 CLSPN
ENST00000466308 0.760907479148799 0.575043275561716 0.0955989789275435 ENSG00000092853 CLSPN
ENST00000318121 0.47541031946712 0.261951119865825 -0.133733602916588 ENSG00000092853 CLSPN
ENST00000373220 0.47541031946712 0.261951119865825 -0.133733602916588 ENSG00000092853 CLSPN
ENST00000520551 0.47541031946712 0.261951119865825 -0.133733602916588 ENSG00000092853 CLSPN
ENST00000373226 0.789083066325242 0.614777760221278 -0.0848190852964403 ENSG00000232335 RP11-435D7.3
ENST00000517467 0.895396380902612 0.788463784427531 0.0481390778418442 ENSG00000092853 CLSPN
ENST00000373210 1.31124923832233e-06 1.09340770353378e-07 0.314995011626449 ENSG00000134698 AGO4
ENST00000488778 0.126761497032178 0.0412965119059416 0.30587859506491 ENSG00000134698 AGO4
ENST00000496257 0.504746491354848 0.287574575080893 0.141742972299437 ENSG00000134698 AGO4
ENST00000373206 0.729389678696363 0.532393754281279 -0.0432595322918063 ENSG00000092847 AGO1
ENST00000373204 0.757163778562547 0.56957866174415 -0.0351893295359966 ENSG00000092847 AGO1
ENST00000606838 0.90294713539636 0.802103413459954 -0.0384088350174039 ENSG00000271914 RP4-789D17.5
ENST00000324350 0.532960067445917 0.313349715787833 0.0899197797665853 ENSG00000126070 AGO3
ENST00000373191 0.0484450689507 0.0122662680099246 0.155943915001891 ENSG00000126070 AGO3
ENST00000397828 0.595033660433645 0.37448281838253 0.0779406350087714 ENSG00000126070 AGO3
ENST00000246314 0.0415390207393364 0.0101870981603893 0.170473973614027 ENSG00000126070 AGO3
ENST00000491443 0.591549815325221 0.371086032987594 -0.0852802891533455 ENSG00000126070 AGO3
ENST00000466576 0.0662473453969078 0.0180696012215069 0.232443645274695 ENSG00000271554 RP4-665N4.8
ENST00000479395 0.86713958878733 0.73861086075255 -0.0545288596994646 ENSG00000271554 RP4-665N4.8
ENST00000471099 0.789126492300281 0.614877988287473 0.0662824725069895 ENSG00000126070 AGO3
ENST00000373178 3.90501266881399e-05 4.10041617840017e-06 -0.314501458756513 ENSG00000116863 ADPRHL2
ENST00000303143 0.453960294103686 0.243651392363348 -0.116558485720336 ENSG00000171812 COL8A2
ENST00000397799 0.234435913296361 0.0936809180187749 -0.163771033253244 ENSG00000171812 COL8A2
ENST00000481785 0.651592610409989 0.437140769566249 -0.094093884371628 ENSG00000171812 COL8A2
ENST00000373166 0.122230010910044 0.0393591249452592 -0.0989644226590909 ENSG00000054116 TRAPPC3
ENST00000462715 0.140318240821974 0.0472089817460869 -0.10224017768051 ENSG00000054116 TRAPPC3
ENST00000373163 0.113242981083122 0.0356881841231066 -0.103337590698206 ENSG00000054116 TRAPPC3
ENST00000373162 0.126026073689473 0.0409806758518746 -0.100466357466818 ENSG00000054116 TRAPPC3
ENST00000469757 0.344017335135246 0.16110217450269 -0.072600318366322 ENSG00000054116 TRAPPC3
ENST00000373159 0.434126760923734 0.227600587770216 -0.0673157179560831 ENSG00000054116 TRAPPC3
ENST00000497251 0.53610699950913 0.316474467202578 -0.0568478504227562 ENSG00000054116 TRAPPC3
ENST00000429533 4.37871578192681e-05 4.63434508790733e-06 -0.219858874219895 ENSG00000116871 MAP7D1
ENST00000316156 3.86972451441197e-06 3.43892878941088e-07 -0.217829290549775 ENSG00000116871 MAP7D1
ENST00000527764 0.00608406593121128 0.00107104504669882 -0.201633254829069 ENSG00000116871 MAP7D1
ENST00000373150 4.26341542776405e-06 3.81337307034544e-07 -0.217477612776559 ENSG00000116871 MAP7D1
ENST00000373151 4.23874084274929e-06 3.78888942296573e-07 -0.217478686846334 ENSG00000116871 MAP7D1
ENST00000530729 0.000795840892978265 0.000109969814615895 -0.211871057719888 ENSG00000116871 MAP7D1
ENST00000462118 0.00152660583359765 0.000225529959970954 -0.230951995227875 ENSG00000116871 MAP7D1
ENST00000474796 0.000110616935802183 1.26529586329353e-05 -0.242445694188006 ENSG00000116871 MAP7D1
ENST00000530975 0.00434396086093031 0.000728847928064981 -0.20446673530077 ENSG00000116871 MAP7D1
ENST00000487131 0.00307271960008988 0.000492544988212856 -0.192076692384327 ENSG00000116871 MAP7D1
ENST00000373148 0.000225611504633478 2.76405809506116e-05 -0.215025100279106 ENSG00000116871 MAP7D1
ENST00000532131 0.0115683515100254 0.00224145559437969 -0.168305605377599 ENSG00000116871 MAP7D1
ENST00000487114 0.0178352025449095 0.00372864783220541 -0.173415459772833 ENSG00000116871 MAP7D1
ENST00000354618 0.141066328097985 0.0475221522971131 0.0731949136076166 ENSG00000054118 THRAP3
ENST00000469141 0.141155119679651 0.0475689635283957 0.0777079458304902 ENSG00000054118 THRAP3
ENST00000478853 0.196861685964028 0.0739159650836536 0.144096634943216 ENSG00000054118 THRAP3
ENST00000447495 0.986843586784369 0.970263802903503 0.00568381498304165 ENSG00000231849 UBE2V2P4
ENST00000466743 0.612242049892091 0.392660299106179 0.0700263196955542 ENSG00000054118 THRAP3
ENST00000373139 0.64831426474439 0.433307800063839 -0.0988920322019539 ENSG00000214193 SH3D21
ENST00000453908 0.572957253923417 0.35234689237645 -0.1001613077414 ENSG00000214193 SH3D21
ENST00000426732 0.572957253923417 0.35234689237645 -0.1001613077414 ENSG00000214193 SH3D21
ENST00000312808 0.567246139610857 0.346805015468811 -0.101752978048329 ENSG00000214193 SH3D21
ENST00000505871 0.580759839107351 0.360328223614715 -0.0988126274108523 ENSG00000214193 SH3D21
ENST00000480549 0.0187284810723794 0.00395452463213231 -0.229513428542954 ENSG00000214193 SH3D21
ENST00000496636 0.475151814085271 0.261748949187896 -0.177218037653602 ENSG00000214193 SH3D21
ENST00000508854 0.929560268786877 0.851835559003694 -0.0299633195358005 ENSG00000214193 SH3D21
ENST00000474766 0.00846062923031314 0.00156270814931593 -0.255123562847173 ENSG00000214193 SH3D21
ENST00000270824 0.00926190620397287 0.00173378084745023 -0.265132329885277 ENSG00000142694 EVA1B
ENST00000490466 0.00335116644357627 0.000543189993971946 -0.298040176620555 ENSG00000142694 EVA1B
ENST00000373137 0.682291120592902 0.473139715635038 -0.0750709383422698 ENSG00000116883 RP11-268J15.5
ENST00000359297 2.56307009648325e-30 4.08478464376538e-32 -0.666914966291637 ENSG00000196182 STK40
ENST00000373129 6.18602497535527e-46 5.30142648610417e-48 -0.69806953172057 ENSG00000196182 STK40
ENST00000373130 6.18602497535527e-46 5.30142648610417e-48 -0.69806953172057 ENSG00000196182 STK40
ENST00000373132 6.18602497535527e-46 5.30142648610417e-48 -0.69806953172057 ENSG00000196182 STK40
ENST00000460417 5.74255942653165e-14 2.35441257718146e-15 -0.657398844012645 ENSG00000196182 STK40
ENST00000473733 2.62734967741089e-13 1.13292649624565e-14 -0.694016864728845 ENSG00000196182 STK40
ENST00000482458 4.29665699513304e-28 7.65195800542591e-30 -0.708312594615337 ENSG00000196182 STK40
ENST00000460017 2.61707384162346e-15 9.70901050789484e-17 -0.695868490681738 ENSG00000196182 STK40
ENST00000476041 0.0900317534032229 0.0266532184197697 -0.180082469145709 ENSG00000181817 LSM10
ENST00000315732 0.120335167211018 0.0385853698663389 -0.173888697668602 ENSG00000181817 LSM10
ENST00000489912 0.190291758494222 0.0706797960121398 -0.160984376941717 ENSG00000181817 LSM10
ENST00000468441 0.120285407929089 0.038563421300691 -0.339065467433638 ENSG00000116885 OSCP1
ENST00000495222 0.0916055753258375 0.0272541094559709 -0.349990571262962 ENSG00000116885 OSCP1
ENST00000235532 0.015488338460382 0.00315378246377783 -0.381834969857076 ENSG00000116885 OSCP1
ENST00000356637 0.015488338460382 0.00315378246377783 -0.381834969857076 ENSG00000116885 OSCP1
ENST00000471369 0.145076458627849 0.0493305395765604 -0.352633561722415 ENSG00000116885 OSCP1
ENST00000433045 0.0148099975269056 0.00299299202636419 -0.393819069978951 ENSG00000116885 OSCP1
ENST00000445843 0.0188381287670415 0.00398176549033595 -0.37507148741955 ENSG00000116885 OSCP1
ENST00000315643 0.0283828934849113 0.00644590077250751 -0.355283290696248 ENSG00000116885 OSCP1
ENST00000475160 0.230279465124707 0.0914118833407345 -0.291445975733279 ENSG00000116885 OSCP1
ENST00000525869 0.264384253317044 0.111094729187047 -0.285493018906186 ENSG00000116885 OSCP1
ENST00000528112 0.0130327859778732 0.00257668633583462 -0.464385617439966 ENSG00000116885 OSCP1
ENST00000354267 0.113060857367255 0.0356195217306004 -0.33845617337814 ENSG00000116885 OSCP1
ENST00000524789 0.27692156231762 0.118590277296044 -0.274411083710225 ENSG00000116885 OSCP1
ENST00000373116 0.597240961214966 0.37665418467227 0.0591225727236532 ENSG00000116898 MRPS15
ENST00000488606 0.345272988599242 0.161975278380029 0.122890068686191 ENSG00000116898 MRPS15
ENST00000477040 0.652244944787875 0.4378430386362 0.0780745507003106 ENSG00000116898 MRPS15
ENST00000462067 0.61055746583171 0.390897585747733 0.0574082922596496 ENSG00000116898 MRPS15
ENST00000424989 0.00251307385614864 0.000393766779097445 -0.497125063112435 ENSG00000233621 LINC01137
ENST00000373087 0.904488982938457 0.804621141075397 0.0335814766037186 ENSG00000163874 ZC3H12A
ENST00000472312 0.735978763412529 0.541130516076997 0.0990500202513764 ENSG00000163874 ZC3H12A
ENST00000471012 0.814704524745987 0.65311305366271 0.0715814363932394 ENSG00000163874 ZC3H12A
ENST00000373075 0.204349076112045 0.0777541761879526 0.0997676422715624 ENSG00000163875 MEAF6
ENST00000296214 0.258980915102787 0.107807824898298 0.0924326876623876 ENSG00000163875 MEAF6
ENST00000373074 0.29030900891052 0.126829639404235 0.0863116327875037 ENSG00000163875 MEAF6
ENST00000475828 0.282967169269019 0.122282744541681 0.0883298000580174 ENSG00000163875 MEAF6
ENST00000487788 0.283235098518008 0.122454978176267 0.0885010461683343 ENSG00000163875 MEAF6
ENST00000373073 0.119920187094387 0.0384022820312662 0.121560052465114 ENSG00000163875 MEAF6
ENST00000487792 0.0540083726146411 0.0140197262501484 0.144654277642867 ENSG00000163875 MEAF6
ENST00000448519 0.184790347911177 0.068007688436184 0.112110194006684 ENSG00000163875 MEAF6
ENST00000580821 0.228849531648285 0.0905705944136686 0.293279380080937 ENSG00000263675 MIR5581
ENST00000485039 0.616170676132769 0.396753850870567 0.0604917682121883 ENSG00000163875 MEAF6
ENST00000296215 0.0944194199416007 0.0282848295797723 0.161173096207447 ENSG00000163877 SNIP1
ENST00000468040 0.296036111499533 0.130327444047193 0.173367214974156 ENSG00000163877 SNIP1
ENST00000437933 0.547589293575502 0.327727261601647 0.132480628932112 ENSG00000232273 FTH1P1
ENST00000493916 0.960712577510272 0.91298287530769 0.0166367117121639 ENSG00000163877 SNIP1
ENST00000296218 0.901059030203252 0.798020973191884 -0.0323291284482926 ENSG00000163879 DNALI1
ENST00000490312 0.464610900349632 0.252855611287868 0.195175301381916 ENSG00000163879 DNALI1
ENST00000466723 0.910857464877333 0.816977105548644 -0.0340885107808193 ENSG00000163879 DNALI1
ENST00000541606 0.755733293799776 0.567619367295073 -0.0783663085589209 ENSG00000163879 DNALI1
ENST00000497858 0.70792757201302 0.504181088656379 -0.0939811114908045 ENSG00000163879 DNALI1
ENST00000467277 0.124570388158724 0.0403308712748206 -0.348225094645966 ENSG00000163879 DNALI1
ENST00000490029 0.672507729186099 0.460975764806835 0.0839497439960996 ENSG00000134697 GNL2
ENST00000373062 0.655921072930034 0.441984895933282 0.0391072702945216 ENSG00000134697 GNL2
ENST00000462812 0.854034459259405 0.716980946586172 0.0247111450339966 ENSG00000134697 GNL2
ENST00000479255 0.524340178453623 0.305258617664758 0.107424486935889 ENSG00000134697 GNL2
ENST00000538069 0.700563647191174 0.494988728401368 0.0536014691104406 ENSG00000134697 GNL2
ENST00000469191 0.978149113769802 0.950820424117075 0.00616364965770352 ENSG00000134697 GNL2
ENST00000489146 0.237650671278421 0.0954848561581111 0.167679731731459 ENSG00000134697 GNL2
ENST00000463351 0.959159885979648 0.90985629806662 0.00927253176516602 ENSG00000134697 GNL2
ENST00000488496 0.397466485200201 0.199530301677738 -0.124946592630331 ENSG00000134697 GNL2
ENST00000358011 0.485442328853726 0.270578345901615 0.0904252437106517 ENSG00000116922 C1orf109
ENST00000494120 0.552868579448399 0.332780195368371 0.0776327526709066 ENSG00000116922 C1orf109
ENST00000609516 0.865153815367585 0.735371480480259 0.0369952308935557 ENSG00000116922 C1orf109
ENST00000464178 0.820400826448863 0.662350135058927 -0.0443354248290825 ENSG00000116922 C1orf109
ENST00000464085 0.348280982577459 0.163921184300549 0.130183131186912 ENSG00000116922 C1orf109
ENST00000491981 0.461117098190684 0.249762735453899 0.104808178217391 ENSG00000116922 C1orf109
ENST00000461359 0.257437458175535 0.106885379282361 0.161435235692385 ENSG00000116922 C1orf109
ENST00000477060 0.393981435150489 0.196929022140884 0.125601962776671 ENSG00000116922 C1orf109
ENST00000486637 0.3207727248562 0.146015123255995 0.149959117172223 ENSG00000116922 C1orf109
ENST00000491797 0.181084638246735 0.0661463553672572 0.216650526275687 ENSG00000116922 C1orf109
ENST00000488137 0.210649875900308 0.0809852736645129 0.200335556446818 ENSG00000116922 C1orf109
ENST00000472584 0.115387236134228 0.0365273823036064 0.257985135713461 ENSG00000116922 C1orf109
ENST00000498448 0.720013125475978 0.519737853802903 -0.114452969274149 ENSG00000116922 C1orf109
ENST00000373055 0.908292680044187 0.812032663579116 0.029111993916692 ENSG00000134690 CDCA8
ENST00000327331 0.908292680044187 0.812032663579116 0.029111993916692 ENSG00000134690 CDCA8
ENST00000373045 0.713939330757413 0.512114960037048 0.116243993847426 ENSG00000185090 MANEAL
ENST00000397631 0.713939330757413 0.512114960037048 0.116243993847426 ENSG00000185090 MANEAL
ENST00000532512 0.389111269940477 0.193051702878433 0.207260351452977 ENSG00000185090 MANEAL
ENST00000525897 0.46042486349953 0.249031249763478 0.195784834740385 ENSG00000185090 MANEAL
ENST00000329006 0.749340845144558 0.558792525911496 0.102243732424758 ENSG00000185090 MANEAL
ENST00000433474 0.707417037432986 0.503570783707876 0.11535008346201 ENSG00000233728 RP11-109P14.9
ENST00000373044 0.0810895238116116 0.023362371455611 -0.177270888118346 ENSG00000196449 YRDC
ENST00000373043 0.770539112304978 0.588437613217855 -0.0435271298368286 ENSG00000197982 C1orf122
ENST00000419397 0.608953252536712 0.389148746627653 -0.0746446679658787 ENSG00000197982 C1orf122
ENST00000468084 0.832424507061179 0.681747909334894 -0.0329491947640179 ENSG00000197982 C1orf122
ENST00000373042 0.890861110181825 0.78027867085902 0.0218822272878639 ENSG00000197982 C1orf122
ENST00000446260 0.914145298979698 0.82238076876259 0.0176711133353293 ENSG00000197982 C1orf122
ENST00000373036 0.00118415709851114 0.000170387470612874 0.187592008325632 ENSG00000188786 MTF1
ENST00000448796 0.954103059692001 0.898978463382513 -0.0189957285590833 ENSG00000230610 AL929472.1
ENST00000447422 0.811874357332986 0.648605826737064 0.0637383691334015 ENSG00000235673 RP11-109P14.8
ENST00000468190 0.00616950891867157 0.00108837961875543 0.43031750402974 ENSG00000188786 MTF1
ENST00000419993 0.786502013218793 0.611003329744481 0.0736866626867095 ENSG00000230955 RP11-109P14.10
ENST00000373027 0.885415140725369 0.770649607857485 -0.0196152047188229 ENSG00000204084 INPP5B
ENST00000373023 0.980048798460281 0.955235405506168 0.00349455765050763 ENSG00000204084 INPP5B
ENST00000373026 0.983601105925196 0.963444054570184 -0.00299219338900782 ENSG00000204084 INPP5B
ENST00000373024 0.998486097756741 0.996863518036393 0.000257999153605159 ENSG00000204084 INPP5B
ENST00000487328 0.459326966306505 0.248060755837477 0.206680223032691 ENSG00000204084 INPP5B
ENST00000470364 0.52119591283797 0.302298358759132 -0.142813206769696 ENSG00000204084 INPP5B
ENST00000474758 0.817773603779846 0.658078117839921 -0.061683422614121 ENSG00000204084 INPP5B
ENST00000458109 0.783099379949815 0.606179547811978 -0.0551307438540239 ENSG00000204084 INPP5B
ENST00000516639 0.474253199989254 0.260928716252896 -0.185825735781231 ENSG00000252448 SNORA63
ENST00000467066 0.926547797828697 0.846074196653484 -0.0273201086442822 ENSG00000204084 INPP5B
ENST00000373021 0.632096911335948 0.414629145564006 0.0905512374824092 ENSG00000204084 INPP5B
ENST00000491406 0.912008636824768 0.819112113739381 0.0319091471561826 ENSG00000204084 INPP5B
ENST00000373019 0.849809421635637 0.709687617746511 0.0165888397844261 ENSG00000183431 SF3A3
ENST00000448721 0.696744519091329 0.490372554412768 0.0298377424699853 ENSG00000183431 SF3A3
ENST00000487062 0.722747820116666 0.523569119772987 -0.0575334342070639 ENSG00000183431 SF3A3
ENST00000460925 0.819534811472665 0.660918745854093 0.0328065583207799 ENSG00000183431 SF3A3
ENST00000489537 0.61340811086738 0.393844770621185 0.0444173518204222 ENSG00000183431 SF3A3
ENST00000461869 0.575510884585255 0.354911636788838 0.0458127078808695 ENSG00000183431 SF3A3
ENST00000470585 0.523881310000558 0.304871011113791 0.0515445250863681 ENSG00000183431 SF3A3
ENST00000488934 0.869767993213781 0.743150475972638 0.0296275566237724 ENSG00000183431 SF3A3
ENST00000462258 0.366390746619787 0.17647668530449 0.0735488992310744 ENSG00000183431 SF3A3
ENST00000485803 0.0851302549838098 0.0248397634972987 0.171585616525903 ENSG00000183386 FHL3
ENST00000373016 0.0851302549838098 0.0248397634972987 0.171585616525903 ENSG00000183386 FHL3
ENST00000475084 0.114964780397469 0.03635191429708 0.162268981381815 ENSG00000183386 FHL3
ENST00000477194 0.190726506964733 0.0709037227258457 0.143701782734936 ENSG00000183386 FHL3
ENST00000483132 0.36319553080096 0.174144938263476 0.143843904034975 ENSG00000183386 FHL3
ENST00000483182 0.216931571156437 0.084331395534976 -0.108935302884691 ENSG00000183520 UTP11L
ENST00000486563 0.05614734804046 0.0147092543571011 -0.194377126991872 ENSG00000183520 UTP11L
ENST00000373014 0.609700730896314 0.389923775852886 -0.0490205299256606 ENSG00000183520 UTP11L
ENST00000537711 0.456353067022133 0.245613384986437 -0.0672932241111268 ENSG00000183520 UTP11L
ENST00000488453 0.826994818349313 0.672880281092544 -0.0267580406743498 ENSG00000183520 UTP11L
ENST00000432922 0.358325336534977 0.170728033148112 0.234213875706829 ENSG00000224592 RP5-884C9.2
ENST00000428151 0.544072299675292 0.324189482172525 0.17036703406577 ENSG00000224592 RP5-884C9.2
ENST00000442006 0.622887611966457 0.404307219981644 -0.144357890383943 ENSG00000215895 RP11-334L9.1
ENST00000373001 0.0345384372113264 0.00813813002353574 0.190202463976766 ENSG00000116954 RRAGC
ENST00000474456 0.202007266305339 0.0765065316077618 0.180897929691122 ENSG00000116954 RRAGC
ENST00000493015 0.423003618419995 0.218908663087947 0.0993443127004458 ENSG00000116954 RRAGC
ENST00000496778 0.470313788497775 0.257706781638175 0.117316494945324 ENSG00000116954 RRAGC
ENST00000433671 0.402942084012782 0.203521747323988 0.0807137685667374 ENSG00000228436 RP5-864K19.4
ENST00000456813 0.996667453657701 0.992584553998848 -0.000587168369381726 ENSG00000228436 RP5-864K19.4
ENST00000397572 0.811295455732308 0.647765918288878 -0.0299669666547385 ENSG00000214114 MYCBP
ENST00000494695 0.862286945634073 0.730362996531227 0.0270985904846169 ENSG00000214114 MYCBP
ENST00000495043 0.842088013588994 0.696902905288384 0.0307503326971999 ENSG00000214114 MYCBP
ENST00000489803 0.815950165702496 0.655123942921744 0.0368022988589142 ENSG00000214114 MYCBP
ENST00000454994 0.810950595676278 0.647248133626458 0.0377027366322021 ENSG00000131233 GJA9
ENST00000489575 0.811232291645727 0.647695481592247 0.0376708501202069 ENSG00000214114 MYCBP
ENST00000465771 0.871896426069182 0.746675739979084 0.0284604441298804 ENSG00000214114 MYCBP
ENST00000462027 0.911012815151901 0.817336027549124 0.0228991207374989 ENSG00000214114 MYCBP
ENST00000443161 0.843862517882672 0.69990653791586 -0.069124917082845 ENSG00000228436 RP5-864K19.4
ENST00000357771 0.794988833597939 0.62361211934919 0.0824730524828771 ENSG00000131233 GJA9
ENST00000360786 0.991199215668441 0.980217747498371 -0.00443775170059765 ENSG00000131233 GJA9
ENST00000372990 0.0601828639828632 0.0160521907549708 0.307899312836665 ENSG00000158315 RHBDL2
ENST00000289248 0.218720711854804 0.0852308640558267 0.23185726736484 ENSG00000158315 RHBDL2
ENST00000538156 0.220271529030201 0.0860421451357345 0.231555946365782 ENSG00000158315 RHBDL2
ENST00000372985 0.157539400574577 0.0548803174853753 0.256744013874519 ENSG00000158315 RHBDL2
ENST00000540558 0.172236168686833 0.0618856114964952 0.312712996854263 ENSG00000158315 RHBDL2
ENST00000432648 0.238228412862013 0.0957983784229441 -0.0725753762266345 ENSG00000174574 AKIRIN1
ENST00000446189 0.66510846924399 0.452367496346152 -0.0336556382486676 ENSG00000174574 AKIRIN1
ENST00000372984 0.549395676823732 0.32948098338036 -0.0430502255355836 ENSG00000174574 AKIRIN1
ENST00000531822 0.705727594967731 0.501582657004268 0.0330236403357241 ENSG00000174574 AKIRIN1
ENST00000372967 0.894093889669354 0.785986743937891 0.0134249096515532 ENSG00000168653 NDUFS5
ENST00000372969 0.894093889669354 0.785986743937891 0.0134249096515532 ENSG00000168653 NDUFS5
ENST00000484793 5.60005597035934e-34 7.56958238145945e-36 1.92709742962806 ENSG00000127603 MACF1
ENST00000602421 5.63208591216538e-37 6.70925857335691e-39 1.9534863667945 ENSG00000127603 MACF1
ENST00000545844 0.745971808948153 0.554134203293162 -0.0324616668616383 ENSG00000127603 MACF1
ENST00000567887 0.742720462103743 0.549876713964862 -0.0328096788145385 ENSG00000127603 MACF1
ENST00000372915 0.742356124725857 0.549419622611007 -0.0328408564340075 ENSG00000127603 MACF1
ENST00000539005 0.742418034774313 0.549512484993728 -0.0328409024140209 ENSG00000127603 MACF1
ENST00000317713 0.742418034774313 0.549512484993728 -0.0328409024140209 ENSG00000127603 MACF1
ENST00000361689 0.742190311427611 0.549223116361126 -0.032857906173762 ENSG00000127603 MACF1
ENST00000524432 0.0273636222278516 0.00616592062685669 0.150478395172824 ENSG00000127603 MACF1
ENST00000467673 0.0259566603511573 0.00579179577683878 0.245478922992005 ENSG00000127603 MACF1
ENST00000383927 0.300273537163891 0.132905611513006 0.235100267777807 ENSG00000206654 RNU6-608P
ENST00000410446 0.320901674007368 0.146111241069682 0.251746352048208 ENSG00000222378 RNA5SP44
ENST00000564288 0.501446204641397 0.284549037841992 -0.0639173490554813 ENSG00000127603 MACF1
ENST00000494012 0.0605350522527925 0.0161642248573654 0.180162611973696 ENSG00000127603 MACF1
ENST00000536367 0.0597070381124346 0.0158908524596914 0.16182218036521 ENSG00000127603 MACF1
ENST00000602528 0.632691450354453 0.415267695711945 -0.121990197796334 ENSG00000270040 RP11-416A14.1
ENST00000480624 0.189850428291372 0.0704577655397811 0.127027553028441 ENSG00000127603 MACF1
ENST00000469366 0.107705496624902 0.0334820492998585 0.170563408646946 ENSG00000127603 MACF1
ENST00000289890 0.880153928298235 0.760995783830783 -0.0291498493144386 ENSG00000226438 RP11-420K8.1
ENST00000496804 0.521980772606292 0.302967315400632 0.0731113615145362 ENSG00000127603 MACF1
ENST00000530262 0.427269585883766 0.222195999321432 0.0835893895287377 ENSG00000127603 MACF1
ENST00000485063 0.985188492377325 0.967089186385255 0.00354444633777065 ENSG00000127603 MACF1
ENST00000472385 0.804862428861201 0.638370687637271 0.0418557122442662 ENSG00000127603 MACF1
ENST00000484393 0.479148760283975 0.265191052777 0.111148145638134 ENSG00000127603 MACF1
ENST00000476350 0.414747286995157 0.212512583667931 0.0858842814036455 ENSG00000127603 MACF1
ENST00000372925 0.306357912442134 0.136789276742705 -0.0900395598755385 ENSG00000127603 MACF1
ENST00000406997 0.429822066291731 0.22427678482311 0.198995779563065 ENSG00000217897 HSPE1P8
ENST00000528611 0.60464867782912 0.384640397874396 0.0851816299845449 ENSG00000127603 MACF1
ENST00000289893 0.191536978997411 0.0712977283340351 -0.108996422239942 ENSG00000127603 MACF1
ENST00000530275 6.40985710134345e-23 1.47825019633801e-24 -0.724455065828341 ENSG00000255103 KIAA0754
ENST00000482035 0.109456660606324 0.0341825149650641 -0.137186327015287 ENSG00000127603 MACF1
ENST00000473843 0.0601245151488672 0.0160336320026501 -0.191461906185707 ENSG00000127603 MACF1
ENST00000469490 0.0315267672298451 0.00730508117042598 -0.193239066964247 ENSG00000127603 MACF1
ENST00000487656 0.210378810942827 0.0808526097176744 -0.158188014942767 ENSG00000127603 MACF1
ENST00000360115 0.0986494895061659 0.0299192547396129 -0.130499027272299 ENSG00000127603 MACF1
ENST00000497964 0.0341537205701282 0.00803070684969475 -0.190305417260508 ENSG00000127603 MACF1
ENST00000446276 0.0653111307764349 0.0177336113325177 -0.143558847329353 ENSG00000127603 MACF1
ENST00000442046 0.10661087703828 0.033054000868627 -0.130611875447732 ENSG00000127603 MACF1
ENST00000422234 0.211376657941826 0.0813775307715817 -0.121894359064197 ENSG00000127603 MACF1
ENST00000462496 0.200419952846214 0.0757042183620903 -0.122877037689153 ENSG00000127603 MACF1
ENST00000462103 0.580683305638331 0.360268339165448 -0.0766021301582263 ENSG00000127603 MACF1
ENST00000496360 0.190370919069888 0.0707159737596998 -0.11805265492379 ENSG00000127603 MACF1
ENST00000497807 0.192874622053215 0.0719809901692086 -0.114766842468305 ENSG00000127603 MACF1
ENST00000331593 0.983456350225878 0.963120102236441 -0.00734195326241398 ENSG00000183682 BMP8A
ENST00000447263 0.50179290056098 0.284886605433405 -0.168488359802773 ENSG00000237624 OXCT2P1
ENST00000441741 0.873171095847049 0.748811494047607 -0.0570267146845754 ENSG00000182109 RP11-69E11.4
ENST00000331856 0.875992266087131 0.753600265296866 -0.0552890345829408 ENSG00000182109 RP11-69E11.4
ENST00000458207 0.417847660922078 0.215053690445098 0.152453461428738 ENSG00000182109 RP11-69E11.4
ENST00000450157 0.312739805448506 0.140886724791902 0.167295919831949 ENSG00000182109 RP11-69E11.4
ENST00000431553 0.317562950966374 0.144007531092012 0.165079552428339 ENSG00000182109 RP11-69E11.4
ENST00000417869 0.278445381119324 0.119470489917373 0.171118989943646 ENSG00000182109 RP11-69E11.4
ENST00000440190 0.32873564974981 0.151123866033821 0.153356449471647 ENSG00000182109 RP11-69E11.4
ENST00000427240 0.0158687644469338 0.00324644616943831 0.274935158925924 ENSG00000243970 PPIEL
ENST00000482028 0.025733113027696 0.00573037540801103 0.205527156264505 ENSG00000090621 PABPC4
ENST00000372856 0.000197041697981942 2.37602918749525e-05 0.14203351288528 ENSG00000090621 PABPC4
ENST00000372857 0.000196408963218858 2.36770033530826e-05 0.142099917516233 ENSG00000090621 PABPC4
ENST00000372858 6.47404038601013e-05 7.07264373581632e-06 0.156215489433605 ENSG00000090621 PABPC4
ENST00000372862 7.73762773372338e-05 8.57753678731638e-06 0.155283238144012 ENSG00000090621 PABPC4
ENST00000468476 0.000512585909836969 6.78595297676545e-05 0.227844274440504 ENSG00000090621 PABPC4
ENST00000437136 0.000140482929247879 1.64242750684255e-05 0.243904692368153 ENSG00000090621 PABPC4
ENST00000492468 7.98492804701721e-05 8.87157391172977e-06 0.251113397669764 ENSG00000090621 PABPC4
ENST00000530186 0.0214955956417779 0.00464307313933655 0.19896590537984 ENSG00000090621 PABPC4
ENST00000421687 0.000498202630883648 6.57390588036236e-05 0.145039535835923 ENSG00000090621 PABPC4
ENST00000484555 0.00264439923027171 0.00041690368390126 0.2786191958301 ENSG00000090621 PABPC4
ENST00000525045 0.00448060869452533 0.000755921327337457 0.201167201485397 ENSG00000090621 PABPC4
ENST00000527718 0.0168613600042187 0.00348724945748863 0.130080091184222 ENSG00000090621 PABPC4
ENST00000477556 0.0210554736690966 0.0045322697645893 0.235009865414002 ENSG00000090621 PABPC4
ENST00000461578 0.16586100607556 0.0587855228231188 0.164441680526644 ENSG00000090621 PABPC4
ENST00000483770 0.0226214889743278 0.00492904995567654 0.18761490469195 ENSG00000090621 PABPC4
ENST00000525669 0.0859555147622214 0.025147295663441 0.101060893518168 ENSG00000090621 PABPC4
ENST00000470443 0.00312246259851507 0.00050138539226921 0.131884294109847 ENSG00000090621 PABPC4
ENST00000415255 0.00758062037748101 0.00137879986124117 0.120043546751642 ENSG00000228060 RP11-69E11.8
ENST00000513632 0.235699104990805 0.0944037912864447 0.0851344097233452 ENSG00000090621 PABPC4
ENST00000364587 0.944176925820483 0.879147986859673 -0.0248241899257891 ENSG00000201457 SNORA55
ENST00000525751 0.263668108530424 0.110656526066356 0.0703357357054208 ENSG00000090621 PABPC4
ENST00000474378 0.0391808775423982 0.00948328393445588 0.111646981967928 ENSG00000090621 PABPC4
ENST00000529216 0.299007586675608 0.132117552498221 0.0690757067517336 ENSG00000090621 PABPC4
ENST00000492519 0.375884307766354 0.18338306170271 0.0747223581001999 ENSG00000090621 PABPC4
ENST00000451091 0.0151820862074772 0.00308083205700739 0.155253013121088 ENSG00000090621 PABPC4
ENST00000531243 0.432146213659829 0.226039323160314 0.074048789377973 ENSG00000090621 PABPC4
ENST00000470018 0.527682718699207 0.308410247812019 0.0732794307713345 ENSG00000084072 PPIE
ENST00000485507 0.246499478896562 0.100573682324933 0.136578423725601 ENSG00000084072 PPIE
ENST00000324379 0.317155466499123 0.143757278857315 0.0869800004389382 ENSG00000084072 PPIE
ENST00000356511 0.258980915102787 0.107813778921643 0.0936676897160314 ENSG00000084072 PPIE
ENST00000456578 0.311449285263936 0.140053527267666 0.126717553311883 ENSG00000084072 PPIE
ENST00000495526 0.318713706314123 0.144726739326755 0.0869025089771603 ENSG00000084072 PPIE
ENST00000482751 0.318713706314123 0.144726739326755 0.0869025089771603 ENSG00000084072 PPIE
ENST00000372830 0.258980915102787 0.107813778921643 0.0936676897160314 ENSG00000084072 PPIE
ENST00000497370 0.298554897947863 0.13184711035975 0.0946346018360364 ENSG00000084072 PPIE
ENST00000372835 0.285750372471006 0.124026522973429 0.0919799169226266 ENSG00000084072 PPIE
ENST00000470213 0.28814404647136 0.125516144171232 0.096299152466956 ENSG00000084072 PPIE
ENST00000474804 0.32511624390426 0.148771619426469 0.0935703930938894 ENSG00000084072 PPIE
ENST00000475350 0.318713706314123 0.144726739326755 0.0869025089771603 ENSG00000084072 PPIE
ENST00000480169 0.437182308993618 0.230061394307119 0.0850202080190969 ENSG00000084072 PPIE
ENST00000372827 0.379282254721367 0.185880431362201 0.237405033517069 ENSG00000116985 BMP8B
ENST00000397360 0.727888496887867 0.530279365429787 0.103410054590202 ENSG00000116985 BMP8B
ENST00000441669 0.836527128861183 0.688478082437918 0.0260634065905318 ENSG00000043514 TRIT1
ENST00000462797 0.836527128861183 0.688478082437918 0.0260634065905318 ENSG00000043514 TRIT1
ENST00000316891 0.836527128861183 0.688478082437918 0.0260634065905318 ENSG00000043514 TRIT1
ENST00000372818 0.836527128861183 0.688478082437918 0.0260634065905318 ENSG00000043514 TRIT1
ENST00000495175 0.928441419516776 0.849620714765003 0.0125769852932157 ENSG00000043514 TRIT1
ENST00000491865 0.932137378602307 0.856817971371235 0.0119892585013236 ENSG00000043514 TRIT1
ENST00000537223 0.821056431924473 0.663414064533692 0.030524558524173 ENSG00000043514 TRIT1
ENST00000537440 0.821056431924473 0.663414064533692 0.030524558524173 ENSG00000043514 TRIT1
ENST00000541099 0.821056431924473 0.663414064533692 0.030524558524173 ENSG00000043514 TRIT1
ENST00000545233 0.821056431924473 0.663414064533692 0.030524558524173 ENSG00000043514 TRIT1
ENST00000465417 0.921144841674279 0.83542813245712 -0.0207894008956678 ENSG00000043514 TRIT1
ENST00000492612 0.773457856949362 0.592576955176486 0.0402701472942465 ENSG00000043514 TRIT1
ENST00000467774 0.775818196107517 0.595980220214887 0.077214805130171 ENSG00000043514 TRIT1
ENST00000489945 0.61853830216471 0.399589790587426 0.0658056082379044 ENSG00000043514 TRIT1
ENST00000486825 0.544031218424739 0.324123201729552 0.0768775431380457 ENSG00000043514 TRIT1
ENST00000469476 0.535650863474258 0.316094631904999 0.0910069311334359 ENSG00000043514 TRIT1
ENST00000544981 0.673870078239449 0.462729876274737 0.0625623289224916 ENSG00000043514 TRIT1
ENST00000462243 0.709325227682172 0.506094994285722 0.0766753163529378 ENSG00000043514 TRIT1
ENST00000397332 0.990599736691871 0.978668167398309 0.00465557425195561 ENSG00000116990 MYCL
ENST00000372816 0.892577304352203 0.783209334364412 0.0489164514178153 ENSG00000116990 MYCL
ENST00000418255 0.878966384757551 0.759161933894697 -0.0533816931282401 ENSG00000236546 RP1-118J21.5
ENST00000372815 0.46095105973604 0.249565442164723 -0.169000390921854 ENSG00000116990 MYCL
ENST00000429311 0.46095105973604 0.249565442164723 -0.169000390921854 ENSG00000116990 MYCL
ENST00000372811 0.882645044076049 0.765827015771062 -0.0217722797785888 ENSG00000168389 MFSD2A
ENST00000420632 0.910194164781121 0.815626579477388 -0.0173548811891071 ENSG00000168389 MFSD2A
ENST00000434861 0.835706683787687 0.687112812615244 -0.0336743766568789 ENSG00000168389 MFSD2A
ENST00000372809 0.882645044076049 0.765827015771062 -0.0217722797785888 ENSG00000168389 MFSD2A
ENST00000483824 0.882645044076049 0.765827015771062 -0.0217722797785888 ENSG00000168389 MFSD2A
ENST00000469745 0.988801664339951 0.975070067449587 -0.00265696392024921 ENSG00000168389 MFSD2A
ENST00000438210 0.936036823553202 0.864078232564068 -0.0303840696170133 ENSG00000228477 RP3-342P20.2
ENST00000480630 0.890451773313716 0.779652469820104 0.0263041245036061 ENSG00000168389 MFSD2A
ENST00000491515 0.754983928832706 0.566703992455339 0.0723630140135258 ENSG00000168389 MFSD2A
ENST00000459917 0.988667190991057 0.974775604152019 0.00434541962675549 ENSG00000168389 MFSD2A
ENST00000481612 0.999803425671924 0.999589929317948 -7.2682404090503e-05 ENSG00000168389 MFSD2A
ENST00000372797 3.8943254704021e-07 3.0352953164569e-08 0.212029310585565 ENSG00000131236 CAP1
ENST00000372802 4.05711179030711e-07 3.16939297449075e-08 0.211903418657337 ENSG00000131236 CAP1
ENST00000449311 2.25062641781458e-05 2.26888902808086e-06 0.219157167114375 ENSG00000131236 CAP1
ENST00000421589 1.48962089675763e-05 1.45335850465206e-06 0.221896644879518 ENSG00000131236 CAP1
ENST00000414893 6.23492965533322e-06 5.71617716060802e-07 0.221854884891663 ENSG00000131236 CAP1
ENST00000414281 1.47976545968482e-05 1.44321633771809e-06 0.221865454598107 ENSG00000131236 CAP1
ENST00000420216 1.67121690090629e-05 1.64361904191204e-06 0.221383192044562 ENSG00000131236 CAP1
ENST00000372792 1.59266249612877e-06 1.34359996470341e-07 0.211931678461738 ENSG00000131236 CAP1
ENST00000372798 1.47564698179833e-06 1.23879140887818e-07 0.210559227106886 ENSG00000131236 CAP1
ENST00000340450 4.16537216048692e-07 3.25870919039873e-08 0.211330643289235 ENSG00000131236 CAP1
ENST00000372805 4.97020206248699e-07 3.92231690987211e-08 0.212072448431074 ENSG00000131236 CAP1
ENST00000435719 6.39977067543374e-06 5.88091959711365e-07 0.223821084184179 ENSG00000131236 CAP1
ENST00000427843 1.05937326362103e-05 1.00877610653585e-06 0.225245047993911 ENSG00000131236 CAP1
ENST00000417287 1.52157953732962e-05 1.48583882643783e-06 0.221792763476988 ENSG00000131236 CAP1
ENST00000424977 1.4415937139496e-05 1.40301166281108e-06 0.221896938189619 ENSG00000131236 CAP1
ENST00000446031 0.000398635233135835 5.1522660426226e-05 0.219712258104809 ENSG00000131236 CAP1
ENST00000479759 7.04540531888448e-06 6.51382800818496e-07 0.202512308626465 ENSG00000131236 CAP1
ENST00000461993 5.57063725305998e-06 5.0718215605303e-07 0.200481861858167 ENSG00000131236 CAP1
ENST00000494114 0.000845574915427391 0.000117564344957244 0.184964352859271 ENSG00000131236 CAP1
ENST00000433473 0.265747935858303 0.111897477141587 -0.0866101962225382 ENSG00000131238 PPT1
ENST00000529905 0.249821282904199 0.102412447113099 -0.0879830996724873 ENSG00000131238 PPT1
ENST00000530704 0.49835143795868 0.281835137367023 -0.0675044209745681 ENSG00000131238 PPT1
ENST00000372775 0.788898944456525 0.614553906179878 0.0365243605438929 ENSG00000131238 PPT1
ENST00000449045 0.344168494908448 0.161214608249236 -0.0877103746660505 ENSG00000131238 PPT1
ENST00000439754 0.585009566551463 0.364311195271531 -0.0610373518096648 ENSG00000131238 PPT1
ENST00000530076 0.926948801689239 0.84695361591404 0.0142805330315264 ENSG00000131238 PPT1
ENST00000527311 0.330790875741925 0.152353449978247 -0.0938528303520677 ENSG00000131238 PPT1
ENST00000372779 0.17476883193607 0.0630842211994451 -0.130113669437069 ENSG00000131238 PPT1
ENST00000526547 0.0888177684559664 0.026196468585023 -0.204056460448208 ENSG00000131238 PPT1
ENST00000372771 0.0956838863495725 0.0287589706384586 -0.155874865044116 ENSG00000117000 RLF
ENST00000567508 0.67528793733095 0.464482164197464 -0.124028179714525 ENSG00000259943 RP1-39G22.7
ENST00000372759 0.164037347460063 0.057926235638417 -0.0964190840546751 ENSG00000084073 ZMPSTE24
ENST00000479131 0.488758071736705 0.273555863522573 -0.0888071002347743 ENSG00000084073 ZMPSTE24
ENST00000472583 0.35539641346173 0.168772987000289 -0.101214450351208 ENSG00000084073 ZMPSTE24
ENST00000447743 0.970057428280197 0.933921761207283 0.0146460068628881 ENSG00000231296 RP1-39G22.4
ENST00000474142 0.276773580810367 0.118510865735842 -0.117432514287864 ENSG00000084073 ZMPSTE24
ENST00000372748 0.39645107821217 0.19878992244755 -0.210827380508707 ENSG00000049089 COL9A2
ENST00000482722 0.392263979000856 0.195640577582824 -0.211933920470615 ENSG00000049089 COL9A2
ENST00000435168 0.0800181533872775 0.0229750873495959 -0.146845820072396 ENSG00000084070 SMAP2
ENST00000372718 0.00615395759935639 0.00108501337985663 -0.180791746413594 ENSG00000084070 SMAP2
ENST00000372708 0.0197937808755954 0.00422151794701022 -0.164947400868883 ENSG00000084070 SMAP2
ENST00000539317 0.040535839866463 0.00988957577716715 -0.175162473713983 ENSG00000084070 SMAP2
ENST00000487871 0.686193862599774 0.4777323773997 -0.092727319613436 ENSG00000084070 SMAP2
ENST00000469416 2.53231868401981e-09 1.55230468408987e-10 -0.639207403307571 ENSG00000187801 ZFP69B
ENST00000361584 2.36669110685346e-09 1.44656392159945e-10 -0.639356593341567 ENSG00000187801 ZFP69B
ENST00000484445 2.36669110685346e-09 1.44656392159945e-10 -0.639356593341567 ENSG00000187801 ZFP69B
ENST00000411995 2.7960620461969e-09 1.71935226828208e-10 -0.63676635664517 ENSG00000187801 ZFP69B
ENST00000565390 0.0491496971171922 0.0124768652429891 -0.334630363852266 ENSG00000260920 RP1-228H13.5
ENST00000372706 0.997355937064243 0.994402701461576 -0.000744656209849342 ENSG00000187815 ZFP69
ENST00000372705 0.997294045250866 0.994199040875693 -0.00077772087062679 ENSG00000187815 ZFP69
ENST00000482712 0.829790528193665 0.67759236359808 0.0739807074181241 ENSG00000187815 ZFP69
ENST00000450713 0.968908703546031 0.931747406023216 0.00929190345306103 ENSG00000238287 RP11-656D10.3
ENST00000358527 0.975447262106294 0.94463807584802 -0.00739470367826035 ENSG00000164002 EXO5
ENST00000372703 0.975447262106294 0.94463807584802 -0.00739470367826035 ENSG00000164002 EXO5
ENST00000420209 0.874012014872341 0.750213775473973 -0.0369715969004821 ENSG00000164002 EXO5
ENST00000296380 0.960258303772127 0.911921060149377 -0.0116662617795201 ENSG00000164002 EXO5
ENST00000432259 0.940273152654421 0.871973006574 -0.0201964633042055 ENSG00000164002 EXO5
ENST00000418186 0.873817799193927 0.749795146394683 -0.0370411318224811 ENSG00000164002 EXO5
ENST00000415550 0.92850486935755 0.849787237570932 -0.0235370344398874 ENSG00000164002 EXO5
ENST00000443729 0.743121554209071 0.550451594695473 -0.068168119439509 ENSG00000164002 EXO5
ENST00000419161 0.743121554209071 0.550451594695473 -0.068168119439509 ENSG00000164002 EXO5
ENST00000471429 0.993326935794259 0.985598938493219 0.00257973922005367 ENSG00000164002 EXO5
ENST00000453437 0.867406941462904 0.739241588964006 -0.0488074468275496 ENSG00000227278 RP11-656D10.5
ENST00000437060 0.920917579058474 0.834764687453623 0.0344322394144581 ENSG00000238186 RP11-656D10.6
ENST00000372699 0.377233713977183 0.18436216017676 0.187539857025175 ENSG00000117010 ZNF684
ENST00000465152 0.0938407344753067 0.0280713980145152 0.329275323313727 ENSG00000117010 ZNF684
ENST00000372696 0.0666814651304513 0.0182255077197253 0.36796420327172 ENSG00000117010 ZNF684
ENST00000372697 0.0666814651304513 0.0182255077197253 0.36796420327172 ENSG00000117010 ZNF684
ENST00000493756 0.360031249384053 0.171912422965552 0.196161396724045 ENSG00000117010 ZNF684
ENST00000472043 0.744873467296139 0.552499350761194 0.106430941006911 ENSG00000117010 ZNF684
ENST00000440100 0.782713318812911 0.605591059460154 0.0923738502111057 ENSG00000237899 RP4-739H11.3
ENST00000606277 0.239067316869261 0.0962752622002433 -0.257012901762049 ENSG00000272145 NFYC-AS1
ENST00000467203 0.154264176046243 0.0533923806694323 -0.142111826008886 ENSG00000066136 NFYC
ENST00000424419 0.185482700342607 0.068348308876336 -0.12210153866447 ENSG00000066136 NFYC
ENST00000427410 0.0505237346703557 0.0129040689546708 -0.158491498157752 ENSG00000066136 NFYC
ENST00000447388 0.0157742479661639 0.00322300368616084 -0.18012712746386 ENSG00000066136 NFYC
ENST00000425457 0.0434781043072117 0.0107663162555597 -0.161761857392373 ENSG00000066136 NFYC
ENST00000453631 0.384264975613218 0.189528599581228 -0.0976104006898179 ENSG00000066136 NFYC
ENST00000456393 0.0175077518511601 0.00364772869553213 -0.176828338529495 ENSG00000066136 NFYC
ENST00000372654 0.0689296863234502 0.0190180973825153 -0.150418523503918 ENSG00000066136 NFYC
ENST00000534399 0.670814396124431 0.459079798774144 -0.0620700862935496 ENSG00000066136 NFYC
ENST00000372653 0.0880397365489698 0.0259074580995623 -0.142915371295573 ENSG00000066136 NFYC
ENST00000372669 0.339501741738235 0.157997354333629 -0.0952087291856329 ENSG00000066136 NFYC
ENST00000372652 0.0135695167238874 0.00270327876765721 -0.207839900306193 ENSG00000066136 NFYC
ENST00000372651 0.11587742762226 0.0367213250421427 -0.154086812801216 ENSG00000066136 NFYC
ENST00000531464 0.643565883493431 0.427761279810781 -0.0911796186955872 ENSG00000066136 NFYC
ENST00000440226 0.0288614902197915 0.00657493056078316 -0.202545930218308 ENSG00000066136 NFYC
ENST00000525290 0.228740166944663 0.0905055905023352 -0.165196311450935 ENSG00000066136 NFYC
ENST00000530965 0.578367176194131 0.357756266662405 -0.0942398774627538 ENSG00000066136 NFYC
ENST00000416859 0.134720564677796 0.0447150681964954 -0.176049726442614 ENSG00000066136 NFYC
ENST00000308733 0.00383439476534446 0.00063136916582471 -0.245503488650178 ENSG00000066136 NFYC
ENST00000414185 0.000811896094509345 0.000112379040884253 -0.322227991737909 ENSG00000066136 NFYC
ENST00000525349 0.715875629495884 0.514386881958506 -0.0780798224187347 ENSG00000066136 NFYC
ENST00000483091 0.863015845447295 0.731578566270993 -0.0549502881679403 ENSG00000066136 NFYC
ENST00000488635 0.00896697157895369 0.00166969874372146 -0.396247243046067 ENSG00000066136 NFYC
ENST00000496608 0.000576515842938966 7.72422073573932e-05 -0.458132214811699 ENSG00000066136 NFYC
ENST00000347132 0.728799107106266 0.531600424533602 0.0924469295686818 ENSG00000117013 KCNQ4
ENST00000509682 0.791937660041333 0.618933469534332 0.072732714301585 ENSG00000117013 KCNQ4
ENST00000372638 0.634920986707361 0.417867520454223 -0.139846151718788 ENSG00000179862 CITED4
ENST00000372621 0.518255229960693 0.299544440206921 0.0591715486733063 ENSG00000171793 CTPS1
ENST00000541520 0.533272246485084 0.313648221903953 0.0578364231548351 ENSG00000171793 CTPS1
ENST00000470271 0.965767758404532 0.924659557142812 0.00684772952122106 ENSG00000171793 CTPS1
ENST00000475060 0.967069865522997 0.927709729633891 -0.00706326546721977 ENSG00000171793 CTPS1
ENST00000479480 0.902749191666391 0.801679676815158 0.0169241755277467 ENSG00000171793 CTPS1
ENST00000543104 0.780562323750945 0.60263711760152 0.0335228904871916 ENSG00000171793 CTPS1
ENST00000372616 0.55991572310138 0.339423146759926 0.0563665778147082 ENSG00000171793 CTPS1
ENST00000480420 0.341718089432021 0.159585193591251 0.0995963926876424 ENSG00000171793 CTPS1
ENST00000463285 0.429008704292379 0.223671322987152 0.0898474972707153 ENSG00000171793 CTPS1
ENST00000486889 0.373938507709115 0.181983599224478 0.108000080235402 ENSG00000171793 CTPS1
ENST00000497210 0.920092786552061 0.833211507411911 0.0176126699219457 ENSG00000171793 CTPS1
ENST00000464283 0.871596365304486 0.746234474234845 0.0212339327968498 ENSG00000171793 CTPS1
ENST00000463423 0.758715993564295 0.571756146022104 0.0368264149361435 ENSG00000171793 CTPS1
ENST00000498694 0.456332719180047 0.24555701435318 0.0779729001501019 ENSG00000171793 CTPS1
ENST00000302946 0.0434600614626196 0.0107603016436455 0.273084483856699 ENSG00000171790 SLFNL1
ENST00000372613 0.0490192165700596 0.0124388573615391 0.268304117400676 ENSG00000171790 SLFNL1
ENST00000397197 0.0490192165700596 0.0124388573615391 0.268304117400676 ENSG00000171790 SLFNL1
ENST00000439569 0.0490192165700596 0.0124388573615391 0.268304117400676 ENSG00000171790 SLFNL1
ENST00000372611 0.0509673197316093 0.0130431946098093 0.265525357875037 ENSG00000171790 SLFNL1
ENST00000359345 0.0464372431882416 0.0116534375816403 0.26094370309121 ENSG00000171790 SLFNL1
ENST00000456518 1.39855524785677e-14 5.47914305943745e-16 0.577058694044252 ENSG00000010803 SCMH1
ENST00000397174 6.13665261412141e-15 2.35000292291075e-16 0.579111332483393 ENSG00000010803 SCMH1
ENST00000402904 6.13665261412141e-15 2.35000292291075e-16 0.579111332483393 ENSG00000010803 SCMH1
ENST00000361191 5.86402094704212e-15 2.24100850342865e-16 0.579408389661542 ENSG00000010803 SCMH1
ENST00000361705 5.86402094704212e-15 2.24100850342865e-16 0.579408389661542 ENSG00000010803 SCMH1
ENST00000397171 5.86402094704212e-15 2.24100850342865e-16 0.579408389661542 ENSG00000010803 SCMH1
ENST00000372597 7.45399852851203e-31 1.16195151095746e-32 0.736006327870018 ENSG00000010803 SCMH1
ENST00000372596 7.45399852851203e-31 1.16195151095746e-32 0.736006327870018 ENSG00000010803 SCMH1
ENST00000337495 7.45399852851203e-31 1.16195151095746e-32 0.736006327870018 ENSG00000010803 SCMH1
ENST00000326197 8.22459442061259e-15 3.17006041623013e-16 0.579323190251978 ENSG00000010803 SCMH1
ENST00000372595 9.31321375808751e-16 3.34769232531439e-17 0.587466471670675 ENSG00000010803 SCMH1
ENST00000472037 0.00231301773896132 0.00035911261403721 0.274356846805487 ENSG00000010803 SCMH1
ENST00000460215 0.0125558441240685 0.00246666166861905 0.252778010788884 ENSG00000010803 SCMH1
ENST00000498793 0.00549274961192488 0.000952913277040679 0.271224877380497 ENSG00000010803 SCMH1
ENST00000489421 0.0408783516973431 0.00999452275928562 0.241403205899529 ENSG00000010803 SCMH1
ENST00000482530 0.0160328430120561 0.00328668146307364 0.309902211813968 ENSG00000010803 SCMH1
ENST00000401064 0.0242947782228651 0.00535249466548595 0.49147639216121 ENSG00000215893 RP4-635E8.1
ENST00000488592 2.14806457166611e-20 5.7000389516487e-22 0.832814122265939 ENSG00000010803 SCMH1
ENST00000425554 1.28817129955487e-06 1.07333854598827e-07 0.88906717905916 ENSG00000235358 RP11-399E6.1
ENST00000445073 8.10972395578e-08 5.84807554957699e-09 0.957792578943124 ENSG00000235358 RP11-399E6.1
ENST00000422305 0.0184586099061799 0.00388619418165242 0.468284833445163 ENSG00000235358 RP11-399E6.1
ENST00000372583 0.00292796073626889 0.000466818937516456 0.245502500052628 ENSG00000127124 HIVEP3
ENST00000372584 0.00323324109674847 0.000521705049627669 0.243937990196465 ENSG00000127124 HIVEP3
ENST00000247584 4.31388345690878e-23 9.86276152294896e-25 0.827054368862186 ENSG00000127124 HIVEP3
ENST00000460604 1.46145219327184e-22 3.43907819129952e-24 0.920760469393023 ENSG00000127124 HIVEP3
ENST00000429157 4.93454830483418e-23 1.13169013012853e-24 0.828482702042102 ENSG00000127124 HIVEP3
ENST00000434240 0.0186680301722752 0.00393941302448653 0.515335979614838 ENSG00000230638 RP11-486B10.4
ENST00000455975 0.0188548557761893 0.00398543524186574 0.514598450367824 ENSG00000230638 RP11-486B10.4
ENST00000491442 1.18420606147223e-32 1.68497965469641e-34 -0.971899275617259 ENSG00000127124 HIVEP3
ENST00000489103 2.69031881442829e-37 3.16541889120219e-39 -0.937706055649846 ENSG00000127124 HIVEP3
ENST00000479350 1.74884819134296e-14 6.90128434251931e-16 -0.85941175794579 ENSG00000127124 HIVEP3
ENST00000372571 0.239216689569927 0.0963728764536145 0.109854028255336 ENSG00000198815 FOXJ3
ENST00000372572 0.0977930980207712 0.0295942169355206 0.107311989209474 ENSG00000198815 FOXJ3
ENST00000372573 0.100509657703874 0.0306378324248889 0.106360453338792 ENSG00000198815 FOXJ3
ENST00000361346 0.0971083166938157 0.0293059891179756 0.107578499390778 ENSG00000198815 FOXJ3
ENST00000361776 0.0971083166938157 0.0293059891179756 0.107578499390778 ENSG00000198815 FOXJ3
ENST00000545068 0.123478762971974 0.0398825242179463 0.0982176872460944 ENSG00000198815 FOXJ3
ENST00000445886 0.33249484314865 0.153438950571973 0.104867333839377 ENSG00000198815 FOXJ3
ENST00000422278 0.899652296414367 0.795605385515793 -0.031412530474118 ENSG00000198815 FOXJ3
ENST00000454417 0.908477103035353 0.812417402233943 -0.0321553535282192 ENSG00000198815 FOXJ3
ENST00000436207 0.910405238557943 0.81605465026006 -0.0412520173693728 ENSG00000227527 RP11-223A3.1
ENST00000372565 0.140089801039745 0.0470974552118245 -0.304437064311236 ENSG00000066185 ZMYND12
ENST00000433602 0.137529472225618 0.0459645443724226 -0.305419052455064 ENSG00000066185 ZMYND12
ENST00000372562 0.374974632818895 0.182747086158993 0.10284056680058 ENSG00000127125 PPCS
ENST00000455780 0.377733920831826 0.18472906800962 0.101090538985132 ENSG00000127125 PPCS
ENST00000372560 0.797757860857156 0.627466107589397 0.0537897922069416 ENSG00000127125 PPCS
ENST00000472013 0.369074081657579 0.178465931121973 0.102585953663204 ENSG00000127125 PPCS
ENST00000372561 0.377508377289029 0.184589209038863 0.101118884888331 ENSG00000127125 PPCS
ENST00000372556 0.377508377289029 0.184589209038863 0.101118884888331 ENSG00000127125 PPCS
ENST00000471420 0.570058770902261 0.349526732718891 0.0704172858902499 ENSG00000127125 PPCS
ENST00000482168 0.580501224809887 0.360089260719676 0.0806123632605645 ENSG00000127125 PPCS
ENST00000469615 0.449814844793476 0.240355900054426 0.0998353675752359 ENSG00000127125 PPCS
ENST00000475614 0.0249208928286748 0.00551935070370998 -0.489804763608666 ENSG00000186409 CCDC30
ENST00000428554 0.199984599296636 0.0754736751391452 -0.256295123206177 ENSG00000186409 CCDC30
ENST00000477155 0.199984599296636 0.0754736751391452 -0.256295123206177 ENSG00000186409 CCDC30
ENST00000468651 0.191785348599462 0.0714252547850471 -0.323362748134007 ENSG00000186409 CCDC30
ENST00000492422 0.296070424209993 0.130347696478301 -0.271356916064812 ENSG00000186409 CCDC30
ENST00000462063 0.635926970658352 0.419168771224597 -0.140091780282139 ENSG00000186409 CCDC30
ENST00000495044 0.984929584060718 0.966384668163657 0.0074916908006846 ENSG00000186409 CCDC30
ENST00000507855 0.693863087924974 0.486845042559018 -0.111268450224727 ENSG00000186409 CCDC30
ENST00000509712 0.522155749775771 0.303146925579834 -0.177678280925296 ENSG00000186409 CCDC30
ENST00000471390 0.601148174313037 0.38074595807021 -0.147760793620239 ENSG00000186409 CCDC30
ENST00000342022 0.606764873862881 0.386819625330309 -0.146158204744798 ENSG00000186409 CCDC30
ENST00000340612 0.67568064086448 0.465040844238801 -0.12356910227617 ENSG00000186409 CCDC30
ENST00000514642 0.342555870101025 0.16013618495202 -0.24130041300488 ENSG00000186409 CCDC30
ENST00000390640 0.809617647418255 0.645146954434291 -0.0781517133577004 ENSG00000186409 CCDC30
ENST00000471699 0.308678491170255 0.13828462436667 -0.253069290003134 ENSG00000186409 CCDC30
ENST00000304979 0.995370317513114 0.989707839933166 0.000929380172560897 ENSG00000171960 PPIH
ENST00000372550 0.878664715176013 0.758371184851706 -0.0258580793818065 ENSG00000171960 PPIH
ENST00000440068 0.870122548166099 0.743753379749827 -0.0275300932535495 ENSG00000171960 PPIH
ENST00000372549 0.761465537301578 0.575892317930658 -0.0543170091068032 ENSG00000171960 PPIH
ENST00000455203 0.942366535246076 0.876080919890523 -0.0136400037795462 ENSG00000171960 PPIH
ENST00000436387 0.678573311818746 0.468422794173918 -0.0733915117967959 ENSG00000171960 PPIH
ENST00000461351 0.807157056745249 0.641624125389735 0.0395099245875246 ENSG00000171960 PPIH
ENST00000414339 0.786713422592857 0.611311439989995 0.0798963980715271 ENSG00000234917 RP5-994D16.3
ENST00000321358 0.309252914038574 0.138636613133059 0.0639357758939056 ENSG00000065978 YBX1
ENST00000332220 0.342485069593866 0.160094522673275 0.0638974926664507 ENSG00000065978 YBX1
ENST00000436427 0.313003855399935 0.141111700752717 0.0659433363143259 ENSG00000065978 YBX1
ENST00000467957 0.387639119606684 0.191926752941287 0.0630693609053825 ENSG00000065978 YBX1
ENST00000397054 0.0528977219286978 0.0136625150395382 -0.171111747337345 ENSG00000117385 LEPRE1
ENST00000460031 0.0529644669386332 0.0136842780335861 -0.171109716126073 ENSG00000117385 LEPRE1
ENST00000236040 0.0529282720238749 0.0136726660138833 -0.171111623189578 ENSG00000117385 LEPRE1
ENST00000495874 0.0529282720238749 0.0136726660138833 -0.171111623189578 ENSG00000117385 LEPRE1
ENST00000296388 0.0529282720238749 0.0136726660138833 -0.171111623189578 ENSG00000117385 LEPRE1
ENST00000462474 0.186531796456971 0.0688490732812031 -0.149080662624035 ENSG00000117385 LEPRE1
ENST00000472802 0.223393028764897 0.0876669361157027 -0.148527309183159 ENSG00000117385 LEPRE1
ENST00000431412 0.0401717456127579 0.00977686900129133 -0.181063996722423 ENSG00000117385 LEPRE1
ENST00000460831 0.0227648250708226 0.00496519161378138 -0.241992519150311 ENSG00000117385 LEPRE1
ENST00000481465 0.0556715019077594 0.0145584405195329 -0.191692875327038 ENSG00000117385 LEPRE1
ENST00000447502 0.13536665021004 0.0449882857495692 -0.148560232020703 ENSG00000117385 LEPRE1
ENST00000463465 0.351238677088416 0.165891459744642 -0.0963034127790818 ENSG00000117385 LEPRE1
ENST00000372526 0.0618674115495986 0.0165880819280569 -0.197476375082716 ENSG00000117385 LEPRE1
ENST00000492956 0.0825524184784585 0.0238907839027487 -0.19233540121762 ENSG00000117385 LEPRE1
ENST00000372525 0.0943830839514522 0.0282685700513147 -0.205464935408294 ENSG00000164008 C1orf50
ENST00000464081 0.0661943494691179 0.0180509055627545 -0.19887453405288 ENSG00000164008 C1orf50
ENST00000603943 0.0657933065107633 0.0179082926967869 -0.203155445395546 ENSG00000164008 C1orf50
ENST00000536543 0.0721127560473189 0.0201437326380595 -0.195357736509243 ENSG00000164008 C1orf50
ENST00000468913 0.314554185266586 0.142089342049931 -0.17366845216946 ENSG00000164008 C1orf50
ENST00000494155 0.970211791132176 0.934204358012644 0.0126559135891287 ENSG00000164008 C1orf50
ENST00000447572 0.712367430038705 0.510228291320697 -0.115559533588957 ENSG00000228452 RP5-994D16.9
ENST00000421630 0.707696161969184 0.503885309144974 0.106255818203533 ENSG00000164008 C1orf50
ENST00000372522 0.917270593001984 0.828151717148057 -0.0255104826617611 ENSG00000177868 CCDC23
ENST00000372521 0.979229294111374 0.953342111395188 -0.00662093188771335 ENSG00000177868 CCDC23
ENST00000537227 0.935910950948212 0.863828700395685 -0.0193736998555236 ENSG00000177868 CCDC23
ENST00000497437 0.838018896240061 0.690863040519068 -0.0461620601564073 ENSG00000177868 CCDC23
ENST00000487556 0.582383384543483 0.361829210738625 0.0572237542910357 ENSG00000164010 ERMAP
ENST00000372517 0.582383384543483 0.361829210738625 0.0572237542910357 ENSG00000164010 ERMAP
ENST00000470938 0.436520291482527 0.229566981392946 0.195973987651231 ENSG00000164010 ERMAP
ENST00000372514 0.784925509069847 0.60891648129401 0.0352803861063711 ENSG00000164010 ERMAP
ENST00000328249 0.678886931802375 0.468760094714365 0.0541536590245877 ENSG00000164010 ERMAP
ENST00000414798 0.85459842510148 0.718023267863396 0.0287815760734073 ENSG00000228192 RP11-342M1.3
ENST00000416809 0.710400979322374 0.507521557707082 0.054377193917492 ENSG00000228192 RP11-342M1.3
ENST00000425076 0.696603189865734 0.490131174567855 0.0597621079825407 ENSG00000228192 RP11-342M1.3
ENST00000444563 0.696603189865734 0.490131174567855 0.0597621079825407 ENSG00000228192 RP11-342M1.3
ENST00000372508 0.619979665694864 0.401132418118318 0.0853626231763695 ENSG00000164011 ZNF691
ENST00000372507 0.619979665694864 0.401132418118318 0.0853626231763695 ENSG00000164011 ZNF691
ENST00000372506 0.619979665694864 0.401132418118318 0.0853626231763695 ENSG00000164011 ZNF691
ENST00000397044 0.559405732295017 0.338872694476243 0.100146070371558 ENSG00000164011 ZNF691
ENST00000372504 0.619979665694864 0.401132418118318 0.0853626231763695 ENSG00000164011 ZNF691
ENST00000397034 0.461248448757836 0.249866712514512 0.14374462871096 ENSG00000164011 ZNF691
ENST00000372503 0.316211885491452 0.143165274399991 0.180844864144277 ENSG00000164011 ZNF691
ENST00000372502 0.801028927523157 0.632361849909163 0.0659977916866707 ENSG00000164011 ZNF691
ENST00000426263 3.12880099513658e-05 3.22990966136137e-06 -0.320386890652205 ENSG00000117394 SLC2A1
ENST00000475162 0.000271812496539794 3.39219054867407e-05 -0.289209695248633 ENSG00000117394 SLC2A1
ENST00000439722 0.00836069912844736 0.00154038249157044 -0.293051839786483 ENSG00000117394 SLC2A1
ENST00000415851 0.00012568710988539 1.45539035064098e-05 -0.410013147545031 ENSG00000117394 SLC2A1
ENST00000372500 0.000380443825969949 4.89846136235349e-05 -0.429487857672849 ENSG00000117394 SLC2A1
ENST00000460369 0.000756519507445097 0.000104008643222308 -0.535459104974307 ENSG00000117394 SLC2A1
ENST00000431759 0.0318472875078947 0.00739703066887404 -0.417654611855869 ENSG00000227533 SLC2A1-AS1
ENST00000416689 0.296007442896266 0.130303112666216 -0.252902628117036 ENSG00000227533 SLC2A1-AS1
ENST00000431635 0.779414682991579 0.601096320540762 -0.0276595796120704 ENSG00000117395 EBNA1BP2
ENST00000236051 0.774664900617394 0.59422689351253 -0.0282320089720526 ENSG00000117395 EBNA1BP2
ENST00000463906 0.927362032445436 0.847708835452631 -0.010675247287753 ENSG00000117395 EBNA1BP2
ENST00000491223 0.817589105014048 0.657766700636506 -0.0290768687192905 ENSG00000117395 EBNA1BP2
ENST00000472982 0.759805315110187 0.57355052653392 -0.0377477694478335 ENSG00000117395 EBNA1BP2
ENST00000483082 0.779241868388353 0.600846162195757 -0.0349437262986873 ENSG00000117395 EBNA1BP2
ENST00000461557 0.657749332850166 0.444263095715375 -0.0522284563898411 ENSG00000117395 EBNA1BP2
ENST00000372492 0.981014286964605 0.957279732466828 0.00589160738422826 ENSG00000243710 WDR65
ENST00000528956 0.125329102474034 0.0406719655491219 -0.335215425933145 ENSG00000243710 WDR65
ENST00000533339 0.267141281684115 0.112671289806467 -0.248386647648959 ENSG00000243710 WDR65
ENST00000466927 0.149766769400033 0.0513923139440971 -0.342470905424055 ENSG00000117395 EBNA1BP2
ENST00000474566 0.120894617031479 0.0388052014736604 -0.366175694429683 ENSG00000117395 EBNA1BP2
ENST00000372476 0.533445719684958 0.313832697155678 -0.17979736876891 ENSG00000066056 TIE1
ENST00000538015 0.156776201162068 0.0545363351625841 -0.33784497198176 ENSG00000066056 TIE1
ENST00000441333 0.173783021916644 0.0626060801554145 -0.32925743415498 ENSG00000066056 TIE1
ENST00000485125 0.113321997541146 0.0357212047150231 -0.33451217657209 ENSG00000066056 TIE1
ENST00000480269 0.708263253191762 0.504717599781431 -0.103007333399057 ENSG00000066056 TIE1
ENST00000433781 0.856220910936659 0.720641934605981 -0.0631585497698539 ENSG00000066056 TIE1
ENST00000488437 0.849593552014682 0.709430603385041 0.0599873743158858 ENSG00000066056 TIE1
ENST00000471187 0.773679508308277 0.592895759752172 -0.0745274714089413 ENSG00000066056 TIE1
ENST00000461061 0.918413167022409 0.830194536624347 -0.0328777010948828 ENSG00000066056 TIE1
ENST00000473014 0.960712577510272 0.912918444341944 -0.0182956957981834 ENSG00000066056 TIE1
ENST00000492599 0.977909106195699 0.950205509906576 -0.00791496558492183 ENSG00000066056 TIE1
ENST00000372470 0.997470922961732 0.994581246360939 0.00117901402371377 ENSG00000117400 MPL
ENST00000413998 0.878751360301159 0.758663472434251 0.0485445316616969 ENSG00000117400 MPL
ENST00000424948 0.719613008971812 0.519216125821518 0.115686300570607 ENSG00000234694 RP1-92O14.3
ENST00000310955 0.664793306062065 0.452015914074117 -0.0800498859023984 ENSG00000117399 CDC20
ENST00000372462 0.665147168666168 0.452431669657166 -0.0800248301510394 ENSG00000117399 CDC20
ENST00000478882 0.578737859637505 0.358208622127119 -0.11039594219236 ENSG00000117399 CDC20
ENST00000482046 0.949626293637104 0.89030726945897 -0.0172040911803525 ENSG00000117399 CDC20
ENST00000372458 0.372921667924573 0.181271700461552 -0.0695607693226356 ENSG00000066322 ELOVL1
ENST00000413844 0.370656997818368 0.179616545031493 -0.0698229025370366 ENSG00000066322 ELOVL1
ENST00000468865 0.23642229939659 0.0948045174660567 -0.0957513969839338 ENSG00000066322 ELOVL1
ENST00000464204 0.349066084063633 0.164415616632805 -0.074799090853585 ENSG00000066322 ELOVL1
ENST00000470968 0.350128060133786 0.165177504231953 -0.0746771334621182 ENSG00000066322 ELOVL1
ENST00000487209 0.338296441175977 0.157168543779315 -0.0774105267997479 ENSG00000066322 ELOVL1
ENST00000470769 0.264746496763537 0.11131074148216 -0.087950361127694 ENSG00000066322 ELOVL1
ENST00000497569 0.305289481698066 0.136068841024186 -0.0808036094960072 ENSG00000066322 ELOVL1
ENST00000482302 0.375630198083108 0.183194919795432 -0.0735148872055706 ENSG00000066322 ELOVL1
ENST00000497050 0.365750274083337 0.176012600758064 -0.0755538476831408 ENSG00000066322 ELOVL1
ENST00000478481 0.305272796922776 0.136057421547432 -0.0998442251810102 ENSG00000066322 ELOVL1
ENST00000479439 0.446297636874671 0.237428182646544 -0.0739849298737216 ENSG00000066322 ELOVL1
ENST00000465321 0.599097978755854 0.378631490918592 -0.0546519617988609 ENSG00000066322 ELOVL1
ENST00000479686 0.633531426395361 0.416193732059048 -0.051908917366707 ENSG00000066322 ELOVL1
ENST00000496932 0.697860903953976 0.491651923202026 -0.0422662491460874 ENSG00000066322 ELOVL1
ENST00000290663 7.26141824620383e-06 6.72336312524873e-07 -0.225569176604375 ENSG00000159479 MED8
ENST00000372457 7.90130709877029e-06 7.37095386408168e-07 -0.225454875399249 ENSG00000159479 MED8
ENST00000372455 1.12785519764606e-05 1.07816181254086e-06 -0.233192717178214 ENSG00000159479 MED8
ENST00000436713 0.00021547587685322 2.62699894564877e-05 -0.224642096552442 ENSG00000229431 RP1-92O14.6
ENST00000460803 0.103895325688234 0.031973936233586 -0.160008170481469 ENSG00000159479 MED8
ENST00000473560 0.0001339219303917 1.56018238644811e-05 -0.239450722583725 ENSG00000159479 MED8
ENST00000310739 0.251532067459253 0.103350335213078 -0.150886821144943 ENSG00000198198 SZT2
ENST00000372450 0.251532067459253 0.103350335213078 -0.150886821144943 ENSG00000198198 SZT2
ENST00000357658 0.289788658198567 0.126488861115044 -0.123165240956475 ENSG00000198198 SZT2
ENST00000406439 0.446368274570447 0.237494356579588 -0.0912472272357498 ENSG00000198198 SZT2
ENST00000562955 5.26312570774846e-13 2.31931178423167e-14 -0.386342916996241 ENSG00000198198 SZT2
ENST00000470139 0.154677195125296 0.0535881779367467 -0.154857318461921 ENSG00000198198 SZT2
ENST00000372442 2.70094921026763e-14 1.07911082050197e-15 -0.465446915732666 ENSG00000198198 SZT2
ENST00000478140 0.168285471290415 0.0599510253584881 -0.290078299354171 ENSG00000198198 SZT2
ENST00000470897 0.326105329951659 0.149431865800398 -0.240034239681754 ENSG00000198198 SZT2
ENST00000471177 0.138920061125838 0.0465875134164902 -0.308318661281202 ENSG00000198198 SZT2
ENST00000460536 4.48569826774343e-18 1.38124640232458e-19 -0.60752678648271 ENSG00000198198 SZT2
ENST00000396885 0.00318917842927844 0.000513233220211803 -0.49315680384003 ENSG00000229372 SZT2-AS1
ENST00000583037 1.48342421431334e-24 3.2035796613472e-26 -0.680461888562618 ENSG00000178922 HYI
ENST00000483618 0.0261908950367461 0.00585506043433045 -0.286409256499793 ENSG00000178922 HYI
ENST00000372425 1.48342421431334e-24 3.2035796613472e-26 -0.680461888562618 ENSG00000178922 HYI
ENST00000372433 3.01476385285212e-23 6.84110410911278e-25 -0.654674625964788 ENSG00000178922 HYI
ENST00000372434 8.87094364313729e-24 1.97258366724755e-25 -0.672726865919808 ENSG00000178922 HYI
ENST00000470662 1.18926524666061e-23 2.65804888213702e-25 -0.665984299586123 ENSG00000178922 HYI
ENST00000487366 1.07748744433941e-23 2.40339553105656e-25 -0.666189294182592 ENSG00000178922 HYI
ENST00000372430 4.79142876337903e-23 1.09852601942087e-24 -0.657132676450223 ENSG00000178922 HYI
ENST00000372432 2.81874917936266e-24 6.1675813063996e-26 -0.679569486783809 ENSG00000178922 HYI
ENST00000372427 5.7668480986276e-24 1.27700650828034e-25 -0.678307392410326 ENSG00000178922 HYI
ENST00000372426 1.49946495024198e-23 3.36202903641699e-25 -0.665842290572485 ENSG00000178922 HYI
ENST00000486909 1.61454441998058e-23 3.62809931943817e-25 -0.672104526135741 ENSG00000178922 HYI
ENST00000496142 0.000272955970977694 3.40723814010664e-05 -0.365213357654096 ENSG00000178922 HYI
ENST00000469587 9.08468809538856e-10 5.33221852335213e-11 -0.593357081034672 ENSG00000178922 HYI
ENST00000444386 0.00761464276862561 0.00138569262597112 -0.53314649065349 ENSG00000229348 HYI-AS1
ENST00000496043 1.4015465765755e-09 8.37895202267609e-11 -0.400469020081651 ENSG00000142949 PTPRF
ENST00000481019 1.47518712887653e-09 8.83495231145784e-11 -0.40224023172643 ENSG00000142949 PTPRF
ENST00000359947 1.34940145692572e-16 4.54506918227097e-18 -0.410424904200953 ENSG00000142949 PTPRF
ENST00000438120 3.92533329460312e-16 1.36851608491466e-17 -0.419557405728122 ENSG00000142949 PTPRF
ENST00000436724 5.97758070670541e-17 1.97593314840486e-18 -0.470985520008371 ENSG00000142949 PTPRF
ENST00000372405 9.79115140183029e-16 3.52576232770015e-17 -0.469251268692075 ENSG00000142949 PTPRF
ENST00000372413 9.96365862974348e-16 3.59142766752231e-17 -0.40590167301673 ENSG00000142949 PTPRF
ENST00000372414 9.96365862974348e-16 3.59142766752231e-17 -0.40590167301673 ENSG00000142949 PTPRF
ENST00000437607 1.28704748290427e-13 5.42522257367717e-15 -0.456694084790675 ENSG00000142949 PTPRF
ENST00000467464 1.01309376123537e-09 5.97371251909305e-11 -0.508796451139218 ENSG00000142949 PTPRF
ENST00000412568 8.73568370183742e-12 4.29048481723203e-13 -0.379337858503293 ENSG00000142949 PTPRF
ENST00000429895 3.20566182941054e-12 1.50825145507891e-13 -0.365313258784585 ENSG00000142949 PTPRF
ENST00000414879 1.14957347970496e-11 5.71800090837657e-13 -0.364667771339342 ENSG00000142949 PTPRF
ENST00000422171 1.14957347970496e-11 5.71800090837657e-13 -0.364667771339342 ENSG00000142949 PTPRF
ENST00000496447 1.03699227748301e-11 5.13587605290541e-13 -0.341733633860641 ENSG00000142949 PTPRF
ENST00000372407 3.65655283977705e-11 1.90258390339314e-12 -0.336909261302172 ENSG00000142949 PTPRF
ENST00000463041 0.0124694252854171 0.00244782034270424 -0.274633620400696 ENSG00000142949 PTPRF
ENST00000477970 2.22913088725571e-08 1.51163285378925e-09 -0.314815250131322 ENSG00000142949 PTPRF
ENST00000372396 0.0246422569683562 0.00544536171672444 -0.150919529816057 ENSG00000066135 KDM4A
ENST00000463151 0.209261198507787 0.0802666913316794 -0.126408042455081 ENSG00000066135 KDM4A
ENST00000485249 0.508982320621572 0.291372361990105 -0.0820299797181553 ENSG00000066135 KDM4A
ENST00000472265 0.482522827358018 0.268081975703628 -0.144162471633998 ENSG00000066135 KDM4A
ENST00000481296 0.0907162719077198 0.0269081677196847 -0.272200095398787 ENSG00000066135 KDM4A
ENST00000398804 0.000108952033988989 1.24431303676655e-05 -0.326148246806559 ENSG00000236200 KDM4A-AS1
ENST00000439057 9.69680974838143e-05 1.09440255797805e-05 -0.334134165888048 ENSG00000236200 KDM4A-AS1
ENST00000434346 0.0167208346193645 0.0034533064024547 -0.274509347338715 ENSG00000236200 KDM4A-AS1
ENST00000453015 0.0177754933211225 0.00371312835429555 -0.259979617186404 ENSG00000236200 KDM4A-AS1
ENST00000418149 0.000530752939523976 7.05403864103615e-05 -0.326215683905221 ENSG00000236200 KDM4A-AS1
ENST00000532911 0.389716482716801 0.193537826768229 -0.0976502401632362 ENSG00000126091 ST3GAL3
ENST00000489897 0.505891852712409 0.288674155857326 -0.0685246456900626 ENSG00000126091 ST3GAL3
ENST00000372374 0.534467964202265 0.314947678499629 -0.0621511094087401 ENSG00000126091 ST3GAL3
ENST00000372375 0.534467964202265 0.314947678499629 -0.0621511094087401 ENSG00000126091 ST3GAL3
ENST00000545417 0.534467964202265 0.314947678499629 -0.0621511094087401 ENSG00000126091 ST3GAL3
ENST00000372377 0.534467964202265 0.314947678499629 -0.0621511094087401 ENSG00000126091 ST3GAL3
ENST00000361392 0.534467964202265 0.314947678499629 -0.0621511094087401 ENSG00000126091 ST3GAL3
ENST00000361400 0.534467964202265 0.314947678499629 -0.0621511094087401 ENSG00000126091 ST3GAL3
ENST00000353126 0.534467964202265 0.314947678499629 -0.0621511094087401 ENSG00000126091 ST3GAL3
ENST00000530154 0.534715216655105 0.315135453717657 -0.066568852212655 ENSG00000126091 ST3GAL3
ENST00000262915 0.534467964202265 0.314947678499629 -0.0621511094087401 ENSG00000126091 ST3GAL3
ENST00000330208 0.534467964202265 0.314947678499629 -0.0621511094087401 ENSG00000126091 ST3GAL3
ENST00000335430 0.534467964202265 0.314947678499629 -0.0621511094087401 ENSG00000126091 ST3GAL3
ENST00000351035 0.534467964202265 0.314947678499629 -0.0621511094087401 ENSG00000126091 ST3GAL3
ENST00000479383 0.44361422763745 0.235277526624628 -0.0908842643069268 ENSG00000126091 ST3GAL3
ENST00000347631 0.505964505976785 0.288785327382005 -0.0685173419059851 ENSG00000126091 ST3GAL3
ENST00000484868 0.561351524747917 0.340758504447754 -0.079812583317742 ENSG00000126091 ST3GAL3
ENST00000461066 0.447834980569984 0.23870452359811 -0.090212905104356 ENSG00000126091 ST3GAL3
ENST00000437753 0.962539406980042 0.917983648551108 0.0135686179411732 ENSG00000229444 RP11-184I16.4
ENST00000533997 0.410207452928517 0.209109738460969 -0.0819610263718573 ENSG00000126091 ST3GAL3
ENST00000469715 0.410207452928517 0.209109738460969 -0.0819610263718573 ENSG00000126091 ST3GAL3
ENST00000490541 0.410207452928517 0.209109738460969 -0.0819610263718573 ENSG00000126091 ST3GAL3
ENST00000528371 0.410207452928517 0.209109738460969 -0.0819610263718573 ENSG00000126091 ST3GAL3
ENST00000530581 0.410207452928517 0.209109738460969 -0.0819610263718573 ENSG00000126091 ST3GAL3
ENST00000531816 0.410207452928517 0.209109738460969 -0.0819610263718573 ENSG00000126091 ST3GAL3
ENST00000531993 0.410207452928517 0.209109738460969 -0.0819610263718573 ENSG00000126091 ST3GAL3
ENST00000533212 0.410207452928517 0.209109738460969 -0.0819610263718573 ENSG00000126091 ST3GAL3
ENST00000533933 0.410207452928517 0.209109738460969 -0.0819610263718573 ENSG00000126091 ST3GAL3
ENST00000372369 0.410207452928517 0.209109738460969 -0.0819610263718573 ENSG00000126091 ST3GAL3
ENST00000372372 0.410207452928517 0.209109738460969 -0.0819610263718573 ENSG00000126091 ST3GAL3
ENST00000372368 0.410207452928517 0.209109738460969 -0.0819610263718573 ENSG00000126091 ST3GAL3
ENST00000372367 0.410207452928517 0.209109738460969 -0.0819610263718573 ENSG00000126091 ST3GAL3
ENST00000372366 0.410207452928517 0.209109738460969 -0.0819610263718573 ENSG00000126091 ST3GAL3
ENST00000372365 0.410207452928517 0.209109738460969 -0.0819610263718573 ENSG00000126091 ST3GAL3
ENST00000361746 0.410207452928517 0.209109738460969 -0.0819610263718573 ENSG00000126091 ST3GAL3
ENST00000332628 0.410207452928517 0.209109738460969 -0.0819610263718573 ENSG00000126091 ST3GAL3
ENST00000531451 0.400812254129731 0.201972401728665 -0.0831890263197977 ENSG00000126091 ST3GAL3
ENST00000372362 0.400812254129731 0.201972401728665 -0.0831890263197977 ENSG00000126091 ST3GAL3
ENST00000361812 0.400812254129731 0.201972401728665 -0.0831890263197977 ENSG00000126091 ST3GAL3
ENST00000427515 0.574222661422332 0.353574671143855 0.153114781549985 ENSG00000233674 RP11-184I16.3
ENST00000461375 0.622033345827321 0.403433941242037 -0.0591956713340923 ENSG00000126091 ST3GAL3
ENST00000419974 0.824566616725328 0.669278813000374 -0.0739871325082635 ENSG00000224751 SHMT1P1
ENST00000490502 0.991063621396924 0.979769629953715 -0.00217664858953833 ENSG00000126091 ST3GAL3
ENST00000495482 0.566031172457733 0.345654113086297 -0.108829593764209 ENSG00000126091 ST3GAL3
ENST00000414809 0.753541289882597 0.564552555104226 -0.0904657060514087 ENSG00000117407 ARTN
ENST00000372359 0.753541289882597 0.564552555104226 -0.0904657060514087 ENSG00000117407 ARTN
ENST00000477048 0.772146577587905 0.590737223873349 -0.0785892395114955 ENSG00000117407 ARTN
ENST00000471394 0.764747684665669 0.580400435118459 -0.0812256513766876 ENSG00000117407 ARTN
ENST00000498139 0.75970295409357 0.573398665480084 -0.0867783142865165 ENSG00000117407 ARTN
ENST00000491846 0.722122953310255 0.522477825060191 -0.0925930299033253 ENSG00000117407 ARTN
ENST00000479128 0.924145695404901 0.841650647753081 -0.0276565997579077 ENSG00000117407 ARTN
ENST00000472435 0.924145695404901 0.841650647753081 -0.0276565997579077 ENSG00000117407 ARTN
ENST00000474592 0.988847793372473 0.975171864391601 -0.00419968301741615 ENSG00000117407 ARTN
ENST00000446167 0.536162899977603 0.31651891547756 0.166426808757597 ENSG00000237950 RP11-7O11.3
ENST00000445226 0.604212919019926 0.384018618778619 0.143901529340505 ENSG00000237950 RP11-7O11.3
ENST00000412378 0.741654854210924 0.548647215768291 0.102122761238013 ENSG00000237950 RP11-7O11.3
ENST00000372343 0.855024097065377 0.718660868943469 -0.0226874885368049 ENSG00000117408 IPO13
ENST00000489061 0.745889211893847 0.554013309271034 -0.0721889261931134 ENSG00000117408 IPO13
ENST00000489773 0.696521352886521 0.489989311328071 -0.0616702073063096 ENSG00000117408 IPO13
ENST00000492152 0.962354788459004 0.917628889810851 -0.0110891650082047 ENSG00000117408 IPO13
ENST00000480902 0.945211308752923 0.881316918472252 0.021320682341182 ENSG00000117408 IPO13
ENST00000372339 0.982540992961543 0.96058532449985 0.00628454828974896 ENSG00000117408 IPO13
ENST00000486876 0.90869315026082 0.812862858323569 0.0342893951059434 ENSG00000117408 IPO13
ENST00000471934 0.947035650549584 0.884476227884686 0.0155808520568277 ENSG00000132768 DPH2
ENST00000476260 0.907300931592148 0.810300006312669 -0.0240724509562291 ENSG00000132768 DPH2
ENST00000255108 0.791970606950337 0.618998679384929 0.0359597247403248 ENSG00000132768 DPH2
ENST00000412950 0.772810181591761 0.5916241771696 0.0416558478774586 ENSG00000132768 DPH2
ENST00000524776 0.772810181591761 0.5916241771696 0.0416558478774586 ENSG00000132768 DPH2
ENST00000495421 0.792174714952725 0.619327368435814 0.035932969742383 ENSG00000132768 DPH2
ENST00000530988 0.942535037235062 0.876351621032316 0.0169569821426753 ENSG00000132768 DPH2
ENST00000527567 0.965522761387656 0.924085241218014 0.0100066597348649 ENSG00000132768 DPH2
ENST00000492306 0.890054059883414 0.778920530522087 -0.0281485742607456 ENSG00000132768 DPH2
ENST00000490861 0.854195616344962 0.717245180890834 -0.0352651225687866 ENSG00000132768 DPH2
ENST00000396758 0.791914490759574 0.618902703061749 0.0359808524366268 ENSG00000132768 DPH2
ENST00000477294 0.965931310549079 0.925026892403119 -0.00977492672568126 ENSG00000132768 DPH2
ENST00000529729 0.913906293219445 0.821930201826252 -0.0216570761931437 ENSG00000132768 DPH2
ENST00000532140 0.944676064158691 0.880225008399937 0.0157688849059323 ENSG00000132768 DPH2
ENST00000534786 0.881747830623025 0.764030720339106 0.0322281196420369 ENSG00000132768 DPH2
ENST00000534655 0.770966044854919 0.589066957218843 -0.0699601838144098 ENSG00000132768 DPH2
ENST00000459879 0.860141712411982 0.726767518957161 0.0357025452826322 ENSG00000132768 DPH2
ENST00000527319 0.77106047285005 0.589165062563223 0.0564754525970502 ENSG00000132768 DPH2
ENST00000472505 0.00775727032147671 0.00141424275566932 -0.271671756810582 ENSG00000117410 ATP6V0B
ENST00000472174 0.00406078037242111 0.000673964096688326 -0.267124111361934 ENSG00000117410 ATP6V0B
ENST00000532642 0.00411633567692951 0.000684297955261504 -0.266655890191192 ENSG00000117410 ATP6V0B
ENST00000236067 0.00414131448454723 0.000689364229024284 -0.266458567893364 ENSG00000117410 ATP6V0B
ENST00000471859 0.00569537331201054 0.000993457316422024 -0.259220843567168 ENSG00000117410 ATP6V0B
ENST00000472277 0.0105485366525145 0.00201480128502793 -0.256925353401402 ENSG00000117410 ATP6V0B
ENST00000461670 0.00466281690590917 0.000791905554665761 -0.284918199544278 ENSG00000117410 ATP6V0B
ENST00000468183 0.00409947754451933 0.000681174487858632 -0.266655994847645 ENSG00000117410 ATP6V0B
ENST00000473485 0.00409947754451933 0.000681174487858632 -0.266655994847645 ENSG00000117410 ATP6V0B
ENST00000496131 0.0082012939691799 0.00150593480335208 -0.267609828064669 ENSG00000117410 ATP6V0B
ENST00000498208 0.00590560777391429 0.00103517330087845 -0.28077267246497 ENSG00000117410 ATP6V0B
ENST00000532072 0.00110830462117541 0.000158392342401309 -0.307586083719398 ENSG00000117410 ATP6V0B
ENST00000498664 0.000995592656319173 0.000140746428551179 -0.282657481072713 ENSG00000117410 ATP6V0B
ENST00000498543 0.644966322919698 0.429460503416895 0.066765293168939 ENSG00000117411 B4GALT2
ENST00000372324 0.00805614030660777 0.00147612758041638 0.145414269805213 ENSG00000117411 B4GALT2
ENST00000497866 0.62051236526087 0.401701039989401 0.0578685447315351 ENSG00000117411 B4GALT2
ENST00000434555 0.0024378512915805 0.000380713626146175 0.161418713814951 ENSG00000117411 B4GALT2
ENST00000356836 0.00297498399223078 0.000475184289171177 0.161584938451665 ENSG00000117411 B4GALT2
ENST00000309519 0.012275436869876 0.0024036229827989 0.140834541587878 ENSG00000117411 B4GALT2
ENST00000485678 0.0132346123799285 0.00262544413857647 0.181830003231236 ENSG00000117411 B4GALT2
ENST00000481924 0.0492574181027879 0.0125101710821096 0.187331627251306 ENSG00000117411 B4GALT2
ENST00000486064 0.853920584634783 0.716705113004013 -0.0421153348100438 ENSG00000159214 CCDC24
ENST00000372307 0.133117862070856 0.0440097184113109 -0.228165518427393 ENSG00000196517 SLC6A9
ENST00000372318 0.883990864372179 0.768044536108345 -0.0342689766278751 ENSG00000159214 CCDC24
ENST00000460543 0.923474375502543 0.84003367707113 -0.025002952903172 ENSG00000159214 CCDC24
ENST00000463846 0.883780914269465 0.767828237601964 -0.0343103144317575 ENSG00000159214 CCDC24
ENST00000490563 0.883780914269465 0.767828237601964 -0.0343103144317575 ENSG00000159214 CCDC24
ENST00000490064 0.882367453450741 0.765132955078029 -0.0361073023334054 ENSG00000159214 CCDC24
ENST00000486504 0.963796829671346 0.920680144679642 -0.0118912928661172 ENSG00000159214 CCDC24
ENST00000485811 0.811114840596908 0.647465825316679 -0.055754496149076 ENSG00000159214 CCDC24
ENST00000372306 0.166206787268746 0.0589480123283427 -0.216541573984655 ENSG00000196517 SLC6A9
ENST00000466180 0.928715672820956 0.850301370657086 -0.0228898892406885 ENSG00000159214 CCDC24
ENST00000479055 0.741721835687549 0.548717884180469 -0.0761458887483347 ENSG00000159214 CCDC24
ENST00000472562 0.664131193190063 0.451296267494311 -0.134843878518698 ENSG00000159214 CCDC24
ENST00000372310 0.22150274068751 0.0867217364138073 -0.260485342779123 ENSG00000196517 SLC6A9
ENST00000475075 0.28685769491003 0.124725619571352 -0.233248203983833 ENSG00000196517 SLC6A9
ENST00000357730 0.198999375892318 0.0749553581512133 -0.279517628687132 ENSG00000196517 SLC6A9
ENST00000360584 0.198999375892318 0.0749553581512133 -0.279517628687132 ENSG00000196517 SLC6A9
ENST00000537678 0.360528829174652 0.172265483738833 -0.201980141632457 ENSG00000196517 SLC6A9
ENST00000492434 0.573875119409617 0.353221790345138 -0.145504003173042 ENSG00000196517 SLC6A9
ENST00000528803 0.289113950198603 0.126081175790574 -0.255348714555691 ENSG00000196517 SLC6A9
ENST00000489764 0.535820951252176 0.31624077026818 -0.159270399635267 ENSG00000196517 SLC6A9
ENST00000466926 0.577751121635526 0.357148024225183 -0.146164897287913 ENSG00000196517 SLC6A9
ENST00000533007 0.213679316549792 0.0826153684700092 -0.307966934998367 ENSG00000196517 SLC6A9
ENST00000607988 0.487280406148584 0.272246725704098 0.196067343866799 ENSG00000230615 RP5-1198O20.4
ENST00000609636 0.547589293575502 0.327724747619237 0.151360862443954 ENSG00000230615 RP5-1198O20.4
ENST00000610167 0.547589293575502 0.327724747619237 0.151360862443954 ENSG00000230615 RP5-1198O20.4
ENST00000434244 0.116040805263835 0.0367969085256259 0.359706220846418 ENSG00000230615 RP5-1198O20.4
ENST00000431800 0.157706227214088 0.0549676192468662 0.343842633577908 ENSG00000230615 RP5-1198O20.4
ENST00000437643 0.169746179241183 0.060676798172916 0.335999944382952 ENSG00000230615 RP5-1198O20.4
ENST00000453688 0.152960658587099 0.0528007694415257 0.34635880871313 ENSG00000230615 RP5-1198O20.4
ENST00000447959 0.143533787486658 0.048646603254162 0.352679889351808 ENSG00000230615 RP5-1198O20.4
ENST00000609027 0.17178841821805 0.061672152190516 0.334485961506115 ENSG00000230615 RP5-1198O20.4
ENST00000361745 0.0169031508439265 0.00349685512227119 -0.192123608219105 ENSG00000178028 DMAP1
ENST00000446292 0.0416415729291377 0.0102152122530415 -0.17259172956471 ENSG00000178028 DMAP1
ENST00000440641 0.0615721343474375 0.0164898970019495 -0.174316238433547 ENSG00000178028 DMAP1
ENST00000436069 0.279651151738359 0.120192866711265 -0.17424847346431 ENSG00000178028 DMAP1
ENST00000437511 0.0382560100682628 0.00921722318172559 -0.179744686031097 ENSG00000178028 DMAP1
ENST00000475794 0.190678867238992 0.070873797198042 -0.187898426578995 ENSG00000178028 DMAP1
ENST00000471829 0.132284967199866 0.0436618544313316 -0.153331308536163 ENSG00000178028 DMAP1
ENST00000487922 0.134157935645475 0.0444672107001723 -0.155481452833692 ENSG00000178028 DMAP1
ENST00000315913 0.0168601846129233 0.00348688635439167 -0.192128953399416 ENSG00000178028 DMAP1
ENST00000372289 0.0168601846129233 0.00348688635439167 -0.192128953399416 ENSG00000178028 DMAP1
ENST00000463950 0.227935829652413 0.0900791885410465 -0.197657383147612 ENSG00000178028 DMAP1
ENST00000372290 0.227136536571904 0.0896436724557075 -0.133785396387632 ENSG00000178028 DMAP1
ENST00000488433 0.0476103917271662 0.0120181163340981 -0.180069213591401 ENSG00000178028 DMAP1
ENST00000483741 0.192161817953387 0.0716233286021153 -0.197438227355953 ENSG00000178028 DMAP1
ENST00000494092 0.179816328144395 0.0655205185709997 -0.245101749514819 ENSG00000178028 DMAP1
ENST00000372257 0.684283605935125 0.475447789235898 0.044049039415868 ENSG00000117419 ERI3
ENST00000372259 0.657802783029597 0.444316445290854 0.049002644408759 ENSG00000117419 ERI3
ENST00000456170 0.712958226946002 0.510926344715305 0.0420097089755478 ENSG00000117419 ERI3
ENST00000537474 0.714409448199279 0.512636706402004 0.0406204675439533 ENSG00000117419 ERI3
ENST00000489710 0.917116087379364 0.827867150931663 -0.0152993750447793 ENSG00000117419 ERI3
ENST00000479101 0.921977057419375 0.836921443885301 -0.0144206588779669 ENSG00000117419 ERI3
ENST00000462341 0.976380205903619 0.947015253517912 0.00456914164578878 ENSG00000117419 ERI3
ENST00000414156 0.962166594199463 0.916756515087397 -0.0187092714079404 ENSG00000233602 ERI3-IT1
ENST00000452396 0.606346682313313 0.386340369834112 0.0614281959667306 ENSG00000117419 ERI3
ENST00000495828 0.886270867264573 0.772085227209785 0.0210929554646177 ENSG00000117419 ERI3
ENST00000457571 0.733605019401316 0.53789250016925 0.0451107235453636 ENSG00000117419 ERI3
ENST00000355387 0.000208867540448857 2.53599713922998e-05 0.237741777723362 ENSG00000187147 RNF220
ENST00000361799 0.000208867540448857 2.53599713922998e-05 0.237741777723362 ENSG00000187147 RNF220
ENST00000372247 0.00020846439103223 2.53024044122826e-05 0.237753189481739 ENSG00000187147 RNF220
ENST00000443020 0.000705747452915755 9.64556683282469e-05 0.240397909043568 ENSG00000187147 RNF220
ENST00000453863 0.0360477070263974 0.00856893176634329 0.235244951316369 ENSG00000187147 RNF220
ENST00000335497 0.00228279222876665 0.000353882354262288 0.238160048017695 ENSG00000187147 RNF220
ENST00000440132 0.00201185351378199 0.000307441690421991 0.232247760666765 ENSG00000187147 RNF220
ENST00000474064 0.000259172684779491 3.21931989613986e-05 0.234944598827416 ENSG00000187147 RNF220
ENST00000471494 0.0182953826878622 0.003843183996904 0.210431589517239 ENSG00000187147 RNF220
ENST00000488865 0.0779462618992425 0.0222115499243667 0.198687444235306 ENSG00000187147 RNF220
ENST00000497469 0.0229688691626332 0.00501786982945076 0.219042752290197 ENSG00000187147 RNF220
ENST00000475378 0.000685954493567849 9.34616043981985e-05 0.254169570360879 ENSG00000187147 RNF220
ENST00000484745 0.000340126904024397 4.33480832554404e-05 0.243883549209487 ENSG00000187147 RNF220
ENST00000372242 0.00110350510852303 0.000157643586931861 0.217286938118647 ENSG00000126106 TMEM53
ENST00000372243 0.00110350510852303 0.000157643586931861 0.217286938118647 ENSG00000126106 TMEM53
ENST00000372244 0.00110350510852303 0.000157643586931861 0.217286938118647 ENSG00000126106 TMEM53
ENST00000495630 0.000556457755705219 7.42973491459783e-05 0.228141641362937 ENSG00000126106 TMEM53
ENST00000474394 0.000244935932993715 3.02591504949741e-05 0.306744664069477 ENSG00000187147 RNF220
ENST00000480686 0.000113025394238318 1.29558043192674e-05 0.301318267441866 ENSG00000187147 RNF220
ENST00000474956 0.00800066716697922 0.00146476731583652 0.270338570972569 ENSG00000187147 RNF220
ENST00000476724 0.982928532394088 0.96176464215234 0.00750226357405824 ENSG00000126106 TMEM53
ENST00000468117 0.982619276149164 0.960748321088175 0.0076994789053201 ENSG00000126106 TMEM53
ENST00000372237 0.982619276149164 0.960748321088175 0.0076994789053201 ENSG00000126106 TMEM53
ENST00000372235 0.835864451625936 0.687373420351965 0.0644630089594412 ENSG00000126106 TMEM53
ENST00000420706 0.644502648306491 0.428843576754619 0.129721419648493 ENSG00000126106 TMEM53
ENST00000424484 0.885047745807373 0.769838455642057 0.0463085949654929 ENSG00000198520 C1orf228
ENST00000455805 0.845603045355089 0.702887593661627 0.0629033358673818 ENSG00000198520 C1orf228
ENST00000458657 0.944204239409071 0.879211356244995 0.0242471626368254 ENSG00000198520 C1orf228
ENST00000418644 0.921051582029838 0.835161506037433 0.0350434098104062 ENSG00000198520 C1orf228
ENST00000441519 0.845603045355089 0.702887593661627 0.0629033358673818 ENSG00000198520 C1orf228
ENST00000357508 0.943954077959727 0.878712465766767 0.0243177801872929 ENSG00000198520 C1orf228
ENST00000535358 0.944204239409071 0.879211356244995 0.0242471626368254 ENSG00000198520 C1orf228
ENST00000445071 0.955143255072805 0.901053625341182 0.0209045265696889 ENSG00000198520 C1orf228
ENST00000453711 0.987658528894113 0.972022712770466 0.00591229756848408 ENSG00000198520 C1orf228
ENST00000421398 0.832943019857784 0.682474937425079 0.0646888118708791 ENSG00000198520 C1orf228
ENST00000444751 0.833198824747065 0.682999692522717 0.0645392179589411 ENSG00000198520 C1orf228
ENST00000434068 0.844934819392054 0.701544286514658 0.068344277480306 ENSG00000198520 C1orf228
ENST00000434520 0.863243921154333 0.73202150546516 0.0614619287782369 ENSG00000198520 C1orf228
ENST00000452259 0.767087388615471 0.583759491170268 0.0686658897260959 ENSG00000142945 KIF2C
ENST00000372224 0.979731722252889 0.954577673408372 0.00596732245603362 ENSG00000142945 KIF2C
ENST00000493027 0.767101506314979 0.583800554381175 0.0685577225536953 ENSG00000142945 KIF2C
ENST00000372218 0.979731722252889 0.954577673408372 0.00596732245603362 ENSG00000142945 KIF2C
ENST00000455186 0.67576790014681 0.465230027035422 0.0935902259893607 ENSG00000142945 KIF2C
ENST00000372222 0.958603057994736 0.908494336717808 0.0122855530747525 ENSG00000142945 KIF2C
ENST00000480574 0.952032553175738 0.894791219214598 0.0216153834796467 ENSG00000142945 KIF2C
ENST00000372217 0.848066135273524 0.706874279092243 -0.0397452654878649 ENSG00000142945 KIF2C
ENST00000440985 0.915840341658029 0.825423190694993 -0.0351112290501488 ENSG00000225721 RP11-269F19.2
ENST00000428791 0.986691882943705 0.969775886466259 0.0035357705831394 ENSG00000225721 RP11-269F19.2
ENST00000423289 0.862566032753343 0.730783076730428 0.0559198572397079 ENSG00000142945 KIF2C
ENST00000472235 0.722265435345319 0.522633598698859 0.0936159637001504 ENSG00000142945 KIF2C
ENST00000497035 0.789648696611831 0.615713837404574 -0.0233943769841265 ENSG00000142937 RPS8
ENST00000396651 0.794949307760113 0.623460029731173 -0.022741731447396 ENSG00000142937 RPS8
ENST00000372209 0.794755907073441 0.623212180643837 -0.022772013813428 ENSG00000142937 RPS8
ENST00000470475 0.905907255825434 0.80740946463757 -0.0126634114038465 ENSG00000142937 RPS8
ENST00000485390 0.794424851587347 0.622698121443877 -0.0228003936266 ENSG00000142937 RPS8
ENST00000581525 0.751612757185467 0.56176486551002 0.100695986882247 ENSG00000264294 SNORD55
ENST00000364043 0.988632735561566 0.974452722389094 -0.00558245078109503 ENSG00000200913 SNORD46
ENST00000464658 0.689436223380748 0.481574808947419 -0.0301618808785653 ENSG00000142937 RPS8
ENST00000484599 0.680451060007507 0.470866902639404 -0.0310434777236264 ENSG00000142937 RPS8
ENST00000365161 0.854469935578902 0.717751096644614 -0.0625679414619564 ENSG00000202031 SNORD38A
ENST00000474582 0.651856809773195 0.437413795138495 -0.0422102221899983 ENSG00000142937 RPS8
ENST00000384690 0.465533068459229 0.253586124728079 0.20071114883474 ENSG00000207421 SNORD38B
ENST00000372207 0.966056916333507 0.925190831531955 -0.0142103887241516 ENSG00000142959 BEST4
ENST00000372201 5.07719913584191e-17 1.67324592490199e-18 -0.709393349699056 ENSG00000173846 PLK3
ENST00000465443 4.64124604578156e-17 1.52461744617282e-18 -0.711419647601734 ENSG00000173846 PLK3
ENST00000476731 2.942491299373e-07 2.26074817321034e-08 -0.604819934268054 ENSG00000173846 PLK3
ENST00000492398 2.42159966202986e-14 9.63537768577617e-16 -0.736632810409674 ENSG00000173846 PLK3
ENST00000461358 2.54736301985652e-10 1.42517427119882e-11 -0.705056124570499 ENSG00000173846 PLK3
ENST00000461769 4.5419041266366e-13 1.99340742008978e-14 -0.827390666465932 ENSG00000173846 PLK3
ENST00000493100 1.21678200030423e-12 5.51445013590793e-14 -0.783451163143054 ENSG00000173846 PLK3
ENST00000339355 0.000844824159246645 0.000117453950305399 -0.57777259019966 ENSG00000188396 TCTEX1D4
ENST00000372200 0.000232201791190019 2.85488044645541e-05 -0.564485329489831 ENSG00000188396 TCTEX1D4
ENST00000450269 7.94840812871817e-06 7.41828794816376e-07 -0.443765145169652 ENSG00000222009 BTBD19
ENST00000453418 7.94840812871817e-06 7.41828794816376e-07 -0.443765145169652 ENSG00000222009 BTBD19
ENST00000409335 1.44222833503493e-05 1.4038346132538e-06 -0.437487116797757 ENSG00000222009 BTBD19
ENST00000439563 4.51187366107109e-06 4.05583688986168e-07 -0.457158482676567 ENSG00000222009 BTBD19
ENST00000485668 2.37463692432496e-07 1.8082330284311e-08 -0.466852688024161 ENSG00000222009 BTBD19
ENST00000482715 3.02671731323619e-06 2.65271338016067e-07 -0.478452648530103 ENSG00000222009 BTBD19
ENST00000475105 0.000382983262082117 4.93306648917218e-05 -0.425145764154013 ENSG00000222009 BTBD19
ENST00000495433 0.000521476917160233 6.91776304727401e-05 -0.417006521464372 ENSG00000222009 BTBD19
ENST00000489976 0.0255273975542079 0.00567784268470275 -0.354230747493887 ENSG00000222009 BTBD19
ENST00000464114 0.0778914416324008 0.0221892105237311 -0.298826277728883 ENSG00000222009 BTBD19
ENST00000438067 0.989241304594879 0.975996497890182 0.00529370882066388 ENSG00000117425 PTCH2
ENST00000447098 0.845501708554155 0.702719104557805 -0.0662244648686708 ENSG00000117425 PTCH2
ENST00000372192 0.789717774018393 0.615838210321966 -0.0889161109083796 ENSG00000117425 PTCH2
ENST00000439363 0.223119652383825 0.087533097915099 0.109993637892209 ENSG00000070785 EIF2B3
ENST00000360403 0.462368719899582 0.25082573314618 0.0674318652913625 ENSG00000070785 EIF2B3
ENST00000486491 0.690214530343197 0.482491841486761 -0.0746742319797317 ENSG00000070785 EIF2B3
ENST00000372183 0.351763712939301 0.166207039850692 0.0874511172801556 ENSG00000070785 EIF2B3
ENST00000480675 0.867763454973036 0.740051508769594 0.0275747344780641 ENSG00000070785 EIF2B3
ENST00000477953 0.878664715176013 0.758456820652989 0.0255927401556153 ENSG00000070785 EIF2B3
ENST00000372182 0.731535065916886 0.535115635661944 -0.0541435497635985 ENSG00000070785 EIF2B3
ENST00000487532 0.522263353163029 0.303242853637752 -0.1000265953866 ENSG00000070785 EIF2B3
ENST00000497010 0.507076171330513 0.289739765489052 -0.106070939724751 ENSG00000070785 EIF2B3
ENST00000372168 0.267339655553237 0.112808238739462 0.138616015205654 ENSG00000126107 HECTD3
ENST00000372172 0.125999203034938 0.040969589159361 0.127710395964068 ENSG00000126107 HECTD3
ENST00000486132 0.513273664433324 0.295162498039492 0.0992502397277428 ENSG00000126107 HECTD3
ENST00000486296 0.506214901226962 0.289027846017649 0.102556565612167 ENSG00000126107 HECTD3
ENST00000466423 0.392160486193435 0.195544973656633 0.121857775444053 ENSG00000126107 HECTD3
ENST00000487488 0.174595494617014 0.0630067405622322 0.227094540045638 ENSG00000126107 HECTD3
ENST00000484564 0.146443439012054 0.0499381612654957 0.27851644751003 ENSG00000126107 HECTD3
ENST00000246337 0.667507067525719 0.455215084146186 -0.0448686781385363 ENSG00000126088 UROD
ENST00000491773 0.617986132335717 0.398913149570284 -0.0597605677149248 ENSG00000126088 UROD
ENST00000463092 0.590665996811398 0.370149767264944 -0.0626292032000848 ENSG00000126088 UROD
ENST00000461035 0.642039539737753 0.426126716812724 -0.0610835553100494 ENSG00000126088 UROD
ENST00000491300 0.57076241448889 0.350229307892688 -0.0580036500842091 ENSG00000126088 UROD
ENST00000434478 0.545075820746682 0.325279379071143 -0.0631782279431496 ENSG00000126088 UROD
ENST00000494399 0.671719621377046 0.46014395787391 -0.0443922342055543 ENSG00000126088 UROD
ENST00000460334 0.589958599745552 0.369423348894654 -0.0602390031333555 ENSG00000126088 UROD
ENST00000462688 0.565358623186103 0.344957694769279 -0.0585420068849039 ENSG00000126088 UROD
ENST00000460906 0.571538294152931 0.350941354865845 -0.0625823114459183 ENSG00000126088 UROD
ENST00000490385 0.560116755129286 0.339639714112853 -0.0641438826535238 ENSG00000126088 UROD
ENST00000469548 0.648993648060175 0.434029804236187 -0.0484285821483703 ENSG00000126088 UROD
ENST00000486699 0.646231664540055 0.430908506672701 -0.0487371412173651 ENSG00000126088 UROD
ENST00000478467 0.664098392337422 0.451250343293579 -0.0464952727277202 ENSG00000126088 UROD
ENST00000428106 0.666842440014347 0.454419117164536 -0.0462419032347558 ENSG00000126088 UROD
ENST00000496439 0.60513490498425 0.38506548676619 -0.0574791845397596 ENSG00000126088 UROD
ENST00000473012 0.710173246390588 0.507130120276482 -0.044705319885965 ENSG00000126088 UROD
ENST00000472254 0.892581735401588 0.783285105078337 0.025446698520906 ENSG00000126088 UROD
ENST00000466193 0.968091310947173 0.929908814995975 0.00932554680355387 ENSG00000126088 UROD
ENST00000465678 0.949462568876833 0.889700979497143 0.014777965580499 ENSG00000126088 UROD
ENST00000359600 0.170890212799644 0.0612244080065803 -0.33100527935234 ENSG00000162415 ZSWIM5
ENST00000464588 0.920444062807274 0.833826969206644 -0.037288960628845 ENSG00000162415 ZSWIM5
ENST00000334815 0.899995515033346 0.79628461798021 -0.0446191651739977 ENSG00000186603 HPDL
ENST00000528332 0.920127350886721 0.833278784830485 -0.0216419871951509 ENSG00000132781 MUTYH
ENST00000529984 0.920127350886721 0.833278784830485 -0.0216419871951509 ENSG00000132781 MUTYH
ENST00000372110 0.853920584634783 0.716691439151242 -0.0373871180126653 ENSG00000132781 MUTYH
ENST00000372115 0.89833787526222 0.793351460802603 -0.0269793650769099 ENSG00000132781 MUTYH
ENST00000481571 0.853920584634783 0.716691439151242 -0.0373871180126653 ENSG00000132781 MUTYH
ENST00000372098 0.853920584634783 0.716691439151242 -0.0373871180126653 ENSG00000132781 MUTYH
ENST00000355498 0.913051771070899 0.820596261815759 -0.0241871486873013 ENSG00000132781 MUTYH
ENST00000475516 0.927674320804098 0.848373254284034 -0.0204017234582998 ENSG00000132781 MUTYH
ENST00000485271 0.437594695153665 0.230421686692168 0.215381401474359 ENSG00000132781 MUTYH
ENST00000372104 0.937772101266858 0.867276005884168 -0.0179190011878903 ENSG00000132781 MUTYH
ENST00000448481 0.937772101266858 0.867276005884168 -0.0179190011878903 ENSG00000132781 MUTYH
ENST00000456914 0.938297336082293 0.868257355871017 -0.0177867872464947 ENSG00000132781 MUTYH
ENST00000354383 0.927674320804098 0.848373254284034 -0.0204017234582998 ENSG00000132781 MUTYH
ENST00000488731 0.941533344993999 0.874393625177462 -0.0169036904506105 ENSG00000132781 MUTYH
ENST00000372100 0.912894552312965 0.820318506424981 -0.024218125161449 ENSG00000132781 MUTYH
ENST00000450313 0.898196591077603 0.793064946521548 -0.0270144909830282 ENSG00000132781 MUTYH
ENST00000531105 0.908301264604607 0.812053268831465 -0.0252293837215885 ENSG00000132781 MUTYH
ENST00000467459 0.899023647749972 0.794428719125349 -0.0409745008456952 ENSG00000132781 MUTYH
ENST00000482094 0.836527128861183 0.688476442937068 -0.0688270165695121 ENSG00000132781 MUTYH
ENST00000529892 0.958172160048243 0.90779122370917 -0.0192631653880463 ENSG00000132781 MUTYH
ENST00000533178 0.668171071354891 0.455934370812418 -0.0921078844947814 ENSG00000132781 MUTYH
ENST00000528013 0.916893577353818 0.827305719596427 -0.0234309678763422 ENSG00000132781 MUTYH
ENST00000412971 0.710052323436932 0.506983120622692 -0.0724528604032725 ENSG00000132781 MUTYH
ENST00000462388 0.390153466225887 0.19385759031507 -0.21527558364179 ENSG00000132781 MUTYH
ENST00000466231 0.275792480501045 0.117912131406472 -0.280595869485508 ENSG00000132781 MUTYH
ENST00000470256 0.849317913636586 0.70904655232895 -0.0429192670798776 ENSG00000132781 MUTYH
ENST00000461495 0.764849277648446 0.580602754027858 -0.061017645806433 ENSG00000132781 MUTYH
ENST00000435155 0.853315969015247 0.71563645680241 -0.0420569269291895 ENSG00000132781 MUTYH
ENST00000467940 0.739647605032503 0.545930706965248 -0.0669930502700749 ENSG00000132781 MUTYH
ENST00000478796 0.527538616094355 0.308268753662247 -0.162880074075171 ENSG00000132781 MUTYH
ENST00000525160 0.956505680833941 0.903948566439549 -0.0135589403127632 ENSG00000132781 MUTYH
ENST00000479746 0.949364213788854 0.889377694279967 0.0165477272999909 ENSG00000132781 MUTYH
ENST00000492494 0.950173655319709 0.891285748587068 0.0162792962595498 ENSG00000132781 MUTYH
ENST00000483642 0.987334073287695 0.971357525102973 -0.00408966013591421 ENSG00000132781 MUTYH
ENST00000481139 0.956592381713398 0.904181998257914 0.0138921719754505 ENSG00000132781 MUTYH
ENST00000485484 0.991163020025637 0.979976358721821 -0.00308592670677501 ENSG00000132781 MUTYH
ENST00000476789 0.934635150561101 0.861449007125108 -0.0204464203323464 ENSG00000132781 MUTYH
ENST00000462387 0.869630579395519 0.742958786550834 -0.0390187749332299 ENSG00000132781 MUTYH
ENST00000474703 0.98884127031651 0.975144315999221 -0.00392839593459029 ENSG00000132781 MUTYH
ENST00000483127 0.889992695265942 0.778618493717999 0.0372213770810168 ENSG00000132781 MUTYH
ENST00000534453 0.679336870954375 0.469403186464065 0.100351898415609 ENSG00000132781 MUTYH
ENST00000372090 0.0497538911889627 0.0126684902527694 0.308942936061316 ENSG00000132773 TOE1
ENST00000477731 0.166343286749884 0.0590102133431648 0.266467398044495 ENSG00000132773 TOE1
ENST00000539779 0.050272612761403 0.012828122249865 0.319459966519195 ENSG00000132773 TOE1
ENST00000471337 0.106128198777045 0.032854492285652 0.295656057327347 ENSG00000132773 TOE1
ENST00000495703 0.0394724100650521 0.00957070379710965 0.333248150450831 ENSG00000132773 TOE1
ENST00000460057 0.115499855320876 0.0365745431241734 0.332207306903199 ENSG00000132773 TOE1
ENST00000372084 0.236712005243071 0.094967865780628 0.272590594009599 ENSG00000070759 TESK2
ENST00000372086 0.134872049998595 0.044777827803292 0.318663667146362 ENSG00000070759 TESK2
ENST00000341771 0.134872049998595 0.044777827803292 0.318663667146362 ENSG00000070759 TESK2
ENST00000486676 0.113179785620421 0.0356634346190505 0.332853876716154 ENSG00000070759 TESK2
ENST00000538496 0.151746293262206 0.0522826596567346 0.314356444509927 ENSG00000070759 TESK2
ENST00000493974 0.120989490400584 0.0388459886361958 0.37050969717634 ENSG00000070759 TESK2
ENST00000451835 0.0646980295584246 0.017519907726676 0.419686279854863 ENSG00000070759 TESK2
ENST00000415578 0.372465056690901 0.180926492681706 -0.234815463225696 ENSG00000236624 CCDC163P
ENST00000515561 0.372465056690901 0.180926492681706 -0.234815463225696 ENSG00000236624 CCDC163P
ENST00000502793 0.285203425467775 0.123687624079298 -0.275730579762584 ENSG00000236624 CCDC163P
ENST00000490551 0.348923856266511 0.164328756138328 -0.245808346622663 ENSG00000236624 CCDC163P
ENST00000432082 0.290223704251663 0.126771713707821 -0.273426392402609 ENSG00000236624 CCDC163P
ENST00000514299 0.290223704251663 0.126771713707821 -0.273426392402609 ENSG00000236624 CCDC163P
ENST00000486476 0.439309551944897 0.23175926073595 -0.214667317187217 ENSG00000236624 CCDC163P
ENST00000488405 0.70136364437974 0.496086601933655 -0.121723922499439 ENSG00000236624 CCDC163P
ENST00000401061 0.784422703396695 0.608125297226727 0.0478276766441888 ENSG00000132763 MMACHC
ENST00000477188 0.577766598224896 0.357193065168873 -0.145644771268972 ENSG00000132763 MMACHC
ENST00000262746 0.607284998863914 0.387322193786934 0.0472593942155524 ENSG00000117450 PRDX1
ENST00000319248 0.607489641560076 0.387536793690218 0.0472391236789719 ENSG00000117450 PRDX1
ENST00000372079 0.607405620884827 0.387427366442197 0.0472543041138522 ENSG00000117450 PRDX1
ENST00000447184 0.617726695705312 0.398613773596388 0.0469960367012213 ENSG00000117450 PRDX1
ENST00000424390 0.61696024876225 0.397705831871445 0.0470729353741155 ENSG00000117450 PRDX1
ENST00000483583 0.655157852167579 0.441094852039112 0.0451539321661623 ENSG00000117450 PRDX1
ENST00000372070 0.0100118469287525 0.00189917944801235 -0.165755483954263 ENSG00000117448 AKR1A1
ENST00000434299 0.00329441033392586 0.000532911732143206 -0.214957963487264 ENSG00000117448 AKR1A1
ENST00000496999 0.0444994726139491 0.0110680124674299 -0.174547373068781 ENSG00000117448 AKR1A1
ENST00000476957 0.0053266606553758 0.000920573141949779 -0.186609496212547 ENSG00000117448 AKR1A1
ENST00000481885 0.00603715946550314 0.00106158436497822 -0.213635580400009 ENSG00000117448 AKR1A1
ENST00000351829 0.0161818701614007 0.00332134446621764 -0.159815936289051 ENSG00000117448 AKR1A1
ENST00000471651 0.0512010749819615 0.013118840838454 -0.170708358242273 ENSG00000117448 AKR1A1
ENST00000497973 0.0896268603271266 0.0265059206553595 -0.138817660496677 ENSG00000117448 AKR1A1
ENST00000473038 0.126372911659625 0.0411294399083545 -0.151887926379894 ENSG00000117448 AKR1A1
ENST00000495913 0.168658099827735 0.0601485583806378 -0.142416850481477 ENSG00000117448 AKR1A1
ENST00000487654 0.686719036062588 0.478366847919889 -0.0593496496763396 ENSG00000117448 AKR1A1
ENST00000475919 0.869478995468021 0.74272179068074 -0.0339988811546411 ENSG00000117448 AKR1A1
ENST00000475985 0.848192788224937 0.707094530538203 -0.0480621729182786 ENSG00000117448 AKR1A1
ENST00000437901 0.750008658755249 0.559749148545424 0.0355388633679821 ENSG00000132780 NASP
ENST00000437362 0.747959497051189 0.55686220765582 0.0357961844276514 ENSG00000132780 NASP
ENST00000464190 0.846313707728483 0.703966260126347 0.0291975317038343 ENSG00000132780 NASP
ENST00000528084 0.771233882706285 0.589547840369123 0.0454422854112448 ENSG00000132780 NASP
ENST00000527359 0.610661419820313 0.391029340084384 0.0531448228677756 ENSG00000132780 NASP
ENST00000525515 0.805241122696309 0.63887964795604 0.0300198705819189 ENSG00000132780 NASP
ENST00000453748 0.680931183177697 0.471354242750595 0.0441483536710211 ENSG00000132780 NASP
ENST00000402363 0.444954453351895 0.236333556189896 0.0681347506302517 ENSG00000132780 NASP
ENST00000537798 0.444998808179031 0.236361496197239 0.0681362070982685 ENSG00000132780 NASP
ENST00000527470 0.771148649697516 0.58935520066137 0.0367379218731888 ENSG00000132780 NASP
ENST00000529333 0.759344209593322 0.572743031630479 0.0389326393152859 ENSG00000132780 NASP
ENST00000531532 0.352961661164355 0.167011740248855 0.12142286945226 ENSG00000132780 NASP
ENST00000530840 0.173763707795563 0.0625905968339271 0.224632703322242 ENSG00000132780 NASP
ENST00000528238 0.48387318394011 0.269317841968801 0.0650596736002091 ENSG00000132780 NASP
ENST00000534101 0.741487515187657 0.548359811039698 0.0410319777812664 ENSG00000132780 NASP
[truncated: 12,961,587 more chars]
