# Supplementary material for: High-throughput allele-specific expression across 250 environmental conditions
Source: Genome Res. 2016 Dec;26(12):1627–38. doi: 10.1101/gr.209759.116 (PMC5131815; doi:10.1101/gr.209759.116)
Supplement: Supplemental Material [file supp_gr.209759.116_Supplemental_Table_S6.tar.gz › DEG_results/DP9_DEG_stats_T18C1.txt]

t.id padj pval logFC ensg g.id
ENST00000541675 0.948397987225118 0.819791017083256 -0.0225336168594317 ENSG00000227232 WASH7P
ENST00000423562 0.943390574166819 0.804117756504641 -0.0241918386764395 ENSG00000227232 WASH7P
ENST00000438504 0.943390574166819 0.804117756504641 -0.0241918386764395 ENSG00000227232 WASH7P
ENST00000488147 0.94353423005425 0.804928395403276 -0.0240876438198782 ENSG00000227232 WASH7P
ENST00000538476 0.936404263311006 0.783583510546137 -0.0267971955320688 ENSG00000227232 WASH7P
ENST00000448958 0.633607556722511 0.248041866664157 -0.159550965682427 ENSG00000228463 AP006222.2
ENST00000424587 0.99166360080074 0.971605865103998 0.00453552356719609 ENSG00000228463 AP006222.2
ENST00000440200 0.775000504748692 0.435152127687819 0.112827802195103 ENSG00000230021 RP5-857K21.4
ENST00000416931 0.986680813862684 0.950928185490028 0.00991631123389985 ENSG00000225972 MTND1P23
ENST00000414273 0.806772444954734 0.487242165999821 0.113287823213322 ENSG00000237973 hsa-mir-6723
ENST00000467115 0.677979538848217 0.297969328993347 0.169367329994293 ENSG00000240409 MTATP8P1
ENST00000514057 0.279723650129886 0.039341700816047 0.328788909503285 ENSG00000248527 MTATP6P1
ENST00000416718 0.862853815656691 0.600904213423774 -0.0870263635060084 ENSG00000198744 RP5-857K21.11
ENST00000428504 0.884698173128157 0.650629297061382 0.0619025594829978 ENSG00000228327 RP11-206L10.2
ENST00000434264 0.390202248565817 0.0781437704025124 0.246997938699792 ENSG00000237491 RP11-206L10.9
ENST00000457084 0.301901707000848 0.0463935171714642 0.299287310265351 ENSG00000237491 RP11-206L10.9
ENST00000589899 0.373597241431535 0.0712220100919105 0.254474520012486 ENSG00000237491 RP11-206L10.9
ENST00000609830 0.457623230645718 0.112194401787094 0.22717891117611 ENSG00000237491 RP11-206L10.9
ENST00000429505 0.495477834132093 0.135876645505133 0.133150544266761 ENSG00000237491 RP11-206L10.9
ENST00000591440 0.666041076167837 0.283887386221236 0.0986170743423979 ENSG00000237491 RP11-206L10.9
ENST00000587530 0.666041076167837 0.283887386221236 0.0986170743423979 ENSG00000237491 RP11-206L10.9
ENST00000593022 0.599988400051121 0.216357466792433 0.112117664856788 ENSG00000237491 RP11-206L10.9
ENST00000589531 0.612373000929755 0.228289725608193 0.108849581392089 ENSG00000237491 RP11-206L10.9
ENST00000588951 0.527763906770544 0.157608299709423 0.126866724145413 ENSG00000237491 RP11-206L10.9
ENST00000585768 0.40475441143353 0.0843493327367523 0.162272483882791 ENSG00000237491 RP11-206L10.9
ENST00000585745 0.495879595139572 0.136133566050706 0.160139334128252 ENSG00000237491 RP11-206L10.9
ENST00000586928 0.5040149059494 0.141197635263377 0.242146783325121 ENSG00000237491 RP11-206L10.9
ENST00000590848 0.612185993497832 0.2281468040342 0.110990046013188 ENSG00000237491 RP11-206L10.9
ENST00000586288 0.61369365558661 0.229437294939363 0.108350129602836 ENSG00000237491 RP11-206L10.9
ENST00000447500 0.829330312034562 0.529970935681108 0.0842290859338227 ENSG00000230092 RP11-206L10.8
ENST00000590817 0.829330312034562 0.529970935681108 0.0842290859338227 ENSG00000230092 RP11-206L10.8
ENST00000412115 0.744266306673319 0.387113837100705 0.13632925987769 ENSG00000237491 RP11-206L10.9
ENST00000435300 0.8728583808129 0.624243690178156 0.0650584301631119 ENSG00000240453 RP11-206L10.10
ENST00000473798 0.930049261938298 0.766733252773988 0.0494997368928972 ENSG00000225880 LINC00115
ENST00000536430 0.930633516151661 0.768102849910355 0.0492047177614956 ENSG00000225880 LINC00115
ENST00000445118 0.560674674641827 0.183039634121143 0.115495835367958 ENSG00000228794 LINC01128
ENST00000610067 0.748352787727307 0.394634024043992 0.0819933338410537 ENSG00000228794 LINC01128
ENST00000441765 0.834028373574335 0.539766866391632 0.0757450585540893 ENSG00000228794 LINC01128
ENST00000609139 0.740271834045286 0.380780782558541 0.0845019225672073 ENSG00000228794 LINC01128
ENST00000449005 0.760859422725668 0.413083361458096 0.0774857175695248 ENSG00000228794 LINC01128
ENST00000416570 0.794903309966966 0.466492648426994 0.0690622938962193 ENSG00000228794 LINC01128
ENST00000448975 0.794903309966966 0.466492648426994 0.0690622938962193 ENSG00000228794 LINC01128
ENST00000609009 0.818324793054956 0.508748836749989 0.0650383446126987 ENSG00000228794 LINC01128
ENST00000608189 0.818324793054956 0.508748836749989 0.0650383446126987 ENSG00000228794 LINC01128
ENST00000415295 0.599104361994125 0.215462644986228 0.165575481385846 ENSG00000228794 LINC01128
ENST00000607769 0.0133721339324389 0.00030519190149457 -0.382770930345194 ENSG00000272438 RP11-54O7.16
ENST00000448179 0.0194275341716592 0.000519395105336694 -0.518122636044844 ENSG00000230699 RP11-54O7.1
ENST00000609207 0.00239238756880499 2.72982722346912e-05 -0.507892582529951 ENSG00000223764 RP11-54O7.3
ENST00000417705 0.0040042661707148 5.70843877353068e-05 -0.558175395268985 ENSG00000223764 RP11-54O7.3
ENST00000432961 0.329617887890913 0.0556922608615857 -0.311807353763038 ENSG00000223764 RP11-54O7.3
ENST00000420190 0.773871965187375 0.433314868752723 -0.101517644920158 ENSG00000187634 SAMD11
ENST00000437963 0.776552920740921 0.437838977843386 -0.104560601308256 ENSG00000187634 SAMD11
ENST00000342066 0.743274904316466 0.385690315713257 -0.0693968721033974 ENSG00000187634 SAMD11
ENST00000598827 0.887316994738206 0.65721852754703 -0.0647421337177646 ENSG00000268179 AL645608.1
ENST00000341065 0.699018982383908 0.324516605804586 -0.0740574584870044 ENSG00000187634 SAMD11
ENST00000455979 0.311954793935908 0.0496844092019188 -0.227432192180019 ENSG00000187634 SAMD11
ENST00000474461 0.371705220962491 0.0705596551051896 -0.272241920286236 ENSG00000187634 SAMD11
ENST00000464948 0.451496699207193 0.10874099874051 -0.274537876174189 ENSG00000187634 SAMD11
ENST00000483767 0.920911249423219 0.741353700572466 -0.0231756732223563 ENSG00000188976 NOC2L
ENST00000327044 0.870060281919624 0.617474060703297 0.0263977742867956 ENSG00000188976 NOC2L
ENST00000477976 0.862000138918254 0.59870690481356 0.0273924939901317 ENSG00000188976 NOC2L
ENST00000496938 0.927055855182447 0.758305162636702 0.0290125273401583 ENSG00000188976 NOC2L
ENST00000487214 0.834060649225709 0.539811603785013 0.0379371682039032 ENSG00000188976 NOC2L
ENST00000469563 0.923964338718249 0.750460960789789 -0.02568560948893 ENSG00000188976 NOC2L
ENST00000338591 0.86932571558219 0.615556117839402 -0.0442091313198831 ENSG00000187961 KLHL17
ENST00000463212 0.906871666350455 0.706622598165102 -0.0576192887951949 ENSG00000187961 KLHL17
ENST00000466300 0.984675956137029 0.943562654036387 0.00825311199788751 ENSG00000187961 KLHL17
ENST00000481067 0.941247548392655 0.797473218919707 0.0390857217303123 ENSG00000187961 KLHL17
ENST00000379410 0.745832760986697 0.390073013164501 0.116225235860208 ENSG00000187583 PLEKHN1
ENST00000379407 0.809084243813748 0.491248944589971 0.0991404192646373 ENSG00000187583 PLEKHN1
ENST00000379409 0.809084243813748 0.491248944589971 0.0991404192646373 ENSG00000187583 PLEKHN1
ENST00000491024 0.521073676628927 0.152649783713788 0.204353559955164 ENSG00000187583 PLEKHN1
ENST00000433179 0.239063273228534 0.0288428492976101 0.346808478743719 ENSG00000187642 C1orf170
ENST00000341290 0.239063273228534 0.0288428492976101 0.346808478743719 ENSG00000187642 C1orf170
ENST00000479361 0.216883947335674 0.0241550270280577 0.356624532735115 ENSG00000187642 C1orf170
ENST00000428771 0.509210092550733 0.144509793967416 -0.251260010348201 ENSG00000188290 HES4
ENST00000304952 0.50116097239839 0.13936208517674 -0.254770149324438 ENSG00000188290 HES4
ENST00000481869 0.50116097239839 0.13936208517674 -0.254770149324438 ENSG00000188290 HES4
ENST00000379389 0.854601809728497 0.583585939254391 -0.0523343400635665 ENSG00000187608 ISG15
ENST00000379370 0.518484643711072 0.150724952807277 -0.0624935539935806 ENSG00000188157 AGRN
ENST00000477585 0.929803069031614 0.765897233125789 -0.0278262240438873 ENSG00000188157 AGRN
ENST00000469403 0.94889930261577 0.821358158682721 -0.019054698630532 ENSG00000188157 AGRN
ENST00000479707 0.833029107336836 0.537632045522972 -0.0577232731931199 ENSG00000188157 AGRN
ENST00000466223 0.89973383142511 0.68734707047705 -0.0355205274470697 ENSG00000188157 AGRN
ENST00000478677 0.932884607524397 0.77422051779537 0.0309320454864713 ENSG00000188157 AGRN
ENST00000492947 0.748856647853269 0.395315715629089 -0.0747435091230997 ENSG00000188157 AGRN
ENST00000419249 0.147782537731257 0.0121886669599233 -0.147298921187042 ENSG00000188157 AGRN
ENST00000461111 0.534990870009738 0.162958218779354 -0.072083851676247 ENSG00000188157 AGRN
ENST00000418300 0.771792964748224 0.429843842577796 -0.0504800072336732 ENSG00000242590 RP11-54O7.14
ENST00000427998 0.229653706971126 0.0268136156591244 0.35932643420811 ENSG00000217801 RP11-465B22.3
ENST00000394517 0.24248487374742 0.0296056270369047 0.373038605186784 ENSG00000217801 RP11-465B22.3
ENST00000412397 0.212791585103914 0.0233175592167253 0.389130646881945 ENSG00000217801 RP11-465B22.3
ENST00000379339 0.953918064653794 0.837600959667779 0.0149002812090602 ENSG00000131591 C1orf159
ENST00000294576 0.953918064653794 0.83765912875556 0.0149085710788867 ENSG00000131591 C1orf159
ENST00000448924 0.953918064653794 0.83765912875556 0.0149085710788867 ENSG00000131591 C1orf159
ENST00000465822 0.963180871795602 0.865706024511102 -0.019241472145259 ENSG00000131591 C1orf159
ENST00000379325 0.953918064653794 0.837600959667779 0.0149002812090602 ENSG00000131591 C1orf159
ENST00000421241 0.953918064653794 0.837600959667779 0.0149002812090602 ENSG00000131591 C1orf159
ENST00000487177 0.897027654389156 0.679810195478778 -0.0533112649815199 ENSG00000131591 C1orf159
ENST00000467751 0.953918064653794 0.837600959667779 0.0149002812090602 ENSG00000131591 C1orf159
ENST00000477196 0.953918064653794 0.837600959667779 0.0149002812090602 ENSG00000131591 C1orf159
ENST00000464905 0.755764157332476 0.405146395715084 -0.125133075883049 ENSG00000131591 C1orf159
ENST00000379320 0.982371253028012 0.935061754301058 -0.0092481693245817 ENSG00000131591 C1orf159
ENST00000379319 0.856913723039017 0.588059101004687 0.0457206858056922 ENSG00000131591 C1orf159
ENST00000434641 0.858676887767799 0.591669457351372 0.0395475649178525 ENSG00000131591 C1orf159
ENST00000482816 0.836008841734713 0.544485296452935 0.045228465125826 ENSG00000131591 C1orf159
ENST00000437760 0.893593613252239 0.671395739073184 0.0321420589748958 ENSG00000131591 C1orf159
ENST00000462097 0.859651711996655 0.593205573425461 0.0411274521656362 ENSG00000131591 C1orf159
ENST00000473600 0.906871666350455 0.706457493218496 0.05426007276053 ENSG00000131591 C1orf159
ENST00000475119 0.882900640517564 0.646434849494128 0.0355548585449221 ENSG00000131591 C1orf159
ENST00000442117 0.785960814263764 0.452860911152675 0.111655938748098 ENSG00000131591 C1orf159
ENST00000427787 0.949938186757028 0.824010015426948 0.0371287830352238 ENSG00000131591 C1orf159
ENST00000472741 0.944536832667036 0.807871150559612 0.0195995163372181 ENSG00000131591 C1orf159
ENST00000480643 0.92286413607225 0.747426922616313 0.0261535808951318 ENSG00000131591 C1orf159
ENST00000360001 0.196815358514177 0.0201598102011703 -0.103081429636135 ENSG00000078808 SDF4
ENST00000465727 0.196915806342347 0.0201785088933516 -0.103079518152524 ENSG00000078808 SDF4
ENST00000263741 0.196915806342347 0.0201785088933516 -0.103079518152524 ENSG00000078808 SDF4
ENST00000494748 0.027513060690733 0.00085361237486178 -0.156566349801279 ENSG00000078808 SDF4
ENST00000478938 0.028452158886202 0.000898220621340188 -0.157355457964853 ENSG00000078808 SDF4
ENST00000403997 0.554343110813265 0.178190000335132 -0.0532474970955355 ENSG00000078808 SDF4
ENST00000545427 0.682729981554065 0.303979107914981 -0.0444647304587726 ENSG00000078808 SDF4
ENST00000459994 0.602435908688066 0.219414827536 -0.0605136606313472 ENSG00000078808 SDF4
ENST00000379198 0.580586518263163 0.199631569939407 -0.101073152537349 ENSG00000176022 B3GALT6
ENST00000450390 0.430129515579303 0.0965371185254049 0.0767232243162207 ENSG00000160087 UBE2J2
ENST00000347370 0.430308442219167 0.0966307463150152 0.0767163163845065 ENSG00000160087 UBE2J2
ENST00000349431 0.41520870783102 0.0890355125076831 0.0808786702107337 ENSG00000160087 UBE2J2
ENST00000348298 0.442090472460559 0.102722738566652 0.0790759590713698 ENSG00000160087 UBE2J2
ENST00000339385 0.401900207958357 0.083216832855044 0.0947502456919923 ENSG00000160087 UBE2J2
ENST00000400929 0.519951963934693 0.151972315213324 0.0733702771882166 ENSG00000160087 UBE2J2
ENST00000464036 0.512161029226966 0.14632811659089 0.0745512011476717 ENSG00000160087 UBE2J2
ENST00000360466 0.506151183177136 0.142686428781364 0.0764634340664965 ENSG00000160087 UBE2J2
ENST00000400930 0.520119924076004 0.152097593172463 0.0751534442877995 ENSG00000160087 UBE2J2
ENST00000467339 0.955404237870668 0.841627144189381 0.0174051058256945 ENSG00000160087 UBE2J2
ENST00000473215 0.552534736940997 0.176348605428463 0.0718308897139847 ENSG00000160087 UBE2J2
ENST00000435198 0.686832039307566 0.309309194669211 0.0544180103526087 ENSG00000160087 UBE2J2
ENST00000509720 0.634456304952934 0.249056866714558 0.0616974087546069 ENSG00000160087 UBE2J2
ENST00000491779 0.523345135338314 0.154332614115356 0.0759075282325335 ENSG00000160087 UBE2J2
ENST00000466752 0.472123006844527 0.120942536910917 0.0877004192738132 ENSG00000160087 UBE2J2
ENST00000503294 0.449625505422877 0.107542161894914 0.0922782001672413 ENSG00000160087 UBE2J2
ENST00000477894 0.461430354621075 0.114109174691346 0.0920721104530203 ENSG00000160087 UBE2J2
ENST00000471154 0.531898222749646 0.160632904727934 0.117122638245483 ENSG00000160087 UBE2J2
ENST00000422076 0.425621295159206 0.0941382290891735 0.0979892657687078 ENSG00000160087 UBE2J2
ENST00000502382 0.280513125772338 0.039618061367889 0.119651452605852 ENSG00000160087 UBE2J2
ENST00000461142 0.658842811607087 0.275049129466611 0.0740253678474532 ENSG00000160087 UBE2J2
ENST00000488418 0.936025365477858 0.782445935845792 0.0233779586062397 ENSG00000160087 UBE2J2
ENST00000379116 0.844079428829258 0.561348808168024 -0.0834328013066085 ENSG00000162572 SCNN1D
ENST00000379101 0.836008841734713 0.544330936813919 -0.0872612808851922 ENSG00000162572 SCNN1D
ENST00000338555 0.819658762229961 0.510950107956575 -0.095168603019879 ENSG00000162572 SCNN1D
ENST00000470022 0.713917725744322 0.343542390568307 -0.162180286836116 ENSG00000162572 SCNN1D
ENST00000325425 0.522820139599524 0.153992825271692 -0.21710163378077 ENSG00000162572 SCNN1D
ENST00000400928 0.507170369238143 0.143301811558996 -0.222553928998186 ENSG00000162572 SCNN1D
ENST00000354700 0.0419580343155841 0.00161739576225694 -0.184765672795503 ENSG00000131584 ACAP3
ENST00000353662 0.04289472192528 0.00167475356754606 -0.184962844845552 ENSG00000131584 ACAP3
ENST00000492936 0.0405092402581145 0.00153698095431599 -0.198897518493335 ENSG00000131584 ACAP3
ENST00000467278 0.00985699106982716 0.000198444825552702 -0.276442421551521 ENSG00000131584 ACAP3
ENST00000470659 0.444551813533071 0.104292829177118 -0.209586580318224 ENSG00000131584 ACAP3
ENST00000379037 0.762770528321738 0.41539633818537 -0.0949390029239816 ENSG00000131584 ACAP3
ENST00000476572 0.593672097958927 0.210836630270649 -0.126538209078748 ENSG00000131584 ACAP3
ENST00000493992 0.86282028646664 0.600813818274841 -0.0662258743156203 ENSG00000131584 ACAP3
ENST00000472541 0.240848497086859 0.0292330313355051 -0.138926349159135 ENSG00000131584 ACAP3
ENST00000354980 0.429628895231322 0.0962356146905369 -0.110729902622624 ENSG00000131584 ACAP3
ENST00000478065 0.883711233524016 0.648266050854073 -0.0406049568999308 ENSG00000131584 ACAP3
ENST00000479108 0.714457955711905 0.344361306267032 -0.0688293933107682 ENSG00000131584 ACAP3
ENST00000438966 0.566150231877836 0.187485375780298 -0.0963619090843909 ENSG00000131584 ACAP3
ENST00000379031 0.50975940559284 0.144926941232142 -0.143656292247476 ENSG00000169972 PUSL1
ENST00000470520 0.435997426664894 0.099313938708515 -0.170324959217369 ENSG00000169972 PUSL1
ENST00000463758 0.571829501500649 0.191792034521291 -0.158896218038392 ENSG00000169972 PUSL1
ENST00000467712 0.435033179060653 0.0987896145487212 -0.169811756615825 ENSG00000169972 PUSL1
ENST00000493657 0.591222558798325 0.208535401291295 -0.140971080864969 ENSG00000169972 PUSL1
ENST00000470030 0.375068350489518 0.0719509723138509 -0.115303790095733 ENSG00000127054 CPSF3L
ENST00000435064 0.679097913113406 0.299263593245629 -0.0462051586683672 ENSG00000127054 CPSF3L
ENST00000497304 0.93726309277176 0.786395556522042 -0.0285597820063065 ENSG00000127054 CPSF3L
ENST00000323275 0.675580926817969 0.295093835997454 -0.0465895854992239 ENSG00000127054 CPSF3L
ENST00000411962 0.675580926817969 0.295093835997454 -0.0465895854992239 ENSG00000127054 CPSF3L
ENST00000462432 0.565135905662486 0.186763549238422 -0.0766851576113474 ENSG00000127054 CPSF3L
ENST00000478641 0.594516573187634 0.211486924822083 -0.0809641007321962 ENSG00000127054 CPSF3L
ENST00000458452 0.679662789362004 0.299998844418318 -0.0461198732936256 ENSG00000127054 CPSF3L
ENST00000419704 0.679662789362004 0.299998844418318 -0.0461198732936256 ENSG00000127054 CPSF3L
ENST00000540437 0.679662789362004 0.299998844418318 -0.0461198732936256 ENSG00000127054 CPSF3L
ENST00000421495 0.679662789362004 0.299998844418318 -0.0461198732936256 ENSG00000127054 CPSF3L
ENST00000532772 0.701792463802651 0.328156488332339 -0.0434446550354324 ENSG00000127054 CPSF3L
ENST00000450926 0.691834924217661 0.31549438733796 -0.0445482499847741 ENSG00000127054 CPSF3L
ENST00000545578 0.691130710992384 0.314618990127851 -0.0445806594205817 ENSG00000127054 CPSF3L
ENST00000527098 0.691130710992384 0.314618990127851 -0.0445806594205817 ENSG00000127054 CPSF3L
ENST00000485710 0.684928993998072 0.306784722440702 -0.0812027141274737 ENSG00000127054 CPSF3L
ENST00000461514 0.70898986223617 0.33706436954738 -0.0772939718615023 ENSG00000127054 CPSF3L
ENST00000525164 0.698087896577218 0.323341553428937 -0.0793371042493236 ENSG00000127054 CPSF3L
ENST00000528879 0.717308186986295 0.348486483531125 -0.0413405011067213 ENSG00000127054 CPSF3L
ENST00000525769 0.660220181953816 0.277030249314382 -0.0879392553658341 ENSG00000127054 CPSF3L
ENST00000531377 0.667569034840078 0.285742841128914 -0.0548427482331445 ENSG00000127054 CPSF3L
ENST00000527383 0.296378599321901 0.0445274066456813 -0.144443811449355 ENSG00000127054 CPSF3L
ENST00000531292 0.40025036051976 0.082450838498578 -0.15824293271711 ENSG00000127054 CPSF3L
ENST00000467408 0.365766539776027 0.0683045386215954 -0.139956426469149 ENSG00000127054 CPSF3L
ENST00000434694 0.821597771555088 0.514299502764776 -0.0316369051937784 ENSG00000127054 CPSF3L
ENST00000531020 0.882654061512755 0.645710257006989 -0.04657273476729 ENSG00000127054 CPSF3L
ENST00000533916 0.478624241670409 0.125186063804114 -0.137989815407007 ENSG00000127054 CPSF3L
ENST00000488042 0.897941139465194 0.682274200318307 -0.0204221346604714 ENSG00000127054 CPSF3L
ENST00000526797 0.876564440038718 0.633411614684326 -0.0241824607518164 ENSG00000127054 CPSF3L
ENST00000526332 0.876560457763558 0.63335458937637 -0.024192357814885 ENSG00000127054 CPSF3L
ENST00000430786 0.887220262962347 0.656851550248951 -0.0224829234380682 ENSG00000127054 CPSF3L
ENST00000527719 0.872559460307636 0.623014495932446 -0.0248864516072867 ENSG00000127054 CPSF3L
ENST00000530031 0.867986776937745 0.612628754100105 -0.0256208298173193 ENSG00000127054 CPSF3L
ENST00000526113 0.903354357117679 0.696308489493676 -0.0198828121237542 ENSG00000127054 CPSF3L
ENST00000526904 0.918843384127619 0.736403575432612 -0.0172576704903638 ENSG00000127054 CPSF3L
ENST00000525603 0.951185948389703 0.827761230140868 -0.0121073842151287 ENSG00000127054 CPSF3L
ENST00000444968 0.991563870079063 0.970809111302822 -0.00365748524884502 ENSG00000240731 RP5-890O3.9
ENST00000429572 0.944695240666372 0.808289431199485 0.0179654299462933 ENSG00000127054 CPSF3L
ENST00000498173 0.944695240666372 0.808289431199485 0.0179654299462933 ENSG00000127054 CPSF3L
ENST00000496353 0.936286003375583 0.783163383880262 0.0203967639565857 ENSG00000127054 CPSF3L
ENST00000493534 0.970318657824351 0.889969122195222 0.0109732021018137 ENSG00000127054 CPSF3L
ENST00000534345 0.8657204624846 0.607878539948001 0.0419428779285369 ENSG00000127054 CPSF3L
ENST00000532952 0.776477879475637 0.437752461917835 0.0639879707213515 ENSG00000127054 CPSF3L
ENST00000490853 0.868867190141629 0.614479735979584 0.0421093842602772 ENSG00000127054 CPSF3L
ENST00000531019 0.868867190141629 0.614479735979584 0.0421093842602772 ENSG00000127054 CPSF3L
ENST00000498476 0.865869544484173 0.60807592265392 0.0431298110256996 ENSG00000127054 CPSF3L
ENST00000470679 0.919693956610771 0.73833663636805 0.0296635603378345 ENSG00000127054 CPSF3L
ENST00000525285 0.925711878564513 0.754746887082153 0.0299644142248712 ENSG00000127054 CPSF3L
ENST00000530233 0.832135875430877 0.536042633503058 0.0777500592422655 ENSG00000127054 CPSF3L
ENST00000464957 0.887989032621219 0.658556786217125 -0.0527563364528178 ENSG00000224051 GLTPD1
ENST00000343938 0.677722432840618 0.297655005793853 -0.0998251461476058 ENSG00000224051 GLTPD1
ENST00000488011 0.93132205506796 0.770128040371956 0.0422411932864757 ENSG00000224051 GLTPD1
ENST00000378891 0.982367956442245 0.934961735650079 0.00475967166384483 ENSG00000107404 DVL1
ENST00000378888 0.982978379540441 0.937967929333281 0.00447311255223043 ENSG00000107404 DVL1
ENST00000472445 0.908508757046028 0.71107317254093 0.0344316509423138 ENSG00000107404 DVL1
ENST00000474033 0.0380628678383766 0.00140157184071101 -0.143590066875289 ENSG00000162576 MXRA8
ENST00000309212 0.00109050431027009 8.9792539406395e-06 -0.201951975630272 ENSG00000162576 MXRA8
ENST00000477278 0.00099346330123347 7.85775799224594e-06 -0.201029937458458 ENSG00000162576 MXRA8
ENST00000342753 0.00110888906271127 9.20640759304167e-06 -0.201791633457464 ENSG00000162576 MXRA8
ENST00000445648 0.00110999168743753 9.22729751407829e-06 -0.20178964724129 ENSG00000162576 MXRA8
ENST00000473097 0.0966255363357916 0.00593070573994554 -0.128020883136619 ENSG00000162576 MXRA8
ENST00000478517 0.0848856236134181 0.0047744764594863 -0.137186148538992 ENSG00000162576 MXRA8
ENST00000476718 0.0958820211587522 0.00585570319269766 -0.131686218094496 ENSG00000162576 MXRA8
ENST00000464351 0.459136251532961 0.112997326463997 -0.146137917546874 ENSG00000162576 MXRA8
ENST00000460473 0.12719999388452 0.00943067219233515 -0.265412864155938 ENSG00000162576 MXRA8
ENST00000338370 0.516782489847644 0.149523724630358 -0.0842207222499336 ENSG00000175756 AURKAIP1
ENST00000338338 0.484216829262683 0.128955929919707 -0.088894929423595 ENSG00000175756 AURKAIP1
ENST00000321751 0.504184919279561 0.141382796497527 -0.0862919085391715 ENSG00000175756 AURKAIP1
ENST00000378853 0.495799859086362 0.136096690766247 -0.0875228498630216 ENSG00000175756 AURKAIP1
ENST00000489799 0.780566532463077 0.444144523822851 -0.048709353658919 ENSG00000175756 AURKAIP1
ENST00000496905 0.803545150568258 0.481433876074823 -0.0446265689698877 ENSG00000175756 AURKAIP1
ENST00000480479 0.218929053135798 0.024614965808912 -0.10508592333323 ENSG00000221978 CCNL2
ENST00000482621 0.0822232849110808 0.00454677383313549 -0.117551792644215 ENSG00000221978 CCNL2
ENST00000408952 0.0822232849110808 0.00454677383313549 -0.117551792644215 ENSG00000221978 CCNL2
ENST00000463260 0.324350071213293 0.0539738465716625 -0.11555829848218 ENSG00000221978 CCNL2
ENST00000400809 0.0570863266882093 0.00259404564128831 -0.12622657135245 ENSG00000221978 CCNL2
ENST00000496007 0.0570925528954293 0.00259808676728013 -0.126225267949786 ENSG00000221978 CCNL2
ENST00000482365 0.192744755721934 0.0194317006345163 -0.105436539349748 ENSG00000221978 CCNL2
ENST00000481223 0.0494471048262774 0.0020661561973961 -0.128551187319568 ENSG00000221978 CCNL2
ENST00000418865 0.0994592274992852 0.0062219891710849 -0.120707899033129 ENSG00000221978 CCNL2
ENST00000505849 0.373848444529518 0.07136677081475 -0.0838493443109679 ENSG00000221978 CCNL2
ENST00000488340 0.091288042213759 0.00539346049961624 -0.122658476228999 ENSG00000221978 CCNL2
ENST00000492998 0.391675889366039 0.0787780651274997 -0.113491090522422 ENSG00000221978 CCNL2
ENST00000469113 0.180287676691988 0.0172487915150712 -0.116483951947263 ENSG00000221978 CCNL2
ENST00000480646 0.387191478901107 0.0769521360757716 -0.132294441831026 ENSG00000221978 CCNL2
ENST00000471930 0.197194336805013 0.0202289471281504 -0.120212304221963 ENSG00000221978 CCNL2
ENST00000408918 0.115890166920868 0.00799578171096209 -0.150738440990926 ENSG00000221978 CCNL2
ENST00000473872 0.516118384830645 0.148992193718061 -0.107272010972963 ENSG00000221978 CCNL2
ENST00000425598 0.274933338322251 0.0380478992600061 -0.145874745817857 ENSG00000221978 CCNL2
ENST00000463895 0.388084202990403 0.0773004511652675 -0.147300716461359 ENSG00000221978 CCNL2
ENST00000497013 0.31097511811989 0.0493807402605722 -0.159921815766048 ENSG00000221978 CCNL2
ENST00000448629 0.824354077196031 0.520631263105791 0.0822589055125579 ENSG00000224870 RP4-758J18.2
ENST00000444362 0.98691984850889 0.951893993539388 0.00477026763746988 ENSG00000224870 RP4-758J18.2
ENST00000418833 0.97237455151012 0.897423503670859 -0.0102940098911116 ENSG00000224870 RP4-758J18.2
ENST00000576232 0.901285516409311 0.691812838386185 0.0569875630077243 ENSG00000224870 RP4-758J18.2
ENST00000570344 0.861001727721897 0.59621106185278 0.0774194599032272 ENSG00000224870 RP4-758J18.2
ENST00000447725 0.973600408599961 0.90120311788683 -0.0103837235945204 ENSG00000224870 RP4-758J18.2
ENST00000572242 0.929959981464252 0.766375989508029 -0.0232524560319612 ENSG00000224870 RP4-758J18.2
ENST00000453521 0.966455717403867 0.875616867406911 -0.0124761124947873 ENSG00000224870 RP4-758J18.2
ENST00000344843 0.236374274849388 0.0282466854631048 -0.114741394259502 ENSG00000242485 MRPL20
ENST00000493287 0.275063777338665 0.0380754522788845 -0.130520595827945 ENSG00000242485 MRPL20
ENST00000487659 0.245892816755094 0.0304185606195275 -0.113303068053459 ENSG00000242485 MRPL20
ENST00000492508 0.328969916615605 0.055489256817518 -0.105414121525678 ENSG00000242485 MRPL20
ENST00000482352 0.27735695555442 0.038674569783006 -0.113360951518982 ENSG00000242485 MRPL20
ENST00000477686 0.525112234749283 0.155557911813578 -0.0823187045828647 ENSG00000242485 MRPL20
ENST00000607307 0.467355804816168 0.117893820060951 0.251174397807006 ENSG00000272455 RP4-758J18.13
ENST00000495558 0.504140236835334 0.141332456216149 -0.240086000645024 ENSG00000179403 VWA1
ENST00000338660 0.440803529621761 0.101937533724059 -0.19329026937564 ENSG00000179403 VWA1
ENST00000404702 0.437485401103501 0.100071399030978 -0.192862488767567 ENSG00000179403 VWA1
ENST00000476993 0.424795552720049 0.0937614331653718 -0.196507935917446 ENSG00000179403 VWA1
ENST00000471398 0.293324990478124 0.0436454203508166 -0.346174985255541 ENSG00000179403 VWA1
ENST00000378741 0.876834998044412 0.634084829719701 -0.0328108758788072 ENSG00000160072 ATAD3B
ENST00000308647 0.74962861034328 0.39662922190242 -0.0561422740048126 ENSG00000160072 ATAD3B
ENST00000472194 0.673764599556587 0.293250898441217 -0.0745566584652087 ENSG00000160072 ATAD3B
ENST00000378736 0.635568315054517 0.250333851465819 -0.127834533712197 ENSG00000160072 ATAD3B
ENST00000485748 0.705460866721898 0.332740115826464 -0.0820442874848661 ENSG00000160072 ATAD3B
ENST00000474481 0.762715330293403 0.415301161743768 -0.0693919795276848 ENSG00000160072 ATAD3B
ENST00000378756 0.977184084329844 0.914490540889663 -0.00632549702874652 ENSG00000197785 ATAD3A
ENST00000378755 0.979658952869877 0.92346352759461 -0.00566502173797284 ENSG00000197785 ATAD3A
ENST00000339113 0.961404308342304 0.860037024275019 0.0107966459484212 ENSG00000197785 ATAD3A
ENST00000536055 0.961404308342304 0.860037024275019 0.0107966459484212 ENSG00000197785 ATAD3A
ENST00000439513 0.923904434241135 0.750299419054821 -0.0504722503197473 ENSG00000197785 ATAD3A
ENST00000429957 0.898344902090068 0.68333961248532 0.037035256469328 ENSG00000197785 ATAD3A
ENST00000400830 0.935076066565255 0.780259227385261 -0.0222957769071712 ENSG00000197785 ATAD3A
ENST00000378733 0.905001931072375 0.701529460179104 -0.0615736309216169 ENSG00000205090 TMEM240
ENST00000425828 0.906105122655979 0.704235628758973 -0.0607095060144515 ENSG00000205090 TMEM240
ENST00000291386 0.86882963020795 0.614387142792604 -0.0229400765413451 ENSG00000160075 SSU72
ENST00000378726 0.794455252691368 0.465883624800563 -0.0385975133582718 ENSG00000160075 SSU72
ENST00000378725 0.806772444954734 0.487338282007275 0.0382650923138069 ENSG00000160075 SSU72
ENST00000359060 0.936419659260125 0.783799518261236 -0.0205913054172581 ENSG00000160075 SSU72
ENST00000539195 0.791015003811771 0.460751459918342 0.0879249432777575 ENSG00000215791 AL645728.2
ENST00000422725 0.664478645634445 0.282014450701692 -0.154647180033271 ENSG00000228594 C1orf233
ENST00000607222 0.781546043961979 0.445851370850798 0.117134441639409 ENSG00000272106 RP11-345P4.9
ENST00000520777 0.803603487257273 0.481805164049112 -0.0590890306236714 ENSG00000197530 MIB2
ENST00000378710 0.803800683329436 0.482093654004973 -0.059090488654758 ENSG00000197530 MIB2
ENST00000360522 0.803800683329436 0.482093654004973 -0.059090488654758 ENSG00000197530 MIB2
ENST00000357210 0.803800683329436 0.482093654004973 -0.059090488654758 ENSG00000197530 MIB2
ENST00000355826 0.803860592894827 0.482137834486285 -0.0590849854030363 ENSG00000197530 MIB2
ENST00000518681 0.801486331100028 0.477563425751989 -0.0596942559436141 ENSG00000197530 MIB2
ENST00000505820 0.800645271322429 0.475543354175418 -0.0598821831426418 ENSG00000197530 MIB2
ENST00000479659 0.794065342772945 0.465309064920736 -0.0612622564320432 ENSG00000197530 MIB2
ENST00000489635 0.797743574811322 0.470810098668275 -0.0605552155229194 ENSG00000197530 MIB2
ENST00000511502 0.797743574811322 0.470810098668275 -0.0605552155229194 ENSG00000197530 MIB2
ENST00000477990 0.859653121547912 0.593213888846759 0.0556781615627708 ENSG00000197530 MIB2
ENST00000514363 0.844033412430471 0.561182189681831 -0.0507921354062046 ENSG00000197530 MIB2
ENST00000487053 0.794968177058368 0.466693681906655 -0.0611491135382646 ENSG00000197530 MIB2
ENST00000502470 0.924320031843791 0.751272843361898 -0.0277076807862307 ENSG00000197530 MIB2
ENST00000378712 0.791926495179397 0.462008784190189 -0.0618296166193376 ENSG00000197530 MIB2
ENST00000507082 0.986618949919114 0.950621132859103 0.00705861847466491 ENSG00000197530 MIB2
ENST00000463492 0.991558806979469 0.970707437319595 0.00455623038802984 ENSG00000197530 MIB2
ENST00000510793 0.997968549443985 0.993213218257727 -0.000753625209338312 ENSG00000197530 MIB2
ENST00000504599 0.849841565732256 0.573238932074782 -0.0475466438072254 ENSG00000197530 MIB2
ENST00000507229 0.856964755512129 0.588261385954233 -0.0448997584679477 ENSG00000197530 MIB2
ENST00000503789 0.940580440990093 0.795478383806902 -0.0242662468282398 ENSG00000197530 MIB2
ENST00000378708 0.801245839286672 0.476881997554256 -0.0604548121857206 ENSG00000197530 MIB2
ENST00000506488 0.801245839286672 0.476890099250958 -0.0607843038964949 ENSG00000197530 MIB2
ENST00000512004 0.908496946998077 0.710901885909472 -0.0499245951505253 ENSG00000197530 MIB2
ENST00000508455 0.59405632816436 0.211155543579975 -0.19263378954435 ENSG00000197530 MIB2
ENST00000514234 0.777851413999822 0.439850390180659 -0.074072180260054 ENSG00000197530 MIB2
ENST00000467597 0.498521084672947 0.137581151120533 -0.188873837783739 ENSG00000197530 MIB2
ENST00000508148 0.536635019617729 0.164150940874017 -0.19119500853626 ENSG00000197530 MIB2
ENST00000486072 0.849472099521815 0.572401183036395 -0.065258052980902 ENSG00000197530 MIB2
ENST00000505370 0.907827424192494 0.709241444972393 -0.0441953609808339 ENSG00000197530 MIB2
ENST00000473511 0.950866823712275 0.826919855832411 -0.024912292416122 ENSG00000197530 MIB2
ENST00000464570 0.953017436648622 0.833255487520004 -0.0243050124462574 ENSG00000197530 MIB2
ENST00000483015 0.932232315179217 0.772470671474203 -0.0372154792144191 ENSG00000197530 MIB2
ENST00000511910 0.923856026609236 0.750156448772864 -0.0480375857037834 ENSG00000197530 MIB2
ENST00000513088 0.993102242248953 0.976066924151807 -0.00211827931987632 ENSG00000248333 CDK11B
ENST00000341832 0.947138986817326 0.815740896500119 0.0151631719144586 ENSG00000248333 CDK11B
ENST00000317673 0.953356343920528 0.835402255173109 -0.0132912901810273 ENSG00000248333 CDK11B
ENST00000340677 0.953356343920528 0.835402255173109 -0.0132912901810273 ENSG00000248333 CDK11B
ENST00000407249 0.953356343920528 0.835402255173109 -0.0132912901810273 ENSG00000248333 CDK11B
ENST00000341028 0.609446927963939 0.225621544269379 -0.174888521778897 ENSG00000248333 CDK11B
ENST00000607013 0.713768740086075 0.343395466883179 -0.119040025319801 ENSG00000272004 RP11-345P4.10
ENST00000378662 0.441031069925184 0.102102977742919 -0.106812121811331 ENSG00000189339 SLC35E2B
ENST00000234800 0.441911225246436 0.102570953037453 -0.10677116253988 ENSG00000189339 SLC35E2B
ENST00000480991 0.359446667073988 0.0658716911558609 -0.145624167503003 ENSG00000189339 SLC35E2B
ENST00000481276 0.994673457364036 0.98202285921742 0.00193643899394299 ENSG00000189339 SLC35E2B
ENST00000596308 0.948182216055944 0.819218258745815 -0.0375870568329686 ENSG00000269737 RP11-345P4.7
ENST00000356200 0.806327230872374 0.486417652389763 -0.0451193798962705 ENSG00000008128 CDK11A
ENST00000598846 0.280842898952068 0.0397256058041758 -0.114755425808463 ENSG00000268575 RP1-283E3.8
ENST00000463652 0.311014133597304 0.0493983157312994 -0.317461931902832 ENSG00000008128 CDK11A
ENST00000358779 0.786344303960636 0.453356651014995 -0.0480430247554763 ENSG00000008128 CDK11A
ENST00000460465 0.786344303960636 0.453356651014995 -0.0480430247554763 ENSG00000008128 CDK11A
ENST00000404249 0.786344303960636 0.453356651014995 -0.0480430247554763 ENSG00000008128 CDK11A
ENST00000378633 0.786344303960636 0.453356651014995 -0.0480430247554763 ENSG00000008128 CDK11A
ENST00000357760 0.786344303960636 0.453356651014995 -0.0480430247554763 ENSG00000008128 CDK11A
ENST00000509982 0.806327230872374 0.486417652389763 -0.0451193798962705 ENSG00000008128 CDK11A
ENST00000378638 0.806327230872374 0.486417652389763 -0.0451193798962705 ENSG00000008128 CDK11A
ENST00000356937 0.915368795308886 0.727345440122204 -0.0241730195146372 ENSG00000008128 CDK11A
ENST00000478901 0.226656893427905 0.0261341476627223 -0.364518801437939 ENSG00000008128 CDK11A
ENST00000468397 0.420697377985442 0.0917674529327084 -0.267343228898042 ENSG00000008128 CDK11A
ENST00000491311 0.60239287136041 0.218728842814013 -0.187830349526412 ENSG00000008128 CDK11A
ENST00000495016 0.74086734279459 0.381616185439096 -0.147222339444711 ENSG00000008128 CDK11A
ENST00000468800 0.871745510080356 0.620888313970109 -0.0554619018112935 ENSG00000008128 CDK11A
ENST00000464748 0.962712185143027 0.864027035772229 -0.028937642528412 ENSG00000008128 CDK11A
ENST00000489300 0.986396189990819 0.950108268655859 -0.00956312311485937 ENSG00000008128 CDK11A
ENST00000492390 0.953300036805098 0.834251735717944 -0.0231905557674124 ENSG00000008128 CDK11A
ENST00000474916 0.87106031450187 0.619355592035943 -0.0568068424196007 ENSG00000008128 CDK11A
ENST00000378635 0.903380802454759 0.696407857489788 -0.0264845531639373 ENSG00000008128 CDK11A
ENST00000479362 0.906770293989791 0.706172536636994 -0.0314398235716643 ENSG00000008128 CDK11A
ENST00000498810 0.971886252833475 0.895905227805791 0.0136841638430361 ENSG00000008128 CDK11A
ENST00000487462 0.939492705297642 0.792439928662329 -0.0280630686564761 ENSG00000008128 CDK11A
ENST00000401096 0.891232281383798 0.665643749019694 -0.045398978790074 ENSG00000008128 CDK11A
ENST00000577672 0.282849226079306 0.0403128096208353 -0.193187577956337 ENSG00000227775 RP1-283E3.4
ENST00000417099 0.347384215164894 0.0616345497963287 -0.195289881598132 ENSG00000227775 RP1-283E3.4
ENST00000355439 0.374143965447411 0.0715355783754941 -0.154113053122219 ENSG00000215790 SLC35E2
ENST00000400924 0.365466456876652 0.0681532232161543 -0.15554472944086 ENSG00000215790 SLC35E2
ENST00000246421 0.806556913975186 0.486765623009445 -0.0695831508110338 ENSG00000215790 SLC35E2
ENST00000475229 0.654820104270713 0.270824401281084 -0.137439758261304 ENSG00000215790 SLC35E2
ENST00000424604 0.543295934977704 0.168833152827849 -0.16471193364743 ENSG00000227775 RP1-283E3.4
ENST00000418950 0.971886252833475 0.895386630509805 -0.0206570399481157 ENSG00000227775 RP1-283E3.4
ENST00000341426 0.267949517651474 0.0362667354832822 -0.110347658976255 ENSG00000008130 NADK
ENST00000341991 0.267949517651474 0.0362667354832822 -0.110347658976255 ENSG00000008130 NADK
ENST00000378625 0.251991740382152 0.0320433106103659 -0.112121803799866 ENSG00000008130 NADK
ENST00000344463 0.268245204894486 0.036329668749152 -0.110342899073608 ENSG00000008130 NADK
ENST00000342348 0.418025200683108 0.0905209447381362 -0.110768082531271 ENSG00000008130 NADK
ENST00000498806 0.623103706412063 0.238263731198461 -0.131225364216792 ENSG00000008130 NADK
ENST00000469045 0.459602687554267 0.113231391772262 -0.122687368414477 ENSG00000008130 NADK
ENST00000480499 0.400897005970579 0.0827045247072357 -0.158359388428357 ENSG00000008130 NADK
ENST00000497747 0.806859647944163 0.487650719166034 -0.0767468062874986 ENSG00000008130 NADK
ENST00000477235 0.4320502615998 0.097473786543972 -0.137192897399751 ENSG00000008130 NADK
ENST00000489538 0.361840952415586 0.0667060711166825 -0.156689810876972 ENSG00000008130 NADK
ENST00000497615 0.807670406757814 0.48847933795687 -0.0762889478498816 ENSG00000008130 NADK
ENST00000497186 0.579518455834327 0.198915638395237 -0.106617517826823 ENSG00000008130 NADK
ENST00000400922 0.730208158193522 0.366058260697727 -0.0778820217920607 ENSG00000008130 NADK
ENST00000492845 0.410371613679493 0.0867641003894606 -0.109056324316062 ENSG00000008130 NADK
ENST00000492768 0.580916087894018 0.199999527878915 -0.0865410703009906 ENSG00000008130 NADK
ENST00000460602 0.60239287136041 0.219194353347697 -0.0848375442641832 ENSG00000008130 NADK
ENST00000464373 0.270571644642683 0.0369154290212462 -0.16431356479348 ENSG00000008130 NADK
ENST00000378609 0.537763608597359 0.1649876665147 0.0368582484020132 ENSG00000078369 GNB1
ENST00000461893 0.750933908071816 0.398378472463785 -0.0331564599733526 ENSG00000078369 GNB1
ENST00000471354 0.960731003472224 0.857703220012102 0.00636056984713077 ENSG00000078369 GNB1
ENST00000439272 0.0299674113665602 0.000973188964472874 0.13579306793798 ENSG00000078369 GNB1
ENST00000434686 0.0321709209144222 0.00108968806064261 0.138473200278389 ENSG00000078369 GNB1
ENST00000437146 0.733125557900333 0.370386626982677 0.05059281702407 ENSG00000078369 GNB1
ENST00000472614 0.0111484855290773 0.000237777222858048 0.218121918516686 ENSG00000078369 GNB1
ENST00000607589 0.873233052053848 0.625088909522314 0.0390124757843521 ENSG00000078369 GNB1
ENST00000378567 0.879460968062082 0.639289822033606 -0.0485521097278845 ENSG00000067606 PRKCZ
ENST00000400921 0.87536020768174 0.630358275090119 -0.0499377942893458 ENSG00000067606 PRKCZ
ENST00000461106 0.890027656799564 0.662657959585479 -0.0477891170356433 ENSG00000067606 PRKCZ
ENST00000400920 0.876411055172366 0.632642279417788 -0.0496748930034009 ENSG00000067606 PRKCZ
ENST00000479263 0.814717616216953 0.50224473305767 -0.0708352100401835 ENSG00000067606 PRKCZ
ENST00000478770 0.824402096499996 0.520773011502615 -0.0726327441480294 ENSG00000067606 PRKCZ
ENST00000505322 0.660774097682707 0.277661984631054 -0.117805434710074 ENSG00000067606 PRKCZ
ENST00000469733 0.963066152465968 0.865056029679125 0.00975522040670202 ENSG00000162585 C1orf86
ENST00000414253 0.941303593463119 0.797899016115195 0.0153019671691976 ENSG00000162585 C1orf86
ENST00000428120 0.941303593463119 0.797899016115195 0.0153019671691976 ENSG00000162585 C1orf86
ENST00000400919 0.941303593463119 0.797899016115195 0.0153019671691976 ENSG00000162585 C1orf86
ENST00000400918 0.822534638303409 0.516895309923198 0.0401434599803955 ENSG00000162585 C1orf86
ENST00000497675 0.96059866793744 0.857187027959593 0.0126377045992143 ENSG00000162585 C1orf86
ENST00000378543 0.93448527100781 0.778586526595407 0.0194854680555391 ENSG00000162585 C1orf86
ENST00000378546 0.93448527100781 0.778586526595407 0.0194854680555391 ENSG00000162585 C1orf86
ENST00000401813 0.941580807819581 0.798729145991766 0.0174191732254878 ENSG00000162585 C1orf86
ENST00000487186 0.978407790173295 0.919154448748072 0.00645256990981179 ENSG00000162585 C1orf86
ENST00000378545 0.935096863554071 0.780489389816585 0.0196495576917107 ENSG00000162585 C1orf86
ENST00000476803 0.994305042706088 0.980703566479384 0.0016928707951016 ENSG00000162585 C1orf86
ENST00000440825 0.944536832667036 0.807920812939653 0.0168049102108314 ENSG00000162585 C1orf86
ENST00000597060 0.984611595563325 0.9433348608973 -0.00871838401240537 ENSG00000269554 AL590822.2
ENST00000420515 0.95800695650238 0.848862106173746 0.0140699511139542 ENSG00000162585 C1orf86
ENST00000514625 0.942748128081346 0.802174355081996 -0.0381717724955115 ENSG00000162585 C1orf86
ENST00000378536 0.972486214139223 0.897827182811584 0.00564564570203576 ENSG00000157933 SKI
ENST00000508416 0.507710252088585 0.143617070654913 0.10359377870106 ENSG00000157933 SKI
ENST00000478223 0.554804313755449 0.178499372933816 0.0999517348805248 ENSG00000157933 SKI
ENST00000507179 0.883711233524016 0.648393873159473 -0.0457662304211675 ENSG00000157933 SKI
ENST00000378531 0.598217128988814 0.214801210065614 -0.101030233880813 ENSG00000116151 MORN1
ENST00000606372 0.570906286025928 0.19085313023688 -0.106525566750289 ENSG00000116151 MORN1
ENST00000378529 0.717653423089794 0.34903934562126 -0.0779351430596485 ENSG00000116151 MORN1
ENST00000607342 0.680719170356917 0.30134215197171 -0.11946601551181 ENSG00000116151 MORN1
ENST00000469374 0.69424238131154 0.318776355494368 -0.106442693682254 ENSG00000116151 MORN1
ENST00000419785 0.655343142582112 0.271406940945858 -0.133442868429115 ENSG00000116151 MORN1
ENST00000378525 0.917863088028278 0.733287944150146 -0.0383433292967784 ENSG00000116151 MORN1
ENST00000449373 0.886943689180354 0.655939964413983 -0.0563889751738595 ENSG00000116151 MORN1
ENST00000317490 0.92995930977165 0.766327252715332 -0.0430615124876586 ENSG00000178642 AL513477.1
ENST00000607031 0.895411728131768 0.675424510997621 0.0618911228995642 ENSG00000116151 MORN1
ENST00000475812 0.929225033732247 0.764039086440196 0.0476021453309349 ENSG00000116151 MORN1
ENST00000494279 0.939592768816366 0.792706895971901 0.0394395725210588 ENSG00000116151 MORN1
ENST00000378518 0.689660212235274 0.312775559503259 -0.0389580361538725 ENSG00000157916 RER1
ENST00000605895 0.315844324273778 0.0508804096160876 -0.0710389282525658 ENSG00000157916 RER1
ENST00000378513 0.444287696780016 0.104160973556037 -0.0620757199719589 ENSG00000157916 RER1
ENST00000306256 0.664282490346028 0.281794650339899 -0.0415963555356466 ENSG00000157916 RER1
ENST00000493207 0.954847084511371 0.840093200878956 -0.00953459309218459 ENSG00000157916 RER1
ENST00000378512 0.442884742828729 0.10326460595228 -0.0622588739900989 ENSG00000157916 RER1
ENST00000443438 0.628259024809739 0.242752301829499 -0.0448606468924077 ENSG00000157916 RER1
ENST00000488353 0.585623420443339 0.20370592129197 -0.0501376678268644 ENSG00000157916 RER1
ENST00000462129 0.313388106191755 0.0501072983967837 -0.11007106016525 ENSG00000157916 RER1
ENST00000288774 0.428441793794124 0.0955713191043463 -0.108733180946657 ENSG00000157911 PEX10
ENST00000447513 0.457826527030293 0.112306239081128 -0.103324988533742 ENSG00000157911 PEX10
ENST00000507596 0.471116867281981 0.120375741771285 -0.100956165531047 ENSG00000157911 PEX10
ENST00000510434 0.905611433610317 0.703182573733179 -0.0356881288558 ENSG00000157911 PEX10
ENST00000508384 0.642544255539 0.257520382673897 -0.121555507413123 ENSG00000157911 PEX10
ENST00000515760 0.493210447735893 0.134227386596293 -0.203086917688521 ENSG00000157911 PEX10
ENST00000502666 0.650141829973715 0.265509982273784 -0.136932446860829 ENSG00000157911 PEX10
ENST00000504111 0.673708705254208 0.292989066833138 -0.126994009398973 ENSG00000157911 PEX10
ENST00000514502 0.678004218591731 0.298007950766229 -0.122418033752852 ENSG00000157911 PEX10
ENST00000378466 0.251991740382152 0.0320488506491385 0.165777833741712 ENSG00000157881 PANK4
ENST00000435556 0.251991740382152 0.0320488506491385 0.165777833741712 ENSG00000157881 PANK4
ENST00000505228 0.0731651486692252 0.00375965436168318 0.254427283617736 ENSG00000157881 PANK4
ENST00000502512 0.572646972897726 0.192476882600883 0.160675534636762 ENSG00000157881 PANK4
ENST00000471361 0.61689040958468 0.232534620246692 0.175451092725794 ENSG00000157881 PANK4
ENST00000487804 0.819027886437407 0.510108623023892 0.107104814051209 ENSG00000157881 PANK4
ENST00000515423 0.849032652156894 0.571460798547626 0.0871122931717788 ENSG00000157881 PANK4
ENST00000468002 0.283102763390264 0.0403827986215452 0.257746607401899 ENSG00000157881 PANK4
ENST00000486396 0.71638359049803 0.34700912040261 0.0957334712290065 ENSG00000157881 PANK4
ENST00000502770 0.863733664620951 0.602942536620216 -0.056593202394449 ENSG00000157881 PANK4
ENST00000491212 0.861089262776787 0.59635339426371 -0.0687129000508276 ENSG00000157881 PANK4
ENST00000514922 0.766629497316361 0.421382658823875 -0.106303376286442 ENSG00000157881 PANK4
ENST00000493183 0.733142445214106 0.370432617515485 -0.0818513015561142 ENSG00000157870 FAM213B
ENST00000474659 0.757044835969925 0.407068003536013 -0.0758920350428693 ENSG00000157870 FAM213B
ENST00000419916 0.943705581711406 0.80543231508013 -0.0189335543063974 ENSG00000157870 FAM213B
ENST00000378424 0.943705581711406 0.80543231508013 -0.0189335543063974 ENSG00000157870 FAM213B
ENST00000537325 0.885989255540514 0.653434152151428 -0.0415019806786049 ENSG00000157870 FAM213B
ENST00000378427 0.943705581711406 0.80543231508013 -0.0189335543063974 ENSG00000157870 FAM213B
ENST00000378425 0.943705581711406 0.80543231508013 -0.0189335543063974 ENSG00000157870 FAM213B
ENST00000464043 0.79768291959612 0.470753861035534 -0.0681361862634977 ENSG00000157870 FAM213B
ENST00000444521 0.943705581711406 0.80543231508013 -0.0189335543063974 ENSG00000157870 FAM213B
ENST00000465233 0.662572797292269 0.279977541835729 -0.108735082130507 ENSG00000157870 FAM213B
ENST00000498083 0.635989522773761 0.25069639535756 -0.115227409622258 ENSG00000157870 FAM213B
ENST00000481683 0.828705140230733 0.52874820029173 -0.0592700315722639 ENSG00000157870 FAM213B
ENST00000484099 0.942767757046934 0.802302487785455 -0.0191020155544892 ENSG00000157870 FAM213B
ENST00000477045 0.601799787917886 0.218115393945077 -0.120090886607342 ENSG00000157870 FAM213B
ENST00000476686 0.869221044209037 0.615303954659451 0.0460797728324155 ENSG00000157870 FAM213B
ENST00000471840 0.901126660373596 0.691488948717381 0.0514640795519706 ENSG00000142606 MMEL1
ENST00000288709 0.942990945726979 0.802798818293857 0.0321433815014707 ENSG00000142606 MMEL1
ENST00000378412 0.943088501668625 0.80317388125024 0.0320569750392435 ENSG00000142606 MMEL1
ENST00000502556 0.814626543520473 0.501918076604673 0.0934835824831161 ENSG00000142606 MMEL1
ENST00000504800 0.814626543520473 0.501918076604673 0.0934835824831161 ENSG00000142606 MMEL1
ENST00000511072 0.991450303537957 0.970262102304116 0.00646699414388862 ENSG00000142611 PRDM16
ENST00000378398 0.991115427396041 0.967843368374801 0.00694425064022432 ENSG00000142611 PRDM16
ENST00000441472 0.991115427396041 0.967843368374801 0.00694425064022432 ENSG00000142611 PRDM16
ENST00000442529 0.991115427396041 0.967843368374801 0.00694425064022432 ENSG00000142611 PRDM16
ENST00000378391 0.997002202989878 0.989087253830459 -0.00236000599705654 ENSG00000142611 PRDM16
ENST00000514189 0.992113821864234 0.973032920976985 0.00586547529471694 ENSG00000142611 PRDM16
ENST00000270722 0.991449943982352 0.970182648785239 0.00644095772478107 ENSG00000142611 PRDM16
ENST00000294599 0.988921858700745 0.958045037613283 0.00610212009644371 ENSG00000162591 MEGF6
ENST00000356575 0.990711486205018 0.965749333949948 -0.00488668821562073 ENSG00000162591 MEGF6
ENST00000485002 0.951539500731129 0.82897766879582 0.0250910157689222 ENSG00000162591 MEGF6
ENST00000378344 0.715009643220733 0.345128421507981 0.0482652751094425 ENSG00000158109 TPRG1L
ENST00000344579 0.714929296755333 0.345051743279801 0.0482724327244687 ENSG00000158109 TPRG1L
ENST00000378322 0.928462993148453 0.761993573739425 -0.0275445036755646 ENSG00000116213 WRAP73
ENST00000270708 0.928462993148453 0.761993573739425 -0.0275445036755646 ENSG00000116213 WRAP73
ENST00000471223 0.964733229785584 0.870357063390245 0.0185366930766258 ENSG00000116213 WRAP73
ENST00000424367 0.820709186630742 0.512733814465477 -0.0630813341141986 ENSG00000116213 WRAP73
ENST00000497940 0.872630738198817 0.623598360714635 -0.0607616642613128 ENSG00000116213 WRAP73
ENST00000469643 0.478700571921703 0.125268907924919 -0.227314485164732 ENSG00000116213 WRAP73
ENST00000494884 0.76117915862897 0.413510618560419 -0.137186772482292 ENSG00000116213 WRAP73
ENST00000465916 0.844062030110971 0.561230055383203 -0.0608367614044383 ENSG00000116213 WRAP73
ENST00000419924 0.948040503238007 0.818779948212748 -0.0244648775550677 ENSG00000116213 WRAP73
ENST00000479331 0.872630738198817 0.623563342866671 -0.0759318203850579 ENSG00000116213 WRAP73
ENST00000418088 0.912231587758283 0.719172761792988 -0.0276165653626793 ENSG00000227372 TP73-AS1
ENST00000452079 0.796855548517992 0.469537316433102 -0.0541418607691035 ENSG00000227372 TP73-AS1
ENST00000419973 0.84950207233735 0.572526507889334 -0.0857656555263047 ENSG00000227372 TP73-AS1
ENST00000423764 0.914384388452685 0.724564203298262 -0.0260791312402108 ENSG00000227372 TP73-AS1
ENST00000587071 0.936404263311006 0.783609013637431 -0.0276624481020535 ENSG00000227372 TP73-AS1
ENST00000608600 0.904821181799311 0.701150435662584 0.0372865968071983 ENSG00000227372 TP73-AS1
ENST00000544565 0.933513456091087 0.776074156468122 -0.034300136702236 ENSG00000227372 TP73-AS1
ENST00000378251 0.977790678056829 0.917029968867036 -0.00540295161715757 ENSG00000130764 LRRC47
ENST00000462356 0.967747825432491 0.879887978013982 -0.0131030354440147 ENSG00000130764 LRRC47
ENST00000479239 0.961483586263517 0.860227332730841 -0.0166596919933812 ENSG00000130764 LRRC47
ENST00000607459 0.821654571830275 0.514612420245492 0.0676080247605777 ENSG00000272153 RP1-286D6.5
ENST00000378230 0.950078798323326 0.824351095377152 0.0117284983612702 ENSG00000116198 CEP104
ENST00000484420 0.469559874876523 0.119268895927246 -0.22903225094061 ENSG00000116198 CEP104
ENST00000438539 0.808800847160055 0.490634517747658 0.0608695515083985 ENSG00000116198 CEP104
ENST00000461667 0.882638033682322 0.645519187540443 0.0424181845926317 ENSG00000116198 CEP104
ENST00000495701 0.948001442294588 0.818131997442748 -0.0298239711800088 ENSG00000116198 CEP104
ENST00000460038 0.957033749246782 0.846124814846271 0.0191316775249704 ENSG00000116198 CEP104
ENST00000494653 0.866299768422422 0.608862781506475 -0.0358639203806092 ENSG00000116198 CEP104
ENST00000443466 0.898565783992466 0.683823336242517 -0.0375668143448277 ENSG00000116198 CEP104
ENST00000428079 0.927822736969353 0.76020045458935 -0.0253051687836418 ENSG00000116198 CEP104
ENST00000494951 0.999633865065748 0.998647561628172 -0.000179362304646076 ENSG00000116198 CEP104
ENST00000378223 0.921516679100592 0.743545918643573 -0.0295325055451542 ENSG00000116198 CEP104
ENST00000378212 0.912499609479757 0.720083107984735 -0.0396564694122052 ENSG00000169598 DFFB
ENST00000378209 0.828705140230733 0.528734520558332 -0.0568187374051821 ENSG00000169598 DFFB
ENST00000491998 0.828705140230733 0.528734520558332 -0.0568187374051821 ENSG00000169598 DFFB
ENST00000338895 0.837394604428853 0.546640039662397 -0.0620710867877963 ENSG00000169598 DFFB
ENST00000341385 0.898565783992466 0.683751655530233 -0.0595150201577271 ENSG00000169598 DFFB
ENST00000468793 0.836800477526894 0.545637511457831 -0.0557889873629825 ENSG00000169598 DFFB
ENST00000339350 0.835288435432071 0.542237373881258 -0.0565586355144325 ENSG00000169598 DFFB
ENST00000477548 0.835288435432071 0.542237373881258 -0.0565586355144325 ENSG00000169598 DFFB
ENST00000378206 0.824723811427723 0.521267496173582 -0.0597349329910835 ENSG00000169598 DFFB
ENST00000475969 0.856162218649288 0.586504942113103 -0.0510270819387525 ENSG00000169598 DFFB
ENST00000461150 0.804004408061622 0.482421124288535 -0.105793282921644 ENSG00000169598 DFFB
ENST00000486765 0.266782765338211 0.0358916876231426 -0.16449972701851 ENSG00000198912 C1orf174
ENST00000361605 0.266782765338211 0.0358916876231426 -0.16449972701851 ENSG00000198912 C1orf174
ENST00000474140 0.266782765338211 0.0358916876231426 -0.16449972701851 ENSG00000198912 C1orf174
ENST00000478423 0.899192177812819 0.685289644447194 0.0296562125232878 ENSG00000131697 NPHP4
ENST00000460696 0.921171702134047 0.742175677680927 0.044589070502194 ENSG00000131697 NPHP4
ENST00000378161 0.939592768816366 0.792746071025142 0.0343535117468659 ENSG00000131697 NPHP4
ENST00000489180 0.898809000407193 0.684437377961673 0.029735066070437 ENSG00000131697 NPHP4
ENST00000378156 0.898809000407193 0.684437377961673 0.029735066070437 ENSG00000131697 NPHP4
ENST00000378169 0.865235575051308 0.606784553952702 0.0379637028349237 ENSG00000131697 NPHP4
ENST00000468253 0.982236190628142 0.934447882279905 -0.0134021733024961 ENSG00000131697 NPHP4
ENST00000470763 0.90541498129076 0.702724812243927 -0.0588217393700439 ENSG00000131697 NPHP4
ENST00000466897 0.563629792965516 0.185339481269156 0.196531298912592 ENSG00000131697 NPHP4
ENST00000378111 0.653311033469291 0.268824306866108 0.107302781568939 ENSG00000069424 KCNAB2
ENST00000378097 0.631887841837169 0.246154249862633 0.118176942296162 ENSG00000069424 KCNAB2
ENST00000493807 0.958341646528644 0.850084347672263 0.0280496797371531 ENSG00000069424 KCNAB2
ENST00000378092 0.528663268051638 0.158323229024971 0.157541469027553 ENSG00000069424 KCNAB2
ENST00000478098 0.832131030110254 0.536008118802307 0.0739147460465633 ENSG00000069424 KCNAB2
ENST00000445501 0.825180350086092 0.522396859490348 0.0767145496738191 ENSG00000069424 KCNAB2
ENST00000428161 0.322214037146198 0.0532193280913605 0.260201866216354 ENSG00000069424 KCNAB2
ENST00000389632 0.340918425824592 0.0595671776098045 0.255227969852163 ENSG00000069424 KCNAB2
ENST00000602612 0.402575351756377 0.0835032230796658 0.224703650731847 ENSG00000069424 KCNAB2
ENST00000378087 0.719401420765195 0.350961833452249 0.107088293515445 ENSG00000069424 KCNAB2
ENST00000341524 0.613003501562318 0.228896528501373 0.136979047861856 ENSG00000069424 KCNAB2
ENST00000352527 0.613003501562318 0.228896528501373 0.136979047861856 ENSG00000069424 KCNAB2
ENST00000435937 0.454679392978386 0.110493985988709 0.228377372566229 ENSG00000069424 KCNAB2
ENST00000164247 0.626658221402722 0.241290847427831 0.13725605805813 ENSG00000069424 KCNAB2
ENST00000472700 0.472560633949571 0.121246453840153 0.2298366875706 ENSG00000069424 KCNAB2
ENST00000378083 0.676582970586537 0.296477126261204 0.12037240796367 ENSG00000069424 KCNAB2
ENST00000458166 0.531898222749646 0.160628253275307 0.178934418077651 ENSG00000069424 KCNAB2
ENST00000484532 0.251515487750635 0.0318811858912614 -0.0978732374261496 ENSG00000116251 RPL22
ENST00000234875 0.251512312869351 0.0318622433650034 -0.0970202083766393 ENSG00000116251 RPL22
ENST00000480661 0.445288993551936 0.104965957728664 -0.0818728991388508 ENSG00000116251 RPL22
ENST00000497965 0.439624789345164 0.101296672276526 -0.0827679655994732 ENSG00000116251 RPL22
ENST00000471204 0.455583306507518 0.111079447065919 -0.0797390643404266 ENSG00000116251 RPL22
ENST00000465387 0.445264602129017 0.104939063864564 -0.0821790039095253 ENSG00000116251 RPL22
ENST00000462296 0.462142261241259 0.114545753890231 -0.0807487998300613 ENSG00000116251 RPL22
ENST00000465335 0.476697232418628 0.123830675671059 -0.0782526618294848 ENSG00000116251 RPL22
ENST00000466994 0.706052569791356 0.333394916698554 0.135041575586693 ENSG00000158286 RNF207
ENST00000377948 0.927126442401919 0.758509209529686 0.0260197044716026 ENSG00000158286 RNF207
ENST00000484435 0.82160811763334 0.514439317216417 0.104721991994911 ENSG00000158286 RNF207
ENST00000377939 0.923446215980392 0.749065652671719 0.0270651091451024 ENSG00000158286 RNF207
ENST00000485539 0.662959993325974 0.280263753574055 0.157664748760607 ENSG00000158286 RNF207
ENST00000496676 0.932243409297984 0.772633438266217 0.0283939228541586 ENSG00000158286 RNF207
ENST00000463453 0.991143051660212 0.968245224886352 -0.00648546868804578 ENSG00000158286 RNF207
ENST00000496329 0.89973383142511 0.687331342559004 -0.0679501013793437 ENSG00000158286 RNF207
ENST00000492476 0.69179111151921 0.315337688907663 -0.145108895823658 ENSG00000158286 RNF207
ENST00000483336 0.930566594257548 0.767964775483794 -0.0342396319149682 ENSG00000158286 RNF207
ENST00000343813 0.108592791897342 0.00717431875291949 -0.10073286629232 ENSG00000116237 ICMT
ENST00000495791 0.494150998198484 0.134796126966409 -0.0934650253075864 ENSG00000116237 ICMT
ENST00000489498 0.0909186786489134 0.0053493592823454 -0.118932740585989 ENSG00000116237 ICMT
ENST00000474756 0.447713493081437 0.106435231537839 -0.0849538978506314 ENSG00000116237 ICMT
ENST00000362035 0.484258150688545 0.128983420879288 -0.155344364264158 ENSG00000116237 ICMT
ENST00000377893 0.49409461000756 0.134770328527614 0.132064220907722 ENSG00000158292 GPR153
ENST00000608083 0.563789984506806 0.185525326951726 0.0772124226110738 ENSG00000097021 ACOT7
ENST00000377845 0.553409457573 0.177123512031017 0.0890982878572293 ENSG00000097021 ACOT7
ENST00000377855 0.632614640814304 0.246837236019972 0.0686065888372972 ENSG00000097021 ACOT7
ENST00000377860 0.563789984506806 0.185525326951726 0.0772124226110738 ENSG00000097021 ACOT7
ENST00000418124 0.563789984506806 0.185525326951726 0.0772124226110738 ENSG00000097021 ACOT7
ENST00000545482 0.563789984506806 0.185525326951726 0.0772124226110738 ENSG00000097021 ACOT7
ENST00000361521 0.589403334052 0.206939346967392 0.0741502241495599 ENSG00000097021 ACOT7
ENST00000377842 0.561645278811267 0.18388096123712 0.0883119962440515 ENSG00000097021 ACOT7
ENST00000473466 0.513100285735188 0.146901844395632 0.103175965945754 ENSG00000097021 ACOT7
ENST00000481175 0.567757878981464 0.188757975004019 0.139201424071326 ENSG00000097021 ACOT7
ENST00000541130 0.613639940654522 0.229395088062374 0.0969627970267394 ENSG00000097021 ACOT7
ENST00000356876 0.693275085096064 0.317636349045935 0.102326312351545 ENSG00000215788 TNFRSF25
ENST00000485036 0.696599384236401 0.321426396206146 0.101576116615726 ENSG00000215788 TNFRSF25
ENST00000480393 0.696599384236401 0.321426396206146 0.101576116615726 ENSG00000215788 TNFRSF25
ENST00000513135 0.699243214923403 0.32483384736156 0.101158895349197 ENSG00000215788 TNFRSF25
ENST00000473343 0.998214885841862 0.994041831255461 0.000869342419579452 ENSG00000215788 TNFRSF25
ENST00000377782 0.696599384236401 0.321426396206146 0.101576116615726 ENSG00000215788 TNFRSF25
ENST00000351959 0.701437331612698 0.32747609980851 0.100250733358406 ENSG00000215788 TNFRSF25
ENST00000510563 0.727785228226854 0.36270838959088 0.0934718305529775 ENSG00000215788 TNFRSF25
ENST00000502730 0.727785228226854 0.36270838959088 0.0934718305529775 ENSG00000215788 TNFRSF25
ENST00000502588 0.727785228226854 0.36270838959088 0.0934718305529775 ENSG00000215788 TNFRSF25
ENST00000414040 0.727785228226854 0.36270838959088 0.0934718305529775 ENSG00000215788 TNFRSF25
ENST00000351748 0.727785228226854 0.36270838959088 0.0934718305529775 ENSG00000215788 TNFRSF25
ENST00000348333 0.727785228226854 0.36270838959088 0.0934718305529775 ENSG00000215788 TNFRSF25
ENST00000453260 0.912535594063287 0.720223058372416 -0.0450241079072248 ENSG00000215788 TNFRSF25
ENST00000469691 0.742536188492116 0.384535016832468 0.0960437321104587 ENSG00000215788 TNFRSF25
ENST00000481401 0.638451028653801 0.252908409336683 0.125345669353198 ENSG00000215788 TNFRSF25
ENST00000461703 0.407474697229191 0.0854800646077211 0.213451973674955 ENSG00000215788 TNFRSF25
ENST00000453341 0.274759307897572 0.0380020610777503 0.280905452183834 ENSG00000215788 TNFRSF25
ENST00000515145 0.542585337512562 0.16839494544966 0.223005202600105 ENSG00000215788 TNFRSF25
ENST00000377748 0.954258833342481 0.838779034879389 -0.0122477329341082 ENSG00000171680 PLEKHG5
ENST00000400913 0.940392894969533 0.794829794028787 -0.0156952053796429 ENSG00000171680 PLEKHG5
ENST00000489097 0.746608370626696 0.391843150591346 -0.0530755017022111 ENSG00000171680 PLEKHG5
ENST00000340850 0.948426799078041 0.820106658164984 -0.0139085861819393 ENSG00000171680 PLEKHG5
ENST00000487949 0.486522771213654 0.130362753217786 -0.123235097044437 ENSG00000171680 PLEKHG5
ENST00000377725 0.940671320765112 0.795795065265262 -0.0162180106232969 ENSG00000171680 PLEKHG5
ENST00000377728 0.954450077463614 0.839157888734249 -0.0125567690544647 ENSG00000171680 PLEKHG5
ENST00000377732 0.954997781030083 0.840495933049564 -0.0125059996518475 ENSG00000171680 PLEKHG5
ENST00000400915 0.942357176327545 0.801133268371264 -0.0156288724963318 ENSG00000171680 PLEKHG5
ENST00000377740 0.943916900948371 0.806282005231185 -0.015192032632423 ENSG00000171680 PLEKHG5
ENST00000377737 0.943916900948371 0.806282005231185 -0.015192032632423 ENSG00000171680 PLEKHG5
ENST00000535355 0.924441070827569 0.751601399685402 -0.0195799994856615 ENSG00000171680 PLEKHG5
ENST00000537245 0.980750538059581 0.928555541266662 -0.00568169608883887 ENSG00000171680 PLEKHG5
ENST00000544978 0.967916991855077 0.880235848806521 -0.00941843523641848 ENSG00000171680 PLEKHG5
ENST00000377705 0.980191216596726 0.925305431927285 -0.00483642513175454 ENSG00000162408 NOL9
ENST00000464383 0.956634168698742 0.844696935720201 -0.0193018505278284 ENSG00000162408 NOL9
ENST00000462798 0.985637035068689 0.947137148693438 0.00918012683614936 ENSG00000162408 NOL9
ENST00000460777 0.930834694292546 0.768855495123787 -0.0424683064822862 ENSG00000162408 NOL9
ENST00000464665 0.994285177588203 0.9806019967588 0.00281972980714829 ENSG00000162408 NOL9
ENST00000319084 0.867186457232961 0.610556549909419 -0.0566421649523622 ENSG00000204859 ZBTB48
ENST00000435905 0.870875619726219 0.619004182750522 -0.0557867850074201 ENSG00000204859 ZBTB48
ENST00000377674 0.168348426614078 0.0152509366873279 -0.17273789724162 ENSG00000204859 ZBTB48
ENST00000488936 0.0974976375190024 0.00603430653802283 -0.204594888614403 ENSG00000204859 ZBTB48
ENST00000482360 0.495389056637601 0.135784701439252 -0.165731928847964 ENSG00000204859 ZBTB48
ENST00000498342 0.879242825520265 0.63887514776155 -0.0631972273332201 ENSG00000204859 ZBTB48
ENST00000466813 0.968866983329024 0.884301659358214 0.0215092471697727 ENSG00000204859 ZBTB48
ENST00000377658 0.419565417465896 0.0911777567283572 0.0899965782723243 ENSG00000162413 KLHL21
ENST00000377663 0.421811313255422 0.0922554320724583 0.0891797626378931 ENSG00000162413 KLHL21
ENST00000467612 0.596095588786854 0.21291311961215 0.0826496629366914 ENSG00000162413 KLHL21
ENST00000496707 0.323421051916442 0.0536452138130718 0.14256462597014 ENSG00000162413 KLHL21
ENST00000463043 0.448881120309584 0.107153155366681 0.117195597437872 ENSG00000162413 KLHL21
ENST00000377648 0.599146328672573 0.215509706352833 0.0779839874854059 ENSG00000116273 PHF13
ENST00000495385 0.8054864699913 0.485075679711752 0.0505006452648041 ENSG00000116273 PHF13
ENST00000054650 0.737128230093725 0.376179095254392 -0.0957624351064185 ENSG00000041988 THAP3
ENST00000484676 0.988260071286998 0.955262298090857 -0.00862022866517954 ENSG00000041988 THAP3
ENST00000307896 0.714882619568437 0.345004826194193 -0.102734620174628 ENSG00000041988 THAP3
ENST00000377627 0.59262506594844 0.209998282224819 -0.0875692939236551 ENSG00000041988 THAP3
ENST00000484669 0.682780485831861 0.304086435754721 -0.112811826595786 ENSG00000041988 THAP3
ENST00000487819 0.756083223640231 0.405557789415276 -0.0961055169431378 ENSG00000041988 THAP3
ENST00000472925 0.840380393626305 0.5535184058257 -0.0673696234093346 ENSG00000041988 THAP3
ENST00000480647 0.834565912997031 0.540929422317774 -0.089277356454935 ENSG00000041988 THAP3
ENST00000465508 0.905173858432522 0.70215822593437 -0.027514626539955 ENSG00000007923 DNAJC11
ENST00000349363 0.831192397235758 0.533913240037081 0.035271485788302 ENSG00000007923 DNAJC11
ENST00000451196 0.831192397235758 0.533913240037081 0.035271485788302 ENSG00000007923 DNAJC11
ENST00000377577 0.709085544404558 0.337181305509683 0.0506271483872456 ENSG00000007923 DNAJC11
ENST00000294401 0.656243737476882 0.272194711867413 0.0584391474873822 ENSG00000007923 DNAJC11
ENST00000542246 0.737608086448148 0.376899830568498 0.051930672552816 ENSG00000007923 DNAJC11
ENST00000377573 0.544933222765971 0.170371050633379 0.0754422691686994 ENSG00000007923 DNAJC11
ENST00000472414 0.943523223283455 0.804744166437063 0.0203374211919017 ENSG00000007923 DNAJC11
ENST00000426784 0.328220969679288 0.0552103530156796 0.110928021807424 ENSG00000007923 DNAJC11
ENST00000473993 0.388375274292473 0.0774315502969234 0.103786309443985 ENSG00000007923 DNAJC11
ENST00000469318 0.661896917086345 0.279308126531662 0.0907621180563122 ENSG00000007923 DNAJC11
ENST00000485073 0.363032896173895 0.0670848810827571 0.130204054054448 ENSG00000007923 DNAJC11
ENST00000460594 0.212169988736331 0.0231982747009743 0.162294254974366 ENSG00000007923 DNAJC11
ENST00000465911 0.414165115477148 0.0885307540038166 0.136454493217977 ENSG00000007923 DNAJC11
ENST00000303635 0.000368068691962717 1.99489093152718e-06 0.493878082978602 ENSG00000171735 CAMTA1
ENST00000490738 0.000475684965443395 2.80352446001232e-06 0.472596912753392 ENSG00000171735 CAMTA1
ENST00000476163 0.00100734623388944 7.98477305188468e-06 0.429737710449633 ENSG00000171735 CAMTA1
ENST00000473578 0.000454644004446481 2.62514923771788e-06 0.47412781315018 ENSG00000171735 CAMTA1
ENST00000557126 0.000824521046845662 6.09191292352336e-06 0.439863861339571 ENSG00000171735 CAMTA1
ENST00000467404 0.000470982250049309 2.76776244316827e-06 0.474021860434237 ENSG00000171735 CAMTA1
ENST00000439411 0.000368068691962717 1.99170704101038e-06 0.493217847900814 ENSG00000171735 CAMTA1
ENST00000461311 0.000910360881560261 6.98208536466509e-06 0.438246816141211 ENSG00000171735 CAMTA1
ENST00000486138 0.000485803324068061 2.88390613049159e-06 0.47768659935313 ENSG00000171735 CAMTA1
ENST00000482934 0.00513202982768642 7.92790243948843e-05 0.398388564132834 ENSG00000171735 CAMTA1
ENST00000470648 0.0296182912367267 0.000954008765780024 0.371393275660477 ENSG00000171735 CAMTA1
ENST00000461580 0.0311855250130942 0.00103956503095974 0.369351807908591 ENSG00000171735 CAMTA1
ENST00000472283 0.0307508502087337 0.00101701722834266 0.453398018311962 ENSG00000171735 CAMTA1
ENST00000467267 0.253431509003436 0.0324780183007436 0.284040345819859 ENSG00000171735 CAMTA1
ENST00000054666 0.217996120996152 0.0244103769289086 -0.0898614856252435 ENSG00000049245 VAMP3
ENST00000470357 0.40587057159281 0.0849024325272036 -0.0790627209334751 ENSG00000049245 VAMP3
ENST00000487194 0.666770717456111 0.28488750654358 -0.0617440618800524 ENSG00000049245 VAMP3
ENST00000377541 0.95264043982069 0.831976685459989 -0.035165352795577 ENSG00000049246 PER3
ENST00000377532 0.740180984614131 0.380640158931452 -0.104531232516943 ENSG00000049246 PER3
ENST00000361923 0.738842707317474 0.378620260343663 -0.10466529281962 ENSG00000049246 PER3
ENST00000451646 0.521981768186083 0.153373246428369 -0.221141876390068 ENSG00000236266 RP3-467L1.4
ENST00000377516 0.899197820585088 0.685341197767483 0.0676750200734787 ENSG00000049247 UTS2
ENST00000493373 0.953437246331433 0.835841541459239 -0.0090031112657088 ENSG00000116288 PARK7
ENST00000460192 0.942357176327545 0.801122494218367 -0.0115665988891362 ENSG00000116288 PARK7
ENST00000338639 0.959984462554972 0.85516466629693 -0.00795800977305467 ENSG00000116288 PARK7
ENST00000493678 0.957828075083866 0.848470128475277 -0.00832273149385297 ENSG00000116288 PARK7
ENST00000377493 0.959984462554972 0.855168181213672 -0.00795788929860296 ENSG00000116288 PARK7
ENST00000465354 0.936692645527329 0.784941636279267 -0.0125454945471294 ENSG00000116288 PARK7
ENST00000377491 0.96059264644368 0.857075125324096 -0.00788718290345177 ENSG00000116288 PARK7
ENST00000377488 0.9595947338548 0.854475771978329 -0.00803823499236632 ENSG00000116288 PARK7
ENST00000497113 0.943350371236109 0.804049570741299 -0.0114321272997176 ENSG00000116288 PARK7
ENST00000469225 0.921171702134047 0.742669150615705 -0.0149652097286749 ENSG00000116288 PARK7
ENST00000474874 0.00180364871685916 1.77476260672368e-05 0.371507464210602 ENSG00000116285 ERRFI1
ENST00000377482 0.00280239465201947 3.48758403415961e-05 0.365650029291469 ENSG00000116285 ERRFI1
ENST00000467067 0.000435612979050945 2.48177541769789e-06 0.428866375116267 ENSG00000116285 ERRFI1
ENST00000469499 0.00101989636951205 8.13652111146062e-06 0.415348841518295 ENSG00000116285 ERRFI1
ENST00000487559 0.00154756962399689 1.43984451674283e-05 0.408856200104319 ENSG00000116285 ERRFI1
ENST00000471889 0.997575855835538 0.991202277017131 0.00180414364021794 ENSG00000162426 SLC45A1
ENST00000377479 0.997575855835538 0.991202277017131 0.00180414364021794 ENSG00000162426 SLC45A1
ENST00000289877 0.995844081997425 0.985619715958719 0.00298020799184993 ENSG00000162426 SLC45A1
ENST00000337907 0.982267632513813 0.934584957503685 0.00502413988563586 ENSG00000142599 RERE
ENST00000377464 0.774537846200201 0.43449615442633 -0.0385249936359089 ENSG00000142599 RERE
ENST00000467350 0.0958408179153827 0.00584991632380788 -0.181470791480848 ENSG00000142599 RERE
ENST00000400907 0.988356251281487 0.955555392282226 -0.00350805564112323 ENSG00000142599 RERE
ENST00000476556 0.915082559316881 0.726422745229915 -0.0180353725033542 ENSG00000142599 RERE
ENST00000400908 0.897603516629277 0.681613382002634 0.0273535854500278 ENSG00000142599 RERE
ENST00000505225 0.934714508748845 0.779153320976983 0.0212984050207204 ENSG00000142599 RERE
ENST00000464367 0.813692151568474 0.500063747492103 -0.0827949052106848 ENSG00000142599 RERE
ENST00000488215 0.938943180322711 0.791208493343202 -0.0163783287168456 ENSG00000142599 RERE
ENST00000460659 0.983314657040951 0.939408415523385 -0.00543959011477349 ENSG00000142599 RERE
ENST00000492766 0.994213755946492 0.98044899384716 -0.00174016514572627 ENSG00000142599 RERE
ENST00000465125 0.999621987167098 0.998599100035171 0.000120547383032201 ENSG00000142599 RERE
ENST00000464972 0.920065748400905 0.73943187074133 0.0261680033235875 ENSG00000142599 RERE
ENST00000449895 0.826783387910588 0.525751609337326 0.0922942931361648 ENSG00000232912 RP5-1115A15.1
ENST00000480342 0.905215840851437 0.702228203876371 0.0336850114634814 ENSG00000142599 RERE
ENST00000507012 0.706523051170781 0.334001492975426 -0.0932861514532258 ENSG00000142599 RERE
ENST00000469251 0.912435954019793 0.719877058919349 0.0381652078608727 ENSG00000142599 RERE
ENST00000514428 0.842585234380657 0.558434474407844 0.0599756581669325 ENSG00000142599 RERE
ENST00000468247 0.939341902738203 0.792176332120871 -0.0226463265545482 ENSG00000142599 RERE
ENST00000234590 0.691168913699622 0.314735939798467 0.0370518607022589 ENSG00000074800 ENO1
ENST00000464920 0.643237805242438 0.258214319572652 0.0441397420633366 ENSG00000074800 ENO1
ENST00000497492 0.86067946727075 0.595518697178975 0.0208125474464165 ENSG00000074800 ENO1
ENST00000486051 0.921712051240712 0.743982821629274 0.0130451603151248 ENSG00000074800 ENO1
ENST00000492343 0.985637035068689 0.947231797698507 0.00275980764236661 ENSG00000074800 ENO1
ENST00000489867 0.914215288901315 0.724128468391293 -0.0176204455941203 ENSG00000074800 ENO1
ENST00000414948 0.0214758985316313 0.000600939940974794 0.525589869019579 ENSG00000236269 ENO1-IT1
ENST00000377411 0.148062573838966 0.0122244103243856 0.27540830222139 ENSG00000180758 GPR157
ENST00000414642 0.209652205772697 0.0226980857853526 0.322976208990239 ENSG00000180758 GPR157
ENST00000466131 0.183697228577121 0.0178425391227345 0.38570011092999 ENSG00000180758 GPR157
ENST00000437157 0.129124654540292 0.00966049839093243 0.397905511744684 ENSG00000228526 RP3-510D11.1
ENST00000412639 0.476341831159962 0.12360422416376 0.23471132894223 ENSG00000234546 RP3-510D11.2
ENST00000377403 0.899991585059972 0.688083918906909 -0.0171299602271519 ENSG00000049239 H6PD
ENST00000602477 0.906105122655979 0.704199048465684 -0.0201049234352834 ENSG00000049239 H6PD
ENST00000495451 0.970941872899411 0.892722295380396 -0.00694630539127414 ENSG00000049239 H6PD
ENST00000328089 0.775094379016885 0.435648887241304 0.0700228285228312 ENSG00000171621 SPSB1
ENST00000450402 0.437487780114298 0.100079416844084 0.157816487357076 ENSG00000171621 SPSB1
ENST00000357898 0.843656831840385 0.560327057287568 -0.0601788054570879 ENSG00000171621 SPSB1
ENST00000377399 0.713006248441963 0.342498786247099 -0.104295938128271 ENSG00000171621 SPSB1
ENST00000302692 0.543295934977704 0.16882310781111 -0.107287456933829 ENSG00000171612 SLC25A33
ENST00000377376 0.527140532628229 0.15716284681946 0.137522147271729 ENSG00000188807 TMEM201
ENST00000340381 0.537976286395362 0.165164780289509 0.134957255035381 ENSG00000188807 TMEM201
ENST00000340305 0.874760413835029 0.629237226146632 0.0526492911744489 ENSG00000188807 TMEM201
ENST00000416541 0.592817326017651 0.210159899871481 0.121564430970521 ENSG00000188807 TMEM201
ENST00000536656 3.89060747072773e-05 1.00027576227977e-07 0.447175691804084 ENSG00000171608 PIK3CD
ENST00000377346 1.86795784518671e-05 3.92498509430648e-08 0.552121302958081 ENSG00000171608 PIK3CD
ENST00000361110 3.88050944392719e-05 9.92700698457012e-08 0.572679318786906 ENSG00000171608 PIK3CD
ENST00000543390 0.0105177103849187 0.000219023514144197 0.559099069275978 ENSG00000171608 PIK3CD
ENST00000377298 0.865337956216329 0.607038723892399 -0.0236836500009146 ENSG00000171603 CLSTN1
ENST00000377288 0.865337956216329 0.607038723892399 -0.0236836500009146 ENSG00000171603 CLSTN1
ENST00000477264 0.732735299715265 0.36961170343678 -0.0536216569469373 ENSG00000171603 CLSTN1
ENST00000435891 0.864978334442818 0.605806313070587 -0.0247630619652491 ENSG00000171603 CLSTN1
ENST00000361311 0.86509862121756 0.606248765390756 -0.0237239729794715 ENSG00000171603 CLSTN1
ENST00000464286 0.746391580118311 0.391206810146909 -0.0519410977227759 ENSG00000171603 CLSTN1
ENST00000377263 0.74019116970273 0.380686205837442 0.0539056310922083 ENSG00000178585 CTNNBIP1
ENST00000454104 0.957828075083866 0.848476547844311 0.0201270624807161 ENSG00000223989 RP11-84A14.5
ENST00000537447 0.760827278849201 0.412975032383592 0.0629700244400854 ENSG00000178585 CTNNBIP1
ENST00000400904 0.678272117095076 0.298294894426575 0.067525717418346 ENSG00000178585 CTNNBIP1
ENST00000377258 0.73141036251503 0.367713255030719 0.0697092963635402 ENSG00000178585 CTNNBIP1
ENST00000377256 0.950587338661915 0.825673457793576 -0.0208276865499322 ENSG00000178585 CTNNBIP1
ENST00000488540 0.922165146783109 0.745214986437326 0.0181460555905007 ENSG00000162441 LZIC
ENST00000377223 0.988921858700745 0.957950101884822 -0.00298603576191436 ENSG00000162441 LZIC
ENST00000400903 0.921159832561579 0.742075367283065 -0.0204763093261007 ENSG00000162441 LZIC
ENST00000541052 0.995521020319028 0.984509278091284 -0.00123053474736855 ENSG00000162441 LZIC
ENST00000377213 0.968635585534527 0.882572918015316 0.0095344709435233 ENSG00000162441 LZIC
ENST00000471853 0.917461056907468 0.73237528291637 0.0415888688823337 ENSG00000162441 LZIC
ENST00000445884 0.746925179544171 0.39242520247226 0.115717502428391 ENSG00000228150 RP11-84A14.4
ENST00000403197 0.254289931252039 0.0326675154998683 0.181734891100973 ENSG00000173614 NMNAT1
ENST00000377205 0.685110634440101 0.307084013780905 0.0649944266889515 ENSG00000173614 NMNAT1
ENST00000462686 0.241229782466646 0.0293281857171558 0.164396701924186 ENSG00000173614 NMNAT1
ENST00000492735 0.306847853288403 0.0480760360505238 0.191506649571849 ENSG00000173614 NMNAT1
ENST00000496751 0.915860689689865 0.728245170400247 -0.0270853545330797 ENSG00000173614 NMNAT1
ENST00000413148 0.492988217284453 0.134119306017317 -0.159073515221942 ENSG00000241326 RP11-807G9.2
ENST00000253251 0.638667387312973 0.253263054652078 0.055506720120497 ENSG00000130939 UBE4B
ENST00000377157 0.686832039307566 0.309316218637796 0.0514553070820792 ENSG00000130939 UBE4B
ENST00000377153 0.717054363413447 0.348014059222852 0.0875542473538305 ENSG00000130939 UBE4B
ENST00000343090 0.616973424628392 0.232636528153763 0.061566265351639 ENSG00000130939 UBE4B
ENST00000462658 0.976807080988016 0.912629849885335 0.0128967901261859 ENSG00000130939 UBE4B
ENST00000475795 0.990318189376671 0.963525977729051 0.00344284008394108 ENSG00000130939 UBE4B
ENST00000470736 0.997807282647428 0.992048936114246 -0.000744796634675725 ENSG00000130939 UBE4B
ENST00000466379 0.979374834019158 0.922495187136367 -0.00728061288988207 ENSG00000130939 UBE4B
ENST00000488228 0.49517451334866 0.1356331949098 0.131778674894806 ENSG00000130939 UBE4B
ENST00000487244 0.881555716973183 0.643329865634433 0.0424468726235755 ENSG00000130939 UBE4B
ENST00000465408 0.989644413034941 0.960357028006528 0.00604643311445635 ENSG00000130939 UBE4B
ENST00000377093 0.699500765321132 0.325125207309115 -0.0452133521586818 ENSG00000054523 KIF1B
ENST00000263934 0.717115479840058 0.348104973727448 -0.0398788452832561 ENSG00000054523 KIF1B
ENST00000377086 0.751589566232559 0.399222967531933 -0.0343187332745043 ENSG00000054523 KIF1B
ENST00000377083 0.688854745061449 0.311728737938853 -0.0482842995271301 ENSG00000054523 KIF1B
ENST00000377081 0.756363688585341 0.406036332810274 -0.0348886099359713 ENSG00000054523 KIF1B
ENST00000495136 0.580686888992584 0.199682882459555 -0.169768652823632 ENSG00000054523 KIF1B
ENST00000497835 0.970858589649862 0.892449549009953 0.0139354414420871 ENSG00000054523 KIF1B
ENST00000584329 0.847530162806165 0.568494939912068 0.0876444631451315 ENSG00000264501 RN7SL731P
ENST00000465635 0.660903935631126 0.277768764917613 0.126817390408408 ENSG00000054523 KIF1B
ENST00000483340 0.69699870682646 0.322069067195369 0.115455376601201 ENSG00000054523 KIF1B
ENST00000470616 0.519722466948546 0.151653027004356 -0.224057709972946 ENSG00000054523 KIF1B
ENST00000491493 0.766632619705799 0.421397471500553 0.0466908923565729 ENSG00000142657 PGD
ENST00000487775 0.976542706241705 0.911960979640029 -0.00976151861872531 ENSG00000142657 PGD
ENST00000541529 0.829215035587715 0.529798111270525 0.0298812378879292 ENSG00000142657 PGD
ENST00000477958 0.75782817079509 0.408591766404772 0.0503646043674133 ENSG00000142657 PGD
ENST00000270776 0.837645552710826 0.547194620158857 0.0288534732929154 ENSG00000142657 PGD
ENST00000483936 0.879931715714812 0.640232529060302 0.0238244340086298 ENSG00000142657 PGD
ENST00000538557 0.784117127000855 0.449982368948223 0.0362136140693875 ENSG00000142657 PGD
ENST00000465632 0.701746953511609 0.328099293113973 0.0608413877152568 ENSG00000142657 PGD
ENST00000460189 0.830520317149695 0.532639654006985 0.0341407211985001 ENSG00000142657 PGD
ENST00000493288 0.968060228844539 0.880689957535779 -0.00988023850690363 ENSG00000142657 PGD
ENST00000498356 0.926730187213448 0.75710669598075 -0.016666149710897 ENSG00000142657 PGD
ENST00000496718 0.908113466151663 0.709885875282966 0.0222258089840853 ENSG00000142657 PGD
ENST00000400900 0.916863394219382 0.730560377117401 -0.0317513911433822 ENSG00000251503 APITD1-CORT
ENST00000602296 0.916863394219382 0.730560377117401 -0.0317513911433822 ENSG00000175279 APITD1
ENST00000602787 0.916863394219382 0.730560377117401 -0.0317513911433822 ENSG00000175279 APITD1
ENST00000470413 0.922525379604565 0.746428030184084 -0.029898057262172 ENSG00000251503 APITD1-CORT
ENST00000309048 0.8838942010246 0.648765221067461 -0.0438398498769309 ENSG00000175279 APITD1
ENST00000602486 0.703927121446344 0.330755032945854 -0.136589453951371 ENSG00000175279 APITD1
ENST00000477755 0.794636004837277 0.466105007253346 -0.0726774196850362 ENSG00000175279 APITD1
ENST00000462462 0.979770650106264 0.923849324527338 0.0104909634348372 ENSG00000175279 APITD1
ENST00000465026 0.949508878825058 0.82284281288878 0.0232039890372701 ENSG00000251503 APITD1-CORT
ENST00000602446 0.956804330461659 0.845212287381117 0.0214375753058599 ENSG00000251503 APITD1-CORT
ENST00000464507 0.800645271322429 0.475620562288553 0.0952827617717128 ENSG00000175279 APITD1
ENST00000377038 0.9522867175748 0.831250250025227 0.00949556663408616 ENSG00000160049 DFFA
ENST00000424487 0.987534430432972 0.953833965811258 0.00652209375550453 ENSG00000203469 RP5-1113E3.3
ENST00000476658 0.822487362654487 0.516851550463298 -0.0350193536438353 ENSG00000160049 DFFA
ENST00000377036 0.699859593426691 0.325617799504575 -0.0544618087689647 ENSG00000160049 DFFA
ENST00000472851 0.981422843165802 0.931243068327532 -0.0060951736116883 ENSG00000142655 PEX14
ENST00000356607 0.911410715689094 0.717425843267151 0.0185504650523869 ENSG00000142655 PEX14
ENST00000538836 0.918779746375259 0.736224508620134 0.0173135463827778 ENSG00000142655 PEX14
ENST00000491661 0.694995913759238 0.319760451801336 0.0552290202550795 ENSG00000142655 PEX14
ENST00000473118 0.925924630866744 0.755356946209221 -0.0205604334897157 ENSG00000120948 TARDBP
ENST00000240185 0.996681643597919 0.988326694017602 -0.000788975743835432 ENSG00000120948 TARDBP
ENST00000476201 0.967117458803624 0.878024556281036 -0.0106136337936883 ENSG00000120948 TARDBP
ENST00000472476 0.865387991739844 0.60713435029271 -0.0330377970897868 ENSG00000120948 TARDBP
ENST00000439080 0.9915388875231 0.970636748087635 -0.00217206848431581 ENSG00000120948 TARDBP
ENST00000473869 0.985723678752125 0.947620060496835 -0.00352329835107559 ENSG00000120948 TARDBP
ENST00000315091 0.992663181947015 0.974379816387544 -0.00173429061833099 ENSG00000120948 TARDBP
ENST00000477447 0.999432067369121 0.997931424167612 0.000155903643103071 ENSG00000120948 TARDBP
ENST00000496840 0.900964403740079 0.691093540327008 -0.0242079620059798 ENSG00000120948 TARDBP
ENST00000480464 0.712915924944785 0.342428971012486 -0.109837687569906 ENSG00000120948 TARDBP
ENST00000400897 0.665355615791812 0.283104940819851 -0.124752216946761 ENSG00000009724 MASP2
ENST00000475189 0.958850371493002 0.851630297445852 -0.0156673024962396 ENSG00000116649 SRM
ENST00000376957 0.678962161083365 0.299084554357811 -0.0553483461216011 ENSG00000116649 SRM
ENST00000490101 0.727065264161765 0.36126899519182 -0.0687301982129665 ENSG00000116649 SRM
ENST00000465788 0.879524595034913 0.639438185853685 -0.0239790202117756 ENSG00000116649 SRM
ENST00000459997 0.609080166633682 0.225376569709483 -0.0625327555476524 ENSG00000116649 SRM
ENST00000487300 0.766897345249647 0.421706746038708 -0.0458975862056027 ENSG00000116649 SRM
ENST00000304457 0.640050622010484 0.254915912048728 -0.0598157576587667 ENSG00000171824 EXOSC10
ENST00000376936 0.640050622010484 0.254915912048728 -0.0598157576587667 ENSG00000171824 EXOSC10
ENST00000474216 0.829755542532924 0.530783356035462 -0.0401399710286998 ENSG00000171824 EXOSC10
ENST00000544779 0.638146795216338 0.252636906354747 -0.0601311646830042 ENSG00000171824 EXOSC10
ENST00000490565 0.912066346690349 0.718847730157237 -0.0515733556380881 ENSG00000171824 EXOSC10
ENST00000452378 0.894344610393411 0.673067889895376 0.040035596852855 ENSG00000226849 RP4-635E18.7
ENST00000469634 0.937729050662581 0.787930374696615 0.0279617013251038 ENSG00000171824 EXOSC10
ENST00000478271 0.86960519807739 0.616117975401438 0.0531590768759281 ENSG00000171824 EXOSC10
ENST00000470611 0.894208493794369 0.672846582345619 -0.0358334943348532 ENSG00000171824 EXOSC10
ENST00000498576 0.886173170682612 0.653824095857478 -0.0495897427365349 ENSG00000171824 EXOSC10
ENST00000472078 0.987296622257007 0.953142863383286 -0.00714194133964595 ENSG00000171824 EXOSC10
ENST00000485606 0.899323307908878 0.686067066741256 -0.0457680192704252 ENSG00000171824 EXOSC10
ENST00000460196 0.762715330293403 0.415291743328004 -0.0720455739130855 ENSG00000171824 EXOSC10
ENST00000376838 0.166762980779828 0.014978464518801 -0.158630773719587 ENSG00000198793 MTOR
ENST00000361445 0.681276218700348 0.302024976853544 -0.0449770431925695 ENSG00000198793 MTOR
ENST00000473471 0.825585624083988 0.523109504977593 -0.0660064431300399 ENSG00000198793 MTOR
ENST00000490931 0.653174581584149 0.268723262145483 -0.110600181567022 ENSG00000198793 MTOR
ENST00000455339 0.547154890392614 0.172168601385211 -0.145805205012047 ENSG00000198793 MTOR
ENST00000495435 0.57627859215695 0.196093212551011 -0.140476035230196 ENSG00000198793 MTOR
ENST00000476768 0.841933260994967 0.557254771380575 -0.0884412962868464 ENSG00000198793 MTOR
ENST00000445982 0.789943247027829 0.459110299276119 -0.0978786264971142 ENSG00000225602 MTOR-AS1
ENST00000420480 0.762549429949264 0.414925892679803 -0.107346454601518 ENSG00000225602 MTOR-AS1
ENST00000376810 0.654175759727667 0.269896595096935 -0.0847481146662444 ENSG00000120942 UBIAD1
ENST00000376804 0.542521915045207 0.168325062244674 -0.106829732318665 ENSG00000120942 UBIAD1
ENST00000486588 0.523655569794657 0.154645793126607 -0.117486339509611 ENSG00000120942 UBIAD1
ENST00000483738 0.438438691365322 0.100642899741425 -0.13464822804764 ENSG00000120942 UBIAD1
ENST00000354287 0.78527532242544 0.451901382001018 -0.107408576577586 ENSG00000116661 FBXO2
ENST00000471501 0.897892455009112 0.682206531351446 -0.0662480864973562 ENSG00000116661 FBXO2
ENST00000466919 0.891411407259776 0.666172723711426 -0.0693743007545401 ENSG00000116661 FBXO2
ENST00000251546 0.781579939827701 0.445932377500712 0.0931714664477248 ENSG00000132879 FBXO44
ENST00000425796 0.887671641339261 0.657816086699405 0.0614850830939751 ENSG00000132879 FBXO44
ENST00000376770 0.757494751408225 0.407592365469484 0.0987613997003799 ENSG00000132879 FBXO44
ENST00000376768 0.966753360060694 0.876562440374326 0.0209796194027557 ENSG00000132879 FBXO44
ENST00000251547 0.757494751408225 0.407592365469484 0.0987613997003799 ENSG00000132879 FBXO44
ENST00000376760 0.974173548353521 0.903886604403555 0.0163477852076428 ENSG00000132879 FBXO44
ENST00000376762 0.791926495179397 0.461998378132541 0.089725435269947 ENSG00000132879 FBXO44
ENST00000475435 0.711161434865606 0.339744634742317 0.125119566326938 ENSG00000132879 FBXO44
ENST00000471895 0.806702749007948 0.487154535087768 0.094387311086274 ENSG00000132879 FBXO44
ENST00000376753 0.89480319917796 0.674328546640157 0.0622095928027583 ENSG00000116663 FBXO6
ENST00000474239 0.929387938102236 0.765127139227961 0.0478674928338354 ENSG00000116663 FBXO6
ENST00000449067 0.774671501798543 0.434722553889921 0.119248826606609 ENSG00000116663 FBXO6
ENST00000235310 0.957837497508163 0.848494207807275 0.0168338027314321 ENSG00000116670 MAD2L2
ENST00000376692 0.961216018915237 0.859350096302395 0.0156648100335787 ENSG00000116670 MAD2L2
ENST00000376672 0.957749467622957 0.848123907110808 0.0168840320946713 ENSG00000116670 MAD2L2
ENST00000376669 0.970290422844331 0.889596892039185 0.0122177287917518 ENSG00000116670 MAD2L2
ENST00000376667 0.941247548392655 0.797560851954407 0.0224894969032004 ENSG00000116670 MAD2L2
ENST00000445656 0.985571855180411 0.946738261604094 -0.00616423691285369 ENSG00000116670 MAD2L2
ENST00000456915 0.98853110439329 0.956327323636031 -0.00502377283017987 ENSG00000116670 MAD2L2
ENST00000376664 0.980750538059581 0.928512322250844 0.00853676770303986 ENSG00000116670 MAD2L2
ENST00000376655 0.854356689187049 0.583009331525719 0.0527595978052061 ENSG00000116670 MAD2L2
ENST00000376637 0.297418047287634 0.0449117295575052 0.18981211948511 ENSG00000177674 AGTRAP
ENST00000476512 0.261661230881673 0.0343863417886597 0.203197239808405 ENSG00000177674 AGTRAP
ENST00000400895 0.262527568914635 0.0346558023731225 0.204694214475035 ENSG00000177674 AGTRAP
ENST00000494437 0.352775774171537 0.0634381338278553 0.220380226775786 ENSG00000177674 AGTRAP
ENST00000491346 0.288824682627985 0.0421076899483289 0.193094731167332 ENSG00000177674 AGTRAP
ENST00000376629 0.298911518779671 0.0454957009549602 0.189566940355891 ENSG00000177674 AGTRAP
ENST00000376627 0.30732845298449 0.0482421708260623 0.186969106931423 ENSG00000177674 AGTRAP
ENST00000314340 0.29874651330666 0.0453931388017269 0.189613863703825 ENSG00000177674 AGTRAP
ENST00000452018 0.299883744937854 0.0457919828554986 0.190112948188268 ENSG00000177674 AGTRAP
ENST00000510878 0.307391836663367 0.0482584835180243 0.1869215529864 ENSG00000177674 AGTRAP
ENST00000476309 0.414863179762434 0.0888230661022863 0.179101392391792 ENSG00000177674 AGTRAP
ENST00000514733 0.406849091100532 0.0852863182736533 0.186061137160752 ENSG00000177674 AGTRAP
ENST00000513739 0.393906449230553 0.0795484106697243 0.215796054161217 ENSG00000177674 AGTRAP
ENST00000471765 0.451232232537734 0.108492300779028 0.187758584349634 ENSG00000177674 AGTRAP
ENST00000433342 0.78840364205678 0.45687266912401 -0.0678941430171992 ENSG00000215910 C1orf167
ENST00000312793 0.788506029745366 0.457025023266567 -0.0678475127560015 ENSG00000215910 C1orf167
ENST00000444493 0.720593265520197 0.352907589708576 -0.0855417791837777 ENSG00000215910 C1orf167
ENST00000449278 0.720844052121604 0.353141239457054 -0.0855629137945689 ENSG00000215910 C1orf167
ENST00000475041 0.861118857896416 0.596446630840729 -0.0694016153683327 ENSG00000215910 C1orf167
ENST00000376592 0.424049822089322 0.0933108820556491 -0.117411301069459 ENSG00000177000 MTHFR
ENST00000376583 0.347718841137042 0.0617592618629396 -0.129377119253714 ENSG00000177000 MTHFR
ENST00000376590 0.255373868220699 0.0329308502116412 -0.153593685645596 ENSG00000177000 MTHFR
ENST00000482358 0.817380050362168 0.506878473649772 -0.0777538124790649 ENSG00000215910 C1orf167
ENST00000376585 0.341990474418392 0.0599088786518283 -0.154118382985793 ENSG00000177000 MTHFR
ENST00000418034 0.207141779295824 0.0221332405045302 -0.296589117419469 ENSG00000177000 MTHFR
ENST00000413656 0.175497252097489 0.0164429132653844 -0.366618582485428 ENSG00000177000 MTHFR
ENST00000423400 0.182161318273948 0.01757275189909 -0.358944543936359 ENSG00000177000 MTHFR
ENST00000431243 0.182161318273948 0.01757275189909 -0.358944543936359 ENSG00000177000 MTHFR
ENST00000376486 0.584592803645925 0.202793658206038 -0.167989750579168 ENSG00000177000 MTHFR
ENST00000312413 0.638882055612994 0.25357737655541 -0.0592662997158808 ENSG00000011021 CLCN6
ENST00000346436 0.637033740294011 0.251609100604845 -0.0595342072216239 ENSG00000011021 CLCN6
ENST00000376497 0.912435954019793 0.719895016637269 0.03736855325292 ENSG00000011021 CLCN6
ENST00000376487 0.913257244329863 0.721512276518629 -0.0200692338560473 ENSG00000011021 CLCN6
ENST00000376496 0.958956163310145 0.852304596483615 0.0105596841892518 ENSG00000011021 CLCN6
ENST00000376491 0.969261168064177 0.886034613234156 -0.0104463604888823 ENSG00000011021 CLCN6
ENST00000376492 0.972559250737385 0.897989136453979 0.00897166644236641 ENSG00000011021 CLCN6
ENST00000376490 0.969261168064177 0.886034613234156 -0.0104463604888823 ENSG00000011021 CLCN6
ENST00000494028 0.735636740200841 0.373897623110408 -0.096475093730854 ENSG00000011021 CLCN6
ENST00000446542 0.415605048383611 0.0892090955872742 -0.183421838766947 ENSG00000242349 NPPA-AS1
ENST00000376468 0.831450387440154 0.534542880733253 -0.110787545306309 ENSG00000120937 NPPB
ENST00000376572 0.801579877419201 0.477853208496419 -0.0386856289343851 ENSG00000116685 KIAA2013
ENST00000376576 0.899037865416216 0.68492418949727 -0.0258587797248497 ENSG00000116685 KIAA2013
ENST00000485046 0.909654547318952 0.71400888938022 0.0223198366328611 ENSG00000083444 PLOD1
ENST00000449038 0.916333738790184 0.729333562089991 0.0221537168075443 ENSG00000083444 PLOD1
ENST00000358133 0.910616087766206 0.716114760367454 0.023539184107267 ENSG00000083444 PLOD1
ENST00000376369 0.975054269470063 0.906752581971246 -0.00742452911864623 ENSG00000083444 PLOD1
ENST00000429000 0.881529639608301 0.643154138699427 0.0281539339540172 ENSG00000083444 PLOD1
ENST00000196061 0.950839696426521 0.826834736452827 -0.0139113119824188 ENSG00000083444 PLOD1
ENST00000465920 0.899516270427641 0.686591772429163 0.0277459293573051 ENSG00000083444 PLOD1
ENST00000491536 0.816190501318664 0.504818922957859 -0.0464741046071452 ENSG00000083444 PLOD1
ENST00000470133 0.928361948990258 0.761740566541143 0.023818286368233 ENSG00000083444 PLOD1
ENST00000481933 0.419694746935238 0.091255600922344 -0.123837355309269 ENSG00000083444 PLOD1
ENST00000444836 0.92187439620312 0.744380203979711 -0.01400713055927 ENSG00000116688 MFN2
ENST00000490079 0.803563462608684 0.481577362918969 0.0499805893302121 ENSG00000116688 MFN2
ENST00000235329 0.920821082532254 0.740927682577715 -0.0142142972820949 ENSG00000116688 MFN2
ENST00000484391 0.955404237870668 0.841733780902394 0.0141800895511488 ENSG00000116688 MFN2
ENST00000497302 0.870776652095582 0.618635185848673 0.034248710038024 ENSG00000116688 MFN2
ENST00000412236 0.911649797342856 0.717935409057584 0.0239069767028481 ENSG00000116688 MFN2
ENST00000478749 0.164938559367239 0.0147003159148289 -0.212284717515973 ENSG00000116691 MIIP
ENST00000235332 0.2948575889271 0.0440265258341631 -0.171309714122789 ENSG00000116691 MIIP
ENST00000436478 0.2948575889271 0.0440265258341631 -0.171309714122789 ENSG00000116691 MIIP
ENST00000466860 0.728200291316706 0.363173223166369 -0.0892976627956587 ENSG00000116691 MIIP
ENST00000498685 0.495662422490821 0.136012287776757 -0.152546356275955 ENSG00000116691 MIIP
ENST00000492256 0.908690367510926 0.711406706126516 -0.0536363663569555 ENSG00000116691 MIIP
ENST00000460823 0.975041035185572 0.906717004335414 -0.0148023708544488 ENSG00000116691 MIIP
ENST00000376259 0.965935548921957 0.874052629673627 0.0281182133769894 ENSG00000028137 TNFRSF1B
ENST00000492361 0.965935548921957 0.874052629673627 0.0281182133769894 ENSG00000028137 TNFRSF1B
ENST00000356315 0.0211532336435025 0.000588658852962042 0.129127855797232 ENSG00000048707 VPS13D
ENST00000358136 0.0211532336435025 0.000588658852962042 0.129127855797232 ENSG00000048707 VPS13D
ENST00000476169 0.4731011221331 0.121726487479832 0.221805508783381 ENSG00000048707 VPS13D
ENST00000489961 0.99128783369164 0.969442669387353 0.00443915644076705 ENSG00000048707 VPS13D
ENST00000011700 0.122636319506204 0.00886396357601112 0.112442465270891 ENSG00000048707 VPS13D
ENST00000460333 0.120226199400801 0.00855934547944203 0.144730964088273 ENSG00000048707 VPS13D
ENST00000487188 0.455583306507518 0.111083331775047 0.131049145987853 ENSG00000048707 VPS13D
ENST00000469054 0.59795690099268 0.214439748422749 0.160793640663199 ENSG00000048707 VPS13D
ENST00000496628 0.242475402974303 0.0295943729720589 0.113611238766858 ENSG00000048707 VPS13D
ENST00000466732 0.88175750684734 0.643579421034483 0.0730768494451797 ENSG00000048707 VPS13D
ENST00000476045 0.818588528020096 0.509325327654033 0.0912443875065827 ENSG00000048707 VPS13D
ENST00000481484 0.797340726356852 0.470210642962517 0.105984827332213 ENSG00000048707 VPS13D
ENST00000543766 0.364775573749557 0.0677878601382097 0.122700394009492 ENSG00000048707 VPS13D
ENST00000471923 0.723203213572392 0.35621696886561 0.0659554113463324 ENSG00000048707 VPS13D
ENST00000543710 0.872409597805348 0.622760719178645 0.0429025315139199 ENSG00000048707 VPS13D
ENST00000473099 0.984547456824876 0.943203269422571 0.00963099974553439 ENSG00000048707 VPS13D
ENST00000376223 0.757736615804568 0.4084108129874 0.12436923637512 ENSG00000162496 DHRS3
ENST00000464917 0.721000477086441 0.353378622032808 0.14192241372083 ENSG00000162496 DHRS3
ENST00000430996 0.99657744000715 0.988010190462768 0.00203750524859995 ENSG00000162496 DHRS3
ENST00000482265 0.685271651707509 0.307426662140016 0.159407839011496 ENSG00000162496 DHRS3
ENST00000606790 0.514510863576038 0.147868862069126 0.253255616915883 ENSG00000272482 RP11-474O21.5
ENST00000484063 0.952300244332843 0.831363014330045 -0.0303339422827464 ENSG00000116731 PRDM2
ENST00000376048 0.420577303768101 0.091713333890238 -0.075354400947263 ENSG00000116731 PRDM2
ENST00000311066 0.384322589598915 0.0755995365163983 -0.080834253155516 ENSG00000116731 PRDM2
ENST00000235372 0.419339241533002 0.0910421938183715 -0.0755843590010615 ENSG00000116731 PRDM2
ENST00000491134 0.442531978709613 0.102989497897811 -0.0746544336470649 ENSG00000116731 PRDM2
ENST00000502727 0.968771164743878 0.883665533581168 -0.0121164552388899 ENSG00000116731 PRDM2
ENST00000502724 0.981648457098774 0.931900545853487 -0.0070936845460659 ENSG00000116731 PRDM2
ENST00000413440 0.374166075704537 0.071612841898286 -0.081260599473159 ENSG00000116731 PRDM2
ENST00000343137 0.416155427722957 0.0894764850228326 -0.076123477551352 ENSG00000116731 PRDM2
ENST00000491815 0.975326980805998 0.907566824064178 -0.00940778312690927 ENSG00000116731 PRDM2
ENST00000503842 0.388118563613841 0.077329473955918 -0.0773496313673042 ENSG00000116731 PRDM2
ENST00000407521 0.930336996410365 0.767370085264657 0.0218934860790174 ENSG00000116731 PRDM2
ENST00000505823 0.391704158436701 0.0787997297746648 -0.0772240707975246 ENSG00000116731 PRDM2
ENST00000487453 0.62291599282152 0.238078146613639 -0.118112205946918 ENSG00000116731 PRDM2
ENST00000491547 0.218335854339942 0.0244752487922904 0.202554614998103 ENSG00000189337 KAZN
ENST00000376030 0.157969887702123 0.0136050427307325 0.209118406902247 ENSG00000189337 KAZN
ENST00000503743 0.230420073320841 0.026985177239394 0.199842129999099 ENSG00000189337 KAZN
ENST00000422387 0.142459467453544 0.0114231183425755 0.216510525991085 ENSG00000189337 KAZN
ENST00000361144 0.144210688635673 0.0116734590337651 0.216592881394395 ENSG00000189337 KAZN
ENST00000376028 0.250097260681982 0.0314899314090377 0.208880949913175 ENSG00000189337 KAZN
ENST00000400798 0.15148702568974 0.0126557113706501 0.216403526818895 ENSG00000189337 KAZN
ENST00000400797 0.27735695555442 0.0387079675148723 0.19501089300483 ENSG00000189337 KAZN
ENST00000428417 0.0748706172156855 0.0039061262434628 0.381582450475615 ENSG00000171729 TMEM51
ENST00000376014 0.0762194573545596 0.00401621039863573 0.380708967186592 ENSG00000171729 TMEM51
ENST00000451326 0.0395220434368226 0.001475894716257 0.425060798235031 ENSG00000171729 TMEM51
ENST00000400796 0.0778028056967191 0.00415147663623663 0.380030450894904 ENSG00000171729 TMEM51
ENST00000434578 0.0778028056967191 0.00415147663623663 0.380030450894904 ENSG00000171729 TMEM51
ENST00000376008 0.0764709761217337 0.00403799326355654 0.380906671220245 ENSG00000171729 TMEM51
ENST00000375980 0.622175044335886 0.237341518159858 0.0743392140601215 ENSG00000142634 EFHD2
ENST00000445566 0.259884348363547 0.0340000238209895 0.14128000555697 ENSG00000142634 EFHD2
ENST00000546424 0.982182905274805 0.933538308010827 -0.00817137278744975 ENSG00000132906 CASP9
ENST00000333868 0.961659691737967 0.860619819807593 -0.0172296822661159 ENSG00000132906 CASP9
ENST00000348549 0.961800310323139 0.861112687025835 -0.0171605151889205 ENSG00000132906 CASP9
ENST00000400777 0.936218165947102 0.782968668341206 -0.027095467156781 ENSG00000132906 CASP9
ENST00000424908 0.7815766157644 0.445914243433552 0.100790216698494 ENSG00000132906 CASP9
ENST00000375890 0.988801411203472 0.957247603197867 -0.00566114451814045 ENSG00000132906 CASP9
ENST00000474305 0.961216018915237 0.859308672792871 -0.0189613446589177 ENSG00000132906 CASP9
ENST00000447522 0.963629792667535 0.866714784514603 0.0192513271932318 ENSG00000132906 CASP9
ENST00000440484 0.95800695650238 0.849158709349746 -0.0236620109357592 ENSG00000132906 CASP9
ENST00000546969 0.794492955609029 0.465935830549423 -0.0924712040255449 ENSG00000132906 CASP9
ENST00000469637 0.673529775644975 0.29259902990051 -0.171707369330984 ENSG00000132906 CASP9
ENST00000375849 0.466126447571006 0.117066119478371 -0.0762119586435926 ENSG00000116138 DNAJC16
ENST00000375847 0.560343089205344 0.182774044151684 -0.0659640279633051 ENSG00000116138 DNAJC16
ENST00000475133 0.560343089205344 0.182774044151684 -0.0659640279633051 ENSG00000116138 DNAJC16
ENST00000375838 0.97258563939095 0.898075638423489 -0.00833317582130105 ENSG00000116138 DNAJC16
ENST00000483270 0.119664670414935 0.008483838822679 -0.144773953050515 ENSG00000116138 DNAJC16
ENST00000472665 0.127956517191075 0.00952392133933827 -0.281068322247983 ENSG00000116138 DNAJC16
ENST00000606186 0.551858888131222 0.175741660697812 -0.192406408535665 ENSG00000272510 RP4-680D5.8
ENST00000479655 0.503370395819559 0.140814724180964 -0.21641186100308 ENSG00000116138 DNAJC16
ENST00000490811 0.750546718760226 0.397718276964402 -0.103977995902905 ENSG00000116138 DNAJC16
ENST00000495523 0.293093473746421 0.0435650986184498 -0.156800746652712 ENSG00000116138 DNAJC16
ENST00000375826 0.978608761219037 0.919895596057137 -0.0147511300597638 ENSG00000116771 AGMAT
ENST00000480945 0.754244037409333 0.402675800249694 0.0468841529395934 ENSG00000197312 DDI2
ENST00000486680 0.211451949743102 0.0230726538406214 -0.220375010304596 ENSG00000197312 DDI2
ENST00000546927 0.536088751114867 0.163754908540422 -0.177055906240612 ENSG00000197312 DDI2
ENST00000320153 0.874751355757637 0.629111440881703 0.0341967280160389 ENSG00000197312 DDI2
ENST00000483899 0.93194625884296 0.771738269046049 0.0261819410158796 ENSG00000197312 DDI2
ENST00000548451 0.565250676061199 0.186891210076045 0.178432023202383 ENSG00000197312 DDI2
ENST00000345034 0.909564815904808 0.713692683619625 0.0305113005783882 ENSG00000215695 RSC1A1
ENST00000375799 0.645242524482893 0.260294055623789 0.0517247402238262 ENSG00000116786 PLEKHM2
ENST00000375793 0.645592144891018 0.260773457458008 0.0517009448433156 ENSG00000116786 PLEKHM2
ENST00000462455 0.328187773870657 0.055177263208739 0.14823153487817 ENSG00000116786 PLEKHM2
ENST00000453804 0.970046107441886 0.88848797131467 -0.00731265041777891 ENSG00000237938 RP11-288I21.1
ENST00000477849 0.854364524149887 0.583069580312208 0.0431850423208855 ENSG00000116786 PLEKHM2
ENST00000496928 0.474196666382244 0.122427273925413 0.126142662769221 ENSG00000162458 FBLIM1
ENST00000508310 0.446747131955379 0.105712029011829 0.129689339256635 ENSG00000162458 FBLIM1
ENST00000510393 0.456062390967439 0.111289741170607 0.126373285872388 ENSG00000162458 FBLIM1
ENST00000430076 0.47974514284186 0.125844927443265 0.125625085075421 ENSG00000162458 FBLIM1
ENST00000375771 0.240879491693704 0.0292429657522325 0.116543823697082 ENSG00000162458 FBLIM1
ENST00000510929 0.478190701443507 0.124952465842919 0.124798879923831 ENSG00000162458 FBLIM1
ENST00000502638 0.451580065219713 0.108788077381651 0.128839670867543 ENSG00000162458 FBLIM1
ENST00000375766 0.235644676224059 0.028102250432973 0.117381300005314 ENSG00000162458 FBLIM1
ENST00000400773 0.234891377316506 0.0279582433730986 0.117641948867797 ENSG00000162458 FBLIM1
ENST00000483633 0.390146341329353 0.0781125794641046 0.140709992615449 ENSG00000162458 FBLIM1
ENST00000502739 0.508827248953749 0.144314403600335 0.109772914728793 ENSG00000162458 FBLIM1
ENST00000431771 0.335176479471227 0.0575799440618357 0.148252712663867 ENSG00000162458 FBLIM1
ENST00000441801 0.390680109369837 0.078322894273068 0.118444662402791 ENSG00000162458 FBLIM1
ENST00000332305 0.337567621193439 0.0583644850250844 0.104415411235559 ENSG00000162458 FBLIM1
ENST00000514156 0.321088887632464 0.0528031121382689 0.127527644396252 ENSG00000162458 FBLIM1
ENST00000509138 0.351897451984728 0.0631591714303308 0.110901937273365 ENSG00000162458 FBLIM1
ENST00000317122 0.813378582336575 0.499580703371242 -0.0918889134359507 ENSG00000179743 RP11-169K16.9
ENST00000375759 0.628683521039452 0.243053889389578 0.0586711752018807 ENSG00000065526 SPEN
ENST00000438066 0.142127616370809 0.0113733909904634 0.191301527696998 ENSG00000065526 SPEN
ENST00000471538 0.294616742218898 0.0439729485674399 0.225522885872876 ENSG00000065526 SPEN
ENST00000442985 0.628679113075267 0.243003338919454 0.0906890382630055 ENSG00000065526 SPEN
ENST00000487496 0.727949333790346 0.36288344239737 0.127277125890628 ENSG00000065526 SPEN
ENST00000462525 0.878502267389584 0.637671819225454 -0.0698550814194323 ENSG00000116809 ZBTB17
ENST00000440560 0.941859550929487 0.799594532831041 -0.0368723095373515 ENSG00000116809 ZBTB17
ENST00000375743 0.912393766918951 0.719771176681677 0.0270072749373442 ENSG00000116809 ZBTB17
ENST00000537142 0.912393766918951 0.719771176681677 0.0270072749373442 ENSG00000116809 ZBTB17
ENST00000375733 0.912393766918951 0.719771176681677 0.0270072749373442 ENSG00000116809 ZBTB17
ENST00000444358 0.965508402028582 0.872878973272784 0.0212903158318237 ENSG00000116809 ZBTB17
ENST00000471805 0.625012544022 0.239851066220973 0.192203060464867 ENSG00000116809 ZBTB17
ENST00000472658 0.77173234377205 0.429764113746798 0.131326464209622 ENSG00000116809 ZBTB17
ENST00000474511 0.628127282685307 0.24262527283688 0.191511913987722 ENSG00000116809 ZBTB17
ENST00000487785 0.633607536562565 0.248025457485347 0.190911275331773 ENSG00000116809 ZBTB17
ENST00000448462 0.854606230558169 0.583774709172995 0.0447768717021485 ENSG00000116809 ZBTB17
ENST00000492834 0.807261476479952 0.488011368762491 0.0833067761196355 ENSG00000116809 ZBTB17
ENST00000490899 0.914921493287514 0.726035631045903 0.0405536202824448 ENSG00000116809 ZBTB17
ENST00000464719 0.985961313274554 0.948552471476001 0.00927412822244559 ENSG00000116809 ZBTB17
ENST00000479282 0.986789730564435 0.951447136524155 0.00619570141597895 ENSG00000116809 ZBTB17
ENST00000494020 0.872352764738011 0.622480407694885 0.0610783706799271 ENSG00000116809 ZBTB17
ENST00000411503 0.95414613870164 0.838369726532224 0.0240864029531806 ENSG00000173641 HSPB7
ENST00000442459 0.95414613870164 0.838369726532224 0.0240864029531806 ENSG00000173641 HSPB7
ENST00000311890 0.975497173765786 0.908307372355539 0.013547549278999 ENSG00000173641 HSPB7
ENST00000375718 0.967117458803624 0.87807080721513 0.0180368483879603 ENSG00000173641 HSPB7
ENST00000463576 0.849904975106812 0.573408570759305 0.0930390172014306 ENSG00000173641 HSPB7
ENST00000487046 0.871378521120461 0.619830540097115 0.0767738125875331 ENSG00000173641 HSPB7
ENST00000406363 0.959494845763935 0.854059003861282 0.0299348349725995 ENSG00000173641 HSPB7
ENST00000545268 0.839984834202458 0.552697699225889 -0.101171419031081 ENSG00000173641 HSPB7
ENST00000358432 0.92187439620312 0.744332396715797 0.021174998595592 ENSG00000142627 EPHA2
ENST00000462805 0.941263164777603 0.797742519883335 0.0287315102800669 ENSG00000142627 EPHA2
ENST00000480202 0.914200617022578 0.724015387640514 0.0312619303864124 ENSG00000142627 EPHA2
ENST00000461614 0.704088743833025 0.330990415979956 -0.0673872083817239 ENSG00000142627 EPHA2
ENST00000424774 0.321074940117234 0.0527588589851036 -0.200602658534888 ENSG00000227959 RP11-276H7.2
ENST00000478117 0.869961593748844 0.617212059758441 0.048387660115545 ENSG00000142632 ARHGEF19
ENST00000270747 0.914351972595107 0.724515086856313 0.0343488345753091 ENSG00000142632 ARHGEF19
ENST00000449495 0.940679674203137 0.795881091887283 -0.034378585341619 ENSG00000142632 ARHGEF19
ENST00000478210 0.961704777260704 0.860724748844169 -0.0241189700369869 ENSG00000142632 ARHGEF19
ENST00000471928 0.914253380393972 0.724358873018015 0.0542875149501771 ENSG00000142632 ARHGEF19
ENST00000441785 0.984028346048903 0.941425705696928 -0.0119868848050146 ENSG00000142632 ARHGEF19
ENST00000375599 0.980252375270578 0.926515371260443 -0.0120990036013235 ENSG00000132881 RSG1
ENST00000434014 0.817141227906747 0.50634876970038 -0.111409485613031 ENSG00000132881 RSG1
ENST00000375592 0.374143965447411 0.0715607968214033 0.127327738147641 ENSG00000037637 FBXO42
ENST00000456164 0.951204911862233 0.82793623005336 -0.026832377854289 ENSG00000037637 FBXO42
ENST00000444116 0.942859888544503 0.802552081101513 -0.0308751710588676 ENSG00000037637 FBXO42
ENST00000478089 0.628723434817769 0.243106394796204 0.139261724654017 ENSG00000037637 FBXO42
ENST00000475078 0.982091270001098 0.933132139991851 -0.00568617498940275 ENSG00000055070 SZRD1
ENST00000401088 0.983198685468414 0.939035450229405 -0.00341559433991163 ENSG00000055070 SZRD1
ENST00000471507 0.861891545313582 0.598128293154126 0.0311852649889439 ENSG00000055070 SZRD1
ENST00000401089 0.983207068377662 0.93915753430626 -0.00341042639958093 ENSG00000055070 SZRD1
ENST00000486763 0.839268827735553 0.551001991237094 0.0359215082888532 ENSG00000055070 SZRD1
ENST00000476423 0.998422864170918 0.994738803402343 0.000441901351327942 ENSG00000055070 SZRD1
ENST00000475554 0.928924487058435 0.763493967840219 0.0180038892464341 ENSG00000055070 SZRD1
ENST00000375590 0.990175738823262 0.962696934847719 0.00228252074437119 ENSG00000055070 SZRD1
ENST00000472351 0.882153112650116 0.644538814334794 0.0271909859957287 ENSG00000055070 SZRD1
ENST00000492354 0.983207068377662 0.939184250077976 -0.00340987762184224 ENSG00000055070 SZRD1
ENST00000472461 0.933650120019788 0.776379020152948 0.0168400460571559 ENSG00000055070 SZRD1
ENST00000491418 0.951758911020413 0.829564692002281 -0.00996748806390528 ENSG00000187144 SPATA21
ENST00000466212 0.870776652095582 0.618660524502849 -0.0235335365868976 ENSG00000187144 SPATA21
ENST00000337132 0.750484369960308 0.397596122207925 0.0395087140647807 ENSG00000157191 NECAP2
ENST00000504551 0.736972761256259 0.375993021822219 0.0434447630009552 ENSG00000157191 NECAP2
ENST00000406746 0.750484369960308 0.397596122207925 0.0395087140647807 ENSG00000157191 NECAP2
ENST00000457722 0.734517377642485 0.372873288673022 0.043593582572229 ENSG00000157191 NECAP2
ENST00000486390 0.726240882678053 0.360213299049426 0.0789213422527899 ENSG00000157191 NECAP2
ENST00000443980 0.750484369960308 0.397596122207925 0.0395087140647807 ENSG00000157191 NECAP2
ENST00000504858 0.570303189724977 0.190364111477791 0.0734417033399791 ENSG00000157191 NECAP2
ENST00000508680 0.457620677327203 0.112164479642293 0.0944146944196822 ENSG00000157191 NECAP2
ENST00000492095 0.750484369960308 0.397596122207925 0.0395087140647807 ENSG00000157191 NECAP2
ENST00000459640 0.735642124839959 0.373919210463176 0.0448854486921707 ENSG00000157191 NECAP2
ENST00000496239 0.750484369960308 0.397596122207925 0.0395087140647807 ENSG00000157191 NECAP2
ENST00000513161 0.736972761256259 0.375993021822219 0.0434447630009552 ENSG00000157191 NECAP2
ENST00000509727 0.682462530551895 0.303591418545481 -0.101668806055821 ENSG00000157191 NECAP2
ENST00000457898 0.394311115180854 0.0798286598150846 0.219273143624404 ENSG00000226029 RP4-798A10.2
ENST00000263511 0.7459795789988 0.390356155867636 -0.0647312755579922 ENSG00000080947 CROCCP3
ENST00000591348 0.652384927904577 0.267720351014357 -0.0895737829900573 ENSG00000080947 CROCCP3
ENST00000420820 0.928049549943497 0.761012521402738 0.0322200651272691 ENSG00000080947 CROCCP3
ENST00000591316 0.890981200365315 0.664976769810126 0.0595090638579112 ENSG00000080947 CROCCP3
ENST00000590118 0.559699884479619 0.182225841124169 -0.136157464405384 ENSG00000080947 CROCCP3
ENST00000589964 0.552829068033252 0.176561900885247 -0.137419299160922 ENSG00000080947 CROCCP3
ENST00000430580 0.000148831809429595 5.98759617692413e-07 -0.192417833448247 ENSG00000219481 NBPF1
ENST00000392963 0.000200012588379128 8.95209022512604e-07 -0.196006343637277 ENSG00000219481 NBPF1
ENST00000420031 0.126764748087332 0.00937891307223977 -0.199430245257514 ENSG00000219481 NBPF1
ENST00000432949 0.0489879336455884 0.00203567198108723 -0.200746705021503 ENSG00000219481 NBPF1
ENST00000287968 0.14708544209819 0.0120796628295887 -0.23202062006267 ENSG00000219481 NBPF1
ENST00000420513 0.0251251617818781 0.000746833764688752 -0.199765020326399 ENSG00000219481 NBPF1
ENST00000599069 0.0363140964221957 0.00129546609417064 -0.193163303602157 ENSG00000219481 NBPF1
ENST00000599908 0.0271949370442105 0.000839225629498412 -0.278170018021924 ENSG00000219481 NBPF1
ENST00000449853 0.386926437751142 0.0767560728629021 -0.138321237642114 ENSG00000219481 NBPF1
ENST00000540383 0.789790991636175 0.458909849333067 -0.058004103315305 ENSG00000215908 CROCCP2
ENST00000412962 0.790225590482077 0.459805660258979 -0.0533912588418414 ENSG00000215908 CROCCP2
ENST00000362058 0.647121246469111 0.262348815544662 -0.0901590632056539 ENSG00000215908 CROCCP2
ENST00000334429 0.141928216094118 0.0113336484498305 -0.425473134452668 ENSG00000186301 MST1P2
ENST00000457982 0.1709890726557 0.015663957328485 -0.408483869501523 ENSG00000186301 MST1P2
ENST00000419267 0.924774489980615 0.752228908437702 -0.0430427878914004 ENSG00000236698 EIF1AXP1
ENST00000466256 0.892544855979023 0.668868505585525 -0.0363060133198356 ENSG00000058453 CROCC
ENST00000375541 0.664195787310759 0.281723236739712 -0.0706170381155382 ENSG00000058453 CROCC
ENST00000445545 0.719300904508219 0.350812179429582 -0.0672880522386019 ENSG00000058453 CROCC
ENST00000467938 0.706052569791356 0.333379256793237 -0.0745373337195393 ENSG00000058453 CROCC
ENST00000492631 0.800964083992694 0.476415412582917 -0.0721022669676533 ENSG00000058453 CROCC
ENST00000467715 0.756180264524106 0.405818378595334 -0.138534340483748 ENSG00000058453 CROCC
ENST00000494191 0.67325999551559 0.292113706001226 -0.106915348755222 ENSG00000058453 CROCC
ENST00000486318 0.601799787917886 0.218046287883902 -0.147157080519669 ENSG00000058453 CROCC
ENST00000498688 0.655614164746115 0.271665109119155 -0.145933761486761 ENSG00000058453 CROCC
ENST00000477773 0.388443652554588 0.0774564772059523 -0.286393425025766 ENSG00000058453 CROCC
ENST00000465021 0.872539214669482 0.622917915395683 -0.0545725327676964 ENSG00000058453 CROCC
ENST00000465291 0.837904972492987 0.547990981123821 -0.0934398480827871 ENSG00000058453 CROCC
ENST00000375535 0.901718629105174 0.69298177870215 -0.0362348583733861 ENSG00000117122 MFAP2
ENST00000375534 0.838987452891365 0.550345599286541 -0.0549206451565666 ENSG00000117122 MFAP2
ENST00000490075 0.869025526786962 0.614794270818963 -0.0463928716892409 ENSG00000117122 MFAP2
ENST00000438542 0.866063603432323 0.608472702111705 -0.0472380284337698 ENSG00000117122 MFAP2
ENST00000476788 0.913509022382701 0.722114934746354 -0.0330753469564398 ENSG00000117122 MFAP2
ENST00000478684 0.903759465788234 0.697687640554692 -0.0370340904398707 ENSG00000117122 MFAP2
ENST00000492598 0.910275024620426 0.715709812439332 -0.0349874780247062 ENSG00000117122 MFAP2
ENST00000446261 0.0971940396886118 0.00598730227831961 0.141651195445442 ENSG00000226526 RP1-37C10.3
ENST00000326735 0.325657690094852 0.0544073014938914 0.0977876063564411 ENSG00000159363 ATP13A2
ENST00000341676 0.353593081751225 0.0636752766654636 0.0927324718423727 ENSG00000159363 ATP13A2
ENST00000452699 0.353593081751225 0.0636752766654636 0.0927324718423727 ENSG00000159363 ATP13A2
ENST00000466561 0.43921986409538 0.101024047001656 0.124205182920682 ENSG00000159363 ATP13A2
ENST00000502418 0.2080465567373 0.022355871028101 0.191613318907189 ENSG00000159363 ATP13A2
ENST00000503552 0.938769127592299 0.790784514166428 0.020063844367137 ENSG00000159363 ATP13A2
ENST00000463860 0.415043719842723 0.0889696712503168 0.143531102940556 ENSG00000159363 ATP13A2
ENST00000502860 0.5748506972789 0.194764277243347 0.11789636390102 ENSG00000159363 ATP13A2
ENST00000509392 0.794647765902439 0.46612059567149 0.0933970033620757 ENSG00000159363 ATP13A2
ENST00000506174 0.481312086828766 0.126942446117218 0.150904818842314 ENSG00000159363 ATP13A2
ENST00000510069 0.677722432840618 0.297655618224841 0.0801083681602683 ENSG00000159363 ATP13A2
ENST00000511957 0.64162661919027 0.256535557699572 0.106521045358022 ENSG00000159363 ATP13A2
ENST00000508222 0.695594926116516 0.320362830802499 0.0895286229698119 ENSG00000159363 ATP13A2
ENST00000509619 0.853817493910995 0.581868621911646 0.051940739147558 ENSG00000159363 ATP13A2
ENST00000375499 0.898239372798108 0.682948180185562 -0.0222819715130333 ENSG00000117118 SDHB
ENST00000485092 0.887923246838685 0.658379065853679 -0.0477302624288224 ENSG00000117118 SDHB
ENST00000475049 0.844657386921092 0.56226247522802 -0.0628064274793885 ENSG00000117118 SDHB
ENST00000485515 0.814774202389837 0.502338078320835 -0.0376005487841918 ENSG00000117118 SDHB
ENST00000491274 0.764531094806848 0.418051467430047 -0.0467375945768161 ENSG00000117118 SDHB
ENST00000475506 0.787015590055814 0.454496041372399 -0.0491345820570965 ENSG00000117118 SDHB
ENST00000463045 0.860645096865631 0.595412766351756 -0.0331627496738494 ENSG00000117118 SDHB
ENST00000466613 0.98571778373078 0.94742401589585 -0.00479362501682881 ENSG00000117118 SDHB
ENST00000412427 0.621151971555037 0.23614651378982 -0.176218441203743 ENSG00000204362 RP11-380J14.1
ENST00000375471 0.728200291316706 0.363185825942986 0.138639226015249 ENSG00000142623 PADI1
ENST00000537499 0.767202022255393 0.422253153056555 0.141213639116515 ENSG00000142623 PADI1
ENST00000413717 0.658173217240682 0.274152395428779 0.188539003358059 ENSG00000142623 PADI1
ENST00000536552 0.636284968543038 0.25095416119987 0.193662473832428 ENSG00000142623 PADI1
ENST00000460293 0.671352717935646 0.290312300631199 0.174858868335383 ENSG00000142623 PADI1
ENST00000439577 0.812044337933901 0.496846278661681 0.0573932546686543 ENSG00000227751 RP1-20B21.4
ENST00000375436 0.776836837608918 0.438252084703524 0.046713386407994 ENSG00000179051 RCC2
ENST00000474892 0.724601765317666 0.358127041360642 0.074411901510735 ENSG00000179051 RCC2
ENST00000375433 0.835917123868772 0.544143490454926 0.0396739464083396 ENSG00000179051 RCC2
ENST00000583469 0.731419354779816 0.36773497400269 0.130936395366856 ENSG00000266727 AC004824.1
ENST00000361221 0.084872458445695 0.00477156114874708 0.182232488608954 ENSG00000074964 ARHGEF10L
ENST00000452522 0.084872458445695 0.00477156114874708 0.182232488608954 ENSG00000074964 ARHGEF10L
ENST00000434513 0.0348405224121042 0.00122161302158179 0.213462570494846 ENSG00000074964 ARHGEF10L
ENST00000375415 0.351552001624879 0.0630106103104545 0.122601734300637 ENSG00000074964 ARHGEF10L
ENST00000375420 0.414104895002487 0.0884931904502029 0.144086825447074 ENSG00000074964 ARHGEF10L
ENST00000469726 0.587273972153099 0.205202445086724 0.0948603615705364 ENSG00000074964 ARHGEF10L
ENST00000375408 0.646336540188454 0.261460589735855 0.0853442032117063 ENSG00000074964 ARHGEF10L
ENST00000167825 0.646336540188454 0.261460589735855 0.0853442032117063 ENSG00000074964 ARHGEF10L
ENST00000475356 0.666248762431484 0.284180776848524 0.089509902865956 ENSG00000074964 ARHGEF10L
ENST00000482359 0.659922051965493 0.276634764011163 0.170758722114307 ENSG00000074964 ARHGEF10L
ENST00000466782 0.566116307683453 0.187428863567101 0.195402535984299 ENSG00000074964 ARHGEF10L
ENST00000495593 0.552483035866782 0.176303790048968 -0.210486674309518 ENSG00000074964 ARHGEF10L
ENST00000494072 0.933079984822702 0.774876032226919 -0.0179680085680059 ENSG00000255275 RP13-279N23.2
ENST00000538309 0.883868606084594 0.648706332235105 -0.0361442929387828 ENSG00000159423 ALDH4A1
ENST00000538839 0.90402706699205 0.698791014133799 -0.029412894985815 ENSG00000159423 ALDH4A1
ENST00000290597 0.90402706699205 0.698820837606496 -0.0294123172018718 ENSG00000159423 ALDH4A1
ENST00000375341 0.881415422613601 0.643006008239013 -0.0353587250005253 ENSG00000159423 ALDH4A1
ENST00000454547 0.661167015099636 0.278206881613097 0.167811023736538 ENSG00000159423 ALDH4A1
ENST00000432718 0.970351539307369 0.890195384425971 -0.0148381628325182 ENSG00000159423 ALDH4A1
ENST00000455833 0.920862049700537 0.74103104077972 0.0207318731639582 ENSG00000169991 IFFO2
ENST00000355609 0.890008520021362 0.662506050797715 -0.0505121336704448 ENSG00000169991 IFFO2
ENST00000416166 0.923011248517582 0.747895105500919 0.0233108296219393 ENSG00000169991 IFFO2
ENST00000606379 0.948177498741985 0.819171812436907 -0.0355280598391327 ENSG00000272084 RP5-1126H10.2
ENST00000375254 0.510763636664422 0.145566000435149 0.0679089669532111 ENSG00000127481 UBR4
ENST00000375226 0.511755340710156 0.146115274601054 0.0678096050287559 ENSG00000127481 UBR4
ENST00000375267 0.511755340710156 0.146115274601054 0.0678096050287559 ENSG00000127481 UBR4
ENST00000375217 0.511755340710156 0.146115274601054 0.0678096050287559 ENSG00000127481 UBR4
ENST00000375225 0.975925480077967 0.909603902482152 -0.00985172949749099 ENSG00000127481 UBR4
ENST00000429347 0.892450506569027 0.668630618886184 0.0259964254294991 ENSG00000127481 UBR4
ENST00000375224 0.828683918304358 0.528389132171183 0.0358690087346272 ENSG00000127481 UBR4
ENST00000459947 0.945861597500586 0.810820194143219 0.0241938595880693 ENSG00000127481 UBR4
ENST00000486515 0.836253780672654 0.544979149485536 0.0777787602150312 ENSG00000127481 UBR4
ENST00000543981 0.829755542532924 0.530747333197368 0.0374735336264697 ENSG00000127481 UBR4
ENST00000492606 0.921367551415464 0.74315387242639 -0.0353370510542622 ENSG00000127481 UBR4
ENST00000467272 0.970307987935549 0.889763585605177 -0.0101660195927417 ENSG00000127481 UBR4
ENST00000483922 0.543388522336073 0.169066583938619 0.145416032180386 ENSG00000127481 UBR4
ENST00000494503 0.529467430623056 0.158887715055134 0.126720797812103 ENSG00000127481 UBR4
ENST00000466969 0.926736645403695 0.757552640621602 -0.0338815753152593 ENSG00000127481 UBR4
ENST00000375218 0.921540202850898 0.743640376657114 0.0239775746651281 ENSG00000127481 UBR4
ENST00000425413 0.452683252203533 0.109397969289725 0.0962852398896393 ENSG00000127481 UBR4
ENST00000417040 0.638306045609531 0.252783236069155 0.0614556566139322 ENSG00000127481 UBR4
ENST00000475973 0.575179316584222 0.195026989070337 0.117940129610506 ENSG00000127481 UBR4
ENST00000465036 0.606942669220996 0.223406991691802 0.114575094792084 ENSG00000127481 UBR4
ENST00000419533 0.904725897354871 0.700721122942987 0.0227452734766555 ENSG00000127481 UBR4
ENST00000497018 0.873663153959452 0.626268911977272 0.0551986736705909 ENSG00000127481 UBR4
ENST00000437898 0.995575560150189 0.984738305858602 0.00090018157940025 ENSG00000230424 RP1-43E13.2
ENST00000477853 0.990949366370164 0.966619287167506 0.00197800314149355 ENSG00000127463 EMC1
ENST00000480380 0.599748934958614 0.216135018704582 -0.0647658799405343 ENSG00000127463 EMC1
ENST00000375199 0.933372321081058 0.775757249012116 0.0136875878011843 ENSG00000127463 EMC1
ENST00000375208 0.831550924148475 0.534814665265191 0.0295257355411669 ENSG00000127463 EMC1
ENST00000461353 0.818324793054956 0.508744139015963 -0.0375631078645124 ENSG00000127463 EMC1
ENST00000486405 0.856964755512129 0.588433385221201 0.0321230967270719 ENSG00000127463 EMC1
ENST00000486238 0.987039925170728 0.952262733700907 -0.00433115115761571 ENSG00000127463 EMC1
ENST00000494770 0.749362982814952 0.396034057993611 0.049729889946787 ENSG00000127463 EMC1
ENST00000462505 0.913934096163392 0.723130105743357 -0.0255792862851006 ENSG00000127463 EMC1
ENST00000496654 0.870776652095582 0.618748968112183 -0.0446334251533364 ENSG00000127463 EMC1
ENST00000467423 0.551728407701382 0.175629419587573 0.0934253010339142 ENSG00000127463 EMC1
ENST00000475079 0.89333087728595 0.670515118604532 0.0259308254974547 ENSG00000127463 EMC1
ENST00000488681 0.869607823938356 0.61620835879478 -0.0326687320434596 ENSG00000127463 EMC1
ENST00000356068 0.874200635465432 0.627535675980895 -0.0316965738559422 ENSG00000127463 EMC1
ENST00000330263 0.96059866793744 0.857167665450732 -0.00998202951228559 ENSG00000053372 MRTO4
ENST00000493700 0.916122083895158 0.728699530082474 -0.0299459199862201 ENSG00000053372 MRTO4
ENST00000479559 0.857802951818073 0.589685840937467 -0.0521548447257526 ENSG00000053372 MRTO4
ENST00000235835 0.167904826955847 0.0151691595533803 -0.158322035029663 ENSG00000053371 AKR7A2
ENST00000330072 0.168689889258606 0.015300601614667 -0.158346014999935 ENSG00000053371 AKR7A2
ENST00000489286 0.515046701672948 0.148177165270758 -0.103074700293902 ENSG00000053371 AKR7A2
ENST00000481966 0.0658884439008707 0.00320958185408213 -0.228485248546529 ENSG00000053371 AKR7A2
ENST00000492217 0.455111268127397 0.110813153598518 -0.135690946825304 ENSG00000053371 AKR7A2
ENST00000375155 0.949478723186237 0.822768170704734 0.0225057898130776 ENSG00000040487 PQLC2
ENST00000375153 0.959494845763935 0.854052212392707 0.0184764912371693 ENSG00000040487 PQLC2
ENST00000469076 0.959494845763935 0.854052212392707 0.0184764912371693 ENSG00000040487 PQLC2
ENST00000400548 0.95414613870164 0.838353521746908 0.020493558164849 ENSG00000040487 PQLC2
ENST00000497827 0.999646632699568 0.9987927812089 0.000154745077006502 ENSG00000040487 PQLC2
ENST00000432465 0.55396528600746 0.177527879317456 -0.185236282657578 ENSG00000040487 PQLC2
ENST00000401084 0.421764544406518 0.0922368861067175 0.0517617637906782 ENSG00000077549 CAPZB
ENST00000264203 0.420981985237456 0.0918846371095963 0.0518572273548558 ENSG00000077549 CAPZB
ENST00000375144 0.762055576821857 0.414274361703269 0.0255149093615655 ENSG00000077549 CAPZB
ENST00000375142 0.424367539410035 0.0934820260628364 0.0516679085943081 ENSG00000077549 CAPZB
ENST00000433834 0.434818356718553 0.0986962460938614 0.0510763668645157 ENSG00000077549 CAPZB
ENST00000264202 0.433563480851772 0.0981042458345027 0.0570200026231913 ENSG00000077549 CAPZB
ENST00000413711 0.629808241135087 0.244236697306741 0.0440959390033753 ENSG00000077549 CAPZB
ENST00000459967 0.63441520769439 0.248980707043234 0.0511017652591122 ENSG00000077549 CAPZB
ENST00000457768 0.582608920705957 0.201421159614518 -0.0602694286504525 ENSG00000077549 CAPZB
ENST00000489607 0.912671978748002 0.720564564079738 -0.0170946630868171 ENSG00000077549 CAPZB
ENST00000482808 0.794987352013498 0.466735634931588 0.0373348708593869 ENSG00000077549 CAPZB
ENST00000602662 0.580916087894018 0.200037984872309 0.0563066032584293 ENSG00000270136 MINOS1-NBL1
ENST00000486890 0.913307900466652 0.721711112065434 0.0216195510234943 ENSG00000173436 MINOS1
ENST00000322753 0.890625675565308 0.664019965514114 0.0263487841534212 ENSG00000173436 MINOS1
ENST00000498067 0.86067946727075 0.595525264909724 0.0458669156753748 ENSG00000173436 MINOS1
ENST00000462646 0.941770917624397 0.799298924271713 0.0155521668238106 ENSG00000173436 MINOS1
ENST00000467029 0.865691285236976 0.607652365980754 0.0316816448990797 ENSG00000173436 MINOS1
ENST00000481464 0.865937186094297 0.608149398807414 0.0316469922582186 ENSG00000173436 MINOS1
ENST00000498642 0.865695631003267 0.607706336490839 0.0316585208388012 ENSG00000173436 MINOS1
ENST00000479642 0.82733308605064 0.52660516385955 0.0521402953973318 ENSG00000173436 MINOS1
ENST00000602293 0.812504358458841 0.498122116216287 0.0352595336365571 ENSG00000270136 MINOS1-NBL1
ENST00000602384 0.810108500970334 0.4932609989387 0.0358820871849097 ENSG00000270136 MINOS1-NBL1
ENST00000602450 0.81452077843199 0.501695707755495 0.0349402059592819 ENSG00000270136 MINOS1-NBL1
ENST00000485362 0.861917661972315 0.59846892391038 0.0324737405147155 ENSG00000173436 MINOS1
ENST00000428975 0.828846216206024 0.529031495641352 0.0658825613975636 ENSG00000158747 NBL1
ENST00000289749 0.875454150325125 0.6306033326346 0.0508019923972993 ENSG00000158747 NBL1
ENST00000451758 0.856627748540761 0.587562445017447 0.0572859417830369 ENSG00000158747 NBL1
ENST00000439664 0.801900214193898 0.478428621043475 0.0772634586487794 ENSG00000158747 NBL1
ENST00000375136 0.469157671802007 0.118941187434128 0.110409179256386 ENSG00000158747 NBL1
ENST00000548815 0.469199902956367 0.119004244444898 0.110411936801675 ENSG00000158747 NBL1
ENST00000425400 0.816944618974728 0.505995285293906 0.0699655158125521 ENSG00000158747 NBL1
ENST00000439278 0.80377981304818 0.482006465172116 0.0795229206240993 ENSG00000158747 NBL1
ENST00000427894 0.898787190023321 0.684348677133926 0.042494476673544 ENSG00000158747 NBL1
ENST00000294543 0.744935929705487 0.388200222689146 -0.0810671737093353 ENSG00000162542 TMCO4
ENST00000375127 0.744561582823219 0.387407331874945 -0.081221146976851 ENSG00000162542 TMCO4
ENST00000489814 0.797753801650243 0.470935044182837 -0.0973900984618443 ENSG00000162542 TMCO4
ENST00000375122 0.745005106331797 0.388449937826057 -0.0810706840217909 ENSG00000162542 TMCO4
ENST00000489135 0.557539107429212 0.180545010163484 -0.141271456174559 ENSG00000162542 TMCO4
ENST00000496528 0.966753360060694 0.876596017757479 -0.0171897742376157 ENSG00000162542 TMCO4
ENST00000462171 0.858505838207685 0.591019157875052 -0.069601946876247 ENSG00000162542 TMCO4
ENST00000488449 0.946287867233854 0.812688105051421 0.0342891107690551 ENSG00000162542 TMCO4
ENST00000375120 0.912641597579794 0.720471947087561 -0.0272516204211857 ENSG00000169914 OTUD3
ENST00000466697 0.646721817945864 0.261781806065794 0.141718868641176 ENSG00000169914 OTUD3
ENST00000375078 0.576904805663388 0.196795620104879 0.106611340475766 ENSG00000162545 CAMK2N1
ENST00000489020 0.867282935950613 0.610888134181735 0.0603034038903108 ENSG00000162545 CAMK2N1
ENST00000264198 0.678744287995094 0.298906864551264 -0.065804424186286 ENSG00000090432 MUL1
ENST00000375071 0.597097105076894 0.213736028012492 -0.21256746790521 ENSG00000158825 CDA
ENST00000461985 0.597097105076894 0.213736028012492 -0.21256746790521 ENSG00000158825 CDA
ENST00000321556 0.892988273324457 0.669769808077049 -0.0196761563575215 ENSG00000158828 PINK1
ENST00000492302 0.964089514059854 0.868821747453345 0.00854638570821424 ENSG00000158828 PINK1
ENST00000451424 0.484589996404305 0.12917019020106 -0.0765680661481477 ENSG00000117242 PINK1-AS
ENST00000400490 0.978359183053742 0.918844113549195 -0.00561064923078018 ENSG00000158828 PINK1
ENST00000535128 0.297652497032879 0.0450489395253093 -0.205316451536371 ENSG00000257033 AL391357.1
ENST00000602624 0.831109990086056 0.533695432777517 -0.028865035235815 ENSG00000244038 DDOST
ENST00000375048 0.830360874545442 0.532416824851614 -0.0289384959821629 ENSG00000244038 DDOST
ENST00000415136 0.834801154872815 0.541339538480998 -0.0282628294209945 ENSG00000244038 DDOST
ENST00000475210 0.943251351232799 0.803753701497689 -0.0162601272833661 ENSG00000244038 DDOST
ENST00000464364 0.992457857257245 0.973753723415783 -0.00152130208961417 ENSG00000244038 DDOST
ENST00000477229 0.953300036805098 0.834135936012717 0.0101152042308305 ENSG00000244038 DDOST
ENST00000490034 0.943562033655891 0.804980788814033 -0.0412491037418912 ENSG00000117245 KIF17
ENST00000375044 0.841035772848375 0.554623862221188 0.0934146380764676 ENSG00000117245 KIF17
ENST00000400463 0.88655020707502 0.654814432410007 0.0701074549226149 ENSG00000117245 KIF17
ENST00000247986 0.871817768875705 0.620992381236801 0.0774882856576539 ENSG00000117245 KIF17
ENST00000375031 0.559674249739882 0.182206922012459 0.202566783561683 ENSG00000189410 SH2D5
ENST00000460804 0.555875502885138 0.179295073584869 0.205309074864881 ENSG00000189410 SH2D5
ENST00000444387 0.620861473626994 0.235922223352517 0.193952595115861 ENSG00000189410 SH2D5
ENST00000447746 0.492519161547757 0.133894613398271 0.250056727698001 ENSG00000189410 SH2D5
ENST00000518294 0.44978448826612 0.10768439491465 0.26665552573704 ENSG00000189410 SH2D5
ENST00000517430 0.573157881729453 0.192852762977355 0.222005032522844 ENSG00000189410 SH2D5
ENST00000312239 0.822821695011186 0.517581728869561 -0.0220971620322278 ENSG00000127483 HP1BP3
ENST00000375003 0.752131421744825 0.399952603071952 -0.0308316480286646 ENSG00000127483 HP1BP3
ENST00000413451 0.68194840382583 0.302970263511287 -0.0708246692108341 ENSG00000203394 RP5-930J4.4
ENST00000488722 0.780371336363002 0.443926807617134 -0.0359233690561066 ENSG00000127483 HP1BP3
ENST00000491748 0.474141272619755 0.122363479914015 -0.109693151648427 ENSG00000127483 HP1BP3
ENST00000419948 0.821501832421483 0.51412070466047 -0.0307126647973099 ENSG00000127483 HP1BP3
ENST00000438032 0.997741074884909 0.991804436153257 0.000403943534685147 ENSG00000127483 HP1BP3
ENST00000424732 0.982978379540441 0.937931324013847 -0.00306095560452962 ENSG00000127483 HP1BP3
ENST00000417710 0.873933201472424 0.626942641064412 -0.02337881639975 ENSG00000127483 HP1BP3
ENST00000487117 0.769717896259036 0.426051922539179 -0.0411615316610369 ENSG00000127483 HP1BP3
ENST00000375000 0.901815689473582 0.693344710870865 -0.0192406157228399 ENSG00000127483 HP1BP3
ENST00000437575 0.904701275227486 0.700651748639861 0.020760612101673 ENSG00000127483 HP1BP3
ENST00000419490 0.877744883260385 0.636070401965568 0.025508901733353 ENSG00000127483 HP1BP3
ENST00000414993 0.866949719415788 0.610034422539254 0.0274347542009152 ENSG00000127483 HP1BP3
ENST00000443615 0.868977777634961 0.614582352901579 0.0277056494686599 ENSG00000127483 HP1BP3
ENST00000264211 0.697654586018705 0.32272156396462 0.0382976043341054 ENSG00000075151 EIF4G3
ENST00000400422 0.543714452791779 0.169288739980063 0.0654311925258926 ENSG00000075151 EIF4G3
ENST00000602326 0.543714452791779 0.169288739980063 0.0654311925258926 ENSG00000075151 EIF4G3
ENST00000374935 0.692885647450477 0.317205236854375 0.0388747709260145 ENSG00000075151 EIF4G3
ENST00000537738 0.970852797311089 0.892252539272036 -0.0058021966354234 ENSG00000075151 EIF4G3
ENST00000374937 0.668018635465331 0.286528146253962 0.0420432489168105 ENSG00000075151 EIF4G3
ENST00000536266 0.88429928593711 0.649747539396815 0.0183171925127697 ENSG00000075151 EIF4G3
ENST00000435383 0.953918064653794 0.837127747536325 -0.0134641991397758 ENSG00000075151 EIF4G3
ENST00000496705 0.991287325536797 0.969352999462449 -0.00278799192204126 ENSG00000075151 EIF4G3
ENST00000374933 0.692297821097111 0.316390304657706 0.053872111748498 ENSG00000075151 EIF4G3
ENST00000544689 0.764979843993136 0.418825608297187 0.0436865831783967 ENSG00000075151 EIF4G3
ENST00000485722 0.65175106889183 0.266802519160937 0.144454528953931 ENSG00000075151 EIF4G3
ENST00000356916 0.425165764135055 0.0939108208148575 0.126466995377962 ENSG00000075151 EIF4G3
ENST00000374927 0.532811414978697 0.161400311698339 0.0889839798958397 ENSG00000075151 EIF4G3
ENST00000438975 0.423388465780167 0.0929789354296914 0.141597261927809 ENSG00000075151 EIF4G3
ENST00000411888 0.388609063639893 0.0775481579638556 0.149529175666853 ENSG00000075151 EIF4G3
ENST00000476088 0.778777979989215 0.441798085804822 -0.0840446320498726 ENSG00000075151 EIF4G3
ENST00000463775 0.589906245707845 0.207534131524362 0.140568750606665 ENSG00000075151 EIF4G3
ENST00000415912 0.739677975913354 0.379805170981608 -0.0438796962697766 ENSG00000117298 ECE1
ENST00000357071 0.789970987946523 0.459347127699744 -0.0382624767856121 ENSG00000117298 ECE1
ENST00000531334 0.330167002146885 0.0558470821568632 -0.14501202908522 ENSG00000117298 ECE1
ENST00000374893 0.713006805821268 0.34250514416043 -0.0504507154137725 ENSG00000117298 ECE1
ENST00000436918 0.724643561902352 0.358252140618476 -0.0487690533172438 ENSG00000117298 ECE1
ENST00000264205 0.708399404998879 0.336303893389383 -0.0516902571577049 ENSG00000117298 ECE1
ENST00000526194 0.918338765019118 0.734644863726802 -0.0192604299594278 ENSG00000117298 ECE1
ENST00000470394 0.931314179394444 0.769989764645339 -0.0237721850133119 ENSG00000117298 ECE1
ENST00000528294 0.820633742705885 0.512570934563088 0.0460128384472172 ENSG00000117298 ECE1
ENST00000473505 0.706052569791356 0.333366374129935 -0.0697921034312908 ENSG00000117298 ECE1
ENST00000481130 0.946178492939345 0.812254078567284 -0.0198592452328087 ENSG00000117298 ECE1
ENST00000527991 0.971821378248495 0.895175314764261 0.0102900627855734 ENSG00000117298 ECE1
ENST00000463334 0.980435303037642 0.927235496538663 0.00671357487772508 ENSG00000117298 ECE1
ENST00000454000 0.48745646779464 0.130923881373364 -0.131858241892015 ENSG00000142794 NBPF3
ENST00000475869 0.309321011311809 0.048883684401376 -0.253257879455268 ENSG00000142794 NBPF3
ENST00000318220 0.487423634621647 0.130887096935283 -0.128499368514858 ENSG00000142794 NBPF3
ENST00000478653 0.516118384830645 0.148971766217363 -0.159846141689673 ENSG00000142794 NBPF3
ENST00000318249 0.487423634621647 0.130887096935283 -0.128499368514858 ENSG00000142794 NBPF3
ENST00000485941 0.320929170510231 0.0526754212301909 -0.23869034787259 ENSG00000142794 NBPF3
ENST00000342104 0.487423634621647 0.130887096935283 -0.128499368514858 ENSG00000142794 NBPF3
ENST00000486229 0.506846876429059 0.143059191992768 -0.130409038366973 ENSG00000142794 NBPF3
ENST00000434838 0.573280116322586 0.193056945258461 -0.117196936744229 ENSG00000142794 NBPF3
ENST00000467103 0.882654061512755 0.645687258310324 -0.066359704520189 ENSG00000142794 NBPF3
ENST00000469876 0.726329480719529 0.360332629251941 -0.114842360308684 ENSG00000142794 NBPF3
ENST00000477050 0.606194890294567 0.222714164563231 -0.163594176877186 ENSG00000142794 NBPF3
ENST00000400301 0.654041421352922 0.269790126404759 -0.0470864750409368 ENSG00000090686 USP48
ENST00000308271 0.661546184459013 0.278738423818134 -0.0461370200484646 ENSG00000090686 USP48
ENST00000374732 0.719047444156247 0.350596662841898 -0.0488154070828112 ENSG00000090686 USP48
ENST00000479177 0.543714452791779 0.169282916143031 -0.168225861256072 ENSG00000090686 USP48
ENST00000529637 0.744396656825442 0.387264293634569 -0.0378804953381932 ENSG00000090686 USP48
ENST00000464577 0.772718935795701 0.431691002075595 -0.0516828786044108 ENSG00000090686 USP48
ENST00000471752 0.853290197966596 0.58082313224282 -0.0524946412762493 ENSG00000090686 USP48
ENST00000487880 0.870035336265775 0.617382238636693 0.0356555825048154 ENSG00000090686 USP48
ENST00000526044 0.989822764530238 0.960891109606279 0.00309957314184594 ENSG00000090686 USP48
ENST00000534705 0.972987302347067 0.89914581457125 0.00811371906559333 ENSG00000090686 USP48
ENST00000421625 0.788372757461446 0.456697029684805 -0.0367153330649979 ENSG00000090686 USP48
ENST00000374730 0.712174257023 0.341483038524833 -0.0700426658251854 ENSG00000090686 USP48
ENST00000527823 0.859843324464383 0.593722218887968 -0.0412874713971513 ENSG00000090686 USP48
ENST00000532737 0.743037722684585 0.385389533500543 -0.0643896439613423 ENSG00000090686 USP48
ENST00000489108 0.909790764266817 0.714487586026907 -0.0333507395849224 ENSG00000090686 USP48
ENST00000344642 0.923481519757224 0.749182683984994 -0.0188023701528051 ENSG00000187942 LDLRAD2
ENST00000543870 0.977592226016883 0.915993269353834 -0.00687383466433653 ENSG00000187942 LDLRAD2
ENST00000484271 0.475804880044178 0.123314696633255 -0.159418645890562 ENSG00000187942 LDLRAD2
ENST00000486901 0.892329919460371 0.668163229208404 -0.0242208528519833 ENSG00000142798 HSPG2
ENST00000374695 0.865670629596628 0.607585063460043 -0.0304361020073006 ENSG00000142798 HSPG2
ENST00000481644 0.984490837855565 0.942842780645391 0.00574229868020339 ENSG00000142798 HSPG2
ENST00000469378 0.851267800237223 0.576211830081296 -0.0427765663689945 ENSG00000142798 HSPG2
ENST00000426143 0.883461613362855 0.647525396011603 -0.0343000508100401 ENSG00000142798 HSPG2
ENST00000471322 0.933144339514966 0.775109140373873 -0.024882626490299 ENSG00000142798 HSPG2
ENST00000374676 0.764531094806848 0.418154730014792 -0.063460591539036 ENSG00000142798 HSPG2
ENST00000453796 0.871696710254396 0.62071945430786 -0.0422072423102475 ENSG00000142798 HSPG2
ENST00000430507 0.830157619874818 0.532033542714714 -0.0468683255824947 ENSG00000142798 HSPG2
ENST00000493940 0.71430163636214 0.344027040793274 -0.0757181674929382 ENSG00000142798 HSPG2
ENST00000427897 0.809735227311231 0.492376154906141 -0.0634783103752805 ENSG00000142798 HSPG2
ENST00000498495 0.997712055965526 0.991618496545806 0.00108723060050515 ENSG00000142798 HSPG2
ENST00000480900 0.789414135921494 0.458086082870797 -0.0599544887470544 ENSG00000142798 HSPG2
ENST00000412328 0.838290492338726 0.54882592001575 -0.0427748214912344 ENSG00000142798 HSPG2
ENST00000374673 0.903010105449931 0.695505710268246 -0.0263505351154225 ENSG00000142798 HSPG2
ENST00000439717 0.973143182829474 0.899492417039226 -0.00937809708588518 ENSG00000142798 HSPG2
ENST00000434233 0.731596350071896 0.367883009120233 -0.119689458085537 ENSG00000218510 LINC00339
ENST00000420503 0.703944834745667 0.330822638264572 -0.132098865089393 ENSG00000218510 LINC00339
ENST00000404210 0.739274928663665 0.379137691794352 -0.11947020192208 ENSG00000218510 LINC00339
ENST00000416769 0.739274928663665 0.379137691794352 -0.11947020192208 ENSG00000218510 LINC00339
ENST00000452322 0.926730187213448 0.7573732910003 0.0480919085376245 ENSG00000218510 LINC00339
ENST00000400259 0.947865217973768 0.817582229052324 0.00693090608320728 ENSG00000070831 CDC42
ENST00000344548 0.947532808578002 0.816678375981691 0.00696010110114804 ENSG00000070831 CDC42
ENST00000315554 0.931314179394444 0.77003263330242 0.0107671203044912 ENSG00000070831 CDC42
ENST00000498236 0.933695406898205 0.776568207182566 0.0104700692050995 ENSG00000070831 CDC42
ENST00000421089 0.890774469147839 0.664406607929576 0.0154049853213894 ENSG00000070831 CDC42
ENST00000411827 0.94555611288596 0.810269968811233 0.00887207848335498 ENSG00000070831 CDC42
ENST00000431803 0.700044944414794 0.325846512252956 0.139454137219319 ENSG00000230068 CDC42-IT1
ENST00000290167 0.638478696434269 0.252932258010226 0.171952323413841 ENSG00000162552 WNT4
ENST00000542383 0.489239368175992 0.132052156137191 0.232269954605148 ENSG00000162552 WNT4
ENST00000441048 0.821654571830275 0.514741368058791 0.110516113547792 ENSG00000162552 WNT4
ENST00000404138 0.909625436464247 0.713918015586163 0.0218629890376141 ENSG00000184677 ZBTB40
ENST00000400239 0.728202895468118 0.36324620196744 0.0772888354631851 ENSG00000184677 ZBTB40
ENST00000375647 0.909625436464247 0.713918015586163 0.0218629890376141 ENSG00000184677 ZBTB40
ENST00000374651 0.835374839443789 0.542453878146359 0.0396470567312877 ENSG00000184677 ZBTB40
ENST00000544305 0.0260551784436841 0.00078605073895445 0.196965443773924 ENSG00000133216 EPHB2
ENST00000374630 0.0354588278830926 0.00124753288106307 0.16696155742895 ENSG00000133216 EPHB2
ENST00000400191 0.0486615611401206 0.00201878456081628 0.139646895309562 ENSG00000133216 EPHB2
ENST00000374632 0.0351970561512475 0.00123651925646023 0.148473837462056 ENSG00000133216 EPHB2
ENST00000374627 0.207466275454567 0.0222041634118789 0.128448164202851 ENSG00000133216 EPHB2
ENST00000465676 0.915659061349457 0.727899962340085 0.0280572718379738 ENSG00000133216 EPHB2
ENST00000490436 0.943246976695526 0.803692372303094 0.035571295896547 ENSG00000133216 EPHB2
ENST00000356634 0.299883744937854 0.0457939064018702 -0.0942613914970497 ENSG00000004487 KDM1A
ENST00000400181 0.299373747048581 0.0456273046501649 -0.0942578283262466 ENSG00000004487 KDM1A
ENST00000542151 0.299883744937854 0.0457939064018702 -0.0942613914970497 ENSG00000004487 KDM1A
ENST00000427154 0.993575957928684 0.977222160184259 -0.00114826068365179 ENSG00000240553 RP1-184J9.2
ENST00000481879 0.952107444567807 0.83056965752172 -0.023386064268799 ENSG00000004487 KDM1A
ENST00000465864 0.231835510087275 0.0272974803036778 -0.140566002482667 ENSG00000004487 KDM1A
ENST00000494920 0.537960877069546 0.165114988678492 -0.0797093806922558 ENSG00000004487 KDM1A
ENST00000602503 0.816156864003127 0.504710803464959 -0.0465115788236805 ENSG00000004487 KDM1A
ENST00000374623 0.0373796103045564 0.00135278589673633 0.161531225623736 ENSG00000169641 LUZP1
ENST00000418342 0.0249826528250764 0.000741428157533679 0.153773316114929 ENSG00000169641 LUZP1
ENST00000302291 0.0272613946412036 0.000841767598786684 0.151397454367405 ENSG00000169641 LUZP1
ENST00000314174 0.0744413183052271 0.00387360036976525 0.16224334699888 ENSG00000169641 LUZP1
ENST00000471849 0.167110436984224 0.0150274497592988 0.150092916301543 ENSG00000169641 LUZP1
ENST00000475164 0.24770119148166 0.0308772256116451 0.166538760257272 ENSG00000169641 LUZP1
ENST00000566551 0.588299358389299 0.206073142737621 0.151526093768881 ENSG00000261326 RP5-1057J7.6
ENST00000464516 0.94889930261577 0.821190327285523 0.0264257903904051 ENSG00000125944 HNRNPR
ENST00000478691 0.82160811763334 0.514370719800149 -0.0241257939617467 ENSG00000125944 HNRNPR
ENST00000374616 0.764265420192932 0.417661341737722 -0.0311105204602857 ENSG00000125944 HNRNPR
ENST00000476660 0.558832423881629 0.181566313175747 -0.0724739750558507 ENSG00000125944 HNRNPR
ENST00000374612 0.764239341921576 0.417640562518048 -0.0311109704944824 ENSG00000125944 HNRNPR
ENST00000302271 0.763827233693372 0.416909516421661 -0.0311507444778348 ENSG00000125944 HNRNPR
ENST00000427764 0.769790522461079 0.426189390176662 -0.0307357031278338 ENSG00000125944 HNRNPR
ENST00000606561 0.82626761377248 0.524353752763327 -0.024982978991387 ENSG00000125944 HNRNPR
ENST00000426846 0.850291514340492 0.574309380611402 -0.0220250817492372 ENSG00000125944 HNRNPR
ENST00000463552 0.954160153982348 0.838471036871271 -0.00856848079145638 ENSG00000125944 HNRNPR
ENST00000470941 0.986789730564435 0.951552840217392 0.00285445221562155 ENSG00000125944 HNRNPR
ENST00000476451 0.948160632321315 0.819018036182125 -0.0102821319466952 ENSG00000125944 HNRNPR
ENST00000490652 0.97168308982659 0.894396624462805 0.00845908977115058 ENSG00000125944 HNRNPR
ENST00000314011 0.287050365247441 0.0415535526869265 -0.192628753886351 ENSG00000125945 ZNF436
ENST00000374608 0.28575803024647 0.0411522108575051 -0.196092327221322 ENSG00000125945 ZNF436
ENST00000458053 0.942947724837722 0.802715712562261 -0.0392188436304876 ENSG00000249087 C1orf213
ENST00000454117 0.990586272335499 0.964478510232997 -0.00704104184235592 ENSG00000249087 C1orf213
ENST00000335648 0.993480183477502 0.977077645572462 0.00455325848533369 ENSG00000249087 C1orf213
ENST00000518821 0.929225033732247 0.764063880390558 0.0481659568668107 ENSG00000249087 C1orf213
ENST00000437367 0.992861048566775 0.974905548732794 0.00498186437398683 ENSG00000249087 C1orf213
ENST00000450454 0.848223719396273 0.570010686512934 -0.0736313758776025 ENSG00000204219 TCEA3
ENST00000374601 0.864375062089134 0.604106433528244 -0.0819459743083032 ENSG00000204219 TCEA3
ENST00000461794 0.968226102413234 0.881431031349157 -0.0257856206448008 ENSG00000204219 TCEA3
ENST00000495646 0.707985053964997 0.335748306473948 -0.12809811097658 ENSG00000088280 ASAP3
ENST00000336689 0.66798976631046 0.286503849032786 -0.0952720330800815 ENSG00000088280 ASAP3
ENST00000465372 0.974283356839064 0.904123511599286 -0.0187083063260172 ENSG00000088280 ASAP3
ENST00000492982 0.82007606773273 0.511662595188866 -0.0599445162253068 ENSG00000088280 ASAP3
ENST00000437606 0.83165503493722 0.535015422689145 -0.0558447645404556 ENSG00000088280 ASAP3
ENST00000484418 0.835022154306618 0.541692381462544 -0.0928356940935319 ENSG00000088280 ASAP3
ENST00000475814 0.558211591387496 0.181087988391177 -0.179846031773424 ENSG00000088280 ASAP3
ENST00000530874 0.551773398243911 0.175662243053381 -0.219317868324857 ENSG00000088280 ASAP3
ENST00000478858 0.998951332562691 0.996920579480053 0.000405529430930567 ENSG00000088280 ASAP3
ENST00000608765 0.992163024281267 0.973171460434039 0.00413513075480748 ENSG00000088280 ASAP3
ENST00000449467 0.92707255105721 0.758429680078219 -0.0433027308746196 ENSG00000088280 ASAP3
ENST00000374561 0.634295624292888 0.248809266855604 0.0953184967968947 ENSG00000117318 ID3
ENST00000463312 0.899661797615066 0.687187042638614 0.0422777811701235 ENSG00000117318 ID3
ENST00000486541 0.597903238333975 0.214361653007305 0.103596528655376 ENSG00000117318 ID3
ENST00000374550 0.687617796587198 0.310399508515958 -0.0541077647094289 ENSG00000142676 RPL11
ENST00000467075 0.757419317657163 0.407488062722185 -0.0366279557328668 ENSG00000142676 RPL11
ENST00000482370 0.687360638645597 0.309958889416005 -0.0542015257789223 ENSG00000142676 RPL11
ENST00000443624 0.679398219161398 0.29955996930188 -0.0554697726394284 ENSG00000142676 RPL11
ENST00000458455 0.685167864529734 0.307231541372089 -0.0545153418074901 ENSG00000142676 RPL11
ENST00000418390 0.549527237650219 0.174005764251673 0.0585355627535712 ENSG00000011007 TCEB3
ENST00000609199 0.460695653459356 0.113777032736866 0.0729383837006454 ENSG00000011007 TCEB3
ENST00000487554 0.98414087584923 0.941909234125256 0.00480548855928769 ENSG00000011007 TCEB3
ENST00000427796 0.952673536165878 0.832038172735093 0.0134917263629226 ENSG00000236810 RP5-886K2.3
ENST00000246151 0.828683918304358 0.528532481480247 0.0428564512308214 ENSG00000057757 PITHD1
ENST00000415372 0.978258211133531 0.918597620678751 0.010213661895961 ENSG00000057757 PITHD1
ENST00000374524 0.774017429976874 0.433657782190174 0.0587191734025232 ENSG00000057757 PITHD1
ENST00000374514 0.0948078745757902 0.0057407048718153 0.160677219825384 ENSG00000011009 LYPLA2
ENST00000400061 0.0929395728866759 0.00556406975325827 0.16099865806198 ENSG00000011009 LYPLA2
ENST00000420982 0.17598140762299 0.0165078313032057 0.168087858139403 ENSG00000011009 LYPLA2
ENST00000374505 0.195351768704018 0.0199505151751657 0.154777649454564 ENSG00000011009 LYPLA2
ENST00000495365 0.126464772706212 0.00933511480441669 0.161977831218848 ENSG00000011009 LYPLA2
ENST00000374503 0.105131927338394 0.00680944185357282 0.16803833172907 ENSG00000011009 LYPLA2
ENST00000374502 0.132331598841427 0.0100428465146793 0.161244914233424 ENSG00000011009 LYPLA2
ENST00000492577 0.169083350987391 0.0153644238456958 0.162127338268957 ENSG00000011009 LYPLA2
ENST00000421070 0.14827526844797 0.0122536250631267 0.185409723019806 ENSG00000011009 LYPLA2
ENST00000374501 0.431083070178016 0.0969970448757028 0.120408434761505 ENSG00000011009 LYPLA2
ENST00000472213 0.639094095726906 0.253921268198106 0.0927269516707279 ENSG00000011009 LYPLA2
ENST00000481736 0.477698928108165 0.124617305668317 -0.107418111051886 ENSG00000117308 GALE
ENST00000374497 0.472560633949571 0.121239991215044 -0.107084201979703 ENSG00000117308 GALE
ENST00000456977 0.294867606494502 0.044038522051307 -0.200782069060137 ENSG00000117308 GALE
ENST00000459934 0.483231078030016 0.128312658746266 -0.106256631748004 ENSG00000117308 GALE
ENST00000469556 0.325815014173898 0.0544736543876991 -0.192693170058752 ENSG00000117308 GALE
ENST00000429356 0.651787739103921 0.266856210251863 -0.0846323024747989 ENSG00000117308 GALE
ENST00000418277 0.823621594036863 0.518850474881952 -0.0498529174198589 ENSG00000117308 GALE
ENST00000470949 0.782985206510578 0.448062829264521 -0.0653963370286971 ENSG00000117308 GALE
ENST00000425913 0.697155116748939 0.322236617448235 -0.078743848806223 ENSG00000117308 GALE
ENST00000445705 0.810176815013127 0.493338147771954 -0.0594788110355063 ENSG00000117308 GALE
ENST00000467493 0.852458222750311 0.578790554144115 -0.0487270827486863 ENSG00000117308 GALE
ENST00000486382 0.929320135879491 0.764419888151449 -0.0272786078064925 ENSG00000117308 GALE
ENST00000470383 0.781100270043714 0.444915247560411 -0.0728110275303918 ENSG00000117308 GALE
ENST00000466250 0.770978629659285 0.428336826714145 -0.075081767048837 ENSG00000117308 GALE
ENST00000467070 0.733333477642834 0.370894880603636 -0.0933140079060912 ENSG00000117308 GALE
ENST00000374490 0.801486331100028 0.477676347488586 -0.0489809666793516 ENSG00000117305 HMGCL
ENST00000374487 0.812797684747124 0.498508970773156 -0.0470202121514426 ENSG00000117305 HMGCL
ENST00000374483 0.812797684747124 0.498508970773156 -0.0470202121514426 ENSG00000117305 HMGCL
ENST00000436439 0.801486331100028 0.477676347488586 -0.0489809666793516 ENSG00000117305 HMGCL
ENST00000235958 0.805631795336337 0.485393845489454 -0.0481177200800312 ENSG00000117305 HMGCL
ENST00000509389 0.854502215893292 0.583356940320133 -0.0371301112372803 ENSG00000117305 HMGCL
ENST00000496907 0.993837653838577 0.978498320816009 0.00261491214903854 ENSG00000117305 HMGCL
ENST00000513148 0.858824168012273 0.591988984485077 -0.0405315629160899 ENSG00000117305 HMGCL
ENST00000479458 0.914598806916855 0.725095094439746 -0.039355176485881 ENSG00000117305 HMGCL
ENST00000498698 0.621724751849499 0.236801955859789 -0.123295054070584 ENSG00000117305 HMGCL
ENST00000374479 0.828776442623857 0.52894448680636 -0.0622508862221394 ENSG00000179163 FUCA1
ENST00000471915 0.475671261408414 0.123241822526598 0.102922387501281 ENSG00000189266 PNRC2
ENST00000334351 0.55793561479341 0.180879318893734 0.0861373487605808 ENSG00000189266 PNRC2
ENST00000374468 0.537160105769426 0.164596042147106 0.0898271028542639 ENSG00000189266 PNRC2
ENST00000579103 0.72387619600384 0.357099890670099 0.0768630399949233 ENSG00000189266 PNRC2
ENST00000344989 0.662038644614057 0.279427744946946 -0.0560506879915261 ENSG00000188529 SRSF10
ENST00000453840 0.65591557026017 0.27194383206415 -0.0569600886019204 ENSG00000188529 SRSF10
ENST00000341154 0.661533509573394 0.278683902119346 -0.0560708324177318 ENSG00000188529 SRSF10
ENST00000484146 0.659703175520615 0.276395769659807 -0.0562137988245897 ENSG00000188529 SRSF10
ENST00000473858 0.660058053998889 0.276839932733591 -0.0562044167667735 ENSG00000188529 SRSF10
ENST00000374452 0.658842811607087 0.27511657508877 -0.0564087728093003 ENSG00000188529 SRSF10
ENST00000374453 0.652086543565116 0.267379635412511 -0.0573842699730769 ENSG00000188529 SRSF10
ENST00000343255 0.666110812327726 0.284033586492049 -0.0550589516719285 ENSG00000188529 SRSF10
ENST00000492112 0.671283136280968 0.290221372846444 -0.0543915375047621 ENSG00000188529 SRSF10
ENST00000485841 0.769058240257066 0.425002627648379 -0.0448125442077502 ENSG00000188529 SRSF10
ENST00000338597 0.696954208991415 0.32196076474713 -0.0556766372659191 ENSG00000188529 SRSF10
ENST00000495785 0.616988562982073 0.232726478932455 -0.0617331261858952 ENSG00000188529 SRSF10
ENST00000473754 0.762201194263703 0.414493083638649 -0.0463052966518419 ENSG00000188529 SRSF10
ENST00000485292 0.593067189249798 0.21038371502655 -0.0933921142970896 ENSG00000188529 SRSF10
ENST00000469303 0.439469045974718 0.101136048368254 -0.146962579635118 ENSG00000188529 SRSF10
ENST00000350501 0.738428830174831 0.37787881253747 0.124693833322321 ENSG00000158055 GRHL3
ENST00000374409 0.333644560838309 0.0569210284842424 0.211133196411541 ENSG00000001460 STPG1
ENST00000440416 0.46087859076093 0.113852734456705 0.182646980687453 ENSG00000001460 STPG1
ENST00000003583 0.35701642020567 0.065038420003147 0.206129112109377 ENSG00000001460 STPG1
ENST00000468303 0.5918874638717 0.209240180495917 0.130490569701758 ENSG00000001460 STPG1
ENST00000337248 0.350595773074024 0.0627436815208503 0.207771222163899 ENSG00000001460 STPG1
ENST00000497384 0.347094148932124 0.0615495751395335 0.248836488635159 ENSG00000001460 STPG1
ENST00000438866 0.481947387102766 0.127498393964099 0.248494821266781 ENSG00000001460 STPG1
ENST00000435187 0.854530303022702 0.583459976324012 0.0813128128980239 ENSG00000001460 STPG1
ENST00000498488 0.500601020642919 0.138937889712379 0.185297191566176 ENSG00000001460 STPG1
ENST00000483528 0.299830504911717 0.0457704102821457 0.283705560326989 ENSG00000001460 STPG1
ENST00000475760 0.415881256715987 0.0893720870561018 0.262487277473755 ENSG00000001460 STPG1
ENST00000492753 0.454799121696015 0.110631852972717 -0.272457755190287 ENSG00000001460 STPG1
ENST00000374399 0.745130554830152 0.388950830380356 -0.076708302960781 ENSG00000001461 NIPAL3
ENST00000003912 0.674236211906578 0.293634693457021 -0.0776340621519935 ENSG00000001461 NIPAL3
ENST00000488155 0.886568613353008 0.655013541219148 -0.0516929490915604 ENSG00000001461 NIPAL3
ENST00000358028 0.937537092856361 0.787380114241686 -0.0258703541295113 ENSG00000001461 NIPAL3
ENST00000339255 0.82904980806528 0.529499413285185 -0.059313113920555 ENSG00000001461 NIPAL3
ENST00000475663 0.922813203094891 0.747102317565176 -0.0377446773321892 ENSG00000001461 NIPAL3
ENST00000428131 0.991032631446619 0.967086679428111 0.00387607033513928 ENSG00000001461 NIPAL3
ENST00000432012 0.644857020043884 0.260019349521346 -0.142095344748638 ENSG00000001461 NIPAL3
ENST00000374395 0.99216607965149 0.973191406558689 0.00339731624787164 ENSG00000117602 RCAN3
ENST00000436717 0.960159388624554 0.85591983736206 0.0194599081386096 ENSG00000117602 RCAN3
ENST00000425530 0.97700477044726 0.913078345652104 -0.017192896081426 ENSG00000117602 RCAN3
ENST00000412742 0.987963972362877 0.954708374974995 0.00772098821017174 ENSG00000117602 RCAN3
ENST00000538532 0.998880931799007 0.996705278264019 -0.0005565547796609 ENSG00000117602 RCAN3
ENST00000374393 0.919421900206118 0.737878204469361 0.0456365618836729 ENSG00000117602 RCAN3
ENST00000482807 0.843303274968256 0.559430532800615 -0.0941554883223003 ENSG00000117602 RCAN3
ENST00000577528 0.737272288012001 0.376412722402257 0.115583646229007 ENSG00000264443 RP4-594I10.3
ENST00000478890 0.658649576434555 0.274787809256843 0.0751670145354883 ENSG00000133226 SRRM1
ENST00000593639 0.680332370370712 0.300777695342233 0.0719474883848002 ENSG00000133226 SRRM1
ENST00000323848 0.635469802326663 0.250225563845904 0.0535174322446962 ENSG00000133226 SRRM1
ENST00000466910 0.596095588786854 0.212884941809476 0.0931948779261257 ENSG00000133226 SRRM1
ENST00000468822 0.817120322326504 0.50622723979213 0.0444431263793159 ENSG00000133226 SRRM1
ENST00000447431 0.769876419745467 0.426326489276104 0.0378688695195134 ENSG00000133226 SRRM1
ENST00000600523 0.64120204468635 0.256026239444397 0.0813918001271824 ENSG00000133226 SRRM1
ENST00000462710 0.629474100272783 0.243859046063396 0.0792464650235456 ENSG00000133226 SRRM1
ENST00000374389 0.74651167053473 0.391609783414544 0.0408139055147727 ENSG00000133226 SRRM1
ENST00000490543 0.629474100272783 0.243859046063396 0.0792464650235456 ENSG00000133226 SRRM1
ENST00000479034 0.687384728552154 0.310029154016382 0.0496894950467311 ENSG00000133226 SRRM1
ENST00000596378 0.668820444203987 0.28751926313558 0.0517144371018324 ENSG00000133226 SRRM1
ENST00000494934 0.923606398140459 0.749598400499766 -0.0285052174923717 ENSG00000133226 SRRM1
ENST00000495561 0.989469016559196 0.959741921790235 -0.00459206797436218 ENSG00000133226 SRRM1
ENST00000537199 0.966329692748087 0.875236690794841 0.00965853733852665 ENSG00000133226 SRRM1
ENST00000485441 0.900670384583563 0.690094687237235 -0.0357625519804136 ENSG00000133226 SRRM1
ENST00000470243 0.697007462907411 0.32210883427839 -0.0946801894039121 ENSG00000133226 SRRM1
ENST00000496882 0.968911486850939 0.885115571454701 0.0107081980132956 ENSG00000133226 SRRM1
ENST00000461768 0.854601809728497 0.583713904417111 0.0406548034531581 ENSG00000133226 SRRM1
ENST00000485541 0.875752038281892 0.63143161911159 0.0402579950553505 ENSG00000133226 SRRM1
ENST00000488317 0.836008841734713 0.544432018530738 0.0533891132057562 ENSG00000133226 SRRM1
ENST00000489130 0.868279009514352 0.613193057934648 -0.0655156666239039 ENSG00000133226 SRRM1
ENST00000474843 0.776039184703399 0.437145691329065 0.0730466454203912 ENSG00000133226 SRRM1
ENST00000374379 0.301901707000848 0.0463923671074757 -0.0690466061854822 ENSG00000169504 CLIC4
ENST00000497755 0.958956163310145 0.852291720158334 0.0092779807617582 ENSG00000169504 CLIC4
ENST00000488683 0.303230538744899 0.0467769684037081 -0.0689943931952259 ENSG00000169504 CLIC4
ENST00000489758 0.911474325059852 0.717587016998433 0.018389757929093 ENSG00000169504 CLIC4
ENST00000236273 0.750948956222944 0.398398030845937 0.0476706930902572 ENSG00000117614 SYF2
ENST00000354361 0.745200277938871 0.389121212868882 0.0488146457931974 ENSG00000117614 SYF2
ENST00000474160 0.925781255249832 0.755010122993848 0.0208634729259597 ENSG00000117614 SYF2
ENST00000476231 0.950640466851097 0.82585342696583 -0.0155592491035109 ENSG00000117614 SYF2
ENST00000243189 0.919421900206118 0.737901355244647 -0.0228627892057597 ENSG00000117616 C1orf63
ENST00000569495 0.867186457232961 0.610537361170102 -0.042489846974192 ENSG00000117616 C1orf63
ENST00000498238 0.918452900308827 0.735034563861465 -0.0231279342681666 ENSG00000117616 C1orf63
ENST00000566395 0.618274678766779 0.233746746238612 -0.076987049985559 ENSG00000117616 C1orf63
ENST00000565733 0.699085960105673 0.324587406964822 -0.0632090541029015 ENSG00000117616 C1orf63
ENST00000568254 0.918452900308827 0.735034563861465 -0.0231279342681666 ENSG00000117616 C1orf63
ENST00000473314 0.990711486205018 0.965785161466463 0.00262137659747118 ENSG00000117616 C1orf63
ENST00000417642 0.918452900308827 0.735034563861465 -0.0231279342681666 ENSG00000117616 C1orf63
ENST00000570063 0.678888238493924 0.299029755991072 -0.0664090033705939 ENSG00000117616 C1orf63
ENST00000564223 0.958071744330607 0.849357390113915 0.0190622182902164 ENSG00000117616 C1orf63
ENST00000475766 0.572656394232619 0.192489832007143 -0.0862044113604948 ENSG00000117616 C1orf63
ENST00000491378 0.451069432260811 0.108387659776734 -0.131036797108906 ENSG00000117616 C1orf63
ENST00000431849 0.980191216596726 0.925236643827751 0.00734027067448513 ENSG00000117616 C1orf63
ENST00000568212 0.923055003850693 0.748086508053515 0.02625438764041 ENSG00000117616 C1orf63
ENST00000568701 0.643027026110846 0.257986258934526 0.0909699870218779 ENSG00000117616 C1orf63
ENST00000561867 0.685971388769974 0.308460803250735 0.073781697238756 ENSG00000117616 C1orf63
ENST00000568996 0.688052596730709 0.310884480785413 0.0732822287473754 ENSG00000117616 C1orf63
ENST00000450820 0.402380833996982 0.0834250692599509 0.259223700906103 ENSG00000117616 C1orf63
ENST00000564398 0.740858367992862 0.381464656460859 0.139601687407767 ENSG00000187010 RHD
ENST00000328664 0.925399946901331 0.753919990677943 0.0413699551411953 ENSG00000187010 RHD
ENST00000454452 0.916869095598683 0.730654195541008 0.046247923072635 ENSG00000187010 RHD
ENST00000342055 0.917166236132147 0.731754330892061 0.0460531175387096 ENSG00000187010 RHD
ENST00000423810 0.917166236132147 0.731754330892061 0.0460531175387096 ENSG00000187010 RHD
ENST00000568195 0.917166236132147 0.731754330892061 0.0460531175387096 ENSG00000187010 RHD
ENST00000417538 0.917166236132147 0.731754330892061 0.0460531175387096 ENSG00000187010 RHD
ENST00000357542 0.917166236132147 0.731754330892061 0.0460531175387096 ENSG00000187010 RHD
ENST00000423253 0.959504635360812 0.854089504169946 0.0243881917740084 ENSG00000187010 RHD
ENST00000568399 0.668493874799756 0.287093134023339 0.141233472392725 ENSG00000117616 C1orf63
ENST00000562018 0.717653423089794 0.349147851501873 0.125699268742375 ENSG00000117616 C1orf63
ENST00000567741 0.757295181574273 0.407361187486548 0.110995645289959 ENSG00000117616 C1orf63
ENST00000566599 0.804923597927907 0.484072784363683 0.115512020670936 ENSG00000117616 C1orf63
ENST00000374358 0.899192177812819 0.685279373103588 0.0173421894788154 ENSG00000183726 TMEM50A
ENST00000498135 0.622615812930849 0.237683518729344 0.0542957676574878 ENSG00000183726 TMEM50A
ENST00000491936 0.754678270318742 0.403229277951603 0.035968946994576 ENSG00000183726 TMEM50A
ENST00000480937 0.740743728460282 0.381242388161891 0.0373516058697708 ENSG00000183726 TMEM50A
ENST00000468704 0.512366233997204 0.146455998468643 0.069747443833348 ENSG00000183726 TMEM50A
ENST00000487234 0.520089687418336 0.152075424039222 0.0982714861898327 ENSG00000183726 TMEM50A
ENST00000294413 0.872238703373544 0.621798329113731 -0.0552684740507164 ENSG00000188672 RHCE
ENST00000374352 0.812353122636529 0.497466109539212 -0.0791675911368996 ENSG00000188672 RHCE
ENST00000243186 0.744795080235473 0.387979759013789 -0.0978609489062039 ENSG00000188672 RHCE
ENST00000413854 0.744795080235473 0.387979759013789 -0.0978609489062039 ENSG00000188672 RHCE
ENST00000425135 0.744795080235473 0.387979759013789 -0.0978609489062039 ENSG00000188672 RHCE
ENST00000455194 0.744795080235473 0.387979759013789 -0.0978609489062039 ENSG00000188672 RHCE
ENST00000340849 0.786361826951969 0.453413240473139 -0.100151146139204 ENSG00000188672 RHCE
ENST00000349320 0.867248707827416 0.610710858373044 -0.0645107393375353 ENSG00000188672 RHCE
ENST00000527747 0.876587050072327 0.633488399359008 -0.0738085331061145 ENSG00000188672 RHCE
ENST00000346452 0.701624513326645 0.327847638570746 -0.143793500478066 ENSG00000188672 RHCE
ENST00000349438 0.700308508404313 0.326134353934773 -0.144077589230403 ENSG00000188672 RHCE
ENST00000527187 0.452762421112827 0.109446068026506 -0.256026041321452 ENSG00000188672 RHCE
ENST00000533771 0.457068773369353 0.111855455270599 -0.256758355919041 ENSG00000188672 RHCE
ENST00000399763 0.964087190049248 0.868743281357939 -0.00715287145536312 ENSG00000204178 TMEM57
ENST00000399766 0.964087190049248 0.868743281357939 -0.00715287145536312 ENSG00000204178 TMEM57
ENST00000374343 0.966846292034994 0.876937638766705 -0.00670002131337087 ENSG00000204178 TMEM57
ENST00000470035 0.953918064653794 0.837200549285297 -0.0159764655579438 ENSG00000204178 TMEM57
ENST00000374338 0.998422864170918 0.994665515208491 0.000431142542485276 ENSG00000157978 LDLRAP1
ENST00000485476 0.782055107897411 0.446663868107588 0.0713538559115195 ENSG00000157978 LDLRAP1
ENST00000488127 0.969989690498984 0.888363908472112 -0.00943737132312607 ENSG00000157978 LDLRAP1
ENST00000462394 0.984736702979172 0.943656835711017 -0.00864152793767271 ENSG00000157978 LDLRAP1
ENST00000484476 0.953473920416347 0.836035578051164 0.0206968878906639 ENSG00000157978 LDLRAP1
ENST00000474283 0.772586846165675 0.43147276578113 -0.0729255597531249 ENSG00000157978 LDLRAP1
ENST00000470950 0.80357289559516 0.481611099581385 -0.0702836230165937 ENSG00000157978 LDLRAP1
ENST00000354177 0.998450498702405 0.99495389648615 -0.000233299759592865 ENSG00000162430 SEPN1
ENST00000361547 0.998450498702405 0.99495389648615 -0.000233299759592865 ENSG00000162430 SEPN1
ENST00000374315 0.998450498702405 0.99495389648615 -0.000233299759592865 ENSG00000162430 SEPN1
ENST00000559265 0.949579603450038 0.823019500735505 0.00885207691967119 ENSG00000255054 RP1-317E23.6
ENST00000494537 0.928924487058435 0.763446814965228 -0.0177581536452317 ENSG00000162430 SEPN1
ENST00000527604 0.944111439901015 0.806898180417281 0.0103329217565354 ENSG00000255054 RP1-317E23.6
ENST00000442055 0.710509163921554 0.338901487217864 -0.057058054275301 ENSG00000228172 RP1-317E23.3
ENST00000453649 0.710295799719364 0.338545591010919 -0.0570800501666666 ENSG00000228172 RP1-317E23.3
ENST00000424294 0.927957554110576 0.760675519692436 0.0205753223932921 ENSG00000117640 MTFR1L
ENST00000536896 0.793757994510846 0.464607811517355 -0.117602767137799 ENSG00000223474 AL020996.1
ENST00000374303 0.939284092831744 0.791975143624111 -0.0161287903536077 ENSG00000117640 MTFR1L
ENST00000533762 0.928694514737076 0.76255675760145 0.0210172898178384 ENSG00000117640 MTFR1L
ENST00000529116 0.935091373016206 0.780389627839095 0.0191471679288089 ENSG00000117640 MTFR1L
ENST00000474295 0.942356065252108 0.800758217567042 -0.0154508741792768 ENSG00000117640 MTFR1L
ENST00000488327 0.970981405825702 0.892846596505418 0.0091356046476506 ENSG00000117640 MTFR1L
ENST00000472643 0.958914474104885 0.85193586339883 0.0126138759565498 ENSG00000117640 MTFR1L
ENST00000494293 0.797170523428493 0.469976948177884 0.0547597310566624 ENSG00000117640 MTFR1L
ENST00000469815 0.927450265957361 0.758952575101815 -0.0192642057191412 ENSG00000117640 MTFR1L
ENST00000526894 0.958914474104885 0.85193586339883 0.0126138759565498 ENSG00000117640 MTFR1L
ENST00000478284 0.904417624210583 0.699555348093218 0.026447696785774 ENSG00000117640 MTFR1L
ENST00000524618 0.931875022375562 0.771623561128608 -0.0183322367035826 ENSG00000117640 MTFR1L
ENST00000374307 0.942356065252108 0.800758217567042 -0.0154508741792768 ENSG00000117640 MTFR1L
ENST00000528624 0.880260519399525 0.641064824571212 0.0339575569416633 ENSG00000117640 MTFR1L
ENST00000525713 0.950782358107665 0.826526390578801 0.0152713690717184 ENSG00000117640 MTFR1L
ENST00000374301 0.927703091047918 0.759773833909982 -0.0187230348618208 ENSG00000117640 MTFR1L
ENST00000464008 0.96429486552673 0.869417969895704 0.0109746540424616 ENSG00000117640 MTFR1L
ENST00000526158 0.909625436464247 0.713835483573051 0.0252770976571586 ENSG00000117640 MTFR1L
ENST00000530599 0.910066829917031 0.715305704941809 0.0250344587914632 ENSG00000117640 MTFR1L
ENST00000374300 0.955512247279147 0.841952585450046 -0.0122086208125707 ENSG00000117640 MTFR1L
ENST00000466284 0.991143051660212 0.968197543248488 0.00247430640422292 ENSG00000117640 MTFR1L
ENST00000531361 0.804167590266753 0.482822091706009 0.048681052755619 ENSG00000117640 MTFR1L
ENST00000497956 0.758217161245981 0.40938927690489 -0.0593395087699388 ENSG00000117640 MTFR1L
ENST00000606617 0.652163757020908 0.267510502740042 -0.115085261280706 ENSG00000272478 RP1-317E23.7
ENST00000538789 0.653320631480293 0.268861738413158 -0.0930202923873642 ENSG00000127423 AUNIP
ENST00000374298 0.555858178442097 0.179275242022594 -0.226356351217853 ENSG00000127423 AUNIP
ENST00000455431 0.989463436472492 0.959663324774845 0.00396916016627084 ENSG00000236528 RP1-125I3.2
ENST00000374296 0.889676377561935 0.661540784730102 0.0295573980274259 ENSG00000182749 PAQR7
ENST00000426559 0.886167124982595 0.653787681807554 0.0362577100597657 ENSG00000117632 STMN1
ENST00000455785 0.902585118909631 0.694753475641932 0.0319216723266125 ENSG00000117632 STMN1
ENST00000399728 0.902654100029167 0.694852833285745 0.031893768092814 ENSG00000117632 STMN1
ENST00000465604 0.899152623648926 0.685176187625158 0.0327571901785012 ENSG00000117632 STMN1
ENST00000357865 0.897580903076824 0.681531582756778 0.0331078775192635 ENSG00000117632 STMN1
ENST00000374291 0.908247240333731 0.710260907639652 0.0299687364058808 ENSG00000117632 STMN1
ENST00000485226 0.99376482925792 0.977735835268694 0.00237341503826267 ENSG00000117632 STMN1
ENST00000446334 0.952346792370376 0.831516903377255 0.0183720333956336 ENSG00000117632 STMN1
ENST00000580971 0.928644832315469 0.762230409236429 0.0342142073126169 ENSG00000264021 MIR3917
ENST00000374282 0.674561610826284 0.293895742043093 -0.100660225991553 ENSG00000158006 PAFAH2
ENST00000374284 0.696783384001233 0.321599597676124 -0.0972478310578201 ENSG00000158006 PAFAH2
ENST00000493892 0.809443929004791 0.491888884800628 0.0872486055924432 ENSG00000158006 PAFAH2
ENST00000464540 0.809443929004791 0.491888884800628 0.0872486055924432 ENSG00000158006 PAFAH2
ENST00000476611 0.909118394132662 0.712758139317948 0.0603629561151586 ENSG00000158006 PAFAH2
ENST00000439092 0.813525646682048 0.499844888684858 0.0891438913014505 ENSG00000158006 PAFAH2
ENST00000441420 0.773453543080811 0.432697956503274 0.104812332597705 ENSG00000158006 PAFAH2
ENST00000444713 0.982656572593769 0.936463240577889 0.0121741460431876 ENSG00000175087 PDIK1L
ENST00000374271 0.990683424925745 0.964858851658396 -0.00501042952583913 ENSG00000175087 PDIK1L
ENST00000374269 0.748472952106211 0.394851048199734 0.104834403273937 ENSG00000175087 PDIK1L
ENST00000374266 0.9888503979507 0.957498685157806 0.00601906608312919 ENSG00000142684 ZNF593
ENST00000270812 0.991771972941563 0.972296561745384 0.00392409592287252 ENSG00000142684 ZNF593
ENST00000407889 0.991449943982352 0.970042397756226 0.00427331769142244 ENSG00000236782 RP11-96L14.7
ENST00000414762 0.955360501334938 0.841381001056468 0.0228809746272823 ENSG00000236782 RP11-96L14.7
ENST00000433939 0.970170676342099 0.88916671247738 0.0159511388450618 ENSG00000236782 RP11-96L14.7
ENST00000444682 0.936286003375583 0.783169353188704 0.0317050898459011 ENSG00000236782 RP11-96L14.7
ENST00000448923 0.95055652198589 0.825249369147034 -0.0285616874815245 ENSG00000236782 RP11-96L14.7
ENST00000451429 0.672073451972153 0.290799643004391 -0.100977733078542 ENSG00000130695 CEP85
ENST00000476272 0.788155658393287 0.456352729200633 -0.06834254155536 ENSG00000130695 CEP85
ENST00000252992 0.788155658393287 0.456352729200633 -0.06834254155536 ENSG00000130695 CEP85
ENST00000453146 0.643207537704125 0.25814809478858 -0.118614416005838 ENSG00000130695 CEP85
ENST00000469609 0.528046892039948 0.157775855908174 -0.160439581024094 ENSG00000130695 CEP85
ENST00000468163 0.529644456828092 0.158990602526299 -0.236682401828823 ENSG00000130695 CEP85
ENST00000491670 0.448743172984588 0.107014513624671 -0.23614020833847 ENSG00000130695 CEP85
ENST00000270792 0.599327595058218 0.215660669866433 0.0650798993044364 ENSG00000142669 SH3BGRL3
ENST00000319041 0.599933586276286 0.21628368533924 0.0651404704541929 ENSG00000142669 SH3BGRL3
ENST00000314675 0.892328598117418 0.668154617952315 0.0252137435282515 ENSG00000158062 UBXN11
ENST00000472155 0.67826559476748 0.298260532498488 0.108426845898148 ENSG00000158062 UBXN11
ENST00000374223 0.664957637862846 0.282588546648602 0.11166353945893 ENSG00000158062 UBXN11
ENST00000475591 0.665818117810386 0.283616466409222 0.111664809527292 ENSG00000158062 UBXN11
ENST00000357089 0.665818117810386 0.283616466409222 0.111664809527292 ENSG00000158062 UBXN11
ENST00000494942 0.665818117810386 0.283616466409222 0.111664809527292 ENSG00000158062 UBXN11
ENST00000374221 0.665818117810386 0.283616466409222 0.111664809527292 ENSG00000158062 UBXN11
ENST00000374217 0.685953279601733 0.308414009387573 0.106032934244132 ENSG00000158062 UBXN11
ENST00000374222 0.685953279601733 0.308414009387573 0.106032934244132 ENSG00000158062 UBXN11
ENST00000496466 0.775770157944746 0.436816744411989 0.0841617197639775 ENSG00000158062 UBXN11
ENST00000535108 0.635363899627839 0.249984209303566 0.132030077652976 ENSG00000158062 UBXN11
ENST00000436301 0.574545641169475 0.194352006112345 0.151278721402103 ENSG00000158062 UBXN11
ENST00000374215 0.641478091146471 0.256217458121012 0.135054817802045 ENSG00000158062 UBXN11
ENST00000452980 0.613638916296521 0.229361145732995 0.150569044151425 ENSG00000158062 UBXN11
ENST00000442942 0.557081650811228 0.180147440811927 0.16914342436687 ENSG00000158062 UBXN11
ENST00000450041 0.543826621177755 0.16933432884319 0.184576663584827 ENSG00000158062 UBXN11
ENST00000423664 0.568316535009214 0.189118461562451 0.176611188378958 ENSG00000158062 UBXN11
ENST00000421827 0.927790531576318 0.760039346674268 0.0447515700578967 ENSG00000158062 UBXN11
ENST00000434391 0.603089285832071 0.220202799891176 0.0500310691242307 ENSG00000117682 DHDDS
ENST00000427245 0.741708293169348 0.38314749306928 0.0449584315930269 ENSG00000117682 DHDDS
ENST00000527611 0.789563733481184 0.458476376079589 0.0487378937130225 ENSG00000117682 DHDDS
ENST00000374186 0.840079737547041 0.552920642805252 0.0317623562379435 ENSG00000117682 DHDDS
ENST00000525682 0.679840775993173 0.300180987180791 0.0464220727598551 ENSG00000117682 DHDDS
ENST00000236342 0.688214417258281 0.311126793115858 0.0450370474528292 ENSG00000117682 DHDDS
ENST00000526219 0.657184932811186 0.273034167259757 0.0485896140411623 ENSG00000117682 DHDDS
ENST00000374185 0.723403373952864 0.356594765015535 0.0472376241802257 ENSG00000117682 DHDDS
ENST00000487944 0.776664492974781 0.438043417771665 0.0461721133770823 ENSG00000117682 DHDDS
ENST00000360009 0.603089285832071 0.220202799891176 0.0500310691242307 ENSG00000117682 DHDDS
ENST00000533087 0.697770204737197 0.322856296491738 0.0503907385303098 ENSG00000117682 DHDDS
ENST00000531312 0.725966510349569 0.359848716878977 0.0465367052516964 ENSG00000117682 DHDDS
ENST00000525165 0.694663158963783 0.319448986829702 0.0504327744891848 ENSG00000117682 DHDDS
ENST00000525546 0.822601330781395 0.517117611474345 0.0356128893611627 ENSG00000117682 DHDDS
ENST00000528557 0.840438795199531 0.553602041496455 0.031744173748692 ENSG00000117682 DHDDS
ENST00000525326 0.848194721905165 0.569969465400155 0.0313494637683191 ENSG00000117682 DHDDS
ENST00000526278 0.724418609767731 0.35782535796932 0.0467995023032585 ENSG00000117682 DHDDS
ENST00000436153 0.705584886215583 0.332888696882533 0.0493807032256001 ENSG00000117682 DHDDS
ENST00000529688 0.730533582685268 0.366897938452755 0.0458149642901422 ENSG00000117682 DHDDS
ENST00000530781 0.833029107336836 0.53756143639261 0.0374248510644731 ENSG00000117682 DHDDS
ENST00000531955 0.784203478312933 0.450186048037018 0.0432115169239053 ENSG00000117682 DHDDS
ENST00000525410 0.685271651707509 0.307409918829187 0.05564828531114 ENSG00000117682 DHDDS
ENST00000430232 0.666455494170256 0.284490965420907 0.0551626299830001 ENSG00000117682 DHDDS
ENST00000431933 0.642313620350615 0.257183306266716 0.0590047845172003 ENSG00000117682 DHDDS
ENST00000416052 0.845815865985364 0.565004276021792 0.0444670779027586 ENSG00000117682 DHDDS
ENST00000423060 0.936574594957836 0.78471671182039 -0.0407555234070863 ENSG00000225891 RP3-476K8.3
ENST00000468388 0.601799787917886 0.218049937935423 -0.08193463798976 ENSG00000198830 HMGN2
ENST00000479815 0.682573560758423 0.303752174944473 -0.0591102945002165 ENSG00000198830 HMGN2
ENST00000460563 0.778105424362427 0.440712033052233 -0.0428497154618421 ENSG00000198830 HMGN2
ENST00000464888 0.681549136560556 0.302483819224313 -0.0600519573506358 ENSG00000198830 HMGN2
ENST00000463817 0.758918811358622 0.410251452274093 -0.0448211785417324 ENSG00000198830 HMGN2
ENST00000467700 0.765952725197615 0.420419124476643 -0.0434582082631966 ENSG00000198830 HMGN2
ENST00000361427 0.741708293169348 0.38316791152442 -0.0469572887611908 ENSG00000198830 HMGN2
ENST00000466194 0.775723492611615 0.436730835520046 -0.0426370541034909 ENSG00000198830 HMGN2
ENST00000493418 0.779480575988431 0.442714352517342 -0.0431557343843428 ENSG00000198830 HMGN2
ENST00000374168 0.61473549839877 0.230561911037284 0.186930561653189 ENSG00000117676 RPS6KA1
ENST00000374166 0.61473549839877 0.230561911037284 0.186930561653189 ENSG00000117676 RPS6KA1
ENST00000526792 0.54217690889315 0.168033820475804 0.21940960764137 ENSG00000117676 RPS6KA1
ENST00000374162 0.541326001315355 0.16742150913199 0.219556505970949 ENSG00000117676 RPS6KA1
ENST00000530003 0.641063058389978 0.255908239662804 0.181534301974713 ENSG00000117676 RPS6KA1
ENST00000531113 0.516972572475091 0.149812756492526 0.237510883679428 ENSG00000117676 RPS6KA1
ENST00000374163 0.610843252346854 0.227088854547037 0.193944039378972 ENSG00000117676 RPS6KA1
ENST00000531382 0.55942960896373 0.181927512296187 0.218097389714303 ENSG00000117676 RPS6KA1
ENST00000324856 0.841700368842645 0.55629302428995 0.0285618742096825 ENSG00000117713 ARID1A
ENST00000457599 0.811658850236103 0.496035695712517 0.0340736166406586 ENSG00000117713 ARID1A
ENST00000524572 0.680459713123092 0.300949001823461 0.129866889465601 ENSG00000117713 ARID1A
ENST00000374152 0.939692423923189 0.793234446905667 0.012722243823151 ENSG00000117713 ARID1A
ENST00000430291 0.390448273487024 0.0782530710151573 -0.160294922745892 ENSG00000117713 ARID1A
ENST00000430799 0.786838282213936 0.454058844874872 -0.0438348608709415 ENSG00000117713 ARID1A
ENST00000466382 0.879133470222072 0.638653460396129 -0.0294765720471359 ENSG00000117713 ARID1A
ENST00000540690 0.869440383177999 0.615846308835917 -0.0314453527717484 ENSG00000117713 ARID1A
ENST00000532781 0.960521426350315 0.856720298131787 -0.0119465919332057 ENSG00000117713 ARID1A
ENST00000430292 0.946773704527904 0.814081577374283 -0.0290161760091693 ENSG00000060642 PIGV
ENST00000472757 0.854736639102875 0.584047599087349 -0.0598597405181023 ENSG00000060642 PIGV
ENST00000078527 0.757678336530511 0.408165833923919 -0.0865004691109493 ENSG00000060642 PIGV
ENST00000431541 0.973997322117903 0.902929794998645 0.0154016061094349 ENSG00000060642 PIGV
ENST00000449950 0.710509856622637 0.338960651719276 -0.100160898739778 ENSG00000060642 PIGV
ENST00000374145 0.711342633495284 0.339989260922178 -0.0996540426235634 ENSG00000060642 PIGV
ENST00000455364 0.872105404189436 0.621468966384714 -0.064736982636698 ENSG00000060642 PIGV
ENST00000374142 0.341205943844656 0.0596530491438755 0.104726975795581 ENSG00000204160 ZDHHC18
ENST00000374141 0.509210092550733 0.144518673885827 0.112087345704342 ENSG00000204160 ZDHHC18
ENST00000534643 0.475742063267419 0.123276420869901 0.141897308529346 ENSG00000204160 ZDHHC18
ENST00000488397 0.319422976628288 0.0520844298426992 0.117465531158498 ENSG00000204160 ZDHHC18
ENST00000478902 0.650446324003037 0.265923235977633 0.141976860543009 ENSG00000204160 ZDHHC18
ENST00000374135 0.966925635742521 0.877176587107193 -0.00876502566579568 ENSG00000142751 GPN2
ENST00000448791 0.878110908278452 0.636905111145616 0.0473907937805923 ENSG00000226698 RP1-50O24.6
ENST00000374133 0.822974216806884 0.517804200370948 -0.0528265409883723 ENSG00000142751 GPN2
ENST00000477418 0.790207635481821 0.459788463264208 -0.0606810170673094 ENSG00000142751 GPN2
ENST00000431781 0.762658142586452 0.415200017373758 -0.0650633049326324 ENSG00000142751 GPN2
ENST00000461282 0.683947332237538 0.305587025428258 -0.130036174729465 ENSG00000142751 GPN2
ENST00000445019 0.798180684123538 0.471653739411965 0.0964896551875382 ENSG00000198746 GPATCH3
ENST00000361720 0.612055088314319 0.228019600528869 0.127597496777463 ENSG00000198746 GPATCH3
ENST00000450844 0.792550473007147 0.462922336464239 0.104112398127475 ENSG00000198746 GPATCH3
ENST00000435827 0.872221075967018 0.621719182726545 -0.0268165669639598 ENSG00000090273 NUDC
ENST00000321265 0.839731369285163 0.552041465768592 0.0253993875530698 ENSG00000090273 NUDC
ENST00000452707 0.95648973549898 0.844292652111344 -0.0108100674046975 ENSG00000090273 NUDC
ENST00000484772 0.733364536319507 0.371077339016624 0.0578526145693137 ENSG00000090273 NUDC
ENST00000522111 0.0841173202142551 0.00470395981586785 -0.202259973271434 ENSG00000253368 TRNP1
ENST00000531285 0.482306692088669 0.127741924677144 -0.138805673293046 ENSG00000253368 TRNP1
ENST00000289166 0.748470119184739 0.394804802137549 0.130062960219741 ENSG00000158246 FAM46B
ENST00000374089 0.643027026110846 0.257962628536015 0.0919141609645392 ENSG00000090020 SLC9A1
ENST00000263980 0.483802444428569 0.128680089990841 0.113690447511625 ENSG00000090020 SLC9A1
ENST00000490329 0.474707961437774 0.122680026318696 0.16018285683154 ENSG00000090020 SLC9A1
ENST00000545949 0.557701879658877 0.180713034437234 0.109553250903839 ENSG00000090020 SLC9A1
ENST00000447808 0.739317126015344 0.379177962134842 0.0853369247031745 ENSG00000090020 SLC9A1
ENST00000374086 0.554275496645157 0.178149328748756 0.114413169222259 ENSG00000090020 SLC9A1
ENST00000374084 0.822169577515514 0.515704911152802 0.0602362164754844 ENSG00000090020 SLC9A1
ENST00000319394 0.689660212235274 0.312771893368613 0.0601261528187165 ENSG00000142784 WDTC1
ENST00000361771 0.702845660737793 0.32939943249218 0.0582689632426576 ENSG00000142784 WDTC1
ENST00000447062 0.647865928721957 0.262914867730163 0.0705530073732502 ENSG00000142784 WDTC1
ENST00000491239 0.500601020642919 0.138953930111748 0.0937076765645312 ENSG00000142784 WDTC1
ENST00000472249 0.974154734801558 0.903711184344104 0.0129077241137571 ENSG00000142784 WDTC1
ENST00000374076 0.476898984113087 0.123946891211557 -0.104623202033245 ENSG00000186501 TMEM222
ENST00000464720 0.476946399102983 0.124114999427219 -0.104634975628918 ENSG00000186501 TMEM222
ENST00000608611 0.476946399102983 0.124114999427219 -0.104634975628918 ENSG00000186501 TMEM222
ENST00000466759 0.692609119607047 0.316894474022572 -0.0885811915175924 ENSG00000186501 TMEM222
ENST00000486082 0.855049489412296 0.584697002439934 -0.0427613017578479 ENSG00000186501 TMEM222
ENST00000464813 0.863993824848349 0.603291163266898 -0.0402696219524558 ENSG00000186501 TMEM222
ENST00000478104 0.531898222749646 0.160625849604562 -0.0996791212464587 ENSG00000186501 TMEM222
ENST00000498220 0.82904980806528 0.529283615182363 -0.0499241126791752 ENSG00000186501 TMEM222
ENST00000471456 0.627621720402317 0.242176478489641 -0.0970312600644272 ENSG00000186501 TMEM222
ENST00000470223 0.532129520933215 0.160822881393807 -0.116693113836652 ENSG00000186501 TMEM222
ENST00000486046 0.501964239369909 0.139949730832997 -0.224039584932091 ENSG00000142733 MAP3K6
ENST00000472410 0.933659511451843 0.776475688758021 -0.0226072922550923 ENSG00000142733 MAP3K6
ENST00000374040 0.830527491332862 0.532692541995195 -0.0460694707565672 ENSG00000142733 MAP3K6
ENST00000493901 0.828705140230733 0.528747228919552 -0.0464479962307955 ENSG00000142733 MAP3K6
ENST00000470890 0.310749075709831 0.0492978226193354 -0.27820214835807 ENSG00000142733 MAP3K6
ENST00000357582 0.809428572128989 0.49184495939574 -0.0509005761743765 ENSG00000142733 MAP3K6
ENST00000476509 0.555296470508441 0.178866412123372 -0.219145168423791 ENSG00000142733 MAP3K6
ENST00000495230 0.991742565002312 0.972022072229941 0.00608690882064566 ENSG00000142733 MAP3K6
ENST00000374024 0.871681531910473 0.620545292506417 0.0796408641901262 ENSG00000181773 GPR3
ENST00000430629 0.747564595767178 0.393343810923374 0.0327473002448961 ENSG00000158195 WASF2
ENST00000536657 0.253768948479196 0.0325569900162932 0.12394047196563 ENSG00000158195 WASF2
ENST00000247087 0.220010705472668 0.0248452832547867 -0.131640703540827 ENSG00000126705 AHDC1
ENST00000374011 0.21710976555324 0.0242339561499017 -0.13131873876934 ENSG00000126705 AHDC1
ENST00000487743 0.958341646528644 0.850104893188843 0.0317676656324998 ENSG00000126705 AHDC1
ENST00000490295 0.685261015307479 0.307307762297961 -0.0734486583801168 ENSG00000126705 AHDC1
ENST00000480033 0.888461073774742 0.659225595188249 -0.0373121446611076 ENSG00000126705 AHDC1
ENST00000361157 0.780356470746626 0.443862811920565 -0.133155735376042 ENSG00000126709 IFI6
ENST00000339145 0.778087083039773 0.440446354505803 -0.134160225569305 ENSG00000126709 IFI6
ENST00000362020 0.778087083039773 0.440446354505803 -0.134160225569305 ENSG00000126709 IFI6
ENST00000373954 0.94972376601699 0.823394078140137 0.0207257310728079 ENSG00000009780 FAM76A
ENST00000419687 0.977025787070667 0.913157874671066 0.0111417111589244 ENSG00000009780 FAM76A
ENST00000373949 0.963871573160193 0.867603793489366 0.0166763751313969 ENSG00000009780 FAM76A
ENST00000530324 0.77814509121824 0.440849690634508 0.0834709897775271 ENSG00000009780 FAM76A
ENST00000234549 0.914598806916855 0.725155962007748 0.0375767496894846 ENSG00000009780 FAM76A
ENST00000010299 0.914598806916855 0.725155962007748 0.0375767496894846 ENSG00000009780 FAM76A
ENST00000446647 0.97208913407499 0.8965522258541 0.0169645590926209 ENSG00000009780 FAM76A
ENST00000373943 0.296055520676116 0.0443953465410953 -0.102356883565868 ENSG00000117758 STX12
ENST00000440806 0.568796729813498 0.189375423714716 -0.0836548965190165 ENSG00000117758 STX12
ENST00000468761 0.679638152635314 0.299811038194273 -0.0786046437710491 ENSG00000117758 STX12
ENST00000481874 0.177196545211015 0.0167033190087445 -0.224617027307944 ENSG00000117758 STX12
ENST00000472285 0.745005106331797 0.388426588218567 -0.0789972725642171 ENSG00000117758 STX12
ENST00000311772 0.734883689755602 0.373188468990304 -0.0444924269122494 ENSG00000117751 PPP1R8
ENST00000236412 0.733638810343586 0.371478473764494 -0.0446729507783848 ENSG00000117751 PPP1R8
ENST00000373931 0.735135190941619 0.373378978082097 -0.0444883727219098 ENSG00000117751 PPP1R8
ENST00000431586 0.897709798799507 0.681753371095989 -0.0250649706549109 ENSG00000117751 PPP1R8
ENST00000486634 0.923446215980392 0.749081902075096 -0.020710097817365 ENSG00000117751 PPP1R8
ENST00000601459 0.941552718091703 0.798605626076448 -0.0280530619475357 ENSG00000268552 AL109927.1
ENST00000328928 0.174188394194219 0.0162337780828796 0.387764841571828 ENSG00000130775 THEMIS2
ENST00000373925 0.174188394194219 0.0162337780828796 0.387764841571828 ENSG00000130775 THEMIS2
ENST00000373927 0.166520800321958 0.0149424873600049 0.390890954278313 ENSG00000130775 THEMIS2
ENST00000467258 0.340616283958414 0.0593892821220851 0.31796350094928 ENSG00000130775 THEMIS2
ENST00000373921 0.174188394194219 0.0162337780828796 0.387764841571828 ENSG00000130775 THEMIS2
ENST00000456990 0.0761022742398965 0.00400548549106336 0.488470056285773 ENSG00000130775 THEMIS2
ENST00000373912 0.689320558824992 0.312333014597389 -0.0684163590247434 ENSG00000117748 RPA2
ENST00000419958 0.806820009830531 0.487434373652048 -0.0609965999700581 ENSG00000117748 RPA2
ENST00000373909 0.828257545317505 0.527743059002336 -0.0441949177458089 ENSG00000117748 RPA2
ENST00000313433 0.894954944835547 0.67463712278877 -0.031629287621766 ENSG00000117748 RPA2
ENST00000444045 0.759215047413771 0.410934777086979 -0.0747268607248983 ENSG00000117748 RPA2
ENST00000373884 0.542871504722438 0.168530128884365 -0.133109919515574 ENSG00000158156 XKR8
ENST00000481387 0.715010159026124 0.345134777765401 -0.132233132225538 ENSG00000158156 XKR8
ENST00000373871 0.752817232171869 0.401133765482859 0.0425221310914524 ENSG00000158161 EYA3
ENST00000436342 0.752817232171869 0.401133765482859 0.0425221310914524 ENSG00000158161 EYA3
ENST00000373864 0.963066152465968 0.865175418685117 0.00990190175755482 ENSG00000158161 EYA3
ENST00000540618 0.801486331100028 0.477273971306366 0.0427521436536152 ENSG00000158161 EYA3
ENST00000545175 0.787937578117603 0.456051472717532 0.0447054359608376 ENSG00000158161 EYA3
ENST00000373863 0.778518601507015 0.441423205682158 0.0474451140101205 ENSG00000158161 EYA3
ENST00000495923 0.879252898529338 0.638933202701871 -0.0408797325412265 ENSG00000158161 EYA3
ENST00000471498 0.800000183354706 0.474491487967743 0.0465156678135866 ENSG00000158161 EYA3
ENST00000468665 0.828705140230733 0.52874110553444 -0.0578067169514465 ENSG00000158161 EYA3
ENST00000543748 0.96250236282224 0.86337565737567 -0.0238101809612748 ENSG00000228589 SPCS2P4
ENST00000436160 0.962989527402091 0.864853543623891 -0.0236669971225871 ENSG00000228589 SPCS2P4
ENST00000603289 0.955567928800625 0.842026720684814 0.0105139350499851 ENSG00000126698 DNAJC8
ENST00000263697 0.961272218329145 0.859797984117048 0.00906746809629998 ENSG00000126698 DNAJC8
ENST00000596102 0.999432067369121 0.998074734900945 -0.000188919868956123 ENSG00000269804 AL353354.2
ENST00000489277 0.961272218329145 0.859797984117048 0.00906746809629998 ENSG00000126698 DNAJC8
ENST00000470967 0.944207089739356 0.807094429199883 -0.015513905798763 ENSG00000126698 DNAJC8
ENST00000482674 0.748372798061856 0.394651190942053 0.0632609843140046 ENSG00000126698 DNAJC8
ENST00000488868 0.72661626677441 0.360857603265014 0.0676488162327034 ENSG00000126698 DNAJC8
ENST00000497986 0.116617050751647 0.00808184606193688 -0.138765041547107 ENSG00000130770 ATPIF1
ENST00000335514 0.117210328297191 0.00816042183173524 -0.138747566747475 ENSG00000130770 ATPIF1
ENST00000468425 0.094902790106719 0.00575326745990641 -0.143376451857452 ENSG00000130770 ATPIF1
ENST00000465645 0.117210328297191 0.00816042183173524 -0.138747566747475 ENSG00000130770 ATPIF1
ENST00000253063 0.0995383411260529 0.00623181127255232 -0.286976473831494 ENSG00000130766 SESN2
ENST00000479574 0.596134430130922 0.212968802393558 -0.112204947123447 ENSG00000130772 MED18
ENST00000373842 0.681999649069588 0.303050760141338 -0.0814546953259852 ENSG00000130772 MED18
ENST00000398997 0.681999649069588 0.303050760141338 -0.0814546953259852 ENSG00000130772 MED18
ENST00000475655 0.832366992583866 0.536385233537733 -0.0701294109461909 ENSG00000130772 MED18
ENST00000474683 0.991024892818781 0.966998009499905 0.00454302414509433 ENSG00000130772 MED18
ENST00000373839 0.87695084763869 0.634475717261479 -0.0222003207390709 ENSG00000204138 PHACTR4
ENST00000463428 0.871680223766418 0.620464823881296 0.0366967424481075 ENSG00000204138 PHACTR4
ENST00000493669 0.91453222567551 0.724880616560591 -0.0185718699816813 ENSG00000204138 PHACTR4
ENST00000373836 0.416761257821836 0.0898243876439493 -0.082925405824328 ENSG00000204138 PHACTR4
ENST00000398958 0.443808692301714 0.103978036482116 0.111543084649332 ENSG00000180198 RCC1
ENST00000413987 0.516845557017734 0.149598749987767 0.0936106843405605 ENSG00000242125 SNHG3
ENST00000427469 0.411483100419915 0.0872874892071628 0.119820378440312 ENSG00000180198 RCC1
ENST00000447507 0.80554697812579 0.485239936500064 0.0503995600848106 ENSG00000242125 SNHG3
ENST00000434290 0.408254008077103 0.0857820314474864 0.119549997573015 ENSG00000180198 RCC1
ENST00000373833 0.442740969982948 0.103058525850739 0.111929852559106 ENSG00000180198 RCC1
ENST00000437681 0.319690503945681 0.0521706960450957 0.128128363966927 ENSG00000242125 SNHG3
ENST00000364938 0.519051505463197 0.151212390468323 0.216074690061553 ENSG00000242125 SNHG3
ENST00000363217 0.199325323528646 0.0205973757339275 0.396914090867085 ENSG00000200087 SNORA73B
ENST00000419074 0.57766239457649 0.197505799104698 0.124497393911915 ENSG00000180198 RCC1
ENST00000373832 0.507995519253016 0.143773875069444 0.138198065474916 ENSG00000180198 RCC1
ENST00000373831 0.48745646779464 0.130926388563666 0.157311754767429 ENSG00000180198 RCC1
ENST00000411533 0.579200387067781 0.198731407631969 0.141820298185142 ENSG00000180198 RCC1
ENST00000486790 0.500554806258576 0.138893887075443 0.205074375554818 ENSG00000180198 RCC1
ENST00000430407 0.54217690889315 0.168009109211765 0.151771850970453 ENSG00000180198 RCC1
ENST00000429051 0.604776069609892 0.221490356922173 0.134070474753409 ENSG00000180198 RCC1
ENST00000478232 0.966615623271029 0.876092618667198 -0.0212625934808964 ENSG00000180198 RCC1
ENST00000373830 0.536056193143519 0.163731227081948 0.103583575239824 ENSG00000180098 TRNAU1AP
ENST00000495995 0.426763878026542 0.0947209854411249 0.179453355475147 ENSG00000180098 TRNAU1AP
ENST00000411406 0.993788572618493 0.977837593916792 0.00394895750894357 ENSG00000180098 TRNAU1AP
ENST00000480930 0.514529856320801 0.147883110274086 0.107339804643479 ENSG00000180098 TRNAU1AP
ENST00000491577 0.539195118717285 0.165925883390276 0.102788091477136 ENSG00000180098 TRNAU1AP
ENST00000464880 0.680974518942676 0.301554071834842 0.129736214032686 ENSG00000180098 TRNAU1AP
ENST00000497790 0.759250718604729 0.411107593882477 0.104929426227484 ENSG00000180098 TRNAU1AP
ENST00000495215 0.420159029537396 0.0915108699053946 0.157872170301248 ENSG00000180098 TRNAU1AP
ENST00000464093 0.519051505463197 0.151289077082984 0.164549279795132 ENSG00000180098 TRNAU1AP
ENST00000484775 0.644154463742312 0.259324721181473 0.0892457576186025 ENSG00000180098 TRNAU1AP
ENST00000464612 0.929370389617314 0.764623229159883 -0.0303868856920624 ENSG00000197989 SNHG12
ENST00000475441 0.92187439620312 0.744408575648458 -0.0315952299015472 ENSG00000197989 SNHG12
ENST00000531126 0.920021450238079 0.739282345157615 0.0302162189479711 ENSG00000197989 SNHG12
ENST00000461448 0.920021450238079 0.739282345157615 0.0302162189479711 ENSG00000197989 SNHG12
ENST00000470977 0.920021450238079 0.739282345157615 0.0302162189479711 ENSG00000197989 SNHG12
ENST00000474814 0.920021450238079 0.739282345157615 0.0302162189479711 ENSG00000197989 SNHG12
ENST00000481368 0.943978487644525 0.806482969837542 -0.0231273970991548 ENSG00000197989 SNHG12
ENST00000481220 0.920021450238079 0.739282345157615 0.0302162189479711 ENSG00000197989 SNHG12
ENST00000488745 0.909790764266817 0.714381035507374 0.0331296837844761 ENSG00000197989 SNHG12
ENST00000483436 0.920021450238079 0.73916236267139 0.0302295615002747 ENSG00000197989 SNHG12
ENST00000384581 0.900443461392282 0.68951318653699 -0.0541765682386884 ENSG00000197989 SNHG12
ENST00000464115 0.689993416157801 0.3131546602096 0.12031868469708 ENSG00000197989 SNHG12
ENST00000461832 0.689993416157801 0.3131546602096 0.12031868469708 ENSG00000197989 SNHG12
ENST00000471683 0.819076800053407 0.51023186368422 -0.0483695406164335 ENSG00000120656 TAF12
ENST00000373824 0.988550513051305 0.956483566149127 -0.00335831962655647 ENSG00000120656 TAF12
ENST00000263974 0.99003965625345 0.961875014717673 -0.00293799705196229 ENSG00000120656 TAF12
ENST00000495422 0.894813963625974 0.674379318877314 0.0272555314156581 ENSG00000120656 TAF12
ENST00000373816 0.483466770813834 0.128442092564589 0.0965837275420727 ENSG00000162419 GMEB1
ENST00000361872 0.481546073832445 0.127234830255132 0.114238237373145 ENSG00000162419 GMEB1
ENST00000294409 0.485813322930738 0.129914985112677 0.113124555256843 ENSG00000162419 GMEB1
ENST00000480454 0.464996904145106 0.116262380412724 0.125012790475296 ENSG00000162419 GMEB1
ENST00000474884 0.876567243370283 0.633449455973516 -0.0320189618971184 ENSG00000198492 YTHDF2
ENST00000542507 0.895828729535024 0.67710343178778 0.0175826626478769 ENSG00000198492 YTHDF2
ENST00000373812 0.898976021691215 0.684650002323756 0.0171683694684057 ENSG00000198492 YTHDF2
ENST00000541996 0.899192177812819 0.685323444646142 0.0171164337695296 ENSG00000198492 YTHDF2
ENST00000478283 0.985723678752125 0.947630433896475 0.0028189049628482 ENSG00000198492 YTHDF2
ENST00000496288 0.901718629105174 0.693008276940474 -0.0260114362622838 ENSG00000198492 YTHDF2
ENST00000475796 0.960725781765317 0.857682146133226 0.0161231156512185 ENSG00000198492 YTHDF2
ENST00000476976 0.883473549941144 0.647597962427792 -0.0331732265256301 ENSG00000198492 YTHDF2
ENST00000468863 0.927818559048122 0.760112572228184 -0.0221213641913427 ENSG00000198492 YTHDF2
ENST00000343067 0.921171702134047 0.742733062431602 -0.0209078196460043 ENSG00000159023 EPB41
ENST00000356093 0.921171702134047 0.742733062431602 -0.0209078196460043 ENSG00000159023 EPB41
ENST00000398863 0.921171702134047 0.742733062431602 -0.0209078196460043 ENSG00000159023 EPB41
ENST00000482464 0.591875625323836 0.209152951061617 0.133334664160204 ENSG00000159023 EPB41
ENST00000373800 0.899951282258583 0.687994729604911 -0.0302621941909193 ENSG00000159023 EPB41
ENST00000349460 0.899951282258583 0.687994729604911 -0.0302621941909193 ENSG00000159023 EPB41
ENST00000347529 0.899951282258583 0.687994729604911 -0.0302621941909193 ENSG00000159023 EPB41
ENST00000373798 0.906871666350455 0.70665888001554 -0.0234057149187768 ENSG00000159023 EPB41
ENST00000373797 0.835917123868772 0.544117037827483 0.0551287382745548 ENSG00000159023 EPB41
ENST00000488277 0.522226445891656 0.153567014782316 -0.141896515808054 ENSG00000159023 EPB41
ENST00000490308 0.239091540161694 0.0288563957801705 -0.227661466298276 ENSG00000159023 EPB41
ENST00000460378 0.982235906633549 0.934207995710347 0.00820862326440126 ENSG00000159023 EPB41
ENST00000521452 0.896776221586382 0.679226499291322 -0.0494657541092302 ENSG00000253304 TMEM200B
ENST00000420504 0.922341692374659 0.745776408597808 -0.0403003584106822 ENSG00000253304 TMEM200B
ENST00000373795 0.951978639301363 0.830137372270213 0.00921049252865806 ENSG00000116350 SRSF4
ENST00000546138 0.975808501029602 0.909262653733251 0.00497699201238849 ENSG00000116350 SRSF4
ENST00000466448 0.995299603287189 0.984004486624458 0.000852019691494834 ENSG00000116350 SRSF4
ENST00000497015 0.981123796407246 0.930464873927795 0.00626356466488353 ENSG00000116350 SRSF4
ENST00000605204 0.886879535113117 0.655670397214623 -0.0203752675445148 ENSG00000116350 SRSF4
ENST00000477193 0.950782358107665 0.826531014329807 -0.0206519355648195 ENSG00000116350 SRSF4
ENST00000489898 0.692424058557155 0.316707918694929 -0.101565676033062 ENSG00000116350 SRSF4
ENST00000472353 0.955360501334938 0.841416944078387 0.0129653667708557 ENSG00000116350 SRSF4
ENST00000373791 0.82127364726904 0.513663140473868 0.0457827209650491 ENSG00000116353 MECR
ENST00000475773 0.84711780704582 0.567791428030685 0.058033752207387 ENSG00000116353 MECR
ENST00000483435 0.971927007544927 0.896127094982706 0.0136556140485646 ENSG00000116353 MECR
ENST00000263702 0.79990817961828 0.473984507793456 0.0505770927339843 ENSG00000116353 MECR
ENST00000473030 0.782082402199906 0.446690463978675 0.0619197459818038 ENSG00000116353 MECR
ENST00000463412 0.774438203048074 0.434377559980983 0.0659277234501487 ENSG00000116353 MECR
ENST00000453185 0.839731369285163 0.552048511341356 0.0596138546107153 ENSG00000116353 MECR
ENST00000478505 0.928049549943497 0.760854005303197 0.0249246706417343 ENSG00000116353 MECR
ENST00000490529 0.852734471703594 0.579327733592658 0.0406630466016249 ENSG00000116353 MECR
ENST00000464511 0.548917845995795 0.173684498715082 0.2031967642476 ENSG00000116353 MECR
ENST00000463052 0.737830718428423 0.377212168843605 0.0766576660396665 ENSG00000116353 MECR
ENST00000489248 0.915368795308886 0.727293586686972 0.0305430691792569 ENSG00000116353 MECR
ENST00000475861 0.895703960163447 0.67675340771089 0.0363788989830286 ENSG00000116353 MECR
ENST00000474946 0.885508370368305 0.652530960412417 0.0413005935283177 ENSG00000116353 MECR
ENST00000464915 0.743541665268073 0.386203447917587 -0.108105795688049 ENSG00000116353 MECR
ENST00000482610 0.906028393310597 0.703904544696579 -0.0410153270240259 ENSG00000116353 MECR
ENST00000484012 0.990318189376671 0.963272013058898 -0.00526867298540356 ENSG00000116353 MECR
ENST00000493928 0.976059712103322 0.910081005691365 -0.0145659579827661 ENSG00000116353 MECR
ENST00000345512 0.249639277402434 0.0313448420056867 -0.135529433197633 ENSG00000060656 PTPRU
ENST00000373779 0.100120768384962 0.00628304322292819 -0.164238354532094 ENSG00000060656 PTPRU
ENST00000323874 0.100120768384962 0.00628304322292819 -0.164238354532094 ENSG00000060656 PTPRU
ENST00000356870 0.100120768384962 0.00628304322292819 -0.164238354532094 ENSG00000060656 PTPRU
ENST00000428026 0.100120768384962 0.00628304322292819 -0.164238354532094 ENSG00000060656 PTPRU
ENST00000460170 0.0973399022446547 0.00599795050004646 -0.164965625281603 ENSG00000060656 PTPRU
ENST00000527027 0.970170676342099 0.889208276838283 -0.0196745541992181 ENSG00000060656 PTPRU
ENST00000415600 0.425858677290251 0.0943236503165792 -0.154440849900439 ENSG00000060656 PTPRU
ENST00000531385 0.508051958414275 0.143821123260866 -0.182581908343601 ENSG00000060656 PTPRU
ENST00000526080 0.673047744213774 0.291783371834893 -0.183376551072576 ENSG00000060656 PTPRU
ENST00000493601 0.175596475377976 0.0164579980723684 -0.25567471620119 ENSG00000060656 PTPRU
ENST00000465525 0.021521981591654 0.000603457260463233 -0.3435483839364 ENSG00000060656 PTPRU
ENST00000492954 0.502962698717184 0.14052790530226 -0.192247333529963 ENSG00000060656 PTPRU
ENST00000414532 0.741496626732042 0.382861166653444 -0.147478822003558 ENSG00000186056 MATN1-AS1
ENST00000454613 0.740930231308038 0.381863223881946 -0.147627597064 ENSG00000186056 MATN1-AS1
ENST00000336798 0.977067619036342 0.913972119223501 -0.00499146055694242 ENSG00000162512 SDC3
ENST00000339394 0.735779400726645 0.374258572422135 0.0528897168602457 ENSG00000162512 SDC3
ENST00000471567 0.912535594063287 0.720291133764035 0.0315843578368547 ENSG00000162512 SDC3
ENST00000487984 0.941727320346717 0.799174671912078 0.0369006595023019 ENSG00000162512 SDC3
ENST00000424085 0.729313289300963 0.364784348450872 -0.0349139013454637 ENSG00000134644 PUM1
ENST00000257075 0.730028094574707 0.365640720988013 -0.0348547828384199 ENSG00000134644 PUM1
ENST00000373747 0.729879525626952 0.36544329631654 -0.0348483962304072 ENSG00000134644 PUM1
ENST00000525843 0.739677975913354 0.379904862248769 -0.0339419908662813 ENSG00000134644 PUM1
ENST00000426105 0.867706896239616 0.612009255386969 -0.0201288970108065 ENSG00000134644 PUM1
ENST00000440538 0.870725642197187 0.618488527910468 -0.0197725595373244 ENSG00000134644 PUM1
ENST00000498419 0.722152498867272 0.354714434490519 -0.0429933857814373 ENSG00000134644 PUM1
ENST00000373741 0.876451364901668 0.633010420524639 -0.018930891085116 ENSG00000134644 PUM1
ENST00000423018 0.870189348077698 0.617676491171923 -0.0198571492799069 ENSG00000134644 PUM1
ENST00000373742 0.898747262487345 0.68424548150574 -0.0160251223103033 ENSG00000134644 PUM1
ENST00000530669 0.528663268051638 0.158384308856281 -0.0979953429660575 ENSG00000134644 PUM1
ENST00000529846 0.538063177065904 0.165226643422561 -0.0953539258727838 ENSG00000134644 PUM1
ENST00000525997 0.536809543606658 0.164298269252014 -0.0955493401866599 ENSG00000134644 PUM1
ENST00000527498 0.952107444567807 0.830628619403969 -0.0147058897367528 ENSG00000134644 PUM1
ENST00000498627 0.862046098762105 0.59924629256165 0.0728993903103509 ENSG00000134644 PUM1
ENST00000471894 0.801486331100028 0.477528520318141 0.0642333163013494 ENSG00000134644 PUM1
ENST00000490546 0.980191216596726 0.925608072961496 -0.00815152794683489 ENSG00000134644 PUM1
ENST00000532678 0.945366680153654 0.809858669261396 0.0147541758108811 ENSG00000134644 PUM1
ENST00000526128 0.894208493794369 0.672867723553729 -0.0418145152494681 ENSG00000134644 PUM1
ENST00000526215 0.978481151512963 0.919329676151707 0.00519000206270033 ENSG00000134644 PUM1
ENST00000525948 0.879634104156756 0.639684150332007 0.0232711355342083 ENSG00000134644 PUM1
ENST00000480602 0.92158846406444 0.743755613028001 0.0178408724746747 ENSG00000134644 PUM1
ENST00000524516 0.958608386611414 0.85110829850913 -0.0122870974024057 ENSG00000134644 PUM1
ENST00000531867 0.615905713783559 0.231511949832798 -0.101220153419072 ENSG00000134644 PUM1
ENST00000263694 0.906631126161523 0.705712530660684 0.0205816795940805 ENSG00000060688 SNRNP40
ENST00000486941 0.994723512963446 0.982109252706707 -0.00235982512572151 ENSG00000060688 SNRNP40
ENST00000489853 0.89956299329637 0.686808859098773 0.0293516687999683 ENSG00000060688 SNRNP40
ENST00000373720 0.988788553790836 0.957159854284758 -0.00458875724810398 ENSG00000060688 SNRNP40
ENST00000491106 0.886936979125183 0.655867452750661 -0.053196893098865 ENSG00000060688 SNRNP40
ENST00000446633 0.904687453036008 0.700390867825627 0.0210787651253583 ENSG00000060688 SNRNP40
ENST00000474025 0.913832161844712 0.722940175083454 0.0326772063782751 ENSG00000060688 SNRNP40
ENST00000463988 0.928049549943497 0.76088558007516 0.028758277411237 ENSG00000060688 SNRNP40
ENST00000344147 0.0952068285039436 0.00578434629915035 0.175127556611683 ENSG00000121766 ZCCHC17
ENST00000479629 0.243463817945072 0.0298635036056642 0.159931250865668 ENSG00000121766 ZCCHC17
ENST00000373714 0.0952068285039436 0.00578434629915035 0.175127556611683 ENSG00000121766 ZCCHC17
ENST00000546109 0.145086295842488 0.0118101414094022 0.173638274359587 ENSG00000121766 ZCCHC17
ENST00000422613 0.138675569897425 0.0109265842155746 0.167366649655098 ENSG00000121766 ZCCHC17
ENST00000490049 0.402241569940502 0.0833706227484032 0.145092555456516 ENSG00000121766 ZCCHC17
ENST00000430143 0.567757878981464 0.188674622341423 0.112945991945255 ENSG00000229044 RP11-266K22.2
ENST00000373713 0.993393233724254 0.976855491326474 -0.00338163416426311 ENSG00000121769 FABP3
ENST00000497275 0.510595817369554 0.145457667336475 -0.169641896409896 ENSG00000121769 FABP3
ENST00000498148 0.97237455151012 0.897348788884233 -0.0150936382199206 ENSG00000121769 FABP3
ENST00000482018 0.994306297497205 0.980794093189555 0.00293439145538582 ENSG00000121769 FABP3
ENST00000373710 0.594612705953278 0.211593363055319 0.145127095810427 ENSG00000168528 SERINC2
ENST00000536859 0.609415657821111 0.225591689044988 0.142208419407834 ENSG00000168528 SERINC2
ENST00000487207 0.618570066783871 0.234057505353887 0.154679897409093 ENSG00000168528 SERINC2
ENST00000373709 0.642931213856106 0.257825988121549 0.132205498275845 ENSG00000168528 SERINC2
ENST00000536384 0.701792463802651 0.328216481426866 0.114364466079264 ENSG00000168528 SERINC2
ENST00000491976 0.701792463802651 0.328216481426866 0.114364466079264 ENSG00000168528 SERINC2
ENST00000441210 0.980828426332602 0.92891365165212 -0.013672445443709 ENSG00000142910 TINAGL1
ENST00000457433 0.884414573432688 0.649998519046308 -0.0660904647364242 ENSG00000142910 TINAGL1
ENST00000271064 0.885368858381248 0.652212272664808 -0.0656317473377354 ENSG00000142910 TINAGL1
ENST00000537531 0.929363177302082 0.764542958234578 -0.0460661959154366 ENSG00000142910 TINAGL1
ENST00000461030 0.928886653059979 0.763300094504487 -0.0463486957729121 ENSG00000142910 TINAGL1
ENST00000466998 0.905240654592565 0.702328782886187 -0.0611384135691266 ENSG00000142910 TINAGL1
ENST00000478398 0.94889930261577 0.821312899346597 -0.0345339947286185 ENSG00000142910 TINAGL1
ENST00000481165 0.885948995715552 0.653373668495208 -0.0657809060632873 ENSG00000142910 TINAGL1
ENST00000468635 0.906957831987415 0.706966957951655 -0.0580769327133963 ENSG00000142910 TINAGL1
ENST00000498429 0.919945537761596 0.739017520734723 -0.0514198222084684 ENSG00000142910 TINAGL1
ENST00000463112 0.817999520975353 0.508238358931388 -0.0989221553521989 ENSG00000142910 TINAGL1
ENST00000480586 0.964726445550615 0.870334462345129 -0.0253974409547281 ENSG00000142910 TINAGL1
ENST00000373705 0.898326902528367 0.683225792154549 0.0295320534026387 ENSG00000121764 HCRTR1
ENST00000373703 0.906127670994622 0.70443923888604 0.0211178100415074 ENSG00000162517 PEF1
ENST00000461006 0.945188400517882 0.809340140226229 0.0176911420099421 ENSG00000162517 PEF1
ENST00000478502 0.897171055012149 0.680302032105091 0.0243746571338987 ENSG00000162517 PEF1
ENST00000489164 0.938167464199155 0.78930868541581 -0.0178019153807536 ENSG00000162517 PEF1
ENST00000492061 0.899363041833698 0.686143135029204 0.0301581222072247 ENSG00000162517 PEF1
ENST00000496805 0.825125740320051 0.52218848047656 0.0490289867776914 ENSG00000162517 PEF1
ENST00000472443 0.783103064626751 0.448199939301283 0.0589012342537389 ENSG00000162517 PEF1
ENST00000471219 0.870941330353966 0.619174856030965 0.0447318115085428 ENSG00000162517 PEF1
ENST00000440872 0.765350747414093 0.41935925770546 0.0655572336024993 ENSG00000162517 PEF1
ENST00000609625 0.441261582857593 0.102286924497624 -0.22661739589257 ENSG00000235790 RP11-73M7.6
ENST00000609549 0.441261582857593 0.102286924497624 -0.22661739589257 ENSG00000235790 RP11-73M7.6
ENST00000610043 0.436073846173153 0.09935595717264 -0.229075251133736 ENSG00000235790 RP11-73M7.6
ENST00000608332 0.443174833989905 0.10362631138115 -0.226443547211058 ENSG00000235790 RP11-73M7.6
ENST00000585660 0.438284182414107 0.100555369831054 -0.229192683339429 ENSG00000235790 RP11-73M7.6
ENST00000591592 0.436372119080848 0.0995586804149455 -0.229728416731645 ENSG00000235790 RP11-73M7.6
ENST00000608246 0.442925259630936 0.10334478320083 -0.226853462350776 ENSG00000235790 RP11-73M7.6
ENST00000608888 0.44473342723582 0.104534657364848 -0.226324486429446 ENSG00000235790 RP11-73M7.6
ENST00000607926 0.444738545546244 0.104548123916253 -0.226323991678 ENSG00000235790 RP11-73M7.6
ENST00000610216 0.444738545546244 0.104548123916253 -0.226323991678 ENSG00000235790 RP11-73M7.6
ENST00000585413 0.442896196947893 0.103278829741053 -0.227288218759616 ENSG00000235790 RP11-73M7.6
ENST00000609033 0.443254636950518 0.103693602181526 -0.227191558998343 ENSG00000235790 RP11-73M7.6
ENST00000589462 0.442896196947893 0.103298941309923 -0.227294958490839 ENSG00000235790 RP11-73M7.6
ENST00000593188 0.442896196947893 0.103298222528431 -0.227288508545782 ENSG00000235790 RP11-73M7.6
ENST00000609373 0.442881366754001 0.103118533736647 -0.227593829997583 ENSG00000235790 RP11-73M7.6
ENST00000587445 0.442896196947893 0.103298941309923 -0.227294958490839 ENSG00000235790 RP11-73M7.6
ENST00000591929 0.443254636950518 0.10369410001494 -0.227211309889748 ENSG00000235790 RP11-73M7.6
ENST00000609338 0.444758445708256 0.104570805823555 -0.226529255601759 ENSG00000235790 RP11-73M7.6
ENST00000373672 0.482990746884174 0.128129204499071 -0.201406074428787 ENSG00000084636 COL16A1
ENST00000271069 0.481312086828766 0.126942045818327 -0.202020350507845 ENSG00000084636 COL16A1
ENST00000488128 0.478318992206487 0.125021002153815 -0.208077400733323 ENSG00000084636 COL16A1
ENST00000488897 0.518376744805249 0.150596026857281 -0.199173363478347 ENSG00000084636 COL16A1
ENST00000461217 0.485754038871107 0.129869358213027 -0.222413170261889 ENSG00000084636 COL16A1
ENST00000445166 0.426288928173782 0.0945068034465086 -0.237760886223553 ENSG00000235790 RP11-73M7.6
ENST00000440437 0.547011765549883 0.172048264198447 -0.19070353453393 ENSG00000084636 COL16A1
ENST00000588288 0.489545851940977 0.132234890474654 -0.205432944824144 ENSG00000235790 RP11-73M7.6
ENST00000466829 0.680556282268185 0.301182849428821 -0.14494851021813 ENSG00000084636 COL16A1
ENST00000470799 0.651423758070262 0.266550972712841 -0.15514309283157 ENSG00000084636 COL16A1
ENST00000482910 0.645913321342475 0.261040698371155 -0.156205713130759 ENSG00000084636 COL16A1
ENST00000468459 0.492773087736337 0.134024178173824 -0.215634483072749 ENSG00000084636 COL16A1
ENST00000479100 0.422963683372878 0.0927346404372919 -0.241727754907635 ENSG00000084636 COL16A1
ENST00000458715 0.530437071664691 0.159414293115713 -0.198813509304248 ENSG00000084636 COL16A1
ENST00000373668 0.527230119003934 0.157207569714357 -0.189077210195722 ENSG00000084636 COL16A1
ENST00000474000 0.465576366261684 0.116808666292585 -0.223256586431107 ENSG00000084636 COL16A1
ENST00000482478 0.486049615443293 0.130044998113566 -0.21630759353596 ENSG00000084636 COL16A1
ENST00000529928 0.450140178831294 0.107828197134784 -0.228587420341585 ENSG00000084636 COL16A1
ENST00000373667 0.601799787917886 0.217907832981591 -0.170368782152173 ENSG00000084636 COL16A1
ENST00000532877 0.729398870508308 0.364914376625348 -0.124528703531976 ENSG00000084636 COL16A1
ENST00000465239 0.872105404189436 0.621479853696559 -0.0728451262358526 ENSG00000121753 BAI2
ENST00000398556 0.279518087485197 0.0392602641948031 -0.178633986307961 ENSG00000121753 BAI2
ENST00000398547 0.312954916689371 0.0500106866379121 -0.170123729877196 ENSG00000121753 BAI2
ENST00000373655 0.304777857449729 0.0473734593436631 -0.171736829993784 ENSG00000121753 BAI2
ENST00000373658 0.304777857449729 0.0473734593436631 -0.171736829993784 ENSG00000121753 BAI2
ENST00000398542 0.288657457606155 0.0420479545762576 -0.17624662512327 ENSG00000121753 BAI2
ENST00000465256 0.686757164160089 0.309235767012833 -0.110535617744677 ENSG00000121753 BAI2
ENST00000257070 0.304777857449729 0.0473734593436631 -0.171736829993784 ENSG00000121753 BAI2
ENST00000530999 0.74048910759324 0.380943142953092 -0.107749526240843 ENSG00000121753 BAI2
ENST00000525655 0.791855327427895 0.461863875197201 -0.0874474122884978 ENSG00000121753 BAI2
ENST00000527361 0.270247784900019 0.0368155620018825 -0.182954546972102 ENSG00000121753 BAI2
ENST00000440175 0.415792397651197 0.0893203399609447 -0.161681624770915 ENSG00000121753 BAI2
ENST00000398538 0.303404353546094 0.0468972032832549 -0.171547959142347 ENSG00000121753 BAI2
ENST00000484002 0.630308192959471 0.244720554439229 -0.154185931070685 ENSG00000121753 BAI2
ENST00000420125 0.450499971654225 0.108069969710945 -0.173490285994957 ENSG00000121753 BAI2
ENST00000530134 0.355220534732603 0.0643629571068349 -0.211538298394659 ENSG00000121753 BAI2
ENST00000533175 0.402538224054353 0.0834645773129995 -0.193852373299816 ENSG00000121753 BAI2
ENST00000473952 0.446008221043235 0.105350513301128 -0.22238420056992 ENSG00000121753 BAI2
ENST00000527035 0.990318189376671 0.963027964524297 -0.00368803397660092 ENSG00000254545 RP11-84A19.3
ENST00000257100 0.453309419095052 0.109766841028629 0.103011413221565 ENSG00000134668 SPOCD1
ENST00000373648 0.453157990297739 0.109690747700599 0.103013590015429 ENSG00000134668 SPOCD1
ENST00000360482 0.453157990297739 0.109690747700599 0.103013590015429 ENSG00000134668 SPOCD1
ENST00000473361 0.435999975084426 0.0993230490555324 0.106493315767139 ENSG00000134668 SPOCD1
ENST00000452755 0.444726114446193 0.104487929381792 0.105244325107341 ENSG00000134668 SPOCD1
ENST00000533231 0.454112295840402 0.110193262545633 0.102945438737608 ENSG00000134668 SPOCD1
ENST00000528579 0.245892816755094 0.0304250094473821 0.138858944526793 ENSG00000134668 SPOCD1
ENST00000532604 0.108515297463773 0.00715834842889363 0.17284582499144 ENSG00000134668 SPOCD1
ENST00000531039 0.128171624897134 0.00954978504358488 0.169561965057713 ENSG00000134668 SPOCD1
ENST00000468720 0.132518412360565 0.0100706070021093 0.169838437789209 ENSG00000134668 SPOCD1
ENST00000485944 0.142127616370809 0.0113726452311376 0.165768856407525 ENSG00000134668 SPOCD1
ENST00000460061 0.128382751425266 0.0095753848852908 0.171210500149263 ENSG00000134668 SPOCD1
ENST00000602889 0.839385565138464 0.551359630410234 0.0207879948837511 ENSG00000269967 RP11-84A19.4
ENST00000602725 0.728976744740729 0.364331991202008 0.031593432597774 ENSG00000184007 PTP4A2
ENST00000344035 0.936574594957836 0.784194173749264 0.00952452222124672 ENSG00000184007 PTP4A2
ENST00000356536 0.983480132284175 0.940176103479781 0.00285777568382649 ENSG00000184007 PTP4A2
ENST00000457805 0.715289437063686 0.345585324149017 0.0355448136831024 ENSG00000184007 PTP4A2
ENST00000489313 0.785267670185924 0.451772056105087 0.0355084048765923 ENSG00000184007 PTP4A2
ENST00000602683 0.491754865733338 0.133381036854821 0.0565608968678567 ENSG00000184007 PTP4A2
ENST00000470404 0.374951529554464 0.0719151002379149 0.0673182120530236 ENSG00000184007 PTP4A2
ENST00000532001 0.60239287136041 0.21929653260185 0.0486240983500537 ENSG00000184007 PTP4A2
ENST00000528253 0.687512493694123 0.310204227776198 0.0422666173668426 ENSG00000184007 PTP4A2
ENST00000391369 0.621498021703934 0.236442638365947 0.183517354527848 ENSG00000212673 AL136115.1
ENST00000484483 0.967179804415747 0.87827305790532 0.00776038600627588 ENSG00000184007 PTP4A2
ENST00000468531 0.772718935795701 0.431723338870208 -0.0368952703358306 ENSG00000184007 PTP4A2
ENST00000534796 0.990318189376671 0.963017015223227 -0.00223875542966512 ENSG00000184007 PTP4A2
ENST00000532289 0.987175556203691 0.952957798149088 0.00304596593237753 ENSG00000184007 PTP4A2
ENST00000526960 0.829160201261254 0.529727665287523 -0.0324314863802274 ENSG00000184007 PTP4A2
ENST00000524384 0.855049489412296 0.584721368915675 -0.030098648167767 ENSG00000184007 PTP4A2
ENST00000528840 0.813552441223199 0.499882198691711 -0.0370464222731514 ENSG00000184007 PTP4A2
ENST00000494444 0.795849416073826 0.468121923455118 -0.0401235297328615 ENSG00000184007 PTP4A2
ENST00000529477 0.5734038192159 0.193298266130345 -0.0707586831799449 ENSG00000184007 PTP4A2
ENST00000533408 0.680993766550565 0.301617198069806 -0.064729574093077 ENSG00000184007 PTP4A2
ENST00000475464 0.885302718088633 0.652080369753893 -0.0318430529515131 ENSG00000184007 PTP4A2
ENST00000447478 0.853269049721435 0.580718553173216 0.0944857545048626 ENSG00000228634 RP4-534N18.2
ENST00000327300 0.364775573749557 0.0677884595525673 -0.0784359038633958 ENSG00000121774 KHDRBS1
ENST00000307714 0.358815121053947 0.0656885286316399 -0.0789243329668562 ENSG00000121774 KHDRBS1
ENST00000492989 0.523684052138346 0.154678303635857 -0.0682707423859412 ENSG00000121774 KHDRBS1
ENST00000484270 0.741720490200228 0.383192159976687 -0.0352021154310206 ENSG00000121774 KHDRBS1
ENST00000366152 0.0175087147072845 0.000447606945282105 0.275157934457789 ENSG00000203325 RP11-277A4.4
ENST00000487305 0.685739282446474 0.308074669724446 -0.0799513436484651 ENSG00000121775 TMEM39B
ENST00000336294 0.624001725828912 0.238951609604449 -0.0912232203546134 ENSG00000121775 TMEM39B
ENST00000438825 0.946324603307502 0.812735820741941 0.0229015075191658 ENSG00000121775 TMEM39B
ENST00000441402 0.62471675949525 0.239625500906711 -0.0911609486445948 ENSG00000121775 TMEM39B
ENST00000472503 0.999432067369121 0.998011171141727 0.000227721654739149 ENSG00000121775 TMEM39B
ENST00000456834 0.78100931714688 0.444750033438952 -0.0624263611674729 ENSG00000121775 TMEM39B
ENST00000468135 0.624577041913203 0.239463953341465 -0.0911399067050876 ENSG00000121775 TMEM39B
ENST00000466321 0.9457157268096 0.810565012948815 0.0232971092562736 ENSG00000121775 TMEM39B
ENST00000373634 0.627179366461527 0.241770078904763 -0.0910107885248097 ENSG00000121775 TMEM39B
ENST00000427288 0.69892674517491 0.324297233836357 -0.0786176138373517 ENSG00000121775 TMEM39B
ENST00000476968 0.630981567066181 0.245501536883486 -0.0896181002543378 ENSG00000121775 TMEM39B
ENST00000498613 0.830237871754101 0.532197229328649 -0.069969763489356 ENSG00000121775 TMEM39B
ENST00000373625 0.771041448579818 0.428417828499387 0.0326375300619712 ENSG00000025800 KPNA6
ENST00000471599 0.678242388453404 0.298227188090803 0.043549230638252 ENSG00000025800 KPNA6
ENST00000537234 0.667569034840078 0.28578646837854 0.0450196238061187 ENSG00000025800 KPNA6
ENST00000469790 0.755362885379661 0.404371096087952 0.0557526408703772 ENSG00000025800 KPNA6
ENST00000545542 0.961216018915237 0.859381099536008 0.008634065990845 ENSG00000025800 KPNA6
ENST00000446515 0.998212545988492 0.994000570778428 -0.000449167564963821 ENSG00000025800 KPNA6
ENST00000515055 0.820237240124846 0.511955548559836 0.0316973276009172 ENSG00000250135 RP4-622L5.2
ENST00000373610 0.649247443961355 0.264688699071346 -0.0391838225887148 ENSG00000084652 TXLNA
ENST00000373609 0.644807280018898 0.259969166161991 -0.0395598204732572 ENSG00000084652 TXLNA
ENST00000373602 0.156547377235771 0.0134143351563464 -0.2383344838497 ENSG00000160050 CCDC28B
ENST00000469003 0.538794707124131 0.165695192272451 -0.16928103567878 ENSG00000160050 CCDC28B
ENST00000421922 0.147204619027338 0.0120993525709775 -0.242891975506097 ENSG00000160050 CCDC28B
ENST00000461819 0.142215963838944 0.0113869950461351 -0.244077589258245 ENSG00000160050 CCDC28B
ENST00000483009 0.194873304269125 0.019844369280346 -0.233282052531844 ENSG00000160050 CCDC28B
ENST00000373604 0.764814323386508 0.418626117344203 -0.112046569383695 ENSG00000224066 RP4-622L5.7
ENST00000421616 0.740930231308038 0.381877571241514 0.144422383679919 ENSG00000224066 RP4-622L5.7
ENST00000537469 0.847601989266663 0.568684153118002 -0.0779295902823573 ENSG00000160051 IQCC
ENST00000291358 0.862937001755133 0.601015444143614 -0.0717792413504672 ENSG00000160051 IQCC
ENST00000409358 0.886447858989527 0.654370017213845 0.049285159028471 ENSG00000222046 DCDC2B
ENST00000487056 0.885453349625194 0.652425881501404 0.0494831844402923 ENSG00000222046 DCDC2B
ENST00000466796 0.965200283336124 0.87196536574247 0.0130394470768958 ENSG00000160055 TMEM234
ENST00000491434 0.976308261729259 0.91118725450234 0.00866811085871357 ENSG00000160055 TMEM234
ENST00000489170 0.976268420290359 0.910850305772504 0.00870849208437458 ENSG00000160055 TMEM234
ENST00000495091 0.899989521964588 0.688051828718599 0.0612524595006433 ENSG00000160055 TMEM234
ENST00000461402 0.976268420290359 0.910850305772504 0.00870849208437458 ENSG00000160055 TMEM234
ENST00000483001 0.991679856005359 0.971696140403407 -0.00291424222125961 ENSG00000160055 TMEM234
ENST00000545122 0.918049143722082 0.733662775663545 -0.0277693869870874 ENSG00000160055 TMEM234
ENST00000309777 0.94041704868492 0.794998686699978 -0.0213294044859499 ENSG00000160055 TMEM234
ENST00000373593 0.940382394754677 0.794795495355644 -0.0213280146243676 ENSG00000160055 TMEM234
ENST00000344461 0.937429495690756 0.787079311596097 -0.0221078374156213 ENSG00000160055 TMEM234
ENST00000484490 0.93431601317815 0.778177701857795 -0.0228003112724103 ENSG00000160055 TMEM234
ENST00000485689 0.853457565788947 0.581146577941366 0.0635853155191411 ENSG00000160055 TMEM234
ENST00000487174 0.957477530386608 0.847441941632788 -0.0159904691692636 ENSG00000160055 TMEM234
ENST00000355082 0.925279142623303 0.753652352970128 0.0150937169006906 ENSG00000084623 EIF3I
ENST00000373586 0.960532879308144 0.85677634685642 0.0065307399069703 ENSG00000084623 EIF3I
ENST00000489353 0.956888147103054 0.845772243965185 0.00928071798823336 ENSG00000084623 EIF3I
ENST00000471486 0.829134912971188 0.52969026304381 0.0248828257546045 ENSG00000084623 EIF3I
ENST00000483517 0.869607823938356 0.616181013479656 0.0194829359307405 ENSG00000084623 EIF3I
ENST00000474371 0.8802548221853 0.640965844222221 0.0174709989069375 ENSG00000084623 EIF3I
ENST00000423995 0.521746084262938 0.153224173475058 -0.160449047516198 ENSG00000220785 MTMR9LP
ENST00000403496 0.41283337549332 0.0878912823760069 -0.190669596978574 ENSG00000220785 MTMR9LP
ENST00000441044 0.300588555499837 0.0459913969222172 -0.213421247861331 ENSG00000220785 MTMR9LP
ENST00000426597 0.362915181826197 0.0670312012966874 -0.196031752082956 ENSG00000220785 MTMR9LP
ENST00000373548 0.739173447990807 0.378974538926818 -0.0445674761182203 ENSG00000116478 HDAC1
ENST00000481281 0.995725888645682 0.985086101443498 -0.0012362117793666 ENSG00000116478 HDAC1
ENST00000463172 0.966628038949774 0.876315116407946 0.0106855705084285 ENSG00000116478 HDAC1
ENST00000428704 0.778329393404413 0.441161684411801 -0.0478437308945181 ENSG00000116478 HDAC1
ENST00000472928 0.992642641079475 0.974155597532939 0.00213731100522664 ENSG00000116478 HDAC1
ENST00000373541 0.737520049287599 0.376800817304911 -0.0448521758015784 ENSG00000116478 HDAC1
ENST00000490081 0.0927404043313627 0.00553709524899616 -0.154749075257046 ENSG00000116478 HDAC1
ENST00000482310 0.0664148738157266 0.00326179112841357 -0.163002739734592 ENSG00000116478 HDAC1
ENST00000476391 0.798180684123538 0.47164573397978 -0.0472519700726236 ENSG00000116478 HDAC1
ENST00000484305 0.715964485219485 0.346353744052024 -0.0739063593419416 ENSG00000116478 HDAC1
ENST00000471488 0.919085518044247 0.73695625032162 -0.0318876251746614 ENSG00000116478 HDAC1
ENST00000329421 0.554259925975903 0.178120800584497 0.083817053025397 ENSG00000175130 MARCKSL1
ENST00000574315 0.958956163310145 0.852352580263959 -0.0227299196956351 ENSG00000162526 TSSK3
ENST00000416512 0.996296715167713 0.987187170899376 0.00268061560592592 ENSG00000225828 FAM229A
ENST00000415596 0.982906404251462 0.937241685719373 0.0133979620070462 ENSG00000225828 FAM229A
ENST00000373534 0.893067050984432 0.669920431787784 0.0739437208684223 ENSG00000162526 TSSK3
ENST00000455895 0.673254108294697 0.292045354599583 0.0577994671528538 ENSG00000160058 BSDC1
ENST00000413080 0.673225294855115 0.292027105478728 0.0578015738093807 ENSG00000160058 BSDC1
ENST00000444377 0.672891035322141 0.291623474193552 0.057853937189655 ENSG00000160058 BSDC1
ENST00000341071 0.669565413160673 0.288369194278237 0.0582946164735153 ENSG00000160058 BSDC1
ENST00000526031 0.623222656425734 0.238344405029304 0.0672461252346119 ENSG00000160058 BSDC1
ENST00000419121 0.620102559736926 0.235286747030824 0.0677608016382417 ENSG00000160058 BSDC1
ENST00000446293 0.586755403991538 0.204806829674262 0.0736032755289951 ENSG00000160058 BSDC1
ENST00000463967 0.817780099703576 0.50782345529404 -0.0622046909132328 ENSG00000160058 BSDC1
ENST00000373520 0.356677025217408 0.0649320544329316 0.111005942213836 ENSG00000160058 BSDC1
ENST00000449308 0.326328470492686 0.0546375458347012 0.12209341830801 ENSG00000160058 BSDC1
ENST00000527513 0.188738944883974 0.0187312218715089 0.15605481394681 ENSG00000160058 BSDC1
ENST00000527163 0.215049218820877 0.0237273565109484 0.153123036469383 ENSG00000160058 BSDC1
ENST00000530485 0.096324388996288 0.00589364770617044 0.195629300303541 ENSG00000160058 BSDC1
ENST00000474414 0.134101774432083 0.0103097335313836 0.191683864928578 ENSG00000160058 BSDC1
ENST00000530876 0.107730529672876 0.00707610594150058 0.206308068729874 ENSG00000160058 BSDC1
ENST00000530753 0.101589417856464 0.00643334566720325 0.211221216694966 ENSG00000160058 BSDC1
ENST00000533084 0.182287972212536 0.0175911980359362 0.191703840921582 ENSG00000160058 BSDC1
ENST00000531222 0.191083811229049 0.0191271508331687 0.197760258794884 ENSG00000160058 BSDC1
ENST00000480336 0.943738858595738 0.805570747031225 0.0261097568466766 ENSG00000254553 RP1-27O5.3
ENST00000373510 0.929914565228988 0.766250726093665 0.0248661923868396 ENSG00000160062 ZBTB8A
ENST00000316459 0.951280182110792 0.828322094492354 0.0228154647753683 ENSG00000160062 ZBTB8A
ENST00000341885 0.653773878241654 0.269509637710708 0.0515990233442354 ENSG00000176261 ZBTB8OS
ENST00000468695 0.885713251548431 0.652884548736725 0.0235095803360065 ENSG00000176261 ZBTB8OS
ENST00000492007 0.87063943041336 0.618323178143491 0.0260349052464791 ENSG00000176261 ZBTB8OS
ENST00000373506 0.922938705245931 0.747669038504673 0.0168459274432007 ENSG00000176261 ZBTB8OS
ENST00000467652 0.916357077609259 0.729424307662484 0.032685558348339 ENSG00000176261 ZBTB8OS
ENST00000498691 0.689366292155088 0.312437318115946 0.0708918342957147 ENSG00000176261 ZBTB8OS
ENST00000478041 0.893332308856097 0.6706739933362 0.0223508983582929 ENSG00000176261 ZBTB8OS
ENST00000473294 0.903010105449931 0.695477138594499 0.0205430173676271 ENSG00000176261 ZBTB8OS
ENST00000436661 0.906130439542 0.704485521498439 0.019899589699137 ENSG00000176261 ZBTB8OS
ENST00000373501 0.906077377258643 0.704058690275236 0.0199189197693153 ENSG00000176261 ZBTB8OS
ENST00000476493 0.905125586052345 0.701945939693213 0.0200753604482019 ENSG00000176261 ZBTB8OS
ENST00000465588 0.894520624193325 0.673432441439555 0.0221803803094867 ENSG00000176261 ZBTB8OS
ENST00000483138 0.998675679244609 0.996023149439448 0.000276267497012264 ENSG00000176261 ZBTB8OS
ENST00000479075 0.963890609190791 0.867797357985842 0.00963180215777372 ENSG00000176261 ZBTB8OS
ENST00000473383 0.830100726919322 0.531810622186403 0.0530709932107512 ENSG00000176261 ZBTB8OS
ENST00000466361 0.922316166826347 0.745577066958202 0.0198848948999405 ENSG00000176261 ZBTB8OS
ENST00000414241 0.952878965258796 0.832876851538739 -0.00951037509480485 ENSG00000162521 RBBP4
ENST00000373493 0.482749134845837 0.12800763942093 -0.0575277893098445 ENSG00000162521 RBBP4
ENST00000527118 0.802734734157299 0.480067820318414 0.0407366437223325 ENSG00000162521 RBBP4
ENST00000401893 0.571859308521589 0.191875100212215 0.0789278424039844 ENSG00000162521 RBBP4
ENST00000524393 0.808968474577262 0.490978047927289 0.0396794875115587 ENSG00000162521 RBBP4
ENST00000526193 0.855859951094076 0.586056635142514 0.031116254126364 ENSG00000162521 RBBP4
ENST00000492348 0.89956299329637 0.686933424955644 -0.0176017310027443 ENSG00000162521 RBBP4
ENST00000544435 0.89956299329637 0.686933424955644 -0.0176017310027443 ENSG00000162521 RBBP4
ENST00000525506 0.680749285338898 0.301367502938836 0.0698557857067827 ENSG00000162521 RBBP4
ENST00000465780 0.632012411466205 0.246265737925653 0.0812843027069664 ENSG00000162521 RBBP4
ENST00000373485 0.770981460145659 0.42834498462673 -0.0330215238091042 ENSG00000162521 RBBP4
ENST00000477563 0.605822256884222 0.222366844025837 0.0754068456497956 ENSG00000162521 RBBP4
ENST00000458695 0.947400001426108 0.816370312567756 -0.0104263928461018 ENSG00000162521 RBBP4
ENST00000490500 0.685085905945683 0.307017926772564 0.0720257472395448 ENSG00000162521 RBBP4
ENST00000445722 0.527650910022541 0.157510773649261 0.0894056165162289 ENSG00000162521 RBBP4
ENST00000475321 0.801519538877087 0.477762766731125 -0.0453862497796641 ENSG00000162521 RBBP4
ENST00000531983 0.725606992181815 0.359236664367648 -0.0847358048512253 ENSG00000162521 RBBP4
ENST00000463378 0.353573092244582 0.0636418498792447 -0.107643784500489 ENSG00000162521 RBBP4
ENST00000460669 0.304432515035305 0.0472459921756496 -0.105261946198933 ENSG00000162521 RBBP4
ENST00000482190 0.355442202075299 0.0644759858678038 -0.098340739136835 ENSG00000162521 RBBP4
ENST00000373484 0.213537632278914 0.0234667963006663 -0.123501104366334 ENSG00000162520 SYNC
ENST00000409190 0.338301848013469 0.0585857679877401 -0.124029165056005 ENSG00000162520 SYNC
ENST00000417633 0.368961387662034 0.0695093945442992 -0.178229670175883 ENSG00000162520 SYNC
ENST00000426909 0.440024137212469 0.101506532512642 -0.167774071089137 ENSG00000162520 SYNC
ENST00000401073 0.745141044388261 0.389010274975471 0.10418856446216 ENSG00000162522 KIAA1522
ENST00000373481 0.619076263194425 0.234421350422136 0.156508614587359 ENSG00000162522 KIAA1522
ENST00000294521 0.537763608597359 0.164978764962345 0.222481431539363 ENSG00000162522 KIAA1522
ENST00000373480 0.543975471808047 0.169425766423307 0.18075419355966 ENSG00000162522 KIAA1522
ENST00000469100 0.0671941985660854 0.00331680780280511 -0.164657486807345 ENSG00000134684 YARS
ENST00000373477 0.00233410163899958 2.62567743631215e-05 -0.188052590281249 ENSG00000134684 YARS
ENST00000490826 0.0662331240846794 0.00324551401759933 -0.16630588030264 ENSG00000134684 YARS
ENST00000487404 0.0283308883208356 0.000891246309507902 -0.186031691664 ENSG00000134684 YARS
ENST00000478828 0.161950027555382 0.0142253465085633 -0.140129006442255 ENSG00000134684 YARS
ENST00000481895 0.00634151704172434 0.000105732575404193 -0.196735106050957 ENSG00000134684 YARS
ENST00000466052 0.0770289141359429 0.00408057506274711 -0.182185685357549 ENSG00000134684 YARS
ENST00000470377 0.11899155332716 0.0083779261384849 -0.178470727920101 ENSG00000134684 YARS
ENST00000472692 0.459045409050411 0.112927327149783 -0.133157044004826 ENSG00000134684 YARS
ENST00000530710 0.49051531477833 0.13279002679124 -0.11963025470458 ENSG00000116497 S100PBP
ENST00000373476 0.062900548999648 0.00299956237510173 -0.187769293788319 ENSG00000116497 S100PBP
ENST00000373475 0.0383561029717767 0.00141816606463061 -0.195010843710037 ENSG00000116497 S100PBP
ENST00000529027 0.21195972517184 0.0231539861219104 -0.225342027756198 ENSG00000116497 S100PBP
ENST00000531123 0.252128247892006 0.0320954694560947 -0.150128458082483 ENSG00000116497 S100PBP
ENST00000398243 0.327700086592081 0.0550323416825702 -0.148088150653891 ENSG00000116497 S100PBP
ENST00000356689 0.336811091788771 0.0580929009309473 -0.141468865898063 ENSG00000116497 S100PBP
ENST00000526230 0.256327355570824 0.0331945384359949 -0.191290125472184 ENSG00000116497 S100PBP
ENST00000531256 0.283378462828545 0.0404535917083363 -0.181940326463992 ENSG00000116497 S100PBP
ENST00000477248 0.533558909041457 0.161911145517966 -0.194508105122424 ENSG00000116497 S100PBP
ENST00000482212 0.308470975470282 0.0485852229623007 -0.178433554614357 ENSG00000116497 S100PBP
ENST00000530552 0.308926948438999 0.0487211375270355 -0.271364216820836 ENSG00000116497 S100PBP
ENST00000525203 0.968866983329024 0.884587268242139 -0.0182278999652802 ENSG00000116497 S100PBP
ENST00000524535 0.978532646080954 0.91957694959462 0.0126828702263541 ENSG00000116497 S100PBP
ENST00000527692 0.995069544595855 0.982881376951606 0.00334899107819817 ENSG00000116497 S100PBP
ENST00000475486 0.984773541204794 0.943759184707552 0.0109859252470377 ENSG00000116497 S100PBP
ENST00000470896 0.988267432297448 0.955284058020299 -0.00559531318512264 ENSG00000121905 HPCA
ENST00000482771 0.755528485921005 0.40466512268343 0.114868803353494 ENSG00000121900 TMEM54
ENST00000329151 0.982182905274805 0.933537099706726 0.00848611986023368 ENSG00000121900 TMEM54
ENST00000373463 0.97237455151012 0.897221665125466 0.0131364222078176 ENSG00000121900 TMEM54
ENST00000474144 0.977910820094303 0.917604314030953 0.0105081050934821 ENSG00000121900 TMEM54
ENST00000475208 0.990691941299413 0.965577774211943 0.00443729969347227 ENSG00000121900 TMEM54
ENST00000463914 0.936574594957836 0.784470190550121 0.0320943083643901 ENSG00000121900 TMEM54
ENST00000373456 0.201614040395468 0.0210451766981467 0.262737765497423 ENSG00000116514 RNF19B
ENST00000356990 0.201438272421787 0.0210084245677559 0.262738468803509 ENSG00000116514 RNF19B
ENST00000235150 0.186385702318271 0.0183101189701656 0.268446307009002 ENSG00000116514 RNF19B
ENST00000427524 0.948986824478966 0.82154739800484 0.008223375254723 ENSG00000236065 RP1-117O3.2
ENST00000373449 0.969990997852588 0.888397938554889 -0.00544651010505576 ENSG00000004455 AK2
ENST00000548033 0.960219494109949 0.856144423387245 0.00752705788356865 ENSG00000004455 AK2
ENST00000482191 0.953918064653794 0.837541045402567 -0.0139189277093436 ENSG00000004455 AK2
ENST00000491241 0.999780545950598 0.999349710062793 -4.78559745654178e-05 ENSG00000004455 AK2
ENST00000467905 0.914733878604228 0.725583398423748 0.0156651167631505 ENSG00000004455 AK2
ENST00000354858 0.914135775771654 0.723680920822857 0.0160280142227263 ENSG00000004455 AK2
ENST00000480134 0.914135775771654 0.723680920822857 0.0160280142227263 ENSG00000004455 AK2
ENST00000550338 0.947865217973768 0.817623703716631 0.0105905165878982 ENSG00000004455 AK2
ENST00000469238 0.92707255105721 0.758404934199266 0.0152316346066929 ENSG00000004455 AK2
ENST00000466029 0.916962417950377 0.731055777314287 0.0169235999106033 ENSG00000004455 AK2
ENST00000487289 0.882258171831257 0.644804219400367 0.0215284955560189 ENSG00000004455 AK2
ENST00000548559 0.853160994770812 0.580479106790237 0.0268883488136251 ENSG00000004455 AK2
ENST00000551979 0.99296537232989 0.975379880617782 -0.00181560365280918 ENSG00000004455 AK2
ENST00000478635 0.313950109647619 0.050272241772914 0.22469512123416 ENSG00000142920 ADC
ENST00000358680 0.322234673607223 0.0532392508356568 0.207718579799278 ENSG00000142920 ADC
ENST00000294517 0.393450803289762 0.0794194267208512 0.179494454674257 ENSG00000142920 ADC
ENST00000481886 0.394278438259835 0.0797901901642443 0.179462391664808 ENSG00000142920 ADC
ENST00000475935 0.394278438259835 0.0797901901642443 0.179462391664808 ENSG00000142920 ADC
ENST00000462920 0.229896190611961 0.0268649138053575 0.265393228674538 ENSG00000142920 ADC
ENST00000471119 0.394278438259835 0.0797901901642443 0.179462391664808 ENSG00000142920 ADC
ENST00000495135 0.296220522172312 0.044467868265457 0.31556097667173 ENSG00000142920 ADC
ENST00000477570 0.267719612184473 0.0361848832941583 0.225837282977569 ENSG00000142920 ADC
ENST00000483027 0.341134867847011 0.0596305967432176 0.209736836046961 ENSG00000142920 ADC
ENST00000492420 0.290894931991176 0.0428205420972786 0.228822700653819 ENSG00000142920 ADC
ENST00000398167 0.394278438259835 0.0797901901642443 0.179462391664808 ENSG00000142920 ADC
ENST00000373443 0.394278438259835 0.0797901901642443 0.179462391664808 ENSG00000142920 ADC
ENST00000497710 0.233404596648204 0.0275878950110428 0.264090002506485 ENSG00000142920 ADC
ENST00000473089 0.267719612184473 0.0361848832941583 0.225837282977569 ENSG00000142920 ADC
ENST00000484656 0.494817621396292 0.135313058326557 0.161007554512463 ENSG00000142920 ADC
ENST00000373440 0.458026169168666 0.112398819903615 0.183148108410017 ENSG00000142920 ADC
ENST00000373441 0.482208152131889 0.127670348850157 0.163346454865205 ENSG00000142920 ADC
ENST00000478204 0.495263330470688 0.135714955934984 0.158005044986224 ENSG00000142920 ADC
ENST00000291416 0.616988562982073 0.232756195394753 0.107019655143268 ENSG00000116525 TRIM62
ENST00000543586 0.955969538916194 0.842829125239297 0.0200086015550327 ENSG00000116525 TRIM62
ENST00000485148 0.231133453146505 0.0271378214559202 0.249131722453803 ENSG00000116525 TRIM62
ENST00000483388 0.205543802125892 0.0217613959201404 -0.206652309596893 ENSG00000160094 ZNF362
ENST00000539719 0.0642804729244305 0.00309282002121133 -0.225728391606891 ENSG00000160094 ZNF362
ENST00000490959 0.112750419961913 0.00765633857524845 -0.258109724371661 ENSG00000160094 ZNF362
ENST00000373428 0.15985986385761 0.0139084567435713 -0.220357202313999 ENSG00000160094 ZNF362
ENST00000477934 0.887891671555263 0.658340485438374 0.0748687832859916 ENSG00000160094 ZNF362
ENST00000543783 0.0148859501882472 0.000352660001313258 -0.404677560519759 ENSG00000256142 AL513327.1
ENST00000588828 0.408726870704702 0.0859417414147994 0.103427740458118 ENSG00000225313 RP11-415J8.3
ENST00000457957 0.412389317140882 0.0877368619376049 0.102539317521571 ENSG00000225313 RP11-415J8.3
ENST00000587696 0.421339702240594 0.0920403505049212 0.102483827960631 ENSG00000225313 RP11-415J8.3
ENST00000431992 0.510418652576427 0.145323861305486 0.0710148344611985 ENSG00000134686 PHC2
ENST00000485928 0.495607274644206 0.135967628052934 0.0691073826903462 ENSG00000134686 PHC2
ENST00000373418 0.495215940031625 0.135648771991238 0.069106871193297 ENSG00000134686 PHC2
ENST00000373422 0.479096436241131 0.125422393118552 0.072635924696747 ENSG00000134686 PHC2
ENST00000257118 0.511019444198589 0.145686918548079 0.0709491361650464 ENSG00000134686 PHC2
ENST00000419414 0.535235844173053 0.163169784449117 0.0797360569550674 ENSG00000134686 PHC2
ENST00000467894 0.606763431812045 0.223288245984625 0.0602330542882761 ENSG00000134686 PHC2
ENST00000373416 0.642220357863478 0.257074940398679 0.0612560470244929 ENSG00000134686 PHC2
ENST00000486897 0.646272222039987 0.261373779537224 0.0597809927631674 ENSG00000134686 PHC2
ENST00000493483 0.63967695955579 0.254473226940474 0.059929868195095 ENSG00000134686 PHC2
ENST00000473158 0.932939110230708 0.774329500578502 0.0183489945446343 ENSG00000134686 PHC2
ENST00000583214 0.655519390396756 0.271585971851714 -0.121845017825303 ENSG00000266239 MIR3605
ENST00000432703 0.634522338500185 0.249149024115467 0.145816642193429 ENSG00000233246 RP11-415J8.5
ENST00000459964 0.811367305651046 0.495679362255766 0.111552217935808 ENSG00000134686 PHC2
ENST00000468406 0.70138723427954 0.327350437579408 0.101183935135381 ENSG00000134686 PHC2
ENST00000484692 0.61046917783858 0.226715539109838 0.107199136378193 ENSG00000134686 PHC2
ENST00000361328 0.79514271162469 0.466911603639228 -0.0602925976183807 ENSG00000121903 ZSCAN20
ENST00000373413 0.904821181799311 0.700860802209918 -0.0380891742792626 ENSG00000121903 ZSCAN20
ENST00000480917 0.77646802319967 0.437654054092872 -0.0865693749588123 ENSG00000121903 ZSCAN20
ENST00000241312 0.561863013542437 0.184077025389141 0.128253309357794 ENSG00000121904 CSMD2
ENST00000373381 0.561217615151112 0.183507611074674 0.12839648752746 ENSG00000121904 CSMD2
ENST00000465819 0.724961939079585 0.358756303172759 -0.155572299215757 ENSG00000121904 CSMD2
ENST00000373380 0.668600927471866 0.287289044210019 0.118088265524108 ENSG00000121904 CSMD2
ENST00000489419 0.914259621835366 0.724378752870549 -0.0586475326500686 ENSG00000121904 CSMD2
ENST00000373377 0.723203213572392 0.35627381741249 0.130731729311781 ENSG00000121904 CSMD2
ENST00000373388 0.658728229769277 0.274924439572807 0.122747754299417 ENSG00000121904 CSMD2
ENST00000338325 0.708333635317117 0.336043975751312 0.107360017568566 ENSG00000121904 CSMD2
ENST00000471438 0.72451763016174 0.35801965565521 0.11289206511965 ENSG00000121904 CSMD2
ENST00000425631 0.555629652247314 0.179092381440996 0.234175501005124 ENSG00000231163 RP5-1007G16.1
ENST00000426886 0.171202336942547 0.0156925642019729 0.142819039601747 ENSG00000163866 SMIM12
ENST00000521580 0.490081834764206 0.132518678259248 0.0936414316573177 ENSG00000163866 SMIM12
ENST00000446026 0.543836399605072 0.169349934831536 0.0995252377943992 ENSG00000163866 SMIM12
ENST00000456842 0.482208152131889 0.12766306440181 0.11057845586514 ENSG00000163866 SMIM12
ENST00000423898 0.534888500794653 0.162917694211715 0.103501917881676 ENSG00000163866 SMIM12
ENST00000417239 0.853770029271944 0.581774175743992 0.0497514359762684 ENSG00000163866 SMIM12
ENST00000417456 0.22812573686735 0.0264709642139052 -0.169285360361337 ENSG00000241014 RP11-244H3.1
ENST00000311990 0.189223037406215 0.0188212878120468 -0.312938850951739 ENSG00000241014 RP11-244H3.1
ENST00000487874 0.128486245287411 0.00958859128828626 -0.131196262974958 ENSG00000271741 RP11-244H3.4
ENST00000373337 0.673529775644975 0.292615566179599 -0.0938749647748206 ENSG00000243749 ZMYM6NB
ENST00000373340 0.178290589139783 0.0168932522342738 -0.132147793505642 ENSG00000163867 ZMYM6
ENST00000493328 0.213102522099119 0.0233835924026828 -0.138933770467855 ENSG00000163867 ZMYM6
ENST00000357182 0.194857114408058 0.0198410562533287 -0.141069357621512 ENSG00000163867 ZMYM6
ENST00000466345 0.531324535119485 0.160136348545413 -0.162321765329933 ENSG00000163867 ZMYM6
ENST00000472971 0.668993359313701 0.28772285823757 -0.151561159644189 ENSG00000163867 ZMYM6
ENST00000415531 0.613842670335987 0.229524464972267 -0.0876950934987929 ENSG00000163867 ZMYM6
ENST00000317538 0.904821181799311 0.701123745523627 -0.0301556030999445 ENSG00000163867 ZMYM6
ENST00000460607 0.899846689465937 0.687721295052256 -0.0316440610747356 ENSG00000163867 ZMYM6
ENST00000373333 0.961758244999588 0.860854751313233 0.0147490647679839 ENSG00000163867 ZMYM6
ENST00000471566 0.993847211500891 0.978660428145135 0.00291329518865052 ENSG00000163867 ZMYM6
ENST00000417119 0.509936663278415 0.145093284307601 -0.110240604678721 ENSG00000197056 ZMYM1
ENST00000359858 0.692245751266654 0.316070307210402 -0.0704061507463027 ENSG00000197056 ZMYM1
ENST00000466390 0.923011248517582 0.747960991981226 -0.0351449870578212 ENSG00000197056 ZMYM1
ENST00000488455 0.540973383200949 0.167025965257866 -0.101333680883981 ENSG00000197056 ZMYM1
ENST00000475654 0.45259636396564 0.109349571527639 -0.125451876872354 ENSG00000197056 ZMYM1
ENST00000373329 0.692245751266654 0.316070307210402 -0.0704061507463027 ENSG00000197056 ZMYM1
ENST00000373330 0.692343938410116 0.316510276180402 -0.0704002152726883 ENSG00000197056 ZMYM1
ENST00000476269 0.889766979807958 0.661843753462106 -0.066628384209778 ENSG00000197056 ZMYM1
ENST00000463393 0.856447096002943 0.587168278118097 -0.07871253167793 ENSG00000197056 ZMYM1
ENST00000471991 0.742209668786811 0.384015447167135 0.132562006672001 ENSG00000116560 SFPQ
ENST00000468598 0.883566557632315 0.6478581807719 -0.0313699663549025 ENSG00000116560 SFPQ
ENST00000460428 0.463814612788685 0.115464038491426 -0.0701545172038386 ENSG00000116560 SFPQ
ENST00000470472 0.553835443488103 0.177402374257932 -0.0594459500169601 ENSG00000116560 SFPQ
ENST00000466745 0.999029024584502 0.997049313000444 0.000266762008982856 ENSG00000116560 SFPQ
ENST00000466213 0.981291411939117 0.930874516592998 0.00625125713249544 ENSG00000116560 SFPQ
ENST00000490668 0.717616432122564 0.34893335255848 -0.0595264787426677 ENSG00000116560 SFPQ
ENST00000485365 0.648103449430959 0.263154056588028 -0.068946469692988 ENSG00000116560 SFPQ
ENST00000485454 0.995021165371268 0.982692343994167 0.00293279370152268 ENSG00000116560 SFPQ
ENST00000357214 0.515271594559965 0.148350859609763 -0.0630830242950971 ENSG00000116560 SFPQ
ENST00000373297 0.930863001225039 0.769019041739285 -0.0101056955400004 ENSG00000146463 ZMYM4
ENST00000314607 0.930863001225039 0.769019041739285 -0.0101056955400004 ENSG00000146463 ZMYM4
ENST00000441447 0.552357778635477 0.176155305410316 0.110631692045234 ENSG00000146463 ZMYM4
ENST00000432683 0.87530570520481 0.630086613863748 0.0370677739867509 ENSG00000227409 ZMYM4-AS1
ENST00000457946 0.47998378139413 0.126014700784474 -0.0594169192834099 ENSG00000146463 ZMYM4
ENST00000482131 0.621639302980096 0.236708370423453 0.106951361637099 ENSG00000146463 ZMYM4
ENST00000470175 0.370147259907538 0.0699394185648706 -0.175890688644404 ENSG00000146463 ZMYM4
ENST00000492456 0.420811941474225 0.0918112271712674 -0.179003751991639 ENSG00000146463 ZMYM4
ENST00000325722 0.576665804388447 0.196581099749245 -0.0495352575937779 ENSG00000142687 KIAA0319L
ENST00000373266 0.394257254230595 0.0797341781374817 -0.0817718534182442 ENSG00000142687 KIAA0319L
ENST00000426982 0.697834449694286 0.322984657942714 -0.0380281884039622 ENSG00000142687 KIAA0319L
ENST00000461312 0.892127655731494 0.667742014424235 -0.0286109963625552 ENSG00000142687 KIAA0319L
ENST00000485551 0.356204269918003 0.0647248512756112 -0.0911987356490155 ENSG00000142687 KIAA0319L
ENST00000473423 0.749522969338013 0.396362029915119 -0.097225473760151 ENSG00000142687 KIAA0319L
ENST00000473844 0.979463942494506 0.922900579563006 0.00820577712823399 ENSG00000142687 KIAA0319L
ENST00000474856 0.962989527402091 0.864868600969648 -0.017469591845679 ENSG00000142687 KIAA0319L
ENST00000492544 0.661105122985732 0.278135663742577 -0.0992342386940255 ENSG00000142687 KIAA0319L
ENST00000440579 0.800649201762291 0.475638357723667 -0.0334587518512248 ENSG00000142687 KIAA0319L
ENST00000467109 0.768774123925359 0.424677567387429 -0.0940518097264646 ENSG00000142687 KIAA0319L
ENST00000431916 0.91453222567551 0.724899666389696 -0.0239812906851385 ENSG00000142687 KIAA0319L
ENST00000482929 0.968219765921206 0.881317751825114 0.00881155161052386 ENSG00000142687 KIAA0319L
ENST00000478463 0.944112083217421 0.806964834024351 0.0154375108393655 ENSG00000142687 KIAA0319L
ENST00000470388 0.944220134751461 0.807126765445784 0.0154325568193301 ENSG00000142687 KIAA0319L
ENST00000492888 0.963968638479276 0.86813137812557 0.0119169762319719 ENSG00000142687 KIAA0319L
ENST00000469892 0.991032631446619 0.967189865167137 0.00302352538510317 ENSG00000142687 KIAA0319L
ENST00000494948 0.797437001067538 0.470452071123073 0.0560081857997135 ENSG00000142687 KIAA0319L
ENST00000476329 0.75754477013787 0.407773275005924 -0.079286330470992 ENSG00000142687 KIAA0319L
ENST00000373253 0.803175924048302 0.480729405343093 -0.0384426759037386 ENSG00000020129 NCDN
ENST00000356090 0.824749598448096 0.52141918465862 -0.0350930036035965 ENSG00000020129 NCDN
ENST00000373243 0.825117670792158 0.522092226504677 -0.0350746823286089 ENSG00000020129 NCDN
ENST00000459931 0.993378829686938 0.976681334120012 0.00234960309189396 ENSG00000020129 NCDN
ENST00000437806 0.786838282213936 0.454041952384885 -0.0658297260753727 ENSG00000020129 NCDN
ENST00000423723 0.951489854901508 0.828809936409667 -0.0154602265477127 ENSG00000020129 NCDN
ENST00000373235 0.947634059531419 0.816989108686959 0.0354883000899499 ENSG00000116819 TFAP2E
ENST00000373237 0.933079984822702 0.77485051540371 -0.0150324714855143 ENSG00000126067 PSMB2
ENST00000270815 0.985770516332473 0.947737414284437 0.00388840980944652 ENSG00000142686 C1orf216
ENST00000503824 0.581390548803416 0.200461176882746 -0.19608608884762 ENSG00000142686 C1orf216
ENST00000453178 0.563542257108629 0.185262530506991 -0.176725047146594 ENSG00000142686 C1orf216
ENST00000251195 0.875385242326383 0.630448524340006 -0.054952415425119 ENSG00000092853 CLSPN
ENST00000466308 0.968866983329024 0.884622237145439 0.0242102646492681 ENSG00000092853 CLSPN
ENST00000318121 0.882638033682322 0.645526363408201 -0.0542879130006041 ENSG00000092853 CLSPN
ENST00000373220 0.882638033682322 0.645526363408201 -0.0542879130006041 ENSG00000092853 CLSPN
ENST00000520551 0.882638033682322 0.645526363408201 -0.0542879130006041 ENSG00000092853 CLSPN
ENST00000373226 0.870776652095582 0.618777645051803 0.0830921459499385 ENSG00000232335 RP11-435D7.3
ENST00000373210 0.94973792875622 0.823430693644246 0.0131367287828569 ENSG00000134698 AGO4
ENST00000488778 0.885328646248986 0.65212971570851 0.0661936670056725 ENSG00000134698 AGO4
ENST00000496257 0.707327096905944 0.335015971390404 0.125885533637979 ENSG00000134698 AGO4
ENST00000373206 0.652554617074408 0.267994691809136 -0.0754893691352016 ENSG00000092847 AGO1
ENST00000373204 0.848537591488582 0.570517532739212 -0.0346905862913905 ENSG00000092847 AGO1
ENST00000324350 0.980535772421335 0.927771515609425 0.00801095595244749 ENSG00000126070 AGO3
ENST00000373191 0.24511189359017 0.03022772317909 0.134571814431471 ENSG00000126070 AGO3
ENST00000397828 0.968950689158371 0.885241168663703 0.0125771391113168 ENSG00000126070 AGO3
ENST00000246314 0.474324945960346 0.12250811630108 0.101916593366014 ENSG00000126070 AGO3
ENST00000491443 0.798012520126717 0.471309636593311 -0.0686812407627513 ENSG00000126070 AGO3
ENST00000466576 0.254690390670086 0.0327818022379459 0.20761015726122 ENSG00000271554 RP4-665N4.8
ENST00000479395 0.230253853543569 0.0269313592671165 0.365073977536485 ENSG00000271554 RP4-665N4.8
ENST00000471099 0.558832423881629 0.181560276724913 0.175418654301442 ENSG00000126070 AGO3
ENST00000373178 0.82666962091011 0.525250694716009 0.0418421050459858 ENSG00000116863 ADPRHL2
ENST00000303143 0.717653423089794 0.349136822401862 0.090587157261914 ENSG00000171812 COL8A2
ENST00000397799 0.77133120109957 0.429018862530584 0.0744633997711428 ENSG00000171812 COL8A2
ENST00000481785 0.692320295803992 0.316437344369927 0.11750163166099 ENSG00000171812 COL8A2
ENST00000373166 0.824652342757591 0.521156331718545 -0.0301715925827967 ENSG00000054116 TRAPPC3
ENST00000462715 0.729004598270183 0.364393329837891 -0.0455982472644133 ENSG00000054116 TRAPPC3
ENST00000373163 0.833450758082362 0.538427343036885 -0.0296674668772344 ENSG00000054116 TRAPPC3
ENST00000373162 0.890520881873691 0.663621561725989 -0.0209675280078455 ENSG00000054116 TRAPPC3
ENST00000469757 0.989075714358003 0.958664436635657 -0.00262939893894366 ENSG00000054116 TRAPPC3
ENST00000373159 0.9736679101311 0.901471802874865 -0.00676015743248907 ENSG00000054116 TRAPPC3
ENST00000497251 0.931314179394444 0.77008128286795 -0.0161383628633662 ENSG00000054116 TRAPPC3
ENST00000429533 0.947050299574826 0.815106976805326 0.0110227473239659 ENSG00000116871 MAP7D1
ENST00000316156 0.954513682335016 0.839303493609189 -0.0085852644908909 ENSG00000116871 MAP7D1
ENST00000527764 0.875696457880704 0.6313462638186 -0.0287718114156515 ENSG00000116871 MAP7D1
ENST00000373150 0.956852435059419 0.845706920940727 -0.00825747817372787 ENSG00000116871 MAP7D1
ENST00000373151 0.956852435059419 0.845610385160013 -0.00826071775242107 ENSG00000116871 MAP7D1
ENST00000530729 0.854881727184026 0.584408320764009 0.0293194539403991 ENSG00000116871 MAP7D1
ENST00000462118 0.875195118450477 0.629863891482228 0.0297712845835904 ENSG00000116871 MAP7D1
ENST00000474796 0.965935548921957 0.874049426558812 -0.00871347243871866 ENSG00000116871 MAP7D1
ENST00000530975 0.639094095726906 0.253905361896171 -0.067864435651263 ENSG00000116871 MAP7D1
ENST00000487131 0.975611440858537 0.908731928302232 -0.0062210992398918 ENSG00000116871 MAP7D1
ENST00000373148 0.942770345754328 0.802331184277023 -0.0126781606925824 ENSG00000116871 MAP7D1
ENST00000532131 0.744797031887718 0.388081806395124 -0.0466640066719853 ENSG00000116871 MAP7D1
ENST00000487114 0.94727882953898 0.816190068938327 0.0136605293473632 ENSG00000116871 MAP7D1
ENST00000354618 0.869595441353318 0.616096207375548 -0.0184692190010635 ENSG00000054118 THRAP3
ENST00000469141 0.888774832516235 0.659784834241456 -0.0172113882664195 ENSG00000054118 THRAP3
ENST00000478853 0.276656651447791 0.0384742249850547 0.166780419983316 ENSG00000054118 THRAP3
ENST00000466743 0.594950825920248 0.211918061844857 -0.100712895828868 ENSG00000054118 THRAP3
ENST00000373139 0.111752336637682 0.00752349025571785 0.33007718812394 ENSG00000214193 SH3D21
ENST00000453908 0.212400623557243 0.0232420618269643 0.236420386681242 ENSG00000214193 SH3D21
ENST00000426732 0.212400623557243 0.0232420618269643 0.236420386681242 ENSG00000214193 SH3D21
ENST00000312808 0.243153717472737 0.0297679216507419 0.227510135957973 ENSG00000214193 SH3D21
ENST00000505871 0.245289478198875 0.0302644160801431 0.226630493768459 ENSG00000214193 SH3D21
ENST00000480549 0.53340657730841 0.161828061977196 -0.110619870901417 ENSG00000214193 SH3D21
ENST00000496636 0.633385537205773 0.24774395819145 0.182434911538993 ENSG00000214193 SH3D21
ENST00000508854 0.938195582270927 0.789502701390833 -0.0412131362398889 ENSG00000214193 SH3D21
ENST00000474766 0.124224047458586 0.00904769124646049 -0.209330143367655 ENSG00000214193 SH3D21
ENST00000270824 0.113856855859291 0.00777523435912906 -0.224476294165188 ENSG00000142694 EVA1B
ENST00000490466 0.0558985584037268 0.00251334624332452 -0.25950251766726 ENSG00000142694 EVA1B
ENST00000373137 0.54701053159391 0.171964318729992 0.137620298857897 ENSG00000116883 RP11-268J15.5
ENST00000359297 0.916962417950377 0.731025383497794 0.0180356001821772 ENSG00000196182 STK40
ENST00000373129 0.917461056907468 0.732487742474465 -0.0153783157018137 ENSG00000196182 STK40
ENST00000373130 0.917461056907468 0.732487742474465 -0.0153783157018137 ENSG00000196182 STK40
ENST00000373132 0.917461056907468 0.732487742474465 -0.0153783157018137 ENSG00000196182 STK40
ENST00000460417 0.81484813471898 0.502491282769586 -0.0513779271392886 ENSG00000196182 STK40
ENST00000473733 0.964087190049248 0.868633186048164 -0.0137483575394145 ENSG00000196182 STK40
ENST00000482458 0.800126287948984 0.474847880781875 -0.0419200908448093 ENSG00000196182 STK40
ENST00000460017 0.912393766918951 0.719584136050454 -0.0287736173622422 ENSG00000196182 STK40
ENST00000476041 0.994207599291339 0.980255149275232 -0.00196728241022091 ENSG00000181817 LSM10
ENST00000315732 0.983050589963753 0.938208547391441 -0.00639889909756514 ENSG00000181817 LSM10
ENST00000489912 0.953300036805098 0.83420853514665 0.0182486676343238 ENSG00000181817 LSM10
ENST00000468441 0.141914354436385 0.011331329363838 -0.405842462250204 ENSG00000116885 OSCP1
ENST00000495222 0.0346956660657428 0.00121125337688486 -0.50075076663291 ENSG00000116885 OSCP1
ENST00000235532 0.0511678542081819 0.00217739269412908 -0.375907893109863 ENSG00000116885 OSCP1
ENST00000356637 0.0511678542081819 0.00217739269412908 -0.375907893109863 ENSG00000116885 OSCP1
ENST00000433045 0.0243117275058948 0.000712271837242958 -0.429308625242415 ENSG00000116885 OSCP1
ENST00000445843 0.0395196234814438 0.00147546678827581 -0.392911084269324 ENSG00000116885 OSCP1
ENST00000315643 0.0269647576030304 0.000828692700027363 -0.41164968841632 ENSG00000116885 OSCP1
ENST00000528112 0.353794418883995 0.0637892051035053 -0.277524344401237 ENSG00000116885 OSCP1
ENST00000354267 0.661548762726608 0.278746106899881 -0.168116040379489 ENSG00000116885 OSCP1
ENST00000373116 0.874618940157729 0.6286820209214 -0.0322082517641164 ENSG00000116898 MRPS15
ENST00000488606 0.803352926542164 0.481143206888178 -0.0617874291022387 ENSG00000116898 MRPS15
ENST00000477040 0.77814509121824 0.440862902314723 -0.0773885712984747 ENSG00000116898 MRPS15
ENST00000462067 0.8734552459448 0.625366351702627 -0.0325346433972528 ENSG00000116898 MRPS15
ENST00000424989 0.511753511147968 0.146070990158964 0.201456759626873 ENSG00000233621 LINC01137
ENST00000373087 0.376729572479796 0.0726986817499827 0.245228473479802 ENSG00000163874 ZC3H12A
ENST00000472312 0.777872810671877 0.440113559503781 0.125638649218803 ENSG00000163874 ZC3H12A
ENST00000471012 0.48559446334378 0.129774958684623 0.239507097125887 ENSG00000163874 ZC3H12A
ENST00000373075 0.829328910722405 0.529925971364859 -0.0352942546047078 ENSG00000163875 MEAF6
ENST00000296214 0.844028533276822 0.561108661409773 -0.0332253868609209 ENSG00000163875 MEAF6
ENST00000373074 0.829728431310712 0.530698765797924 -0.035242626581547 ENSG00000163875 MEAF6
ENST00000475828 0.835780161061622 0.543603949121107 -0.0345155612227827 ENSG00000163875 MEAF6
ENST00000487788 0.84030945088617 0.553301515694325 -0.0337732244451597 ENSG00000163875 MEAF6
ENST00000373073 0.869010754926738 0.614748077464534 -0.0292818382652207 ENSG00000163875 MEAF6
ENST00000487792 0.717653423089794 0.349128401992408 -0.054562106376896 ENSG00000163875 MEAF6
ENST00000448519 0.822449945137578 0.516479370451853 -0.0396511229853853 ENSG00000163875 MEAF6
ENST00000485039 0.934905040209891 0.779749287866314 0.0198169256217492 ENSG00000163875 MEAF6
ENST00000296215 0.786265933917509 0.453250494248633 0.0542468987382681 ENSG00000163877 SNIP1
ENST00000468040 0.94525841022198 0.809479453004199 0.0273303290465664 ENSG00000163877 SNIP1
ENST00000493916 0.963395404012516 0.866362647010363 -0.0254724006863514 ENSG00000163877 SNIP1
ENST00000296218 0.496770610572767 0.136566834091689 -0.179172763663643 ENSG00000163879 DNALI1
ENST00000490312 0.843661478550697 0.560387969846984 -0.0962278653400845 ENSG00000163879 DNALI1
ENST00000466723 0.806171478009175 0.486202483188314 -0.0965025549797432 ENSG00000163879 DNALI1
ENST00000541606 0.492406778467959 0.133731361365609 -0.19427040294494 ENSG00000163879 DNALI1
ENST00000497858 0.512808058432894 0.146656753469572 -0.196131206209598 ENSG00000163879 DNALI1
ENST00000467277 0.61127267143768 0.227467052776886 -0.199190664592017 ENSG00000163879 DNALI1
ENST00000490029 0.717603616476 0.348899705804372 -0.104727794578564 ENSG00000134697 GNL2
ENST00000373062 0.770149908067697 0.426758104941138 0.0401008568119405 ENSG00000134697 GNL2
ENST00000462812 0.658173217240682 0.274211272799509 -0.0732106882647788 ENSG00000134697 GNL2
ENST00000479255 0.67727519468303 0.297148863195154 -0.106381819586272 ENSG00000134697 GNL2
ENST00000538069 0.219739944658644 0.0247752916463301 0.174338267737935 ENSG00000134697 GNL2
ENST00000469191 0.50294407511715 0.140493555691918 0.146964789878025 ENSG00000134697 GNL2
ENST00000489146 0.420572514666361 0.0917086972190265 0.167571012732725 ENSG00000134697 GNL2
ENST00000463351 0.66833396353629 0.286879820658148 0.0860263894241591 ENSG00000134697 GNL2
ENST00000488496 0.690099336850318 0.313275331672721 0.0967509481083815 ENSG00000134697 GNL2
ENST00000358011 0.968866983329024 0.884346807209077 -0.0115662927793537 ENSG00000116922 C1orf109
ENST00000494120 0.979549092479108 0.923173249770381 -0.00746541196781636 ENSG00000116922 C1orf109
ENST00000609516 0.883566557632315 0.647850782902145 -0.0485151799193447 ENSG00000116922 C1orf109
ENST00000464178 0.692297821097111 0.316296328901185 -0.0983499459887854 ENSG00000116922 C1orf109
ENST00000464085 0.973351467486696 0.900455070587928 -0.0113434983876952 ENSG00000116922 C1orf109
ENST00000491981 0.991679856005359 0.971785294200272 0.00309726083544407 ENSG00000116922 C1orf109
ENST00000461359 0.956385296774257 0.843724605360262 -0.0190246179500945 ENSG00000116922 C1orf109
ENST00000477060 0.958491776063987 0.85048901279398 -0.0175535050607001 ENSG00000116922 C1orf109
ENST00000486637 0.996821919132936 0.988665135886902 0.00141277111175863 ENSG00000116922 C1orf109
ENST00000491797 0.717551874900861 0.348711224367581 0.106610942968729 ENSG00000116922 C1orf109
ENST00000488137 0.657607313467953 0.273555439960519 0.120519261542922 ENSG00000116922 C1orf109
ENST00000472584 0.65175106889183 0.266784698925817 0.133390150965832 ENSG00000116922 C1orf109
ENST00000373055 0.783306275824627 0.448466678302361 -0.0924982314658334 ENSG00000134690 CDCA8
ENST00000327331 0.783306275824627 0.448466678302361 -0.0924982314658334 ENSG00000134690 CDCA8
ENST00000373044 0.99164576425947 0.971573815571036 -0.00278013526460453 ENSG00000196449 YRDC
ENST00000373043 0.468520629766601 0.118631864606458 -0.12565562707523 ENSG00000197982 C1orf122
ENST00000419397 0.768383106141749 0.423856788664573 -0.0694861876780802 ENSG00000197982 C1orf122
ENST00000468084 0.516550768862781 0.149260066002201 -0.116056253669678 ENSG00000197982 C1orf122
ENST00000373042 0.583448391185011 0.202042833016636 -0.0999539798769924 ENSG00000197982 C1orf122
ENST00000446260 0.519391095650315 0.151440823755022 -0.112807739690233 ENSG00000197982 C1orf122
ENST00000373036 0.206576933489983 0.0220066411658088 0.114211383878757 ENSG00000188786 MTF1
ENST00000468190 0.354788526355579 0.0642406545634565 0.243682104582589 ENSG00000188786 MTF1
ENST00000419993 0.409675209536338 0.0864040247722756 -0.250907547524869 ENSG00000230955 RP11-109P14.10
ENST00000373027 0.435686687762612 0.0991181452454755 -0.109877186635857 ENSG00000204084 INPP5B
ENST00000373023 0.422176338623917 0.0923863132152896 -0.103265416338852 ENSG00000204084 INPP5B
ENST00000373026 0.560229932820544 0.182643055494048 -0.0855658649663929 ENSG00000204084 INPP5B
ENST00000373024 0.54217690889315 0.168018573401874 -0.0889753512308633 ENSG00000204084 INPP5B
ENST00000470364 0.299508533203666 0.0456598616324496 -0.272402176438868 ENSG00000204084 INPP5B
ENST00000474758 0.647918368141564 0.263019161770625 -0.153489447455888 ENSG00000204084 INPP5B
ENST00000458109 0.483682597425932 0.128592245811944 -0.1625563458505 ENSG00000204084 INPP5B
ENST00000467066 0.578847832577596 0.198501668010466 0.183766371251511 ENSG00000204084 INPP5B
ENST00000373021 0.757535069448333 0.407758659034765 -0.0875094596974266 ENSG00000204084 INPP5B
ENST00000491406 0.72630448881534 0.360283008225077 -0.12324553465364 ENSG00000204084 INPP5B
ENST00000373019 0.593158532500766 0.210421184469971 -0.0553843409225265 ENSG00000183431 SF3A3
ENST00000448721 0.490246255769839 0.132612502019859 -0.064386801980648 ENSG00000183431 SF3A3
ENST00000487062 0.0711584086810565 0.00361824477367781 -0.26075683740666 ENSG00000183431 SF3A3
ENST00000460925 0.756192256438442 0.405860317109254 -0.0615826143401045 ENSG00000183431 SF3A3
ENST00000489537 0.899424884969011 0.68626891787443 -0.0207722420232449 ENSG00000183431 SF3A3
ENST00000461869 0.844609493977453 0.562207284780379 -0.0282576892972473 ENSG00000183431 SF3A3
ENST00000470585 0.843984994795142 0.560928485532 -0.0287545117052576 ENSG00000183431 SF3A3
ENST00000488934 0.50090218697608 0.139162293574238 -0.132864473511441 ENSG00000183431 SF3A3
ENST00000462258 0.957523881117975 0.847619017075149 -0.0102852457350256 ENSG00000183431 SF3A3
ENST00000485803 0.750834211225497 0.398174613180835 -0.0644326245459009 ENSG00000183386 FHL3
ENST00000373016 0.750834211225497 0.398174613180835 -0.0644326245459009 ENSG00000183386 FHL3
ENST00000475084 0.689978605903248 0.313102655526986 -0.0781470634572372 ENSG00000183386 FHL3
ENST00000477194 0.733333477642834 0.370985463651963 -0.0711302258602754 ENSG00000183386 FHL3
ENST00000483132 0.833029107336836 0.537414741007472 -0.065734513048807 ENSG00000183386 FHL3
ENST00000483182 0.785101198830643 0.451579882376729 0.0462350675361077 ENSG00000183520 UTP11L
ENST00000486563 0.918665189690475 0.735826821022334 0.0265194252879996 ENSG00000183520 UTP11L
ENST00000373014 0.843619643734914 0.560047295632489 0.0325975367248361 ENSG00000183520 UTP11L
ENST00000537711 0.733125557900333 0.370368307379426 0.0509946974675003 ENSG00000183520 UTP11L
ENST00000488453 0.793525088007835 0.464267247091802 0.0453707534792716 ENSG00000183520 UTP11L
ENST00000432922 0.987069791695742 0.952530468318794 0.0101570406776301 ENSG00000224592 RP5-884C9.2
ENST00000428151 0.923376843061084 0.748839409589162 0.0552999409596451 ENSG00000224592 RP5-884C9.2
ENST00000373001 0.629413819068344 0.24370712183716 -0.0834116538853838 ENSG00000116954 RRAGC
ENST00000474456 0.968866983329024 0.884736783394246 0.0145759865597086 ENSG00000116954 RRAGC
ENST00000493015 0.503019864969704 0.140599700114393 -0.117992151991645 ENSG00000116954 RRAGC
ENST00000496778 0.828902168692397 0.529109689265174 -0.0655063136438527 ENSG00000116954 RRAGC
ENST00000433671 0.902716421790711 0.694947185755737 0.0248176489920775 ENSG00000228436 RP5-864K19.4
ENST00000456813 0.99988909272766 0.999675578080484 -2.52772372787406e-05 ENSG00000228436 RP5-864K19.4
ENST00000397572 0.98631419118358 0.949894492285552 0.00403543585442273 ENSG00000214114 MYCBP
ENST00000494695 0.961524023190765 0.86030837457404 0.0134610580628867 ENSG00000214114 MYCBP
ENST00000495043 0.959435313697783 0.853913942854956 0.0140887831480258 ENSG00000214114 MYCBP
ENST00000489803 0.971886252833475 0.895777587370661 -0.010556932662418 ENSG00000214114 MYCBP
ENST00000454994 0.971886252833475 0.895588412989303 -0.0105768253083477 ENSG00000131233 GJA9
ENST00000489575 0.967624656034884 0.879354476009665 -0.012237840149944 ENSG00000214114 MYCBP
ENST00000465771 0.953098737366669 0.833540474207649 0.0181562642166256 ENSG00000214114 MYCBP
ENST00000462027 0.846161358394788 0.565406070337819 0.0559636304418445 ENSG00000214114 MYCBP
ENST00000357771 0.667864811195317 0.286298175274073 -0.178876781510982 ENSG00000131233 GJA9
ENST00000372990 0.706543737348002 0.334017827008115 0.127550903119 ENSG00000158315 RHBDL2
ENST00000289248 0.642324044561277 0.257192966567957 0.157412622786843 ENSG00000158315 RHBDL2
ENST00000538156 0.642443583083331 0.257372529863544 0.157531575891816 ENSG00000158315 RHBDL2
ENST00000372985 0.677722432840618 0.297682583923375 0.143777585420248 ENSG00000158315 RHBDL2
ENST00000540558 0.940923047906791 0.796543440139012 -0.0436969460075913 ENSG00000158315 RHBDL2
ENST00000432648 0.772586846165675 0.431336177264447 -0.0340452343071659 ENSG00000174574 AKIRIN1
ENST00000446189 0.84518118997544 0.563654387480742 -0.0257053613396668 ENSG00000174574 AKIRIN1
ENST00000372984 0.864967620010449 0.605747001469457 -0.0226499160478413 ENSG00000174574 AKIRIN1
ENST00000531822 0.841805531915901 0.556531527011001 -0.0286629393413964 ENSG00000174574 AKIRIN1
ENST00000372967 0.918725982298185 0.73612500491669 -0.0166394639122183 ENSG00000168653 NDUFS5
ENST00000372969 0.918725982298185 0.73612500491669 -0.0166394639122183 ENSG00000168653 NDUFS5
ENST00000484793 0.199465995493321 0.0206542800165398 0.371937092910517 ENSG00000127603 MACF1
ENST00000602421 0.210621203187855 0.0228890332535476 0.356221342578027 ENSG00000127603 MACF1
ENST00000545844 0.962248274531662 0.862901903973986 0.00947046104432685 ENSG00000127603 MACF1
ENST00000567887 0.96250236282224 0.863465174467015 0.00943074158269072 ENSG00000127603 MACF1
ENST00000372915 0.962548749416308 0.863614402496391 0.00941848981243024 ENSG00000127603 MACF1
ENST00000539005 0.962655063875718 0.863858601007478 0.00940366211546417 ENSG00000127603 MACF1
ENST00000317713 0.962655063875718 0.863858601007478 0.00940366211546417 ENSG00000127603 MACF1
ENST00000361689 0.962548749416308 0.863617729969573 0.0094185116589773 ENSG00000127603 MACF1
ENST00000524432 0.420981985237456 0.0918906329105035 0.0925065238179692 ENSG00000127603 MACF1
ENST00000467673 0.18959494710994 0.018895527165311 0.208851281387697 ENSG00000127603 MACF1
ENST00000564288 0.976542706241705 0.91196818527698 -0.00659973619828323 ENSG00000127603 MACF1
ENST00000494012 0.257040559429943 0.0333521515122807 0.158812161809762 ENSG00000127603 MACF1
ENST00000536367 0.188992604983817 0.0187775746982219 0.157426002016907 ENSG00000127603 MACF1
ENST00000480624 0.103476690689814 0.00665096816092976 0.190550119760319 ENSG00000127603 MACF1
ENST00000469366 0.0976586598916924 0.0060515273842741 0.220067630744755 ENSG00000127603 MACF1
ENST00000289890 0.658608232144089 0.274703878953231 0.103582194307674 ENSG00000226438 RP11-420K8.1
ENST00000496804 0.926730187213448 0.757481846972206 0.0218856871204962 ENSG00000127603 MACF1
ENST00000530262 0.982880215596005 0.937152562310921 -0.00539546196558219 ENSG00000127603 MACF1
ENST00000485063 0.872352764738011 0.62219724558673 -0.0419871682700191 ENSG00000127603 MACF1
ENST00000472385 0.780706818254728 0.444397726091237 -0.0677185287269364 ENSG00000127603 MACF1
ENST00000484393 0.98249098723573 0.935370022953615 -0.00804685130858501 ENSG00000127603 MACF1
ENST00000476350 0.938076318233133 0.788930542417099 -0.0184274509091669 ENSG00000127603 MACF1
ENST00000372925 0.937087890628182 0.785865157186899 -0.0164309501219467 ENSG00000127603 MACF1
ENST00000528611 0.486174217376864 0.130107404694722 -0.147148104957021 ENSG00000127603 MACF1
ENST00000289893 0.925891026160335 0.755304056830603 -0.0188205470791461 ENSG00000127603 MACF1
ENST00000530275 0.943834584815278 0.805786367528081 0.0169683210024281 ENSG00000255103 KIAA0754
ENST00000482035 0.931030670369125 0.769417763260003 -0.0188077235726313 ENSG00000127603 MACF1
ENST00000473843 0.84518118997544 0.563672346821371 0.045239733121093 ENSG00000127603 MACF1
ENST00000469490 0.806772444954734 0.487317697770246 0.0498129165589024 ENSG00000127603 MACF1
ENST00000487656 0.958071744330607 0.849351449610316 -0.0169347128301469 ENSG00000127603 MACF1
ENST00000360115 0.804923597927907 0.484074588090263 -0.0418253890378508 ENSG00000127603 MACF1
ENST00000497964 0.92497841398385 0.752774264088283 -0.0223845583900827 ENSG00000127603 MACF1
ENST00000446276 0.712525743344053 0.341907809477435 -0.0571579878096374 ENSG00000127603 MACF1
ENST00000442046 0.693162108475266 0.317489856116828 -0.0608294170753234 ENSG00000127603 MACF1
ENST00000422234 0.696864886351006 0.321774992263001 -0.0684998307708999 ENSG00000127603 MACF1
ENST00000462496 0.682138998184348 0.303213396093058 -0.0703931967044857 ENSG00000127603 MACF1
ENST00000462103 0.970351539307369 0.890206389310259 -0.0113485459818765 ENSG00000127603 MACF1
ENST00000496360 0.768698208732825 0.424430404517679 -0.0515244022862294 ENSG00000127603 MACF1
ENST00000497807 0.787026076135271 0.4545222642386 -0.0471788192832843 ENSG00000127603 MACF1
ENST00000331593 0.73300326855498 0.370248825874587 -0.141664360147825 ENSG00000183682 BMP8A
ENST00000458207 0.996727474926365 0.988418220042503 -0.00176640459802304 ENSG00000182109 RP11-69E11.4
ENST00000450157 0.856964755512129 0.588359459011447 0.0605932466367487 ENSG00000182109 RP11-69E11.4
ENST00000431553 0.867274652935135 0.610804779858534 0.0566881470814656 ENSG00000182109 RP11-69E11.4
ENST00000417869 0.775979203421277 0.437037821662172 0.0843989083600825 ENSG00000182109 RP11-69E11.4
ENST00000440190 0.802806720671081 0.480173450363773 0.0743603386909093 ENSG00000182109 RP11-69E11.4
ENST00000427240 0.725992453503505 0.359902876583857 0.0842701004789344 ENSG00000243970 PPIEL
ENST00000482028 0.525830107096151 0.156036134156945 -0.104084755191153 ENSG00000090621 PABPC4
ENST00000372856 0.658867247949663 0.275265619326555 -0.0365789216059751 ENSG00000090621 PABPC4
ENST00000372857 0.660419487143044 0.277204134253225 -0.0364417592135529 ENSG00000090621 PABPC4
ENST00000372858 0.953918064653794 0.837414986131326 -0.00710864929079604 ENSG00000090621 PABPC4
ENST00000372862 0.988078555856263 0.954896483200924 -0.00196529632341983 ENSG00000090621 PABPC4
ENST00000468476 0.835133319180618 0.541989575838935 -0.0346138598587885 ENSG00000090621 PABPC4
ENST00000437136 0.813323349067544 0.499401366426719 -0.0379061754949364 ENSG00000090621 PABPC4
ENST00000492468 0.860209807602348 0.594602009667527 -0.0298423772319205 ENSG00000090621 PABPC4
ENST00000530186 0.752955067800117 0.401280192187234 -0.0582775668224971 ENSG00000090621 PABPC4
ENST00000421687 0.976542706241705 0.911973694163831 -0.00399409211059584 ENSG00000090621 PABPC4
ENST00000484555 0.79990817961828 0.474028185149301 0.0563013172121985 ENSG00000090621 PABPC4
ENST00000525045 0.800745513973403 0.476022090809489 0.0421977217605225 ENSG00000090621 PABPC4
ENST00000527718 0.799909348479118 0.474209645345105 0.0316399460952757 ENSG00000090621 PABPC4
ENST00000477556 0.894520624193325 0.673479995422775 0.0347260251547654 ENSG00000090621 PABPC4
ENST00000461578 0.852871927466893 0.579661517321957 0.0477745418050322 ENSG00000090621 PABPC4
ENST00000483770 0.741170436761539 0.382252565902209 0.0576263169987308 ENSG00000090621 PABPC4
ENST00000525669 0.826738848311466 0.525620202427391 0.0284143685247839 ENSG00000090621 PABPC4
ENST00000470443 0.917481418509856 0.73253181609082 0.0128692135685962 ENSG00000090621 PABPC4
ENST00000415255 0.953356343920528 0.835241032230872 0.00775060317402829 ENSG00000228060 RP11-69E11.8
ENST00000513632 0.979658952869877 0.923442297934359 -0.00483984758762677 ENSG00000090621 PABPC4
ENST00000525751 0.98571778373078 0.94738618211605 -0.00289025145612011 ENSG00000090621 PABPC4
ENST00000474378 0.938793804342557 0.790816004937581 -0.011323919422909 ENSG00000090621 PABPC4
ENST00000529216 0.995270511183382 0.983748218123162 -0.000927947031258782 ENSG00000090621 PABPC4
ENST00000492519 0.937860377610782 0.788253295622485 0.0150434963328156 ENSG00000090621 PABPC4
ENST00000451091 0.155009538425428 0.0131697994025798 -0.130100679261551 ENSG00000090621 PABPC4
ENST00000531243 0.0556281400241855 0.00249214661411621 -0.186474338606283 ENSG00000090621 PABPC4
ENST00000470018 0.949762484001051 0.823568401470261 -0.0157304691971936 ENSG00000084072 PPIE
ENST00000485507 0.935325740949735 0.781017974034739 0.0226149253874516 ENSG00000084072 PPIE
ENST00000324379 0.970852797311089 0.892348967359649 -0.0079311336647829 ENSG00000084072 PPIE
ENST00000356511 0.958608386611414 0.850750281186839 -0.0107914348592899 ENSG00000084072 PPIE
ENST00000456578 0.963653210256385 0.866796299000225 0.0141063774851921 ENSG00000084072 PPIE
ENST00000495526 0.968128779128504 0.880901545574548 -0.00879372280396257 ENSG00000084072 PPIE
ENST00000482751 0.968128779128504 0.880901545574548 -0.00879372280396257 ENSG00000084072 PPIE
ENST00000372830 0.958608386611414 0.850750281186839 -0.0107914348592899 ENSG00000084072 PPIE
ENST00000497370 0.958341646528644 0.850036592808984 -0.0116662493723999 ENSG00000084072 PPIE
ENST00000372835 0.982293199953713 0.934752544973914 -0.00482069256319588 ENSG00000084072 PPIE
ENST00000470213 0.969986902745419 0.888353070135975 -0.00867137115934491 ENSG00000084072 PPIE
ENST00000474804 0.990681634416029 0.964695290809853 -0.00281719895597226 ENSG00000084072 PPIE
ENST00000475350 0.968128779128504 0.880901545574548 -0.00879372280396257 ENSG00000084072 PPIE
ENST00000480169 0.969442639850759 0.886720180127427 -0.00991719902635364 ENSG00000084072 PPIE
ENST00000441669 0.74651167053473 0.39168668714591 0.0547167479104165 ENSG00000043514 TRIT1
ENST00000462797 0.74651167053473 0.39168668714591 0.0547167479104165 ENSG00000043514 TRIT1
ENST00000316891 0.74651167053473 0.39168668714591 0.0547167479104165 ENSG00000043514 TRIT1
ENST00000372818 0.74651167053473 0.39168668714591 0.0547167479104165 ENSG00000043514 TRIT1
ENST00000495175 0.721090982011208 0.353527056890705 0.0605086495436035 ENSG00000043514 TRIT1
ENST00000491865 0.711445274252287 0.34022468372953 0.0623133834051415 ENSG00000043514 TRIT1
ENST00000537223 0.630527384945641 0.244934913003996 0.0803848766331521 ENSG00000043514 TRIT1
ENST00000537440 0.630527384945641 0.244934913003996 0.0803848766331521 ENSG00000043514 TRIT1
ENST00000541099 0.630527384945641 0.244934913003996 0.0803848766331521 ENSG00000043514 TRIT1
ENST00000545233 0.630527384945641 0.244934913003996 0.0803848766331521 ENSG00000043514 TRIT1
ENST00000465417 0.735108684580119 0.373359236408311 0.0874770999602618 ENSG00000043514 TRIT1
ENST00000492612 0.704137450387972 0.331104183256215 0.0723036220819766 ENSG00000043514 TRIT1
ENST00000467774 0.997575855835538 0.991181175156695 0.00158161209777091 ENSG00000043514 TRIT1
ENST00000489945 0.711161434865606 0.339747410109876 0.0735658006489782 ENSG00000043514 TRIT1
ENST00000486825 0.681203023948211 0.301911274880416 0.0793673354667454 ENSG00000043514 TRIT1
ENST00000469476 0.82904980806528 0.529465889916045 -0.0558394554535884 ENSG00000043514 TRIT1
ENST00000544981 0.610428170213451 0.226673109304801 0.101110923968709 ENSG00000043514 TRIT1
ENST00000462243 0.750806072540481 0.398066968318573 -0.0955169915333175 ENSG00000043514 TRIT1
ENST00000372811 0.375221885291902 0.0720622884082718 0.127651963322232 ENSG00000168389 MFSD2A
ENST00000420632 0.381780821238837 0.0744248315396005 0.128987394604277 ENSG00000168389 MFSD2A
ENST00000434861 0.379567120557292 0.0736407224116022 0.144860908078834 ENSG00000168389 MFSD2A
ENST00000372809 0.375221885291902 0.0720622884082718 0.127651963322232 ENSG00000168389 MFSD2A
ENST00000483824 0.375221885291902 0.0720622884082718 0.127651963322232 ENSG00000168389 MFSD2A
ENST00000469745 0.470082314770266 0.119611508668559 0.128003337082719 ENSG00000168389 MFSD2A
ENST00000480630 0.630681568579141 0.245059601912991 0.106633152593019 ENSG00000168389 MFSD2A
ENST00000491515 0.860672724465421 0.595468637042059 0.0659949066389902 ENSG00000168389 MFSD2A
ENST00000459917 0.852898413611138 0.579740393691985 0.0751569387942475 ENSG00000168389 MFSD2A
ENST00000481612 0.87769916423646 0.63579706370479 0.0661706456946783 ENSG00000168389 MFSD2A
ENST00000372797 0.812044337933901 0.496917930273293 0.0260108361120495 ENSG00000131236 CAP1
ENST00000372802 0.809924409387409 0.492842517075489 0.0262781310929157 ENSG00000131236 CAP1
ENST00000449311 0.710217741698224 0.338425713031891 0.0443728154283905 ENSG00000131236 CAP1
ENST00000421589 0.660419517393137 0.277218283893575 0.0500486692055861 ENSG00000131236 CAP1
ENST00000414893 0.690874012588957 0.31406958529156 0.0446588232065847 ENSG00000131236 CAP1
ENST00000414281 0.663144884022646 0.280471449758539 0.0496893326774706 ENSG00000131236 CAP1
ENST00000420216 0.692696233784145 0.317011863473287 0.0462173534652576 ENSG00000131236 CAP1
ENST00000372792 0.731844056554325 0.368258983356235 0.0361698101001894 ENSG00000131236 CAP1
ENST00000372798 0.747644067140169 0.393543176087198 0.0339821664825021 ENSG00000131236 CAP1
ENST00000340450 0.817237832339218 0.506551337000727 0.0254046312383018 ENSG00000131236 CAP1
ENST00000372805 0.801900214193898 0.478455952393464 0.0273654326878708 ENSG00000131236 CAP1
ENST00000435719 0.619283217987871 0.234573850821184 0.0532608048643979 ENSG00000131236 CAP1
ENST00000427843 0.657859737002324 0.273876434605964 0.0503991834026666 ENSG00000131236 CAP1
ENST00000417287 0.704935198511368 0.332154040115446 0.0446865879855561 ENSG00000131236 CAP1
ENST00000424977 0.661896917086345 0.279298802008423 0.0497599411103185 ENSG00000131236 CAP1
ENST00000446031 0.628356559136385 0.242830357989038 0.0633196154903366 ENSG00000131236 CAP1
ENST00000479759 0.785275092689683 0.451869808855798 0.030652127143755 ENSG00000131236 CAP1
ENST00000461993 0.914135775771654 0.723797552148013 0.0141153488387389 ENSG00000131236 CAP1
ENST00000494114 0.861574371410058 0.597387667508716 0.0254215046820628 ENSG00000131236 CAP1
ENST00000433473 0.839011905884268 0.55046920789906 -0.0320797882781802 ENSG00000131238 PPT1
ENST00000529905 0.844720161214891 0.562360316764893 -0.0307794495927707 ENSG00000131238 PPT1
ENST00000530704 0.876038620648491 0.631921606691987 -0.0296332343287788 ENSG00000131238 PPT1
ENST00000372775 0.785003852895552 0.45141081199665 -0.0534763932587498 ENSG00000131238 PPT1
ENST00000449045 0.810828311084495 0.494764290212677 -0.0420739859605673 ENSG00000131238 PPT1
ENST00000439754 0.692288637372813 0.316207062651515 -0.0660845508593334 ENSG00000131238 PPT1
ENST00000530076 0.793386905273706 0.463968493195027 -0.0531181359690129 ENSG00000131238 PPT1
ENST00000527311 0.826479740381435 0.524752515900496 -0.0410303474102617 ENSG00000131238 PPT1
ENST00000372779 0.774552283143569 0.434591529893077 -0.0537742120171397 ENSG00000131238 PPT1
ENST00000526547 0.900101146448151 0.688364668424875 -0.0363167663178426 ENSG00000131238 PPT1
ENST00000372771 0.00126166731113994 1.1045987562831e-05 0.307405554299845 ENSG00000117000 RLF
ENST00000567508 0.794405262888179 0.465793240881673 -0.123292848321202 ENSG00000259943 RP1-39G22.7
ENST00000372759 0.340600152181042 0.0593835601650175 -0.0950573562400737 ENSG00000084073 ZMPSTE24
ENST00000479131 0.849381579751713 0.572146346265048 -0.0452678618688862 ENSG00000084073 ZMPSTE24
ENST00000472583 0.820859053817492 0.512943716077619 -0.0474892792892229 ENSG00000084073 ZMPSTE24
ENST00000474142 0.4238153762403 0.0932194725907664 -0.123402528824477 ENSG00000084073 ZMPSTE24
ENST00000435168 0.812504358458841 0.498116845949994 -0.0424658430704521 ENSG00000084070 SMAP2
ENST00000372718 0.862285817726845 0.599604428111403 -0.0285007932677793 ENSG00000084070 SMAP2
ENST00000372708 0.993439086842674 0.9769432885525 0.00163410787440525 ENSG00000084070 SMAP2
ENST00000539317 0.965376930074942 0.872532359140936 -0.0106810987245837 ENSG00000084070 SMAP2
ENST00000487871 0.533654278584421 0.161990226370559 0.177829157598894 ENSG00000084070 SMAP2
ENST00000469416 0.791136300725077 0.460889688273783 0.0678164185249704 ENSG00000187801 ZFP69B
ENST00000361584 0.789715513524354 0.458703312786915 0.0680144354876759 ENSG00000187801 ZFP69B
ENST00000484445 0.789715513524354 0.458703312786915 0.0680144354876759 ENSG00000187801 ZFP69B
ENST00000411995 0.786070723022625 0.453057161822031 0.0689008243370559 ENSG00000187801 ZFP69B
ENST00000565390 0.909010092730625 0.71243253537206 0.0458254824268496 ENSG00000260920 RP1-228H13.5
ENST00000372706 0.715279320133297 0.345558075842578 0.100470248210447 ENSG00000187815 ZFP69
ENST00000372705 0.676798256934292 0.296606149620198 0.112024840235914 ENSG00000187815 ZFP69
ENST00000450713 0.740779973091526 0.381295254823561 -0.0942653143988322 ENSG00000238287 RP11-656D10.3
ENST00000358527 0.869077963505192 0.614903643835877 -0.0534466444804184 ENSG00000164002 EXO5
ENST00000372703 0.869077963505192 0.614903643835877 -0.0534466444804184 ENSG00000164002 EXO5
ENST00000420209 0.699698326096842 0.325327930249823 -0.111786199186716 ENSG00000164002 EXO5
ENST00000296380 0.817290856199697 0.506630120097637 -0.0695526300574867 ENSG00000164002 EXO5
ENST00000432259 0.88642158417459 0.654253614810037 -0.0547078964460081 ENSG00000164002 EXO5
ENST00000418186 0.699315581708411 0.324931616602811 -0.111895396606506 ENSG00000164002 EXO5
ENST00000415550 0.889284799368619 0.66061156524526 -0.0535187722955399 ENSG00000164002 EXO5
ENST00000443729 0.604312378462375 0.221063743174842 -0.137384424794312 ENSG00000164002 EXO5
ENST00000419161 0.604312378462375 0.221063743174842 -0.137384424794312 ENSG00000164002 EXO5
ENST00000471429 0.908129668190913 0.709956206654502 -0.0518981195577162 ENSG00000164002 EXO5
ENST00000453437 0.856747623795751 0.587781570638224 0.0791270532753542 ENSG00000227278 RP11-656D10.5
ENST00000437060 0.903932344709096 0.698485103535794 0.0636414767966863 ENSG00000238186 RP11-656D10.6
ENST00000372699 0.986789730564435 0.95153545081291 -0.00849428233875189 ENSG00000117010 ZNF684
ENST00000465152 0.676523127894288 0.29642201060511 -0.154086610137396 ENSG00000117010 ZNF684
ENST00000372696 0.585457473231981 0.203553349068011 -0.194970210877008 ENSG00000117010 ZNF684
ENST00000372697 0.585457473231981 0.203553349068011 -0.194970210877008 ENSG00000117010 ZNF684
ENST00000493756 0.969372972808542 0.886623338042379 -0.0202528670504863 ENSG00000117010 ZNF684
ENST00000606277 0.92146653020821 0.743333041229785 -0.0491844066639247 ENSG00000272145 NFYC-AS1
ENST00000467203 0.481004383021872 0.126703564792034 -0.111221430524359 ENSG00000066136 NFYC
ENST00000424419 0.498866218844722 0.13788010343265 -0.0979775898580989 ENSG00000066136 NFYC
ENST00000427410 0.361797857994969 0.0666934064006627 -0.115015692534497 ENSG00000066136 NFYC
ENST00000447388 0.303631551218866 0.046979922714557 -0.119408697385022 ENSG00000066136 NFYC
ENST00000425457 0.371307780367619 0.0704017946495871 -0.112954150641864 ENSG00000066136 NFYC
ENST00000453631 0.538355469633619 0.165371149953841 -0.102522883422843 ENSG00000066136 NFYC
ENST00000456393 0.303169259008278 0.0467462008423441 -0.118854680251956 ENSG00000066136 NFYC
ENST00000372654 0.334157988513308 0.0571415155245478 -0.119990443630562 ENSG00000066136 NFYC
ENST00000534399 0.57763197001556 0.197428196400976 -0.107664149492304 ENSG00000066136 NFYC
ENST00000372653 0.321074940117234 0.0527343273253835 -0.122296244574694 ENSG00000066136 NFYC
ENST00000372669 0.445129141220143 0.104854598433017 -0.107724952319336 ENSG00000066136 NFYC
ENST00000372652 0.202905445958548 0.0212626495887353 -0.156860163814379 ENSG00000066136 NFYC
ENST00000372651 0.289901355239315 0.0424309077010533 -0.147590767426506 ENSG00000066136 NFYC
ENST00000531464 0.894570821967455 0.673724481272447 -0.0481714788436692 ENSG00000066136 NFYC
ENST00000440226 0.451925477010572 0.109008503188476 -0.115278281511259 ENSG00000066136 NFYC
ENST00000525290 0.704121151854233 0.331025600996204 -0.0926237009129512 ENSG00000066136 NFYC
ENST00000530965 0.797835177924892 0.471170823845629 -0.0726510896079646 ENSG00000066136 NFYC
ENST00000416859 0.652742966109406 0.268112412607724 -0.0939525175213613 ENSG00000066136 NFYC
ENST00000308733 0.406729817727577 0.085257795915887 -0.119374068899591 ENSG00000066136 NFYC
ENST00000414185 0.345273990828435 0.0608317076843989 -0.148709187196686 ENSG00000066136 NFYC
ENST00000525349 0.771106551175737 0.428641250264615 -0.0895622863946532 ENSG00000066136 NFYC
ENST00000483091 0.975611440858537 0.908723898807337 0.0180585496607476 ENSG00000066136 NFYC
ENST00000488635 0.275534937374382 0.0382087555315785 -0.250962937756203 ENSG00000066136 NFYC
ENST00000496608 0.301100494070704 0.0461417378955583 -0.223159288744745 ENSG00000066136 NFYC
ENST00000372638 0.822352286564883 0.516055982999845 -0.113131719936827 ENSG00000179862 CITED4
ENST00000372621 0.00772814558913648 0.000137367251513927 0.216969793089051 ENSG00000171793 CTPS1
ENST00000541520 0.00882955603599749 0.000165844063405155 0.215628423045106 ENSG00000171793 CTPS1
ENST00000470271 0.00219247394370816 2.37272217525367e-05 0.303838357773978 ENSG00000171793 CTPS1
ENST00000475060 0.00230744184232867 2.58301874659688e-05 0.324610055608201 ENSG00000171793 CTPS1
ENST00000479480 0.00359308676727906 4.84909424924272e-05 0.272388789994948 ENSG00000171793 CTPS1
ENST00000543104 0.00450410081724842 6.60400687202838e-05 0.255854936108806 ENSG00000171793 CTPS1
ENST00000372616 0.00958427999268 0.000190989752064253 0.219558738741475 ENSG00000171793 CTPS1
ENST00000480420 0.243305023079235 0.029808192642811 0.153378577455295 ENSG00000171793 CTPS1
ENST00000463285 0.492988217284453 0.134120503535279 0.110147045976552 ENSG00000171793 CTPS1
ENST00000486889 0.461172501405552 0.113998139574432 0.127328108611978 ENSG00000171793 CTPS1
ENST00000497210 0.384079236865617 0.0754654618521686 0.146858613646483 ENSG00000171793 CTPS1
ENST00000464283 0.0386797038867542 0.00143551837188082 0.207532788599454 ENSG00000171793 CTPS1
ENST00000463423 0.037552270211098 0.00136288358852834 0.207108297717273 ENSG00000171793 CTPS1
ENST00000498694 0.148435481995638 0.0122805558711061 0.167042309760997 ENSG00000171793 CTPS1
ENST00000302946 0.593533877042791 0.210731178190946 0.134125260418339 ENSG00000171790 SLFNL1
ENST00000372613 0.596469490057756 0.213296522542689 0.133749497559219 ENSG00000171790 SLFNL1
ENST00000397197 0.596469490057756 0.213296522542689 0.133749497559219 ENSG00000171790 SLFNL1
ENST00000439569 0.596469490057756 0.213296522542689 0.133749497559219 ENSG00000171790 SLFNL1
ENST00000372611 0.602871477865544 0.21987900163798 0.13139600512241 ENSG00000171790 SLFNL1
ENST00000359345 0.487398752882277 0.13084144393579 0.156613086555868 ENSG00000171790 SLFNL1
ENST00000456518 0.503080351967832 0.140653276311324 0.105585226170725 ENSG00000010803 SCMH1
ENST00000397174 0.506861100055993 0.143116014388648 0.104001677582596 ENSG00000010803 SCMH1
ENST00000402904 0.506861100055993 0.143116014388648 0.104001677582596 ENSG00000010803 SCMH1
ENST00000361191 0.507995519253016 0.14379107063737 0.103807173064576 ENSG00000010803 SCMH1
ENST00000361705 0.507995519253016 0.14379107063737 0.103807173064576 ENSG00000010803 SCMH1
ENST00000397171 0.507995519253016 0.14379107063737 0.103807173064576 ENSG00000010803 SCMH1
ENST00000372597 0.621724751849499 0.236843538720765 0.0736106400145363 ENSG00000010803 SCMH1
ENST00000372596 0.621724751849499 0.236843538720765 0.0736106400145363 ENSG00000010803 SCMH1
ENST00000337495 0.621724751849499 0.236843538720765 0.0736106400145363 ENSG00000010803 SCMH1
ENST00000326197 0.501754488306115 0.139762402870086 0.105382066740121 ENSG00000010803 SCMH1
ENST00000372595 0.500313282895339 0.138709838109615 0.103787482506376 ENSG00000010803 SCMH1
ENST00000472037 0.64822449486389 0.263374006326344 0.085920609851088 ENSG00000010803 SCMH1
ENST00000460215 0.606018160031692 0.222509994456041 0.101542952163165 ENSG00000010803 SCMH1
ENST00000498793 0.644651654181343 0.259725560443529 0.0922610622725169 ENSG00000010803 SCMH1
ENST00000489421 0.805331048556047 0.484771877649065 0.0656455361940202 ENSG00000010803 SCMH1
ENST00000482530 0.446322176458394 0.105497105181577 0.171138170368075 ENSG00000010803 SCMH1
ENST00000488592 0.740583075891999 0.381078233707025 0.0779049924590463 ENSG00000010803 SCMH1
ENST00000425554 0.739936225035637 0.380370729575003 -0.148598201916698 ENSG00000235358 RP11-399E6.1
ENST00000445073 0.765952725197615 0.420373668244961 -0.134394513409235 ENSG00000235358 RP11-399E6.1
ENST00000372583 0.108035748996653 0.00710918138176567 0.188614228992416 ENSG00000127124 HIVEP3
ENST00000372584 0.113131954967682 0.00769867422786695 0.187143371310341 ENSG00000127124 HIVEP3
ENST00000247584 0.230900492393392 0.0270749686916633 0.178785132620529 ENSG00000127124 HIVEP3
ENST00000460604 0.427709399002182 0.0951470254196936 0.152574561258543 ENSG00000127124 HIVEP3
ENST00000429157 0.227501458753927 0.0263618555018654 0.180170599266027 ENSG00000127124 HIVEP3
ENST00000491442 0.212692481550613 0.0232994326362299 0.169252364947081 ENSG00000127124 HIVEP3
ENST00000489103 0.0203152835765854 0.000555622788915024 0.238033815184387 ENSG00000127124 HIVEP3
ENST00000479350 0.645564924780552 0.260591524921666 0.111700635699224 ENSG00000127124 HIVEP3
ENST00000372571 0.789943247027829 0.459223496659232 -0.0484254755005272 ENSG00000198815 FOXJ3
ENST00000372572 0.974488431196394 0.904794716616787 -0.00586652054503942 ENSG00000198815 FOXJ3
ENST00000372573 0.968060228844539 0.880694836257347 -0.00734264217893456 ENSG00000198815 FOXJ3
ENST00000361346 0.968455484323022 0.881802839900164 -0.00729727728328474 ENSG00000198815 FOXJ3
ENST00000361776 0.968455484323022 0.881802839900164 -0.00729727728328474 ENSG00000198815 FOXJ3
ENST00000545068 0.975734707606721 0.909170595128804 -0.00541486384154171 ENSG00000198815 FOXJ3
ENST00000445886 0.780345709042263 0.443812953367909 0.0561014482815841 ENSG00000198815 FOXJ3
ENST00000422278 0.954203057185897 0.838655444615114 0.0250117749030787 ENSG00000198815 FOXJ3
ENST00000454417 0.96413880849112 0.868923152682669 0.0220482996282598 ENSG00000198815 FOXJ3
ENST00000372562 0.732864091719455 0.369946913999813 -0.0680207049385126 ENSG00000127125 PPCS
ENST00000455780 0.693546496003603 0.317932495357825 -0.0749644382913066 ENSG00000127125 PPCS
ENST00000372560 0.981160616744432 0.930631348264842 -0.00969113237573292 ENSG00000127125 PPCS
ENST00000472013 0.693782243259018 0.318133369289207 -0.0749472742176945 ENSG00000127125 PPCS
ENST00000372561 0.693702763611199 0.318075234280699 -0.0749392713805435 ENSG00000127125 PPCS
ENST00000372556 0.693702763611199 0.318075234280699 -0.0749392713805435 ENSG00000127125 PPCS
ENST00000471420 0.647121246469111 0.262306663309807 -0.0831679470509147 ENSG00000127125 PPCS
ENST00000482168 0.631612631617314 0.245941317506274 -0.100313403590988 ENSG00000127125 PPCS
ENST00000469615 0.405303616537455 0.0845782255535407 -0.142386554047853 ENSG00000127125 PPCS
ENST00000428554 0.74962861034328 0.396560995047168 -0.120537802753946 ENSG00000186409 CCDC30
ENST00000477155 0.74962861034328 0.396560995047168 -0.120537802753946 ENSG00000186409 CCDC30
ENST00000507855 0.956472663013628 0.844261242757448 0.0311631981860983 ENSG00000186409 CCDC30
ENST00000509712 0.906540609433367 0.705534897635006 0.0651912511936383 ENSG00000186409 CCDC30
ENST00000471390 0.862632115173378 0.600302060110232 -0.0876852066493773 ENSG00000186409 CCDC30
ENST00000342022 0.814477476925067 0.501506668078907 -0.112774171473606 ENSG00000186409 CCDC30
ENST00000340612 0.809825114016336 0.492622850225977 -0.115308984310492 ENSG00000186409 CCDC30
ENST00000514642 0.664038821281237 0.281440156412342 -0.184764267894709 ENSG00000186409 CCDC30
ENST00000390640 0.789554413138007 0.458464220025923 -0.12470704471653 ENSG00000186409 CCDC30
ENST00000304979 0.928777120694102 0.762925169904492 -0.0213917159464242 ENSG00000171960 PPIH
ENST00000372550 0.901679896284731 0.692798262361596 0.0329968981326516 ENSG00000171960 PPIH
ENST00000440068 0.844979685217941 0.562901179667031 0.0484426978165768 ENSG00000171960 PPIH
ENST00000372549 0.887866206076344 0.658241306131661 0.0428223769019258 ENSG00000171960 PPIH
ENST00000455203 0.828459011794111 0.528043235451932 0.0550436739581089 ENSG00000171960 PPIH
ENST00000436387 0.832008256029246 0.535740118633532 0.0623732453313634 ENSG00000171960 PPIH
ENST00000461351 0.648975379298158 0.264296366513405 -0.0916317735028322 ENSG00000171960 PPIH
ENST00000321358 0.646822720924426 0.2618948105241 -0.0484163535061141 ENSG00000065978 YBX1
ENST00000332220 0.625437469264762 0.240195767611208 -0.0533988256351506 ENSG00000065978 YBX1
ENST00000436427 0.975570150418441 0.908614532338591 0.00513899952647674 ENSG00000065978 YBX1
ENST00000467957 0.90391630071852 0.698348765246673 0.0187098746151865 ENSG00000065978 YBX1
ENST00000397054 0.642544443907695 0.2575281908305 -0.0784709765337138 ENSG00000117385 LEPRE1
ENST00000460031 0.644722982656039 0.259872016946698 -0.0781032026304615 ENSG00000117385 LEPRE1
ENST00000236040 0.643268630381161 0.258372334132011 -0.0783404724354914 ENSG00000117385 LEPRE1
ENST00000495874 0.643268630381161 0.258372334132011 -0.0783404724354914 ENSG00000117385 LEPRE1
ENST00000296388 0.643268630381161 0.258372334132011 -0.0783404724354914 ENSG00000117385 LEPRE1
ENST00000462474 0.836778343851035 0.545609616156622 -0.0492767284818407 ENSG00000117385 LEPRE1
ENST00000472802 0.7712951042333 0.428933165109975 -0.0684365984803559 ENSG00000117385 LEPRE1
ENST00000431412 0.865727535385312 0.607894747088123 -0.0358218832299633 ENSG00000117385 LEPRE1
ENST00000460831 0.862110988039495 0.5993338709232 -0.0450442380145423 ENSG00000117385 LEPRE1
ENST00000481465 0.9646170078406 0.870040201775175 -0.0127789535492444 ENSG00000117385 LEPRE1
ENST00000447502 0.865079513347145 0.606095099147771 -0.0379537240536664 ENSG00000117385 LEPRE1
ENST00000463465 0.719955094551664 0.352115385512994 -0.0644031143145428 ENSG00000117385 LEPRE1
ENST00000372526 0.427847579852826 0.0952319460464215 -0.137335240355061 ENSG00000117385 LEPRE1
ENST00000492956 0.421560635338522 0.0921654155210318 -0.143196026076969 ENSG00000117385 LEPRE1
ENST00000372525 0.646721817945864 0.261805737315977 -0.101450119912371 ENSG00000164008 C1orf50
ENST00000464081 0.838377985071909 0.549008129420281 -0.0491288110441815 ENSG00000164008 C1orf50
ENST00000603943 0.846274600808471 0.565704582925566 -0.0481455263430412 ENSG00000164008 C1orf50
ENST00000536543 0.822426083207706 0.51640942425267 -0.0531935903378817 ENSG00000164008 C1orf50
ENST00000468913 0.518175163050845 0.150479926274317 -0.166076119688198 ENSG00000164008 C1orf50
ENST00000494155 0.71095610617245 0.339388553164774 -0.144823631552968 ENSG00000164008 C1orf50
ENST00000372522 0.923964338718249 0.750566437070195 0.0370977951200942 ENSG00000177868 CCDC23
ENST00000372521 0.822594059480878 0.517076048261171 0.0731091966633504 ENSG00000177868 CCDC23
ENST00000537227 0.88942654168512 0.661081592876501 0.0494761390348255 ENSG00000177868 CCDC23
ENST00000497437 0.701792463802651 0.328170216653 0.113567511507765 ENSG00000177868 CCDC23
ENST00000487556 0.883012473542251 0.646721886369255 -0.0287827065650396 ENSG00000164010 ERMAP
ENST00000372517 0.883012473542251 0.646721886369255 -0.0287827065650396 ENSG00000164010 ERMAP
ENST00000470938 0.950614574141375 0.825798520760788 0.0356588128352849 ENSG00000164010 ERMAP
ENST00000372514 0.803504393263096 0.481402593693388 -0.0485460361437175 ENSG00000164010 ERMAP
ENST00000328249 0.95634878120919 0.843612212126248 -0.0146488030040827 ENSG00000164010 ERMAP
ENST00000414798 0.968128779128504 0.880841434240679 0.0119024367163292 ENSG00000228192 RP11-342M1.3
ENST00000416809 0.994305042706088 0.98069992616859 0.00197352607876696 ENSG00000228192 RP11-342M1.3
ENST00000425076 0.951280182110792 0.828285723472838 -0.0187435818520053 ENSG00000228192 RP11-342M1.3
ENST00000444563 0.951280182110792 0.828285723472838 -0.0187435818520053 ENSG00000228192 RP11-342M1.3
ENST00000372508 0.379258009174149 0.0735613130885797 -0.17710044730672 ENSG00000164011 ZNF691
ENST00000372507 0.379258009174149 0.0735613130885797 -0.17710044730672 ENSG00000164011 ZNF691
ENST00000372506 0.379258009174149 0.0735613130885797 -0.17710044730672 ENSG00000164011 ZNF691
ENST00000397044 0.243305023079235 0.0298292073776126 -0.219096955433164 ENSG00000164011 ZNF691
ENST00000372504 0.379258009174149 0.0735613130885797 -0.17710044730672 ENSG00000164011 ZNF691
ENST00000397034 0.187179798537119 0.0184750653858975 -0.283862712587298 ENSG00000164011 ZNF691
ENST00000372503 0.133454477420611 0.0102052127990611 -0.305539516338019 ENSG00000164011 ZNF691
ENST00000372502 0.931834577308466 0.771401771580884 -0.0395484141032625 ENSG00000164011 ZNF691
ENST00000426263 1.19860112269202e-08 5.83559803488747e-12 0.463903782319095 ENSG00000117394 SLC2A1
ENST00000475162 5.26738471582664e-06 8.09847746187312e-09 0.393297917016819 ENSG00000117394 SLC2A1
ENST00000439722 0.000532801567568644 3.28307783638669e-06 0.42167991960227 ENSG00000117394 SLC2A1
ENST00000415851 1.26964741435327e-06 1.39897088577042e-09 0.560104174112599 ENSG00000117394 SLC2A1
ENST00000372500 9.41193831254919e-06 1.68020081770043e-08 0.582508691099464 ENSG00000117394 SLC2A1
ENST00000460369 0.014051570253478 0.000325739582899333 0.474974901867982 ENSG00000117394 SLC2A1
ENST00000431759 0.535634832588727 0.163445481471498 0.209493045674738 ENSG00000227533 SLC2A1-AS1
ENST00000416689 0.526273539292551 0.156410303605413 0.231535926122575 ENSG00000227533 SLC2A1-AS1
ENST00000431635 0.580559046094325 0.199584373155707 0.0673034418001051 ENSG00000117395 EBNA1BP2
ENST00000236051 0.582881607410084 0.201637283150136 0.0671209763030562 ENSG00000117395 EBNA1BP2
ENST00000463906 0.535110566724092 0.163067603579034 0.0763619211777795 ENSG00000117395 EBNA1BP2
ENST00000491223 0.753823700940941 0.402290420765228 0.0545538944919967 ENSG00000117395 EBNA1BP2
ENST00000472982 0.733392242801102 0.371152267679686 0.0595496918585783 ENSG00000117395 EBNA1BP2
ENST00000483082 0.757723364123055 0.408218405797164 0.0548297897956934 ENSG00000117395 EBNA1BP2
ENST00000461557 0.701569440731853 0.327722666189915 0.066256909384113 ENSG00000117395 EBNA1BP2
ENST00000372492 0.923684017692189 0.74975607261404 0.0341019061576189 ENSG00000243710 WDR65
ENST00000466927 0.616982694630326 0.232648456435194 0.209037187985814 ENSG00000117395 EBNA1BP2
ENST00000372476 0.973925742911975 0.902276698712059 0.0218995648265283 ENSG00000066056 TIE1
ENST00000310955 0.442124263859832 0.102783358110104 0.171766411279644 ENSG00000117399 CDC20
ENST00000372462 0.446728933377568 0.105692459753365 0.170442434598441 ENSG00000117399 CDC20
ENST00000478882 0.914955338903852 0.726282677859079 0.0412542007615612 ENSG00000117399 CDC20
ENST00000482046 0.473718894972806 0.122131034167104 0.187233383265233 ENSG00000117399 CDC20
ENST00000372458 0.846632662844262 0.566716900258502 0.0294883849818477 ENSG00000066322 ELOVL1
ENST00000413844 0.845133302959474 0.563199526397551 0.0297551468866301 ENSG00000066322 ELOVL1
ENST00000468865 0.893060332716754 0.669872405776842 0.0241492090446324 ENSG00000066322 ELOVL1
ENST00000464204 0.822044179840134 0.515507048384777 0.0346254774062995 ENSG00000066322 ELOVL1
ENST00000470968 0.817794076206498 0.50785309004072 0.0352714392993977 ENSG00000066322 ELOVL1
ENST00000487209 0.797484461005373 0.470534564278182 0.0390910846395071 ENSG00000066322 ELOVL1
ENST00000470769 0.792598926725879 0.462990723915792 0.0401333623062607 ENSG00000066322 ELOVL1
ENST00000497569 0.777124114654637 0.438680369610011 0.0415471114187131 ENSG00000066322 ELOVL1
ENST00000482302 0.802868839885524 0.480267582725545 0.0386075453832929 ENSG00000066322 ELOVL1
ENST00000497050 0.841695815783032 0.556176124166761 0.032551741343666 ENSG00000066322 ELOVL1
ENST00000478481 0.945100692783982 0.809174103289242 0.0160203856068515 ENSG00000066322 ELOVL1
ENST00000479439 0.909899209734285 0.714700681310918 0.0225359456066631 ENSG00000066322 ELOVL1
ENST00000465321 0.859958842568189 0.594041466800463 0.0326173974532422 ENSG00000066322 ELOVL1
ENST00000479686 0.864494096902444 0.604603136111682 0.0325959878313405 ENSG00000066322 ELOVL1
ENST00000496932 0.881547064551924 0.64318487044169 0.0280105046581764 ENSG00000066322 ELOVL1
ENST00000290663 0.877100902124567 0.63470415057009 -0.0209446760173202 ENSG00000159479 MED8
ENST00000372457 0.876451364901668 0.633112191361822 -0.0211113863337185 ENSG00000159479 MED8
ENST00000372455 0.958491776063987 0.850467158378838 -0.00875971903241356 ENSG00000159479 MED8
ENST00000436713 0.998675679244609 0.996056247447802 -0.000255973995579474 ENSG00000229431 RP1-92O14.6
ENST00000460803 0.728476282431872 0.363709355117466 -0.0646611520259364 ENSG00000159479 MED8
ENST00000473560 0.953906922419455 0.836635239016652 0.0111028545791504 ENSG00000159479 MED8
ENST00000310739 0.359542962017871 0.0659261906097598 0.166610118231553 ENSG00000198198 SZT2
ENST00000372450 0.359542962017871 0.0659261906097598 0.166610118231553 ENSG00000198198 SZT2
ENST00000357658 0.529951879095954 0.159150784686181 0.111686212593706 ENSG00000198198 SZT2
ENST00000406439 0.755141949653972 0.403964333886494 0.0629448848936138 ENSG00000198198 SZT2
ENST00000562955 0.21710976555324 0.0242290372432935 0.112202219535497 ENSG00000198198 SZT2
ENST00000470139 0.95634878120919 0.843608436292464 -0.0155336259524826 ENSG00000198198 SZT2
ENST00000372442 0.156884939497321 0.0134553207558625 0.140838848550182 ENSG00000198198 SZT2
ENST00000478140 0.960993877119938 0.858734114393821 0.0277366648886248 ENSG00000198198 SZT2
ENST00000470897 0.91529025997041 0.727009795901502 -0.056960516094409 ENSG00000198198 SZT2
ENST00000471177 0.949723219263655 0.82338549202204 -0.0344972681466995 ENSG00000198198 SZT2
ENST00000460536 0.10552653495058 0.00686384423359957 0.17606324423672 ENSG00000198198 SZT2
ENST00000396885 0.510595817369554 0.145450721304255 0.197362980000573 ENSG00000229372 SZT2-AS1
ENST00000583037 0.376598135979832 0.072636878142734 0.11174722519938 ENSG00000178922 HYI
ENST00000483618 0.929834532745912 0.765966588636507 0.0294490207987869 ENSG00000178922 HYI
ENST00000372425 0.376598135979832 0.072636878142734 0.11174722519938 ENSG00000178922 HYI
ENST00000372433 0.238858014567291 0.0287996560634796 0.134105456015047 ENSG00000178922 HYI
ENST00000372434 0.368312131758014 0.0692738256785092 0.113686023411207 ENSG00000178922 HYI
ENST00000470662 0.133307294189565 0.010172925345821 0.158181351846837 ENSG00000178922 HYI
ENST00000487366 0.127669527343705 0.0094920518849922 0.159642861418297 ENSG00000178922 HYI
ENST00000372430 0.206502816593666 0.021986302388098 0.14166766761636 ENSG00000178922 HYI
ENST00000372432 0.369747653165155 0.0697901656172846 0.113441015633012 ENSG00000178922 HYI
ENST00000372427 0.370980627449757 0.070298308633534 0.113817659697315 ENSG00000178922 HYI
ENST00000372426 0.124494924028076 0.00908230746208669 0.161047139619282 ENSG00000178922 HYI
ENST00000486909 0.386926437751142 0.0767539073009441 0.111269516122536 ENSG00000178922 HYI
ENST00000496142 0.990806240611273 0.966068878738057 0.00366179605870848 ENSG00000178922 HYI
ENST00000469587 0.893251873351022 0.670268518284092 -0.0377504332603932 ENSG00000178922 HYI
ENST00000444386 0.944268774067951 0.807276204112417 0.0390028680560557 ENSG00000229348 HYI-AS1
ENST00000496043 0.00244554473600211 2.81579697128409e-05 0.248654108647227 ENSG00000142949 PTPRF
ENST00000481019 0.00554455164818588 8.76826200417733e-05 0.234331271110995 ENSG00000142949 PTPRF
ENST00000359947 0.0157284053690781 0.000381941972789144 0.167116019629592 ENSG00000142949 PTPRF
ENST00000438120 0.0144552942323169 0.000338802710856098 0.174828220843469 ENSG00000142949 PTPRF
ENST00000436724 6.30510893509105e-05 1.97626956955198e-07 0.271780926390709 ENSG00000142949 PTPRF
ENST00000372405 0.000178886476800833 7.76206109031163e-07 0.267322688997293 ENSG00000142949 PTPRF
ENST00000372413 0.0286945089987955 0.000909793016472593 0.158725638183372 ENSG00000142949 PTPRF
ENST00000372414 0.0286945089987955 0.000909793016472593 0.158725638183372 ENSG00000142949 PTPRF
ENST00000437607 0.00121656722060277 1.0398216541403e-05 0.250363519377652 ENSG00000142949 PTPRF
ENST00000467464 0.191599860679248 0.0192203694023818 0.176843176049952 ENSG00000142949 PTPRF
ENST00000412568 0.257413193849254 0.0334554700628677 0.110395928857144 ENSG00000142949 PTPRF
ENST00000429895 0.204562033389614 0.0215718374053228 0.112769395425457 ENSG00000142949 PTPRF
ENST00000414879 0.229403808496961 0.0267760242845268 0.111109407788509 ENSG00000142949 PTPRF
ENST00000422171 0.229403808496961 0.0267760242845268 0.111109407788509 ENSG00000142949 PTPRF
ENST00000496447 0.282659722375567 0.04025595185822 0.0961609978533147 ENSG00000142949 PTPRF
ENST00000372407 0.278814011250501 0.0390851638064764 0.097795752552871 ENSG00000142949 PTPRF
ENST00000463041 0.0698279736535991 0.00351779106221591 0.258996777778387 ENSG00000142949 PTPRF
ENST00000477970 0.480820812684603 0.126616429268697 0.0785888413788599 ENSG00000142949 PTPRF
ENST00000372396 0.159740090429152 0.0138953071187741 -0.131528642752179 ENSG00000066135 KDM4A
ENST00000463151 0.179510670280236 0.0171315201284738 -0.167975482564584 ENSG00000066135 KDM4A
ENST00000485249 0.178074969378174 0.0168675090985921 -0.180843948330596 ENSG00000066135 KDM4A
ENST00000472265 0.180501075582742 0.0172848915818268 -0.297272295995455 ENSG00000066135 KDM4A
ENST00000481296 0.102385278302857 0.00651667161893179 -0.33086296156785 ENSG00000066135 KDM4A
ENST00000398804 0.699002115429648 0.324493409963579 -0.0715588779574776 ENSG00000236200 KDM4A-AS1
ENST00000439057 0.769902174111917 0.426358835849075 -0.058794815517491 ENSG00000236200 KDM4A-AS1
ENST00000434346 0.717653423089794 0.348971997163228 -0.0845089854599585 ENSG00000236200 KDM4A-AS1
ENST00000453015 0.866005043691745 0.608284425709834 -0.0440704035685287 ENSG00000236200 KDM4A-AS1
ENST00000418149 0.940662758000704 0.795692626524242 -0.0206001885454081 ENSG00000236200 KDM4A-AS1
ENST00000532911 0.00560947236965403 8.90601396562213e-05 0.291465100479623 ENSG00000126091 ST3GAL3
ENST00000489897 0.0111636390018633 0.000238451409039586 0.235085745638604 ENSG00000126091 ST3GAL3
ENST00000372374 0.01969111823198 0.000533607782013909 0.21210309011443 ENSG00000126091 ST3GAL3
ENST00000372375 0.01969111823198 0.000533607782013909 0.21210309011443 ENSG00000126091 ST3GAL3
ENST00000545417 0.01969111823198 0.000533607782013909 0.21210309011443 ENSG00000126091 ST3GAL3
ENST00000372377 0.01969111823198 0.000533607782013909 0.21210309011443 ENSG00000126091 ST3GAL3
ENST00000361392 0.01969111823198 0.000533607782013909 0.21210309011443 ENSG00000126091 ST3GAL3
ENST00000361400 0.01969111823198 0.000533607782013909 0.21210309011443 ENSG00000126091 ST3GAL3
ENST00000353126 0.01969111823198 0.000533607782013909 0.21210309011443 ENSG00000126091 ST3GAL3
ENST00000530154 0.00950012417560516 0.000187770978794366 0.245262273211315 ENSG00000126091 ST3GAL3
ENST00000262915 0.01969111823198 0.000533607782013909 0.21210309011443 ENSG00000126091 ST3GAL3
ENST00000330208 0.01969111823198 0.000533607782013909 0.21210309011443 ENSG00000126091 ST3GAL3
ENST00000335430 0.01969111823198 0.000533607782013909 0.21210309011443 ENSG00000126091 ST3GAL3
ENST00000351035 0.01969111823198 0.000533607782013909 0.21210309011443 ENSG00000126091 ST3GAL3
ENST00000479383 0.00800385036666332 0.000143703553027771 0.288401400172768 ENSG00000126091 ST3GAL3
ENST00000347631 0.0110263981924956 0.00023413731288955 0.235416549451033 ENSG00000126091 ST3GAL3
ENST00000484868 0.0321603680094967 0.00108863154748354 0.270811167348568 ENSG00000126091 ST3GAL3
ENST00000461066 0.00823811088042432 0.000149246493080333 0.287672667713352 ENSG00000126091 ST3GAL3
ENST00000437753 0.419969103769731 0.091403183176852 0.217065397160332 ENSG00000229444 RP11-184I16.4
ENST00000533997 0.00944169987367758 0.000185971043422597 0.241546295699883 ENSG00000126091 ST3GAL3
ENST00000469715 0.00944169987367758 0.000185971043422597 0.241546295699883 ENSG00000126091 ST3GAL3
ENST00000490541 0.00944169987367758 0.000185971043422597 0.241546295699883 ENSG00000126091 ST3GAL3
ENST00000528371 0.00944169987367758 0.000185971043422597 0.241546295699883 ENSG00000126091 ST3GAL3
ENST00000530581 0.00944169987367758 0.000185971043422597 0.241546295699883 ENSG00000126091 ST3GAL3
ENST00000531816 0.00944169987367758 0.000185971043422597 0.241546295699883 ENSG00000126091 ST3GAL3
ENST00000531993 0.00944169987367758 0.000185971043422597 0.241546295699883 ENSG00000126091 ST3GAL3
ENST00000533212 0.00944169987367758 0.000185971043422597 0.241546295699883 ENSG00000126091 ST3GAL3
ENST00000533933 0.00944169987367758 0.000185971043422597 0.241546295699883 ENSG00000126091 ST3GAL3
ENST00000372369 0.00944169987367758 0.000185971043422597 0.241546295699883 ENSG00000126091 ST3GAL3
ENST00000372372 0.00944169987367758 0.000185971043422597 0.241546295699883 ENSG00000126091 ST3GAL3
ENST00000372368 0.00944169987367758 0.000185971043422597 0.241546295699883 ENSG00000126091 ST3GAL3
ENST00000372367 0.00944169987367758 0.000185971043422597 0.241546295699883 ENSG00000126091 ST3GAL3
ENST00000372366 0.00944169987367758 0.000185971043422597 0.241546295699883 ENSG00000126091 ST3GAL3
ENST00000372365 0.00944169987367758 0.000185971043422597 0.241546295699883 ENSG00000126091 ST3GAL3
ENST00000361746 0.00944169987367758 0.000185971043422597 0.241546295699883 ENSG00000126091 ST3GAL3
ENST00000332628 0.00944169987367758 0.000185971043422597 0.241546295699883 ENSG00000126091 ST3GAL3
ENST00000531451 0.00933266721115624 0.000180555124777014 0.24181553132698 ENSG00000126091 ST3GAL3
ENST00000372362 0.00933266721115624 0.000180555124777014 0.24181553132698 ENSG00000126091 ST3GAL3
ENST00000361812 0.00933266721115624 0.000180555124777014 0.24181553132698 ENSG00000126091 ST3GAL3
ENST00000461375 0.0442829749681323 0.00174824608415723 0.218370206499998 ENSG00000126091 ST3GAL3
ENST00000490502 0.480346626975596 0.12620510139457 0.128490735950051 ENSG00000126091 ST3GAL3
ENST00000495482 0.864938266438824 0.605674729525412 0.0576618840794839 ENSG00000126091 ST3GAL3
ENST00000372343 0.997913531689599 0.992602850294665 0.000582059295053178 ENSG00000117408 IPO13
ENST00000489061 0.516864044633672 0.149631202774026 -0.17741878717494 ENSG00000117408 IPO13
ENST00000489773 0.980473995404954 0.927517640148237 0.00815368161015129 ENSG00000117408 IPO13
ENST00000492152 0.522003293033056 0.153406323297846 0.151118914971109 ENSG00000117408 IPO13
ENST00000480902 0.926366963394574 0.756243170456528 0.0427323303203948 ENSG00000117408 IPO13
ENST00000372339 0.850400160441089 0.574642699443789 -0.0697216083032614 ENSG00000117408 IPO13
ENST00000486876 0.970852797311089 0.892194067785547 -0.019380287579935 ENSG00000117408 IPO13
ENST00000471934 0.9888503979507 0.95758629668482 -0.00556287489865738 ENSG00000132768 DPH2
ENST00000476260 0.899467976428737 0.686426188377294 -0.0394988714922884 ENSG00000132768 DPH2
ENST00000255108 0.742981286870507 0.385325175014869 -0.0612144003206766 ENSG00000132768 DPH2
ENST00000412950 0.806702749007948 0.487116827555946 -0.0523387184731793 ENSG00000132768 DPH2
ENST00000524776 0.806702749007948 0.487116827555946 -0.0523387184731793 ENSG00000132768 DPH2
ENST00000495421 0.750546718760226 0.397689871953676 -0.0596630258680138 ENSG00000132768 DPH2
ENST00000530988 0.977331494031492 0.915314964924349 -0.0113480742871848 ENSG00000132768 DPH2
ENST00000527567 0.960484171819287 0.856554962642559 -0.0185565176445473 ENSG00000132768 DPH2
ENST00000492306 0.896491104606196 0.678391372276524 -0.0405850819472646 ENSG00000132768 DPH2
ENST00000490861 0.891673281052618 0.666886673964948 -0.0407979990783206 ENSG00000132768 DPH2
ENST00000396758 0.750902988061574 0.398314110158396 -0.0595919201300468 ENSG00000132768 DPH2
ENST00000477294 0.958608386611414 0.851025991654161 -0.0190865025012921 ENSG00000132768 DPH2
ENST00000529729 0.811961254513873 0.496625901519172 -0.0632520443789801 ENSG00000132768 DPH2
ENST00000532140 0.959266266334459 0.853175473112177 -0.0189042840664159 ENSG00000132768 DPH2
ENST00000534786 0.993900501435267 0.979089706879895 0.0027427096247948 ENSG00000132768 DPH2
ENST00000534655 0.986680813862684 0.950868217766033 -0.0077516620726862 ENSG00000132768 DPH2
ENST00000459879 0.680050802423896 0.3003608536625 -0.102700973759751 ENSG00000132768 DPH2
ENST00000527319 0.711161434865606 0.339793987297763 -0.0974309173031392 ENSG00000132768 DPH2
ENST00000472505 0.895703960163447 0.676818066522806 0.0353989137288959 ENSG00000117410 ATP6V0B
ENST00000472174 0.950518893154253 0.825137026134773 0.0173231643001944 ENSG00000117410 ATP6V0B
ENST00000532642 0.950390109867821 0.824815992390832 0.0173467100170556 ENSG00000117410 ATP6V0B
ENST00000236067 0.949791455084656 0.82367117730178 0.0174594406151864 ENSG00000117410 ATP6V0B
ENST00000471859 0.944077154711996 0.806813888406721 0.0192061275916784 ENSG00000117410 ATP6V0B
ENST00000472277 0.909230108944775 0.713078711450705 0.0305324338126461 ENSG00000117410 ATP6V0B
ENST00000461670 0.873329456304074 0.62518677542468 0.0413590948318233 ENSG00000117410 ATP6V0B
ENST00000468183 0.949773404792597 0.823623702084719 0.0174602284067344 ENSG00000117410 ATP6V0B
ENST00000473485 0.949773404792597 0.823623702084719 0.0174602284067344 ENSG00000117410 ATP6V0B
ENST00000496131 0.898145025343839 0.68282036532803 0.0343934506864402 ENSG00000117410 ATP6V0B
ENST00000498208 0.854918409792602 0.584456556847522 0.0466493142689533 ENSG00000117410 ATP6V0B
ENST00000532072 0.84273782172845 0.558693965692536 0.0473422569968555 ENSG00000117410 ATP6V0B
ENST00000498664 0.979547576358706 0.92312937148737 -0.00713678009324176 ENSG00000117410 ATP6V0B
ENST00000498543 0.534587653066681 0.162667837570483 -0.119430045409819 ENSG00000117411 B4GALT2
ENST00000372324 0.467620995129972 0.118106849272441 -0.0715366171147635 ENSG00000117411 B4GALT2
ENST00000497866 0.699859593426691 0.325629539672961 -0.0686162429438683 ENSG00000117411 B4GALT2
ENST00000434555 0.41798763808807 0.0904881203275007 -0.0768079051832763 ENSG00000117411 B4GALT2
ENST00000356836 0.454171560002671 0.110269712518265 -0.0737285912310089 ENSG00000117411 B4GALT2
ENST00000309519 0.571859308521589 0.191870678630171 -0.0606388906079373 ENSG00000117411 B4GALT2
ENST00000485678 0.849573999579554 0.572616141215657 -0.0341543651781183 ENSG00000117411 B4GALT2
ENST00000481924 0.962684572718163 0.863920494965288 0.0129076501958733 ENSG00000117411 B4GALT2
ENST00000486064 0.69937600919375 0.325019431204045 -0.112987554682 ENSG00000159214 CCDC24
ENST00000372307 0.657537893211847 0.273484092864042 -0.122720215631959 ENSG00000196517 SLC6A9
ENST00000372318 0.721362025085925 0.353863271088702 -0.106707454570922 ENSG00000159214 CCDC24
ENST00000460543 0.667186297442461 0.285224635378989 -0.130968564105811 ENSG00000159214 CCDC24
ENST00000463846 0.721447200180759 0.353960514015655 -0.106713284213688 ENSG00000159214 CCDC24
ENST00000490563 0.721447200180759 0.353960514015655 -0.106713284213688 ENSG00000159214 CCDC24
ENST00000490064 0.703206271690938 0.329772657994 -0.1163843997236 ENSG00000159214 CCDC24
ENST00000486504 0.743348444037028 0.38603959340125 -0.102511660885936 ENSG00000159214 CCDC24
ENST00000485811 0.741724131174499 0.383218245257709 -0.105273465295369 ENSG00000159214 CCDC24
ENST00000372306 0.68725872772447 0.309807957415218 -0.115553245710413 ENSG00000196517 SLC6A9
ENST00000466180 0.639580922615422 0.254344899143323 -0.136663391307415 ENSG00000159214 CCDC24
ENST00000479055 0.59227668864751 0.209622693750145 -0.157280285126438 ENSG00000159214 CCDC24
ENST00000372310 0.787321344974785 0.454941609972618 -0.113314211593775 ENSG00000196517 SLC6A9
ENST00000475075 0.788711964285267 0.457266171825269 -0.11259991810206 ENSG00000196517 SLC6A9
ENST00000357730 0.787912786963781 0.455866446000118 -0.116668750511749 ENSG00000196517 SLC6A9
ENST00000360584 0.787912786963781 0.455866446000118 -0.116668750511749 ENSG00000196517 SLC6A9
ENST00000537678 0.924320031843791 0.751319678124577 -0.0467076048700978 ENSG00000196517 SLC6A9
ENST00000492434 0.908382721615283 0.710691640137292 -0.0578632872029428 ENSG00000196517 SLC6A9
ENST00000528803 0.889013090508462 0.660153853033169 -0.072964892111877 ENSG00000196517 SLC6A9
ENST00000489764 0.826366110541296 0.524571118740538 -0.100813459310956 ENSG00000196517 SLC6A9
ENST00000466926 0.850809218715364 0.575471341150388 -0.0886848074030867 ENSG00000196517 SLC6A9
ENST00000434244 0.901262869427838 0.691716735831989 0.0676199453308607 ENSG00000230615 RP5-1198O20.4
ENST00000361745 0.158053111894621 0.0136135603702359 -0.157430764869299 ENSG00000178028 DMAP1
ENST00000446292 0.205980709880555 0.0218662921174598 -0.149581828959267 ENSG00000178028 DMAP1
ENST00000440641 0.297427413255388 0.0449513615215959 -0.141566357094722 ENSG00000178028 DMAP1
ENST00000436069 0.82649353965778 0.524874901276912 0.0688475031797744 ENSG00000178028 DMAP1
ENST00000437511 0.2506174916119 0.0316720690390503 -0.144322369898236 ENSG00000178028 DMAP1
ENST00000475794 0.914135775771654 0.723747135677453 0.0355405840754247 ENSG00000178028 DMAP1
ENST00000471829 0.336093334130216 0.0578887216120932 -0.139821925065711 ENSG00000178028 DMAP1
ENST00000487922 0.414070696261487 0.0884553330215656 -0.127850258062789 ENSG00000178028 DMAP1
ENST00000315913 0.161587158183845 0.0141705347262314 -0.156481892067393 ENSG00000178028 DMAP1
ENST00000372289 0.161587158183845 0.0141705347262314 -0.156481892067393 ENSG00000178028 DMAP1
ENST00000463950 0.82904980806528 0.529557999117982 0.0708892957866597 ENSG00000178028 DMAP1
ENST00000372290 0.205579379264176 0.0217871182170823 -0.17523886646516 ENSG00000178028 DMAP1
ENST00000488433 0.0163489851059605 0.000403435558156054 -0.246667191456152 ENSG00000178028 DMAP1
ENST00000483741 0.334131833891667 0.0571301333064597 -0.203622809714226 ENSG00000178028 DMAP1
ENST00000494092 0.445129141220143 0.104813875020796 -0.204499635373458 ENSG00000178028 DMAP1
ENST00000372257 0.909010092730625 0.712418799256072 0.0226338040113021 ENSG00000117419 ERI3
ENST00000372259 0.712525743344053 0.34191598523234 0.0604464667129879 ENSG00000117419 ERI3
ENST00000456170 0.736052894522409 0.374857294751263 0.0562898235627583 ENSG00000117419 ERI3
ENST00000537474 0.738345782923184 0.377767548968776 0.0544211642781923 ENSG00000117419 ERI3
ENST00000489710 0.960006872447562 0.855299424022114 0.012648006911035 ENSG00000117419 ERI3
ENST00000479101 0.963890609190791 0.867658906491208 0.0114882074432759 ENSG00000117419 ERI3
ENST00000462341 0.965539995056492 0.872980355463814 0.0108057454021685 ENSG00000117419 ERI3
ENST00000452396 0.90391630071852 0.698151264896747 0.0273667459754371 ENSG00000117419 ERI3
ENST00000495828 0.907741213597243 0.70910425309203 -0.0270245373887795 ENSG00000117419 ERI3
ENST00000457571 0.92272294499799 0.746926786226432 -0.0235284241047699 ENSG00000117419 ERI3
ENST00000355387 0.927623994801368 0.759447366185417 -0.0171157878602911 ENSG00000187147 RNF220
ENST00000361799 0.927623994801368 0.759447366185417 -0.0171157878602911 ENSG00000187147 RNF220
ENST00000372247 0.927664494081772 0.759678713738443 -0.0170974713786276 ENSG00000187147 RNF220
ENST00000443020 0.909202813042675 0.713049538203197 -0.022408870556773 ENSG00000187147 RNF220
ENST00000453863 0.774537846200201 0.434484131844475 -0.0692318903598445 ENSG00000187147 RNF220
ENST00000335497 0.863733664620951 0.602632168786859 -0.034340118007435 ENSG00000187147 RNF220
ENST00000440132 0.85831122156436 0.590602312543535 -0.0342321896880839 ENSG00000187147 RNF220
ENST00000474064 0.872847279372366 0.624139172444567 -0.0274174925838419 ENSG00000187147 RNF220
ENST00000471494 0.948138674264818 0.818981940385443 -0.0164392440775055 ENSG00000187147 RNF220
ENST00000488865 0.695956955860325 0.320933795712041 -0.0853324064631467 ENSG00000187147 RNF220
ENST00000497469 0.970314288657106 0.889883918223659 0.0106670195688762 ENSG00000187147 RNF220
ENST00000475378 0.935542020980685 0.78152419554928 -0.017807214302166 ENSG00000187147 RNF220
ENST00000484745 0.946918868471952 0.8146056191339 -0.0138474578451381 ENSG00000187147 RNF220
ENST00000372242 0.928651427440186 0.76247938614472 -0.0172488355112903 ENSG00000126106 TMEM53
ENST00000372243 0.928651427440186 0.76247938614472 -0.0172488355112903 ENSG00000126106 TMEM53
ENST00000372244 0.928651427440186 0.76247938614472 -0.0172488355112903 ENSG00000126106 TMEM53
ENST00000495630 0.8521472661397 0.578238868712393 -0.0317005448873591 ENSG00000126106 TMEM53
ENST00000474394 0.93452922673735 0.778698523646455 -0.0203053536491316 ENSG00000187147 RNF220
ENST00000480686 0.992647657510525 0.974294441605278 0.00220358035775073 ENSG00000187147 RNF220
ENST00000474956 0.861516641679696 0.597274052859912 -0.0445069756491709 ENSG00000187147 RNF220
ENST00000476724 0.970896837725105 0.892586533743571 0.021055331241227 ENSG00000126106 TMEM53
ENST00000468117 0.970540681630205 0.891280607332538 0.0213060918878978 ENSG00000126106 TMEM53
ENST00000372237 0.970540681630205 0.891280607332538 0.0213060918878978 ENSG00000126106 TMEM53
ENST00000372235 0.975041035185572 0.906723618045898 0.0185773674480233 ENSG00000126106 TMEM53
ENST00000420706 0.951672193083006 0.829350919014989 0.0350875887806753 ENSG00000126106 TMEM53
ENST00000424484 0.704676763765761 0.331748648622768 -0.151373452426331 ENSG00000198520 C1orf228
ENST00000455805 0.580916087894018 0.20003769921158 -0.208393735761302 ENSG00000198520 C1orf228
ENST00000458657 0.671298854910081 0.290251104296804 -0.16650791967339 ENSG00000198520 C1orf228
ENST00000418644 0.706166992949667 0.333600960898085 -0.161402799983851 ENSG00000198520 C1orf228
ENST00000441519 0.580916087894018 0.20003769921158 -0.208393735761302 ENSG00000198520 C1orf228
ENST00000357508 0.659057155194745 0.275678172598095 -0.171416613238271 ENSG00000198520 C1orf228
ENST00000535358 0.671298854910081 0.290251104296804 -0.16650791967339 ENSG00000198520 C1orf228
ENST00000445071 0.670230231806858 0.288936066876139 -0.176813313240402 ENSG00000198520 C1orf228
ENST00000453711 0.66426584415645 0.281774677364917 -0.179773618943033 ENSG00000198520 C1orf228
ENST00000421398 0.703574470849422 0.330341961034567 -0.15144949952601 ENSG00000198520 C1orf228
ENST00000444751 0.702746794627122 0.329248759883754 -0.151694340829303 ENSG00000198520 C1orf228
ENST00000452259 0.907280257526432 0.707864983018797 0.0461027434678938 ENSG00000142945 KIF2C
ENST00000372224 0.968771164743878 0.883672432059536 -0.0149266228596417 ENSG00000142945 KIF2C
ENST00000493027 0.900512269966798 0.689643058061178 0.0490632065889052 ENSG00000142945 KIF2C
ENST00000372218 0.968771164743878 0.883672432059536 -0.0149266228596417 ENSG00000142945 KIF2C
ENST00000455186 0.869748636531674 0.616656971487581 0.0631800233856263 ENSG00000142945 KIF2C
ENST00000372222 0.895492564575687 0.675728231942574 -0.0433264329173143 ENSG00000142945 KIF2C
ENST00000480574 0.91521531725038 0.726861323264498 0.056390004408392 ENSG00000142945 KIF2C
ENST00000372217 0.850860374708558 0.575546345430485 -0.0573028393888425 ENSG00000142945 KIF2C
ENST00000440985 0.647971697903834 0.263057414731337 -0.17420433532454 ENSG00000225721 RP11-269F19.2
ENST00000428791 0.53847523406389 0.165486559228006 -0.123729905589668 ENSG00000225721 RP11-269F19.2
ENST00000423289 0.995270511183382 0.983619630664408 -0.00327224078846996 ENSG00000142945 KIF2C
ENST00000472235 0.868413666122943 0.613434210449433 -0.0703544951210883 ENSG00000142945 KIF2C
ENST00000497035 0.769366992021154 0.425483111385024 -0.0371195098054457 ENSG00000142937 RPS8
ENST00000396651 0.74651167053473 0.391662767872192 -0.0396522243135504 ENSG00000142937 RPS8
ENST00000372209 0.745959148492711 0.390325030874574 -0.0397889805154207 ENSG00000142937 RPS8
ENST00000470475 0.937889950964587 0.788447176233417 -0.0139326446467136 ENSG00000142937 RPS8
ENST00000485390 0.745832760986697 0.390050349908512 -0.0398027057869594 ENSG00000142937 RPS8
ENST00000464658 0.693885324926808 0.318271869925452 -0.0427126497812645 ENSG00000142937 RPS8
ENST00000484599 0.70846280647259 0.336545592431481 -0.0413177445950897 ENSG00000142937 RPS8
ENST00000474582 0.374849501140654 0.0718684293930272 -0.0975804760032753 ENSG00000142937 RPS8
ENST00000372201 0.856174435037094 0.586660788319726 0.0427128832824265 ENSG00000173846 PLK3
ENST00000465443 0.859711474814533 0.593406090115331 0.0420164008793241 ENSG00000173846 PLK3
ENST00000476731 0.690173515822172 0.313333137777513 0.105759108367755 ENSG00000173846 PLK3
ENST00000492398 0.738584703722894 0.378257437184161 0.0777542420937992 ENSG00000173846 PLK3
ENST00000461358 0.980590358585914 0.928063262901102 0.00890058741310421 ENSG00000173846 PLK3
ENST00000461769 0.593533877042791 0.210735504933481 0.125602187220088 ENSG00000173846 PLK3
ENST00000493100 0.303234164517708 0.0468117894710839 0.199387725872554 ENSG00000173846 PLK3
ENST00000339355 0.895613418164849 0.676298098195871 0.0604451113763397 ENSG00000188396 TCTEX1D4
ENST00000372200 0.743348444037028 0.38593282763069 0.111904792220716 ENSG00000188396 TCTEX1D4
ENST00000450269 0.605668447466202 0.222220697509381 -0.10754610244516 ENSG00000222009 BTBD19
ENST00000453418 0.605668447466202 0.222220697509381 -0.10754610244516 ENSG00000222009 BTBD19
ENST00000409335 0.629729030115796 0.244168994998802 -0.103829613283103 ENSG00000222009 BTBD19
ENST00000439563 0.513100285735188 0.146933883275095 -0.128030049110408 ENSG00000222009 BTBD19
ENST00000485668 0.601264760336187 0.217410214583449 -0.100606296733429 ENSG00000222009 BTBD19
ENST00000482715 0.61074129712431 0.226937864535623 -0.11018563024132 ENSG00000222009 BTBD19
ENST00000475105 0.716827400875098 0.347745772129992 -0.0964714250272617 ENSG00000222009 BTBD19
ENST00000495433 0.861089262776787 0.59640871767257 -0.0546068001110253 ENSG00000222009 BTBD19
ENST00000489976 0.803352926542164 0.481150401802619 -0.0878976974685131 ENSG00000222009 BTBD19
ENST00000464114 0.825393351652938 0.522674908256136 -0.0805142472360232 ENSG00000222009 BTBD19
ENST00000447098 0.942934214227478 0.802688102996702 0.0429230661903305 ENSG00000117425 PTCH2
ENST00000439363 0.312747280921048 0.0499540820262532 0.125200215793471 ENSG00000070785 EIF2B3
ENST00000360403 0.310768855663892 0.0493065203314235 0.114746552626047 ENSG00000070785 EIF2B3
ENST00000486491 0.809777358341834 0.492429861685347 0.0725484739920902 ENSG00000070785 EIF2B3
ENST00000372183 0.212813439217129 0.0233235894819131 0.142439934460532 ENSG00000070785 EIF2B3
ENST00000480675 0.585439850648558 0.203467538612336 0.104842831764315 ENSG00000070785 EIF2B3
ENST00000477953 0.683553271367864 0.305013935080321 0.0847493376499792 ENSG00000070785 EIF2B3
ENST00000372182 0.7672820410437 0.422597630520971 0.0690649433161598 ENSG00000070785 EIF2B3
ENST00000487532 0.92613621115803 0.755858757755289 -0.0299051735384585 ENSG00000070785 EIF2B3
ENST00000497010 0.985309690787551 0.946040376098551 -0.00672344699707678 ENSG00000070785 EIF2B3
ENST00000372168 0.907128090245082 0.707261975284525 -0.032747479600335 ENSG00000126107 HECTD3
ENST00000372172 0.675773017419807 0.295360284444771 -0.0653450701140357 ENSG00000126107 HECTD3
ENST00000486132 0.93277810187978 0.773962063349961 -0.0271338546964783 ENSG00000126107 HECTD3
ENST00000486296 0.845478521070759 0.564312704079454 -0.0551974157654178 ENSG00000126107 HECTD3
ENST00000466423 0.900178440016588 0.688495223001028 -0.0373848112379429 ENSG00000126107 HECTD3
ENST00000487488 0.968898905530262 0.884856542630544 -0.017325390634764 ENSG00000126107 HECTD3
ENST00000484564 0.799909348479118 0.474244233279818 0.100122733901722 ENSG00000126107 HECTD3
ENST00000246337 0.548490646003825 0.173323642874567 0.0810225217577273 ENSG00000126088 UROD
ENST00000491773 0.617757300493004 0.233299348998485 0.0837895517572833 ENSG00000126088 UROD
ENST00000463092 0.59426180981909 0.211304931718633 0.0866792863360328 ENSG00000126088 UROD
ENST00000461035 0.50575633739004 0.142523280659169 0.111753150009124 ENSG00000126088 UROD
ENST00000491300 0.516951598226747 0.149763241308888 0.0885438054925824 ENSG00000126088 UROD
ENST00000434478 0.574545641169475 0.194407986633735 0.0825799520374591 ENSG00000126088 UROD
ENST00000494399 0.548657830988202 0.17344288981314 0.0810209527980116 ENSG00000126088 UROD
ENST00000460334 0.588142060560469 0.205928843446464 0.0841577750283028 ENSG00000126088 UROD
ENST00000462688 0.512849589030101 0.146714492093666 0.089054381830995 ENSG00000126088 UROD
ENST00000460906 0.580916087894018 0.199964820642638 0.0852649535532018 ENSG00000126088 UROD
ENST00000490385 0.60239287136041 0.219152038103303 0.0818447218601155 ENSG00000126088 UROD
ENST00000469548 0.592608911612698 0.209947809754088 0.0767925044554343 ENSG00000126088 UROD
ENST00000486699 0.588834456296778 0.206463113558082 0.0773507134402144 ENSG00000126088 UROD
ENST00000478467 0.559763352626645 0.182289451908977 0.0814418363002754 ENSG00000126088 UROD
ENST00000428106 0.571475020013298 0.191326273580785 0.079918308114026 ENSG00000126088 UROD
ENST00000496439 0.568169053894666 0.189000198370247 0.0860925675256131 ENSG00000126088 UROD
ENST00000473012 0.548789876724051 0.173559259512532 0.0908913460107826 ENSG00000126088 UROD
ENST00000472254 0.891411407259776 0.666176216714791 0.0389997040891388 ENSG00000126088 UROD
ENST00000466193 0.979812976466154 0.923966700039407 0.00989524619989755 ENSG00000126088 UROD
ENST00000465678 0.946133022524989 0.811876281946662 0.0248226910923741 ENSG00000126088 UROD
ENST00000464588 0.00955425872834154 0.000189738642266872 0.666564179289662 ENSG00000162415 ZSWIM5
ENST00000528332 0.537585824237002 0.164864244573182 -0.139470065699452 ENSG00000132781 MUTYH
ENST00000529984 0.537585824237002 0.164864244573182 -0.139470065699452 ENSG00000132781 MUTYH
ENST00000372110 0.477892069178236 0.124735646807162 -0.154432871371273 ENSG00000132781 MUTYH
ENST00000372115 0.521394750301427 0.152901456178191 -0.143650614593347 ENSG00000132781 MUTYH
ENST00000481571 0.477892069178236 0.124735646807162 -0.154432871371273 ENSG00000132781 MUTYH
ENST00000372098 0.477892069178236 0.124735646807162 -0.154432871371273 ENSG00000132781 MUTYH
ENST00000355498 0.405837302259265 0.0848847879780666 -0.179378446207885 ENSG00000132781 MUTYH
ENST00000475516 0.394139831609495 0.0796897372518913 -0.182487972738935 ENSG00000132781 MUTYH
ENST00000372104 0.4362190965524 0.0994257804910152 -0.172157733141821 ENSG00000132781 MUTYH
ENST00000448481 0.4362190965524 0.0994257804910152 -0.172157733141821 ENSG00000132781 MUTYH
ENST00000456914 0.436972815286339 0.099775722183914 -0.171996295475908 ENSG00000132781 MUTYH
ENST00000354383 0.394139831609495 0.0796897372518913 -0.182487972738935 ENSG00000132781 MUTYH
ENST00000488731 0.435605470196021 0.0990409795772608 -0.172168621089276 ENSG00000132781 MUTYH
ENST00000372100 0.405371231033305 0.0846094786672418 -0.179477906455962 ENSG00000132781 MUTYH
ENST00000450313 0.521073676628927 0.152646835895988 -0.143720921169966 ENSG00000132781 MUTYH
ENST00000531105 0.366984379392121 0.0687733272164265 -0.188060790578515 ENSG00000132781 MUTYH
ENST00000467459 0.706120977696499 0.333533800441565 -0.145443741894127 ENSG00000132781 MUTYH
ENST00000482094 0.733777326594522 0.371750332849435 -0.150175463697721 ENSG00000132781 MUTYH
ENST00000529892 0.862361457763361 0.59978544442646 -0.0846461582832716 ENSG00000132781 MUTYH
ENST00000533178 0.502762452587799 0.140386994128104 -0.176961656340623 ENSG00000132781 MUTYH
ENST00000528013 0.451864305346999 0.108941683314686 -0.167918865701855 ENSG00000132781 MUTYH
ENST00000412971 0.610202939013751 0.22645395937877 -0.130059246188468 ENSG00000132781 MUTYH
ENST00000462388 0.908809918629439 0.711792487960553 -0.059969822388303 ENSG00000132781 MUTYH
ENST00000470256 0.567396121322499 0.188423427355209 -0.149846651788951 ENSG00000132781 MUTYH
ENST00000461495 0.676011787537784 0.295551256417864 -0.11424927555558 ENSG00000132781 MUTYH
ENST00000435155 0.554160817265518 0.177975201615917 -0.154102593988875 ENSG00000132781 MUTYH
ENST00000467940 0.574111601451557 0.193994063236589 -0.142760358013167 ENSG00000132781 MUTYH
ENST00000478796 0.758145972134984 0.409207790947528 -0.128950051767067 ENSG00000132781 MUTYH
ENST00000525160 0.663756298623257 0.281128784361186 -0.119707171711736 ENSG00000132781 MUTYH
ENST00000479746 0.468644588807686 0.118719292887964 -0.183815826603533 ENSG00000132781 MUTYH
ENST00000492494 0.486302777322148 0.130212423348236 -0.178619758462285 ENSG00000132781 MUTYH
ENST00000483642 0.5639581567135 0.185660746368471 -0.149432994061565 ENSG00000132781 MUTYH
ENST00000481139 0.678702639241257 0.298861047711335 -0.119626770160242 ENSG00000132781 MUTYH
ENST00000485484 0.601799787917886 0.218174590633241 -0.151334668192892 ENSG00000132781 MUTYH
ENST00000476789 0.705281174770686 0.332546926412056 -0.113632667395936 ENSG00000132781 MUTYH
ENST00000462387 0.71945236844415 0.351099305819265 -0.110704709842391 ENSG00000132781 MUTYH
ENST00000474703 0.473393474794875 0.121907664929239 -0.195296347726738 ENSG00000132781 MUTYH
ENST00000483127 0.485599592674153 0.129783568266276 -0.200770434513441 ENSG00000132781 MUTYH
ENST00000534453 0.844079428829258 0.561364808850707 -0.0808545033271443 ENSG00000132781 MUTYH
ENST00000372090 0.844899109372539 0.562746468081587 0.0712910595360769 ENSG00000132773 TOE1
ENST00000477731 0.836349585903546 0.545122051685909 0.0846700695381853 ENSG00000132773 TOE1
ENST00000539779 0.764299967466617 0.417743285283096 0.103418110397762 ENSG00000132773 TOE1
ENST00000471337 0.837639185000471 0.547178898914935 0.0827761986487374 ENSG00000132773 TOE1
ENST00000495703 0.776678986820263 0.438058226416533 0.0990923062969378 ENSG00000132773 TOE1
ENST00000460057 0.733333477642834 0.370855683571784 0.14096811105889 ENSG00000132773 TOE1
ENST00000372084 0.715463859592736 0.345903782879932 0.154010750808616 ENSG00000070759 TESK2
ENST00000372086 0.628875351622134 0.243224223117235 0.185583781092648 ENSG00000070759 TESK2
ENST00000341771 0.628875351622134 0.243224223117235 0.185583781092648 ENSG00000070759 TESK2
ENST00000486676 0.623222656425734 0.238336073120312 0.186980485621649 ENSG00000070759 TESK2
ENST00000538496 0.62618656312736 0.240900279586615 0.190294765088507 ENSG00000070759 TESK2
ENST00000451835 0.262178370741235 0.0345607413679221 0.374292124020652 ENSG00000070759 TESK2
ENST00000401061 0.380772888430085 0.0740964453495073 -0.163121198950041 ENSG00000132763 MMACHC
ENST00000477188 0.947933023246401 0.817902115102282 0.0357258833818421 ENSG00000132763 MMACHC
ENST00000262746 0.543348188095005 0.168968416493205 0.0751036781597949 ENSG00000117450 PRDX1
ENST00000319248 0.543711682254369 0.169260962220627 0.0750538975218348 ENSG00000117450 PRDX1
ENST00000372079 0.543295934977704 0.168843153642628 0.075134397956427 ENSG00000117450 PRDX1
ENST00000447184 0.53697744707292 0.16447585950916 0.077303546514646 ENSG00000117450 PRDX1
ENST00000424390 0.538571251773406 0.165543669154967 0.0770859602593827 ENSG00000117450 PRDX1
ENST00000483583 0.546513146299461 0.171535640607031 0.0800412631349368 ENSG00000117450 PRDX1
ENST00000372070 0.254236104486306 0.0326357225304811 -0.111437787257976 ENSG00000117448 AKR1A1
ENST00000434299 0.278385980532113 0.03899900462701 -0.124813664855207 ENSG00000117448 AKR1A1
ENST00000496999 0.354047837180361 0.0639268044738482 -0.124735183949457 ENSG00000117448 AKR1A1
ENST00000476957 0.401026971777077 0.0827744332521296 -0.0957164449098605 ENSG00000117448 AKR1A1
ENST00000481885 0.528663268051638 0.158375446574768 -0.0900505588807143 ENSG00000117448 AKR1A1
ENST00000351829 0.369747653165155 0.0697858798054429 -0.0965839241301732 ENSG00000117448 AKR1A1
ENST00000471651 0.50116097239839 0.139342007749017 -0.0998837124133836 ENSG00000117448 AKR1A1
ENST00000497973 0.153452013484155 0.0129210330892744 -0.151176806002781 ENSG00000117448 AKR1A1
ENST00000473038 0.560229932820544 0.182670745864954 -0.0969612947706637 ENSG00000117448 AKR1A1
ENST00000495913 0.486285787531665 0.130181193444167 -0.112261666714303 ENSG00000117448 AKR1A1
ENST00000487654 0.540024094755281 0.16643766313094 -0.11270821797806 ENSG00000117448 AKR1A1
ENST00000475919 0.442884742828729 0.103210999144668 -0.163572600170012 ENSG00000117448 AKR1A1
ENST00000475985 0.243812055256932 0.0299259383646561 -0.263477676639637 ENSG00000117448 AKR1A1
ENST00000437901 0.879942299852757 0.640247746065832 -0.0282677212875607 ENSG00000132780 NASP
ENST00000437362 0.881855310836838 0.643850955896625 -0.0279597054368675 ENSG00000132780 NASP
ENST00000464190 0.650444934315336 0.265909850760653 0.0842718222618283 ENSG00000132780 NASP
ENST00000528084 0.675419884931984 0.294915076847512 0.0869039217960214 ENSG00000132780 NASP
ENST00000527359 0.979374834019158 0.922601827955103 -0.00598441380947178 ENSG00000132780 NASP
ENST00000525515 0.827560124682401 0.526903600754735 -0.0401730852442636 ENSG00000132780 NASP
ENST00000453748 0.974126860454716 0.903635271628985 -0.00737549583723833 ENSG00000132780 NASP
ENST00000402363 0.986478059207191 0.950271479900282 -0.00357083751138412 ENSG00000132780 NASP
ENST00000537798 0.986486917752317 0.950296772018845 -0.00356931184889547 ENSG00000132780 NASP
ENST00000527470 0.909315557326793 0.713238929142168 0.0246317467924536 ENSG00000132780 NASP
ENST00000529333 0.914472503507013 0.724743380208398 0.0239530636155022 ENSG00000132780 NASP
ENST00000531532 0.657193014632103 0.273043138370447 0.0947643192643472 ENSG00000132780 NASP
ENST00000530840 0.99338692386733 0.976791262717561 -0.00341612279942007 ENSG00000132780 NASP
ENST00000528238 0.966479293146732 0.875770991006255 -0.00915970231670631 ENSG00000132780 NASP
ENST00000534101 0.957244576188159 0.846967873633896 0.0129998824812773 ENSG00000132780 NASP
ENST00000350030 0.978522402564239 0.919414291737344 -0.00570831111049103 ENSG00000132780 NASP
ENST00000470768 0.973600408599961 0.901217594536719 0.00814897432947227 ENSG00000132780 NASP
ENST00000372052 0.986478059207191 0.950261485880995 -0.00357136859250381 ENSG00000132780 NASP
ENST00000351223 0.986478059207191 0.950261485880995 -0.00357136859250381 ENSG00000132780 NASP
ENST00000530073 0.968898905530262 0.8848917263631 0.0087225298138079 ENSG00000132780 NASP
ENST00000481782 0.830029254505824 0.531374884452483 0.0395992300084658 ENSG00000132780 NASP
ENST00000531612 0.67263272542813 0.291389157007971 0.0689211967797258 ENSG00000132780 NASP
ENST00000527932 0.661262947477944 0.278337619378737 0.0884258489646949 ENSG00000132780 NASP
ENST00000534450 0.695464810309143 0.320166277012444 0.0781094619064152 ENSG00000132780 NASP
ENST00000472408 0.916973298637467 0.731180834871298 0.0562403201076311 ENSG00000132780 NASP
ENST00000479235 0.739567775421574 0.379584779477318 -0.0614051515362928 ENSG00000159592 GPBP1L1
ENST00000290795 0.735779400726645 0.374226904279783 -0.0379512838293827 ENSG00000159592 GPBP1L1
ENST00000355105 0.737891985948367 0.377256141028618 -0.037681617847136 ENSG00000159592 GPBP1L1
ENST00000467032 0.992737792829869 0.974662994050774 0.00281490818297894 ENSG00000159592 GPBP1L1
ENST00000487436 0.88114712624939 0.642555604271224 -0.0392091727223881 ENSG00000159592 GPBP1L1
ENST00000468724 0.746420964093909 0.39129481315652 -0.0759763579956088 ENSG00000159592 GPBP1L1
ENST00000498128 0.455111268127397 0.1108240763536 -0.113036799796374 ENSG00000159592 GPBP1L1
ENST00000496278 0.940925435381591 0.796700752359589 0.0260554867719239 ENSG00000159592 GPBP1L1
ENST00000495616 0.599745886318837 0.216120427278922 -0.151316770005743 ENSG00000159592 GPBP1L1
ENST00000488278 0.526302908531868 0.156517517543062 0.07690018660538 ENSG00000159592 GPBP1L1
ENST00000480941 0.541066912634519 0.167088092616018 0.0757885371896856 ENSG00000159592 GPBP1L1
ENST00000480083 0.588030902253767 0.205772045917695 0.0697140711994221 ENSG00000159592 GPBP1L1
ENST00000493083 0.637621469712096 0.25220506315562 0.0665020475728305 ENSG00000159592 GPBP1L1
ENST00000460859 0.664507777270133 0.282041904423064 0.0645520458759274 ENSG00000159592 GPBP1L1
ENST00000372025 0.713448153139273 0.343094977321326 -0.072988026792256 ENSG00000159596 TMEM69
ENST00000496366 0.781006330697444 0.444741661797456 -0.0607508431899943 ENSG00000159596 TMEM69
ENST00000359942 0.696599384236401 0.321424058777713 -0.0636036269919171 ENSG00000197429 IPP
ENST00000430643 0.361043819952447 0.0664758537936788 -0.244801920815631 ENSG00000230896 RP11-767N6.7
ENST00000461718 0.556100738927795 0.179524919920262 -0.16940213139346 ENSG00000197429 IPP
ENST00000495072 0.973370165489281 0.900488996403831 -0.00987514432892055 ENSG00000197429 IPP
ENST00000396478 0.994613045869791 0.981776314609409 0.00167171258893576 ENSG00000197429 IPP
ENST00000470809 0.675644204387179 0.295153937127293 0.0950381832576382 ENSG00000086015 MAST2
ENST00000372009 0.938725999474376 0.79073483336463 0.0119224817375068 ENSG00000086015 MAST2
ENST00000361297 0.940679674203137 0.796028103116459 0.0116045828779531 ENSG00000086015 MAST2
ENST00000372008 0.809722582566925 0.492325203682947 0.0321184010093424 ENSG00000086015 MAST2
ENST00000482881 0.963968464999156 0.868062114561484 0.0101227971828446 ENSG00000086015 MAST2
ENST00000488619 0.904735099794798 0.700751433818428 -0.0505478267579177 ENSG00000086015 MAST2
ENST00000467367 0.915219745560399 0.726912127743175 -0.0336087167195651 ENSG00000086015 MAST2
ENST00000498668 0.824222541353222 0.520413021391173 -0.0901154860360815 ENSG00000086015 MAST2
ENST00000477968 0.817100756107216 0.506201159425157 -0.0679216957102153 ENSG00000086015 MAST2
ENST00000492813 0.858611204617508 0.591491793941824 -0.0693085207038862 ENSG00000086015 MAST2
ENST00000262741 0.046193815933818 0.00186618525598358 -0.290954692797195 ENSG00000117461 PIK3R3
ENST00000372006 0.0461724396929338 0.00186416166546421 -0.290958396976095 ENSG00000117461 PIK3R3
ENST00000340332 0.0476293784152902 0.0019564354541886 -0.289882520253354 ENSG00000117461 PIK3R3
ENST00000354242 0.0476293784152902 0.0019564354541886 -0.289882520253354 ENSG00000117461 PIK3R3
ENST00000420542 0.0476293784152902 0.0019564354541886 -0.289882520253354 ENSG00000117461 PIK3R3
ENST00000488808 0.0170825946649892 0.000432919567550913 -0.453547873672425 ENSG00000117461 PIK3R3
ENST00000540385 0.448743172984588 0.106991387119619 -0.169319498768691 ENSG00000117461 PIK3R3
ENST00000423209 0.375665869876534 0.0722549562287794 -0.187139035394553 ENSG00000117461 PIK3R3
ENST00000493202 0.680993766550565 0.301676992390957 -0.117772018386296 ENSG00000117461 PIK3R3
ENST00000425892 0.757497124700488 0.407615300952432 -0.0940605890437791 ENSG00000117461 PIK3R3
ENST00000396420 0.765728397721955 0.419925984868292 -0.0326157322201737 ENSG00000085998 POMGNT1
ENST00000371984 0.714648021238942 0.344558286628378 -0.0395604412401267 ENSG00000085998 POMGNT1
ENST00000371992 0.765350747414093 0.41934248536096 -0.0326272645396897 ENSG00000085998 POMGNT1
ENST00000475642 0.770645413916213 0.427993720374394 -0.0624180547023423 ENSG00000085998 POMGNT1
ENST00000535522 0.711353855358476 0.340119195057881 -0.0416741708690502 ENSG00000085998 POMGNT1
ENST00000371986 0.714457955711905 0.344356370614673 -0.0395618999637811 ENSG00000085998 POMGNT1
ENST00000480972 0.252772760925828 0.0322780506157688 -0.181693041592212 ENSG00000085998 POMGNT1
ENST00000485714 0.844043412062762 0.561196047677041 -0.035147000345194 ENSG00000085998 POMGNT1
ENST00000463030 0.881387105934422 0.642940180405821 0.0504425842479387 ENSG00000085998 POMGNT1
ENST00000477114 0.938031978209141 0.788758350080868 0.0233603869355868 ENSG00000085998 POMGNT1
ENST00000497439 0.705099760785186 0.332320686985852 -0.0593059485373207 ENSG00000085998 POMGNT1
ENST00000489985 0.552382375643178 0.176191593932047 -0.092864717656628 ENSG00000085998 POMGNT1
ENST00000371980 0.937199082362615 0.786214569081032 0.03810313103519 ENSG00000171357 LURAP1
ENST00000463715 0.528729520039647 0.158435951501438 0.233266851921481 ENSG00000085999 RAD54L
ENST00000442598 0.902847393374527 0.695192590817212 0.0398339932636048 ENSG00000085999 RAD54L
ENST00000493985 0.513090292217659 0.146860181013997 0.24027755148792 ENSG00000085999 RAD54L
ENST00000371975 0.938038268392974 0.788849521372029 0.0272600222342617 ENSG00000085999 RAD54L
ENST00000469835 0.668642253989092 0.287368072160041 0.18002289352352 ENSG00000085999 RAD54L
ENST00000493032 0.424459926012456 0.0935252793742005 0.280160344572899 ENSG00000085999 RAD54L
ENST00000487700 0.357108355884745 0.0650901404111857 0.2922628178542 ENSG00000085999 RAD54L
ENST00000473251 0.812305353903582 0.497405681901767 0.107711471819768 ENSG00000085999 RAD54L
ENST00000496156 0.158389243856796 0.0136682172170421 -0.140521863301276 ENSG00000132128 LRRC41
ENST00000476687 0.982235906633549 0.9342338726187 -0.0129072741083303 ENSG00000085999 RAD54L
ENST00000488942 0.621634299545588 0.236642264730663 -0.145038985216113 ENSG00000085999 RAD54L
ENST00000459678 0.796483311664233 0.469067680905622 -0.0949584628113186 ENSG00000085999 RAD54L
ENST00000343304 0.647121246469111 0.262298096485412 -0.0472042804247906 ENSG00000132128 LRRC41
ENST00000472710 0.526743449312675 0.156886566343372 -0.0643639715644556 ENSG00000132128 LRRC41
ENST00000498402 0.991154451167144 0.96856845912009 0.00204755159921933 ENSG00000132128 LRRC41
ENST00000469150 0.92331615289474 0.74867670903652 0.0254324155377799 ENSG00000132128 LRRC41
ENST00000311672 0.995844081997425 0.985652398879216 0.000837284587700373 ENSG00000173660 UQCRH
ENST00000489056 0.995844081997425 0.985658893360661 0.000836789470206203 ENSG00000173660 UQCRH
ENST00000486951 0.986828634747925 0.95166585128415 -0.00290840812719072 ENSG00000173660 UQCRH
ENST00000496387 0.995844081997425 0.985664165650673 0.000836525549394744 ENSG00000173660 UQCRH
ENST00000460947 0.968128779128504 0.880891305305788 0.00767058800179852 ENSG00000173660 UQCRH
ENST00000474844 0.822449945137578 0.516782117452499 -0.0462055197923352 ENSG00000117481 NSUN4
ENST00000307089 0.769650378726223 0.425902792536042 -0.0510553072603919 ENSG00000117481 NSUN4
ENST00000486270 0.815898717039085 0.504377379148914 -0.0513858537497624 ENSG00000117481 NSUN4
ENST00000536062 0.767225042855815 0.422393820159175 -0.0576260855830864 ENSG00000117481 NSUN4
ENST00000469918 0.854019905115062 0.58229089552297 -0.0471421869168833 ENSG00000117481 NSUN4
ENST00000472157 0.910066829917031 0.715201934225003 0.0544455135081307 ENSG00000117481 NSUN4
ENST00000471871 0.780967061624821 0.444692617520026 -0.0549194542212497 ENSG00000117481 NSUN4
ENST00000537428 0.784550813965062 0.450861232232068 -0.0544580907607794 ENSG00000117481 NSUN4
ENST00000498008 0.807627221291885 0.488429057917462 -0.0504068544325241 ENSG00000117481 NSUN4
ENST00000495427 0.791831750788451 0.461780903176991 -0.0536865801796983 ENSG00000117481 NSUN4
ENST00000475281 0.994516755544625 0.981431861074025 -0.00277833533928836 ENSG00000117481 NSUN4
ENST00000602433 0.755655411880741 0.404987854545831 0.0776531291749888 ENSG00000269956 MKNK1-AS1
ENST00000342571 0.790423047216579 0.460021825053992 -0.0514165353220114 ENSG00000079277 MKNK1
ENST00000371946 0.884706704206827 0.65070201767608 -0.0250807563563275 ENSG00000079277 MKNK1
ENST00000341183 0.886568613353008 0.65499966671625 -0.0247421693916615 ENSG00000079277 MKNK1
ENST00000371944 0.790423047216579 0.460021825053992 -0.0514165353220114 ENSG00000079277 MKNK1
ENST00000371945 0.884706704206827 0.65070201767608 -0.0250807563563275 ENSG00000079277 MKNK1
ENST00000524749 0.840318398331777 0.553325923943511 0.0667319849925274 ENSG00000079277 MKNK1
ENST00000528077 0.824222376031767 0.520335461777558 -0.0367702375260401 ENSG00000079277 MKNK1
ENST00000428112 0.852526100900206 0.578913031911353 -0.032690633001008 ENSG00000079277 MKNK1
ENST00000532897 0.606449118186924 0.222900807215046 0.134653941548029 ENSG00000079277 MKNK1
ENST00000530528 0.740884595128934 0.381690833698071 0.133971859953295 ENSG00000079277 MKNK1
ENST00000531355 0.836530898122652 0.545283100229187 -0.0358419841576475 ENSG00000079277 MKNK1
ENST00000470237 0.892949630620292 0.669695061857648 0.0563317858869688 ENSG00000079277 MKNK1
ENST00000524417 0.950722387893088 0.826078886447254 0.0340526151992017 ENSG00000079277 MKNK1
ENST00000460098 0.908225477895587 0.710188493059213 -0.0544950034205623 ENSG00000079277 MKNK1
ENST00000532783 0.667785692173766 0.286163744431128 -0.0952896597884117 ENSG00000079277 MKNK1
ENST00000496619 0.814510894324554 0.501549475829608 -0.041798375600658 ENSG00000079277 MKNK1
ENST00000528237 0.181858500136944 0.0175103028442639 -0.210963320399961 ENSG00000079277 MKNK1
ENST00000526513 0.561217615151112 0.183499814338817 -0.0846527099347122 ENSG00000079277 MKNK1
ENST00000484301 0.253322482641199 0.0324369620950179 -0.146094729889719 ENSG00000079277 MKNK1
ENST00000545730 0.950064700950569 0.824311755493207 -0.0133959437257801 ENSG00000079277 MKNK1
ENST00000486716 0.342278231388153 0.0599715214565019 -0.135980103372603 ENSG00000079277 MKNK1
ENST00000480531 0.578374728168075 0.198062776867089 -0.144048367527154 ENSG00000079277 MKNK1
ENST00000529170 0.838290492338726 0.548839915224973 -0.0434646520858029 ENSG00000079277 MKNK1
ENST00000531769 0.986193629659891 0.949316978135292 -0.0039823484949669 ENSG00000079277 MKNK1
ENST00000465783 0.390058494414541 0.0780883279272946 -0.136930105985709 ENSG00000079277 MKNK1
ENST00000474868 0.382672173801005 0.0748007891617033 -0.138497145521929 ENSG00000079277 MKNK1
ENST00000532110 0.43211692652993 0.0975302413440987 -0.128690688749406 ENSG00000079277 MKNK1
ENST00000477883 0.624577041913203 0.239451760563157 -0.192479154695616 ENSG00000079277 MKNK1
ENST00000525888 0.975333623651472 0.907642909956606 0.00945298222392464 ENSG00000079277 MKNK1
ENST00000468852 0.0900422020661853 0.00525832616294263 0.390837313706702 ENSG00000079277 MKNK1
ENST00000319928 0.919616083307499 0.738125795123682 0.0310190869442412 ENSG00000142961 MOB3C
ENST00000271139 0.997786149214787 0.991928925107487 0.000921936605448262 ENSG00000142961 MOB3C
ENST00000371940 0.942452145262473 0.801380546845845 0.0231476318552294 ENSG00000142961 MOB3C
ENST00000477318 0.979646260591212 0.92337849171354 -0.0110936074574381 ENSG00000142961 MOB3C
ENST00000576409 0.199561758846777 0.0206729447900381 -0.140042705065387 ENSG00000123472 ATPAF1
ENST00000371937 0.209568625502281 0.0226655390766161 -0.138265985684483 ENSG00000123472 ATPAF1
ENST00000574428 0.209568625502281 0.0226655390766161 -0.138265985684483 ENSG00000123472 ATPAF1
ENST00000492233 0.599072346091276 0.215446013750392 -0.0980538288076571 ENSG00000123472 ATPAF1
ENST00000526821 0.708994399652681 0.337088718423983 -0.0645529196052241 ENSG00000123472 ATPAF1
ENST00000542495 0.82904980806528 0.529525949394064 -0.0432178828400538 ENSG00000123472 ATPAF1
ENST00000529214 0.82904980806528 0.529525949394064 -0.0432178828400538 ENSG00000123472 ATPAF1
ENST00000329231 0.435605470196021 0.0990398504203969 -0.103633712814048 ENSG00000123472 ATPAF1
ENST00000534216 0.960085119659184 0.855748201428893 0.0145497177424973 ENSG00000123472 ATPAF1
ENST00000532925 0.934174015950895 0.777677573400363 0.0210182468567466 ENSG00000123472 ATPAF1
ENST00000474020 0.97208913407499 0.896516088967818 -0.0129492819534515 ENSG00000123472 ATPAF1
ENST00000487193 0.589738742101086 0.207216239970935 -0.117970849769556 ENSG00000123472 ATPAF1
ENST00000544071 0.371397318510657 0.0704302351627391 -0.0906590108608029 ENSG00000159658 EFCAB14
ENST00000525633 0.121362950750622 0.00871223978244652 -0.239383573652659 ENSG00000123472 ATPAF1
ENST00000460928 0.869697840173182 0.616354469331703 -0.0726319903944022 ENSG00000123472 ATPAF1
ENST00000442839 0.757494751408225 0.407594613365044 -0.0525629587626532 ENSG00000228237 EFCAB14-AS1
ENST00000418985 0.752579880342748 0.400784048261682 -0.0532071716677374 ENSG00000228237 EFCAB14-AS1
ENST00000371933 0.519051505463197 0.151313908757469 -0.0760288099553066 ENSG00000159658 EFCAB14
ENST00000479745 0.884295907432994 0.649701097187488 -0.0305910504580495 ENSG00000159658 EFCAB14
ENST00000487741 0.946804764253832 0.814167182032802 -0.0158636097169855 ENSG00000159658 EFCAB14
ENST00000481623 0.993480183477502 0.977057329109204 0.0021807136226954 ENSG00000159658 EFCAB14
ENST00000459797 0.936070003796882 0.782582025881935 0.0322629871740754 ENSG00000159658 EFCAB14
ENST00000484461 0.997913531689599 0.993077329377512 -0.000617321942931462 ENSG00000159658 EFCAB14
ENST00000444042 0.77814509121824 0.440812198539467 0.129775956793456 ENSG00000225506 CYP4A22-AS1
ENST00000337817 0.846410954943089 0.566076877617208 0.0469083158638851 ENSG00000123473 STIL
ENST00000360380 0.846410954943089 0.566076877617208 0.0469083158638851 ENSG00000123473 STIL
ENST00000371877 0.846410954943089 0.566053174829859 0.0469136243523249 ENSG00000123473 STIL
ENST00000243182 0.833816796228518 0.539311920372482 0.0517643763107239 ENSG00000123473 STIL
ENST00000396221 0.833816796228518 0.539311920372482 0.0517643763107239 ENSG00000123473 STIL
ENST00000447475 0.905891891837758 0.70362392073639 0.0340834745553637 ENSG00000123473 STIL
ENST00000418131 0.995329196856557 0.984121960167207 0.00234275587910415 ENSG00000123473 STIL
ENST00000436811 0.979374834019158 0.922605666003172 -0.0131448502466442 ENSG00000123473 STIL
ENST00000371873 0.667983913080827 0.286470788689179 -0.0444528975764843 ENSG00000162368 CMPK1
ENST00000371871 0.875848851919656 0.631628601901145 -0.0209260536367281 ENSG00000162368 CMPK1
ENST00000471289 0.841805531915901 0.556517787856514 0.0546497459152175 ENSG00000162368 CMPK1
ENST00000450808 0.9342338808564 0.777845962026388 -0.0123060219876411 ENSG00000162368 CMPK1
ENST00000371870 0.997237233296213 0.989829492801183 -0.00061900927042486 ENSG00000162368 CMPK1
ENST00000420876 0.45259636396564 0.1093519490822 0.268015908722363 ENSG00000225762 RP11-511I2.2
ENST00000606738 0.618719965221511 0.234198998153427 0.176961131838447 ENSG00000269113 TRABD2B
ENST00000435576 0.623380029967016 0.23845783695958 0.170314357181629 ENSG00000269113 TRABD2B
ENST00000371847 0.443437997396698 0.103796496952032 0.175180704672976 ENSG00000132122 SPATA6
ENST00000371843 0.384712698690761 0.0758187153268583 0.197280106967813 ENSG00000132122 SPATA6
ENST00000603831 0.323624203310017 0.0537449241554211 0.238526524128366 ENSG00000132122 SPATA6
ENST00000396199 0.353558744127853 0.063636044042384 0.20867914913564 ENSG00000132122 SPATA6
ENST00000371841 0.345693151864791 0.0610205796191416 0.240530892739006 ENSG00000132122 SPATA6
ENST00000490850 0.271518181415352 0.0371778159267068 0.26559753854087 ENSG00000132122 SPATA6
ENST00000463938 0.639416979811242 0.254203188456325 0.148611514185574 ENSG00000132122 SPATA6
ENST00000487543 0.659536102865522 0.276137261283072 0.141995969716339 ENSG00000132122 SPATA6
ENST00000465990 0.915520096592469 0.727567711184824 0.0530795410805681 ENSG00000132122 SPATA6
ENST00000471975 0.93370862151402 0.77660610335882 0.0415126115849559 ENSG00000132122 SPATA6
ENST00000396153 0.0815743167705994 0.00449068094457837 0.175568883570493 ENSG00000185104 FAF1
ENST00000371778 0.0662625275694041 0.00324874574630262 0.182005298220699 ENSG00000185104 FAF1
ENST00000545823 0.21271831218302 0.0233040791976033 0.143219677727121 ENSG00000185104 FAF1
ENST00000494400 0.136411856898491 0.0106368041138272 0.153945056285087 ENSG00000185104 FAF1
ENST00000424664 0.574029375905146 0.193936860427522 0.207478220497023 ENSG00000225767 RP5-850O15.3
ENST00000472808 0.698695338524633 0.323945177625075 0.0867928534674388 ENSG00000185104 FAF1
ENST00000487898 0.104510863280531 0.00675314696320493 0.213225350139704 ENSG00000185104 FAF1
ENST00000262662 0.00837701178927516 0.000152656003512382 -0.475528704883319 ENSG00000123080 CDKN2C
ENST00000396148 0.00619013559432466 0.000101992496787976 -0.490489889489242 ENSG00000123080 CDKN2C
ENST00000371761 0.126563800966951 0.00935323515666075 -0.372383238528271 ENSG00000123080 CDKN2C
ENST00000242719 0.809360122783329 0.491710850548847 -0.0253545535165885 ENSG00000123091 RNF11
ENST00000494873 0.68725872772447 0.309804460303776 -0.0418547740667866 ENSG00000123091 RNF11
ENST00000486691 0.586711048898248 0.204776313304123 -0.0656733217771379 ENSG00000123091 RNF11
ENST00000371730 0.897141840622929 0.680249227708205 0.0255783461131681 ENSG00000085832 EPS15
ENST00000371733 0.897141840622929 0.680249227708205 0.0255783461131681 ENSG00000085832 EPS15
ENST00000396122 0.777774607169972 0.439722347346319 -0.0537053336301661 ENSG00000085832 EPS15
ENST00000486505 0.702255471734922 0.328819669097811 -0.137492644625016 ENSG00000085832 EPS15
ENST00000478657 0.952332999325806 0.831488591570229 0.0350181053825738 ENSG00000085832 EPS15
ENST00000493793 0.984028346048903 0.941456459884157 -0.00703472095460703 ENSG00000085832 EPS15
ENST00000371727 0.833322457749058 0.538264974430758 0.0498051870391719 ENSG00000085832 EPS15
ENST00000464478 0.847493634659711 0.568405432498612 -0.0613557936842879 ENSG00000085832 EPS15
ENST00000471391 0.784870554121602 0.451140686808129 0.0636856032157049 ENSG00000085832 EPS15
ENST00000465467 0.771884681370992 0.429987402516792 0.0674320221944598 ENSG00000085832 EPS15
ENST00000371714 0.928896160134795 0.763407498517065 -0.0112395912373611 ENSG00000117859 OSBPL9
ENST00000337809 0.943390574166819 0.804223743776706 -0.00917803949641462 ENSG00000117859 OSBPL9
ENST00000371710 0.943390574166819 0.804223743776706 -0.00917803949641462 ENSG00000117859 OSBPL9
ENST00000447887 0.929225033732247 0.764189884670239 -0.0112346977376098 ENSG00000117859 OSBPL9
ENST00000495776 0.929225033732247 0.764189884670239 -0.0112346977376098 ENSG00000117859 OSBPL9
ENST00000435686 0.931030670369125 0.769437144558568 -0.0109813066507083 ENSG00000117859 OSBPL9
ENST00000435274 0.938031978209141 0.788764999230994 -0.0101711206828427 ENSG00000117859 OSBPL9
ENST00000428468 0.929225033732247 0.764189884670239 -0.0112346977376098 ENSG00000117859 OSBPL9
ENST00000453295 0.929225033732247 0.764189884670239 -0.0112346977376098 ENSG00000117859 OSBPL9
ENST00000489990 0.942357176327545 0.801105894298625 0.0118922240635708 ENSG00000117859 OSBPL9
ENST00000530544 0.87354667722099 0.625899812731494 -0.0193430831950056 ENSG00000117859 OSBPL9
ENST00000484890 0.922930240774584 0.747608654340889 -0.0211546207142998 ENSG00000117859 OSBPL9
ENST00000534040 0.584535099917775 0.202738691157473 -0.0762849183339064 ENSG00000117859 OSBPL9
ENST00000532975 0.506861100055993 0.143108910170642 -0.084174001027665 ENSG00000117859 OSBPL9
ENST00000527631 0.55076115076397 0.174850694841429 -0.0811308236482071 ENSG00000117859 OSBPL9
ENST00000531828 0.668493874799756 0.287014756558271 -0.0451435207390679 ENSG00000117859 OSBPL9
ENST00000361556 0.60239287136041 0.21924360391682 -0.0512953080260478 ENSG00000117859 OSBPL9
ENST00000473207 0.540830471787133 0.166956197654346 -0.0822481351758556 ENSG00000117859 OSBPL9
ENST00000533884 0.576527268941711 0.196356594676761 -0.077374741383613 ENSG00000117859 OSBPL9
ENST00000481937 0.87354667722099 0.625909172601275 -0.0332071892077596 ENSG00000117859 OSBPL9
ENST00000526917 0.492519161547757 0.13391065679243 -0.0862632949247579 ENSG00000117859 OSBPL9
ENST00000462759 0.60239287136041 0.21924360391682 -0.0512953080260478 ENSG00000117859 OSBPL9
ENST00000486942 0.613715890873933 0.229450849963211 -0.050326521185539 ENSG00000117859 OSBPL9
ENST00000467064 0.783465998390849 0.448766447241571 0.0888166286118723 ENSG00000117859 OSBPL9
ENST00000524620 0.50366159027405 0.141002037659308 -0.106275849161472 ENSG00000117859 OSBPL9
ENST00000528603 0.424619525126244 0.093705584447371 -0.10706607098091 ENSG00000117859 OSBPL9
ENST00000475697 0.602487590895646 0.219509785946221 -0.0604309246446766 ENSG00000117859 OSBPL9
ENST00000531061 0.837398888406115 0.546649988856082 -0.0494622206323781 ENSG00000117859 OSBPL9
ENST00000531819 0.773134558281995 0.432244001467656 -0.0387331271433415 ENSG00000117859 OSBPL9
ENST00000533825 0.952061789410848 0.830321910655966 -0.0157682254487912 ENSG00000117859 OSBPL9
ENST00000440943 0.953300036805098 0.834604356409167 0.00966994623599061 ENSG00000078618 NRD1
ENST00000352171 0.984389924884406 0.942610184545205 0.00279004841250462 ENSG00000078618 NRD1
ENST00000354831 0.984389924884406 0.942610184545205 0.00279004841250462 ENSG00000078618 NRD1
ENST00000485608 0.979175232842044 0.921634743505573 0.00411747338709025 ENSG00000078618 NRD1
ENST00000539524 0.960532879308144 0.856847600732961 0.00700052010672375 ENSG00000078618 NRD1
ENST00000464385 0.993788572618493 0.977837251504167 -0.00316708893254824 ENSG00000078618 NRD1
ENST00000588291 0.792341505352026 0.462598642163025 0.0548238006044089 ENSG00000266993 RP4-657D16.3
ENST00000586761 0.902533431897931 0.694636600025854 0.0286998421060768 ENSG00000266993 RP4-657D16.3
ENST00000475310 0.476946399102983 0.124108178140422 0.136096301342506 ENSG00000078618 NRD1
ENST00000497358 0.856478529043433 0.587258129514152 0.0391444146305973 ENSG00000078618 NRD1
ENST00000544028 0.968210350218442 0.881225826166709 0.00549142222477782 ENSG00000078618 NRD1
ENST00000591675 0.791414617180571 0.461218839223969 0.0659943972362327 ENSG00000266993 RP4-657D16.3
ENST00000483007 0.887300111233431 0.657138510060443 -0.0270302248287885 ENSG00000078618 NRD1
ENST00000473805 0.988313285454829 0.955384313092865 0.00339890539313079 ENSG00000078618 NRD1
ENST00000475715 0.586894173571559 0.204950513707449 0.0744404264621342 ENSG00000078618 NRD1
ENST00000491410 0.998675679244609 0.995576932906834 0.000251995945426581 ENSG00000078618 NRD1
ENST00000468722 0.944067010212894 0.806740841654913 -0.013991692284178 ENSG00000078618 NRD1
ENST00000371655 0.0169784629866066 0.000427380144535808 0.310967427347372 ENSG00000169213 RAB3B
ENST00000469458 0.989447533206382 0.95948732389426 0.00288873782119683 ENSG00000117862 TXNDC12
ENST00000371626 0.997322560656486 0.990362812357905 -0.000584676487230314 ENSG00000117862 TXNDC12
ENST00000472624 0.87530570520481 0.630217011437 0.0253570952551877 ENSG00000117862 TXNDC12
ENST00000471493 0.8802548221853 0.640985841641265 -0.0394231899242086 ENSG00000117862 TXNDC12
ENST00000371614 0.784996494235708 0.451345325756843 0.0731755990817803 ENSG00000198841 KTI12
ENST00000425802 0.5839319330564 0.202324995638974 -0.120923381327732 ENSG00000223390 RP11-91A18.4
ENST00000610127 0.782485460069998 0.447254853871144 -0.0549940623948479 ENSG00000117862 TXNDC12
ENST00000313334 0.078748349361237 0.00424497828587459 -0.157317527704518 ENSG00000134717 BTF3L4
ENST00000477828 0.0634041737606671 0.00303332715979924 -0.184718451377354 ENSG00000134717 BTF3L4
ENST00000489308 0.119776208850719 0.00850465239377128 -0.156222504360449 ENSG00000134717 BTF3L4
ENST00000526132 0.0857827724506751 0.00486283126608621 -0.169856999024121 ENSG00000134717 BTF3L4
ENST00000472944 0.0743711767375436 0.00386545898311298 -0.157273240154292 ENSG00000134717 BTF3L4
ENST00000524414 0.347406421546372 0.061643153612139 -0.145243145941879 ENSG00000134717 BTF3L4
ENST00000484036 0.0462036655453964 0.00187086518182591 -0.191437530613586 ENSG00000134717 BTF3L4
ENST00000533836 0.042201373768777 0.00163182249883625 -0.190842916927522 ENSG00000134717 BTF3L4
ENST00000361625 0.396652310809631 0.0807726720969627 0.115622711277518 ENSG00000157077 ZFYVE9
ENST00000357206 0.0655500274641187 0.00317991847457137 0.148183468151047 ENSG00000157077 ZFYVE9
ENST00000287727 0.0643772995445064 0.0031035274706743 0.148670260145039 ENSG00000157077 ZFYVE9
ENST00000371591 0.230450530850636 0.0270005546160852 0.11926597304579 ENSG00000157077 ZFYVE9
ENST00000469134 0.253146729700148 0.0323816064493518 0.220723295580922 ENSG00000157077 ZFYVE9
ENST00000470844 0.980590358585914 0.928016337847333 0.00682307416540159 ENSG00000154222 CC2D1B
ENST00000371586 0.991679856005359 0.971813906748195 -0.0019778076002376 ENSG00000154222 CC2D1B
ENST00000284376 0.976149023700667 0.910448185612097 -0.00632840496991621 ENSG00000154222 CC2D1B
ENST00000491136 0.974115497351986 0.903336217460552 -0.00684486706853593 ENSG00000154222 CC2D1B
ENST00000438021 0.626658221402722 0.24128116521773 -0.0736307633128965 ENSG00000154222 CC2D1B
ENST00000460261 0.979658952869877 0.923484186504231 0.00592006974863845 ENSG00000154222 CC2D1B
ENST00000606527 0.880096820872341 0.640563145021166 -0.0562347039491979 ENSG00000272100 RP11-155O18.6
ENST00000450942 0.912438346085191 0.719907742360954 -0.0242664283019812 ENSG00000154222 CC2D1B
ENST00000460370 0.946720212452651 0.813738671613157 -0.0232335074982086 ENSG00000154222 CC2D1B
ENST00000438831 0.984063188287273 0.941576715196342 0.00457880375116483 ENSG00000154222 CC2D1B
ENST00000492426 0.858607787687193 0.591465807979367 -0.0727035671083426 ENSG00000154222 CC2D1B
ENST00000485966 0.895092917712323 0.674880564017102 -0.0469966464169234 ENSG00000154222 CC2D1B
ENST00000494789 0.793009134604952 0.463457365004826 -0.111129025609726 ENSG00000154222 CC2D1B
ENST00000371568 0.872352764738011 0.622434745110464 -0.0651062604085486 ENSG00000085840 ORC1
ENST00000371566 0.872352764738011 0.622434745110464 -0.0651062604085486 ENSG00000085840 ORC1
ENST00000257181 0.921171702134047 0.742218111268166 -0.0180727830932577 ENSG00000134748 PRPF38A
ENST00000487160 0.677722432840618 0.297685986755427 -0.0853884403061266 ENSG00000134748 PRPF38A
ENST00000474048 0.890340559317581 0.66341874040255 -0.0294584736152308 ENSG00000134748 PRPF38A
ENST00000528457 0.97746736677427 0.915684248993962 0.00576149597768625 ENSG00000134744 ZCCHC11
ENST00000527941 0.931365193038324 0.770206994613636 0.0160404273213766 ENSG00000134744 ZCCHC11
ENST00000257177 0.81307599697815 0.498929683526861 -0.0313332855316656 ENSG00000134744 ZCCHC11
ENST00000371544 0.81306665432552 0.498917005737735 -0.0313264126335319 ENSG00000134744 ZCCHC11
ENST00000466440 0.573117577658 0.192821082779167 -0.139640866951088 ENSG00000134744 ZCCHC11
ENST00000494469 0.525630824347283 0.155864187042838 -0.158333745292615 ENSG00000134744 ZCCHC11
ENST00000471623 0.55050406037222 0.174656611731503 -0.175212741275917 ENSG00000134744 ZCCHC11
ENST00000531722 0.591922099532132 0.209274734519189 -0.0972465882947237 ENSG00000134744 ZCCHC11
ENST00000474453 0.516046461149828 0.148868951175893 -0.112298063517112 ENSG00000134744 ZCCHC11
ENST00000470212 0.989041584490833 0.958414748927168 0.00650542323129065 ENSG00000134744 ZCCHC11
ENST00000469810 0.584412627608441 0.202612022905725 -0.0914766672003117 ENSG00000134744 ZCCHC11
ENST00000528642 0.982962797618493 0.937784536023117 -0.00398511744973117 ENSG00000134744 ZCCHC11
ENST00000497120 0.835591194341365 0.543292271437772 -0.0638796562397945 ENSG00000134744 ZCCHC11
ENST00000484723 0.982182905274805 0.9337727655137 -0.00426558165966022 ENSG00000134744 ZCCHC11
ENST00000481528 0.902716421790711 0.694966051048908 -0.0652074108345105 ENSG00000134744 ZCCHC11
ENST00000371541 0.915111699386182 0.726629563571 -0.0196277379921298 ENSG00000134744 ZCCHC11
ENST00000481133 0.872716396236317 0.623839683073606 -0.0604040141868405 ENSG00000134744 ZCCHC11
ENST00000473856 0.941491009161249 0.798411717809578 0.0144250324190663 ENSG00000134744 ZCCHC11
ENST00000355809 0.832979386545639 0.537199173906629 0.0457069131749392 ENSG00000134744 ZCCHC11
ENST00000470626 0.650446324003037 0.265918506302107 0.101669648549489 ENSG00000134744 ZCCHC11
ENST00000524582 0.70426096666483 0.331253800139502 0.0887265738441161 ENSG00000134744 ZCCHC11
ENST00000361314 0.920479494028633 0.740126052956476 0.0365113347832442 ENSG00000116157 GPX7
ENST00000459779 0.988009272692028 0.954767602607605 0.00700237480055485 ENSG00000116157 GPX7
ENST00000371538 0.764531094806848 0.418097075241706 0.0661491105494345 ENSG00000162377 COA7
ENST00000486918 0.821559616357002 0.514219479542245 0.0558020927988769 ENSG00000162377 COA7
ENST00000443756 0.690860230859279 0.314012479180935 0.0665547874231494 ENSG00000162378 ZYG11B
ENST00000545132 0.698285485072369 0.323532638032511 0.0674064722939415 ENSG00000162378 ZYG11B
ENST00000294353 0.973095233880319 0.899357012247127 -0.00612351259248607 ENSG00000162378 ZYG11B
ENST00000371522 0.373727264087888 0.0713059475301674 -0.120361760221284 ENSG00000121310 ECHDC2
ENST00000460612 0.370120592934128 0.0699111406546685 -0.120783774644407 ENSG00000121310 ECHDC2
ENST00000539680 0.450353985977141 0.107942628234077 -0.250290086484161 ENSG00000121310 ECHDC2
ENST00000479183 0.652133866179498 0.267459558120338 -0.152930296837696 ENSG00000121310 ECHDC2
ENST00000543419 0.994549546419313 0.981526745183688 -0.00208861430836618 ENSG00000121310 ECHDC2
ENST00000463923 0.994632263875692 0.981830593629088 -0.00205545838361361 ENSG00000121310 ECHDC2
ENST00000371520 0.364945527177865 0.067920729002481 -0.12154952404758 ENSG00000121310 ECHDC2
ENST00000358358 0.368876073899842 0.0694757833782391 -0.120817704018924 ENSG00000121310 ECHDC2
ENST00000498544 0.733507030009552 0.371320014190876 -0.117141106657985 ENSG00000121310 ECHDC2
ENST00000476477 0.375452966675303 0.0721857459947817 -0.119205350053476 ENSG00000121310 ECHDC2
ENST00000536120 0.375452966675303 0.0721857459947817 -0.119205350053476 ENSG00000121310 ECHDC2
ENST00000479593 0.791926495179397 0.462011871375613 -0.0544735770289674 ENSG00000121310 ECHDC2
ENST00000467988 0.391907489130879 0.0788903164326068 -0.117030019118837 ENSG00000121310 ECHDC2
ENST00000487866 0.991287325536797 0.969376919846405 -0.00320224239939712 ENSG00000121310 ECHDC2
ENST00000486170 0.950518706076944 0.825065662760259 0.023273166603192 ENSG00000121310 ECHDC2
ENST00000487851 0.827180813717654 0.526405751403362 -0.0480592209652233 ENSG00000121310 ECHDC2
ENST00000541281 0.430745587975352 0.0968511892224595 -0.122986101367198 ENSG00000121310 ECHDC2
ENST00000488268 0.312592548507855 0.0498946568777817 -0.151295224299615 ENSG00000121310 ECHDC2
ENST00000544365 0.341205943844656 0.0596572237802217 -0.143819420497704 ENSG00000121310 ECHDC2
ENST00000495920 0.331338962665038 0.0562321063351838 -0.146301936983432 ENSG00000121310 ECHDC2
ENST00000492992 0.958262269839949 0.84989802098134 0.029584814511703 ENSG00000121310 ECHDC2
ENST00000480312 0.187132466298454 0.0184600369441574 -0.188293868285544 ENSG00000121310 ECHDC2
ENST00000544531 0.199334815476666 0.0206053589067667 -0.181998288375364 ENSG00000121310 ECHDC2
ENST00000493896 0.745005106331797 0.388473845468872 -0.110755318913988 ENSG00000121310 ECHDC2
ENST00000487040 0.661609958209261 0.278805972238669 -0.171784210004035 ENSG00000121310 ECHDC2
ENST00000542552 0.231767202356325 0.0272637019931779 -0.196442783687734 ENSG00000121310 ECHDC2
ENST00000474789 0.251512312869351 0.0318565009142339 -0.194991693471848 ENSG00000121310 ECHDC2
ENST00000371514 0.00846498158238203 0.000155742646410001 -0.166208106833785 ENSG00000116171 SCP2
ENST00000478631 0.00956406757742901 0.000190178512237922 -0.164130856857392 ENSG00000116171 SCP2
ENST00000528311 0.0661822406258498 0.00323561196175482 -0.132486402537473 ENSG00000116171 SCP2
ENST00000371509 0.043843300667565 0.00172676881809218 -0.139896160661516 ENSG00000116171 SCP2
ENST00000407246 0.00752875471127104 0.000132665564547104 -0.16712981579373 ENSG00000116171 SCP2
ENST00000371513 0.556383150094734 0.179762964215105 -0.107318087619513 ENSG00000116171 SCP2
ENST00000528809 0.37216848330053 0.070692143767988 -0.1734020592552 ENSG00000116171 SCP2
ENST00000529363 0.498741197136041 0.13778673475212 -0.141922542969403 ENSG00000116171 SCP2
ENST00000473584 0.859958842568189 0.593947998025005 -0.0601905513391433 ENSG00000116171 SCP2
ENST00000430330 0.0137078644265963 0.000314271801744866 -0.176712775575638 ENSG00000116171 SCP2
ENST00000408941 0.0116627359578492 0.000252630351391036 -0.180899220960174 ENSG00000116171 SCP2
ENST00000478274 0.28231615222253 0.0401500229297896 -0.13193937074641 ENSG00000116171 SCP2
ENST00000484100 0.0367770972444079 0.00131980482006407 -0.160463406647324 ENSG00000116171 SCP2
ENST00000533119 0.026266217773714 0.000794885411678572 -0.168782590576537 ENSG00000116171 SCP2
ENST00000435345 0.0178294466539367 0.000459765957277257 -0.172622236728678 ENSG00000116171 SCP2
ENST00000488965 0.00998778423396301 0.000202217600355377 -0.182791131942984 ENSG00000116171 SCP2
ENST00000395871 0.207903481144466 0.0222979675055347 -0.299905800123116 ENSG00000174348 PODN
ENST00000371500 0.207903481144466 0.0222979675055347 -0.299905800123116 ENSG00000174348 PODN
ENST00000312553 0.207903481144466 0.0222979675055347 -0.299905800123116 ENSG00000174348 PODN
ENST00000447867 0.288722967443112 0.0420599721706665 -0.265111191194914 ENSG00000232993 RP11-334A14.5
ENST00000490650 0.291235748385593 0.0429991379231895 -0.360376356957354 ENSG00000174348 PODN
ENST00000371486 0.857043136016057 0.588555491740638 -0.0487226232708094 ENSG00000157184 CPT2
ENST00000468572 0.64106889521467 0.25592813194907 -0.164934090518453 ENSG00000157184 CPT2
ENST00000452466 0.967357805823432 0.878952688294711 -0.0165493153469757 ENSG00000236723 RP5-1024G6.2
ENST00000294360 0.74268530867053 0.384836512375254 0.0579946306011738 ENSG00000162384 C1orf123
ENST00000483739 0.798800633764019 0.472511981977874 0.049379157057387 ENSG00000162384 C1orf123
ENST00000470385 0.796940892240206 0.469628435588674 0.0490195672902791 ENSG00000162384 C1orf123
ENST00000478839 0.839984834202458 0.552686123466183 0.0528685802771635 ENSG00000162384 C1orf123
ENST00000489755 0.919693956610771 0.738310010383114 0.0268913161612093 ENSG00000162384 C1orf123
ENST00000474227 0.899568543130123 0.686998605918864 0.0393158613274625 ENSG00000162384 C1orf123
ENST00000602807 0.878047793217264 0.636679335996583 0.0476604053982419 ENSG00000162384 C1orf123
ENST00000371470 0.752571990694064 0.400698434432357 -0.0504961444338997 ENSG00000162385 MAGOH
ENST00000371466 0.74962861034328 0.396529393732135 -0.0509101088122031 ENSG00000162385 MAGOH
ENST00000495868 0.778217306143307 0.441014103082159 -0.0511824150507144 ENSG00000162385 MAGOH
ENST00000462941 0.863703221106512 0.602500776122552 -0.0328303466738824 ENSG00000162385 MAGOH
ENST00000602943 0.622071669658629 0.237172600511593 0.162404687750356 ENSG00000270172 RP5-1024G6.8
ENST00000306052 0.00315242522033454 4.08032452521411e-05 0.249587850512922 ENSG00000157193 LRP8
ENST00000529670 0.219954857071748 0.0248216746704522 0.163585529555897 ENSG00000157193 LRP8
ENST00000371454 0.00225475760885263 2.47903728443947e-05 0.257590258281705 ENSG00000157193 LRP8
ENST00000465675 0.002206928937012 2.39707327342815e-05 0.260055249481894 ENSG00000157193 LRP8
ENST00000354412 0.00250637660729746 2.93721862499433e-05 0.257820136755948 ENSG00000157193 LRP8
ENST00000480045 0.00249911740588192 2.92147716091937e-05 0.265481713278897 ENSG00000157193 LRP8
ENST00000347547 0.00296134421972575 3.75622136774951e-05 0.262280804073211 ENSG00000157193 LRP8
ENST00000459674 0.385709628930353 0.0762885715373296 0.150781693291704 ENSG00000157193 LRP8
ENST00000460214 0.731632775196734 0.367956696781012 0.0945371164796626 ENSG00000157193 LRP8
ENST00000481431 0.656715669653424 0.272586785964622 0.116516524653691 ENSG00000157193 LRP8
ENST00000475501 0.483802444428569 0.128699921668019 0.170075727356856 ENSG00000157193 LRP8
ENST00000421637 0.811728019770522 0.496119568265468 0.113076053656356 ENSG00000228838 RP4-784A16.2
ENST00000496580 8.172262611025e-05 2.79214609815076e-07 0.383387870563702 ENSG00000157193 LRP8
ENST00000446686 0.384448483113169 0.0756723420421082 0.299734407170496 ENSG00000232762 RP4-784A16.4
ENST00000312233 0.602710626035704 0.219754093408721 -0.150259827398307 ENSG00000174332 GLIS1
ENST00000371429 0.776292081241974 0.437481946924476 -0.0577947534393201 ENSG00000058804 NDC1
ENST00000540001 0.776477879475637 0.437687255492597 -0.0577806567264579 ENSG00000058804 NDC1
ENST00000537333 0.980355214813342 0.926911739763454 -0.00773041475086022 ENSG00000058804 NDC1
ENST00000234725 0.969029558373805 0.885452058429253 -0.0125141824233763 ENSG00000058804 NDC1
ENST00000480952 0.976503265909994 0.911886816616765 0.0118785498978562 ENSG00000058804 NDC1
ENST00000464950 0.958956163310145 0.852372941638845 -0.0140329262414366 ENSG00000058799 YIPF1
ENST00000371399 0.958956163310145 0.852372941638845 -0.0140329262414366 ENSG00000058799 YIPF1
ENST00000072644 0.958964867730003 0.852414427849612 -0.0140356647551061 ENSG00000058799 YIPF1
ENST00000539954 0.9900395692945 0.961859445539985 -0.00389102429827032 ENSG00000058799 YIPF1
ENST00000469457 0.841261801778804 0.555223626155997 -0.0517667268004999 ENSG00000058799 YIPF1
ENST00000480151 0.838515881435996 0.549280383567937 -0.0525699499209731 ENSG00000058799 YIPF1
ENST00000412288 0.87431057494618 0.627828845403893 -0.0441562661080689 ENSG00000058799 YIPF1
ENST00000465897 0.875747393357535 0.631417728464929 -0.0434828438360343 ENSG00000058799 YIPF1
ENST00000472983 0.846571957493997 0.566499994584259 -0.0638640752777667 ENSG00000058799 YIPF1
ENST00000361921 0.117329587375692 0.00817473793912893 0.456094123888715 ENSG00000211452 DIO1
ENST00000322679 0.11885542098081 0.00836327959034734 0.455089812196694 ENSG00000211452 DIO1
ENST00000530084 0.092807349330796 0.00555298297725583 0.48347646894492 ENSG00000211452 DIO1
ENST00000525044 0.092807349330796 0.00555298297725583 0.48347646894492 ENSG00000211452 DIO1
ENST00000527060 0.092807349330796 0.00555298297725583 0.48347646894492 ENSG00000211452 DIO1
ENST00000528946 0.092807349330796 0.00555298297725583 0.48347646894492 ENSG00000211452 DIO1
ENST00000525202 0.116809345750562 0.0081105545300561 0.462426827537885 ENSG00000211452 DIO1
ENST00000529329 0.116809345750562 0.0081105545300561 0.462426827537885 ENSG00000211452 DIO1
ENST00000532493 0.116809345750562 0.0081105545300561 0.462426827537885 ENSG00000211452 DIO1
ENST00000524406 0.116809345750562 0.0081105545300561 0.462426827537885 ENSG00000211452 DIO1
ENST00000388876 0.116809345750562 0.0081105545300561 0.462426827537885 ENSG00000211452 DIO1
ENST00000371378 0.86509862121756 0.606257421727714 -0.0318577988001051 ENSG00000081870 HSPB11
ENST00000194214 0.849855695889614 0.573310834447674 -0.03572318369044 ENSG00000081870 HSPB11
ENST00000489675 0.886954136090749 0.655969660506837 0.0445129663137276 ENSG00000081870 HSPB11
ENST00000371377 0.838986181097248 0.550330504184183 -0.0389335943420563 ENSG00000081870 HSPB11
ENST00000371376 0.607082232124791 0.223548341739328 -0.0876073695232422 ENSG00000081870 HSPB11
ENST00000488884 0.793320929783892 0.463808991509016 -0.0563470114276794 ENSG00000081870 HSPB11
ENST00000371370 0.860096313473755 0.594467448088346 0.0368836137261011 ENSG00000116212 LRRC42
ENST00000371368 0.890774469147839 0.664403265240098 0.0343948071781925 ENSG00000116212 LRRC42
ENST00000319223 0.867274652935135 0.610769192057921 0.0357452453444798 ENSG00000116212 LRRC42
ENST00000444987 0.886350938631122 0.65410301306161 0.0351670237295489 ENSG00000116212 LRRC42
ENST00000477905 0.996697593827642 0.988363048071868 0.00163508852094217 ENSG00000116212 LRRC42
ENST00000606641 0.740858367992862 0.381375002928618 -0.127277471989868 ENSG00000272091 RP4-758J24.5
ENST00000371348 0.438284182414107 0.10055169405191 -0.117183329571365 ENSG00000116209 TMEM59
ENST00000371344 0.386945109449835 0.0768037936322536 -0.127823489381905 ENSG00000116209 TMEM59
ENST00000234831 0.484808092385135 0.129323568013562 -0.0978419362767177 ENSG00000116209 TMEM59
ENST00000371341 0.467922689677383 0.118277492165718 -0.0993776555884944 ENSG00000116209 TMEM59
ENST00000470395 0.270474242175959 0.0368764454718143 -0.134979074560934 ENSG00000116209 TMEM59
ENST00000420738 0.509362892814821 0.144644704117203 -0.0937760497543823 ENSG00000116209 TMEM59
ENST00000440019 0.509853178987106 0.145001677963311 -0.0936998067002369 ENSG00000116209 TMEM59
ENST00000452421 0.509210092550733 0.144497848292878 -0.0938137215621074 ENSG00000116209 TMEM59
ENST00000371337 0.579275036186774 0.198781760228944 -0.0857943783414156 ENSG00000116209 TMEM59
ENST00000498272 0.712164811396134 0.341407217933871 -0.0804857530550051 ENSG00000116205 TCEANC2
ENST00000234827 0.854454394561679 0.583224879499936 -0.0494666317762077 ENSG00000116205 TCEANC2
ENST00000371331 0.699139552639561 0.324633170580385 0.128537337159605 ENSG00000116205 TCEANC2
ENST00000525949 0.680339156353892 0.300790430600444 0.177370410800292 ENSG00000256407 RP11-446E24.4
ENST00000311841 0.571475020013298 0.191320527602112 -0.135838372035646 ENSG00000256407 RP11-446E24.4
ENST00000420054 0.405382211134818 0.0847113894255277 -0.213224304160378 ENSG00000215883 CYB5RL
ENST00000421415 0.304986563482231 0.0474416743322785 -0.224998525808807 ENSG00000215883 CYB5RL
ENST00000490863 0.280917166801788 0.0397567075527552 -0.233184661573689 ENSG00000215883 CYB5RL
ENST00000401046 0.376067643620296 0.0724414050730294 -0.222406837021449 ENSG00000215883 CYB5RL
ENST00000419823 0.232719575154048 0.0274598920950871 -0.250397706829891 ENSG00000215883 CYB5RL
ENST00000528287 0.401004919050038 0.0827664562368151 -0.20406884408129 ENSG00000215883 CYB5RL
ENST00000534324 0.419459932474361 0.0911100612032028 -0.226382729612415 ENSG00000215883 CYB5RL
ENST00000287899 0.218480280971556 0.0245082342942511 -0.292591410288837 ENSG00000215883 CYB5RL
ENST00000542737 0.256060548066866 0.033135317558941 -0.261976309528466 ENSG00000215883 CYB5RL
ENST00000537208 0.256060548066866 0.033135317558941 -0.261976309528466 ENSG00000215883 CYB5RL
ENST00000493530 0.15820871780115 0.0136382817905094 -0.350471735362229 ENSG00000215883 CYB5RL
ENST00000487096 0.999646632699568 0.998706204633869 0.000100948587960421 ENSG00000116221 MRPL37
ENST00000497820 0.824749598448096 0.521407813146774 -0.107370818050159 ENSG00000215883 CYB5RL
ENST00000360840 0.960929683898227 0.85842946720025 -0.0110308808356608 ENSG00000116221 MRPL37
ENST00000605337 0.919693956610771 0.738327511022425 -0.0205568889680144 ENSG00000116221 MRPL37
ENST00000490670 0.965049220628637 0.871562037959968 0.0104023833252307 ENSG00000116221 MRPL37
ENST00000336230 0.960929683898227 0.85842946720025 -0.0110308808356608 ENSG00000116221 MRPL37
ENST00000398219 0.769926761404438 0.426415632234845 -0.0621741477809454 ENSG00000116221 MRPL37
ENST00000326956 0.933144339514966 0.775209211712369 0.0195142940579998 ENSG00000157216 SSBP3
ENST00000528930 0.667341661427832 0.285499858545038 -0.0829192943453819 ENSG00000157216 SSBP3
ENST00000417664 0.714806465637519 0.344860652413589 0.0717657239708885 ENSG00000157216 SSBP3
ENST00000371320 0.770259382496997 0.427208395643188 0.0596816056092563 ENSG00000157216 SSBP3
ENST00000371319 0.718721422301297 0.350342148767883 0.0701466706629593 ENSG00000157216 SSBP3
ENST00000533946 0.676331047848522 0.296103812136005 0.0800730705963499 ENSG00000157216 SSBP3
ENST00000357475 0.73766360043498 0.376958092892448 0.0685573353669042 ENSG00000157216 SSBP3
ENST00000426150 0.887688670030956 0.657919217605777 0.0329069571351899 ENSG00000157216 SSBP3
ENST00000444533 0.922151190905368 0.745157767397477 -0.0301380653181196 ENSG00000157216 SSBP3
ENST00000420121 0.968810771952214 0.883935373249106 0.0126625195622278 ENSG00000157216 SSBP3
ENST00000530618 0.787175914637639 0.454770167314508 0.0834871840258982 ENSG00000157216 SSBP3
ENST00000533209 0.465247462366541 0.116522784763664 0.131989443476994 ENSG00000157216 SSBP3
ENST00000525990 0.556187478516208 0.179618642181204 0.11092340940274 ENSG00000157216 SSBP3
ENST00000528787 0.400813503213969 0.082659413211912 0.149038584486136 ENSG00000157216 SSBP3
ENST00000481208 0.594219456517379 0.211279720832363 -0.13132499738644 ENSG00000162390 ACOT11
ENST00000498228 0.859391311600001 0.592714379994803 -0.0630947206413887 ENSG00000162390 ACOT11
ENST00000343744 0.311935716543337 0.0496779110395091 -0.206359835356123 ENSG00000162390 ACOT11
ENST00000371316 0.252695019390936 0.0322573313243436 -0.209651856692012 ENSG00000162390 ACOT11
ENST00000302250 0.227742537993695 0.0264051010952502 -0.339812178910915 ENSG00000162391 FAM151A
ENST00000371304 0.227742537993695 0.0264051010952502 -0.339812178910915 ENSG00000162391 FAM151A
ENST00000606515 0.431093278841876 0.0970038124092282 0.0990422359539882 ENSG00000271723 MROH7-TTC4
ENST00000425300 0.321906884873781 0.0530778603937944 0.115141470601098 ENSG00000271723 MROH7-TTC4
ENST00000414150 0.316079087650589 0.0509371270271507 0.115664264242053 ENSG00000271723 MROH7-TTC4
ENST00000460155 0.31819611218517 0.0515906807021759 0.117258283343716 ENSG00000271723 MROH7-TTC4
ENST00000371281 0.334367899735187 0.0572231068895511 0.115456767900942 ENSG00000243725 TTC4
ENST00000486621 0.747357106996141 0.393087814944338 0.095757953412806 ENSG00000243725 TTC4
ENST00000371284 0.329062728392554 0.0555210568149734 0.116482098202854 ENSG00000243725 TTC4
ENST00000486091 0.609666153503533 0.225770455563918 0.110490069651161 ENSG00000243725 TTC4
ENST00000371279 0.730342310184561 0.366372016887801 0.119823963717094 ENSG00000162396 PARS2
ENST00000371269 0.714449834218461 0.344333392233839 -0.0763689353194408 ENSG00000116133 DHCR24
ENST00000436604 0.677722432840618 0.297613760129631 -0.09085364457529 ENSG00000116133 DHCR24
ENST00000537443 0.706323094631598 0.333787409750355 -0.0817980368081492 ENSG00000116133 DHCR24
ENST00000535035 0.664668564243314 0.282195307745276 -0.0865477648499331 ENSG00000116133 DHCR24
ENST00000415336 0.765614597430319 0.419698847537057 0.0858572330377334 ENSG00000242396 RP11-67L3.5
ENST00000302118 0.816231303649485 0.504886796165512 -0.110344755695919 ENSG00000169174 PCSK9
ENST00000294383 0.746691969452191 0.392019384148633 0.0404215245844987 ENSG00000162402 USP24
ENST00000407756 0.747938768876304 0.393981497985067 0.0403761962181727 ENSG00000162402 USP24
ENST00000484447 0.746535600044627 0.391744992973452 -0.117033012330975 ENSG00000162402 USP24
ENST00000480962 0.856895605579197 0.588003279626444 -0.0849971104532527 ENSG00000162402 USP24
ENST00000472566 0.80084000989083 0.476221404448938 0.0821140069680741 ENSG00000162402 USP24
ENST00000512504 0.545368356615556 0.170870439368057 0.180777175876459 ENSG00000162402 USP24
ENST00000482197 0.939627437598572 0.793114287092223 -0.0376435079431039 ENSG00000162402 USP24
ENST00000371250 0.00506468830693867 7.77385854159196e-05 -0.330019614701243 ENSG00000162407 PPAP2B
ENST00000472957 0.00347231872752553 4.64755365879351e-05 -0.427198700487149 ENSG00000162407 PPAP2B
ENST00000459962 0.0245080742764376 0.000720955010105071 -0.374629742187091 ENSG00000162407 PPAP2B
ENST00000461655 0.130905812859631 0.00985972631045248 -0.25954057844733 ENSG00000162407 PPAP2B
ENST00000476206 0.00893730509995845 0.0001687839553791 -0.516901822977223 ENSG00000162407 PPAP2B
ENST00000371244 0.454013758576802 0.110084842684683 0.23505989159319 ENSG00000162409 PRKAA2
ENST00000485760 0.264151217999161 0.0351129162022955 -0.159157728803558 ENSG00000173406 DAB1
ENST00000371234 0.702144178434807 0.328602875768708 -0.171299738108252 ENSG00000173406 DAB1
ENST00000467509 0.749970522295211 0.397082406709487 -0.0910911744043229 ENSG00000162600 OMA1
ENST00000460671 0.639094095726906 0.253918796730272 -0.142325091568098 ENSG00000162600 OMA1
ENST00000421528 0.646572902185008 0.261627999959089 -0.105423408791507 ENSG00000162600 OMA1
ENST00000358603 0.247299207031862 0.0307869822121665 -0.186332647978516 ENSG00000162600 OMA1
ENST00000371226 0.241768367579403 0.0294458693428546 -0.185667258095905 ENSG00000162600 OMA1
ENST00000476933 0.745769453656691 0.389927700761794 -0.106509050729212 ENSG00000162600 OMA1
ENST00000456980 0.253368880439312 0.0324537239467685 -0.209178088865599 ENSG00000162600 OMA1
ENST00000467063 0.262550096734622 0.0346792628306999 -0.208184671951998 ENSG00000162600 OMA1
ENST00000419242 0.219839242028385 0.0247977538349507 -0.220485739007658 ENSG00000162600 OMA1
ENST00000426139 0.210815626534316 0.0229287735294793 -0.223679466768075 ENSG00000162600 OMA1
ENST00000453710 0.0402477633310903 0.00152087213304927 -0.322994318949867 ENSG00000162600 OMA1
ENST00000482274 0.0822627551619284 0.00454965910462086 -0.31193325607524 ENSG00000162600 OMA1
ENST00000472487 0.995299603287189 0.984032633838989 0.00106571364344201 ENSG00000162601 MYSM1
ENST00000493821 0.997002202989878 0.989094646835836 -0.000790155005361175 ENSG00000162601 MYSM1
ENST00000401044 0.990297104864419 0.96296085813046 -0.00280694142814021 ENSG00000162601 MYSM1
ENST00000481973 0.728588661317399 0.363874343372427 0.114326496894613 ENSG00000162601 MYSM1
ENST00000466774 0.955404237870668 0.841648536558562 -0.0124640540845135 ENSG00000162601 MYSM1
ENST00000483003 0.975041035185572 0.906691782500913 0.00995442029459654 ENSG00000162601 MYSM1
ENST00000489282 0.903566749586847 0.69700633544256 0.0361164248213518 ENSG00000162601 MYSM1
ENST00000371222 0.00391134891088842 5.4802948463024e-05 0.200371289822066 ENSG00000177606 JUN
ENST00000544621 0.328425983668678 0.0553000618870247 0.256599430849989 ENSG00000234807 LINC01135
ENST00000419531 0.330876530223942 0.0560528713799219 0.255331948600582 ENSG00000234807 LINC01135
ENST00000447329 0.612929169767019 0.228813346218579 0.197456969445125 ENSG00000230812 RP4-794H19.4
ENST00000438195 0.411945865688396 0.0875004874908709 0.262606303020626 ENSG00000230812 RP4-794H19.4
ENST00000582567 0.6552902941183 0.271340276560042 -0.153262141280056 ENSG00000172456 FGGY
ENST00000413489 0.964858631049817 0.87061835008317 0.0206700066883438 ENSG00000172456 FGGY
ENST00000474476 0.9736679101311 0.901352611644645 -0.010061609578484 ENSG00000172456 FGGY
ENST00000462744 0.895018569985987 0.674761174160405 -0.056378391064137 ENSG00000172456 FGGY
ENST00000371218 0.921712051240712 0.743973945373315 -0.0252748098876714 ENSG00000172456 FGGY
ENST00000495718 0.994185645514636 0.980181945158466 -0.00202845679808168 ENSG00000172456 FGGY
ENST00000583635 0.425745467710053 0.0942486376784336 -0.258669004527889 ENSG00000172456 FGGY
ENST00000303721 0.921712051240712 0.743973945373315 -0.0252748098876714 ENSG00000172456 FGGY
ENST00000430447 0.980750538059581 0.928529504973278 -0.00721996862793138 ENSG00000172456 FGGY
ENST00000371212 0.971927007544927 0.896097100117281 -0.010181871032906 ENSG00000172456 FGGY
ENST00000475949 0.900716598760635 0.690560932634259 -0.0383977188125701 ENSG00000172456 FGGY
ENST00000485720 0.887361505258937 0.657303134393043 -0.0436587052171702 ENSG00000172456 FGGY
ENST00000371210 0.715956682859903 0.346320934636913 -0.0800905631530027 ENSG00000172456 FGGY
ENST00000493891 0.873177780766643 0.62492062588881 -0.0488519153816376 ENSG00000172456 FGGY
ENST00000466791 0.918911837604593 0.736646479462145 0.046176249978676 ENSG00000172456 FGGY
ENST00000476939 0.938031978209141 0.788739999071721 -0.0271494448964446 ENSG00000172456 FGGY
ENST00000472783 0.806772444954734 0.487277170442365 -0.0746724753318243 ENSG00000172456 FGGY
ENST00000471169 0.807826201098591 0.488790226616225 -0.0745276524677897 ENSG00000172456 FGGY
ENST00000443012 0.7783017839408 0.441127424088625 -0.130980190697639 ENSG00000226883 RP4-782L23.2
ENST00000371191 0.0216432319542104 0.000608210404692311 0.285320220678984 ENSG00000162599 NFIA
ENST00000476646 0.0445683401620113 0.00177214102431872 0.280141291263999 ENSG00000162599 NFIA
ENST00000407417 0.0297960663831193 0.000963778081708837 0.285368773500178 ENSG00000162599 NFIA
ENST00000479364 0.0318274673760222 0.00107192231109909 0.286868628446026 ENSG00000162599 NFIA
ENST00000371189 0.0258204209974628 0.000774393233385669 0.293562018915742 ENSG00000162599 NFIA
ENST00000403491 0.135770876945098 0.0105091239536748 0.215949932530392 ENSG00000162599 NFIA
ENST00000371187 0.033313144954558 0.00114159587920296 0.276538960861047 ENSG00000162599 NFIA
ENST00000485903 0.025880285241851 0.000777324568507637 0.290223542963358 ENSG00000162599 NFIA
ENST00000371185 0.0224691783434392 0.000641400760399519 0.295286520309818 ENSG00000162599 NFIA
ENST00000371184 0.0228891649580351 0.000657847144290958 0.295234565808692 ENSG00000162599 NFIA
ENST00000496712 0.145086295842488 0.0118119894064432 0.307587794186296 ENSG00000162599 NFIA
ENST00000482020 0.67351236330871 0.292525561920859 0.179244201810307 ENSG00000162599 NFIA
ENST00000357977 0.958514853111061 0.850550425453785 -0.0251275788619668 ENSG00000162599 NFIA
ENST00000493627 0.838430182301429 0.549152952986982 0.0936198781506114 ENSG00000162599 NFIA
ENST00000606498 0.858676887767799 0.591646450018685 0.0342376816985265 ENSG00000162604 TM2D1
ENST00000294613 0.874714476197475 0.629002454171369 0.030729645634915 ENSG00000162604 TM2D1
ENST00000472357 0.976286821253385 0.910983664839746 -0.00968969712876049 ENSG00000162604 TM2D1
ENST00000371180 0.874714476197475 0.629002454171369 0.030729645634915 ENSG00000162604 TM2D1
ENST00000488206 0.850576188265198 0.574978867548352 0.0358547462358168 ENSG00000162604 TM2D1
ENST00000472989 0.970482503247343 0.89061405209391 0.0105810388400186 ENSG00000162604 TM2D1
ENST00000488410 0.805486236251447 0.485019968918942 0.0578026702674321 ENSG00000162604 TM2D1
ENST00000468586 0.781561152577068 0.445889200835501 0.0522949388911631 ENSG00000162604 TM2D1
ENST00000371178 0.787155183682123 0.454724860868722 0.0501972016092358 ENSG00000162604 TM2D1
ENST00000494926 0.778452191025712 0.441299111391719 0.0524938727361033 ENSG00000162604 TM2D1
ENST00000496465 0.783465998390849 0.448743774972756 0.0515753304802358 ENSG00000162604 TM2D1
ENST00000371177 0.73297492517603 0.37007432249982 0.065067420024815 ENSG00000162604 TM2D1
ENST00000459752 0.365461884718424 0.0681424100158018 0.30892707676122 ENSG00000132849 INADL
ENST00000484562 0.365461884718424 0.0681424100158018 0.30892707676122 ENSG00000132849 INADL
ENST00000371158 0.664039276876994 0.281446021421425 0.17759671568063 ENSG00000132849 INADL
ENST00000452143 0.899037865416216 0.684883142585489 -0.0468921967382578 ENSG00000162607 USP1
ENST00000442679 0.992113821864234 0.973080828963041 -0.00423524913624829 ENSG00000162607 USP1
ENST00000371146 0.878627548442764 0.63781633072024 -0.0286291039043251 ENSG00000162607 USP1
ENST00000339950 0.886116340045646 0.653693870943603 -0.0272001849959779 ENSG00000162607 USP1
ENST00000251157 0.96250236282224 0.863506526096328 0.00850387746909752 ENSG00000116641 DOCK7
ENST00000454575 0.897471266341315 0.680966624229184 -0.024876808782052 ENSG00000116641 DOCK7
ENST00000340370 0.962040356968777 0.861870308744839 0.00860137427693708 ENSG00000116641 DOCK7
ENST00000489185 0.321074940117234 0.0527344680854153 -0.162771755092333 ENSG00000116641 DOCK7
ENST00000467758 0.684784193677929 0.306585378657216 -0.0949329043228921 ENSG00000116641 DOCK7
ENST00000479983 0.613222498017509 0.229014967164805 -0.14889217772791 ENSG00000116641 DOCK7
ENST00000404627 0.752573156843573 0.400732143643304 0.050333252277592 ENSG00000116641 DOCK7
ENST00000371129 0.330642249181663 0.0559641837265328 0.310692826080762 ENSG00000132855 ANGPTL3
ENST00000464312 0.89795474146616 0.682315215040184 -0.0358669402830296 ENSG00000116641 DOCK7
ENST00000453229 0.800816722794204 0.47616426913248 0.101995119885903 ENSG00000235545 RP11-230B22.1
ENST00000443289 0.415406981238954 0.0891381950261371 0.216031745945195 ENSG00000125703 ATG4C
ENST00000317868 0.921034277841631 0.741777178986737 -0.0308058379150008 ENSG00000125703 ATG4C
ENST00000371120 0.921034277841631 0.741777178986737 -0.0308058379150008 ENSG00000125703 ATG4C
ENST00000371118 0.605795600499387 0.222314486704445 0.156467965751083 ENSG00000125703 ATG4C
ENST00000414558 0.707162413562338 0.334794267093223 -0.13654476508167 ENSG00000125703 ATG4C
ENST00000371108 0.973950141968169 0.902496163384385 -0.00996639258995468 ENSG00000088035 ALG6
ENST00000487136 0.872060297887592 0.621380671450615 -0.0689987283257231 ENSG00000088035 ALG6
ENST00000263440 0.974126860454716 0.903549006731975 -0.00992367275332901 ENSG00000088035 ALG6
ENST00000603108 0.974126860454716 0.903549006731975 -0.00992367275332901 ENSG00000088035 ALG6
ENST00000465969 0.948415712564473 0.819955932749006 0.0262212284377616 ENSG00000088035 ALG6
ENST00000462390 0.998675679244609 0.995463419594742 -0.000750067887297869 ENSG00000088035 ALG6
ENST00000494765 0.706688216209846 0.334249745665732 0.151472012681113 ENSG00000088035 ALG6
ENST00000492655 0.682124611331652 0.30317037818519 0.166371819037822 ENSG00000142856 ITGB3BP
ENST00000371092 0.743203503110616 0.385533519101178 0.0743309329302115 ENSG00000142856 ITGB3BP
ENST00000271002 0.743203503110616 0.385533519101178 0.0743309329302115 ENSG00000142856 ITGB3BP
ENST00000489099 0.753235752233917 0.40162922770192 0.071383118734414 ENSG00000142856 ITGB3BP
ENST00000461681 0.904309831751158 0.699175261093625 0.0424384087194746 ENSG00000142856 ITGB3BP
ENST00000463803 0.930593209782435 0.76799474982677 0.0343396504625135 ENSG00000142856 ITGB3BP
ENST00000283568 0.842184525363849 0.557784470690386 0.0557822460288774 ENSG00000142856 ITGB3BP
ENST00000476508 0.876673492155358 0.633602313858204 0.0489450730816887 ENSG00000142856 ITGB3BP
ENST00000460394 0.802294923421587 0.479218313003388 0.0699967664218304 ENSG00000142856 ITGB3BP
ENST00000462285 0.794019728350797 0.465133128419853 0.0725483925360294 ENSG00000142856 ITGB3BP
ENST00000489863 0.763235568534653 0.416161243816095 0.0810957169308954 ENSG00000142856 ITGB3BP
ENST00000465781 0.828669588594408 0.528359588125618 0.0661482425296891 ENSG00000142856 ITGB3BP
ENST00000460251 0.82843486599312 0.527978598737471 0.0665019019250441 ENSG00000142856 ITGB3BP
ENST00000478138 0.764743865054265 0.418562950116995 0.0593763477577777 ENSG00000142856 ITGB3BP
ENST00000480886 0.608727031516997 0.224881937562602 0.189489880457852 ENSG00000203965 EFCAB7
ENST00000371088 0.938016637369068 0.788671088613489 0.0299589792214662 ENSG00000203965 EFCAB7
ENST00000496956 0.871715939377223 0.620859107594287 -0.0770924339973263 ENSG00000203965 EFCAB7
ENST00000460678 0.994346312242738 0.980867537119704 -0.00330469791810039 ENSG00000203965 EFCAB7
ENST00000461039 0.953356343920528 0.835100797879716 -0.0303079124028868 ENSG00000203965 EFCAB7
ENST00000371084 0.272667219039064 0.0374320524732144 0.112987176196664 ENSG00000079739 PGM1
ENST00000540265 0.174346513633309 0.0162637513775204 0.134050748339605 ENSG00000079739 PGM1
ENST00000473117 0.0239419315936029 0.000696754844604141 0.507372582936976 ENSG00000079739 PGM1
ENST00000371083 0.674994354899782 0.29445583787306 0.0573817527581104 ENSG00000079739 PGM1
ENST00000483707 0.996530947479037 0.987848807257567 -0.00119380832920931 ENSG00000079739 PGM1
ENST00000371080 0.252128247892006 0.0321207270088263 0.26449637033706 ENSG00000185483 ROR1
ENST00000371079 0.46162097077545 0.114250943832496 0.179646234761502 ENSG00000185483 ROR1
ENST00000482426 0.226552121648226 0.0261045323171862 0.296306413958627 ENSG00000185483 ROR1
ENST00000424995 0.879894643680778 0.640158957512229 -0.0559438589682192 ENSG00000223949 RP11-24J23.2
ENST00000545203 0.743501624209895 0.386168460653803 -0.100803946029762 ENSG00000185483 ROR1
ENST00000371073 0.714648021238942 0.34464162499234 -0.0911720818875849 ENSG00000158966 CACHD1
ENST00000290039 0.711977371610091 0.341145927701012 -0.0919374086114754 ENSG00000158966 CACHD1
ENST00000495994 0.603892372014272 0.220733087875467 -0.117611227086982 ENSG00000158966 CACHD1
ENST00000470527 0.569627206649632 0.189887716576131 -0.125663093639297 ENSG00000158966 CACHD1
ENST00000486580 0.612096586472309 0.228066430024301 -0.20853953517674 ENSG00000158966 CACHD1
ENST00000294428 0.57169544104776 0.191580843379259 0.142549539168616 ENSG00000162437 RAVER2
ENST00000371072 0.615393482037169 0.231018949694927 0.127507205450995 ENSG00000162437 RAVER2
ENST00000430964 0.528216448207543 0.157849076719958 0.187938356554223 ENSG00000162437 RAVER2
ENST00000418058 0.606942669220996 0.223396633750863 0.187711595522983 ENSG00000162437 RAVER2
ENST00000342505 0.0395744125639862 0.00147886444558992 0.113139029842206 ENSG00000162434 JAK1
ENST00000481702 0.98389968921313 0.941123268815139 -0.00547518818685523 ENSG00000162434 JAK1
ENST00000465376 0.654515751565099 0.270354279136764 0.0722699924424133 ENSG00000162434 JAK1
ENST00000471473 0.730890902128247 0.36721456351967 0.0650288342576464 ENSG00000162434 JAK1
ENST00000494904 0.24248487374742 0.0296025103698392 0.146313261015675 ENSG00000162434 JAK1
ENST00000467764 0.899192177812819 0.68528097174292 -0.0518513436218628 ENSG00000162434 JAK1
ENST00000497030 3.13172285561453e-08 1.89922974801308e-11 1.11679800127491 ENSG00000162433 AK4
ENST00000545314 1.17843668765662e-05 2.23457565372428e-08 0.692464171282107 ENSG00000162433 AK4
ENST00000470888 9.9762842111937e-09 4.51627643128991e-12 1.15045937272242 ENSG00000162433 AK4
ENST00000546702 5.5196482268061e-06 8.81635036013445e-09 0.837068419823879 ENSG00000162433 AK4
ENST00000395334 1.26624836121811e-05 2.46598015253239e-08 0.690422491239647 ENSG00000162433 AK4
ENST00000327299 9.3940600950458e-06 1.66898526565836e-08 0.694805655137152 ENSG00000162433 AK4
ENST00000474968 1.04810454705323e-08 4.92360053860404e-12 0.984383499910755 ENSG00000162433 AK4
ENST00000479060 1.14669390908582e-05 2.15479530214717e-08 0.820480280858082 ENSG00000162433 AK4
ENST00000263441 0.930049261938298 0.766744988146461 0.0497062826165855 ENSG00000116675 DNAJC6
ENST00000395325 0.732845859145484 0.36993145064087 0.145614286677416 ENSG00000116675 DNAJC6
ENST00000371069 0.991115427396041 0.967803889003544 0.00690175665164707 ENSG00000116675 DNAJC6
ENST00000344610 0.974587224063104 0.905301215987524 -0.00474364909058301 ENSG00000116678 LEPR
ENST00000371065 0.3389389393208 0.0587638914399625 -0.0867595336202973 ENSG00000213625 LEPROT
ENST00000475108 0.288722967443112 0.0420624294914346 -0.111553775136542 ENSG00000213625 LEPROT
ENST00000371059 0.968019591850795 0.880562466735148 -0.00598071724099579 ENSG00000116678 LEPR
ENST00000371060 0.991618909048542 0.971353804268387 -0.00140678056143139 ENSG00000116678 LEPR
[truncated: 10,611,779 more chars]
