# Supplementary material for: High-throughput allele-specific expression across 250 environmental conditions
Source: Genome Res. 2016 Dec;26(12):1627–38. doi: 10.1101/gr.209759.116 (PMC5131815; doi:10.1101/gr.209759.116)
Supplement: Supplemental Material [file supp_gr.209759.116_Supplemental_Table_S6.tar.gz › DEG_results/DP9_DEG_stats_T23C1.txt]

t.id padj pval logFC ensg g.id
ENST00000541675 0.947911229369975 0.831255486888349 -0.0216191903039582 ENSG00000227232 WASH7P
ENST00000423562 0.965952960540967 0.883309145527628 -0.0147210095357481 ENSG00000227232 WASH7P
ENST00000438504 0.965952960540967 0.883309145527628 -0.0147210095357481 ENSG00000227232 WASH7P
ENST00000488147 0.966089335701902 0.883797672840755 -0.0146578969799718 ENSG00000227232 WASH7P
ENST00000538476 0.966149016212629 0.883988182512753 -0.0146425909204274 ENSG00000227232 WASH7P
ENST00000448958 0.804274209810453 0.522283137850572 0.092506080316092 ENSG00000228463 AP006222.2
ENST00000424587 0.576908893089693 0.235163981250646 0.163108536999598 ENSG00000228463 AP006222.2
ENST00000440200 0.790446270718589 0.49978903507862 0.097602623760673 ENSG00000230021 RP5-857K21.4
ENST00000416931 0.939703904964452 0.809850992092234 0.0387363991899802 ENSG00000225972 MTND1P23
ENST00000414273 0.612532165299309 0.268902012963684 0.180427869940566 ENSG00000237973 hsa-mir-6723
ENST00000467115 0.77955839169398 0.481828264178743 0.115659411494114 ENSG00000240409 MTATP8P1
ENST00000514057 0.362142805534331 0.0896487105701129 0.272587409828556 ENSG00000248527 MTATP6P1
ENST00000416718 0.735998816254332 0.417693683551584 0.13519779054821 ENSG00000198744 RP5-857K21.11
ENST00000428504 0.865225238647947 0.634684348050131 -0.0667435952620595 ENSG00000228327 RP11-206L10.2
ENST00000434264 0.991932154301926 0.974088393642882 0.00469978228803047 ENSG00000237491 RP11-206L10.9
ENST00000457084 0.970107407851684 0.898664848181619 0.0197973327197114 ENSG00000237491 RP11-206L10.9
ENST00000589899 0.991090553153038 0.971454209942652 0.00520519202928668 ENSG00000237491 RP11-206L10.9
ENST00000609830 0.983798197114855 0.945716260100579 0.0100182818650611 ENSG00000237491 RP11-206L10.9
ENST00000429505 0.597999931673599 0.254022913533986 0.105327333668747 ENSG00000237491 RP11-206L10.9
ENST00000591440 0.525374271679531 0.192666401710775 0.124717870172289 ENSG00000237491 RP11-206L10.9
ENST00000587530 0.525374271679531 0.192666401710775 0.124717870172289 ENSG00000237491 RP11-206L10.9
ENST00000593022 0.664216966916045 0.325230073581418 0.0923955437350996 ENSG00000237491 RP11-206L10.9
ENST00000589531 0.689561101998649 0.355473680879133 0.0865190560229085 ENSG00000237491 RP11-206L10.9
ENST00000588951 0.819482841510126 0.548929224351153 0.0556519776723417 ENSG00000237491 RP11-206L10.9
ENST00000585768 0.626934991540789 0.284173810771071 0.104686624258474 ENSG00000237491 RP11-206L10.9
ENST00000585745 0.562111815877495 0.221738287359986 0.136692057506481 ENSG00000237491 RP11-206L10.9
ENST00000586928 0.989508123155891 0.964769363587432 -0.00745376392452102 ENSG00000237491 RP11-206L10.9
ENST00000590848 0.454889639139839 0.142137713252305 0.140711242698176 ENSG00000237491 RP11-206L10.9
ENST00000586288 0.696363042534405 0.364562470806337 0.0847443022088226 ENSG00000237491 RP11-206L10.9
ENST00000447500 0.79400506158463 0.504825411687623 -0.0916442029533207 ENSG00000230092 RP11-206L10.8
ENST00000590817 0.79400506158463 0.504825411687623 -0.0916442029533207 ENSG00000230092 RP11-206L10.8
ENST00000412115 0.240758253463796 0.0425585923898388 -0.322959836586666 ENSG00000237491 RP11-206L10.9
ENST00000435300 0.739795100802171 0.422879075258449 -0.111003982849039 ENSG00000240453 RP11-206L10.10
ENST00000473798 0.873772989930566 0.652338863301319 -0.0768458178601597 ENSG00000225880 LINC00115
ENST00000536430 0.873712613756942 0.652032035400729 -0.0769233848565053 ENSG00000225880 LINC00115
ENST00000445118 0.123492252827796 0.0136207767804837 -0.221489924170224 ENSG00000228794 LINC01128
ENST00000610067 0.255088455140037 0.0470042557568739 -0.202119445493851 ENSG00000228794 LINC01128
ENST00000441765 0.761199292525537 0.454890890812503 -0.0969230844466712 ENSG00000228794 LINC01128
ENST00000609139 0.255210902936637 0.0470289986756781 -0.202171719952456 ENSG00000228794 LINC01128
ENST00000449005 0.308535483435256 0.0664263086876166 -0.184059808273839 ENSG00000228794 LINC01128
ENST00000416570 0.308597226621292 0.0664660234490097 -0.184268353635425 ENSG00000228794 LINC01128
ENST00000448975 0.308597226621292 0.0664660234490097 -0.184268353635425 ENSG00000228794 LINC01128
ENST00000609009 0.373993092327729 0.0957250015146162 -0.173191896878288 ENSG00000228794 LINC01128
ENST00000608189 0.373993092327729 0.0957250015146162 -0.173191896878288 ENSG00000228794 LINC01128
ENST00000415295 0.723809864229826 0.400339183417911 -0.11923987793578 ENSG00000228794 LINC01128
ENST00000607769 0.875150338610788 0.655523671100871 0.0480193854509482 ENSG00000272438 RP11-54O7.16
ENST00000448179 0.993990385383982 0.981221121752827 -0.00348952912165502 ENSG00000230699 RP11-54O7.1
ENST00000609207 0.992112187118259 0.975040396937631 -0.00379851244224983 ENSG00000223764 RP11-54O7.3
ENST00000417705 0.63079268109189 0.288669480887125 -0.148144578414123 ENSG00000223764 RP11-54O7.3
ENST00000432961 0.491314749305476 0.166180420736686 -0.224952032203676 ENSG00000223764 RP11-54O7.3
ENST00000420190 0.466733332873687 0.149557984050877 -0.190201461257233 ENSG00000187634 SAMD11
ENST00000437963 0.561502448791217 0.221186162146943 -0.167990269683943 ENSG00000187634 SAMD11
ENST00000342066 0.924554918570357 0.76748656327576 -0.024311711101053 ENSG00000187634 SAMD11
ENST00000598827 0.402794444402134 0.111076460156224 -0.234259570740158 ENSG00000268179 AL645608.1
ENST00000341065 0.873466179535707 0.651492525369776 0.0353855756564832 ENSG00000187634 SAMD11
ENST00000455979 0.944974010091916 0.823481387414969 -0.0263261628884882 ENSG00000187634 SAMD11
ENST00000474461 0.397018448608829 0.107946967807954 -0.245685186830292 ENSG00000187634 SAMD11
ENST00000464948 0.67234506398202 0.334100585343983 -0.164703070437321 ENSG00000187634 SAMD11
ENST00000483767 0.842987844608674 0.591485959733045 0.0383463901380711 ENSG00000188976 NOC2L
ENST00000327044 0.283750322141564 0.0569508136341711 0.101820711579323 ENSG00000188976 NOC2L
ENST00000477976 0.37785182050486 0.0977847914384477 0.0874365477060602 ENSG00000188976 NOC2L
ENST00000496938 0.794704745981582 0.506062137385946 -0.06375722936465 ENSG00000188976 NOC2L
ENST00000487214 0.208844954416299 0.0330459344912402 0.134188946176303 ENSG00000188976 NOC2L
ENST00000469563 0.240109773909053 0.0423204371950741 0.167493916109025 ENSG00000188976 NOC2L
ENST00000338591 0.0240577375170318 0.00110985129472124 -0.301781186034748 ENSG00000187961 KLHL17
ENST00000463212 0.062809875647455 0.00464602624904515 -0.444321631889266 ENSG00000187961 KLHL17
ENST00000466300 0.172009587330663 0.0238913974967112 -0.271949713893203 ENSG00000187961 KLHL17
ENST00000481067 0.284980469493033 0.0573490485693432 -0.295656147813754 ENSG00000187961 KLHL17
ENST00000379410 0.695454242152952 0.363008402630509 -0.126450694009096 ENSG00000187583 PLEKHN1
ENST00000379407 0.838151593209233 0.582399916798328 -0.0809281387162063 ENSG00000187583 PLEKHN1
ENST00000379409 0.838151593209233 0.582399916798328 -0.0809281387162063 ENSG00000187583 PLEKHN1
ENST00000491024 0.907409506711714 0.725795844006022 -0.0515652109806856 ENSG00000187583 PLEKHN1
ENST00000433179 0.919957549950704 0.757394391348268 -0.0497687394435272 ENSG00000187642 C1orf170
ENST00000341290 0.919957549950704 0.757394391348268 -0.0497687394435272 ENSG00000187642 C1orf170
ENST00000479361 0.957079460350717 0.858050651642755 -0.0288144717537239 ENSG00000187642 C1orf170
ENST00000428771 0.0221374735452453 0.000980988364319732 -0.578912687111871 ENSG00000188290 HES4
ENST00000304952 0.0295293445982833 0.00150219456357338 -0.558230133105121 ENSG00000188290 HES4
ENST00000481869 0.0295293445982833 0.00150219456357338 -0.558230133105121 ENSG00000188290 HES4
ENST00000379389 0.669299409534493 0.331159572035914 -0.095321457197259 ENSG00000187608 ISG15
ENST00000379370 0.0313109325634797 0.00162987926012962 -0.138502796256035 ENSG00000188157 AGRN
ENST00000477585 0.433649658365448 0.12885239122239 -0.149125374805598 ENSG00000188157 AGRN
ENST00000469403 0.270702916798809 0.0522214424591168 -0.172470018043473 ENSG00000188157 AGRN
ENST00000479707 0.0627348237873336 0.00463779542924939 -0.268100511454689 ENSG00000188157 AGRN
ENST00000466223 0.467232027159502 0.150001135791732 -0.132446403083406 ENSG00000188157 AGRN
ENST00000478677 0.464361837139489 0.148135689886702 -0.163378162462556 ENSG00000188157 AGRN
ENST00000492947 0.00145423524191929 2.46688976335828e-05 -0.390407742052339 ENSG00000188157 AGRN
ENST00000419249 0.284355129557736 0.0571367661193244 -0.115550907441208 ENSG00000188157 AGRN
ENST00000461111 0.304112786355912 0.0646575055400638 -0.0981907960796332 ENSG00000188157 AGRN
ENST00000418300 0.312548454634724 0.0679677491998451 -0.120918704921225 ENSG00000242590 RP11-54O7.14
ENST00000427998 0.621170424793165 0.277814261051419 -0.179116870788613 ENSG00000217801 RP11-465B22.3
ENST00000394517 0.893386523364579 0.693905533510547 -0.0681504389214087 ENSG00000217801 RP11-465B22.3
ENST00000412397 0.930574499473465 0.785585309254413 0.047310028027064 ENSG00000217801 RP11-465B22.3
ENST00000379339 0.898373251422584 0.704479633511452 -0.028980331884242 ENSG00000131591 C1orf159
ENST00000294576 0.891866458235541 0.690171341629199 -0.0304767368236468 ENSG00000131591 C1orf159
ENST00000448924 0.891866458235541 0.690171341629199 -0.0304767368236468 ENSG00000131591 C1orf159
ENST00000465822 0.855503142844323 0.615691892433347 0.0601183393327872 ENSG00000131591 C1orf159
ENST00000379325 0.898373251422584 0.704479633511452 -0.028980331884242 ENSG00000131591 C1orf159
ENST00000421241 0.898373251422584 0.704479633511452 -0.028980331884242 ENSG00000131591 C1orf159
ENST00000487177 0.782530876971947 0.486984141150901 0.0943353304925542 ENSG00000131591 C1orf159
ENST00000467751 0.898373251422584 0.704479633511452 -0.028980331884242 ENSG00000131591 C1orf159
ENST00000477196 0.898373251422584 0.704479633511452 -0.028980331884242 ENSG00000131591 C1orf159
ENST00000464905 0.496574072210505 0.170109756481525 0.214816901143644 ENSG00000131591 C1orf159
ENST00000379320 0.814772348396029 0.541629618267075 0.0730909681003453 ENSG00000131591 C1orf159
ENST00000379319 0.66786325203657 0.329727050397826 -0.0876387653289434 ENSG00000131591 C1orf159
ENST00000434641 0.690578213595347 0.356980444763154 -0.0719380531187851 ENSG00000131591 C1orf159
ENST00000482816 0.65300266875298 0.313201442310366 -0.0794957205681394 ENSG00000131591 C1orf159
ENST00000437760 0.657888937196811 0.318381154868494 -0.079828823487997 ENSG00000131591 C1orf159
ENST00000462097 0.673953556216988 0.335793842950266 -0.0781705756985865 ENSG00000131591 C1orf159
ENST00000473600 0.89611323589306 0.699931348868895 -0.0583104838392978 ENSG00000131591 C1orf159
ENST00000475119 0.69601505048561 0.364191852071888 -0.0741054738607593 ENSG00000131591 C1orf159
ENST00000442117 0.9435513406561 0.820277042782223 0.0351121816797092 ENSG00000131591 C1orf159
ENST00000427787 0.943482502655957 0.820096691586817 0.0387418472132445 ENSG00000131591 C1orf159
ENST00000472741 0.689593201590733 0.3557063637898 -0.0784638620109686 ENSG00000131591 C1orf159
ENST00000480643 0.664369819897551 0.325358305782388 -0.0840326843387229 ENSG00000131591 C1orf159
ENST00000360001 0.00541944994509232 0.000141000593916303 -0.170447871344213 ENSG00000078808 SDF4
ENST00000465727 0.00539467636302675 0.000140020180941736 -0.170546669995702 ENSG00000078808 SDF4
ENST00000263741 0.00539467636302675 0.000140020180941736 -0.170546669995702 ENSG00000078808 SDF4
ENST00000494748 0.00844990309415513 0.000260238516994083 -0.174057543203999 ENSG00000078808 SDF4
ENST00000478938 0.0081543317943691 0.000246924938567726 -0.176297598482171 ENSG00000078808 SDF4
ENST00000403997 0.0340526359457724 0.00184787052922086 -0.125364510886405 ENSG00000078808 SDF4
ENST00000545427 0.0271893336426544 0.00131841851026563 -0.140877996453199 ENSG00000078808 SDF4
ENST00000459994 0.015322254871126 0.000589201720519406 -0.173434497906556 ENSG00000078808 SDF4
ENST00000379198 0.222178349775406 0.0368295129967226 -0.167901697910458 ENSG00000176022 B3GALT6
ENST00000450390 0.903917594440076 0.717689809654396 0.0173457380418897 ENSG00000160087 UBE2J2
ENST00000347370 0.907100748259785 0.725151657393938 0.0168712771991995 ENSG00000160087 UBE2J2
ENST00000349431 0.929050208642317 0.78094436056726 0.0137270045258819 ENSG00000160087 UBE2J2
ENST00000348298 0.881670510979835 0.6675393002245 0.0216419428301179 ENSG00000160087 UBE2J2
ENST00000339385 0.992240909248202 0.975349718711096 0.00174917465791594 ENSG00000160087 UBE2J2
ENST00000400929 0.719870337502339 0.394654347574206 0.0452217534490667 ENSG00000160087 UBE2J2
ENST00000464036 0.767205422853542 0.463763636774249 0.0390718837123111 ENSG00000160087 UBE2J2
ENST00000360466 0.759679360304485 0.452718934777567 0.0406750859759663 ENSG00000160087 UBE2J2
ENST00000400930 0.753041460752501 0.44172643448369 0.0418995730065687 ENSG00000160087 UBE2J2
ENST00000467339 0.838980411508801 0.583885936100056 0.0488303494216577 ENSG00000160087 UBE2J2
ENST00000473215 0.703418760437987 0.373354189823758 0.0491085312076875 ENSG00000160087 UBE2J2
ENST00000435198 0.587540893185115 0.244641840367183 0.0649361977343259 ENSG00000160087 UBE2J2
ENST00000509720 0.568431704727147 0.227324038314928 0.0673561896853823 ENSG00000160087 UBE2J2
ENST00000491779 0.72149346646224 0.397044787140185 0.0475122533128167 ENSG00000160087 UBE2J2
ENST00000466752 0.844817692638716 0.594869598015703 0.0318015851993422 ENSG00000160087 UBE2J2
ENST00000503294 0.849385942164217 0.603171031045473 0.0314909262110562 ENSG00000160087 UBE2J2
ENST00000477894 0.845010468121751 0.595271350398235 0.0326755777834761 ENSG00000160087 UBE2J2
ENST00000471154 0.948975731560636 0.833801730537829 0.0182856664669039 ENSG00000160087 UBE2J2
ENST00000422076 0.720628395595295 0.395537124748816 0.0526487379989018 ENSG00000160087 UBE2J2
ENST00000502382 0.706015264145271 0.377318046401504 0.0545492771678645 ENSG00000160087 UBE2J2
ENST00000461142 0.871287995744503 0.647001867700556 0.0331650220368816 ENSG00000160087 UBE2J2
ENST00000488418 0.650911150532529 0.310858374961134 0.0924273530554831 ENSG00000160087 UBE2J2
ENST00000379116 0.98164104052357 0.937822085899077 -0.0114683111077057 ENSG00000162572 SCNN1D
ENST00000379101 0.947159888804727 0.829504012079372 -0.0318090201730432 ENSG00000162572 SCNN1D
ENST00000338555 0.981751636311759 0.93812941113906 -0.0114913932928771 ENSG00000162572 SCNN1D
ENST00000470022 0.688043005733661 0.353733149819424 -0.160621156150747 ENSG00000162572 SCNN1D
ENST00000325425 0.93058852883911 0.785676639287406 0.0426985430746587 ENSG00000162572 SCNN1D
ENST00000400928 0.878220018019907 0.660989854555269 0.0689065289735067 ENSG00000162572 SCNN1D
ENST00000354700 0.0789944622347432 0.00661889221147666 -0.16184872388036 ENSG00000131584 ACAP3
ENST00000353662 0.081638361852364 0.00695294559923059 -0.161538216831816 ENSG00000131584 ACAP3
ENST00000492936 0.0586245790790517 0.00418874568517942 -0.182624085032074 ENSG00000131584 ACAP3
ENST00000467278 0.128177805644641 0.0145459775852632 -0.185660611449867 ENSG00000131584 ACAP3
ENST00000470659 0.506568159618995 0.177971918015674 -0.176057577400297 ENSG00000131584 ACAP3
ENST00000379037 0.318013026215913 0.0700318469702436 -0.216945841965663 ENSG00000131584 ACAP3
ENST00000476572 0.279539377512749 0.0552822994452504 -0.198409667242331 ENSG00000131584 ACAP3
ENST00000493992 0.4260781870282 0.124559292858353 -0.198314365196881 ENSG00000131584 ACAP3
ENST00000472541 0.230936131800347 0.0395524755459707 -0.134127959953764 ENSG00000131584 ACAP3
ENST00000354980 0.27767784744723 0.0546589751472258 -0.131644409750394 ENSG00000131584 ACAP3
ENST00000478065 0.657321981451109 0.31773277371081 -0.0911500657362422 ENSG00000131584 ACAP3
ENST00000479108 0.272002828071313 0.052676661292854 -0.145348881164165 ENSG00000131584 ACAP3
ENST00000438966 0.249868810166974 0.0453189349996628 -0.151788048779129 ENSG00000131584 ACAP3
ENST00000379031 0.141228859678534 0.0171066962126953 -0.242173965036769 ENSG00000169972 PUSL1
ENST00000470520 0.313886526687744 0.068522843041515 -0.195299839229986 ENSG00000169972 PUSL1
ENST00000463758 0.401628729299856 0.110390868077216 -0.197955273518008 ENSG00000169972 PUSL1
ENST00000467712 0.236338022000423 0.0411490070872158 -0.217186381290599 ENSG00000169972 PUSL1
ENST00000493657 0.0633332963612099 0.00470854590243836 -0.324100780333751 ENSG00000169972 PUSL1
ENST00000470030 0.855617169244495 0.615883727844387 0.0334728985428522 ENSG00000127054 CPSF3L
ENST00000435064 0.293850871786136 0.0606024283517084 -0.0867806446186974 ENSG00000127054 CPSF3L
ENST00000497304 0.903031065458483 0.715428916630115 -0.0393814822754549 ENSG00000127054 CPSF3L
ENST00000323275 0.293597281177516 0.0604949580512084 -0.0867877268524297 ENSG00000127054 CPSF3L
ENST00000411962 0.293597281177516 0.0604949580512084 -0.0867877268524297 ENSG00000127054 CPSF3L
ENST00000462432 0.993295302381435 0.978250241878864 0.00164523265195273 ENSG00000127054 CPSF3L
ENST00000478641 0.800246775215506 0.515295076767348 0.0438814145662618 ENSG00000127054 CPSF3L
ENST00000458452 0.297115459936615 0.0618474337009478 -0.0863369787712669 ENSG00000127054 CPSF3L
ENST00000419704 0.297115459936615 0.0618474337009478 -0.0863369787712669 ENSG00000127054 CPSF3L
ENST00000540437 0.297115459936615 0.0618474337009478 -0.0863369787712669 ENSG00000127054 CPSF3L
ENST00000421495 0.297115459936615 0.0618474337009478 -0.0863369787712669 ENSG00000127054 CPSF3L
ENST00000532772 0.322343958652742 0.0721092314936179 -0.0830330037443339 ENSG00000127054 CPSF3L
ENST00000450926 0.333489876665984 0.0767660819450376 -0.0817051069141779 ENSG00000127054 CPSF3L
ENST00000545578 0.340030861651411 0.0796986408742118 -0.080833836604843 ENSG00000127054 CPSF3L
ENST00000527098 0.340030861651411 0.0796986408742118 -0.080833836604843 ENSG00000127054 CPSF3L
ENST00000485710 0.541844527200053 0.204864787897349 0.105117700505322 ENSG00000127054 CPSF3L
ENST00000461514 0.460549926148853 0.145735580730613 0.122462668226263 ENSG00000127054 CPSF3L
ENST00000525164 0.459469945410275 0.145083791944711 0.122498421287067 ENSG00000127054 CPSF3L
ENST00000528879 0.427841564602282 0.12564271477763 -0.0703918407259776 ENSG00000127054 CPSF3L
ENST00000525769 0.358464238210738 0.0880246712305831 0.144752018482118 ENSG00000127054 CPSF3L
ENST00000531377 0.49953961495618 0.172038755285357 -0.0733107373906821 ENSG00000127054 CPSF3L
ENST00000527383 0.75552223306586 0.445911383817081 0.0576841377098586 ENSG00000127054 CPSF3L
ENST00000531292 0.911612136059622 0.737357785200944 0.0318658063985762 ENSG00000127054 CPSF3L
ENST00000467408 0.969576875692312 0.89705749888275 -0.0105340346145751 ENSG00000127054 CPSF3L
ENST00000434694 0.0660995292221645 0.00503378843448899 -0.142168118333709 ENSG00000127054 CPSF3L
ENST00000531020 0.977479156303002 0.923687291356091 0.0102079372643619 ENSG00000127054 CPSF3L
ENST00000533916 0.901098356259096 0.710766186702066 -0.0355366018252217 ENSG00000127054 CPSF3L
ENST00000488042 0.0351669495566846 0.00194646024452117 -0.16196065977808 ENSG00000127054 CPSF3L
ENST00000526797 0.0442043156492522 0.00272380895232719 -0.159165940386041 ENSG00000127054 CPSF3L
ENST00000526332 0.0429645771976405 0.00262026121025969 -0.159837611086519 ENSG00000127054 CPSF3L
ENST00000430786 0.0482122336539183 0.00312808137377889 -0.156912636358136 ENSG00000127054 CPSF3L
ENST00000527719 0.034802191127183 0.00191652902024787 -0.164939892348044 ENSG00000127054 CPSF3L
ENST00000530031 0.0358383627683761 0.00199984645710699 -0.164208380092232 ENSG00000127054 CPSF3L
ENST00000526113 0.041362061396595 0.00246494215130509 -0.161994310193597 ENSG00000127054 CPSF3L
ENST00000526904 0.0360369158595509 0.00201646667346503 -0.165959992513305 ENSG00000127054 CPSF3L
ENST00000525603 0.00524337380165361 0.000134807218816804 -0.224243302318171 ENSG00000127054 CPSF3L
ENST00000444968 0.0661389022684716 0.00503802460329045 -0.295482087326187 ENSG00000240731 RP5-890O3.9
ENST00000429572 0.179091881037393 0.0255279548217127 -0.171178920945714 ENSG00000127054 CPSF3L
ENST00000498173 0.179091881037393 0.0255279548217127 -0.171178920945714 ENSG00000127054 CPSF3L
ENST00000496353 0.184838446111212 0.0268782181294811 -0.169755800801725 ENSG00000127054 CPSF3L
ENST00000493534 0.505542912236197 0.177072801213493 -0.110115627035141 ENSG00000127054 CPSF3L
ENST00000534345 0.524222407106968 0.191715623170548 -0.109520164960457 ENSG00000127054 CPSF3L
ENST00000532952 0.536324831064038 0.20053726867784 -0.108180846940298 ENSG00000127054 CPSF3L
ENST00000490853 0.582534588387945 0.24003352851388 -0.100668837013501 ENSG00000127054 CPSF3L
ENST00000531019 0.582534588387945 0.24003352851388 -0.100668837013501 ENSG00000127054 CPSF3L
ENST00000498476 0.687941042865839 0.353376754604276 -0.0800207043666424 ENSG00000127054 CPSF3L
ENST00000470679 0.813838799916981 0.53984778329379 -0.055806430153449 ENSG00000127054 CPSF3L
ENST00000525285 0.746823493463727 0.432875009908817 -0.0769506514229538 ENSG00000127054 CPSF3L
ENST00000530233 0.983936006481696 0.945976193463407 0.00868293834562839 ENSG00000127054 CPSF3L
ENST00000464957 0.698493023676313 0.367388967494649 -0.109214562570231 ENSG00000224051 GLTPD1
ENST00000343938 0.939135364428497 0.808446546514604 -0.0236369593513882 ENSG00000224051 GLTPD1
ENST00000488011 0.780641917438255 0.484094673055176 -0.100660090001274 ENSG00000224051 GLTPD1
ENST00000378891 0.814202464732464 0.54055010769115 -0.0374087475086754 ENSG00000107404 DVL1
ENST00000378888 0.669179960398863 0.33104331211976 -0.0585894630889049 ENSG00000107404 DVL1
ENST00000472445 0.688284522407544 0.354113361717158 -0.0912597448796198 ENSG00000107404 DVL1
ENST00000474033 0.405927432957295 0.113007839610311 0.0730236489719287 ENSG00000162576 MXRA8
ENST00000309212 0.776672082139337 0.478209754781244 -0.0327021057126735 ENSG00000162576 MXRA8
ENST00000477278 0.800522544181343 0.515628965411124 -0.0296517623344619 ENSG00000162576 MXRA8
ENST00000342753 0.774917876533395 0.475382249075421 -0.0329257763654543 ENSG00000162576 MXRA8
ENST00000445648 0.774952055387516 0.475441512926799 -0.032924565875347 ENSG00000162576 MXRA8
ENST00000473097 0.372132769137998 0.0946853205463701 0.0795633170465373 ENSG00000162576 MXRA8
ENST00000478517 0.310408688904865 0.0671829662025229 0.0911174961605221 ENSG00000162576 MXRA8
ENST00000476718 0.709524635446322 0.381746374433174 0.0426815331683058 ENSG00000162576 MXRA8
ENST00000464351 0.821404862830531 0.552325048187981 -0.0556454170643388 ENSG00000162576 MXRA8
ENST00000460473 0.775094370852174 0.475629551917675 -0.0739829656054615 ENSG00000162576 MXRA8
ENST00000338370 0.933358194961166 0.792292064325763 0.0156325955509217 ENSG00000175756 AURKAIP1
ENST00000338338 0.908402182153356 0.729033971648644 0.020608639477536 ENSG00000175756 AURKAIP1
ENST00000321751 0.922881297953024 0.763750785360432 0.0179155894330696 ENSG00000175756 AURKAIP1
ENST00000378853 0.922910918970114 0.763894403748779 0.0179196764516592 ENSG00000175756 AURKAIP1
ENST00000489799 0.999039879383152 0.997145479611869 -0.000230984011403322 ENSG00000175756 AURKAIP1
ENST00000496905 0.914100473886851 0.743191403460534 0.0211426256914665 ENSG00000175756 AURKAIP1
ENST00000480479 0.211957891005226 0.0339223147876569 -0.103249259726 ENSG00000221978 CCNL2
ENST00000482621 0.014774422013952 0.000559301630286871 -0.145360747918971 ENSG00000221978 CCNL2
ENST00000408952 0.014774422013952 0.000559301630286871 -0.145360747918971 ENSG00000221978 CCNL2
ENST00000463260 0.603308739479331 0.259436929225598 -0.0702690180879901 ENSG00000221978 CCNL2
ENST00000400809 0.00488456809848024 0.000122494912980038 -0.163275492522689 ENSG00000221978 CCNL2
ENST00000496007 0.0048345852537463 0.000120663319337576 -0.163457330804688 ENSG00000221978 CCNL2
ENST00000482365 0.0204628706602816 0.000874620583250475 -0.154396954222996 ENSG00000221978 CCNL2
ENST00000481223 0.00461033142558143 0.000112939829413347 -0.163478917591027 ENSG00000221978 CCNL2
ENST00000418865 0.0432577513657208 0.00264553064085894 -0.135330191598026 ENSG00000221978 CCNL2
ENST00000505849 0.0117324539700655 0.00040345923807635 -0.170125091129582 ENSG00000221978 CCNL2
ENST00000488340 0.00423864548468596 0.000101083050977948 -0.173782321532194 ENSG00000221978 CCNL2
ENST00000492998 0.429809849923458 0.126671057874751 -0.102899909397502 ENSG00000221978 CCNL2
ENST00000469113 0.019133491762098 0.000798025541527435 -0.167274198702961 ENSG00000221978 CCNL2
ENST00000480646 0.207215096053696 0.0325526375965797 -0.166142205833517 ENSG00000221978 CCNL2
ENST00000471930 0.0204945964497214 0.000876851877998331 -0.174828954501861 ENSG00000221978 CCNL2
ENST00000408918 0.0413879540040028 0.00246719223569452 -0.174703993932339 ENSG00000221978 CCNL2
ENST00000473872 0.206964292806161 0.0324743460076804 -0.16238694122115 ENSG00000221978 CCNL2
ENST00000425598 0.0160368970896042 0.000625910720023883 -0.244719250314313 ENSG00000221978 CCNL2
ENST00000463895 0.0271409219304991 0.00131459299317041 -0.278878570412051 ENSG00000221978 CCNL2
ENST00000497013 0.00272815085683639 5.59728239002435e-05 -0.346088840970394 ENSG00000221978 CCNL2
ENST00000448629 0.907787378166556 0.727214647329548 0.0457405295174747 ENSG00000224870 RP4-758J18.2
ENST00000444362 0.91265550844043 0.739505532653812 0.0271199324087994 ENSG00000224870 RP4-758J18.2
ENST00000418833 0.961920556345271 0.871640111560972 0.0133243807489437 ENSG00000224870 RP4-758J18.2
ENST00000576232 0.394965312005845 0.106879317101492 0.241319905473084 ENSG00000224870 RP4-758J18.2
ENST00000570344 0.425577483688403 0.124227228622638 0.232983211917136 ENSG00000224870 RP4-758J18.2
ENST00000447725 0.850919096315457 0.606093899989004 0.0445240107311572 ENSG00000224870 RP4-758J18.2
ENST00000572242 0.987300245566587 0.95706923047909 -0.00437333618296005 ENSG00000224870 RP4-758J18.2
ENST00000453521 0.954589854866469 0.850737996590209 -0.0155148075229285 ENSG00000224870 RP4-758J18.2
ENST00000344843 0.617902812189482 0.27423115283838 0.0582697430349702 ENSG00000242485 MRPL20
ENST00000493287 0.582559109466128 0.240085199229524 0.0767806834976694 ENSG00000242485 MRPL20
ENST00000487659 0.617461357875438 0.27377680194161 0.0583640320972683 ENSG00000242485 MRPL20
ENST00000492508 0.4907929912267 0.165853026793952 0.0778022567514339 ENSG00000242485 MRPL20
ENST00000482352 0.678137367420346 0.340913541720196 0.0531763928142266 ENSG00000242485 MRPL20
ENST00000477686 0.560127897121755 0.220065794438688 0.0723039141932211 ENSG00000242485 MRPL20
ENST00000607307 0.839484124556937 0.584975357549709 0.088586071753061 ENSG00000272455 RP4-758J18.13
ENST00000495558 0.280816326311356 0.0558178665777627 -0.31562683266066 ENSG00000179403 VWA1
ENST00000338660 0.326157484512634 0.0735807941998522 -0.215991543284597 ENSG00000179403 VWA1
ENST00000404702 0.282988704708813 0.056655752719794 -0.228117649530637 ENSG00000179403 VWA1
ENST00000476993 0.27412812797258 0.0534488385840707 -0.231037513727521 ENSG00000179403 VWA1
ENST00000471398 0.569916487139637 0.22920446586553 -0.209537997648369 ENSG00000179403 VWA1
ENST00000378741 0.988987683419242 0.963267983130004 0.00331420888542807 ENSG00000160072 ATAD3B
ENST00000308647 0.945570126740212 0.82504480849404 -0.0149577058333225 ENSG00000160072 ATAD3B
ENST00000472194 0.925132906371037 0.76905154684389 -0.0213254650120024 ENSG00000160072 ATAD3B
ENST00000378736 0.432808255717404 0.128327133264877 0.180099711548645 ENSG00000160072 ATAD3B
ENST00000485748 0.835988107158091 0.57803129631999 -0.0481866418253887 ENSG00000160072 ATAD3B
ENST00000474481 0.741137447694876 0.424520956100606 -0.0698226231827209 ENSG00000160072 ATAD3B
ENST00000378756 0.962141559939081 0.872284153862857 -0.00979990664087282 ENSG00000197785 ATAD3A
ENST00000378755 0.962182533905604 0.872526763994212 -0.00978937926593488 ENSG00000197785 ATAD3A
ENST00000339113 0.990924088880533 0.970084089202645 -0.00237145095231128 ENSG00000197785 ATAD3A
ENST00000536055 0.990924088880533 0.970084089202645 -0.00237145095231128 ENSG00000197785 ATAD3A
ENST00000439513 0.917162007323919 0.751105350742709 -0.0501104663838085 ENSG00000197785 ATAD3A
ENST00000429957 0.937858940386205 0.80455430117004 -0.0234942183171063 ENSG00000197785 ATAD3A
ENST00000400830 0.990291211860182 0.968180417687194 0.00330621430188859 ENSG00000197785 ATAD3A
ENST00000378733 0.67234506398202 0.334107974651685 0.15870087021627 ENSG00000205090 TMEM240
ENST00000425828 0.670583481787488 0.332333326472704 0.158730443124999 ENSG00000205090 TMEM240
ENST00000291386 0.76426709293356 0.459160832933314 -0.0347714491910265 ENSG00000160075 SSU72
ENST00000378726 0.934719232688825 0.795726901944603 -0.0141558039203651 ENSG00000160075 SSU72
ENST00000378725 0.93415885995995 0.794555670433072 -0.0148697182165773 ENSG00000160075 SSU72
ENST00000359060 0.724673660761065 0.401636809856597 0.0648509288729949 ENSG00000160075 SSU72
ENST00000539195 0.300218268723417 0.0631490504854399 0.231589962733248 ENSG00000215791 AL645728.2
ENST00000422725 0.860466521886787 0.625203579174429 -0.0721946900378155 ENSG00000228594 C1orf233
ENST00000607222 0.220233556130594 0.0362757539732853 -0.336731337309179 ENSG00000272106 RP11-345P4.9
ENST00000520777 0.296668616987619 0.0616320657900737 -0.159270710828461 ENSG00000197530 MIB2
ENST00000378710 0.300147822105917 0.0631162864183265 -0.15846973086482 ENSG00000197530 MIB2
ENST00000360522 0.300147822105917 0.0631162864183265 -0.15846973086482 ENSG00000197530 MIB2
ENST00000357210 0.300147822105917 0.0631162864183265 -0.15846973086482 ENSG00000197530 MIB2
ENST00000355826 0.300147822105917 0.0631048534475606 -0.158477879470571 ENSG00000197530 MIB2
ENST00000518681 0.294182839969004 0.0607382928741316 -0.159904498494116 ENSG00000197530 MIB2
ENST00000505820 0.290213175524575 0.0592707621337342 -0.160613673170109 ENSG00000197530 MIB2
ENST00000479659 0.284457126798235 0.0571878487589157 -0.161909245048587 ENSG00000197530 MIB2
ENST00000489635 0.285532625113305 0.0575796689839849 -0.161779536559711 ENSG00000197530 MIB2
ENST00000511502 0.285532625113305 0.0575796689839849 -0.161779536559711 ENSG00000197530 MIB2
ENST00000477990 0.143954596863126 0.0176959661803319 -0.260938024505408 ENSG00000197530 MIB2
ENST00000514363 0.482655746222329 0.160416738060254 -0.126431778354912 ENSG00000197530 MIB2
ENST00000487053 0.355318597696424 0.0864906917987637 -0.146123585794824 ENSG00000197530 MIB2
ENST00000502470 0.560029200900892 0.219963719175534 -0.111147975008232 ENSG00000197530 MIB2
ENST00000378712 0.355807984465046 0.0867070312500147 -0.146101555442228 ENSG00000197530 MIB2
ENST00000507082 0.58878792699562 0.245906251445304 -0.140413425054511 ENSG00000197530 MIB2
ENST00000463492 0.536538302764459 0.200720090407669 -0.166857096745024 ENSG00000197530 MIB2
ENST00000510793 0.461826859588334 0.146574754668687 -0.133096910606067 ENSG00000197530 MIB2
ENST00000504599 0.320781023433216 0.0713111917039845 -0.154421272801612 ENSG00000197530 MIB2
ENST00000507229 0.328055915830067 0.0744393896227363 -0.150341020410452 ENSG00000197530 MIB2
ENST00000503789 0.704356086673895 0.374729997569667 -0.0864019486369514 ENSG00000197530 MIB2
ENST00000378708 0.38289179016877 0.100459424459655 -0.141785039775927 ENSG00000197530 MIB2
ENST00000506488 0.394298366811136 0.106463084973451 -0.140085557162161 ENSG00000197530 MIB2
ENST00000512004 0.548598139434119 0.210225681867236 0.176477026668323 ENSG00000197530 MIB2
ENST00000508455 0.380655183820704 0.0991345424274462 0.264574549982831 ENSG00000197530 MIB2
ENST00000514234 0.447834110859279 0.137695361850109 -0.144749045279526 ENSG00000197530 MIB2
ENST00000467597 0.943205513024054 0.819401395904563 -0.0297159971944366 ENSG00000197530 MIB2
ENST00000508148 0.870268249865903 0.644819898380249 -0.0639207975406358 ENSG00000197530 MIB2
ENST00000486072 0.790741435343995 0.500151134133318 -0.0803840806151041 ENSG00000197530 MIB2
ENST00000505370 0.312927116917841 0.0681262981507745 -0.227985433275879 ENSG00000197530 MIB2
ENST00000473511 0.0540319441872224 0.00371797003948122 -0.341844181086968 ENSG00000197530 MIB2
ENST00000464570 0.0680134793357559 0.00524646365049081 -0.335609552375942 ENSG00000197530 MIB2
ENST00000483015 0.153414718102946 0.019727503825506 -0.311214445760845 ENSG00000197530 MIB2
ENST00000511910 0.338416874808042 0.0789653827546964 -0.272598764896495 ENSG00000197530 MIB2
ENST00000513088 0.945494541619916 0.824702213121012 -0.0163225918045914 ENSG00000248333 CDK11B
ENST00000341832 0.925849022398508 0.771601496157096 -0.0197497324625145 ENSG00000248333 CDK11B
ENST00000317673 0.887594415610503 0.680228862065985 -0.0275117884449994 ENSG00000248333 CDK11B
ENST00000340677 0.887594415610503 0.680228862065985 -0.0275117884449994 ENSG00000248333 CDK11B
ENST00000407249 0.887594415610503 0.680228862065985 -0.0275117884449994 ENSG00000248333 CDK11B
ENST00000341028 0.937379327059448 0.80302240202617 -0.0373948528658168 ENSG00000248333 CDK11B
ENST00000607013 0.847712819807657 0.600230637717494 -0.0664017050375778 ENSG00000272004 RP11-345P4.10
ENST00000378662 0.927610793684634 0.77709632700614 -0.0186381504165269 ENSG00000189339 SLC35E2B
ENST00000234800 0.917245438219623 0.751205088295255 -0.0208939836544597 ENSG00000189339 SLC35E2B
ENST00000480991 0.937438155971154 0.803110298554028 0.019952738135926 ENSG00000189339 SLC35E2B
ENST00000481276 0.985210225180934 0.949984173482387 -0.0055295321293182 ENSG00000189339 SLC35E2B
ENST00000596308 0.997371161670274 0.990784180774237 -0.00196543612717236 ENSG00000269737 RP11-345P4.7
ENST00000356200 0.954917802220999 0.852130317551625 -0.0126104520168919 ENSG00000008128 CDK11A
ENST00000598846 0.978695997119116 0.927661631812051 -0.00521201655568373 ENSG00000268575 RP1-283E3.8
ENST00000463652 0.790446270718589 0.499741642203139 0.113062388282658 ENSG00000008128 CDK11A
ENST00000358779 0.98972631397947 0.965852108683925 -0.00286680798300791 ENSG00000008128 CDK11A
ENST00000460465 0.98972631397947 0.965852108683925 -0.00286680798300791 ENSG00000008128 CDK11A
ENST00000404249 0.98972631397947 0.965852108683925 -0.00286680798300791 ENSG00000008128 CDK11A
ENST00000378633 0.98972631397947 0.965852108683925 -0.00286680798300791 ENSG00000008128 CDK11A
ENST00000357760 0.98972631397947 0.965852108683925 -0.00286680798300791 ENSG00000008128 CDK11A
ENST00000509982 0.954917802220999 0.852130317551625 -0.0126104520168919 ENSG00000008128 CDK11A
ENST00000378638 0.954917802220999 0.852130317551625 -0.0126104520168919 ENSG00000008128 CDK11A
ENST00000356937 0.943553667714791 0.820341637204232 -0.0165008370512172 ENSG00000008128 CDK11A
ENST00000478901 0.772723063071853 0.471890737709889 0.122687763701731 ENSG00000008128 CDK11A
ENST00000468397 0.860085230932213 0.624286335717767 0.0803575310737452 ENSG00000008128 CDK11A
ENST00000491311 0.87154203207742 0.647624032194677 0.0725585321806194 ENSG00000008128 CDK11A
ENST00000495016 0.880702927514038 0.665903940606194 0.0741560440213667 ENSG00000008128 CDK11A
ENST00000468800 0.923785912277212 0.765974951392785 0.034418028310252 ENSG00000008128 CDK11A
ENST00000464748 0.949000513298922 0.833990980128202 -0.035774694461856 ENSG00000008128 CDK11A
ENST00000489300 0.904646634528305 0.719321226347679 -0.0559828259444902 ENSG00000008128 CDK11A
ENST00000492390 0.881688450184801 0.667643187480104 0.0490192509816845 ENSG00000008128 CDK11A
ENST00000474916 0.850934316349757 0.606183835597424 0.0607307706145482 ENSG00000008128 CDK11A
ENST00000378635 0.977114546382084 0.922274407537873 -0.00690370690991795 ENSG00000008128 CDK11A
ENST00000479362 0.866467818336288 0.637456064494027 -0.0409484379429344 ENSG00000008128 CDK11A
ENST00000498810 0.975683586961762 0.91750359937496 -0.0111989048033371 ENSG00000008128 CDK11A
ENST00000487462 0.831909368719405 0.571034812633174 -0.0625693264660974 ENSG00000008128 CDK11A
ENST00000401096 0.888293753845209 0.682174700956386 -0.044756065471028 ENSG00000008128 CDK11A
ENST00000577672 0.863659712444117 0.63138080263649 -0.045984989070242 ENSG00000227775 RP1-283E3.4
ENST00000417099 0.652975573652388 0.313171714376097 -0.10733529846102 ENSG00000227775 RP1-283E3.4
ENST00000355439 0.943980637938923 0.821140193616911 -0.0196709111268554 ENSG00000215790 SLC35E2
ENST00000400924 0.981345313397994 0.936180057625741 -0.00695013726089009 ENSG00000215790 SLC35E2
ENST00000246421 0.858490547654497 0.621584900361159 0.0506847786359606 ENSG00000215790 SLC35E2
ENST00000475229 0.826869364860252 0.56208185561762 0.0744592097352292 ENSG00000215790 SLC35E2
ENST00000424604 0.905912108340102 0.722342360787206 0.0441051873335145 ENSG00000227775 RP1-283E3.4
ENST00000418950 0.937753988468678 0.804382211874857 -0.0401409934515371 ENSG00000227775 RP1-283E3.4
ENST00000341426 0.669010713445553 0.330851012488325 -0.0533226607019771 ENSG00000008130 NADK
ENST00000341991 0.669010713445553 0.330851012488325 -0.0533226607019771 ENSG00000008130 NADK
ENST00000378625 0.648854802826128 0.308318953969851 -0.0554729249757978 ENSG00000008130 NADK
ENST00000344463 0.66916475684046 0.330967106330915 -0.0533238004025673 ENSG00000008130 NADK
ENST00000342348 0.98542340034824 0.950750551385132 0.00419522323728972 ENSG00000008130 NADK
ENST00000498806 0.48371556134837 0.161098043583466 -0.161114491839818 ENSG00000008130 NADK
ENST00000469045 0.704920112561209 0.375607771976102 -0.0712347543172389 ENSG00000008130 NADK
ENST00000480499 0.966089335701902 0.883723834419587 -0.0138313177289578 ENSG00000008130 NADK
ENST00000497747 0.62700252634922 0.284283989781502 -0.1225370247385 ENSG00000008130 NADK
ENST00000477235 0.823492134096134 0.555663722668077 -0.0506912790527285 ENSG00000008130 NADK
ENST00000489538 0.792810175189672 0.503105491858785 -0.059444427967801 ENSG00000008130 NADK
ENST00000497615 0.612952770367093 0.269311787784863 -0.126100801991996 ENSG00000008130 NADK
ENST00000497186 0.733369116223038 0.414283733897177 -0.0701796079035889 ENSG00000008130 NADK
ENST00000400922 0.98258880854896 0.94075901891148 0.00667122951003412 ENSG00000008130 NADK
ENST00000492845 0.417729978249846 0.119636866715502 -0.104341353870195 ENSG00000008130 NADK
ENST00000492768 0.243326163874273 0.0432926243305668 -0.143752597235035 ENSG00000008130 NADK
ENST00000460602 0.330000464825395 0.0753469350864627 -0.129196866617972 ENSG00000008130 NADK
ENST00000464373 0.231811177100323 0.039775111172418 -0.170276962162033 ENSG00000008130 NADK
ENST00000378609 0.0890395017079544 0.00800021890509937 -0.0716142298969454 ENSG00000078369 GNB1
ENST00000461893 0.320781023433216 0.0713163226337623 -0.0734311715850243 ENSG00000078369 GNB1
ENST00000471354 0.149658054061002 0.0188793491388164 -0.0855181322396278 ENSG00000078369 GNB1
ENST00000439272 0.302158175538082 0.0638590624585844 -0.0776259675075238 ENSG00000078369 GNB1
ENST00000434686 0.330857619597467 0.0756876917890248 -0.0765719475891055 ENSG00000078369 GNB1
ENST00000437146 0.604716972109342 0.260983352008449 -0.0648147268888932 ENSG00000078369 GNB1
ENST00000472614 0.602287382318065 0.258390675649707 -0.0680167371529277 ENSG00000078369 GNB1
ENST00000607589 0.303943522559212 0.0645842665872775 -0.150420099365179 ENSG00000078369 GNB1
ENST00000378567 0.342813723832473 0.0809195580449318 0.19458527167353 ENSG00000067606 PRKCZ
ENST00000400921 0.372949116770127 0.0951239254825776 0.186661299190276 ENSG00000067606 PRKCZ
ENST00000461106 0.389114185257016 0.10366075015145 0.191534406112605 ENSG00000067606 PRKCZ
ENST00000400920 0.427143925693208 0.12516055836776 0.172432121468319 ENSG00000067606 PRKCZ
ENST00000479263 0.49483397570522 0.168807808291187 0.157065419040751 ENSG00000067606 PRKCZ
ENST00000478770 0.614476512244086 0.27083216730436 0.13465218362701 ENSG00000067606 PRKCZ
ENST00000505322 0.503334808239851 0.175403529523745 0.158562796199738 ENSG00000067606 PRKCZ
ENST00000469733 0.991807984113619 0.973899104520058 0.00191880580467925 ENSG00000162585 C1orf86
ENST00000414253 0.962505126370331 0.873414089459429 -0.00975103976810534 ENSG00000162585 C1orf86
ENST00000428120 0.962505126370331 0.873414089459429 -0.00975103976810534 ENSG00000162585 C1orf86
ENST00000400919 0.962505126370331 0.873414089459429 -0.00975103976810534 ENSG00000162585 C1orf86
ENST00000400918 0.902423097337866 0.714141458425396 -0.0231416103196695 ENSG00000162585 C1orf86
ENST00000497675 0.584474256574928 0.241942138769086 -0.0835357622153465 ENSG00000162585 C1orf86
ENST00000378543 0.608123349065748 0.264530410402489 -0.0786466344878251 ENSG00000162585 C1orf86
ENST00000378546 0.608123349065748 0.264530410402489 -0.0786466344878251 ENSG00000162585 C1orf86
ENST00000401813 0.665782427590718 0.327167531596242 -0.0679697137216587 ENSG00000162585 C1orf86
ENST00000487186 0.689869118831102 0.356223966484481 -0.0596245062874785 ENSG00000162585 C1orf86
ENST00000378545 0.65637854477056 0.316844561854909 -0.0716471723615452 ENSG00000162585 C1orf86
ENST00000476803 0.596571037328575 0.252950029539143 -0.081417822521779 ENSG00000162585 C1orf86
ENST00000440825 0.601581256654001 0.257594132983566 -0.0795962329284948 ENSG00000162585 C1orf86
ENST00000597060 0.875247350265464 0.655717864822967 -0.0575818176065502 ENSG00000269554 AL590822.2
ENST00000420515 0.661519022168584 0.322252197192958 -0.0739948151332659 ENSG00000162585 C1orf86
ENST00000514625 0.4384190309858 0.131609966636737 0.232677505933587 ENSG00000162585 C1orf86
ENST00000378536 0.0168671887586716 0.00067237866488304 0.150792894681462 ENSG00000157933 SKI
ENST00000508416 0.061571467461337 0.00450708926879059 0.202530221114218 ENSG00000157933 SKI
ENST00000478223 0.181338048740604 0.0260681064024207 0.166958732821544 ENSG00000157933 SKI
ENST00000507179 0.564629217148255 0.223609810796013 -0.124433985751957 ENSG00000157933 SKI
ENST00000378531 0.548606466779632 0.210256492968509 0.106304325477309 ENSG00000116151 MORN1
ENST00000606372 0.539711388052176 0.203025279008632 0.108365417856834 ENSG00000116151 MORN1
ENST00000378529 0.814856476400547 0.541757841651002 0.0530763205579551 ENSG00000116151 MORN1
ENST00000607342 0.5930129308649 0.249779461908344 0.140714820641036 ENSG00000116151 MORN1
ENST00000469374 0.783846390571281 0.48880681001775 0.0767705081631129 ENSG00000116151 MORN1
ENST00000419785 0.905349548502859 0.720874827507872 -0.0450950099383882 ENSG00000116151 MORN1
ENST00000378525 0.958982524463756 0.863213617255883 -0.0197872726945298 ENSG00000116151 MORN1
ENST00000449373 0.971376525313572 0.902527647183723 -0.0157316039051158 ENSG00000116151 MORN1
ENST00000317490 0.699680213911933 0.368729236835555 0.134461644359689 ENSG00000178642 AL513477.1
ENST00000607031 0.431296565288658 0.127570012118762 0.231036550853797 ENSG00000116151 MORN1
ENST00000475812 0.234507403344155 0.0406459468602144 0.330365027594279 ENSG00000116151 MORN1
ENST00000494279 0.609372855988291 0.265778253418484 0.171569197602334 ENSG00000116151 MORN1
ENST00000378518 0.0582651818364429 0.00415109871191775 -0.113434354636839 ENSG00000157916 RER1
ENST00000605895 0.0382103635876387 0.00219715710161848 -0.113569843194089 ENSG00000157916 RER1
ENST00000378513 0.0923537376012313 0.00850460348925994 -0.102546552844761 ENSG00000157916 RER1
ENST00000306256 0.0633516205762591 0.00471169952362979 -0.111945862219557 ENSG00000157916 RER1
ENST00000493207 0.131357078056684 0.01513902245756 -0.118092442684784 ENSG00000157916 RER1
ENST00000378512 0.092485233622253 0.0085291740602688 -0.102543787750306 ENSG00000157916 RER1
ENST00000443438 0.10156993903103 0.00990798542248171 -0.101792586776947 ENSG00000157916 RER1
ENST00000488353 0.114195905200854 0.0119760608503616 -0.101571791675166 ENSG00000157916 RER1
ENST00000462129 0.308472966927137 0.0663696471238747 -0.106177090415682 ENSG00000157916 RER1
ENST00000288774 0.151258475232616 0.0192977509328451 -0.159595301397333 ENSG00000157911 PEX10
ENST00000447513 0.154171088355339 0.019872696086871 -0.158335213265373 ENSG00000157911 PEX10
ENST00000507596 0.153079645730652 0.0196692471554662 -0.158396200085971 ENSG00000157911 PEX10
ENST00000510434 0.46556479116536 0.148885293881965 -0.140384292444976 ENSG00000157911 PEX10
ENST00000508384 0.304278121999716 0.0647056027096579 -0.211192712873891 ENSG00000157911 PEX10
ENST00000515760 0.250580335229349 0.0455528616244821 -0.284074903027844 ENSG00000157911 PEX10
ENST00000502666 0.444725857186469 0.135578274618621 -0.193945567426386 ENSG00000157911 PEX10
ENST00000504111 0.431918025549259 0.127839632918017 -0.195892427154851 ENSG00000157911 PEX10
ENST00000514502 0.24331855987864 0.0432786003079037 -0.251269749480593 ENSG00000157911 PEX10
ENST00000378466 0.994916566934103 0.983427118302927 0.0016328219508169 ENSG00000157881 PANK4
ENST00000435556 0.994916566934103 0.983427118302927 0.0016328219508169 ENSG00000157881 PANK4
ENST00000505228 0.888148885997024 0.681790346625757 0.036497119447136 ENSG00000157881 PANK4
ENST00000502512 0.924803874493251 0.768475915756972 0.0373632929318499 ENSG00000157881 PANK4
ENST00000471361 0.86299931463278 0.629817302095194 0.0719121945661172 ENSG00000157881 PANK4
ENST00000487804 0.856947120934404 0.619185890809745 -0.0813518825006586 ENSG00000157881 PANK4
ENST00000515423 0.8985174295248 0.704799662198958 0.0595239140366254 ENSG00000157881 PANK4
ENST00000468002 0.875096074047314 0.65535447711804 0.0571061269520913 ENSG00000157881 PANK4
ENST00000486396 0.498335060395396 0.171229933383722 -0.141378820155728 ENSG00000157881 PANK4
ENST00000502770 0.414150759449101 0.117794628561995 -0.172102254596655 ENSG00000157881 PANK4
ENST00000491212 0.729454418652615 0.408700086197038 -0.109423630627649 ENSG00000157881 PANK4
ENST00000514922 0.682119793489058 0.346319968723073 -0.127449017222983 ENSG00000157881 PANK4
ENST00000493183 0.817882094530043 0.546496902851107 0.0565816815193761 ENSG00000157870 FAM213B
ENST00000474659 0.856909899618638 0.618900110032485 0.0466352338335005 ENSG00000157870 FAM213B
ENST00000419916 0.731510963240231 0.411636662887003 0.0645437787390034 ENSG00000157870 FAM213B
ENST00000378424 0.731510963240231 0.411636662887003 0.0645437787390034 ENSG00000157870 FAM213B
ENST00000537325 0.936713574501561 0.800887804932781 0.0236653933692059 ENSG00000157870 FAM213B
ENST00000378427 0.731510963240231 0.411636662887003 0.0645437787390034 ENSG00000157870 FAM213B
ENST00000378425 0.731510963240231 0.411636662887003 0.0645437787390034 ENSG00000157870 FAM213B
ENST00000464043 0.959591088709805 0.864946605022594 0.0163693304069512 ENSG00000157870 FAM213B
ENST00000444521 0.731510963240231 0.411636662887003 0.0645437787390034 ENSG00000157870 FAM213B
ENST00000465233 0.520966087235333 0.189001396487355 0.136301689883057 ENSG00000157870 FAM213B
ENST00000498083 0.491345176788055 0.166266255552529 0.14334335771085 ENSG00000157870 FAM213B
ENST00000481683 0.788967312124708 0.496960115014516 0.0657197130339699 ENSG00000157870 FAM213B
ENST00000484099 0.74222985298347 0.426026939061594 0.0622352245932164 ENSG00000157870 FAM213B
ENST00000477045 0.430476587746636 0.127037933859887 0.155411089856211 ENSG00000157870 FAM213B
ENST00000476686 0.995438628249143 0.985032643040179 -0.00174989782039849 ENSG00000157870 FAM213B
ENST00000471840 0.711995477098826 0.384869816512485 0.116152445110641 ENSG00000142606 MMEL1
ENST00000288709 0.619118998768991 0.27553770072056 0.144492573817902 ENSG00000142606 MMEL1
ENST00000378412 0.618762950241287 0.275148699220958 0.144519198134375 ENSG00000142606 MMEL1
ENST00000502556 0.761316573095627 0.455053693376774 0.106420335519263 ENSG00000142606 MMEL1
ENST00000504800 0.761316573095627 0.455053693376774 0.106420335519263 ENSG00000142606 MMEL1
ENST00000511072 0.450465355542371 0.139308734925439 -0.258907965799919 ENSG00000142611 PRDM16
ENST00000378398 0.42092552129373 0.121608214008143 -0.269973408660983 ENSG00000142611 PRDM16
ENST00000441472 0.42092552129373 0.121608214008143 -0.269973408660983 ENSG00000142611 PRDM16
ENST00000442529 0.42092552129373 0.121608214008143 -0.269973408660983 ENSG00000142611 PRDM16
ENST00000378391 0.416584968194942 0.119045792707002 -0.27217682816307 ENSG00000142611 PRDM16
ENST00000514189 0.449542484255733 0.138751987240079 -0.259311890217173 ENSG00000142611 PRDM16
ENST00000270722 0.420916498867821 0.121589957199299 -0.270046402253407 ENSG00000142611 PRDM16
ENST00000294599 0.0587769265279745 0.00420814177371328 0.327221471451265 ENSG00000162591 MEGF6
ENST00000356575 0.0580539029350104 0.00413108746830299 0.323004941293284 ENSG00000162591 MEGF6
ENST00000485002 0.0614881391939135 0.0044962627344787 0.326626176147723 ENSG00000162591 MEGF6
ENST00000378344 0.955380981831291 0.853675977998069 -0.0096457009432138 ENSG00000158109 TPRG1L
ENST00000344579 0.955398733994946 0.853734352802471 -0.00964171973327663 ENSG00000158109 TPRG1L
ENST00000378322 0.898275394344245 0.704172897433446 -0.0357738907031885 ENSG00000116213 WRAP73
ENST00000270708 0.898275394344245 0.704172897433446 -0.0357738907031885 ENSG00000116213 WRAP73
ENST00000471223 0.951442542764707 0.841421660012207 0.0233282988565781 ENSG00000116213 WRAP73
ENST00000424367 0.910345623023351 0.734627688337455 -0.033726575571206 ENSG00000116213 WRAP73
ENST00000497940 0.706721534475917 0.378222032578458 0.111915036138106 ENSG00000116213 WRAP73
ENST00000469643 0.884197871474652 0.672426065468799 0.0642532724795889 ENSG00000116213 WRAP73
ENST00000494884 0.926171007760976 0.773337465796474 0.0491354305275994 ENSG00000116213 WRAP73
ENST00000465916 0.865864540673605 0.636061757412514 0.0513560579698803 ENSG00000116213 WRAP73
ENST00000419924 0.929438214066404 0.782428720263513 0.0307385482421457 ENSG00000116213 WRAP73
ENST00000479331 0.414506374400881 0.117970589668116 -0.247063757142957 ENSG00000116213 WRAP73
ENST00000418088 0.222806211752516 0.0370021027128266 -0.16856537897146 ENSG00000227372 TP73-AS1
ENST00000452079 0.158652553519603 0.0208352168299286 -0.182096231177666 ENSG00000227372 TP73-AS1
ENST00000419973 0.826869364860252 0.562037435835104 -0.0909090456302621 ENSG00000227372 TP73-AS1
ENST00000423764 0.126046871893975 0.0140646829193653 -0.191986917505912 ENSG00000227372 TP73-AS1
ENST00000587071 0.852170656690449 0.609326585632038 -0.0545365580431876 ENSG00000227372 TP73-AS1
ENST00000608600 0.503043469731413 0.175168611693694 -0.140066441469692 ENSG00000227372 TP73-AS1
ENST00000544565 0.326611194459101 0.0738616953619403 -0.228011093751473 ENSG00000227372 TP73-AS1
ENST00000378251 0.51673009202241 0.185918841930991 -0.0717103275971378 ENSG00000130764 LRRC47
ENST00000462356 0.692750765498954 0.35988011135843 -0.0828945329872668 ENSG00000130764 LRRC47
ENST00000479239 0.88432637591552 0.6727119399172 -0.0418810454007664 ENSG00000130764 LRRC47
ENST00000607459 0.887749206576227 0.680676867725534 0.0435699022140316 ENSG00000272153 RP1-286D6.5
ENST00000378230 0.0967953966271064 0.00914598153791181 -0.142540346089579 ENSG00000116198 CEP104
ENST00000484420 0.0454857151219751 0.00284045324156959 -0.461767438614195 ENSG00000116198 CEP104
ENST00000438539 0.427597461649979 0.125499238120947 -0.141045531471014 ENSG00000116198 CEP104
ENST00000461667 0.419956127711931 0.121059998754217 -0.148752280678275 ENSG00000116198 CEP104
ENST00000495701 0.936891003110869 0.801214945591591 0.0340548206512567 ENSG00000116198 CEP104
ENST00000460038 0.34645390940509 0.0825263201913508 -0.179214949468393 ENSG00000116198 CEP104
ENST00000494653 0.435783937809948 0.130167536239282 -0.109632612980434 ENSG00000116198 CEP104
ENST00000443466 0.969299631657148 0.895712624071568 -0.0127467722430351 ENSG00000116198 CEP104
ENST00000428079 0.611950755914985 0.268338542358416 -0.0953836132079563 ENSG00000116198 CEP104
ENST00000494951 0.835988107158091 0.57797717783934 -0.0617594960914926 ENSG00000116198 CEP104
ENST00000378223 0.588787852920557 0.245880748967039 -0.109424982601378 ENSG00000116198 CEP104
ENST00000378212 0.950867294286615 0.839224143936295 0.0231972905489853 ENSG00000169598 DFFB
ENST00000378209 0.899106887221313 0.705970590020391 0.0352285222556874 ENSG00000169598 DFFB
ENST00000491998 0.899106887221313 0.705970590020391 0.0352285222556874 ENSG00000169598 DFFB
ENST00000338895 0.967810861006151 0.889750772971971 0.0146864082855291 ENSG00000169598 DFFB
ENST00000341385 0.930131429747306 0.784123832051866 0.0412709062004806 ENSG00000169598 DFFB
ENST00000468793 0.903809102461361 0.717257345374205 0.0344866605772134 ENSG00000169598 DFFB
ENST00000339350 0.91302111766137 0.740415214772041 0.0317044343110081 ENSG00000169598 DFFB
ENST00000477548 0.91302111766137 0.740415214772041 0.0317044343110081 ENSG00000169598 DFFB
ENST00000378206 0.908581398225405 0.729690005438783 0.0331965593060819 ENSG00000169598 DFFB
ENST00000475969 0.889066202117781 0.684356721377238 0.0392965541472479 ENSG00000169598 DFFB
ENST00000461150 0.735996381829359 0.417668668994931 0.126232739522224 ENSG00000169598 DFFB
ENST00000486765 0.788984903173322 0.497099239058499 -0.0557412409198439 ENSG00000198912 C1orf174
ENST00000361605 0.788984903173322 0.497099239058499 -0.0557412409198439 ENSG00000198912 C1orf174
ENST00000474140 0.788984903173322 0.497099239058499 -0.0557412409198439 ENSG00000198912 C1orf174
ENST00000478423 0.843964095603876 0.593277301675241 -0.0412177353005933 ENSG00000131697 NPHP4
ENST00000460696 0.773522166464687 0.473061143030705 -0.100586154121511 ENSG00000131697 NPHP4
ENST00000378161 0.853143223933312 0.611223105007501 -0.0686259424452413 ENSG00000131697 NPHP4
ENST00000489180 0.843351617500403 0.592287479770387 -0.0413131615074889 ENSG00000131697 NPHP4
ENST00000378156 0.843351617500403 0.592287479770387 -0.0413131615074889 ENSG00000131697 NPHP4
ENST00000378169 0.915318449962858 0.746490615506405 -0.0251710952154293 ENSG00000131697 NPHP4
ENST00000468253 0.845381793352734 0.596132263197281 0.0879693740499388 ENSG00000131697 NPHP4
ENST00000470763 0.610612280280748 0.266932620156042 -0.177883689496112 ENSG00000131697 NPHP4
ENST00000466897 0.254783715310327 0.0469059539275954 -0.311089597585308 ENSG00000131697 NPHP4
ENST00000378111 0.0810048461067027 0.00686716290932329 -0.274506249141646 ENSG00000069424 KCNAB2
ENST00000378097 0.0851094257038697 0.00743568035526451 -0.282438615213931 ENSG00000069424 KCNAB2
ENST00000493807 0.705957032645597 0.377252101929588 -0.136511014809228 ENSG00000069424 KCNAB2
ENST00000378092 0.188448169413186 0.0277463767033087 -0.253745196857133 ENSG00000069424 KCNAB2
ENST00000478098 0.4185045792047 0.120094638846561 -0.192933186728332 ENSG00000069424 KCNAB2
ENST00000445501 0.439816883361267 0.13252674315267 -0.187160274358872 ENSG00000069424 KCNAB2
ENST00000428161 0.309002388756854 0.0666412529441289 -0.253003957599879 ENSG00000069424 KCNAB2
ENST00000389632 0.326245927186976 0.0736266462727078 -0.24816515361166 ENSG00000069424 KCNAB2
ENST00000602612 0.175869918403683 0.024793428322588 -0.299034187603106 ENSG00000069424 KCNAB2
ENST00000378087 0.0873997137836229 0.00776388659705042 -0.31795162367488 ENSG00000069424 KCNAB2
ENST00000341524 0.0415746147331118 0.00248400111089572 -0.356493743733469 ENSG00000069424 KCNAB2
ENST00000352527 0.0415746147331118 0.00248400111089572 -0.356493743733469 ENSG00000069424 KCNAB2
ENST00000435937 0.588103293096672 0.245160812979967 -0.170573061218563 ENSG00000069424 KCNAB2
ENST00000164247 0.0660995292221645 0.00503074191651741 -0.338650929730497 ENSG00000069424 KCNAB2
ENST00000472700 0.736216567419779 0.418003738368803 -0.123520530232738 ENSG00000069424 KCNAB2
ENST00000378083 0.0632260625477802 0.00469477770623832 -0.341322231031972 ENSG00000069424 KCNAB2
ENST00000458166 0.138404494147966 0.0165115999979896 -0.321323731859968 ENSG00000069424 KCNAB2
ENST00000484532 0.786626492785375 0.493076040139077 0.0314195625729412 ENSG00000116251 RPL22
ENST00000234875 0.816780471566136 0.545071462421445 0.0274950675393309 ENSG00000116251 RPL22
ENST00000480661 0.83608422851454 0.578268245943088 0.0282067187878907 ENSG00000116251 RPL22
ENST00000497965 0.825963498078243 0.560667479442887 0.0295297280986209 ENSG00000116251 RPL22
ENST00000471204 0.856770597539272 0.61857995556867 0.0250365222507083 ENSG00000116251 RPL22
ENST00000465387 0.823678501831847 0.556006733472296 0.029984136359484 ENSG00000116251 RPL22
ENST00000462296 0.824527609469175 0.557241922221051 0.030171974132338 ENSG00000116251 RPL22
ENST00000465335 0.863507614583139 0.631199020712339 0.0245241912133829 ENSG00000116251 RPL22
ENST00000466994 0.224323275944548 0.0374993024429703 -0.306196764008949 ENSG00000158286 RNF207
ENST00000377948 0.0923640964453915 0.00850898242269512 -0.230914557527857 ENSG00000158286 RNF207
ENST00000484435 0.14666914240885 0.0182592590271961 -0.390679145782989 ENSG00000158286 RNF207
ENST00000377939 0.0897716406037466 0.00810034261232525 -0.232357423230848 ENSG00000158286 RNF207
ENST00000485539 0.0472961617225123 0.00302919629831419 -0.451672072750601 ENSG00000158286 RNF207
ENST00000496676 0.29984999985599 0.0629928581437462 -0.187557582330459 ENSG00000158286 RNF207
ENST00000463453 0.229661898179428 0.0390987616483668 -0.345836610292638 ENSG00000158286 RNF207
ENST00000496329 0.335387699338046 0.0777490208869936 -0.303555010687321 ENSG00000158286 RNF207
ENST00000492476 0.441403220078342 0.133523767149899 -0.224968889960026 ENSG00000158286 RNF207
ENST00000483336 0.779077447398758 0.481111825751864 0.0852543624548583 ENSG00000158286 RNF207
ENST00000343813 0.330963585785503 0.0757477623841347 -0.0685013758034532 ENSG00000116237 ICMT
ENST00000495791 0.743752491568739 0.428071234733616 -0.0505942111440716 ENSG00000116237 ICMT
ENST00000489498 0.504577789968472 0.176346418274659 -0.0601309005645197 ENSG00000116237 ICMT
ENST00000474756 0.259344366746432 0.0484072988170596 -0.108393976865323 ENSG00000116237 ICMT
ENST00000362035 0.0135211959639858 0.000494420157350613 -0.373347878366462 ENSG00000116237 ICMT
ENST00000377893 0.272921537117695 0.0530690297569448 -0.173364802481013 ENSG00000158292 GPR153
ENST00000608083 0.875050170949083 0.655160620911263 0.0271248476902951 ENSG00000097021 ACOT7
ENST00000377845 0.86257506860899 0.629207836235243 0.0328777009546852 ENSG00000097021 ACOT7
ENST00000377855 0.855794589316032 0.616221609692176 0.030886363093285 ENSG00000097021 ACOT7
ENST00000377860 0.875050170949083 0.655160620911263 0.0271248476902951 ENSG00000097021 ACOT7
ENST00000418124 0.875050170949083 0.655160620911263 0.0271248476902951 ENSG00000097021 ACOT7
ENST00000545482 0.875050170949083 0.655160620911263 0.0271248476902951 ENSG00000097021 ACOT7
ENST00000361521 0.856837711788567 0.618697039343202 0.030438959010966 ENSG00000097021 ACOT7
ENST00000377842 0.867358023116223 0.639366771325673 0.0321173627321776 ENSG00000097021 ACOT7
ENST00000473466 0.964462484659503 0.878941864617344 0.0111980489355816 ENSG00000097021 ACOT7
ENST00000481175 0.936891003110869 0.801214112836459 -0.0282850466515032 ENSG00000097021 ACOT7
ENST00000541130 0.908867552322167 0.730321520395926 0.0288879524046713 ENSG00000097021 ACOT7
ENST00000356876 0.758878493943245 0.45180089606097 -0.078238725079093 ENSG00000215788 TNFRSF25
ENST00000485036 0.747446080842079 0.434025852229439 -0.0814284904920569 ENSG00000215788 TNFRSF25
ENST00000480393 0.747446080842079 0.434025852229439 -0.0814284904920569 ENSG00000215788 TNFRSF25
ENST00000513135 0.789500490495686 0.498051234046973 -0.0707259335687355 ENSG00000215788 TNFRSF25
ENST00000473343 0.667645700502215 0.32952585229827 -0.117304455677202 ENSG00000215788 TNFRSF25
ENST00000377782 0.747446080842079 0.434025852229439 -0.0814284904920569 ENSG00000215788 TNFRSF25
ENST00000351959 0.737030046434814 0.419096355176994 -0.0840640661732808 ENSG00000215788 TNFRSF25
ENST00000510563 0.760875424640991 0.454478401422043 -0.0780163902885238 ENSG00000215788 TNFRSF25
ENST00000502730 0.760875424640991 0.454478401422043 -0.0780163902885238 ENSG00000215788 TNFRSF25
ENST00000502588 0.760875424640991 0.454478401422043 -0.0780163902885238 ENSG00000215788 TNFRSF25
ENST00000414040 0.760875424640991 0.454478401422043 -0.0780163902885238 ENSG00000215788 TNFRSF25
ENST00000351748 0.760875424640991 0.454478401422043 -0.0780163902885238 ENSG00000215788 TNFRSF25
ENST00000348333 0.760875424640991 0.454478401422043 -0.0780163902885238 ENSG00000215788 TNFRSF25
ENST00000453260 0.657937128502575 0.318445504049527 -0.128600571620297 ENSG00000215788 TNFRSF25
ENST00000469691 0.997630459175605 0.9923302144982 0.00108704498276962 ENSG00000215788 TNFRSF25
ENST00000481401 0.910847820647132 0.735782083917992 -0.037750403135916 ENSG00000215788 TNFRSF25
ENST00000461703 0.942066848989437 0.816530536698262 -0.0293044951148805 ENSG00000215788 TNFRSF25
ENST00000453341 0.925071759726347 0.768958487152255 -0.0402068867982982 ENSG00000215788 TNFRSF25
ENST00000515145 0.98737398835366 0.957413273070869 0.00873363029026323 ENSG00000215788 TNFRSF25
ENST00000377748 0.159876016734166 0.0210955772497066 0.141551358649383 ENSG00000171680 PLEKHG5
ENST00000400913 0.233613794344483 0.0403703681387298 0.12657845517423 ENSG00000171680 PLEKHG5
ENST00000489097 0.220888269633317 0.0364458569678137 0.133300742028226 ENSG00000171680 PLEKHG5
ENST00000340850 0.129535526812362 0.0148217631191835 0.152014896019733 ENSG00000171680 PLEKHG5
ENST00000487949 0.233113713535927 0.0402138320739319 0.171962238641136 ENSG00000171680 PLEKHG5
ENST00000377725 0.119203403823501 0.0128636839966356 0.1591045676701 ENSG00000171680 PLEKHG5
ENST00000377728 0.100892969365418 0.00982257582598364 0.163207310273809 ENSG00000171680 PLEKHG5
ENST00000377732 0.142713158968479 0.0174182020876516 0.150678257439395 ENSG00000171680 PLEKHG5
ENST00000400915 0.154051107804157 0.0198458128778426 0.147377054807719 ENSG00000171680 PLEKHG5
ENST00000377740 0.152414256848581 0.0195420919030882 0.147526287136355 ENSG00000171680 PLEKHG5
ENST00000377737 0.152414256848581 0.0195420919030882 0.147526287136355 ENSG00000171680 PLEKHG5
ENST00000535355 0.216333646177853 0.0351692841350534 0.1334319532667 ENSG00000171680 PLEKHG5
ENST00000537245 0.126221982535506 0.0140962800159631 0.15834195206283 ENSG00000171680 PLEKHG5
ENST00000544978 0.141919586967684 0.0172282746008627 0.151800582900055 ENSG00000171680 PLEKHG5
ENST00000377705 0.672132557396628 0.33385628463368 -0.0514690857182174 ENSG00000162408 NOL9
ENST00000464383 0.936891003110869 0.801275683911934 -0.0252348650632584 ENSG00000162408 NOL9
ENST00000462798 0.938357090762822 0.806069379611505 0.0345734797372733 ENSG00000162408 NOL9
ENST00000460777 0.850600743110877 0.605501965840876 0.0759276914662591 ENSG00000162408 NOL9
ENST00000464665 0.627764914974514 0.285104185499814 -0.127734146513663 ENSG00000162408 NOL9
ENST00000319084 0.917073706585902 0.750887376245519 0.0373790755277376 ENSG00000204859 ZBTB48
ENST00000435905 0.920184204706529 0.75799479244683 0.0366211017600558 ENSG00000204859 ZBTB48
ENST00000377674 0.880275866028384 0.665017901974826 0.0323389923581984 ENSG00000204859 ZBTB48
ENST00000488936 0.93223869530305 0.789797657593483 0.020868802246952 ENSG00000204859 ZBTB48
ENST00000482360 0.422006121007729 0.122161446059816 0.17841380272021 ENSG00000204859 ZBTB48
ENST00000498342 0.650057150664087 0.310043030050983 0.14138580182192 ENSG00000204859 ZBTB48
ENST00000466813 0.723204666373694 0.39951536876121 0.127526926342478 ENSG00000204859 ZBTB48
ENST00000377658 0.0685315155644371 0.00531173654509044 -0.153392530876312 ENSG00000162413 KLHL21
ENST00000377663 0.0662419988193426 0.00505063910750207 -0.153472405922893 ENSG00000162413 KLHL21
ENST00000467612 0.14850135659872 0.0186294206650899 -0.162102284879882 ENSG00000162413 KLHL21
ENST00000496707 0.191683246311244 0.028521222726815 -0.169769867062695 ENSG00000162413 KLHL21
ENST00000463043 0.203040223507752 0.0314406680501561 -0.163459315120993 ENSG00000162413 KLHL21
ENST00000377648 0.133677467327879 0.0155663029005422 -0.159934247263486 ENSG00000116273 PHF13
ENST00000495385 0.718988778698572 0.393225295751181 -0.0650300334590573 ENSG00000116273 PHF13
ENST00000054650 0.454610036425287 0.141905715423749 -0.165681188270563 ENSG00000041988 THAP3
ENST00000484676 0.915318449962858 0.746504597116403 -0.0520807018498519 ENSG00000041988 THAP3
ENST00000307896 0.466022263033275 0.149107221447478 -0.163508811937437 ENSG00000041988 THAP3
ENST00000377627 0.952895421276951 0.845962770884155 -0.0140315666061839 ENSG00000041988 THAP3
ENST00000484669 0.484227958517843 0.161433313067962 -0.159944964695403 ENSG00000041988 THAP3
ENST00000487819 0.766088133285725 0.461917742657263 -0.0883760509938969 ENSG00000041988 THAP3
ENST00000472925 0.895473760410961 0.698412460454943 -0.0460776899589555 ENSG00000041988 THAP3
ENST00000480647 0.880535998453265 0.665666699587294 0.0654439046429066 ENSG00000041988 THAP3
ENST00000465508 0.861516156824979 0.627050849153087 0.0357274352567224 ENSG00000007923 DNAJC11
ENST00000349363 0.390575443290852 0.104401029412443 0.0937781693864629 ENSG00000007923 DNAJC11
ENST00000451196 0.390575443290852 0.104401029412443 0.0937781693864629 ENSG00000007923 DNAJC11
ENST00000377577 0.395471208924944 0.107151332208483 0.0867650192835433 ENSG00000007923 DNAJC11
ENST00000294401 0.28149358710059 0.0561328147294501 0.103897258156768 ENSG00000007923 DNAJC11
ENST00000542246 0.291222202646097 0.0596488707747131 0.112896002913531 ENSG00000007923 DNAJC11
ENST00000377573 0.303829592831761 0.064536701384072 0.103959496786651 ENSG00000007923 DNAJC11
ENST00000472414 0.893411630042232 0.694155844673599 -0.0336853654483944 ENSG00000007923 DNAJC11
ENST00000426784 0.25348808611404 0.0464863481432281 0.118785938931357 ENSG00000007923 DNAJC11
ENST00000473993 0.243850235007058 0.0434253666061314 0.122340502327988 ENSG00000007923 DNAJC11
ENST00000469318 0.462418616277454 0.147041812912894 0.126762425240974 ENSG00000007923 DNAJC11
ENST00000485073 0.427136431170648 0.125152042014058 0.11305371780171 ENSG00000007923 DNAJC11
ENST00000460594 0.38628138341058 0.102054026187353 0.121822601315397 ENSG00000007923 DNAJC11
ENST00000465911 0.555316019886089 0.215950696163774 0.105920680343888 ENSG00000007923 DNAJC11
ENST00000303635 0.648499793224533 0.308017322245028 -0.107003542403457 ENSG00000171735 CAMTA1
ENST00000490738 0.560209843634464 0.220150625547166 -0.126119554472367 ENSG00000171735 CAMTA1
ENST00000476163 0.601734678204363 0.257797976941411 -0.110814675975395 ENSG00000171735 CAMTA1
ENST00000473578 0.560370481741401 0.220279680850447 -0.126115559443265 ENSG00000171735 CAMTA1
ENST00000557126 0.608982964129354 0.265325671871109 -0.110183204274893 ENSG00000171735 CAMTA1
ENST00000467404 0.556830868387208 0.217364584130426 -0.127188944454517 ENSG00000171735 CAMTA1
ENST00000439411 0.647718649512038 0.307142844726118 -0.10706731719824 ENSG00000171735 CAMTA1
ENST00000461311 0.606787661780692 0.263234153783298 -0.111031136082595 ENSG00000171735 CAMTA1
ENST00000486138 0.493106371476347 0.16752349194192 -0.144088251528054 ENSG00000171735 CAMTA1
ENST00000482934 0.461424282878148 0.146315323272027 -0.149385674638521 ENSG00000171735 CAMTA1
ENST00000470648 0.595836441111303 0.252421915919184 -0.131156464524107 ENSG00000171735 CAMTA1
ENST00000461580 0.597281537998794 0.253422296446814 -0.131090311837648 ENSG00000171735 CAMTA1
ENST00000472283 0.475573643541114 0.155725741608304 -0.197870728211215 ENSG00000171735 CAMTA1
ENST00000467267 0.920549604218126 0.758815254616649 0.0424812853341654 ENSG00000171735 CAMTA1
ENST00000054666 0.827758436330301 0.5635039281168 0.0234243107334349 ENSG00000049245 VAMP3
ENST00000470357 0.992094656247611 0.974818822926746 -0.00148772692176828 ENSG00000049245 VAMP3
ENST00000487194 0.969986763942344 0.898292692325153 0.00762748840652203 ENSG00000049245 VAMP3
ENST00000377541 0.0658923330964716 0.00500220413123191 0.476321218241066 ENSG00000049246 PER3
ENST00000377532 0.0906377180293712 0.00823655504688858 0.326044931367419 ENSG00000049246 PER3
ENST00000361923 0.0892785523963555 0.00803297263244253 0.326245046246989 ENSG00000049246 PER3
ENST00000451646 0.136217789958517 0.0160790781055543 0.387970695569192 ENSG00000236266 RP3-467L1.4
ENST00000377516 0.689575938884571 0.355487219435741 -0.156541422921634 ENSG00000049247 UTS2
ENST00000493373 0.0602586212902222 0.00436878221235453 0.12486223581937 ENSG00000116288 PARK7
ENST00000460192 0.0841243348942645 0.00730406888063377 0.12421807397456 ENSG00000116288 PARK7
ENST00000338639 0.0594118355600004 0.00427997305060895 0.125565166322515 ENSG00000116288 PARK7
ENST00000493678 0.0602716540459373 0.00437024190643572 0.125163463303394 ENSG00000116288 PARK7
ENST00000377493 0.0594118355600004 0.00428017040245835 0.125565691649011 ENSG00000116288 PARK7
ENST00000465354 0.0825514541860962 0.00706385195845665 0.124891335583002 ENSG00000116288 PARK7
ENST00000377491 0.0597753300964798 0.00431995787269969 0.125983011399131 ENSG00000116288 PARK7
ENST00000377488 0.060423240427681 0.00438594466199092 0.125864787069399 ENSG00000116288 PARK7
ENST00000497113 0.0847077396382723 0.00738159616771341 0.124477467633869 ENSG00000116288 PARK7
ENST00000469225 0.132689196927396 0.01539795370024 0.111448523444914 ENSG00000116288 PARK7
ENST00000474874 0.268819483122026 0.0515366499993498 0.170108447372682 ENSG00000116285 ERRFI1
ENST00000377482 0.273865717779847 0.0533579075170473 0.172276439691383 ENSG00000116285 ERRFI1
ENST00000467067 0.410727367293135 0.115784840060884 0.146240358788442 ENSG00000116285 ERRFI1
ENST00000469499 0.489290983788289 0.164898270820848 0.130966613922865 ENSG00000116285 ERRFI1
ENST00000487559 0.427269830306293 0.125252589416988 0.146798676148691 ENSG00000116285 ERRFI1
ENST00000471889 0.855852648183805 0.616484387563429 0.0838467183698642 ENSG00000162426 SLC45A1
ENST00000377479 0.855852648183805 0.616484387563429 0.0838467183698642 ENSG00000162426 SLC45A1
ENST00000289877 0.940620677389822 0.812154082937404 0.0401427228722058 ENSG00000162426 SLC45A1
ENST00000337907 0.867556403240889 0.639878537021987 -0.028768318485438 ENSG00000142599 RERE
ENST00000377464 0.960228800519227 0.866777192976062 0.00837570751322205 ENSG00000142599 RERE
ENST00000467350 0.799556309630139 0.514324538348483 0.0440524659075584 ENSG00000142599 RERE
ENST00000400907 0.769944968544359 0.468162112308097 -0.0459323957253226 ENSG00000142599 RERE
ENST00000476556 0.297115459936615 0.0618111598022671 0.0981013103663669 ENSG00000142599 RERE
ENST00000400908 0.819201859118335 0.548485645345717 -0.0401741245700167 ENSG00000142599 RERE
ENST00000505225 0.981345313397994 0.936068531626608 0.00627637390537437 ENSG00000142599 RERE
ENST00000464367 0.503891653905655 0.175861738019091 0.171736349803492 ENSG00000142599 RERE
ENST00000488215 0.223324829159885 0.0371702551442197 0.131962394773227 ENSG00000142599 RERE
ENST00000460659 0.347973834495581 0.0833667700909879 0.126319172709237 ENSG00000142599 RERE
ENST00000492766 0.31147089284072 0.0675692051031101 0.132370720535837 ENSG00000142599 RERE
ENST00000465125 0.317229361207918 0.0697567617751921 0.127184806932125 ENSG00000142599 RERE
ENST00000464972 0.100334213037082 0.00973818204347954 -0.207172775566554 ENSG00000142599 RERE
ENST00000449895 0.0108207683412837 0.000361293046731395 -0.527689939005148 ENSG00000232912 RP5-1115A15.1
ENST00000480342 0.516780056666507 0.185979023083749 -0.117061428706204 ENSG00000142599 RERE
ENST00000507012 0.290213175524575 0.059272588320056 -0.191434612453155 ENSG00000142599 RERE
ENST00000469251 0.819074257251663 0.548316257423377 -0.0647136028098918 ENSG00000142599 RERE
ENST00000514428 0.466022793955181 0.149143216262334 -0.148381250930753 ENSG00000142599 RERE
ENST00000468247 0.0932590692064851 0.00863726745595488 -0.234767501987907 ENSG00000142599 RERE
ENST00000234590 0.146493097582209 0.018211065916818 0.0873036235203542 ENSG00000074800 ENO1
ENST00000464920 0.14002394235546 0.0168631444152817 0.0936054764853021 ENSG00000074800 ENO1
ENST00000497492 0.432600373274392 0.128187167712076 0.0600194016875788 ENSG00000074800 ENO1
ENST00000486051 0.331254694052255 0.0758611049807389 0.0716002290708593 ENSG00000074800 ENO1
ENST00000492343 0.306077514128205 0.0654569420360535 0.0775546941280947 ENSG00000074800 ENO1
ENST00000489867 0.456708418856344 0.143419230887566 0.0737298690974423 ENSG00000074800 ENO1
ENST00000414948 0.951219397370654 0.84056676467545 -0.0318677546360767 ENSG00000236269 ENO1-IT1
ENST00000377411 0.664510349372822 0.325475267683842 0.111841755852202 ENSG00000180758 GPR157
ENST00000414642 0.249185874531039 0.045095034154936 0.292914289759277 ENSG00000180758 GPR157
ENST00000466131 0.106394171084607 0.0106571381106913 0.423788903383337 ENSG00000180758 GPR157
ENST00000437157 0.773522166464687 0.473147705106748 -0.110397122079645 ENSG00000228526 RP3-510D11.1
ENST00000412639 0.809499620776889 0.531867006870808 -0.0956526456243476 ENSG00000234546 RP3-510D11.2
ENST00000377403 0.480527079817485 0.158944361870016 -0.0616457033936228 ENSG00000049239 H6PD
ENST00000602477 0.569072007646217 0.228134735479866 -0.0655848745639949 ENSG00000049239 H6PD
ENST00000495451 0.492876053787304 0.167344207884222 -0.0731021844011171 ENSG00000049239 H6PD
ENST00000328089 0.36880526685426 0.0931264201728132 0.151186635078741 ENSG00000171621 SPSB1
ENST00000450402 0.230698212011488 0.0394733852916006 0.19821677690349 ENSG00000171621 SPSB1
ENST00000357898 0.908451572491847 0.729302667850661 0.0359961495781276 ENSG00000171621 SPSB1
ENST00000377399 0.9918075310414 0.973881716514954 0.0036180107519114 ENSG00000171621 SPSB1
ENST00000302692 0.817882094530043 0.546507155551794 -0.0492447694877993 ENSG00000171612 SLC25A33
ENST00000377376 0.898225880832671 0.704103213851434 0.0384121738618078 ENSG00000188807 TMEM201
ENST00000340381 0.866124497801289 0.636779000400273 0.0478249928594642 ENSG00000188807 TMEM201
ENST00000340305 0.939209341509719 0.808766942253276 -0.0274435733624974 ENSG00000188807 TMEM201
ENST00000416541 0.731206308817895 0.411026025074028 0.0831955353597505 ENSG00000188807 TMEM201
ENST00000536656 0.0374058159597954 0.00213236314939718 -0.268796598902037 ENSG00000171608 PIK3CD
ENST00000377346 0.0910595596754338 0.00830365385477064 -0.275924819586037 ENSG00000171608 PIK3CD
ENST00000361110 0.2160929928292 0.0351046135436136 -0.239944943350704 ENSG00000171608 PIK3CD
ENST00000543390 0.673337175450598 0.335145091681905 -0.15201962764508 ENSG00000171608 PIK3CD
ENST00000377298 0.107554955125991 0.0108697596211297 -0.1181667842776 ENSG00000171603 CLSTN1
ENST00000377288 0.107554955125991 0.0108697596211297 -0.1181667842776 ENSG00000171603 CLSTN1
ENST00000477264 0.162179276665597 0.0216239035554129 -0.138742362569085 ENSG00000171603 CLSTN1
ENST00000435891 0.190231556606974 0.0281654819750185 -0.106180451627164 ENSG00000171603 CLSTN1
ENST00000361311 0.106949463812522 0.0107541121485826 -0.118282720644454 ENSG00000171603 CLSTN1
ENST00000464286 0.523301126878647 0.190804368759957 -0.0817094145560244 ENSG00000171603 CLSTN1
ENST00000377263 0.27275065826334 0.0530032050066132 0.121854145417714 ENSG00000178585 CTNNBIP1
ENST00000454104 0.96264969127477 0.873665749707607 -0.0171086693990583 ENSG00000223989 RP11-84A14.5
ENST00000537447 0.569375665470773 0.228528400772766 0.0949883338918542 ENSG00000178585 CTNNBIP1
ENST00000400904 0.131810362948125 0.0152171587922858 0.16207399970224 ENSG00000178585 CTNNBIP1
ENST00000377258 0.397601847999328 0.108251624215064 0.127710445941808 ENSG00000178585 CTNNBIP1
ENST00000377256 0.604090277588461 0.260380785050571 0.109943141808793 ENSG00000178585 CTNNBIP1
ENST00000488540 0.549639068021314 0.211162202787139 0.0721529990221575 ENSG00000162441 LZIC
ENST00000377223 0.974017987060373 0.911689543537096 0.00648036568283667 ENSG00000162441 LZIC
ENST00000400903 0.995061563692989 0.983638435428172 -0.00130778365246147 ENSG00000162441 LZIC
ENST00000541052 0.909747929077464 0.733167085802806 0.0221198453386232 ENSG00000162441 LZIC
ENST00000377213 0.916174393726654 0.748958383091154 0.0211867049139444 ENSG00000162441 LZIC
ENST00000471853 0.957991424022927 0.860665050515513 0.0215177167827562 ENSG00000162441 LZIC
ENST00000445884 0.257680167902564 0.0478669937351695 0.288513605755526 ENSG00000228150 RP11-84A14.4
ENST00000403197 0.946352077174672 0.827180019316153 0.0195757025081788 ENSG00000173614 NMNAT1
ENST00000377205 0.639362466271365 0.297773887131432 -0.0695509415994573 ENSG00000173614 NMNAT1
ENST00000462686 0.853368980951079 0.611917734840141 -0.0401844212747777 ENSG00000173614 NMNAT1
ENST00000492735 0.781101225754356 0.484880312090967 0.0721247268953505 ENSG00000173614 NMNAT1
ENST00000496751 0.430528324995773 0.127104685245816 -0.124368103672594 ENSG00000173614 NMNAT1
ENST00000413148 0.364743254843119 0.0909764510135094 -0.185536025009486 ENSG00000241326 RP11-807G9.2
ENST00000253251 0.784667627418325 0.490213091379695 0.0340972368836593 ENSG00000130939 UBE4B
ENST00000377157 0.828515712013543 0.564881382800465 0.029561691937768 ENSG00000130939 UBE4B
ENST00000377153 0.820130664936069 0.549791392233143 0.0577158000233818 ENSG00000130939 UBE4B
ENST00000343090 0.756131282686719 0.446986202680301 0.0398605118075559 ENSG00000130939 UBE4B
ENST00000462658 0.507954855397951 0.179249599794243 -0.163171354815151 ENSG00000130939 UBE4B
ENST00000475795 0.756251203237894 0.447366901675012 0.0586160735630194 ENSG00000130939 UBE4B
ENST00000470736 0.95653087547069 0.8564447045071 0.0139014227437727 ENSG00000130939 UBE4B
ENST00000466379 0.825540001673003 0.559859658721681 0.0452189933767999 ENSG00000130939 UBE4B
ENST00000488228 0.851927891840621 0.608963805736273 -0.0469058178075983 ENSG00000130939 UBE4B
ENST00000487244 0.948734206845123 0.833459860551108 0.0201005927384881 ENSG00000130939 UBE4B
ENST00000465408 0.886789153389859 0.678246945650123 0.0529827358055994 ENSG00000130939 UBE4B
ENST00000377093 0.289761950704777 0.0591420351354157 -0.0883895117153892 ENSG00000054523 KIF1B
ENST00000263934 0.30071989758195 0.0633418977097664 -0.0804477631724381 ENSG00000054523 KIF1B
ENST00000377086 0.29478383437101 0.0609472889598145 -0.0778066192481939 ENSG00000054523 KIF1B
ENST00000377083 0.386894346710231 0.102372951562139 -0.079551190849044 ENSG00000054523 KIF1B
ENST00000377081 0.299963273999402 0.0630441710017449 -0.0795321360731157 ENSG00000054523 KIF1B
ENST00000495136 0.964211368752733 0.87840211612805 -0.0210622271989348 ENSG00000054523 KIF1B
ENST00000497835 0.695663275134185 0.363623106929117 -0.0956002199615699 ENSG00000054523 KIF1B
ENST00000584329 0.866108238925948 0.636677405581422 0.0740395477847719 ENSG00000264501 RN7SL731P
ENST00000465635 0.997087188281428 0.989847450432519 0.00154385973956633 ENSG00000054523 KIF1B
ENST00000483340 0.978514121022007 0.926822641161604 0.0111508051278635 ENSG00000054523 KIF1B
ENST00000470616 0.808118109152082 0.529592601380178 -0.100772349839621 ENSG00000054523 KIF1B
ENST00000491493 0.682097967144687 0.346255691683224 0.0556794315215581 ENSG00000142657 PGD
ENST00000487775 0.857579065561481 0.620230573646493 0.0452169967571368 ENSG00000142657 PGD
ENST00000541529 0.468973598698949 0.151158306598782 0.069338406880518 ENSG00000142657 PGD
ENST00000477958 0.625432279169782 0.28237507183844 0.0671991541779464 ENSG00000142657 PGD
ENST00000270776 0.462650399837752 0.147196114095364 0.0704839684308498 ENSG00000142657 PGD
ENST00000483936 0.399315956037244 0.109219692882551 0.0829866254600717 ENSG00000142657 PGD
ENST00000538557 0.448861691934561 0.138367870697573 0.0720669224795415 ENSG00000142657 PGD
ENST00000465632 0.724408908233569 0.401178026551309 0.0533167869976517 ENSG00000142657 PGD
ENST00000460189 0.587413879501781 0.244538779920203 0.064829272215557 ENSG00000142657 PGD
ENST00000493288 0.669163396394893 0.33094366700543 0.0659987966794698 ENSG00000142657 PGD
ENST00000498356 0.302673996234211 0.0640146130322896 0.102990721648182 ENSG00000142657 PGD
ENST00000496718 0.556027731767962 0.216710530979711 0.0767968149506971 ENSG00000142657 PGD
ENST00000400900 0.294203284691386 0.0607555226477355 -0.177882844042544 ENSG00000251503 APITD1-CORT
ENST00000602296 0.294203284691386 0.0607555226477355 -0.177882844042544 ENSG00000175279 APITD1
ENST00000602787 0.294203284691386 0.0607555226477355 -0.177882844042544 ENSG00000175279 APITD1
ENST00000470413 0.27412812797258 0.0534473354331273 -0.183679938198416 ENSG00000251503 APITD1-CORT
ENST00000309048 0.274524932311485 0.0535613794905738 -0.18978886567908 ENSG00000175279 APITD1
ENST00000602486 0.909885082480693 0.733412027442547 0.049112335801972 ENSG00000175279 APITD1
ENST00000477755 0.304683616802521 0.0648872655796477 -0.188877824294088 ENSG00000175279 APITD1
ENST00000462462 0.0668916304116368 0.00512443033650121 -0.312539108830527 ENSG00000175279 APITD1
ENST00000465026 0.102532111335888 0.0100574739831846 -0.274590702363689 ENSG00000251503 APITD1-CORT
ENST00000602446 0.302479190167824 0.0639604939721943 -0.212056597241551 ENSG00000251503 APITD1-CORT
ENST00000464507 0.260078067949445 0.0486657051259664 -0.267671253168055 ENSG00000175279 APITD1
ENST00000377038 0.98484368397813 0.948346723287455 0.00297777217533152 ENSG00000160049 DFFA
ENST00000424487 0.755419743846205 0.445362757620557 -0.0884895061661047 ENSG00000203469 RP5-1113E3.3
ENST00000476658 0.808263222254257 0.529814913266805 0.0352579426886947 ENSG00000160049 DFFA
ENST00000377036 0.836966052899511 0.579953312623702 0.0318505800530003 ENSG00000160049 DFFA
ENST00000472851 0.78133460863767 0.485164911758554 0.0516572472883939 ENSG00000142655 PEX14
ENST00000356607 0.0597971076017428 0.00432467974824653 0.152802653677455 ENSG00000142655 PEX14
ENST00000538836 0.0513369053596896 0.00343649222552968 0.157252709171115 ENSG00000142655 PEX14
ENST00000491661 0.0534763638413645 0.00366146942175851 0.168592008903844 ENSG00000142655 PEX14
ENST00000473118 0.565891488835716 0.224840224913891 0.0815949161819651 ENSG00000120948 TARDBP
ENST00000240185 0.656595460899121 0.317024706211143 0.0544112628285743 ENSG00000120948 TARDBP
ENST00000476201 0.553711845397397 0.214766551286753 0.0873270580608384 ENSG00000120948 TARDBP
ENST00000472476 0.643325286928157 0.301866962523155 0.067532082639699 ENSG00000120948 TARDBP
ENST00000439080 0.52687844156873 0.193713052649023 0.0774800374383046 ENSG00000120948 TARDBP
ENST00000473869 0.696973727376353 0.365427929999476 0.0489402682751886 ENSG00000120948 TARDBP
ENST00000315091 0.655125288094806 0.315357391659858 0.0546762686359738 ENSG00000120948 TARDBP
ENST00000477447 0.800536484421795 0.515782767938675 0.039428739570997 ENSG00000120948 TARDBP
ENST00000496840 0.941094481714623 0.813351237174255 0.0146906081726794 ENSG00000120948 TARDBP
ENST00000480464 0.539484694727822 0.202798557797282 -0.154051057630406 ENSG00000120948 TARDBP
ENST00000400897 0.462259868202524 0.146940004229399 0.178141817089049 ENSG00000009724 MASP2
ENST00000475189 0.422080652002509 0.122245153538796 -0.132375077144292 ENSG00000116649 SRM
ENST00000376957 0.233089253363022 0.0401891067126711 -0.110519334970275 ENSG00000116649 SRM
ENST00000490101 0.394097078093593 0.106361609024328 -0.124368284315663 ENSG00000116649 SRM
ENST00000465788 0.48789281734727 0.163874471879948 -0.0725888594029541 ENSG00000116649 SRM
ENST00000459997 0.228441908971255 0.0387340806085151 -0.108154422072221 ENSG00000116649 SRM
ENST00000487300 0.585452635368691 0.242824372975381 -0.067886310814057 ENSG00000116649 SRM
ENST00000304457 0.998243909056423 0.994739402890001 -0.000357087455126377 ENSG00000171824 EXOSC10
ENST00000376936 0.998243909056423 0.994739402890001 -0.000357087455126377 ENSG00000171824 EXOSC10
ENST00000474216 0.969293304345879 0.895613090182635 0.00877005044191263 ENSG00000171824 EXOSC10
ENST00000544779 0.998243909056423 0.994798426793662 -0.000353225802150946 ENSG00000171824 EXOSC10
ENST00000490565 0.828268399793809 0.564540560381757 -0.0832654008761915 ENSG00000171824 EXOSC10
ENST00000452378 0.973420427926374 0.909057258726769 0.0110294862755214 ENSG00000226849 RP4-635E18.7
ENST00000469634 0.840886840724029 0.587309989032704 -0.0575459916169463 ENSG00000171824 EXOSC10
ENST00000478271 0.793610488426837 0.504196012207458 -0.072111872627021 ENSG00000171824 EXOSC10
ENST00000470611 0.784198257455059 0.489415381515447 0.0623528094904542 ENSG00000171824 EXOSC10
ENST00000498576 0.950712303111327 0.838976561902411 0.0239160715319626 ENSG00000171824 EXOSC10
ENST00000472078 0.986892840219887 0.955683346936206 -0.00710041951163776 ENSG00000171824 EXOSC10
ENST00000485606 0.760840028568882 0.454385427781402 0.0890029450053763 ENSG00000171824 EXOSC10
ENST00000460196 0.755466742447674 0.445620519324804 0.0714508352716221 ENSG00000171824 EXOSC10
ENST00000376838 0.788671672126078 0.496522091613019 -0.0460821531867521 ENSG00000198793 MTOR
ENST00000361445 0.901347401985918 0.711239256968503 -0.0166465066536694 ENSG00000198793 MTOR
ENST00000473471 0.657829959773733 0.318241924079989 -0.106188608998512 ENSG00000198793 MTOR
ENST00000490931 0.534157247216379 0.199035642846262 -0.131805524276423 ENSG00000198793 MTOR
ENST00000455339 0.722761135903607 0.398967851111736 -0.0928071617807447 ENSG00000198793 MTOR
ENST00000495435 0.989942516583823 0.966420288377387 0.00467043712177947 ENSG00000198793 MTOR
ENST00000476768 0.958108747217229 0.860930484098433 -0.0268357911300569 ENSG00000198793 MTOR
ENST00000445982 0.930574499473465 0.785574328760052 -0.0369190709564525 ENSG00000225602 MTOR-AS1
ENST00000420480 0.981541712100787 0.937486046960307 -0.0106354557287839 ENSG00000225602 MTOR-AS1
ENST00000376810 0.98927977611911 0.964114711960477 0.00368037480298839 ENSG00000120942 UBIAD1
ENST00000376804 0.895633319894052 0.698743166111321 0.0320052159507814 ENSG00000120942 UBIAD1
ENST00000486588 0.887969327570019 0.681478530133917 -0.0366459254612661 ENSG00000120942 UBIAD1
ENST00000483738 0.935632532588643 0.797910940155587 -0.0227326991222289 ENSG00000120942 UBIAD1
ENST00000354287 0.95966541524991 0.865438126648552 0.0247452657096363 ENSG00000116661 FBXO2
ENST00000471501 0.812299513717212 0.536612167983033 0.101219775908943 ENSG00000116661 FBXO2
ENST00000466919 0.872253898341862 0.648593321547305 0.0748311897182099 ENSG00000116661 FBXO2
ENST00000251546 0.952764151868557 0.845508163541279 -0.0239136555545111 ENSG00000132879 FBXO44
ENST00000425796 0.856798147325003 0.618629670927836 0.0694237797186383 ENSG00000132879 FBXO44
ENST00000376770 0.97369352485977 0.91009240354739 -0.0135376814615231 ENSG00000132879 FBXO44
ENST00000376768 0.93303904192355 0.791436795276684 0.036111277157931 ENSG00000132879 FBXO44
ENST00000251547 0.97369352485977 0.91009240354739 -0.0135376814615231 ENSG00000132879 FBXO44
ENST00000376760 0.928064322248256 0.778467975479644 0.0383620475975212 ENSG00000132879 FBXO44
ENST00000376762 0.954729799155904 0.851330654955925 -0.0229731506400812 ENSG00000132879 FBXO44
ENST00000475435 0.900847127985811 0.710236108942766 0.0487744672032081 ENSG00000132879 FBXO44
ENST00000471895 0.960727927139302 0.867884230640015 0.0227200600841815 ENSG00000132879 FBXO44
ENST00000376753 0.507404131231019 0.178683605166026 0.203867542880792 ENSG00000116663 FBXO6
ENST00000474239 0.782180054092167 0.486484926916722 0.113685137213604 ENSG00000116663 FBXO6
ENST00000449067 0.472859209257083 0.15377062408572 0.222041418860213 ENSG00000116663 FBXO6
ENST00000235310 0.72968939759426 0.409036852832273 0.0756575247647304 ENSG00000116670 MAD2L2
ENST00000376692 0.738125522061699 0.42048093480983 0.074017411707247 ENSG00000116670 MAD2L2
ENST00000376672 0.720163601412975 0.394952504856127 0.0780106413885364 ENSG00000116670 MAD2L2
ENST00000376669 0.73231098001651 0.412739288147526 0.075079415217288 ENSG00000116670 MAD2L2
ENST00000376667 0.820591450027937 0.550720380707823 0.0545439554362772 ENSG00000116670 MAD2L2
ENST00000445656 0.762834581328215 0.457374959951604 0.0713764295313547 ENSG00000116670 MAD2L2
ENST00000456915 0.781671238982653 0.485887591290941 0.0665581566441279 ENSG00000116670 MAD2L2
ENST00000376664 0.813838325078241 0.539780835502685 0.0607710700162068 ENSG00000116670 MAD2L2
ENST00000376655 0.92025822894422 0.758179540892766 0.030945594728891 ENSG00000116670 MAD2L2
ENST00000376637 0.273893123171796 0.0533679259089901 -0.18859229083369 ENSG00000177674 AGTRAP
ENST00000476512 0.394961745797109 0.106863805900625 -0.160162045835088 ENSG00000177674 AGTRAP
ENST00000400895 0.359811093823427 0.0885490261391466 -0.170510979656577 ENSG00000177674 AGTRAP
ENST00000494437 0.777745647724003 0.479541723908647 -0.0866104618480307 ENSG00000177674 AGTRAP
ENST00000491346 0.297480340354434 0.0620319243995114 -0.182964980541633 ENSG00000177674 AGTRAP
ENST00000376629 0.275420959073196 0.0538773504564967 -0.188376970085492 ENSG00000177674 AGTRAP
ENST00000376627 0.28590160563783 0.0577497910369616 -0.185286390511467 ENSG00000177674 AGTRAP
ENST00000314340 0.275067943464874 0.0537613041414754 -0.188431080193832 ENSG00000177674 AGTRAP
ENST00000452018 0.338574447949729 0.0790263838844243 -0.172559847920549 ENSG00000177674 AGTRAP
ENST00000510878 0.279946693682075 0.0554294268084731 -0.186977675143894 ENSG00000177674 AGTRAP
ENST00000476309 0.32383137074784 0.072696443185947 -0.196274386255038 ENSG00000177674 AGTRAP
ENST00000514733 0.250221324660316 0.0454420030308275 -0.223398818027275 ENSG00000177674 AGTRAP
ENST00000513739 0.344783591285624 0.0818439528970213 -0.221275893185426 ENSG00000177674 AGTRAP
ENST00000471765 0.23461580079142 0.0406707467611521 -0.24579575926227 ENSG00000177674 AGTRAP
ENST00000433342 0.677991802148107 0.340660839302689 -0.090664492617156 ENSG00000215910 C1orf167
ENST00000312793 0.665782427590718 0.327154449327391 -0.0932326424125892 ENSG00000215910 C1orf167
ENST00000444493 0.721716785892703 0.397361881715633 -0.0811764658016134 ENSG00000215910 C1orf167
ENST00000449278 0.721750425252881 0.397421005038499 -0.0812166766151695 ENSG00000215910 C1orf167
ENST00000475041 0.434212657146378 0.129152999016087 -0.203276879981266 ENSG00000215910 C1orf167
ENST00000376592 0.673032201329564 0.334923557846235 -0.0697060969985629 ENSG00000177000 MTHFR
ENST00000376583 0.595720672273184 0.252276192275313 -0.0820029569894369 ENSG00000177000 MTHFR
ENST00000376590 0.607638120516365 0.264111732126554 -0.0830247779181356 ENSG00000177000 MTHFR
ENST00000482358 0.990636684737491 0.969292523093605 -0.00467729848660146 ENSG00000215910 C1orf167
ENST00000376585 0.816385549223554 0.544229140078595 -0.0509982328890622 ENSG00000177000 MTHFR
ENST00000418034 0.673994209179385 0.335915816346641 -0.130091058443155 ENSG00000177000 MTHFR
ENST00000413656 0.800668949361791 0.516032249191492 -0.101784088449274 ENSG00000177000 MTHFR
ENST00000423400 0.775099648227526 0.475778442197078 -0.110746939018351 ENSG00000177000 MTHFR
ENST00000431243 0.775099648227526 0.475778442197078 -0.110746939018351 ENSG00000177000 MTHFR
ENST00000376486 0.478192775445956 0.157441878706009 -0.194572531681617 ENSG00000177000 MTHFR
ENST00000312413 0.138044924354932 0.0164415838155471 -0.129478437542286 ENSG00000011021 CLCN6
ENST00000346436 0.135569511966714 0.0159278978185107 -0.130153268989757 ENSG00000011021 CLCN6
ENST00000376497 0.631174239883557 0.289182708526614 -0.11540254609631 ENSG00000011021 CLCN6
ENST00000376487 0.172254350179772 0.0239442006818331 -0.132288921987398 ENSG00000011021 CLCN6
ENST00000376496 0.162979212817235 0.0218071267886568 -0.135281048614069 ENSG00000011021 CLCN6
ENST00000376491 0.218240898327646 0.0356679167081032 -0.160908250878996 ENSG00000011021 CLCN6
ENST00000376492 0.345610854748392 0.0821351740689251 -0.127649359585743 ENSG00000011021 CLCN6
ENST00000376490 0.218240898327646 0.0356679167081032 -0.160908250878996 ENSG00000011021 CLCN6
ENST00000494028 0.951772039760883 0.84207944840924 0.0223128892846865 ENSG00000011021 CLCN6
ENST00000446542 0.793284027774486 0.503834572532977 -0.0743127137845786 ENSG00000242349 NPPA-AS1
ENST00000376468 0.404808972985842 0.112523582386319 -0.281967036895537 ENSG00000120937 NPPB
ENST00000376572 0.000219835812356785 2.13310683610769e-06 -0.265198753145851 ENSG00000116685 KIAA2013
ENST00000376576 0.000354168450590921 3.94780976315313e-06 -0.30074776807814 ENSG00000116685 KIAA2013
ENST00000485046 0.00861076113202546 0.000267145645954099 -0.224191658634894 ENSG00000083444 PLOD1
ENST00000449038 0.0602826813673013 0.00437258620688552 -0.185112723626103 ENSG00000083444 PLOD1
ENST00000358133 0.0694771155928176 0.00542879908984066 -0.182386100095576 ENSG00000083444 PLOD1
ENST00000376369 0.00189501070957233 3.48329109288888e-05 -0.263242237068902 ENSG00000083444 PLOD1
ENST00000429000 0.0121892529366834 0.000426142321331158 -0.216378451105432 ENSG00000083444 PLOD1
ENST00000196061 0.00179251935715156 3.2338318732031e-05 -0.265100421264064 ENSG00000083444 PLOD1
ENST00000465920 0.00214535351636824 4.13403163179736e-05 -0.286796682328843 ENSG00000083444 PLOD1
ENST00000491536 0.00300437398029731 6.32054077597462e-05 -0.279904628968828 ENSG00000083444 PLOD1
ENST00000470133 0.0297088539740216 0.00151630786511696 -0.250869606221602 ENSG00000083444 PLOD1
ENST00000481933 0.000963275938355748 1.44481105936596e-05 -0.320504941504623 ENSG00000083444 PLOD1
ENST00000444836 0.569916487139637 0.229107950184535 0.052612599752345 ENSG00000116688 MFN2
ENST00000490079 0.594168844905056 0.25089598872127 0.0843793164425858 ENSG00000116688 MFN2
ENST00000235329 0.570212473286849 0.229473078615502 0.0526098457291367 ENSG00000116688 MFN2
ENST00000484391 0.582126886176162 0.239613402992253 0.0862704353428863 ENSG00000116688 MFN2
ENST00000497302 0.724275071454336 0.400910920398021 0.059568080656041 ENSG00000116688 MFN2
ENST00000412236 0.694525613733387 0.361954181476224 0.0626225973046654 ENSG00000116688 MFN2
ENST00000478749 0.0434344153112421 0.00265942291081136 0.271320779183968 ENSG00000116691 MIIP
ENST00000235332 0.0844750907781845 0.00734824868878031 0.234817385365617 ENSG00000116691 MIIP
ENST00000436478 0.0844750907781845 0.00734824868878031 0.234817385365617 ENSG00000116691 MIIP
ENST00000466860 0.30811321744866 0.0662019046331074 0.185325092958808 ENSG00000116691 MIIP
ENST00000498685 0.135202565793031 0.015866308361567 0.254890854586736 ENSG00000116691 MIIP
ENST00000492256 0.626989369216843 0.284267313414734 0.163840768034719 ENSG00000116691 MIIP
ENST00000460823 0.494751374706812 0.168720864858718 0.178935531985327 ENSG00000116691 MIIP
ENST00000376259 0.870582978923055 0.645590002189387 -0.0812059225393326 ENSG00000028137 TNFRSF1B
ENST00000492361 0.870582978923055 0.645590002189387 -0.0812059225393326 ENSG00000028137 TNFRSF1B
ENST00000356315 0.691470535459911 0.358253882627524 -0.0355042659517577 ENSG00000048707 VPS13D
ENST00000358136 0.691470535459911 0.358253882627524 -0.0355042659517577 ENSG00000048707 VPS13D
ENST00000476169 0.890252526318166 0.686758630466785 0.0591593245467806 ENSG00000048707 VPS13D
ENST00000489961 0.958309912106548 0.861399887316466 -0.0208357910693782 ENSG00000048707 VPS13D
ENST00000011700 0.719303093183434 0.393624525056443 -0.0377804280216003 ENSG00000048707 VPS13D
ENST00000460333 0.780283232324323 0.483292404943549 -0.040562754515546 ENSG00000048707 VPS13D
ENST00000487188 0.950170863917808 0.837766137668388 -0.0174382341584811 ENSG00000048707 VPS13D
ENST00000469054 0.888921961228616 0.683963093653085 0.0572230310887051 ENSG00000048707 VPS13D
ENST00000496628 0.91559269550869 0.747546956564842 -0.0173906891314341 ENSG00000048707 VPS13D
ENST00000466732 0.107606720766684 0.0108901740342989 -0.408946483028589 ENSG00000048707 VPS13D
ENST00000476045 0.720820663510985 0.395819216403984 -0.120486037721185 ENSG00000048707 VPS13D
ENST00000481484 0.774110138193164 0.474043112824063 -0.106811154826329 ENSG00000048707 VPS13D
ENST00000543766 0.97341895964659 0.908790426028543 0.00790197576251363 ENSG00000048707 VPS13D
ENST00000471923 0.995298859343706 0.984373772773614 -0.00146227693109129 ENSG00000048707 VPS13D
ENST00000543710 0.913807210868858 0.742597634354586 0.0301358622789438 ENSG00000048707 VPS13D
ENST00000473099 0.75552223306586 0.44578207345886 0.106825744658811 ENSG00000048707 VPS13D
ENST00000376223 0.570937031604561 0.230212302360594 -0.180478842013072 ENSG00000162496 DHRS3
ENST00000464917 0.681835158736118 0.345870821328384 -0.144147083338409 ENSG00000162496 DHRS3
ENST00000430996 0.397379920235726 0.108143682584928 -0.219256408017139 ENSG00000162496 DHRS3
ENST00000482265 0.674652886665904 0.336528327383319 -0.150151191659831 ENSG00000162496 DHRS3
ENST00000606790 0.00758134702201799 0.000223797867248295 -0.640909254547362 ENSG00000272482 RP11-474O21.5
ENST00000484063 0.90957012932703 0.732643905746961 0.0489432185186555 ENSG00000116731 PRDM2
ENST00000376048 0.31861137443519 0.0703516774761828 -0.0839587854934601 ENSG00000116731 PRDM2
ENST00000311066 0.318642123313574 0.0703910486859542 -0.0856208933865319 ENSG00000116731 PRDM2
ENST00000235372 0.286983684933929 0.058122316066354 -0.0880266240037605 ENSG00000116731 PRDM2
ENST00000491134 0.241070705205771 0.0426607121114941 -0.0969122416597228 ENSG00000116731 PRDM2
ENST00000502727 0.873899956356844 0.652616061265203 0.0385929567833535 ENSG00000116731 PRDM2
ENST00000502724 0.873712613756942 0.651965415620153 0.0387938845822381 ENSG00000116731 PRDM2
ENST00000413440 0.272583031255112 0.0529374617025192 -0.0912194996343077 ENSG00000116731 PRDM2
ENST00000343137 0.259986722784731 0.0486173349199537 -0.0924271615819286 ENSG00000116731 PRDM2
ENST00000491815 0.949000513298922 0.833944954478454 0.0176432845804416 ENSG00000116731 PRDM2
ENST00000503842 0.233507895270605 0.0403350857660256 -0.0937896374797622 ENSG00000116731 PRDM2
ENST00000407521 0.932651763892145 0.79074848932276 -0.0204843892273066 ENSG00000116731 PRDM2
ENST00000505823 0.233162841808774 0.0402316683098787 -0.0941164868009666 ENSG00000116731 PRDM2
ENST00000487453 0.913372017941065 0.741378218036358 0.0352599097856453 ENSG00000116731 PRDM2
ENST00000491547 0.0014468991056955 2.4445581303145e-05 0.384143023054415 ENSG00000189337 KAZN
ENST00000376030 0.00201797474769155 3.79032796939886e-05 0.352300956280865 ENSG00000189337 KAZN
ENST00000503743 0.00122986524427353 1.98228120089187e-05 0.390057492319009 ENSG00000189337 KAZN
ENST00000422387 0.00253255387604177 5.08565805045843e-05 0.349823780368707 ENSG00000189337 KAZN
ENST00000361144 0.00233997004117534 4.59007323793028e-05 0.352932880747417 ENSG00000189337 KAZN
ENST00000376028 0.000479842510324806 5.94295656605568e-06 0.446454772632823 ENSG00000189337 KAZN
ENST00000400798 0.00199404769307772 3.72494751634505e-05 0.36119392605304 ENSG00000189337 KAZN
ENST00000400797 0.00174836394642432 3.13159871505599e-05 0.39766690396476 ENSG00000189337 KAZN
ENST00000428417 0.0179012824050384 0.000728283648047814 0.446026071464461 ENSG00000171729 TMEM51
ENST00000376014 0.0184225183877713 0.00075751444389264 0.444931184071498 ENSG00000171729 TMEM51
ENST00000451326 0.0253024572481205 0.00118975039206409 0.433468618020233 ENSG00000171729 TMEM51
ENST00000400796 0.0215604562545302 0.000944185002921004 0.437662259820079 ENSG00000171729 TMEM51
ENST00000434578 0.0215604562545302 0.000944185002921004 0.437662259820079 ENSG00000171729 TMEM51
ENST00000376008 0.0210012109626283 0.000908393186544947 0.438761885450509 ENSG00000171729 TMEM51
ENST00000375980 0.567424136888097 0.226310507348732 0.0768031631011713 ENSG00000142634 EFHD2
ENST00000445566 0.190844302402149 0.0283132580689551 0.149084725422188 ENSG00000142634 EFHD2
ENST00000546424 0.733488377681738 0.4144499095486 -0.0828330710362952 ENSG00000132906 CASP9
ENST00000333868 0.795066729883893 0.506655976508373 -0.0679625270150357 ENSG00000132906 CASP9
ENST00000348549 0.794977479986139 0.506523459027473 -0.0679588884649615 ENSG00000132906 CASP9
ENST00000400777 0.765946368326548 0.461406223127039 -0.0756334172336696 ENSG00000132906 CASP9
ENST00000424908 0.0661329876886205 0.00503700919256399 -0.381392688610861 ENSG00000132906 CASP9
ENST00000375890 0.641999380248708 0.300620445608677 -0.113387665569903 ENSG00000132906 CASP9
ENST00000474305 0.565399029953586 0.224367658846662 -0.134937699223463 ENSG00000132906 CASP9
ENST00000447522 0.705957032645597 0.377099956411112 -0.104158928995573 ENSG00000132906 CASP9
ENST00000440484 0.969751112001597 0.897563361063361 -0.016500538323929 ENSG00000132906 CASP9
ENST00000546969 0.766107973441075 0.462015027644106 0.0974385403798436 ENSG00000132906 CASP9
ENST00000469637 0.711109835532746 0.383800309509465 0.146238070361395 ENSG00000132906 CASP9
ENST00000375849 0.244262365804598 0.0435343030098548 -0.102646791763765 ENSG00000116138 DNAJC16
ENST00000375847 0.218762446451549 0.0358278979138329 -0.108538103774612 ENSG00000116138 DNAJC16
ENST00000475133 0.218762446451549 0.0358278979138329 -0.108538103774612 ENSG00000116138 DNAJC16
ENST00000375838 0.43724711166017 0.130914567627794 -0.102535140920021 ENSG00000116138 DNAJC16
ENST00000483270 0.625617532563212 0.282597972172307 -0.0624404212039612 ENSG00000116138 DNAJC16
ENST00000472665 0.730920195218696 0.410624086634137 -0.0944038040942948 ENSG00000116138 DNAJC16
ENST00000606186 0.395233042655561 0.107012532300992 -0.237278493924154 ENSG00000272510 RP4-680D5.8
ENST00000479655 0.952598843532903 0.844747683542751 0.0304772705618644 ENSG00000116138 DNAJC16
ENST00000490811 0.978523586361607 0.926887295808184 -0.0118554466023856 ENSG00000116138 DNAJC16
ENST00000495523 0.714199362350131 0.387421508470059 -0.0706779819082064 ENSG00000116138 DNAJC16
ENST00000375826 0.656878429125897 0.317296876261737 0.151974570376511 ENSG00000116771 AGMAT
ENST00000480945 0.625149843514846 0.281777981996826 -0.0614669172391638 ENSG00000197312 DDI2
ENST00000486680 0.291145093261102 0.0596166672709664 -0.189622717438046 ENSG00000197312 DDI2
ENST00000546927 0.173747115040223 0.0243166615780067 -0.294154431758998 ENSG00000197312 DDI2
ENST00000320153 0.749153061157304 0.436685296108816 0.0568674741551419 ENSG00000197312 DDI2
ENST00000483899 0.58677368816286 0.244146971355776 0.109796804628081 ENSG00000197312 DDI2
ENST00000548451 0.810582113654096 0.533720635449526 0.0839699729928458 ENSG00000197312 DDI2
ENST00000345034 0.825128499373639 0.558657462941001 -0.0508892405877168 ENSG00000215695 RSC1A1
ENST00000375799 0.257279522209149 0.0477090619445707 -0.0947189270659285 ENSG00000116786 PLEKHM2
ENST00000375793 0.257553474848392 0.0478190303765399 -0.0947181260397529 ENSG00000116786 PLEKHM2
ENST00000462455 0.999881041766334 0.999798308105984 2.03902701140513e-05 ENSG00000116786 PLEKHM2
ENST00000453804 0.203652187665055 0.031582396918614 -0.117299697008733 ENSG00000237938 RP11-288I21.1
ENST00000477849 0.557493016805825 0.217849652153318 -0.100668031183155 ENSG00000116786 PLEKHM2
ENST00000496928 0.906242869900932 0.722916350564202 0.0296362400270064 ENSG00000162458 FBLIM1
ENST00000508310 0.882390816253858 0.668981195060969 0.0351185066013396 ENSG00000162458 FBLIM1
ENST00000510393 0.892407974636118 0.69156949233236 0.0322697030666108 ENSG00000162458 FBLIM1
ENST00000430076 0.933152904405547 0.79164509177477 0.0221943254995162 ENSG00000162458 FBLIM1
ENST00000375771 0.625432279169782 0.282308143159778 -0.0581909314321106 ENSG00000162458 FBLIM1
ENST00000510929 0.941781658844314 0.815655717105941 0.0194244594785692 ENSG00000162458 FBLIM1
ENST00000502638 0.899758111803615 0.707397909172379 0.0309021985292753 ENSG00000162458 FBLIM1
ENST00000375766 0.605789841072122 0.261995353267372 -0.0607158389496032 ENSG00000162458 FBLIM1
ENST00000400773 0.613903267838368 0.270275561041005 -0.0597484036395669 ENSG00000162458 FBLIM1
ENST00000483633 0.954163975910748 0.84961547723056 0.0154465004675046 ENSG00000162458 FBLIM1
ENST00000502739 0.909083243361964 0.731744268657607 0.0262476933866552 ENSG00000162458 FBLIM1
ENST00000431771 0.987722903359329 0.959223838934406 0.00408101310854579 ENSG00000162458 FBLIM1
ENST00000441801 0.834428286898667 0.575391023492109 0.0385107902013446 ENSG00000162458 FBLIM1
ENST00000332305 0.831253549271671 0.569839129651049 -0.032114556822407 ENSG00000162458 FBLIM1
ENST00000514156 0.931042040665576 0.786770510581703 -0.0186268513865259 ENSG00000162458 FBLIM1
ENST00000509138 0.827889274509712 0.563707208258093 -0.036206400675037 ENSG00000162458 FBLIM1
ENST00000317122 0.740068584025934 0.423180793146412 -0.109620000390881 ENSG00000179743 RP11-169K16.9
ENST00000375759 0.105765988329905 0.0105632898734384 -0.130446902797643 ENSG00000065526 SPEN
ENST00000438066 0.509946953146652 0.180784525221881 -0.105193528537619 ENSG00000065526 SPEN
ENST00000471538 0.428195627639046 0.125853186063999 -0.173814678765859 ENSG00000065526 SPEN
ENST00000442985 0.616408791199244 0.272715697739614 -0.0892667820766398 ENSG00000065526 SPEN
ENST00000487496 0.76477241114018 0.459723524329087 -0.107633421037456 ENSG00000065526 SPEN
ENST00000462525 0.99163782658128 0.972944299498086 -0.00516829735287649 ENSG00000116809 ZBTB17
ENST00000440560 0.718672826073187 0.392837646846497 0.126631910464756 ENSG00000116809 ZBTB17
ENST00000375743 0.877438778047289 0.659238884098378 -0.0343114434802046 ENSG00000116809 ZBTB17
ENST00000537142 0.877438778047289 0.659238884098378 -0.0343114434802046 ENSG00000116809 ZBTB17
ENST00000375733 0.877438778047289 0.659238884098378 -0.0343114434802046 ENSG00000116809 ZBTB17
ENST00000444358 0.561668541943433 0.221323551957945 0.165740206240475 ENSG00000116809 ZBTB17
ENST00000471805 0.968556070212908 0.892614323408006 -0.0223581675091926 ENSG00000116809 ZBTB17
ENST00000472658 0.955311647869452 0.853356270038695 -0.0311975886425211 ENSG00000116809 ZBTB17
ENST00000474511 0.950444558359546 0.838404385652761 0.0338024603135789 ENSG00000116809 ZBTB17
ENST00000487785 0.759972683237326 0.453043036587653 0.125838730981965 ENSG00000116809 ZBTB17
ENST00000448462 0.806997595520986 0.527498071650919 -0.0534687914156177 ENSG00000116809 ZBTB17
ENST00000492834 0.904540500524754 0.71907470703194 0.0452229145444071 ENSG00000116809 ZBTB17
ENST00000490899 0.972401641262788 0.905282464128092 0.014260748181982 ENSG00000116809 ZBTB17
ENST00000464719 0.836866308884005 0.579769827725508 -0.0805519376297952 ENSG00000116809 ZBTB17
ENST00000479282 0.571936625592448 0.231016964233536 -0.124858568423079 ENSG00000116809 ZBTB17
ENST00000494020 0.574913305810724 0.233717052118348 -0.150027077945064 ENSG00000116809 ZBTB17
ENST00000411503 3.74949941257598e-05 2.25570852847478e-07 0.615302175710825 ENSG00000173641 HSPB7
ENST00000442459 3.74949941257598e-05 2.25570852847478e-07 0.615302175710825 ENSG00000173641 HSPB7
ENST00000311890 3.2957288337009e-05 1.91142419652608e-07 0.617034873841125 ENSG00000173641 HSPB7
ENST00000375718 3.03609859341852e-05 1.70388224497532e-07 0.619311779307794 ENSG00000173641 HSPB7
ENST00000463576 0.155726283210686 0.0202075053985629 0.384575881667712 ENSG00000173641 HSPB7
ENST00000487046 0.0915500292041678 0.00837860436188052 0.410696319087583 ENSG00000173641 HSPB7
ENST00000406363 0.113744910448689 0.0119054463603522 0.410539658407298 ENSG00000173641 HSPB7
ENST00000545268 0.297115459936615 0.0618056388736638 0.321190406321854 ENSG00000173641 HSPB7
ENST00000358432 0.147532608745659 0.0184310222977921 0.154395413453728 ENSG00000142627 EPHA2
ENST00000462805 0.519719836047516 0.188186746015172 0.14984822276918 ENSG00000142627 EPHA2
ENST00000480202 0.318680858922571 0.0704051284734769 0.162637249948041 ENSG00000142627 EPHA2
ENST00000461614 0.267363746139682 0.0510759970777912 0.139226731828136 ENSG00000142627 EPHA2
ENST00000424774 0.96848895500407 0.892014694997382 -0.0144747062039912 ENSG00000227959 RP11-276H7.2
ENST00000478117 0.987912936755356 0.960092876592944 -0.00499984838314656 ENSG00000142632 ARHGEF19
ENST00000270747 0.924263251321799 0.766980310224963 -0.0296493746320614 ENSG00000142632 ARHGEF19
ENST00000449495 0.958668217595694 0.862379565201705 0.0239523714799684 ENSG00000142632 ARHGEF19
ENST00000478210 0.884679720066683 0.673550517601058 0.0599462958263333 ENSG00000142632 ARHGEF19
ENST00000471928 0.931899170559758 0.789122309807741 0.0422188026655453 ENSG00000142632 ARHGEF19
ENST00000441785 0.934267998652367 0.79474426012204 -0.043174514238744 ENSG00000142632 ARHGEF19
ENST00000375599 0.992711438758009 0.976677124594512 -0.00394005189313862 ENSG00000132881 RSG1
ENST00000434014 0.933276507476752 0.791930597248906 0.0449978671724124 ENSG00000132881 RSG1
ENST00000375592 0.618336528176731 0.274624980278222 -0.0787815458694955 ENSG00000037637 FBXO42
ENST00000456164 0.327823073656835 0.0743373645905757 -0.222690787763029 ENSG00000037637 FBXO42
ENST00000444116 0.344263866172954 0.0816206033172128 -0.216906270343899 ENSG00000037637 FBXO42
ENST00000478089 0.703713900698579 0.373807708103191 -0.111213501477215 ENSG00000037637 FBXO42
ENST00000475078 0.882424642459864 0.669029754761178 0.0304256187998099 ENSG00000055070 SZRD1
ENST00000401088 0.163696925317653 0.0219553917650219 0.103721101469138 ENSG00000055070 SZRD1
ENST00000471507 0.386250819351158 0.10203315078858 0.100638440660003 ENSG00000055070 SZRD1
ENST00000401089 0.16402569969493 0.0220154673433092 0.103723816645767 ENSG00000055070 SZRD1
ENST00000486763 0.387090666438787 0.102480249466327 0.103229484581257 ENSG00000055070 SZRD1
ENST00000476423 0.87057603715294 0.645560788991981 0.0323898650961563 ENSG00000055070 SZRD1
ENST00000475554 0.344403770295684 0.0816802484392908 0.109166096326598 ENSG00000055070 SZRD1
ENST00000375590 0.294439637047367 0.060830865728743 0.0939237394592338 ENSG00000055070 SZRD1
ENST00000472351 0.446428630568849 0.136637857093091 0.0913287624748531 ENSG00000055070 SZRD1
ENST00000492354 0.165268362914774 0.0222784088386479 0.103548062290951 ENSG00000055070 SZRD1
ENST00000472461 0.317933467223164 0.069998317754809 0.112185782803429 ENSG00000055070 SZRD1
ENST00000491418 0.155353755250872 0.0201203889949463 0.109022486092484 ENSG00000187144 SPATA21
ENST00000466212 0.203940370728946 0.0316445080048006 0.103099752878038 ENSG00000187144 SPATA21
ENST00000337132 0.621024923311227 0.277637791895021 0.0518549691457015 ENSG00000157191 NECAP2
ENST00000504551 0.714926936109254 0.388128296784935 0.0438182287286894 ENSG00000157191 NECAP2
ENST00000406746 0.621024923311227 0.277637791895021 0.0518549691457015 ENSG00000157191 NECAP2
ENST00000457722 0.802801584277244 0.519852644335951 0.0325663016264297 ENSG00000157191 NECAP2
ENST00000486390 0.806607040145231 0.526589440309949 0.0565406470912184 ENSG00000157191 NECAP2
ENST00000443980 0.621024923311227 0.277637791895021 0.0518549691457015 ENSG00000157191 NECAP2
ENST00000504858 0.869773968653752 0.644117412713095 0.0267332877898666 ENSG00000157191 NECAP2
ENST00000508680 0.801574553617874 0.517986127878902 0.0398644155004019 ENSG00000157191 NECAP2
ENST00000492095 0.621024923311227 0.277637791895021 0.0518549691457015 ENSG00000157191 NECAP2
ENST00000459640 0.747788802803853 0.434506343781423 0.0407269065124272 ENSG00000157191 NECAP2
ENST00000496239 0.621024923311227 0.277637791895021 0.0518549691457015 ENSG00000157191 NECAP2
ENST00000513161 0.714926936109254 0.388128296784935 0.0438182287286894 ENSG00000157191 NECAP2
ENST00000509727 0.783090498441552 0.487720066490405 0.0724786542127007 ENSG00000157191 NECAP2
ENST00000457898 0.285484282444109 0.0575626049231317 0.243000408638435 ENSG00000226029 RP4-798A10.2
ENST00000263511 0.568814531374869 0.227848576518567 0.093982764091229 ENSG00000080947 CROCCP3
ENST00000591348 0.550129777327668 0.211707192342174 0.104561498599784 ENSG00000080947 CROCCP3
ENST00000420820 0.962059921293199 0.872126038690166 -0.0174386569965243 ENSG00000080947 CROCCP3
ENST00000591316 0.923523232988085 0.765413496057638 -0.0414400569411277 ENSG00000080947 CROCCP3
ENST00000590118 0.586572425925763 0.243947994177454 0.121250927996548 ENSG00000080947 CROCCP3
ENST00000589964 0.582506715550183 0.239998239857174 0.121780835755808 ENSG00000080947 CROCCP3
ENST00000430580 0.699713807824293 0.368846673776153 -0.0351549352609249 ENSG00000219481 NBPF1
ENST00000392963 0.947224547183651 0.829930782837295 -0.00883792451094543 ENSG00000219481 NBPF1
ENST00000420031 0.342004161172059 0.080576560133324 -0.13915328762444 ENSG00000219481 NBPF1
ENST00000432949 0.763709644605058 0.45840867618201 -0.0502590104376293 ENSG00000219481 NBPF1
ENST00000287968 0.824519923947318 0.557226514141576 0.0565547740792628 ENSG00000219481 NBPF1
ENST00000420513 0.67001183008842 0.331821105448274 -0.0585515116297275 ENSG00000219481 NBPF1
ENST00000599069 0.608465035193779 0.264862211581866 -0.0679166902375231 ENSG00000219481 NBPF1
ENST00000599908 0.946621339253966 0.828005622432649 0.0185499487366474 ENSG00000219481 NBPF1
ENST00000449853 0.300070663204464 0.0630744305000952 -0.14676579213901 ENSG00000219481 NBPF1
ENST00000540383 0.792488665915076 0.502704853932805 -0.0531853994208395 ENSG00000215908 CROCCP2
ENST00000412962 0.557206997551756 0.217571306308614 -0.0903209378489668 ENSG00000215908 CROCCP2
ENST00000362058 0.594240542120611 0.250998768802673 -0.0961112586130627 ENSG00000215908 CROCCP2
ENST00000334429 0.97300405339355 0.90754285512557 -0.0198875270504198 ENSG00000186301 MST1P2
ENST00000457982 0.916127541894043 0.748865306506598 -0.0550239000564039 ENSG00000186301 MST1P2
ENST00000419267 0.688206696929831 0.353995732114233 -0.130402781349281 ENSG00000236698 EIF1AXP1
ENST00000466256 0.91061866827929 0.735354374645358 -0.0291723538784501 ENSG00000058453 CROCC
ENST00000375541 0.808943058070884 0.530919518780199 -0.0419193156705917 ENSG00000058453 CROCC
ENST00000445545 0.721548004764118 0.397200153774294 -0.0629086167906532 ENSG00000058453 CROCC
ENST00000467938 0.718755289725482 0.392925697655437 -0.0678983243820803 ENSG00000058453 CROCC
ENST00000492631 0.36481306524589 0.0910451785307318 -0.175511799630975 ENSG00000058453 CROCC
ENST00000467715 0.336947020664331 0.0783685852865776 -0.292791931945062 ENSG00000058453 CROCC
ENST00000494191 0.699457513588543 0.36853077797886 -0.0946293295236417 ENSG00000058453 CROCC
ENST00000486318 0.70780576826568 0.37945624511301 -0.107974287350539 ENSG00000058453 CROCC
ENST00000498688 0.831729451008478 0.57080747798536 -0.0774252415504839 ENSG00000058453 CROCC
ENST00000477773 0.85431697664007 0.613462913210687 0.084519400364821 ENSG00000058453 CROCC
ENST00000465021 0.999620504068992 0.998879716162444 -0.000157606295392588 ENSG00000058453 CROCC
ENST00000465291 0.896829561392639 0.701649705830105 -0.059956045849428 ENSG00000058453 CROCC
ENST00000375535 0.359810019351626 0.0885426150546262 -0.157138491498786 ENSG00000117122 MFAP2
ENST00000375534 0.359209822346598 0.0883311308328078 -0.157597470758918 ENSG00000117122 MFAP2
ENST00000490075 0.36543277829723 0.0914284086476079 -0.156411844009412 ENSG00000117122 MFAP2
ENST00000438542 0.364743254843119 0.09097785631372 -0.156677363005638 ENSG00000117122 MFAP2
ENST00000476788 0.378288604839614 0.0980002708325049 -0.154769277773349 ENSG00000117122 MFAP2
ENST00000478684 0.398989302085369 0.109082635756126 -0.153803679009013 ENSG00000117122 MFAP2
ENST00000492598 0.372471796735461 0.0948431068330627 -0.161586725400942 ENSG00000117122 MFAP2
ENST00000446261 0.373810930096899 0.0956476108634594 -0.0885544180587524 ENSG00000226526 RP1-37C10.3
ENST00000326735 0.219932114892288 0.0361678668205955 -0.110546416791187 ENSG00000159363 ATP13A2
ENST00000341676 0.187853542546779 0.0276224534268016 -0.114393107275039 ENSG00000159363 ATP13A2
ENST00000452699 0.187853542546779 0.0276224534268016 -0.114393107275039 ENSG00000159363 ATP13A2
ENST00000466561 0.653995642384783 0.314467303624618 -0.0812794474302841 ENSG00000159363 ATP13A2
ENST00000502418 0.806661883509262 0.526729711796989 -0.0564942201677623 ENSG00000159363 ATP13A2
ENST00000503552 0.619444039957341 0.275840608569493 -0.0871317437172321 ENSG00000159363 ATP13A2
ENST00000463860 0.426818373898856 0.125014126494689 -0.133402968916882 ENSG00000159363 ATP13A2
ENST00000502860 0.459505643526046 0.145102913868528 -0.137349977149346 ENSG00000159363 ATP13A2
ENST00000509392 0.581104400170815 0.238755360726171 -0.153890250926519 ENSG00000159363 ATP13A2
ENST00000506174 0.583243304129185 0.240745583542295 -0.119358201206097 ENSG00000159363 ATP13A2
ENST00000510069 0.602287382318065 0.258389595255118 -0.090106250905505 ENSG00000159363 ATP13A2
ENST00000511957 0.802186598149396 0.519113919121047 -0.0620487322190711 ENSG00000159363 ATP13A2
ENST00000508222 0.746384911876919 0.432052150142206 -0.0728452961673892 ENSG00000159363 ATP13A2
ENST00000509619 0.745735756648969 0.430950231491289 -0.0767651242280033 ENSG00000159363 ATP13A2
ENST00000375499 0.784667627418325 0.490202477700002 0.0381989923605017 ENSG00000117118 SDHB
ENST00000485092 0.597121281273464 0.253291837977213 -0.124110463461815 ENSG00000117118 SDHB
ENST00000475049 0.59529499831587 0.251958639816767 -0.124820411597931 ENSG00000117118 SDHB
ENST00000485515 0.71992498695041 0.394751949923396 0.0484909752411357 ENSG00000117118 SDHB
ENST00000491274 0.854474963375901 0.613776297341952 0.0298725766239783 ENSG00000117118 SDHB
ENST00000475506 0.890843664408815 0.687976276600383 0.0269577785212205 ENSG00000117118 SDHB
ENST00000463045 0.76737995263888 0.46431992344012 0.0466279046568965 ENSG00000117118 SDHB
ENST00000466613 0.792958848665331 0.503382400953714 0.0494900453172693 ENSG00000117118 SDHB
ENST00000412427 0.719844018421011 0.394553653047531 0.12766001170155 ENSG00000204362 RP11-380J14.1
ENST00000375471 0.925982679149311 0.772143966309343 0.0441243099040912 ENSG00000142623 PADI1
ENST00000537499 0.985064317627878 0.949283348633283 0.0112032692983703 ENSG00000142623 PADI1
ENST00000413717 0.915432128575263 0.747069245017863 -0.0554542535561788 ENSG00000142623 PADI1
ENST00000536552 0.960110964403456 0.866332346936785 0.0283696155135514 ENSG00000142623 PADI1
ENST00000460293 0.742298460701044 0.426104360891852 -0.131634259502052 ENSG00000142623 PADI1
ENST00000439577 0.772458056821192 0.471231818207914 0.0633630811680398 ENSG00000227751 RP1-20B21.4
ENST00000375436 0.871632772704085 0.647754468766766 0.0277708833200948 ENSG00000179051 RCC2
ENST00000474892 0.816213639135276 0.543982719357003 0.0501690399974565 ENSG00000179051 RCC2
ENST00000375433 0.984203816922104 0.946729981726415 0.00443268160648977 ENSG00000179051 RCC2
ENST00000583469 0.756977159582407 0.448560330030644 0.113891323410223 ENSG00000266727 AC004824.1
ENST00000361221 0.662198662530986 0.32291764973356 0.06634615991423 ENSG00000074964 ARHGEF10L
ENST00000452522 0.662198662530986 0.32291764973356 0.06634615991423 ENSG00000074964 ARHGEF10L
ENST00000434513 0.452814841547179 0.140768420441185 0.101231405559974 ENSG00000074964 ARHGEF10L
ENST00000375415 0.905756230587177 0.721873888722289 0.024591935462129 ENSG00000074964 ARHGEF10L
ENST00000375420 0.335988004138047 0.0780140756309089 0.157406499200142 ENSG00000074964 ARHGEF10L
ENST00000469726 0.900725765771962 0.709894231334996 -0.029110304203234 ENSG00000074964 ARHGEF10L
ENST00000375408 0.766107973441075 0.46207179511599 -0.0584789106738089 ENSG00000074964 ARHGEF10L
ENST00000167825 0.766107973441075 0.46207179511599 -0.0584789106738089 ENSG00000074964 ARHGEF10L
ENST00000475356 0.862568494587431 0.629128380024235 -0.0421559623395951 ENSG00000074964 ARHGEF10L
ENST00000482359 0.910597529607705 0.735231892697228 0.0551923591856103 ENSG00000074964 ARHGEF10L
ENST00000466782 0.859162384990163 0.622860622900193 -0.0743557410902675 ENSG00000074964 ARHGEF10L
ENST00000495593 0.40463902456789 0.112421042512234 -0.258409273751884 ENSG00000074964 ARHGEF10L
ENST00000494072 0.916152118367236 0.748932347985947 -0.0206535144355691 ENSG00000255275 RP13-279N23.2
ENST00000538309 0.559087745395546 0.219041099344889 0.101952818862988 ENSG00000159423 ALDH4A1
ENST00000538839 0.482199374759222 0.160102960458172 0.111629832080317 ENSG00000159423 ALDH4A1
ENST00000290597 0.482255173879407 0.160129725640727 0.11163067607918 ENSG00000159423 ALDH4A1
ENST00000375341 0.488669143915556 0.164413218695996 0.110877146872964 ENSG00000159423 ALDH4A1
ENST00000454547 0.891742370872977 0.689888160596342 0.0635955387163146 ENSG00000159423 ALDH4A1
ENST00000432718 0.447134744089527 0.137124919803343 0.167065744063415 ENSG00000159423 ALDH4A1
ENST00000455833 0.850747556105052 0.605751153336896 -0.033422504315669 ENSG00000169991 IFFO2
ENST00000355609 0.524851568046018 0.192248314684801 -0.16124332719372 ENSG00000169991 IFFO2
ENST00000416166 0.821894751949679 0.553064342759911 0.0451302536565332 ENSG00000169991 IFFO2
ENST00000606379 0.886192152064812 0.676784439574167 0.066223390685674 ENSG00000272084 RP5-1126H10.2
ENST00000375254 0.131327477782366 0.0151322457850448 -0.114124359146799 ENSG00000127481 UBR4
ENST00000375226 0.131279669347186 0.0151211749825422 -0.114125329572066 ENSG00000127481 UBR4
ENST00000375267 0.131279669347186 0.0151211749825422 -0.114125329572066 ENSG00000127481 UBR4
ENST00000375217 0.131279669347186 0.0151211749825422 -0.114125329572066 ENSG00000127481 UBR4
ENST00000375225 0.752501061608511 0.440676705402017 -0.0689946130962013 ENSG00000127481 UBR4
ENST00000429347 0.405929938072516 0.113014521658224 -0.0980020364110509 ENSG00000127481 UBR4
ENST00000375224 0.372930662587163 0.0951096623833229 -0.0965708860872348 ENSG00000127481 UBR4
ENST00000459947 0.77678442734163 0.478344702468838 -0.0738260917259154 ENSG00000127481 UBR4
ENST00000486515 0.927317017468364 0.775928504507673 -0.0376495758837046 ENSG00000127481 UBR4
ENST00000543981 0.418804082977025 0.120265135008266 -0.0944516938550784 ENSG00000127481 UBR4
ENST00000492606 0.915318449962858 0.746501949060607 -0.037071641378961 ENSG00000127481 UBR4
ENST00000467272 0.848124937153048 0.601046981585587 -0.0397642881693613 ENSG00000127481 UBR4
ENST00000483922 0.933193317846803 0.791813434194027 0.0289885530802637 ENSG00000127481 UBR4
ENST00000494503 0.122106253593944 0.0133691139226834 -0.233656958767186 ENSG00000127481 UBR4
ENST00000466969 0.362297629530023 0.0897195386834313 -0.195961100136613 ENSG00000127481 UBR4
ENST00000375218 0.274707697388221 0.0536414474829087 -0.148321776218036 ENSG00000127481 UBR4
ENST00000425413 0.197188193431841 0.029928079128562 -0.133151198833156 ENSG00000127481 UBR4
ENST00000417040 0.208820914016745 0.0330344110526762 -0.116030208901331 ENSG00000127481 UBR4
ENST00000475973 0.698485393647671 0.367340671879127 -0.0855362569626167 ENSG00000127481 UBR4
ENST00000465036 0.754213542581125 0.443474656800855 -0.0760940596786685 ENSG00000127481 UBR4
ENST00000419533 0.272393679403654 0.0528500741204698 -0.116294707268324 ENSG00000127481 UBR4
ENST00000497018 0.573623038427962 0.232399365825043 -0.139868110708226 ENSG00000127481 UBR4
ENST00000437898 0.474136414331062 0.154659795232876 -0.0677186339203236 ENSG00000230424 RP1-43E13.2
ENST00000477853 0.563175462844535 0.222595612792381 -0.0581754380828003 ENSG00000127463 EMC1
ENST00000480380 0.846415521246948 0.598104653620056 -0.0282723446082212 ENSG00000127463 EMC1
ENST00000375199 0.583138397087773 0.240655807068932 -0.0568982471450344 ENSG00000127463 EMC1
ENST00000375208 0.46888504794636 0.151116554594167 -0.0690028940317789 ENSG00000127463 EMC1
ENST00000461353 0.267335933546559 0.0510581377245446 -0.116520251050011 ENSG00000127463 EMC1
ENST00000486405 0.411546614726455 0.116215373962923 -0.0980992096271713 ENSG00000127463 EMC1
ENST00000486238 0.454507202060673 0.141796226394479 -0.111782844515476 ENSG00000127463 EMC1
ENST00000494770 0.617826908539845 0.274165802941453 -0.0666538244571697 ENSG00000127463 EMC1
ENST00000462505 0.647645947828833 0.307080710740349 -0.078337896852882 ENSG00000127463 EMC1
ENST00000496654 0.907541460339897 0.726420541118005 -0.0336468018795912 ENSG00000127463 EMC1
ENST00000467423 0.269309833736026 0.0516996669931 -0.137586690700639 ENSG00000127463 EMC1
ENST00000475079 0.905239173638698 0.720711880203827 -0.0224505405828472 ENSG00000127463 EMC1
ENST00000488681 0.898053543566888 0.703853060436562 -0.0255537229425511 ENSG00000127463 EMC1
ENST00000356068 0.895204868787618 0.697724579335876 -0.0261612685071216 ENSG00000127463 EMC1
ENST00000330263 0.787808556205472 0.495156962676234 0.0387628386476753 ENSG00000053372 MRTO4
ENST00000493700 0.930416094895736 0.784910431982133 0.0246405508807448 ENSG00000053372 MRTO4
ENST00000479559 0.625385305677574 0.282220643646067 0.10555322542619 ENSG00000053372 MRTO4
ENST00000235835 0.906719006062846 0.724252213128055 0.0237068635887425 ENSG00000053371 AKR7A2
ENST00000330072 0.914083015363949 0.743157053822052 0.0220564265075879 ENSG00000053371 AKR7A2
ENST00000489286 0.824358472468167 0.557000870933968 0.0430201714105321 ENSG00000053371 AKR7A2
ENST00000481966 0.809729528490161 0.532315465814608 0.0501300475417379 ENSG00000053371 AKR7A2
ENST00000492217 0.513812346124955 0.183630164902812 -0.11778496370394 ENSG00000053371 AKR7A2
ENST00000375155 0.686449620118246 0.351612193054975 -0.0962020860098372 ENSG00000040487 PQLC2
ENST00000375153 0.686189307174056 0.351073432415398 -0.0962579344000356 ENSG00000040487 PQLC2
ENST00000469076 0.686189307174056 0.351073432415398 -0.0962579344000356 ENSG00000040487 PQLC2
ENST00000400548 0.686282406040139 0.351333135750333 -0.096230279796503 ENSG00000040487 PQLC2
ENST00000497827 0.795250432372341 0.50701610074169 -0.0698446813372546 ENSG00000040487 PQLC2
ENST00000432465 0.95984644580657 0.865748875860953 0.0241929741040445 ENSG00000040487 PQLC2
ENST00000401084 0.00112716134274091 1.75127609006681e-05 0.134074156140751 ENSG00000077549 CAPZB
ENST00000264203 0.00114623820894397 1.7985390474739e-05 0.133987707671761 ENSG00000077549 CAPZB
ENST00000375144 0.014360780076797 0.00053798651958367 0.110049566881739 ENSG00000077549 CAPZB
ENST00000375142 0.00115001667522901 1.80741463371461e-05 0.134114054659899 ENSG00000077549 CAPZB
ENST00000433834 0.000966772124530879 1.45088073696413e-05 0.136286147689784 ENSG00000077549 CAPZB
ENST00000264202 0.00291225246742343 6.06703717108329e-05 0.140416964026756 ENSG00000077549 CAPZB
ENST00000413711 0.00191954524006409 3.54150563189274e-05 0.159039036649243 ENSG00000077549 CAPZB
ENST00000459967 0.0136382286982279 0.000500097508447511 0.156432779445665 ENSG00000077549 CAPZB
ENST00000457768 0.107357735786957 0.010823347046709 0.123229208939381 ENSG00000077549 CAPZB
ENST00000489607 0.0700979370284695 0.00551855452051271 0.13564762144753 ENSG00000077549 CAPZB
ENST00000482808 0.034745370547895 0.0019124421764735 0.16175147147693 ENSG00000077549 CAPZB
ENST00000602662 0.705778211564333 0.37671628658874 0.0395887691460961 ENSG00000270136 MINOS1-NBL1
ENST00000486890 0.757215914506931 0.448928896517172 0.0466682415486913 ENSG00000173436 MINOS1
ENST00000322753 0.843362092160654 0.592316446960579 0.0328983803813799 ENSG00000173436 MINOS1
ENST00000498067 0.731215381782033 0.411109242034296 0.0719565310634432 ENSG00000173436 MINOS1
ENST00000462646 0.719639697480784 0.394075040861515 0.0529422718769159 ENSG00000173436 MINOS1
ENST00000467029 0.850974279902137 0.606448166478173 0.0321993310143482 ENSG00000173436 MINOS1
ENST00000481464 0.849385942164217 0.603164066774661 0.0325021651098777 ENSG00000173436 MINOS1
ENST00000498642 0.858022094698047 0.621029906133018 0.0308850888643637 ENSG00000173436 MINOS1
ENST00000479642 0.76245859269483 0.456869487035897 0.062147012882729 ENSG00000173436 MINOS1
ENST00000602293 0.787460145414674 0.494323517839833 0.0361401092257564 ENSG00000270136 MINOS1-NBL1
ENST00000602384 0.784504667742457 0.48978931539321 0.0367443567138303 ENSG00000270136 MINOS1-NBL1
ENST00000602450 0.787265438011045 0.493985106484983 0.0361425872475095 ENSG00000270136 MINOS1-NBL1
ENST00000485362 0.848743300437506 0.601975218408104 0.0325792048500543 ENSG00000173436 MINOS1
ENST00000428975 0.961498821408691 0.870634275667195 0.0174104832352144 ENSG00000158747 NBL1
ENST00000289749 0.9079316056837 0.727555084508409 0.0375154842400566 ENSG00000158747 NBL1
ENST00000451758 0.951276277355633 0.840701060694274 0.0216571521052018 ENSG00000158747 NBL1
ENST00000439664 0.931911595845854 0.789181663536548 0.0297258428770573 ENSG00000158747 NBL1
ENST00000375136 0.863070466154255 0.630025369268983 0.0348097827303921 ENSG00000158747 NBL1
ENST00000548815 0.863070466154255 0.63017875726727 0.0348006545538642 ENSG00000158747 NBL1
ENST00000425400 0.95074720491778 0.839061308618534 0.0218511192110635 ENSG00000158747 NBL1
ENST00000439278 0.86423743619917 0.632508752769021 0.0554007437605477 ENSG00000158747 NBL1
ENST00000427894 0.941104952849527 0.813680409609973 0.025186568243656 ENSG00000158747 NBL1
ENST00000294543 0.11909796694452 0.0128451849550156 0.233664894751001 ENSG00000162542 TMCO4
ENST00000375127 0.132481066175303 0.0153546109262434 0.227709792452677 ENSG00000162542 TMCO4
ENST00000489814 0.67876541109486 0.341878614233967 0.129383625514151 ENSG00000162542 TMCO4
ENST00000375122 0.115108263422846 0.0121395773904867 0.235724613387821 ENSG00000162542 TMCO4
ENST00000489135 0.0629970758086314 0.00466525430075451 0.299553922326703 ENSG00000162542 TMCO4
ENST00000496528 0.115513824162617 0.0122106616599414 0.279644426641398 ENSG00000162542 TMCO4
ENST00000462171 0.123492252827796 0.0136210526802366 0.323937207391903 ENSG00000162542 TMCO4
ENST00000488449 0.863446247851078 0.631067606418886 0.0701059523109613 ENSG00000162542 TMCO4
ENST00000375120 0.366528823122684 0.0919929870981373 -0.131780700502897 ENSG00000169914 OTUD3
ENST00000466697 0.991312699158863 0.971964849339704 0.00475168419525171 ENSG00000169914 OTUD3
ENST00000375078 0.0099271465865179 0.000321605930290273 0.304558835500509 ENSG00000162545 CAMK2N1
ENST00000489020 0.0460961471672558 0.00291196188660541 0.358493288950915 ENSG00000162545 CAMK2N1
ENST00000264198 0.72092471993406 0.396028152950805 -0.0560658179889612 ENSG00000090432 MUL1
ENST00000375071 0.89571993189528 0.698989059785653 -0.0663031390635478 ENSG00000158825 CDA
ENST00000461985 0.89571993189528 0.698989059785653 -0.0663031390635478 ENSG00000158825 CDA
ENST00000321556 0.193277816308753 0.0289230921045919 -0.103917200244943 ENSG00000158828 PINK1
ENST00000492302 0.216333646177853 0.035153981464437 -0.112333428885779 ENSG00000158828 PINK1
ENST00000451424 0.0940060790028115 0.00874820611347966 -0.134384309834165 ENSG00000117242 PINK1-AS
ENST00000400490 0.228393698786289 0.0387084157276749 -0.117211783852583 ENSG00000158828 PINK1
ENST00000535128 0.299662866565214 0.0629119248115002 -0.200116606191721 ENSG00000257033 AL391357.1
ENST00000602624 0.0485177658574656 0.00315785074382992 -0.137507160505874 ENSG00000244038 DDOST
ENST00000375048 0.0478511537953384 0.00309412812380097 -0.137720719224016 ENSG00000244038 DDOST
ENST00000415136 0.0480334007689581 0.00311565787264119 -0.137389137700041 ENSG00000244038 DDOST
ENST00000475210 0.170020278972529 0.0234013144428466 -0.151607059124811 ENSG00000244038 DDOST
ENST00000464364 0.0781942652900668 0.00651668969835731 -0.126625389890003 ENSG00000244038 DDOST
ENST00000477229 0.0996492849740855 0.00962638367855423 -0.125999103163061 ENSG00000244038 DDOST
ENST00000490034 0.64705006668432 0.306176649248415 0.172383876924857 ENSG00000117245 KIF17
ENST00000375044 0.510236807584386 0.18104417872187 0.215267944211042 ENSG00000117245 KIF17
ENST00000400463 0.519213045237035 0.187733215697403 0.210794106540355 ENSG00000117245 KIF17
ENST00000247986 0.518654031855756 0.187404551033043 0.210903813174517 ENSG00000117245 KIF17
ENST00000375031 0.907073104178691 0.724982687974812 0.0540034436962466 ENSG00000189410 SH2D5
ENST00000460804 0.904025514236813 0.718000052561306 0.0557519085696142 ENSG00000189410 SH2D5
ENST00000444387 0.944342114013675 0.82176920976809 -0.0371502146547106 ENSG00000189410 SH2D5
ENST00000447746 0.976315186182893 0.919588839595268 0.0171381276179182 ENSG00000189410 SH2D5
ENST00000518294 0.933358194961166 0.79216180145254 0.0444183077296227 ENSG00000189410 SH2D5
ENST00000517430 0.926171007760976 0.772969873177574 0.0499606943229895 ENSG00000189410 SH2D5
ENST00000312239 0.487577915672362 0.16368374819279 -0.0484826340684597 ENSG00000127483 HP1BP3
ENST00000375003 0.565342996264484 0.224297389139347 -0.0455878751819915 ENSG00000127483 HP1BP3
ENST00000413451 0.689593201590733 0.35566755765894 -0.0654715221674296 ENSG00000203394 RP5-930J4.4
ENST00000488722 0.391904636657572 0.105100484697903 -0.0784033977989826 ENSG00000127483 HP1BP3
ENST00000491748 0.853238731307258 0.611637733057374 -0.0385911771429775 ENSG00000127483 HP1BP3
ENST00000419948 0.540182295039625 0.203401761196716 -0.0611118921758923 ENSG00000127483 HP1BP3
ENST00000438032 0.670475498093367 0.332237500681165 -0.039090654983194 ENSG00000127483 HP1BP3
ENST00000424732 0.694803852306918 0.362259413216609 -0.0367281919994658 ENSG00000127483 HP1BP3
ENST00000417710 0.460742033945614 0.145879015283331 -0.0714345919559019 ENSG00000127483 HP1BP3
ENST00000487117 0.334771290792614 0.0773834736917017 -0.0941136916830441 ENSG00000127483 HP1BP3
ENST00000375000 0.68003635070615 0.343176164738852 -0.04773865508765 ENSG00000127483 HP1BP3
ENST00000437575 0.989206569389234 0.963975590147514 0.00253858959889687 ENSG00000127483 HP1BP3
ENST00000419490 0.987275000190001 0.956856302303287 0.00303878231805013 ENSG00000127483 HP1BP3
ENST00000414993 0.994776795222528 0.983076932747515 0.0011894737117752 ENSG00000127483 HP1BP3
ENST00000443615 0.903754442417212 0.716937109216175 0.0208368693147727 ENSG00000127483 HP1BP3
ENST00000264211 0.652474187876134 0.31256341962712 -0.0398053594704976 ENSG00000075151 EIF4G3
ENST00000400422 0.911047956442 0.736208466508399 -0.0161573630863155 ENSG00000075151 EIF4G3
ENST00000602326 0.911047956442 0.736208466508399 -0.0161573630863155 ENSG00000075151 EIF4G3
ENST00000374935 0.663947166982738 0.324864160277944 -0.0389384995978662 ENSG00000075151 EIF4G3
ENST00000537738 0.535266678324645 0.19974145327907 -0.0561757511986737 ENSG00000075151 EIF4G3
ENST00000374937 0.65068839956507 0.310579632640115 -0.0407072468177047 ENSG00000075151 EIF4G3
ENST00000536266 0.692078782836477 0.358934682766526 -0.037723114951196 ENSG00000075151 EIF4G3
ENST00000435383 0.312000962904115 0.0677636548478577 -0.126546530016637 ENSG00000075151 EIF4G3
ENST00000496705 0.937753988468678 0.804397882092295 -0.0185743746882893 ENSG00000075151 EIF4G3
ENST00000374933 0.796345268376837 0.508892344681726 0.0370994681909046 ENSG00000075151 EIF4G3
ENST00000544689 0.696142938246877 0.364343048457306 0.0511818678885956 ENSG00000075151 EIF4G3
ENST00000485722 0.511948483600888 0.1823030730841 0.176549248315389 ENSG00000075151 EIF4G3
ENST00000356916 0.942586798874225 0.817979360171031 0.0174650669770918 ENSG00000075151 EIF4G3
ENST00000374927 0.968556070212908 0.892603859304202 -0.00871012819747158 ENSG00000075151 EIF4G3
ENST00000438975 0.983659763407083 0.944704730211991 0.00587024795072299 ENSG00000075151 EIF4G3
ENST00000411888 0.963838445877456 0.87743764853534 0.0131162564158536 ENSG00000075151 EIF4G3
ENST00000476088 0.381246330607975 0.0994311895117434 -0.194763577981961 ENSG00000075151 EIF4G3
ENST00000463775 0.431453305349575 0.127642853916208 0.172432539122821 ENSG00000075151 EIF4G3
ENST00000415912 0.0658853449982071 0.00500013914421584 0.140901456985822 ENSG00000117298 ECE1
ENST00000357071 0.0810811234128605 0.006875165300069 0.140592307582882 ENSG00000117298 ECE1
ENST00000531334 0.717889230536841 0.391940581249884 0.0667665573169348 ENSG00000117298 ECE1
ENST00000374893 0.0292667360726417 0.00148289795757344 0.170219491771859 ENSG00000117298 ECE1
ENST00000436918 0.0293644143457064 0.00148951393455228 0.169939676963054 ENSG00000117298 ECE1
ENST00000264205 0.0294425609243796 0.00149482453243231 0.172024396285769 ENSG00000117298 ECE1
ENST00000526194 0.0104000916340241 0.000343071995648953 0.205442990426513 ENSG00000117298 ECE1
ENST00000470394 0.0857354924783887 0.00751645607344165 0.221391483758368 ENSG00000117298 ECE1
ENST00000528294 0.220200200836094 0.0362602026874472 0.149377974473092 ENSG00000117298 ECE1
ENST00000473505 0.0275821203525282 0.00135324962037089 0.235677869280099 ENSG00000117298 ECE1
ENST00000481130 0.206964716251278 0.0324761802455882 0.182631518068409 ENSG00000117298 ECE1
ENST00000527991 0.184905982722181 0.0268984308498096 0.17784744368027 ENSG00000117298 ECE1
ENST00000463334 0.00871931302090388 0.000271466119677084 0.272268118674811 ENSG00000117298 ECE1
ENST00000454000 0.782051686808069 0.486328645163519 -0.0611996015437283 ENSG00000142794 NBPF3
ENST00000475869 0.207727715860713 0.0327305316927987 -0.280161829874509 ENSG00000142794 NBPF3
ENST00000318220 0.766088133285725 0.461850784558271 -0.0630498765543941 ENSG00000142794 NBPF3
ENST00000478653 0.435660350809996 0.130118488056106 -0.168727341851452 ENSG00000142794 NBPF3
ENST00000318249 0.766088133285725 0.461850784558271 -0.0630498765543941 ENSG00000142794 NBPF3
ENST00000485941 0.391605890110223 0.104913591353927 -0.203541866760275 ENSG00000142794 NBPF3
ENST00000342104 0.766088133285725 0.461850784558271 -0.0630498765543941 ENSG00000142794 NBPF3
ENST00000486229 0.68003635070615 0.343183747183658 -0.0848513769621277 ENSG00000142794 NBPF3
ENST00000434838 0.957045259680355 0.857650512145965 -0.0162799154342815 ENSG00000142794 NBPF3
ENST00000467103 0.871983449880853 0.648250707186247 0.0662625559177702 ENSG00000142794 NBPF3
ENST00000469876 0.842846672098503 0.591270732267618 0.0703021529706462 ENSG00000142794 NBPF3
ENST00000477050 0.719851089471353 0.394603212979494 0.118928023414061 ENSG00000142794 NBPF3
ENST00000400301 0.352854505495463 0.085372254731279 -0.0749811970340755 ENSG00000090686 USP48
ENST00000308271 0.35190166907223 0.0849884236004041 -0.0749481312066215 ENSG00000090686 USP48
ENST00000374732 0.620658135899486 0.277166334922886 -0.058038680589549 ENSG00000090686 USP48
ENST00000479177 0.941094481714623 0.813438622342259 0.0298567579432582 ENSG00000090686 USP48
ENST00000529637 0.477997658921926 0.157245490827416 -0.0632888026451247 ENSG00000090686 USP48
ENST00000464577 0.967875063728264 0.889999113162901 -0.0094349584683571 ENSG00000090686 USP48
ENST00000471752 0.821194823519524 0.552025947892071 -0.0586530279722337 ENSG00000090686 USP48
ENST00000487880 0.847350199596134 0.599594147808281 -0.0385939684904291 ENSG00000090686 USP48
ENST00000526044 0.291294255976856 0.059669603645842 -0.122874223089174 ENSG00000090686 USP48
ENST00000534705 0.28230177489426 0.0563938793339035 -0.126016578662818 ENSG00000090686 USP48
ENST00000421625 0.353402729167471 0.0855937592239039 -0.0888395327278163 ENSG00000090686 USP48
ENST00000374730 0.086095875120856 0.00756055256986992 -0.205722001491303 ENSG00000090686 USP48
ENST00000527823 0.966225291751646 0.884442524784074 -0.0119603380577645 ENSG00000090686 USP48
ENST00000532737 0.95848128956738 0.861744881986529 -0.0137150539055865 ENSG00000090686 USP48
ENST00000489108 0.766584182804385 0.462746422098241 0.0703315800570262 ENSG00000090686 USP48
ENST00000344642 0.647701289301361 0.307118015571099 -0.0604294472788558 ENSG00000187942 LDLRAD2
ENST00000543870 0.95128778260786 0.840895149371648 -0.0131572753698426 ENSG00000187942 LDLRAD2
ENST00000484271 0.927228783426037 0.775632916301905 0.0302071654751288 ENSG00000187942 LDLRAD2
ENST00000486901 0.721296627812629 0.396656156240296 -0.0481198910350618 ENSG00000142798 HSPG2
ENST00000374695 0.942713327757908 0.818462223134522 -0.0136109739473079 ENSG00000142798 HSPG2
ENST00000481644 0.783684395160139 0.48848411397516 -0.056043199635651 ENSG00000142798 HSPG2
ENST00000469378 0.957735649083027 0.859970124913125 -0.0137065509244336 ENSG00000142798 HSPG2
ENST00000426143 0.947770099557941 0.831050481403541 0.0161085755625828 ENSG00000142798 HSPG2
ENST00000471322 0.948363166047574 0.832405979919265 0.0185488157817338 ENSG00000142798 HSPG2
ENST00000374676 0.811508655440757 0.535294191117385 -0.0489481662028501 ENSG00000142798 HSPG2
ENST00000453796 0.388782836596033 0.103492779009313 -0.14017907058121 ENSG00000142798 HSPG2
ENST00000430507 0.522939621013161 0.190509483457889 -0.0984090041512016 ENSG00000142798 HSPG2
ENST00000493940 0.367066144993363 0.0922714044997432 -0.135380924354227 ENSG00000142798 HSPG2
ENST00000427897 0.807030624568631 0.52769428462078 -0.0587101181719327 ENSG00000142798 HSPG2
ENST00000498495 0.697728759016247 0.366382745121123 -0.0936668691692959 ENSG00000142798 HSPG2
ENST00000480900 0.85121661562797 0.607105286898862 -0.0417299810021398 ENSG00000142798 HSPG2
ENST00000412328 0.975399469621772 0.91650857980052 0.0075086927234955 ENSG00000142798 HSPG2
ENST00000374673 0.911206792556529 0.73668241146015 -0.0229191423928492 ENSG00000142798 HSPG2
ENST00000439717 0.679162834684131 0.34227818796506 0.0710252938561905 ENSG00000142798 HSPG2
ENST00000434233 0.663997262422897 0.325009077421965 0.135929938791616 ENSG00000218510 LINC00339
ENST00000420503 0.72149346646224 0.397045995656321 0.119407739561942 ENSG00000218510 LINC00339
ENST00000404210 0.736609541695328 0.418524544003165 0.11395964426692 ENSG00000218510 LINC00339
ENST00000416769 0.736609541695328 0.418524544003165 0.11395964426692 ENSG00000218510 LINC00339
ENST00000452322 0.718193722700243 0.392355142968647 0.136642369264894 ENSG00000218510 LINC00339
ENST00000400259 0.92905312001423 0.780979483020061 -0.00853377459595218 ENSG00000070831 CDC42
ENST00000344548 0.927840218492245 0.777581499650334 -0.00866281986482816 ENSG00000070831 CDC42
ENST00000315554 0.9535954790932 0.847675391798065 -0.00732358838554424 ENSG00000070831 CDC42
ENST00000498236 0.952598843532903 0.844649335740714 -0.00748268861838286 ENSG00000070831 CDC42
ENST00000421089 0.850600743110877 0.605522238258777 -0.0189545485353052 ENSG00000070831 CDC42
ENST00000411827 0.933602714366983 0.793326206327305 -0.0100417656494884 ENSG00000070831 CDC42
ENST00000431803 0.781659803524895 0.485803254950579 -0.102580622622779 ENSG00000230068 CDC42-IT1
ENST00000290167 0.931554848847029 0.788189703558509 0.0411543357783498 ENSG00000162552 WNT4
ENST00000542383 0.789699758500652 0.498405840261396 0.106564670028941 ENSG00000162552 WNT4
ENST00000441048 0.903147011918362 0.715630256092524 0.0626695340971757 ENSG00000162552 WNT4
ENST00000404138 0.219910878695736 0.036156308403402 -0.129243616629427 ENSG00000184677 ZBTB40
ENST00000400239 0.557259957176699 0.217649103581992 -0.108446703726427 ENSG00000184677 ZBTB40
ENST00000375647 0.219910878695736 0.036156308403402 -0.129243616629427 ENSG00000184677 ZBTB40
ENST00000374651 0.36291733967471 0.0901225352668192 -0.114075324373991 ENSG00000184677 ZBTB40
ENST00000544305 0.194515349505585 0.0292562385584463 0.130690240903758 ENSG00000133216 EPHB2
ENST00000374630 0.121237152420819 0.0132131736150221 0.13139947922606 ENSG00000133216 EPHB2
ENST00000400191 0.0489707579647829 0.00320406582114232 0.136867950049258 ENSG00000133216 EPHB2
ENST00000374632 0.0235869855111395 0.00107765778773509 0.154219483159375 ENSG00000133216 EPHB2
ENST00000374627 0.171429812076797 0.0237373366096687 0.131209118999456 ENSG00000133216 EPHB2
ENST00000465676 0.504881950710736 0.176634292711177 0.112321974933583 ENSG00000133216 EPHB2
ENST00000490436 0.844251469385835 0.593777580531275 0.0786138723389876 ENSG00000133216 EPHB2
ENST00000356634 0.268727468881918 0.0515149184254676 -0.0941564693929506 ENSG00000004487 KDM1A
ENST00000400181 0.270321904996069 0.0520740544384057 -0.0938620028323917 ENSG00000004487 KDM1A
ENST00000542151 0.268727468881918 0.0515149184254676 -0.0941564693929506 ENSG00000004487 KDM1A
ENST00000427154 0.297630909280789 0.0620901170252405 -0.0765079984203169 ENSG00000240553 RP1-184J9.2
ENST00000481879 0.682380314116614 0.346755920408524 -0.106463063839386 ENSG00000004487 KDM1A
ENST00000465864 0.390001568961269 0.104128936457104 -0.109623988506439 ENSG00000004487 KDM1A
ENST00000494920 0.277243579802609 0.0544740830685424 -0.116331327514349 ENSG00000004487 KDM1A
ENST00000602503 0.765042130648945 0.459992404038191 -0.0543511413908524 ENSG00000004487 KDM1A
ENST00000374623 0.50838378135323 0.179668781539207 -0.0683794016162312 ENSG00000169641 LUZP1
ENST00000418342 0.844455276572808 0.594130097213771 -0.0245563645196715 ENSG00000169641 LUZP1
ENST00000302291 0.842543824958049 0.590454358243378 -0.0246752661388794 ENSG00000169641 LUZP1
ENST00000314174 0.994867494681302 0.983293885785592 -0.00118973245617184 ENSG00000169641 LUZP1
ENST00000471849 0.97377444526819 0.910426398968363 0.00704015389429953 ENSG00000169641 LUZP1
ENST00000475164 0.969986763942344 0.898203684459058 0.0100436935337849 ENSG00000169641 LUZP1
ENST00000566551 0.73507571237499 0.416628525202399 0.0999797766344021 ENSG00000261326 RP5-1057J7.6
ENST00000464516 0.9290280084427 0.780838385159628 0.0337768167687939 ENSG00000125944 HNRNPR
ENST00000478691 0.709806914312346 0.382025596079404 0.0328755463369188 ENSG00000125944 HNRNPR
ENST00000374616 0.7617346834396 0.455797132794715 0.0290889098948311 ENSG00000125944 HNRNPR
ENST00000476660 0.66208724971849 0.322786358589469 0.0546552743754475 ENSG00000125944 HNRNPR
ENST00000374612 0.761728432059117 0.455776923148893 0.0290893713718869 ENSG00000125944 HNRNPR
ENST00000302271 0.762895236014363 0.457417843154083 0.0289755961740468 ENSG00000125944 HNRNPR
ENST00000427764 0.797509273688908 0.510740676565897 0.0258228689892919 ENSG00000125944 HNRNPR
ENST00000606561 0.695663275134185 0.363651858971759 0.0362226537928122 ENSG00000125944 HNRNPR
ENST00000426846 0.680262838777659 0.343527649406046 0.0377507306096959 ENSG00000125944 HNRNPR
ENST00000463552 0.881843776342065 0.667951333393178 0.0184550205780881 ENSG00000125944 HNRNPR
ENST00000470941 0.907541460339897 0.726316073738534 0.0168395489610416 ENSG00000125944 HNRNPR
ENST00000476451 0.92090372112907 0.759439781913897 0.0141079465942465 ENSG00000125944 HNRNPR
ENST00000490652 0.888376232044334 0.682583420367386 -0.0268548956459527 ENSG00000125944 HNRNPR
ENST00000314011 0.959610661177998 0.86502103227524 0.0164204620489768 ENSG00000125945 ZNF436
ENST00000374608 0.982938008825211 0.941714642407685 -0.00718473286639887 ENSG00000125945 ZNF436
ENST00000458053 0.110504836812808 0.011366361599858 0.399410199147971 ENSG00000249087 C1orf213
ENST00000454117 0.10886121714845 0.0110920816516238 0.404370946675004 ENSG00000249087 C1orf213
ENST00000335648 0.0981876300377868 0.00938281438044538 0.414504020030945 ENSG00000249087 C1orf213
ENST00000518821 0.139654700047407 0.0167943499634204 0.385782515785234 ENSG00000249087 C1orf213
ENST00000437367 0.0975731539002191 0.00927625274760025 0.414913040430536 ENSG00000249087 C1orf213
ENST00000450454 0.195363800598077 0.0294576739009854 0.285370695631133 ENSG00000204219 TCEA3
ENST00000374601 0.233274343436247 0.0402588777205156 0.326677036316811 ENSG00000204219 TCEA3
ENST00000461794 0.411546614726455 0.116217211998309 0.273079442315563 ENSG00000204219 TCEA3
ENST00000495646 0.0978800411477379 0.00933212082173133 0.347558356478642 ENSG00000088280 ASAP3
ENST00000336689 0.000570241292533681 7.54502865794872e-06 0.40534161319976 ENSG00000088280 ASAP3
ENST00000465372 0.190374281989268 0.0281979963611009 0.34087986606284 ENSG00000088280 ASAP3
ENST00000492982 0.00170513621348292 3.02504199479311e-05 0.386203822640524 ENSG00000088280 ASAP3
ENST00000437606 0.00106793114316664 1.63918194684642e-05 0.393823048646962 ENSG00000088280 ASAP3
ENST00000484418 0.382027508987371 0.0999748778164005 0.251983403595403 ENSG00000088280 ASAP3
ENST00000475814 0.543390102208544 0.206065291845426 0.175334314050909 ENSG00000088280 ASAP3
ENST00000530874 0.60586413643276 0.262149960121949 0.187417253131182 ENSG00000088280 ASAP3
ENST00000478858 0.00262565627288422 5.31971529300139e-05 0.436321595518043 ENSG00000088280 ASAP3
ENST00000608765 0.006635044250811 0.000185453541515247 0.470216335502915 ENSG00000088280 ASAP3
ENST00000449467 0.00987489849198003 0.000318960890649337 0.518731426108015 ENSG00000088280 ASAP3
ENST00000374561 0.873466179535707 0.65145465956344 0.0374574010892093 ENSG00000117318 ID3
ENST00000463312 0.751786968928169 0.439744808192782 0.0827851936905449 ENSG00000117318 ID3
ENST00000486541 0.92555132486967 0.770425259901662 0.0244185427021242 ENSG00000117318 ID3
ENST00000374550 0.729072401181426 0.408117263519418 0.0442112265635823 ENSG00000142676 RPL11
ENST00000467075 0.223728161839548 0.0372749526887875 0.0926971279594902 ENSG00000142676 RPL11
ENST00000482370 0.730569836479183 0.410092577524996 0.0440613261679389 ENSG00000142676 RPL11
ENST00000443624 0.708115401392032 0.379802677898879 0.0470548010488355 ENSG00000142676 RPL11
ENST00000458455 0.730943074196672 0.410651716952483 0.0440149263168904 ENSG00000142676 RPL11
ENST00000418390 0.0996037640927814 0.00961964348150399 -0.114489921200231 ENSG00000011007 TCEB3
ENST00000609199 0.199779622172827 0.0305738935937999 -0.102408056574474 ENSG00000011007 TCEB3
ENST00000487554 0.454154456931015 0.141500680123619 -0.102319072901895 ENSG00000011007 TCEB3
ENST00000427796 0.218271291371053 0.0356747483270134 -0.14157890974251 ENSG00000236810 RP5-886K2.3
ENST00000246151 0.346319747200064 0.0824345098623739 -0.122009805006209 ENSG00000057757 PITHD1
ENST00000415372 0.686449620118246 0.351647293938012 -0.0984082459044697 ENSG00000057757 PITHD1
ENST00000374524 0.65145963118681 0.311625603755223 -0.0791824114224206 ENSG00000057757 PITHD1
ENST00000374514 0.720078593810883 0.394866929085276 0.050403690027303 ENSG00000011009 LYPLA2
ENST00000400061 0.717564253493388 0.391545224906411 0.0506780725274999 ENSG00000011009 LYPLA2
ENST00000420982 0.672730878395157 0.334558274036312 0.0685145930652585 ENSG00000011009 LYPLA2
ENST00000374505 0.61757599027715 0.273927679007244 0.0737892846280689 ENSG00000011009 LYPLA2
ENST00000495365 0.578345363627888 0.236454260433419 0.074977598226559 ENSG00000011009 LYPLA2
ENST00000374503 0.60027434716091 0.256418591677694 0.0715750574000594 ENSG00000011009 LYPLA2
ENST00000374502 0.577317407046995 0.235603664362561 0.0755042514936482 ENSG00000011009 LYPLA2
ENST00000492577 0.579012026321346 0.236965699111489 0.0801805179892675 ENSG00000011009 LYPLA2
ENST00000421070 0.686753913484548 0.352030218104541 0.069610168882029 ENSG00000011009 LYPLA2
ENST00000374501 0.995559415824851 0.985855999367993 0.00133932836431358 ENSG00000011009 LYPLA2
ENST00000472213 0.85115188903157 0.606976895693844 0.0434237960222479 ENSG00000011009 LYPLA2
ENST00000481736 0.83706760772502 0.580216501549542 0.0401591529786781 ENSG00000117308 GALE
ENST00000374497 0.85669925724861 0.61833943542451 0.035865158957782 ENSG00000117308 GALE
ENST00000456977 0.954957281585127 0.852467679264358 -0.0193761170332351 ENSG00000117308 GALE
ENST00000459934 0.841937814612174 0.589272099193033 0.0391618651870788 ENSG00000117308 GALE
ENST00000469556 0.994507653771523 0.982470777022479 0.00228739030599072 ENSG00000117308 GALE
ENST00000429356 0.828827542613462 0.565385153902054 0.04533814245698 ENSG00000117308 GALE
ENST00000418277 0.850240959989517 0.604743557283449 0.0412148736451433 ENSG00000117308 GALE
ENST00000470949 0.863360584173238 0.63094826582343 0.0429754347892891 ENSG00000117308 GALE
ENST00000425913 0.833497457189976 0.573651313589615 0.0466098041641842 ENSG00000117308 GALE
ENST00000445705 0.832342914488019 0.571730581698805 0.0508886237507789 ENSG00000117308 GALE
ENST00000467493 0.824632237285218 0.557400241927878 0.0535205316785877 ENSG00000117308 GALE
ENST00000486382 0.910653708098298 0.735463941652176 0.032584425468507 ENSG00000117308 GALE
ENST00000470383 0.895059131386403 0.697347697334809 0.038851950676367 ENSG00000117308 GALE
ENST00000466250 0.893447991446228 0.694220595162257 0.0390637971061406 ENSG00000117308 GALE
ENST00000467070 0.879288933213498 0.663024787735107 0.0475422141568936 ENSG00000117308 GALE
ENST00000374490 0.437836695535495 0.131309393121795 0.10596744836714 ENSG00000117305 HMGCL
ENST00000374487 0.434561377369034 0.129334671219702 0.107233719824324 ENSG00000117305 HMGCL
ENST00000374483 0.434561377369034 0.129334671219702 0.107233719824324 ENSG00000117305 HMGCL
ENST00000436439 0.437836695535495 0.131309393121795 0.10596744836714 ENSG00000117305 HMGCL
ENST00000235958 0.437803475346241 0.131234949112176 0.105962794407666 ENSG00000117305 HMGCL
ENST00000509389 0.303698430102353 0.0644465837921235 0.128281290336924 ENSG00000117305 HMGCL
ENST00000496907 0.724064620573131 0.400659381925634 0.0864151406500075 ENSG00000117305 HMGCL
ENST00000513148 0.297251461971038 0.0619230576570794 0.144433778106569 ENSG00000117305 HMGCL
ENST00000479458 0.916207052651719 0.749008558695674 0.0368648875045616 ENSG00000117305 HMGCL
ENST00000498698 0.675288441553871 0.337387544837161 0.102713782413685 ENSG00000117305 HMGCL
ENST00000374479 0.981173966794819 0.93539841943942 -0.00814484468087568 ENSG00000179163 FUCA1
ENST00000471915 0.887749206576227 0.680674626923293 -0.0278252081611184 ENSG00000189266 PNRC2
ENST00000334351 0.899106887221313 0.706022579226282 -0.0246689703954259 ENSG00000189266 PNRC2
ENST00000374468 0.887749206576227 0.680723476487696 -0.02700678718447 ENSG00000189266 PNRC2
ENST00000579103 0.6267173751272 0.284015520433472 -0.0922018537872421 ENSG00000189266 PNRC2
ENST00000344989 0.0473542754348552 0.00304046199823879 -0.157815946596688 ENSG00000188529 SRSF10
ENST00000453840 0.0459995982419969 0.00290044018127201 -0.15865651180269 ENSG00000188529 SRSF10
ENST00000341154 0.0476838866315529 0.00307669510668162 -0.15744299114671 ENSG00000188529 SRSF10
ENST00000484146 0.044501948253562 0.0027516515345508 -0.158926687146133 ENSG00000188529 SRSF10
ENST00000473858 0.0440214957737086 0.00270690367777005 -0.159308656821977 ENSG00000188529 SRSF10
ENST00000374452 0.0431331011877928 0.002634852793827 -0.159746142986083 ENSG00000188529 SRSF10
ENST00000374453 0.0420633587782009 0.00253404116560027 -0.160526046247398 ENSG00000188529 SRSF10
ENST00000343255 0.0451173313317024 0.00280434610378645 -0.157961728583118 ENSG00000188529 SRSF10
ENST00000492112 0.0452964418848116 0.00281973494304085 -0.157957850759957 ENSG00000188529 SRSF10
ENST00000485841 0.0862531942992859 0.00758615538500745 -0.154423340896282 ENSG00000188529 SRSF10
ENST00000338597 0.0962946157545696 0.00907057033987951 -0.151133857514807 ENSG00000188529 SRSF10
ENST00000495785 0.0541382847579509 0.00372759951683829 -0.154352261894426 ENSG00000188529 SRSF10
ENST00000473754 0.124439292204396 0.0137776273114925 -0.144035815183445 ENSG00000188529 SRSF10
ENST00000485292 0.939679706704187 0.809661585252971 -0.0186179608611228 ENSG00000188529 SRSF10
ENST00000469303 0.906636472750065 0.72400248342185 0.0325003112113653 ENSG00000188529 SRSF10
ENST00000350501 0.878635601801279 0.661947030051446 -0.0622439534479108 ENSG00000158055 GRHL3
ENST00000374409 0.502447048698422 0.174587459298131 0.152188595383202 ENSG00000001460 STPG1
ENST00000440416 0.613371788372199 0.269727540250431 0.129403812884222 ENSG00000001460 STPG1
ENST00000003583 0.461800636825822 0.14655735777291 0.164219486916839 ENSG00000001460 STPG1
ENST00000468303 0.546344319809908 0.208558585318492 0.132499373791516 ENSG00000001460 STPG1
ENST00000337248 0.469765338044738 0.151736292602411 0.162015675779023 ENSG00000001460 STPG1
ENST00000497384 0.543643996804259 0.206317714473714 0.17130786917191 ENSG00000001460 STPG1
ENST00000438866 0.323198762133443 0.0723967785188887 0.300502878379799 ENSG00000001460 STPG1
ENST00000435187 0.889071444882752 0.684410365419849 -0.0620554297860944 ENSG00000001460 STPG1
ENST00000498488 0.254563799919374 0.0468293022324455 0.252076251114914 ENSG00000001460 STPG1
ENST00000483528 0.191347142774682 0.0284434279368593 0.314814804172212 ENSG00000001460 STPG1
ENST00000475760 0.105765988329905 0.0105611170943665 0.403166913687929 ENSG00000001460 STPG1
ENST00000492753 0.89375932992887 0.69492221263374 -0.0678188834900712 ENSG00000001460 STPG1
ENST00000374399 0.166367564440693 0.0225438679119584 0.20453276952246 ENSG00000001461 NIPAL3
ENST00000003912 0.0743432789407644 0.00602112296319733 0.204068820252374 ENSG00000001461 NIPAL3
ENST00000488155 0.531624798760041 0.197056500251896 0.151582410407695 ENSG00000001461 NIPAL3
ENST00000358028 0.168087469557404 0.0229715952416696 0.219683619986679 ENSG00000001461 NIPAL3
ENST00000339255 0.170010824636265 0.0233901866451912 0.215394423233197 ENSG00000001461 NIPAL3
ENST00000475663 0.457999375050571 0.144138261573678 0.173144131417678 ENSG00000001461 NIPAL3
ENST00000428131 0.0888731636467152 0.00797627963543808 0.249852525078945 ENSG00000001461 NIPAL3
ENST00000432012 0.408255038261259 0.114183434558398 0.203732486063755 ENSG00000001461 NIPAL3
ENST00000374395 0.143330105729335 0.0175477155089352 0.244332731827451 ENSG00000117602 RCAN3
ENST00000436717 0.0314553035252724 0.0016440115965918 0.346017619127239 ENSG00000117602 RCAN3
ENST00000425530 0.0936015231376112 0.00868657312739821 0.423810261255638 ENSG00000117602 RCAN3
ENST00000412742 0.0294195423325536 0.00149315328242608 0.44491027180349 ENSG00000117602 RCAN3
ENST00000538532 0.0273796095176864 0.0013383812753082 0.446400979234068 ENSG00000117602 RCAN3
ENST00000374393 0.0228655632015987 0.00102672872731842 0.461285169916951 ENSG00000117602 RCAN3
ENST00000482807 0.4185045792047 0.12009234094373 0.255126220990383 ENSG00000117602 RCAN3
ENST00000577528 0.660259660019823 0.320883648446887 0.133931182001088 ENSG00000264443 RP4-594I10.3
ENST00000478890 0.496579746521956 0.170120183416636 0.0968432813594933 ENSG00000133226 SRRM1
ENST00000593639 0.495843783214375 0.169446153975233 0.0979686246057518 ENSG00000133226 SRRM1
ENST00000323848 0.708845721988251 0.380943155957496 0.0417882441997869 ENSG00000133226 SRRM1
ENST00000466910 0.356682507432205 0.0871057832158374 0.132318816219324 ENSG00000133226 SRRM1
ENST00000468822 0.481227019521459 0.159483166250128 0.0962640589936443 ENSG00000133226 SRRM1
ENST00000447431 0.640579108898837 0.299100588342063 0.0506913331217387 ENSG00000133226 SRRM1
ENST00000600523 0.546356593074083 0.208597051012478 0.0928786241922143 ENSG00000133226 SRRM1
ENST00000462710 0.502708357446882 0.174835862329892 0.0946681771569134 ENSG00000133226 SRRM1
ENST00000374389 0.610623004723538 0.266946615184043 0.0542401511968535 ENSG00000133226 SRRM1
ENST00000490543 0.502708357446882 0.174835862329892 0.0946681771569134 ENSG00000133226 SRRM1
ENST00000479034 0.618095206333568 0.274358775037681 0.0548703155551189 ENSG00000133226 SRRM1
ENST00000596378 0.628824546784292 0.28639313603535 0.0533580454461268 ENSG00000133226 SRRM1
ENST00000494934 0.730125451776718 0.409638956428985 0.0752166323515925 ENSG00000133226 SRRM1
ENST00000495561 0.638060011797928 0.296523955812115 0.0976777688813648 ENSG00000133226 SRRM1
ENST00000537199 0.899999824436004 0.708390875644561 0.0237089240620253 ENSG00000133226 SRRM1
ENST00000485441 0.808440635272859 0.53015606251089 0.0584133052018584 ENSG00000133226 SRRM1
ENST00000470243 0.752636753205353 0.441099541478859 0.0770531857320031 ENSG00000133226 SRRM1
ENST00000496882 0.976933754496111 0.921751277928436 -0.00763714832170563 ENSG00000133226 SRRM1
ENST00000461768 0.984418281869527 0.947210928486886 0.00513127256448197 ENSG00000133226 SRRM1
ENST00000485541 0.991301009612556 0.971941507630789 0.00310419742467031 ENSG00000133226 SRRM1
ENST00000488317 0.990019946055276 0.9674754815993 0.00379647583810739 ENSG00000133226 SRRM1
ENST00000489130 0.97377444526819 0.910492833552327 -0.0153942664965539 ENSG00000133226 SRRM1
ENST00000474843 0.67986354119523 0.342995003721514 0.094517844067742 ENSG00000133226 SRRM1
ENST00000374379 0.173428193270583 0.0242546386666111 -0.078425659094917 ENSG00000169504 CLIC4
ENST00000497755 0.928028535075688 0.778275080810827 0.0142115402144049 ENSG00000169504 CLIC4
ENST00000488683 0.174963957524875 0.0245868633713367 -0.078320539186789 ENSG00000169504 CLIC4
ENST00000489758 0.53328679071092 0.198357915402215 0.066339165067561 ENSG00000169504 CLIC4
ENST00000236273 0.480610027390294 0.158988219097149 0.081619479817062 ENSG00000117614 SYF2
ENST00000354361 0.467747970656835 0.150434861127885 0.0836794226895719 ENSG00000117614 SYF2
ENST00000474160 0.381322526775483 0.0994777075616212 0.11393387184957 ENSG00000117614 SYF2
ENST00000476231 0.286123919042024 0.057833324110275 0.139986042562271 ENSG00000117614 SYF2
ENST00000243189 0.975615976702563 0.917160961823342 0.0071920079589117 ENSG00000117616 C1orf63
ENST00000569495 0.963395047318193 0.875708200218277 0.0136666062427609 ENSG00000117616 C1orf63
ENST00000498238 0.975615976702563 0.917212133813552 0.00718911612103181 ENSG00000117616 C1orf63
ENST00000566395 0.979431627561264 0.929552427840006 -0.0058739442004759 ENSG00000117616 C1orf63
ENST00000565733 0.976542521569059 0.920431468461264 -0.0065826490896218 ENSG00000117616 C1orf63
ENST00000568254 0.975615976702563 0.917212133813552 0.00718911612103181 ENSG00000117616 C1orf63
ENST00000473314 0.727725764790557 0.406538101171017 0.0513515368820229 ENSG00000117616 C1orf63
ENST00000417642 0.975615976702563 0.917212133813552 0.00718911612103181 ENSG00000117616 C1orf63
ENST00000570063 0.995797366510984 0.986391939463144 -0.00112081587756921 ENSG00000117616 C1orf63
ENST00000564223 0.38173980669123 0.0997726192175318 -0.174717553475292 ENSG00000117616 C1orf63
ENST00000475766 0.961004286710536 0.868667432376077 -0.0112594760679693 ENSG00000117616 C1orf63
ENST00000491378 0.9559228105258 0.854764032798423 -0.0153432657661006 ENSG00000117616 C1orf63
ENST00000431849 0.965226543434396 0.8810418051469 0.0118496717864356 ENSG00000117616 C1orf63
ENST00000568212 0.941755164272265 0.815568418494439 0.0193114100946291 ENSG00000117616 C1orf63
ENST00000568701 0.70518849187133 0.375913803879546 0.0719865817278663 ENSG00000117616 C1orf63
ENST00000561867 0.536216098954547 0.20047131028179 0.094162981490266 ENSG00000117616 C1orf63
ENST00000568996 0.541577945570427 0.204513350659901 0.0931706380312657 ENSG00000117616 C1orf63
ENST00000450820 0.278034044000858 0.0548077989351812 0.289541487581857 ENSG00000117616 C1orf63
ENST00000564398 0.965844544347658 0.883030480618992 0.0239720117129616 ENSG00000187010 RHD
ENST00000328664 0.682097967144687 0.346238523017916 0.127948718249556 ENSG00000187010 RHD
ENST00000454452 0.774741288013706 0.475075394471851 0.0989952475346136 ENSG00000187010 RHD
ENST00000342055 0.78416552435067 0.489367512621043 0.0958324761508912 ENSG00000187010 RHD
ENST00000423810 0.78416552435067 0.489367512621043 0.0958324761508912 ENSG00000187010 RHD
ENST00000568195 0.78416552435067 0.489367512621043 0.0958324761508912 ENSG00000187010 RHD
ENST00000417538 0.78416552435067 0.489367512621043 0.0958324761508912 ENSG00000187010 RHD
ENST00000357542 0.78416552435067 0.489367512621043 0.0958324761508912 ENSG00000187010 RHD
ENST00000423253 0.722742843734481 0.398900449296587 0.116427319079592 ENSG00000187010 RHD
ENST00000568399 0.458838544888595 0.144625752581498 0.1971531004441 ENSG00000117616 C1orf63
ENST00000562018 0.49639505458137 0.170018751173678 0.18772985653104 ENSG00000117616 C1orf63
ENST00000567741 0.515796824771428 0.185105305084532 0.181066825558645 ENSG00000117616 C1orf63
ENST00000566599 0.624546586122592 0.281242547703865 0.180756782637364 ENSG00000117616 C1orf63
ENST00000374358 0.58668327597526 0.244089280496937 0.0503751371518537 ENSG00000183726 TMEM50A
ENST00000498135 0.527063103288349 0.193876654708727 0.0603421087812471 ENSG00000183726 TMEM50A
ENST00000491936 0.535410993435152 0.199905063805572 0.0557801713313204 ENSG00000183726 TMEM50A
ENST00000480937 0.530095364435864 0.196113777662273 0.0557572468587448 ENSG00000183726 TMEM50A
ENST00000468704 0.473336731620888 0.154135922008549 0.0691360345902617 ENSG00000183726 TMEM50A
ENST00000487234 0.604797328893192 0.261077809945737 0.0781226688800519 ENSG00000183726 TMEM50A
ENST00000294413 0.473083170574296 0.153968721318748 0.167271359695312 ENSG00000188672 RHCE
ENST00000374352 0.497455948335324 0.170751192897231 0.166842653461203 ENSG00000188672 RHCE
ENST00000243186 0.465745273661287 0.148965875257623 0.171144430885719 ENSG00000188672 RHCE
ENST00000413854 0.465745273661287 0.148965875257623 0.171144430885719 ENSG00000188672 RHCE
ENST00000425135 0.465745273661287 0.148965875257623 0.171144430885719 ENSG00000188672 RHCE
ENST00000455194 0.465745273661287 0.148965875257623 0.171144430885719 ENSG00000188672 RHCE
ENST00000340849 0.75484905287399 0.444464453290481 0.104271414469924 ENSG00000188672 RHCE
ENST00000349320 0.472492033088462 0.153459747345002 0.184765336597572 ENSG00000188672 RHCE
ENST00000527747 0.918561529082409 0.754533842591672 0.049080960051753 ENSG00000188672 RHCE
ENST00000346452 0.725391631428139 0.403314886089107 0.125151475688261 ENSG00000188672 RHCE
ENST00000349438 0.703592097938484 0.373597374767556 0.133157841285264 ENSG00000188672 RHCE
ENST00000527187 0.444442385581735 0.135433832512837 0.244481620601916 ENSG00000188672 RHCE
ENST00000533771 0.380750276512934 0.0991690641188034 0.272570275722529 ENSG00000188672 RHCE
ENST00000399763 0.430843522331624 0.127352303513203 -0.0692735403528232 ENSG00000204178 TMEM57
ENST00000399766 0.430843522331624 0.127352303513203 -0.0692735403528232 ENSG00000204178 TMEM57
ENST00000374343 0.430642476282988 0.127191092074798 -0.0692761749659085 ENSG00000204178 TMEM57
ENST00000470035 0.50073588969357 0.172944054369783 -0.111560671529577 ENSG00000204178 TMEM57
ENST00000374338 0.12059327444155 0.013098251199788 0.161318732453784 ENSG00000157978 LDLRAP1
ENST00000485476 0.107351606318214 0.0108163104687563 0.246570300629804 ENSG00000157978 LDLRAP1
ENST00000488127 0.392221356448271 0.105312648643617 0.109778650296749 ENSG00000157978 LDLRAP1
ENST00000462394 0.35397764245122 0.0858254055829197 0.213086003949587 ENSG00000157978 LDLRAP1
ENST00000484476 0.406431599840969 0.113288530954704 0.159402234160935 ENSG00000157978 LDLRAP1
ENST00000474283 0.892536643002873 0.691961815868163 0.037314396804655 ENSG00000157978 LDLRAP1
ENST00000470950 0.965844544347658 0.883050241044558 -0.0150913818002849 ENSG00000157978 LDLRAP1
ENST00000354177 0.107554955125991 0.0108735070999591 -0.0965050231849646 ENSG00000162430 SEPN1
ENST00000361547 0.107554955125991 0.0108735070999591 -0.0965050231849646 ENSG00000162430 SEPN1
ENST00000374315 0.107554955125991 0.0108735070999591 -0.0965050231849646 ENSG00000162430 SEPN1
ENST00000559265 0.391928210691304 0.105140742800282 -0.0656453486885936 ENSG00000255054 RP1-317E23.6
ENST00000494537 0.850893029035055 0.605978288121766 -0.0314541980638088 ENSG00000162430 SEPN1
ENST00000527604 0.526123153867905 0.193129777156755 -0.0563756682913491 ENSG00000255054 RP1-317E23.6
ENST00000442055 0.457728306437604 0.143960821889516 -0.0901364314657496 ENSG00000228172 RP1-317E23.3
ENST00000453649 0.472492033088462 0.153445115262039 -0.0880347938243339 ENSG00000228172 RP1-317E23.3
ENST00000424294 0.905053235494738 0.720161856179533 -0.0249696901610133 ENSG00000117640 MTFR1L
ENST00000536896 0.992781891164149 0.976916444994648 0.00474941358935939 ENSG00000223474 AL020996.1
ENST00000374303 0.704814191634583 0.375398901235982 -0.0556665313828241 ENSG00000117640 MTFR1L
ENST00000533762 0.853501449267815 0.612129854274793 -0.0364364651270407 ENSG00000117640 MTFR1L
ENST00000529116 0.868172088873623 0.641008339023189 -0.0331115140578821 ENSG00000117640 MTFR1L
ENST00000474295 0.705169374945008 0.3758975900198 -0.0556663059618838 ENSG00000117640 MTFR1L
ENST00000488327 0.876274419608471 0.657482655839236 -0.0310733408720248 ENSG00000117640 MTFR1L
ENST00000472643 0.945537298355363 0.824950295605933 -0.0153027027865234 ENSG00000117640 MTFR1L
ENST00000494293 0.818213089419849 0.547092303427549 -0.0471139779868181 ENSG00000117640 MTFR1L
ENST00000469815 0.815367122628617 0.542623947259137 -0.0392311280704758 ENSG00000117640 MTFR1L
ENST00000526894 0.945537298355363 0.824950295605933 -0.0153027027865234 ENSG00000117640 MTFR1L
ENST00000478284 0.970099211786705 0.898645730146961 -0.00897475121038067 ENSG00000117640 MTFR1L
ENST00000524618 0.80556274866307 0.524429434250294 -0.0412870962576724 ENSG00000117640 MTFR1L
ENST00000374307 0.705169374945008 0.3758975900198 -0.0556663059618838 ENSG00000117640 MTFR1L
ENST00000528624 0.696553084799798 0.364777844818795 -0.0681388336053592 ENSG00000117640 MTFR1L
ENST00000525713 0.806376059418672 0.525984013225108 -0.0456178762074048 ENSG00000117640 MTFR1L
ENST00000374301 0.670382130042988 0.332130469262297 -0.060964243685418 ENSG00000117640 MTFR1L
ENST00000464008 0.908878970630965 0.730406866638444 -0.0236180381155732 ENSG00000117640 MTFR1L
ENST00000526158 0.910988705733953 0.736066424248587 -0.0239206353619899 ENSG00000117640 MTFR1L
ENST00000530599 0.921258046487732 0.760810029678978 -0.0216363270694904 ENSG00000117640 MTFR1L
ENST00000374300 0.698860628611416 0.36787259414423 -0.056679716510106 ENSG00000117640 MTFR1L
ENST00000466284 0.686369353439983 0.351455119072457 -0.0595187931780061 ENSG00000117640 MTFR1L
ENST00000531361 0.890744853300077 0.687693829214043 0.0287003080141504 ENSG00000117640 MTFR1L
ENST00000497956 0.740147269802885 0.42326371864679 -0.0596937701685431 ENSG00000117640 MTFR1L
ENST00000606617 0.563186197250358 0.222611287109387 -0.131151456928907 ENSG00000272478 RP1-317E23.7
ENST00000538789 0.535041410399418 0.19959832148371 -0.111988111728664 ENSG00000127423 AUNIP
ENST00000374298 0.933974142745824 0.794098794016546 -0.0447193280967038 ENSG00000127423 AUNIP
ENST00000455431 0.76745115420473 0.464390707814014 0.0592894316469021 ENSG00000236528 RP1-125I3.2
ENST00000374296 0.373364428670352 0.095380128275579 0.116642415618757 ENSG00000182749 PAQR7
ENST00000426559 0.00261785217460965 5.29969355533793e-05 0.327472144334437 ENSG00000117632 STMN1
ENST00000455785 0.00274463396490501 5.63578906823118e-05 0.328401978650346 ENSG00000117632 STMN1
ENST00000399728 0.00270177792490167 5.52009634538953e-05 0.328628618252405 ENSG00000117632 STMN1
ENST00000465604 0.00278890742190852 5.75290320214313e-05 0.325818127398098 ENSG00000117632 STMN1
ENST00000357865 0.00284417625867483 5.88391620628695e-05 0.32490664003021 ENSG00000117632 STMN1
ENST00000374291 0.00263275975017207 5.33635608555056e-05 0.326792568516429 ENSG00000117632 STMN1
ENST00000485226 0.00885449013664846 0.000277380209835998 0.310080303091857 ENSG00000117632 STMN1
ENST00000446334 0.0102149649237034 0.000335277768891266 0.310696440672837 ENSG00000117632 STMN1
ENST00000580971 0.384512277896427 0.101202003855386 0.184828377777344 ENSG00000264021 MIR3917
ENST00000374282 0.852301799790335 0.609529556190864 -0.0506091721048308 ENSG00000158006 PAFAH2
ENST00000374284 0.972137726791872 0.904539864607726 0.012229011345115 ENSG00000158006 PAFAH2
ENST00000493892 0.985802856177645 0.951780318560704 0.00791666878229158 ENSG00000158006 PAFAH2
ENST00000464540 0.985802856177645 0.951780318560704 0.00791666878229158 ENSG00000158006 PAFAH2
ENST00000476611 0.605460973389035 0.261654710086242 0.187750474495438 ENSG00000158006 PAFAH2
ENST00000439092 0.978514121022007 0.926771237195391 0.0125074004738269 ENSG00000158006 PAFAH2
ENST00000441420 0.964308712264861 0.878639056776782 -0.0209615107934374 ENSG00000158006 PAFAH2
ENST00000444713 0.754213542581125 0.4434769188237 0.121572209501761 ENSG00000175087 PDIK1L
ENST00000374271 0.681295510596711 0.34502286868198 0.111298015331411 ENSG00000175087 PDIK1L
ENST00000374269 0.562449207013716 0.222046597306979 0.157215831469956 ENSG00000175087 PDIK1L
ENST00000374266 0.915924472730485 0.74844896397335 0.037157290888402 ENSG00000142684 ZNF593
ENST00000270812 0.91602322391305 0.748676729647915 0.0371344758265154 ENSG00000142684 ZNF593
ENST00000407889 0.893481936187931 0.694291204400067 0.0458713951398353 ENSG00000236782 RP11-96L14.7
ENST00000414762 0.884927725466151 0.673845157357095 0.0496296731954311 ENSG00000236782 RP11-96L14.7
ENST00000433939 0.943571936360379 0.820381698929088 0.0267618867145973 ENSG00000236782 RP11-96L14.7
ENST00000444682 0.92808794337485 0.778595033392677 0.0333418919567647 ENSG00000236782 RP11-96L14.7
ENST00000448923 0.761199292525537 0.454928602614942 0.0996476614097645 ENSG00000236782 RP11-96L14.7
ENST00000451429 0.125698837809696 0.0140005367929826 0.238853283809115 ENSG00000130695 CEP85
ENST00000476272 0.163285627629035 0.0218695956174396 0.212379889865126 ENSG00000130695 CEP85
ENST00000252992 0.163285627629035 0.0218695956174396 0.212379889865126 ENSG00000130695 CEP85
ENST00000453146 0.785414692308797 0.49133450053388 0.0721925889984742 ENSG00000130695 CEP85
ENST00000469609 0.604529802485602 0.260814762963512 0.12853919116505 ENSG00000130695 CEP85
ENST00000468163 0.969299631657148 0.895697153073211 -0.0220219973259409 ENSG00000130695 CEP85
ENST00000491670 0.888603881838983 0.683323254180985 0.0599418551754377 ENSG00000130695 CEP85
ENST00000270792 0.004315657549393 0.000103583153651884 0.204666676260514 ENSG00000142669 SH3BGRL3
ENST00000319041 0.00454658559371218 0.000111010043926076 0.204244453026431 ENSG00000142669 SH3BGRL3
ENST00000314675 0.0354833327429552 0.00197427657046859 0.183416887862954 ENSG00000158062 UBXN11
ENST00000472155 0.115276808014341 0.012171277811438 0.26597114565388 ENSG00000158062 UBXN11
ENST00000374223 0.11340516220629 0.0118254874936566 0.266207370034553 ENSG00000158062 UBXN11
ENST00000475591 0.114434960822422 0.0120255675677835 0.266114177122948 ENSG00000158062 UBXN11
ENST00000357089 0.114434960822422 0.0120255675677835 0.266114177122948 ENSG00000158062 UBXN11
ENST00000494942 0.114434960822422 0.0120255675677835 0.266114177122948 ENSG00000158062 UBXN11
ENST00000374221 0.114434960822422 0.0120255675677835 0.266114177122948 ENSG00000158062 UBXN11
ENST00000374217 0.111576141536491 0.0115383501651275 0.267677077089777 ENSG00000158062 UBXN11
ENST00000374222 0.111576141536491 0.0115383501651275 0.267677077089777 ENSG00000158062 UBXN11
ENST00000496466 0.125271255046281 0.0139290229281125 0.270791899169381 ENSG00000158062 UBXN11
ENST00000535108 0.355091155756675 0.0863824516242884 0.20144175681997 ENSG00000158062 UBXN11
ENST00000436301 0.316770034710674 0.0695359894824938 0.217175171980153 ENSG00000158062 UBXN11
ENST00000374215 0.271388043196757 0.0524715212515399 0.236610062011579 ENSG00000158062 UBXN11
ENST00000452980 0.350471658962269 0.084391599725008 0.220369645375033 ENSG00000158062 UBXN11
ENST00000442942 0.405929938072516 0.113015471547928 0.203732848670984 ENSG00000158062 UBXN11
ENST00000450041 0.485988411272008 0.162592937052512 0.192853537380517 ENSG00000158062 UBXN11
ENST00000423664 0.48608705556064 0.162676719401421 0.192971580074652 ENSG00000158062 UBXN11
ENST00000421827 0.40925817787444 0.114911067885466 0.237848520975379 ENSG00000158062 UBXN11
ENST00000434391 0.306424410654423 0.0655851623504466 -0.0780091127756478 ENSG00000117682 DHDDS
ENST00000427245 0.901300771636277 0.711132480190921 -0.0199698189437784 ENSG00000117682 DHDDS
ENST00000527611 0.953791448152887 0.848671273225524 0.0131401124626145 ENSG00000117682 DHDDS
ENST00000374186 0.966767912333303 0.886139922617118 -0.00803910479790864 ENSG00000117682 DHDDS
ENST00000525682 0.370005256263576 0.0937343755780235 -0.0782114932970887 ENSG00000117682 DHDDS
ENST00000236342 0.353434564786132 0.0856182933235588 -0.0795576826834168 ENSG00000117682 DHDDS
ENST00000526219 0.384512277896427 0.101212873673066 -0.0758465410746054 ENSG00000117682 DHDDS
ENST00000374185 0.90200041724112 0.712301042709317 -0.0197694984717059 ENSG00000117682 DHDDS
ENST00000487944 0.999508438220159 0.998663242103279 -0.000104680038634637 ENSG00000117682 DHDDS
ENST00000360009 0.306424410654423 0.0655851623504466 -0.0780091127756478 ENSG00000117682 DHDDS
ENST00000533087 0.876105274315383 0.657136951174299 -0.0236874976061007 ENSG00000117682 DHDDS
ENST00000531312 0.924803874493251 0.768414378089876 -0.0157076194164619 ENSG00000117682 DHDDS
ENST00000525165 0.931579122212303 0.788414727022521 -0.014266711133385 ENSG00000117682 DHDDS
ENST00000525546 0.930411890038608 0.784859946702651 -0.0157380519797313 ENSG00000117682 DHDDS
ENST00000528557 0.975914441772773 0.918213995341415 -0.00577295211480712 ENSG00000117682 DHDDS
ENST00000525326 0.919385045499498 0.756082786083209 -0.0179798991236611 ENSG00000117682 DHDDS
ENST00000526278 0.946116069995428 0.826507815370794 -0.0117022792400296 ENSG00000117682 DHDDS
ENST00000436153 0.901405736748455 0.711361766642437 -0.0197597032540861 ENSG00000117682 DHDDS
ENST00000529688 0.921072444055938 0.760296985030911 -0.0162620104970563 ENSG00000117682 DHDDS
ENST00000530781 0.975973017643653 0.91837812379362 0.00653533707678752 ENSG00000117682 DHDDS
ENST00000531955 0.993767752525107 0.980217050071395 0.00148168447236424 ENSG00000117682 DHDDS
ENST00000525410 0.966085587227271 0.883653146637232 -0.00832439608741867 ENSG00000117682 DHDDS
ENST00000430232 0.595483341079733 0.252084132968205 -0.0611969981894122 ENSG00000117682 DHDDS
ENST00000431933 0.177632657793096 0.025146988428467 -0.120891176795544 ENSG00000117682 DHDDS
ENST00000416052 0.31849379834926 0.0702285051920516 -0.144948083953683 ENSG00000117682 DHDDS
ENST00000423060 0.925873184571456 0.77179116121687 -0.0447333131005274 ENSG00000225891 RP3-476K8.3
ENST00000468388 0.129580880965153 0.0148313799268251 0.163116380367866 ENSG00000198830 HMGN2
ENST00000479815 0.0470309827936588 0.00300524264171994 0.171512890183765 ENSG00000198830 HMGN2
ENST00000460563 0.0294344004419297 0.00149415880270244 0.177476307858986 ENSG00000198830 HMGN2
ENST00000464888 0.0564538374314129 0.00395984550917585 0.168758705416136 ENSG00000198830 HMGN2
ENST00000463817 0.0483159412401311 0.00313771841557201 0.161647348774145 ENSG00000198830 HMGN2
ENST00000467700 0.0462621387751453 0.00292842506506789 0.161340212254658 ENSG00000198830 HMGN2
ENST00000361427 0.0386497883920729 0.00223034781445095 0.165542308403223 ENSG00000198830 HMGN2
ENST00000466194 0.052433006208919 0.00354703744757325 0.160723384537081 ENSG00000198830 HMGN2
ENST00000493418 0.0333037033775019 0.00179098967725605 0.17655448309711 ENSG00000198830 HMGN2
ENST00000374168 0.746445497708516 0.43242038368374 0.129040328749616 ENSG00000117676 RPS6KA1
ENST00000374166 0.746445497708516 0.43242038368374 0.129040328749616 ENSG00000117676 RPS6KA1
ENST00000526792 0.707947517994661 0.379633222699591 0.146186376490967 ENSG00000117676 RPS6KA1
ENST00000374162 0.708356913476457 0.380192384130857 0.145953357539006 ENSG00000117676 RPS6KA1
ENST00000530003 0.789584350356201 0.498232763103991 0.113767555521677 ENSG00000117676 RPS6KA1
ENST00000531113 0.635846675616875 0.294006440587722 0.180362196515602 ENSG00000117676 RPS6KA1
ENST00000374163 0.789029428962635 0.497193527786517 0.114298700074548 ENSG00000117676 RPS6KA1
ENST00000531382 0.723540597306779 0.399948150798276 0.143087940188774 ENSG00000117676 RPS6KA1
ENST00000324856 0.957045259680355 0.8576942389535 0.00883450176355302 ENSG00000117713 ARID1A
ENST00000457599 0.885095335408436 0.674271360833678 0.0213476813258061 ENSG00000117713 ARID1A
ENST00000524572 0.979866777782961 0.931232306068328 0.0112775883034662 ENSG00000117713 ARID1A
ENST00000374152 0.975683586961762 0.917496293330165 0.00515020767847696 ENSG00000117713 ARID1A
ENST00000430291 0.984701351828606 0.947868299368527 0.00632074736064039 ENSG00000117713 ARID1A
ENST00000430799 0.981767719357899 0.938178943439148 -0.00465683742796357 ENSG00000117713 ARID1A
ENST00000466382 0.955380981831291 0.853599075765687 0.0118538364476834 ENSG00000117713 ARID1A
ENST00000540690 0.948358807878662 0.832332413717672 0.0135828726621564 ENSG00000117713 ARID1A
ENST00000532781 0.788969301519364 0.496974846122972 0.0461459077576914 ENSG00000117713 ARID1A
ENST00000430292 0.811501304562872 0.535275479338571 -0.0769109187941559 ENSG00000060642 PIGV
ENST00000472757 0.73176323208464 0.412043797127617 -0.0899101461698413 ENSG00000060642 PIGV
ENST00000078527 0.725192034001471 0.403032036018565 -0.08756579916737 ENSG00000060642 PIGV
ENST00000431541 0.8872830332893 0.67964023554375 -0.0522482813681718 ENSG00000060642 PIGV
ENST00000449950 0.723777840543544 0.400246209288662 -0.0883178161817972 ENSG00000060642 PIGV
ENST00000374145 0.721279836544471 0.396634600698126 -0.0887154617959878 ENSG00000060642 PIGV
ENST00000455364 0.902333314146353 0.713683250929784 -0.0484946408562091 ENSG00000060642 PIGV
ENST00000374142 0.187769223742407 0.0275924127718503 -0.129433572639477 ENSG00000204160 ZDHHC18
ENST00000374141 0.750581668399744 0.438410265981317 -0.064132301381248 ENSG00000204160 ZDHHC18
ENST00000534643 0.990002753569025 0.967407943767304 -0.00402445405454203 ENSG00000204160 ZDHHC18
ENST00000488397 0.64333168837196 0.301883107424506 -0.0661985401274208 ENSG00000204160 ZDHHC18
ENST00000478902 0.817888068827841 0.546565097936227 -0.0828925786505603 ENSG00000204160 ZDHHC18
ENST00000374135 0.848695173655598 0.60190483846934 -0.0310765286097867 ENSG00000142751 GPN2
ENST00000448791 0.965702446188587 0.882460311170238 0.0154969741718817 ENSG00000226698 RP1-50O24.6
ENST00000374133 0.991769103137737 0.973705146911768 0.00286025250895301 ENSG00000142751 GPN2
ENST00000477418 0.946366153076399 0.827248943575339 -0.0190394740743184 ENSG00000142751 GPN2
ENST00000431781 0.29045154125616 0.0593669156278348 -0.159161514592778 ENSG00000142751 GPN2
ENST00000461282 0.72299143911301 0.399255541503603 -0.114346993611174 ENSG00000142751 GPN2
ENST00000445019 0.7629388398022 0.45748308718167 -0.101424698912531 ENSG00000198746 GPATCH3
ENST00000361720 0.852954007994627 0.610615257894902 -0.0551718679113973 ENSG00000198746 GPATCH3
ENST00000450844 0.907491959393748 0.725941748737066 -0.0513532909975503 ENSG00000198746 GPATCH3
ENST00000435827 0.880331847484662 0.665127085793344 -0.0242256909578062 ENSG00000090273 NUDC
ENST00000321265 0.783524453886828 0.488293601627421 0.0303206032275357 ENSG00000090273 NUDC
ENST00000452707 0.931921876361516 0.789232939248139 -0.0152344853722994 ENSG00000090273 NUDC
ENST00000484772 0.674550627041446 0.336421906891952 0.0634109342911589 ENSG00000090273 NUDC
ENST00000522111 0.84625130119581 0.597886044008643 0.0385829717166025 ENSG00000253368 TRNP1
ENST00000531285 0.669665821485155 0.331547120967778 0.090803369028059 ENSG00000253368 TRNP1
ENST00000289166 0.457532149203238 0.143819266477287 -0.225386576034843 ENSG00000158246 FAM46B
ENST00000374089 0.0864001281821353 0.00761162436105525 -0.221065127073238 ENSG00000090020 SLC9A1
ENST00000263980 0.0934023753441831 0.00865452887237837 -0.198694864781636 ENSG00000090020 SLC9A1
ENST00000490329 0.239423509809952 0.0421258584546248 -0.218510220140486 ENSG00000090020 SLC9A1
ENST00000545949 0.157830304985202 0.0206733096472182 -0.191660502572346 ENSG00000090020 SLC9A1
ENST00000447808 0.567664781754143 0.2265470988503 -0.120125594464658 ENSG00000090020 SLC9A1
ENST00000374086 0.301265152391379 0.0635725440087895 -0.1601217591489 ENSG00000090020 SLC9A1
ENST00000374084 0.213479536973023 0.0343404840023515 -0.199225893812534 ENSG00000090020 SLC9A1
ENST00000319394 0.981001303212634 0.935099743195561 0.00494435294270095 ENSG00000142784 WDTC1
ENST00000361771 0.977511802952439 0.923891638113144 0.0058186216261698 ENSG00000142784 WDTC1
ENST00000447062 0.989566019741799 0.965078004564821 -0.00281364959253404 ENSG00000142784 WDTC1
ENST00000491239 0.942293623378648 0.81701490434928 0.01496702144241 ENSG00000142784 WDTC1
ENST00000472249 0.818844306222757 0.547924518039639 -0.0647779880776844 ENSG00000142784 WDTC1
ENST00000374076 0.724938986583433 0.402610529690321 -0.0583194378600627 ENSG00000186501 TMEM222
ENST00000464720 0.725035434232465 0.402870348763829 -0.0583172673163967 ENSG00000186501 TMEM222
ENST00000608611 0.725035434232465 0.402870348763829 -0.0583172673163967 ENSG00000186501 TMEM222
ENST00000466759 0.854065609664141 0.612983745469857 0.0462299830982995 ENSG00000186501 TMEM222
ENST00000486082 0.934549979364327 0.795327433690422 -0.0207829789702741 ENSG00000186501 TMEM222
ENST00000464813 0.992857457366157 0.977183176002316 0.00229971060638239 ENSG00000186501 TMEM222
ENST00000478104 0.816757151458548 0.545034970872095 -0.0441154835381158 ENSG00000186501 TMEM222
ENST00000498220 0.873466179535707 0.651435015865506 -0.0369698018313147 ENSG00000186501 TMEM222
ENST00000471456 0.428399999846467 0.125978690537811 -0.129480753819074 ENSG00000186501 TMEM222
ENST00000470223 0.328055915830067 0.0744304444463958 -0.152101176379591 ENSG00000186501 TMEM222
ENST00000486046 0.700750096508112 0.370039315211374 0.140752471860554 ENSG00000142733 MAP3K6
ENST00000472410 0.909083243361964 0.731749072178082 0.0283097238764553 ENSG00000142733 MAP3K6
ENST00000374040 0.991674412345733 0.973103947000148 -0.00258233617427301 ENSG00000142733 MAP3K6
ENST00000493901 0.991674412345733 0.973012419768331 -0.00258845316808952 ENSG00000142733 MAP3K6
ENST00000470890 0.602202515084372 0.25828223610027 0.1656337228644 ENSG00000142733 MAP3K6
ENST00000357582 0.989566019741799 0.965078751644189 0.00336446280734986 ENSG00000142733 MAP3K6
ENST00000476509 0.930776321061712 0.786116747925059 0.0448860185928056 ENSG00000142733 MAP3K6
ENST00000495230 0.523533188430452 0.191043861506521 -0.22819020297466 ENSG00000142733 MAP3K6
ENST00000374024 0.477997658921926 0.157251807323989 -0.233938185381606 ENSG00000181773 GPR3
ENST00000430629 0.0327547254833841 0.00174522964889935 0.122407486654439 ENSG00000158195 WASF2
ENST00000536657 0.494635160812194 0.168516062559515 0.0811303957743825 ENSG00000158195 WASF2
ENST00000247087 0.797858139005301 0.511378851460002 -0.0392109359893138 ENSG00000126705 AHDC1
ENST00000374011 0.777567744679574 0.479272981239251 -0.0419823160929468 ENSG00000126705 AHDC1
ENST00000487743 0.71970342542258 0.39424317812685 -0.143258844129786 ENSG00000126705 AHDC1
ENST00000490295 0.994671960005116 0.982862487236317 -0.00157677579459449 ENSG00000126705 AHDC1
ENST00000480033 0.953762028319467 0.848342543973532 0.0164104773097114 ENSG00000126705 AHDC1
ENST00000361157 0.469857823456205 0.151779227207262 -0.249059263251705 ENSG00000126709 IFI6
ENST00000339145 0.469585811316384 0.151623010531693 -0.249161987688796 ENSG00000126709 IFI6
ENST00000362020 0.469585811316384 0.151623010531693 -0.249161987688796 ENSG00000126709 IFI6
ENST00000373954 0.94923892065561 0.834974181159784 -0.0203302900353297 ENSG00000009780 FAM76A
ENST00000419687 0.993982744178917 0.981205088573627 -0.0025213257778108 ENSG00000009780 FAM76A
ENST00000373949 0.980933031299829 0.93490032264863 -0.00852234403471564 ENSG00000009780 FAM76A
ENST00000530324 0.985168933730703 0.949742930273072 0.00718051240521094 ENSG00000009780 FAM76A
ENST00000234549 0.97482393967838 0.914665041842153 0.0120437059296341 ENSG00000009780 FAM76A
ENST00000010299 0.97482393967838 0.914665041842153 0.0120437059296341 ENSG00000009780 FAM76A
ENST00000446647 0.977463035475348 0.92344892482043 0.0128799078113047 ENSG00000009780 FAM76A
ENST00000373943 0.000427836545334827 5.15267588231567e-06 -0.23656578930177 ENSG00000117758 STX12
ENST00000440806 0.0737142577399219 0.00595317793663004 -0.179936340186567 ENSG00000117758 STX12
ENST00000468761 0.588541077566884 0.245571058203223 -0.0906988220877948 ENSG00000117758 STX12
ENST00000481874 0.0386710824635706 0.0022325675538866 -0.304278825922362 ENSG00000117758 STX12
ENST00000472285 0.208807803623544 0.0330219412318005 -0.202478088983726 ENSG00000117758 STX12
ENST00000311772 0.718585405839413 0.392710069924556 -0.0441414557190128 ENSG00000117751 PPP1R8
ENST00000236412 0.723306641509044 0.39963966186337 -0.0435276997935753 ENSG00000117751 PPP1R8
ENST00000373931 0.718627229393722 0.392802444769741 -0.0441451976657719 ENSG00000117751 PPP1R8
ENST00000431586 0.556027731767962 0.216677834297213 -0.0782937386948386 ENSG00000117751 PPP1R8
ENST00000486634 0.970484366471718 0.899951169895155 0.00832755916012945 ENSG00000117751 PPP1R8
ENST00000601459 0.868713081455173 0.641827410802558 -0.0521005428232587 ENSG00000268552 AL109927.1
ENST00000328928 0.620222609701644 0.276638090591588 -0.177463349410447 ENSG00000130775 THEMIS2
ENST00000373925 0.620222609701644 0.276638090591588 -0.177463349410447 ENSG00000130775 THEMIS2
ENST00000373927 0.615338731648115 0.271668830761715 -0.178719167557213 ENSG00000130775 THEMIS2
ENST00000467258 0.904540500524754 0.719054389212818 -0.0611715511652828 ENSG00000130775 THEMIS2
ENST00000373921 0.620222609701644 0.276638090591588 -0.177463349410447 ENSG00000130775 THEMIS2
ENST00000456990 0.370535357929421 0.0940018848247851 -0.288339157831629 ENSG00000130775 THEMIS2
ENST00000373912 0.496854209591638 0.170337283026945 -0.0954062138880479 ENSG00000117748 RPA2
ENST00000419958 0.487310231838024 0.163508351257406 -0.12564102800286 ENSG00000117748 RPA2
ENST00000373909 0.618529191566729 0.274857057607064 -0.0783184652903435 ENSG00000117748 RPA2
ENST00000313433 0.658139817009571 0.318643046346706 -0.0766626478194056 ENSG00000117748 RPA2
ENST00000444045 0.808440635272859 0.530144351093424 -0.0583813529322729 ENSG00000117748 RPA2
ENST00000373884 0.927724751830086 0.777315961261415 0.0284110786488101 ENSG00000158156 XKR8
ENST00000481387 0.846876138913226 0.598791884715763 0.0759721415295645 ENSG00000158156 XKR8
ENST00000373871 0.716101694249556 0.389669263356813 0.0445891280084811 ENSG00000158161 EYA3
ENST00000436342 0.716101694249556 0.389669263356813 0.0445891280084811 ENSG00000158161 EYA3
ENST00000373864 0.724855113246498 0.402470268089589 0.0503833247177836 ENSG00000158161 EYA3
ENST00000540618 0.418817305855192 0.120273812856352 0.0958807381713352 ENSG00000158161 EYA3
ENST00000545175 0.395191052144665 0.106971767652706 0.0992043966549784 ENSG00000158161 EYA3
ENST00000373863 0.439584596068214 0.132354106439501 0.0950026567233023 ENSG00000158161 EYA3
ENST00000495923 0.450648596633419 0.139451542261152 0.137266923974015 ENSG00000158161 EYA3
ENST00000471498 0.413662104343388 0.11752970665334 0.104256833517784 ENSG00000158161 EYA3
ENST00000468665 0.956973208510884 0.857528100206434 -0.0169794779749768 ENSG00000158161 EYA3
ENST00000543748 0.265893605698567 0.0505169461589001 0.279131011546432 ENSG00000228589 SPCS2P4
ENST00000436160 0.403003541258918 0.111371143061209 0.228142835486142 ENSG00000228589 SPCS2P4
ENST00000603289 0.808943058070884 0.530939874665901 0.0337655934919658 ENSG00000126698 DNAJC8
ENST00000263697 0.803202948716075 0.520485115586537 0.0335519182241524 ENSG00000126698 DNAJC8
ENST00000596102 0.883550372910937 0.670847679875053 0.0348827103867301 ENSG00000269804 AL353354.2
ENST00000489277 0.803202948716075 0.520485115586537 0.0335519182241524 ENSG00000126698 DNAJC8
ENST00000470967 0.849434169430135 0.603267498899275 0.0342684860588841 ENSG00000126698 DNAJC8
ENST00000482674 0.808848545642026 0.53074834912075 0.0483023500586743 ENSG00000126698 DNAJC8
ENST00000488868 0.812764130241987 0.537460870090421 0.0473468889174056 ENSG00000126698 DNAJC8
ENST00000497986 0.279324401817713 0.0551799889024557 -0.102291570492455 ENSG00000130770 ATPIF1
ENST00000335514 0.279946693682075 0.0554441510690266 -0.102288170568105 ENSG00000130770 ATPIF1
ENST00000468425 0.280778587366949 0.0558044670045067 -0.101090312405134 ENSG00000130770 ATPIF1
ENST00000465645 0.279946693682075 0.0554441510690266 -0.102288170568105 ENSG00000130770 ATPIF1
ENST00000253063 0.666681629283081 0.328211044584424 0.102803104448487 ENSG00000130766 SESN2
ENST00000479574 0.934557687387302 0.795426833592831 0.0240681054937687 ENSG00000130772 MED18
ENST00000373842 0.864311144113382 0.632726740557922 0.0391332018682179 ENSG00000130772 MED18
ENST00000398997 0.864311144113382 0.632726740557922 0.0391332018682179 ENSG00000130772 MED18
ENST00000475655 0.49396043276143 0.168063081181396 0.159610216683782 ENSG00000130772 MED18
ENST00000474683 0.681211583669055 0.344873591748667 0.106166243424116 ENSG00000130772 MED18
ENST00000373839 0.653094181503765 0.313361967549986 0.0486118719227335 ENSG00000204138 PHACTR4
ENST00000463428 0.775286661518831 0.476075117495322 0.05424587047323 ENSG00000204138 PHACTR4
ENST00000493669 0.646038409841987 0.304624423462883 0.0558371611544344 ENSG00000204138 PHACTR4
ENST00000373836 0.930086501393929 0.784013467004605 0.0139440916190551 ENSG00000204138 PHACTR4
ENST00000398958 0.845054017760811 0.595442725955377 -0.0368762966098052 ENSG00000180198 RCC1
ENST00000413987 0.566146264956047 0.225013844100482 -0.0807556168635185 ENSG00000242125 SNHG3
ENST00000427469 0.80579290145332 0.524956111314446 -0.0452183628039261 ENSG00000180198 RCC1
ENST00000447507 0.892994754754275 0.6930449419875 -0.0295325882234577 ENSG00000242125 SNHG3
ENST00000434290 0.788671672126078 0.496446402052568 -0.0480446721829056 ENSG00000180198 RCC1
ENST00000373833 0.841205617991002 0.587867781790837 -0.0376651497698205 ENSG00000180198 RCC1
ENST00000437681 0.563250010423618 0.22265394390267 -0.0830062557153999 ENSG00000242125 SNHG3
ENST00000364938 0.862803480028853 0.629546400757196 -0.0752080285838513 ENSG00000242125 SNHG3
ENST00000363217 0.768901477749365 0.466548131209617 0.126903866894226 ENSG00000200087 SNORA73B
ENST00000419074 0.949380289271916 0.835388724968325 0.0203866085488382 ENSG00000180198 RCC1
ENST00000373832 0.988286657367582 0.961360529090504 0.0046384068138039 ENSG00000180198 RCC1
ENST00000373831 0.782502381516932 0.486889045088339 -0.0733278277045098 ENSG00000180198 RCC1
ENST00000411533 0.800536484421795 0.515764201807314 -0.0726135459095944 ENSG00000180198 RCC1
ENST00000486790 0.910544326135854 0.735130294326282 0.0474723691182012 ENSG00000180198 RCC1
ENST00000430407 0.832850374438318 0.572605529270033 -0.0632259621454358 ENSG00000180198 RCC1
ENST00000429051 0.683845838636548 0.34854379702995 -0.107822131333773 ENSG00000180198 RCC1
ENST00000478232 0.179091881037393 0.0255234950590154 -0.308590196253085 ENSG00000180198 RCC1
ENST00000373830 0.490326179706941 0.165578009948443 0.107418627953798 ENSG00000180098 TRNAU1AP
ENST00000495995 0.898959844525161 0.70570920408391 -0.0410436958031644 ENSG00000180098 TRNAU1AP
ENST00000411406 0.906392045426963 0.723220756437041 0.0523976062031028 ENSG00000180098 TRNAU1AP
ENST00000480930 0.628286125568767 0.285787888848461 0.082499984233634 ENSG00000180098 TRNAU1AP
ENST00000491577 0.620687366894667 0.27718469018453 0.0840468694708505 ENSG00000180098 TRNAU1AP
ENST00000464880 0.896516775006536 0.700945913434376 0.0498936929821249 ENSG00000180098 TRNAU1AP
ENST00000497790 0.86948151221977 0.643319874592608 0.0614993491474834 ENSG00000180098 TRNAU1AP
ENST00000495215 0.721301704212104 0.396683591948755 0.0813854142124696 ENSG00000180098 TRNAU1AP
ENST00000464093 0.899268853693277 0.706336278634236 -0.0435527907141549 ENSG00000180098 TRNAU1AP
ENST00000484775 0.499841561855505 0.172322059531172 0.111905745243393 ENSG00000180098 TRNAU1AP
ENST00000464612 0.937533592238366 0.803708534780134 -0.0263708854141358 ENSG00000197989 SNHG12
ENST00000475441 0.982113496406397 0.939070794291844 -0.00776308359644916 ENSG00000197989 SNHG12
ENST00000531126 0.789371270437449 0.497893956013514 -0.0639222872838558 ENSG00000197989 SNHG12
ENST00000461448 0.789371270437449 0.497893956013514 -0.0639222872838558 ENSG00000197989 SNHG12
ENST00000470977 0.789371270437449 0.497893956013514 -0.0639222872838558 ENSG00000197989 SNHG12
ENST00000474814 0.789371270437449 0.497893956013514 -0.0639222872838558 ENSG00000197989 SNHG12
ENST00000481368 0.902423097337866 0.714156001114236 -0.0359340062631444 ENSG00000197989 SNHG12
ENST00000481220 0.789371270437449 0.497893956013514 -0.0639222872838558 ENSG00000197989 SNHG12
ENST00000488745 0.785605130406197 0.491581128706361 -0.0646436789688406 ENSG00000197989 SNHG12
ENST00000483436 0.789371270437449 0.497884951483716 -0.0639217383577296 ENSG00000197989 SNHG12
ENST00000384581 0.136217789958517 0.0160752155574067 -0.340116278075258 ENSG00000197989 SNHG12
ENST00000464115 0.907851049423365 0.727389724442109 -0.0423398502901626 ENSG00000197989 SNHG12
ENST00000461832 0.907851049423365 0.727389724442109 -0.0423398502901626 ENSG00000197989 SNHG12
ENST00000471683 0.532994578438532 0.198136945652061 -0.100317747692069 ENSG00000120656 TAF12
ENST00000373824 0.692487002672199 0.359472176813156 -0.058458025839231 ENSG00000120656 TAF12
ENST00000263974 0.688237627023409 0.354050136387959 -0.0590560816527327 ENSG00000120656 TAF12
ENST00000495422 0.772840420851629 0.472061317797578 -0.0484243922990204 ENSG00000120656 TAF12
ENST00000373816 0.211541099962609 0.0337977900901183 0.141854367063558 ENSG00000162419 GMEB1
ENST00000361872 0.403541505234973 0.111691515367147 0.124927540558166 ENSG00000162419 GMEB1
ENST00000294409 0.408876526863061 0.114700008100344 0.123599737654099 ENSG00000162419 GMEB1
ENST00000480454 0.506814717921499 0.178201673385032 0.112767623455742 ENSG00000162419 GMEB1
ENST00000474884 0.984203266296409 0.946578463162339 0.00462187248471929 ENSG00000198492 YTHDF2
ENST00000542507 0.736415959458982 0.418224298692922 0.0350244861744082 ENSG00000198492 YTHDF2
ENST00000373812 0.730215593073887 0.409773386222718 0.0357032835536295 ENSG00000198492 YTHDF2
ENST00000541996 0.723451776501706 0.39978164537736 0.0364448218618943 ENSG00000198492 YTHDF2
ENST00000478283 0.813183626897699 0.538458514207635 0.0272262787616244 ENSG00000198492 YTHDF2
ENST00000496288 0.988152489282584 0.96091259712956 0.00332154958123436 ENSG00000198492 YTHDF2
ENST00000475796 0.692322059257403 0.359333332742055 0.0845337366238813 ENSG00000198492 YTHDF2
ENST00000476976 0.665271975996389 0.326291624676209 0.0732139999572115 ENSG00000198492 YTHDF2
ENST00000468863 0.688350201803607 0.354211169315399 0.0701913512860032 ENSG00000198492 YTHDF2
ENST00000343067 0.127681705787374 0.0144204855742722 -0.161577433545631 ENSG00000159023 EPB41
ENST00000356093 0.127681705787374 0.0144204855742722 -0.161577433545631 ENSG00000159023 EPB41
ENST00000398863 0.127681705787374 0.0144204855742722 -0.161577433545631 ENSG00000159023 EPB41
ENST00000482464 0.674950252529938 0.336953383810526 -0.105033405655911 ENSG00000159023 EPB41
ENST00000373800 0.229499552189093 0.0390624606147517 -0.159792590575208 ENSG00000159023 EPB41
ENST00000349460 0.229499552189093 0.0390624606147517 -0.159792590575208 ENSG00000159023 EPB41
ENST00000347529 0.229499552189093 0.0390624606147517 -0.159792590575208 ENSG00000159023 EPB41
ENST00000373798 0.127692161976949 0.0144233504812397 -0.158205238924314 ENSG00000159023 EPB41
ENST00000373797 0.240424082651336 0.0423984250302754 -0.191394950778679 ENSG00000159023 EPB41
ENST00000488277 0.480525367737089 0.158939691140304 -0.142669032950898 ENSG00000159023 EPB41
ENST00000490308 0.411815471980408 0.11654650466049 -0.166460750490263 ENSG00000159023 EPB41
ENST00000460378 0.621372059621319 0.278020534348363 -0.113565232147261 ENSG00000159023 EPB41
ENST00000521452 0.200897896387617 0.0308463855260629 -0.267074472484141 ENSG00000253304 TMEM200B
ENST00000420504 0.143954596863126 0.0176958827541059 -0.303996531356246 ENSG00000253304 TMEM200B
ENST00000373795 0.523301126878647 0.190802944784988 -0.0572114000051721 ENSG00000116350 SRSF4
ENST00000546138 0.514689052578726 0.184330718688018 -0.05900495540881 ENSG00000116350 SRSF4
ENST00000466448 0.572685546289773 0.231590388233097 -0.051868029729104 ENSG00000116350 SRSF4
ENST00000497015 0.31849379834926 0.0702876298778545 -0.133415090275212 ENSG00000116350 SRSF4
ENST00000605204 0.794205353893339 0.505184477509605 -0.0310499755609384 ENSG00000116350 SRSF4
ENST00000477193 0.588627179546273 0.245653532646201 -0.112309132326844 ENSG00000116350 SRSF4
ENST00000489898 0.249504213177991 0.0451995289967288 -0.208732137620474 ENSG00000116350 SRSF4
ENST00000472353 0.830707944639662 0.568787382433048 -0.03828450151787 ENSG00000116350 SRSF4
ENST00000373791 0.989430031747969 0.964515748309207 0.00330159609192972 ENSG00000116353 MECR
ENST00000475773 0.918206415759788 0.753653639020899 -0.0335348032174618 ENSG00000116353 MECR
ENST00000483435 0.97270603751942 0.906599009327429 0.0129456710385875 ENSG00000116353 MECR
ENST00000263702 0.943476427152888 0.820056897092273 0.0170242622790884 ENSG00000116353 MECR
ENST00000473030 0.805605801138739 0.52451357033235 0.0546145255286368 ENSG00000116353 MECR
ENST00000463412 0.879881947421712 0.664073191323361 0.0385547666095585 ENSG00000116353 MECR
ENST00000453185 0.659013202276903 0.31942227782537 0.105005024815695 ENSG00000116353 MECR
ENST00000478505 0.574862755283347 0.233583013631779 0.102220333130489 ENSG00000116353 MECR
ENST00000490529 0.897038753121517 0.701968309891518 0.0297277281801628 ENSG00000116353 MECR
ENST00000464511 0.704531390166472 0.374937548544483 -0.13473732389105 ENSG00000116353 MECR
ENST00000463052 0.769986150093637 0.468262647936349 0.066145871168963 ENSG00000116353 MECR
ENST00000489248 0.760591687802906 0.454060637404726 0.0691904760570248 ENSG00000116353 MECR
ENST00000475861 0.813954840210108 0.540107668216077 0.0567410808052575 ENSG00000116353 MECR
ENST00000474946 0.757389208638961 0.449189375265421 0.0735108986859628 ENSG00000116353 MECR
ENST00000464915 0.767339497639259 0.464205166946833 0.0940872071844575 ENSG00000116353 MECR
ENST00000482610 0.854506043172791 0.613929070198082 -0.0574741472545988 ENSG00000116353 MECR
ENST00000484012 0.918309061884275 0.753958604710145 -0.0378293331600951 ENSG00000116353 MECR
ENST00000493928 0.681108586563127 0.34471431063598 -0.130462835694824 ENSG00000116353 MECR
ENST00000345512 0.995489363335254 0.985403438807405 -0.00120710523867257 ENSG00000060656 PTPRU
ENST00000373779 0.984982885725346 0.949091901394752 -0.00401934834288373 ENSG00000060656 PTPRU
ENST00000323874 0.984982885725346 0.949091901394752 -0.00401934834288373 ENSG00000060656 PTPRU
ENST00000356870 0.984982885725346 0.949091901394752 -0.00401934834288373 ENSG00000060656 PTPRU
ENST00000428026 0.984982885725346 0.949091901394752 -0.00401934834288373 ENSG00000060656 PTPRU
ENST00000460170 0.984982885725346 0.949066927465362 -0.00401712049858939 ENSG00000060656 PTPRU
ENST00000527027 0.373196818967558 0.0953047207221576 -0.242213376328402 ENSG00000060656 PTPRU
ENST00000415600 0.984203816922104 0.946599851232633 0.00654915205609615 ENSG00000060656 PTPRU
ENST00000531385 0.758915606158574 0.451884802804999 0.0982741204933876 ENSG00000060656 PTPRU
ENST00000526080 0.896986737170978 0.701890685278415 -0.0673515647596782 ENSG00000060656 PTPRU
ENST00000493601 0.686449620118246 0.351583808369336 0.10510364220268 ENSG00000060656 PTPRU
ENST00000465525 0.624698964285434 0.281415416829684 0.115600111183263 ENSG00000060656 PTPRU
ENST00000492954 0.524330426306115 0.191829381909029 0.18129311444252 ENSG00000060656 PTPRU
ENST00000414532 0.813183626897699 0.538503547966692 0.105843820977673 ENSG00000186056 MATN1-AS1
ENST00000454613 0.838513307931581 0.583001143169445 0.0943555876425998 ENSG00000186056 MATN1-AS1
ENST00000336798 0.97728928954122 0.922871618146651 -0.00454674726863615 ENSG00000162512 SDC3
ENST00000339394 0.544556097126772 0.206989458707995 0.0776763753520682 ENSG00000162512 SDC3
ENST00000471567 0.867356543656923 0.6393545525024 -0.0435450764604784 ENSG00000162512 SDC3
ENST00000487984 0.970606440863254 0.900238377407525 -0.018605316434476 ENSG00000162512 SDC3
ENST00000424085 0.916558977150707 0.749725168972247 -0.0125605068673823 ENSG00000134644 PUM1
ENST00000257075 0.916558977150707 0.749746677087109 -0.0125605073825993 ENSG00000134644 PUM1
ENST00000373747 0.916541293488201 0.749608188002557 -0.0125605866255206 ENSG00000134644 PUM1
ENST00000525843 0.929050208642317 0.78094972567079 -0.010983893280591 ENSG00000134644 PUM1
ENST00000426105 0.974017987060373 0.911788581275219 -0.00449706794632775 ENSG00000134644 PUM1
ENST00000440538 0.973532694061991 0.909270805018975 -0.00462816982991589 ENSG00000134644 PUM1
ENST00000498419 0.413179668829768 0.117349005581263 -0.0747719810375837 ENSG00000134644 PUM1
ENST00000373741 0.978470830960958 0.926638698537956 -0.00373407440506954 ENSG00000134644 PUM1
ENST00000423018 0.970110849442472 0.898702812072304 -0.00517966346569843 ENSG00000134644 PUM1
ENST00000373742 0.984155439892867 0.946463767652739 -0.00270848300728661 ENSG00000134644 PUM1
ENST00000530669 0.520580160965996 0.188683208068425 -0.0952460690533409 ENSG00000134644 PUM1
ENST00000529846 0.403601007829473 0.111737273855865 -0.114044020357342 ENSG00000134644 PUM1
ENST00000525997 0.408305420480415 0.114318384035688 -0.113207359482551 ENSG00000134644 PUM1
ENST00000527498 0.35424570731302 0.0859474212472409 -0.122704254650052 ENSG00000134644 PUM1
ENST00000498627 0.712292650414271 0.385206891892626 -0.123730663115121 ENSG00000134644 PUM1
ENST00000471894 0.313880188667895 0.0685114358768559 -0.174479646423857 ENSG00000134644 PUM1
ENST00000490546 0.429417296748361 0.126428228072767 -0.140688679194583 ENSG00000134644 PUM1
ENST00000532678 0.840876418005174 0.587276728321444 -0.034489684631325 ENSG00000134644 PUM1
ENST00000526128 0.873466179535707 0.65145844079466 -0.0467912784983751 ENSG00000134644 PUM1
ENST00000526215 0.504929027314945 0.176666190264574 0.0708123765714799 ENSG00000134644 PUM1
ENST00000525948 0.579573111543578 0.237462848725367 0.0603865867899629 ENSG00000134644 PUM1
ENST00000480602 0.336286542778616 0.0781350974731062 0.0987369557831241 ENSG00000134644 PUM1
ENST00000524516 0.314811681056937 0.0688565681556692 0.122301895532704 ENSG00000134644 PUM1
ENST00000531867 0.244097391895932 0.0434923903049255 0.176268927659937 ENSG00000134644 PUM1
ENST00000263694 0.806754274395045 0.526900333421143 -0.0364905473218529 ENSG00000060688 SNRNP40
ENST00000486941 0.73856225891835 0.421171318318734 -0.0899046722120104 ENSG00000060688 SNRNP40
ENST00000489853 0.887749206576227 0.68074240839103 -0.0316875654114056 ENSG00000060688 SNRNP40
ENST00000373720 0.731123404059246 0.410944716845811 -0.0745735625314802 ENSG00000060688 SNRNP40
ENST00000491106 0.801398205931892 0.517613484857335 -0.081278821952192 ENSG00000060688 SNRNP40
ENST00000446633 0.78447828706689 0.489763715210704 -0.040019455324158 ENSG00000060688 SNRNP40
ENST00000474025 0.86603762479585 0.63639140517234 0.0456486878702731 ENSG00000060688 SNRNP40
ENST00000463988 0.911644189700085 0.737417879016736 -0.0328512895665077 ENSG00000060688 SNRNP40
ENST00000344147 0.8323408991135 0.571720159490135 -0.0369918168075032 ENSG00000121766 ZCCHC17
ENST00000479629 0.632311425141264 0.290483293504143 -0.0807374167373784 ENSG00000121766 ZCCHC17
ENST00000373714 0.8323408991135 0.571720159490135 -0.0369918168075032 ENSG00000121766 ZCCHC17
ENST00000546109 0.880366147292154 0.66528892065773 -0.0306377817323672 ENSG00000121766 ZCCHC17
ENST00000422613 0.866359713799057 0.637260935897019 -0.0319052983366186 ENSG00000121766 ZCCHC17
ENST00000490049 0.686224099801272 0.351192163914088 -0.0807963549032467 ENSG00000121766 ZCCHC17
ENST00000430143 0.541886869035272 0.204919558853714 -0.113651004274143 ENSG00000229044 RP11-266K22.2
ENST00000373713 0.936478146641513 0.800415850896289 -0.0298263595230309 ENSG00000121769 FABP3
ENST00000497275 0.928120555236985 0.778668063960517 -0.0336244601397786 ENSG00000121769 FABP3
ENST00000498148 0.923862784062904 0.76611979939465 -0.035280570245332 ENSG00000121769 FABP3
ENST00000482018 0.89611323589306 0.7001290283982 -0.0475701343550439 ENSG00000121769 FABP3
ENST00000373710 0.00341926313167811 7.57013029024954e-05 0.46130890795372 ENSG00000168528 SERINC2
ENST00000536859 0.00402121487145353 9.40086705374189e-05 0.459665850330213 ENSG00000168528 SERINC2
ENST00000487207 0.0126596856393983 0.000450295349990335 0.455161785215859 ENSG00000168528 SERINC2
ENST00000373709 0.00423864548468596 0.000101068368795596 0.455733954194806 ENSG00000168528 SERINC2
ENST00000536384 0.00385423836231015 8.89215733119233e-05 0.460224956717678 ENSG00000168528 SERINC2
ENST00000491976 0.00385423836231015 8.89215733119233e-05 0.460224956717678 ENSG00000168528 SERINC2
ENST00000441210 0.732357067987279 0.412783605672422 -0.125078001667704 ENSG00000142910 TINAGL1
ENST00000457433 0.873923341049975 0.652735942438022 -0.0654086495673049 ENSG00000142910 TINAGL1
ENST00000271064 0.870972775409605 0.646412121327927 -0.0666743819497524 ENSG00000142910 TINAGL1
ENST00000537531 0.98952687910038 0.964838363073455 -0.00676245266741701 ENSG00000142910 TINAGL1
ENST00000461030 0.988152489282584 0.960845313833692 -0.00753627879171217 ENSG00000142910 TINAGL1
ENST00000466998 0.476963050634929 0.156559582087121 -0.225483262382081 ENSG00000142910 TINAGL1
ENST00000478398 0.939606934672321 0.809550728169097 -0.0367577401526416 ENSG00000142910 TINAGL1
ENST00000481165 0.857304543502242 0.619781039973471 -0.0725408228118156 ENSG00000142910 TINAGL1
ENST00000468635 0.956208564531475 0.855568787190823 0.0280643315306703 ENSG00000142910 TINAGL1
ENST00000498429 0.958309912106548 0.861338804280841 -0.0268897523310515 ENSG00000142910 TINAGL1
ENST00000463112 0.723237651920352 0.399589188783396 -0.125660081439311 ENSG00000142910 TINAGL1
ENST00000480586 0.39670238110583 0.107749212186925 -0.24827354252743 ENSG00000142910 TINAGL1
ENST00000373705 0.902391476922656 0.714033277757687 0.0269975697363787 ENSG00000121764 HCRTR1
ENST00000373703 0.301026010111841 0.0634886546374682 0.10548137074024 ENSG00000162517 PEF1
ENST00000461006 0.804312543135907 0.52249701808937 0.0477674978713141 ENSG00000162517 PEF1
ENST00000478502 0.327138205340695 0.0740311732846155 0.107872847175849 ENSG00000162517 PEF1
ENST00000489164 0.287912561407412 0.0584727480041343 0.129065758528747 ENSG00000162517 PEF1
ENST00000492061 0.168344083933011 0.0230492420733544 0.174181637680764 ENSG00000162517 PEF1
ENST00000496805 0.130286099817389 0.0149554977189485 0.190914767505297 ENSG00000162517 PEF1
ENST00000472443 0.119539427051115 0.0129203768207782 0.19729558043509 ENSG00000162517 PEF1
ENST00000471219 0.255528932975743 0.0471225254148734 0.182735914570282 ENSG00000162517 PEF1
ENST00000440872 0.100488236416384 0.00976514768916678 0.214974439798605 ENSG00000162517 PEF1
ENST00000609625 0.689619272086023 0.355797074660195 0.127974005676241 ENSG00000235790 RP11-73M7.6
ENST00000609549 0.689619272086023 0.355797074660195 0.127974005676241 ENSG00000235790 RP11-73M7.6
ENST00000610043 0.69085614311152 0.357345081856966 0.127843480345216 ENSG00000235790 RP11-73M7.6
ENST00000608332 0.682762613666073 0.347507654265505 0.130606601428546 ENSG00000235790 RP11-73M7.6
ENST00000585660 0.684794284971623 0.349389852865342 0.130501353437497 ENSG00000235790 RP11-73M7.6
ENST00000591592 0.686705843608112 0.351950193031659 0.129731627828135 ENSG00000235790 RP11-73M7.6
ENST00000608246 0.684872023696529 0.349476130887072 0.130200393348265 ENSG00000235790 RP11-73M7.6
ENST00000608888 0.686224099801272 0.351263318552318 0.129862690468859 ENSG00000235790 RP11-73M7.6
ENST00000607926 0.68631670997249 0.351391810627128 0.12983283944187 ENSG00000235790 RP11-73M7.6
ENST00000610216 0.68631670997249 0.351391810627128 0.12983283944187 ENSG00000235790 RP11-73M7.6
ENST00000585413 0.68536877807057 0.349899567501841 0.130310887980721 ENSG00000235790 RP11-73M7.6
ENST00000609033 0.681516706926234 0.345327668162275 0.131655579073702 ENSG00000235790 RP11-73M7.6
ENST00000589462 0.685393224326787 0.349978182361898 0.130301132912714 ENSG00000235790 RP11-73M7.6
ENST00000593188 0.685388176963426 0.349955153584264 0.130303380234404 ENSG00000235790 RP11-73M7.6
ENST00000609373 0.682142714797729 0.346355742576367 0.131389610875375 ENSG00000235790 RP11-73M7.6
ENST00000587445 0.685393224326787 0.349978182361898 0.130301132912714 ENSG00000235790 RP11-73M7.6
ENST00000591929 0.685625026538049 0.350421477288733 0.130283457055096 ENSG00000235790 RP11-73M7.6
ENST00000609338 0.686773918021315 0.35207459548152 0.129774631919201 ENSG00000235790 RP11-73M7.6
ENST00000373672 0.438070284994778 0.131435326780866 0.199620825395588 ENSG00000084636 COL16A1
ENST00000271069 0.436763224429084 0.130668961766843 0.200003492730084 ENSG00000084636 COL16A1
ENST00000488128 0.410473954102013 0.115658469533318 0.213257244684421 ENSG00000084636 COL16A1
ENST00000488897 0.544365558997768 0.206865886993899 0.174753029894867 ENSG00000084636 COL16A1
ENST00000461217 0.67434702827275 0.336226001122061 0.141084349978962 ENSG00000084636 COL16A1
ENST00000445166 0.949380289271916 0.835443354323545 0.0294950592883067 ENSG00000235790 RP11-73M7.6
ENST00000440437 0.524945177699243 0.192325206124737 0.181861420848581 ENSG00000084636 COL16A1
ENST00000588288 0.935693661355023 0.798060242980007 -0.0348942478636651 ENSG00000235790 RP11-73M7.6
ENST00000466829 0.893481936187931 0.694324069133223 -0.0550907598883212 ENSG00000084636 COL16A1
ENST00000470799 0.492753294646109 0.167247812678646 0.192559744662058 ENSG00000084636 COL16A1
ENST00000482910 0.517929850190144 0.186797715465284 0.183178070777025 ENSG00000084636 COL16A1
ENST00000468459 0.484903071327324 0.161895291497266 0.201095437892684 ENSG00000084636 COL16A1
ENST00000479100 0.526390994801916 0.193370297972814 0.186808554422076 ENSG00000084636 COL16A1
ENST00000458715 0.364690787095407 0.0909441011701033 0.238601921524034 ENSG00000084636 COL16A1
ENST00000373668 0.624629720378738 0.281346137473688 0.14393854193975 ENSG00000084636 COL16A1
ENST00000474000 0.672125204394066 0.333815008624363 0.137436364910566 ENSG00000084636 COL16A1
ENST00000482478 0.657469071249004 0.317882140838339 0.142566507486213 ENSG00000084636 COL16A1
ENST00000529928 0.561972374698866 0.2215796422075 0.173573162283311 ENSG00000084636 COL16A1
ENST00000373667 0.78019453768877 0.483064787541477 0.0968726465443585 ENSG00000084636 COL16A1
ENST00000532877 0.744792199187163 0.42958840378443 0.108429903086818 ENSG00000084636 COL16A1
ENST00000465239 0.423152457055083 0.122874148452228 -0.230202937127562 ENSG00000121753 BAI2
ENST00000398556 0.418249891931212 0.119949913437349 -0.136196078789065 ENSG00000121753 BAI2
ENST00000398547 0.439817688605613 0.132544503005622 -0.13184706860295 ENSG00000121753 BAI2
ENST00000373655 0.438913182990842 0.131952832552326 -0.131790695088 ENSG00000121753 BAI2
ENST00000373658 0.438913182990842 0.131952832552326 -0.131790695088 ENSG00000121753 BAI2
ENST00000398542 0.459469945410275 0.145080071356877 -0.127538966928275 ENSG00000121753 BAI2
ENST00000465256 0.256834354392407 0.0475475361699853 -0.223323449349988 ENSG00000121753 BAI2
ENST00000257070 0.438913182990842 0.131952832552326 -0.131790695088 ENSG00000121753 BAI2
ENST00000530999 0.647331129100579 0.306647881289049 -0.128159802003646 ENSG00000121753 BAI2
ENST00000525655 0.462650399837752 0.147194112758736 -0.176905347645567 ENSG00000121753 BAI2
ENST00000527361 0.418378129633784 0.120018512073524 -0.137932316047315 ENSG00000121753 BAI2
ENST00000440175 0.265603281017432 0.0503941889407849 -0.188999998256857 ENSG00000121753 BAI2
ENST00000398538 0.422202853377851 0.122309748058476 -0.135199539885167 ENSG00000121753 BAI2
ENST00000484002 0.675421980302362 0.337575415378283 -0.131770429196266 ENSG00000121753 BAI2
ENST00000420125 0.60063769650737 0.256689761164762 -0.123097179787093 ENSG00000121753 BAI2
ENST00000530134 0.624698964285434 0.281451572757914 -0.124254793321453 ENSG00000121753 BAI2
ENST00000533175 0.812631977274212 0.537213639465307 -0.0691011471550628 ENSG00000121753 BAI2
ENST00000473952 0.89310315973953 0.69330439433137 -0.0544099615124283 ENSG00000121753 BAI2
ENST00000527035 0.042552530998796 0.00258251304011481 -0.250722934281306 ENSG00000254545 RP11-84A19.3
ENST00000257100 0.291297903121942 0.059675326999587 -0.122516914067008 ENSG00000134668 SPOCD1
ENST00000373648 0.291162187006902 0.059631101097058 -0.122515054125337 ENSG00000134668 SPOCD1
ENST00000360482 0.291162187006902 0.059631101097058 -0.122515054125337 ENSG00000134668 SPOCD1
ENST00000473361 0.285872364783437 0.0577371073053327 -0.123845638350772 ENSG00000134668 SPOCD1
ENST00000452755 0.292556305203861 0.0601330337683171 -0.123068489269217 ENSG00000134668 SPOCD1
ENST00000533231 0.289515969021569 0.0590403405925153 -0.122888252454415 ENSG00000134668 SPOCD1
ENST00000528579 0.478005980124774 0.157297957636447 -0.0918389191983793 ENSG00000134668 SPOCD1
ENST00000532604 0.609508777392178 0.265934809805423 -0.0725453521385271 ENSG00000134668 SPOCD1
ENST00000531039 0.701330265116239 0.370718795607636 -0.0594252016782827 ENSG00000134668 SPOCD1
ENST00000468720 0.731651651070912 0.41189972515126 -0.0549568800712171 ENSG00000134668 SPOCD1
ENST00000485944 0.746974815967883 0.433183425965987 -0.0521080847242896 ENSG00000134668 SPOCD1
ENST00000460061 0.743971781601282 0.428411975534514 -0.0531133594329118 ENSG00000134668 SPOCD1
ENST00000602889 0.704146801032715 0.374329827984364 0.0314162481374466 ENSG00000269967 RP11-84A19.4
ENST00000602725 0.55558478812403 0.216301982854523 0.0437082542539626 ENSG00000184007 PTP4A2
ENST00000344035 0.818463205300249 0.547424694063492 0.0211670719091305 ENSG00000184007 PTP4A2
ENST00000356536 0.90957012932703 0.732656617713708 -0.0131718828712754 ENSG00000184007 PTP4A2
ENST00000457805 0.957426256382587 0.859032003232923 0.00682105882624119 ENSG00000184007 PTP4A2
ENST00000489313 0.989206569389234 0.963983668228707 0.00219700916374626 ENSG00000184007 PTP4A2
ENST00000602683 0.983334944042841 0.942876055078892 -0.00277274786108033 ENSG00000184007 PTP4A2
ENST00000470404 0.976562223750346 0.920507470258176 -0.00383610597855876 ENSG00000184007 PTP4A2
ENST00000532001 0.928590011376475 0.779960088479326 -0.0112757933776695 ENSG00000184007 PTP4A2
ENST00000528253 0.990486511917975 0.968750346480679 0.00166507735388563 ENSG00000184007 PTP4A2
ENST00000391369 0.883450028242739 0.670674965707095 -0.0671968353221673 ENSG00000212673 AL136115.1
ENST00000484483 0.834762358828663 0.576003477504145 -0.0291830061985658 ENSG00000184007 PTP4A2
ENST00000468531 0.802631621356389 0.519669267823494 -0.0305751662303847 ENSG00000184007 PTP4A2
ENST00000534796 0.97369352485977 0.910154328829779 0.00551952022023397 ENSG00000184007 PTP4A2
ENST00000532289 0.951390194034778 0.841281414493546 -0.0104719735633471 ENSG00000184007 PTP4A2
ENST00000526960 0.593015736627725 0.249794785687257 -0.0601404854393659 ENSG00000184007 PTP4A2
ENST00000524384 0.993928409079424 0.981090613948574 0.00132414596738404 ENSG00000184007 PTP4A2
ENST00000528840 0.961403499879839 0.86992552247165 0.00912397311781742 ENSG00000184007 PTP4A2
ENST00000494444 0.975755739426293 0.917697560697916 0.00579727912791516 ENSG00000184007 PTP4A2
ENST00000529477 0.758349906293446 0.450825497570938 -0.0415695897592308 ENSG00000184007 PTP4A2
ENST00000533408 0.984900727040065 0.948665613809359 -0.00408728558935569 ENSG00000184007 PTP4A2
ENST00000475464 0.997371161670274 0.990719058188879 0.000832274976006128 ENSG00000184007 PTP4A2
ENST00000447478 0.787102740006531 0.49373826676161 0.118792467054425 ENSG00000228634 RP4-534N18.2
ENST00000327300 0.939990203397654 0.810509796009865 -0.010431098956347 ENSG00000121774 KHDRBS1
ENST00000307714 0.941366723319427 0.814470616474148 -0.0101935134325452 ENSG00000121774 KHDRBS1
ENST00000492989 0.636655283929682 0.294845309741712 -0.0510775599251282 ENSG00000121774 KHDRBS1
ENST00000484270 0.820350596200815 0.550076190853085 0.0244838977295483 ENSG00000121774 KHDRBS1
ENST00000366152 0.837299552213621 0.580698395492399 0.0453434685149142 ENSG00000203325 RP11-277A4.4
ENST00000487305 0.510190648142252 0.181001653389609 -0.108387685866867 ENSG00000121775 TMEM39B
ENST00000336294 0.515706406372067 0.184967138244454 -0.106077424677576 ENSG00000121775 TMEM39B
ENST00000438825 0.790144688016575 0.499213515124578 -0.0677206028502006 ENSG00000121775 TMEM39B
ENST00000441402 0.515933176499198 0.185348139828142 -0.10605738062793 ENSG00000121775 TMEM39B
ENST00000472503 0.729106032255322 0.408298899316847 -0.0778070068730565 ENSG00000121775 TMEM39B
ENST00000456834 0.665958972120464 0.327328149405936 -0.0828481001619169 ENSG00000121775 TMEM39B
ENST00000468135 0.515796824771428 0.185097829300594 -0.106063519549304 ENSG00000121775 TMEM39B
ENST00000466321 0.78151139242979 0.485521670869001 -0.0702134119954997 ENSG00000121775 TMEM39B
ENST00000373634 0.509490683502298 0.18046610424221 -0.107517159560037 ENSG00000121775 TMEM39B
ENST00000427288 0.559724348625685 0.219716824776956 -0.101498059358338 ENSG00000121775 TMEM39B
ENST00000476968 0.492387604317519 0.166976490852993 -0.110311731936164 ENSG00000121775 TMEM39B
ENST00000498613 0.688130444037541 0.353889779244555 -0.107313653213568 ENSG00000121775 TMEM39B
ENST00000373625 0.705316461806281 0.376103235082697 0.0370895859648038 ENSG00000025800 KPNA6
ENST00000471599 0.588685575307014 0.245736911772504 0.0499936912275558 ENSG00000025800 KPNA6
ENST00000537234 0.755773556739645 0.446336343128221 0.0335754376242373 ENSG00000025800 KPNA6
ENST00000469790 0.801802637673418 0.518414459027343 0.0446369084754719 ENSG00000025800 KPNA6
ENST00000545542 0.822681339110758 0.554363899413084 0.0300571488313276 ENSG00000025800 KPNA6
ENST00000446515 0.592794223168251 0.249499069555208 0.0717084982219189 ENSG00000025800 KPNA6
ENST00000515055 0.882593414193489 0.669414028615326 0.0209945576239318 ENSG00000250135 RP4-622L5.2
ENST00000373610 0.660783396913383 0.321407206121535 -0.0357193013357646 ENSG00000084652 TXLNA
ENST00000373609 0.65711778527926 0.317526947245939 -0.0359964658937513 ENSG00000084652 TXLNA
ENST00000373602 0.435542898015426 0.130058336234203 -0.153212539666952 ENSG00000160050 CCDC28B
ENST00000469003 0.956550469428432 0.856493480381176 -0.0230471807874686 ENSG00000160050 CCDC28B
ENST00000421922 0.473959421605345 0.154549433091656 -0.144669627469211 ENSG00000160050 CCDC28B
ENST00000461819 0.471564813287518 0.152737456501069 -0.144876757313647 ENSG00000160050 CCDC28B
ENST00000483009 0.646844313450754 0.305898637427354 -0.107030672313786 ENSG00000160050 CCDC28B
ENST00000373604 0.325079201611095 0.0731701845086449 -0.258073637233211 ENSG00000224066 RP4-622L5.7
ENST00000421616 0.987443451213952 0.957948770463193 -0.00900674434458044 ENSG00000224066 RP4-622L5.7
ENST00000537469 0.989566019741799 0.965089050880555 0.00624911551264005 ENSG00000160051 IQCC
ENST00000291358 0.989942516583823 0.966464906218438 0.0060183017888034 ENSG00000160051 IQCC
ENST00000409358 0.813183626897699 0.538325356293667 -0.0699164547119256 ENSG00000222046 DCDC2B
ENST00000487056 0.813576379362363 0.539240431043013 -0.0696879127262495 ENSG00000222046 DCDC2B
ENST00000466796 0.602569918640216 0.258858064614829 -0.0944783336357879 ENSG00000160055 TMEM234
ENST00000491434 0.829848366485427 0.56725265917656 -0.0457877655948839 ENSG00000160055 TMEM234
ENST00000489170 0.842241579672537 0.589759747682895 -0.0431765444123896 ENSG00000160055 TMEM234
ENST00000495091 0.876736736304545 0.658172240162888 -0.0684472173573531 ENSG00000160055 TMEM234
ENST00000461402 0.842241579672537 0.589759747682895 -0.0431765444123896 ENSG00000160055 TMEM234
ENST00000483001 0.888160163982048 0.681895950028255 -0.034719246836878 ENSG00000160055 TMEM234
ENST00000545122 0.744598371429388 0.429279819644204 -0.0668880099643215 ENSG00000160055 TMEM234
ENST00000309777 0.694886473047496 0.362357820431148 -0.0775776871685867 ENSG00000160055 TMEM234
ENST00000373593 0.709547525385193 0.381770811181414 -0.0743988174753317 ENSG00000160055 TMEM234
ENST00000344461 0.701913336819569 0.371396877744648 -0.0759411502885155 ENSG00000160055 TMEM234
ENST00000484490 0.763295093126749 0.4578792602203 -0.0626049845056087 ENSG00000160055 TMEM234
ENST00000485689 0.397731769288927 0.108358338784878 -0.196286803186052 ENSG00000160055 TMEM234
ENST00000487174 0.851681285198713 0.608135430267815 -0.0444657859417612 ENSG00000160055 TMEM234
ENST00000355082 0.0214699934241426 0.000937532976787053 0.162742500726484 ENSG00000084623 EIF3I
ENST00000373586 0.0685315155644371 0.00531276562257383 0.102836170617094 ENSG00000084623 EIF3I
ENST00000489353 0.0323151491623673 0.00171077765969125 0.152829124550881 ENSG00000084623 EIF3I
ENST00000471486 0.0903977180610924 0.00819853060322596 0.106598994263581 ENSG00000084623 EIF3I
ENST00000483517 0.0626640409600768 0.0046282806934169 0.112025288096147 ENSG00000084623 EIF3I
ENST00000474371 0.072490255708357 0.00579860127874237 0.105257449298528 ENSG00000084623 EIF3I
ENST00000423995 0.468819212420421 0.151052264158087 0.16608262496722 ENSG00000220785 MTMR9LP
ENST00000403496 0.42287149435892 0.122705362817496 0.178863211908923 ENSG00000220785 MTMR9LP
ENST00000441044 0.25917865711267 0.0483394398283532 0.216961703234928 ENSG00000220785 MTMR9LP
ENST00000426597 0.304439873586008 0.064765146201436 0.20331346942253 ENSG00000220785 MTMR9LP
ENST00000373548 0.143330105729335 0.0175433449861056 0.122217845565967 ENSG00000116478 HDAC1
ENST00000481281 0.481241066407785 0.159497039152294 0.0950116533171281 ENSG00000116478 HDAC1
ENST00000463172 0.678157501722219 0.34095841867498 0.0667063923381669 ENSG00000116478 HDAC1
ENST00000428704 0.711285901178007 0.383976525839691 0.055401872048947 ENSG00000116478 HDAC1
ENST00000472928 0.484118387911833 0.161343850177612 0.0943762815966574 ENSG00000116478 HDAC1
ENST00000373541 0.139247463470902 0.0167156425506731 0.123367007186776 ENSG00000116478 HDAC1
ENST00000490081 0.648898398029227 0.308392152750371 0.0589819086557299 ENSG00000116478 HDAC1
ENST00000482310 0.55248191054033 0.213749709948876 0.0716972924479348 ENSG00000116478 HDAC1
ENST00000476391 0.0852076984713792 0.00744980569338491 0.178568548612148 ENSG00000116478 HDAC1
ENST00000484305 0.589753193991796 0.246733060339181 0.0944766400088533 ENSG00000116478 HDAC1
ENST00000471488 0.181338048740604 0.026072717270558 0.213634349633895 ENSG00000116478 HDAC1
ENST00000329421 0.624546586122592 0.281237442714743 0.0680063314262234 ENSG00000175130 MARCKSL1
ENST00000574315 0.94330351316808 0.819697113889741 -0.0290582357933019 ENSG00000162526 TSSK3
ENST00000416512 0.661035846841968 0.321644826403583 -0.167952562873799 ENSG00000225828 FAM229A
ENST00000415596 0.742885574920528 0.426823831585662 -0.136467609431567 ENSG00000225828 FAM229A
ENST00000373534 0.852461660533061 0.609804070962915 -0.0889754756283246 ENSG00000162526 TSSK3
ENST00000455895 0.987472504444968 0.958370254220131 -0.00290427419356047 ENSG00000160058 BSDC1
ENST00000413080 0.987472504444968 0.958348846490593 -0.00290576604765119 ENSG00000160058 BSDC1
ENST00000444377 0.987472504444968 0.958289384746745 -0.00291003525207507 ENSG00000160058 BSDC1
ENST00000341071 0.987760919788524 0.959342484462015 -0.00283869268678534 ENSG00000160058 BSDC1
ENST00000526031 0.920126215293316 0.757855483137338 0.0178703002675054 ENSG00000160058 BSDC1
ENST00000419121 0.91435373059421 0.743721227446464 0.0189704500578791 ENSG00000160058 BSDC1
ENST00000446293 0.836510734782499 0.578977583950213 0.0327336506887163 ENSG00000160058 BSDC1
ENST00000463967 0.418903213080541 0.120358316619016 0.15176668278238 ENSG00000160058 BSDC1
ENST00000373520 0.806491126129069 0.526301332713107 0.0387173619904824 ENSG00000160058 BSDC1
ENST00000449308 0.847603484301468 0.599979465735907 0.0338082495412845 ENSG00000160058 BSDC1
ENST00000527513 0.968142223996023 0.890994326646886 0.00924393577026804 ENSG00000160058 BSDC1
ENST00000527163 0.961087638150558 0.868890540016294 0.0113475962280279 ENSG00000160058 BSDC1
ENST00000530485 0.991733452974757 0.973496887428474 0.00238724043945512 ENSG00000160058 BSDC1
ENST00000474414 0.987403698683504 0.957630763416448 0.00400773374531716 ENSG00000160058 BSDC1
ENST00000530876 0.935514254511681 0.797505751783879 0.0197938057845317 ENSG00000160058 BSDC1
ENST00000530753 0.927730451588036 0.777352140421808 0.022066601896731 ENSG00000160058 BSDC1
ENST00000533084 0.964580734104531 0.879348295972468 0.012328308625 ENSG00000160058 BSDC1
ENST00000531222 0.860607796598321 0.625497195295676 0.0414445891383116 ENSG00000160058 BSDC1
ENST00000480336 0.152501312435109 0.0195558590953516 0.253899445576692 ENSG00000254553 RP1-27O5.3
ENST00000373510 0.135969382412121 0.0160224567003039 0.206512979555735 ENSG00000160062 ZBTB8A
ENST00000316459 0.207429071132262 0.0326191052276531 0.230137347606721 ENSG00000160062 ZBTB8A
ENST00000341885 0.00228138308476203 4.45071874063333e-05 0.197035816077029 ENSG00000176261 ZBTB8OS
ENST00000468695 0.0103195169089197 0.000339797033387876 0.193512829200275 ENSG00000176261 ZBTB8OS
ENST00000492007 0.00864583403125587 0.000268735340933078 0.196732913948727 ENSG00000176261 ZBTB8OS
ENST00000373506 0.00649898481722687 0.000179743440206895 0.202796456015915 ENSG00000176261 ZBTB8OS
ENST00000467652 0.242026373012731 0.0429373287847485 0.196426094469496 ENSG00000176261 ZBTB8OS
ENST00000498691 0.0794383095041713 0.00667894146815755 0.195343887286765 ENSG00000176261 ZBTB8OS
ENST00000478041 0.00692263697769693 0.000196433840912252 0.202333125515776 ENSG00000176261 ZBTB8OS
ENST00000473294 0.00691476845949024 0.000196088245018216 0.202120175324434 ENSG00000176261 ZBTB8OS
ENST00000436661 0.00689175255703711 0.000195200098049413 0.202150413863781 ENSG00000176261 ZBTB8OS
ENST00000373501 0.00685523049022083 0.000193638669495283 0.202160969382721 ENSG00000176261 ZBTB8OS
ENST00000476493 0.00706974138614044 0.000202536088909802 0.201598387363117 ENSG00000176261 ZBTB8OS
ENST00000465588 0.00691137321076273 0.000195850432240974 0.202610180567981 ENSG00000176261 ZBTB8OS
ENST00000483138 0.0207293810466761 0.000891208463258286 0.191206795806086 ENSG00000176261 ZBTB8OS
ENST00000479075 0.0311240422196923 0.00161741339196761 0.189264159576596 ENSG00000176261 ZBTB8OS
ENST00000473383 0.406185621049053 0.113169923322648 0.138358654301342 ENSG00000176261 ZBTB8OS
ENST00000466361 0.063673332396754 0.00475231756124567 0.17953610295197 ENSG00000176261 ZBTB8OS
ENST00000414241 0.89989413951856 0.707831244872229 0.0173478675507344 ENSG00000162521 RBBP4
ENST00000373493 0.62170704016756 0.278463779375879 0.0419303239118067 ENSG00000162521 RBBP4
ENST00000527118 0.803633036610124 0.521065845048683 0.0381847910912459 ENSG00000162521 RBBP4
ENST00000401893 0.653277237636709 0.313522854162663 0.0631534139959842 ENSG00000162521 RBBP4
ENST00000524393 0.796511804712499 0.509169846983513 0.0391660644335926 ENSG00000162521 RBBP4
ENST00000526193 0.827260054041419 0.562838180753258 0.0340405038433951 ENSG00000162521 RBBP4
ENST00000492348 0.952023472346189 0.842937523442398 0.00889330735148684 ENSG00000162521 RBBP4
ENST00000544435 0.952023472346189 0.842937523442398 0.00889330735148684 ENSG00000162521 RBBP4
ENST00000525506 0.996611570216125 0.988694009205013 0.000998925717101445 ENSG00000162521 RBBP4
ENST00000465780 0.990924088880533 0.970813598723111 0.00268165579224904 ENSG00000162521 RBBP4
ENST00000373485 0.972643402119967 0.905874115427053 0.00507294460010272 ENSG00000162521 RBBP4
ENST00000477563 0.617253442150729 0.273546488138303 0.069912604656965 ENSG00000162521 RBBP4
ENST00000458695 0.974667972564022 0.914060816123569 0.00498373014080624 ENSG00000162521 RBBP4
ENST00000490500 0.805787391472279 0.524804265087121 -0.0464554471489074 ENSG00000162521 RBBP4
ENST00000445722 0.925319138364107 0.769337896190333 0.0191342455342227 ENSG00000162521 RBBP4
ENST00000475321 0.814153188446147 0.540460025621676 0.0410417410600463 ENSG00000162521 RBBP4
ENST00000531983 0.854699541196363 0.614438646953032 -0.0479424062863752 ENSG00000162521 RBBP4
ENST00000463378 0.753045832545292 0.441741863264685 0.0464994175520196 ENSG00000162521 RBBP4
ENST00000460669 0.88289791390936 0.669969256217874 -0.0232701066289653 ENSG00000162521 RBBP4
ENST00000482190 0.929018744950101 0.780796313714372 -0.0152429196072709 ENSG00000162521 RBBP4
ENST00000373484 0.719605340521026 0.394017345707963 0.0468704346266624 ENSG00000162520 SYNC
ENST00000409190 0.506914663353801 0.178272025917284 0.0887205867596703 ENSG00000162520 SYNC
ENST00000417633 0.937533592238366 0.803444787845709 0.0246379157166855 ENSG00000162520 SYNC
ENST00000426909 0.963709813156862 0.876336297850509 0.0161036560314856 ENSG00000162520 SYNC
ENST00000401073 0.333535839871757 0.0769034077428846 0.22203035971081 ENSG00000162522 KIAA1522
ENST00000373481 0.324196247819789 0.0728531205115596 0.244798641189055 ENSG00000162522 KIAA1522
ENST00000294521 0.313014704922785 0.068156061139369 0.298504026957915 ENSG00000162522 KIAA1522
ENST00000373480 0.204693013913487 0.0318539570402717 0.29359938809249 ENSG00000162522 KIAA1522
ENST00000469100 0.656070033588385 0.316465880904009 0.0570054967626378 ENSG00000134684 YARS
ENST00000373477 0.664654941795032 0.325602860361055 0.0443695162078763 ENSG00000134684 YARS
ENST00000490826 0.501520968312123 0.173852034832195 0.0781378431049523 ENSG00000134684 YARS
ENST00000487404 0.873455699021494 0.651242907388879 0.0256443331577401 ENSG00000134684 YARS
ENST00000478828 0.86120776541992 0.626601749938071 0.0280899665457413 ENSG00000134684 YARS
ENST00000481895 0.734061621365083 0.415165147621904 0.0418582781650596 ENSG00000134684 YARS
ENST00000466052 0.402111460949137 0.110635027459892 0.103159963019825 ENSG00000134684 YARS
ENST00000470377 0.564502206794672 0.223529855261962 0.0833428163041146 ENSG00000134684 YARS
ENST00000472692 0.898661542411696 0.705104852653393 -0.0321677451131084 ENSG00000134684 YARS
ENST00000530710 0.695715550280036 0.363715314045781 0.0737070514666568 ENSG00000116497 S100PBP
ENST00000373476 0.399688250990108 0.109372731129362 0.103423870255124 ENSG00000116497 S100PBP
ENST00000373475 0.386205124223516 0.10197530647125 0.101988721969053 ENSG00000116497 S100PBP
ENST00000529027 0.685453014420788 0.350068123172611 0.0952172264058116 ENSG00000116497 S100PBP
ENST00000531123 0.727905587894959 0.406738036767032 0.0592552232777589 ENSG00000116497 S100PBP
ENST00000398243 0.813236339202812 0.53861315359579 0.0483288086053817 ENSG00000116497 S100PBP
ENST00000356689 0.921072444055938 0.760236365496805 0.0232020446919816 ENSG00000116497 S100PBP
ENST00000526230 0.840458712512609 0.586420595679366 0.0500429466219505 ENSG00000116497 S100PBP
ENST00000531256 0.78666105982199 0.493142246444207 0.0622328295076726 ENSG00000116497 S100PBP
ENST00000477248 0.954729799155904 0.851342531219124 -0.0269910467702643 ENSG00000116497 S100PBP
ENST00000482212 0.800937630444906 0.516533958193302 0.0599560031474687 ENSG00000116497 S100PBP
ENST00000530552 0.225147176440811 0.0377793404328827 0.293569343867397 ENSG00000116497 S100PBP
ENST00000525203 0.511043942281588 0.181729121436493 0.174843171499033 ENSG00000116497 S100PBP
ENST00000524535 0.41602082313275 0.118742274830698 0.205502087814582 ENSG00000116497 S100PBP
ENST00000527692 0.978003525091702 0.925418185113528 0.0150236615376386 ENSG00000116497 S100PBP
ENST00000475486 0.965017230941468 0.88043036932352 0.024096200477381 ENSG00000116497 S100PBP
ENST00000470896 0.993741310502178 0.980007794751598 0.00256389740697319 ENSG00000121905 HPCA
ENST00000482771 0.568658666210347 0.227599468556775 0.169064207487452 ENSG00000121900 TMEM54
ENST00000329151 0.979559835709496 0.929879580971108 0.00916223641913064 ENSG00000121900 TMEM54
ENST00000373463 0.983741141700496 0.945222272804703 0.00714835286831075 ENSG00000121900 TMEM54
ENST00000474144 0.983743562910739 0.9455953572018 0.0070909231838417 ENSG00000121900 TMEM54
ENST00000475208 0.974017987060373 0.911675753321174 0.0116579072341885 ENSG00000121900 TMEM54
ENST00000463914 0.933902444756425 0.794010519292462 0.0312161000133404 ENSG00000121900 TMEM54
ENST00000373456 0.850929520520292 0.606156909266293 0.0597607304325368 ENSG00000116514 RNF19B
ENST00000356990 0.855331736594907 0.615421130885986 0.0582166630181132 ENSG00000116514 RNF19B
ENST00000235150 0.842191497318197 0.589605082582198 0.0624937668451613 ENSG00000116514 RNF19B
ENST00000427524 0.425678862584273 0.124324043120598 -0.0572123861995648 ENSG00000236065 RP1-117O3.2
ENST00000373449 0.461342516745494 0.146250405009543 -0.0574131446492731 ENSG00000004455 AK2
ENST00000548033 0.595835199138586 0.252412720782242 -0.048418074299573 ENSG00000004455 AK2
ENST00000482191 0.986324320186789 0.954049210465366 -0.00399638402663903 ENSG00000004455 AK2
ENST00000491241 0.268143929862305 0.051343006412328 -0.119197210505158 ENSG00000004455 AK2
ENST00000467905 0.411538881752746 0.116197427637068 -0.0715445882710233 ENSG00000004455 AK2
ENST00000354858 0.460589641533955 0.145793639923678 -0.0673880379534865 ENSG00000004455 AK2
ENST00000480134 0.460589641533955 0.145793639923678 -0.0673880379534865 ENSG00000004455 AK2
ENST00000550338 0.522043514306438 0.189861975619507 -0.0615204305331345 ENSG00000004455 AK2
ENST00000469238 0.688603709510698 0.354497836223953 -0.0471947427647495 ENSG00000004455 AK2
ENST00000466029 0.681699787676493 0.345610001260203 -0.0478000706681286 ENSG00000004455 AK2
ENST00000487289 0.592572352463528 0.249308082792599 -0.0551015909091155 ENSG00000004455 AK2
ENST00000548559 0.578377454014916 0.236523402655325 -0.0589033296436058 ENSG00000004455 AK2
ENST00000551979 0.722529713119981 0.398660349386291 -0.0507201935706257 ENSG00000004455 AK2
ENST00000478635 0.150136376973354 0.0189908879844811 -0.285111062858068 ENSG00000142920 ADC
ENST00000358680 0.0597163806876206 0.00431467746518542 -0.324654766663103 ENSG00000142920 ADC
ENST00000294517 0.0314501209231367 0.0016423197481607 -0.331105282933381 ENSG00000142920 ADC
ENST00000481886 0.0317671264326683 0.00166671003510992 -0.330964779809929 ENSG00000142920 ADC
ENST00000475935 0.0317671264326683 0.00166671003510992 -0.330964779809929 ENSG00000142920 ADC
ENST00000462920 0.198031726418601 0.0301542735070684 -0.273786973753464 ENSG00000142920 ADC
ENST00000471119 0.0317671264326683 0.00166671003510992 -0.330964779809929 ENSG00000142920 ADC
ENST00000495135 0.866154160733835 0.636888721596694 -0.0757762234809234 ENSG00000142920 ADC
ENST00000477570 0.04775446026892 0.00308451188173029 -0.339652681657157 ENSG00000142920 ADC
ENST00000483027 0.0828677452455959 0.00712053027053297 -0.318229001398908 ENSG00000142920 ADC
ENST00000492420 0.176667682801497 0.0249636000562474 -0.26947092250126 ENSG00000142920 ADC
ENST00000398167 0.0317671264326683 0.00166671003510992 -0.330964779809929 ENSG00000142920 ADC
ENST00000373443 0.0317671264326683 0.00166671003510992 -0.330964779809929 ENSG00000142920 ADC
ENST00000497710 0.197821284247875 0.0300908281075268 -0.273834245776193 ENSG00000142920 ADC
ENST00000473089 0.04775446026892 0.00308451188173029 -0.339652681657157 ENSG00000142920 ADC
ENST00000484656 0.0424899864995511 0.00257752623634262 -0.332659279853114 ENSG00000142920 ADC
ENST00000373440 0.0576973577161482 0.00409142399111221 -0.348206727949745 ENSG00000142920 ADC
ENST00000373441 0.0329461781820584 0.0017621948987918 -0.343775349212952 ENSG00000142920 ADC
ENST00000478204 0.0207120061777887 0.00088986881122594 -0.361720195128798 ENSG00000142920 ADC
ENST00000291416 0.457583100001927 0.143843483901169 -0.13586578159387 ENSG00000116525 TRIM62
ENST00000543586 0.528652203328274 0.194974789558074 -0.136917884590074 ENSG00000116525 TRIM62
ENST00000485148 0.879957297385779 0.664220254405945 -0.0498858735620697 ENSG00000116525 TRIM62
ENST00000483388 0.989942516583823 0.966467338602552 0.00381958477603792 ENSG00000160094 ZNF362
ENST00000539719 0.417082440314664 0.119303437481334 0.119914712191552 ENSG00000160094 ZNF362
ENST00000490959 0.935886354108891 0.798790532673238 0.0248422011883789 ENSG00000160094 ZNF362
ENST00000373428 0.226130737075666 0.038035161003579 0.187917019755479 ENSG00000160094 ZNF362
ENST00000477934 0.592393695097389 0.249131718742815 0.196186681221366 ENSG00000160094 ZNF362
ENST00000543783 0.306493514546686 0.0656051887639542 0.214976917871765 ENSG00000256142 AL513327.1
ENST00000588828 0.746807212168676 0.432845186324302 0.0476284025170851 ENSG00000225313 RP11-415J8.3
ENST00000457957 0.744327792315806 0.428895965058996 0.0479029866343913 ENSG00000225313 RP11-415J8.3
ENST00000587696 0.747498580948727 0.434165308601439 0.0479350880022549 ENSG00000225313 RP11-415J8.3
ENST00000431992 0.954589854866469 0.850777443744027 0.00926808568853355 ENSG00000134686 PHC2
ENST00000485928 0.815026947237179 0.542218580640862 0.0285980381588282 ENSG00000134686 PHC2
ENST00000373418 0.818981952135711 0.548128002555375 0.0281576090024053 ENSG00000134686 PHC2
ENST00000373422 0.825511549797747 0.559620325955567 0.0279760469030373 ENSG00000134686 PHC2
ENST00000257118 0.954589854866469 0.850773002810606 0.00926813493624521 ENSG00000134686 PHC2
ENST00000419414 0.867016053698738 0.638749940013512 -0.0270586036502551 ENSG00000134686 PHC2
ENST00000467894 0.861126564345583 0.626400464432386 0.0244197615245708 ENSG00000134686 PHC2
ENST00000373416 0.993928409079424 0.981108620428277 0.00129590708415583 ENSG00000134686 PHC2
ENST00000486897 0.841817761408831 0.589040079246107 0.0292777258439474 ENSG00000134686 PHC2
ENST00000493483 0.873923341049975 0.652687242189801 0.024110044318686 ENSG00000134686 PHC2
ENST00000473158 0.887807737615314 0.680988849096738 0.027279681179351 ENSG00000134686 PHC2
ENST00000583214 0.806287483071791 0.525726997052946 0.0720313028308998 ENSG00000266239 MIR3605
ENST00000432703 0.925817046577977 0.771420603574475 -0.0379797927872929 ENSG00000233246 RP11-415J8.5
ENST00000459964 0.814983977975613 0.542025211359646 -0.101047237999696 ENSG00000134686 PHC2
ENST00000468406 0.117129244138988 0.0125011460248129 -0.265112829949272 ENSG00000134686 PHC2
ENST00000484692 0.435482807300406 0.130006190492407 -0.137329668122649 ENSG00000134686 PHC2
ENST00000361328 0.930574499473465 0.785534177387155 0.0234146641223711 ENSG00000121903 ZSCAN20
ENST00000373413 0.995851902948743 0.986561870376867 -0.00172157786598485 ENSG00000121903 ZSCAN20
ENST00000480917 0.983410387678517 0.943303262767989 -0.00821659903615366 ENSG00000121903 ZSCAN20
ENST00000241312 0.611158683248454 0.267536899564239 -0.108293045262234 ENSG00000121904 CSMD2
ENST00000373381 0.611151725196889 0.267458672639283 -0.108291306487125 ENSG00000121904 CSMD2
ENST00000465819 0.838989450150736 0.583908833051837 0.0945088588430715 ENSG00000121904 CSMD2
ENST00000373380 0.72682252155699 0.405222723573306 -0.0947341018505384 ENSG00000121904 CSMD2
ENST00000489419 0.97982536155577 0.931091446711958 -0.0146742878207745 ENSG00000121904 CSMD2
ENST00000373377 0.996135638662104 0.987350870780649 -0.00229747174390323 ENSG00000121904 CSMD2
ENST00000373388 0.779641339880013 0.481995819254115 -0.0810809411744523 ENSG00000121904 CSMD2
ENST00000338325 0.748562499777865 0.435709517261325 0.0894286202989087 ENSG00000121904 CSMD2
ENST00000471438 0.898481590851126 0.70464281940846 0.04768634668874 ENSG00000121904 CSMD2
ENST00000425631 0.710994545919774 0.383619248118656 0.15372029814794 ENSG00000231163 RP5-1007G16.1
ENST00000426886 0.908241457420507 0.728396111390765 -0.0213910061392473 ENSG00000163866 SMIM12
ENST00000521580 0.857751150534997 0.620635172877791 -0.0323045553200667 ENSG00000163866 SMIM12
ENST00000446026 0.899758111803615 0.707466028936588 -0.028292630013822 ENSG00000163866 SMIM12
ENST00000456842 0.937678888398781 0.804149249898807 -0.018734085513404 ENSG00000163866 SMIM12
ENST00000423898 0.944575487272369 0.822496719833392 -0.0173548151435752 ENSG00000163866 SMIM12
ENST00000417239 0.942564743142268 0.817770548804745 -0.0217370882614107 ENSG00000163866 SMIM12
ENST00000417456 0.582616463350533 0.240138009301559 -0.0924417697067053 ENSG00000241014 RP11-244H3.1
ENST00000311990 0.687404992742334 0.352780799192471 -0.129371330723934 ENSG00000241014 RP11-244H3.1
ENST00000487874 0.640675715786323 0.29919367468088 -0.0540613322812205 ENSG00000271741 RP11-244H3.4
ENST00000373337 0.7345771929014 0.415832845583008 -0.0741081385338755 ENSG00000243749 ZMYM6NB
ENST00000373340 0.800696941186078 0.516095072960565 -0.0369186934639969 ENSG00000163867 ZMYM6
ENST00000493328 0.744766706455508 0.429563242537815 -0.0496669197002293 ENSG00000163867 ZMYM6
ENST00000357182 0.777165017336482 0.478752237585517 -0.0440795427161347 ENSG00000163867 ZMYM6
ENST00000466345 0.509149594213877 0.180227866610391 -0.162227883665081 ENSG00000163867 ZMYM6
ENST00000472971 0.374814548527908 0.0960771828524242 0.245799317612888 ENSG00000163867 ZMYM6
ENST00000415531 0.218534918374089 0.0357701015656858 -0.162159348368052 ENSG00000163867 ZMYM6
ENST00000317538 0.14453155622039 0.0178054976328565 -0.196699400917022 ENSG00000163867 ZMYM6
ENST00000460607 0.145392660650597 0.0179935448231177 -0.196756357717554 ENSG00000163867 ZMYM6
ENST00000373333 0.234208626432808 0.0405600636353023 -0.18045636087023 ENSG00000163867 ZMYM6
ENST00000471566 0.167215058560794 0.022769740506651 -0.256113337462393 ENSG00000163867 ZMYM6
ENST00000417119 0.859513852762857 0.623408186264403 0.0383500401928683 ENSG00000197056 ZMYM1
ENST00000359858 0.840876418005174 0.587239376256106 -0.0393411733981 ENSG00000197056 ZMYM1
ENST00000466390 0.766088133285725 0.461929800681531 0.0823479142466744 ENSG00000197056 ZMYM1
ENST00000488455 0.870057137259134 0.64452970660013 -0.0348634875691807 ENSG00000197056 ZMYM1
ENST00000475654 0.985400336391406 0.950424101317716 0.00502646214363678 ENSG00000197056 ZMYM1
ENST00000373329 0.840876418005174 0.587239376256106 -0.0393411733981 ENSG00000197056 ZMYM1
ENST00000373330 0.84523653695424 0.595863782540946 -0.0384626646002767 ENSG00000197056 ZMYM1
ENST00000476269 0.562696276493991 0.222194737239524 0.190723930809768 ENSG00000197056 ZMYM1
ENST00000463393 0.960815065884551 0.868249780174832 -0.024363593278163 ENSG00000197056 ZMYM1
ENST00000471991 0.123366854691285 0.0135947213683277 -0.384077347698835 ENSG00000116560 SFPQ
ENST00000468598 0.870559285978688 0.645383322050384 -0.0321382301256175 ENSG00000116560 SFPQ
ENST00000460428 0.850986772614134 0.606647106899396 -0.0231537943580115 ENSG00000116560 SFPQ
ENST00000470472 0.671438807801292 0.333175879567869 -0.0429778042797089 ENSG00000116560 SFPQ
ENST00000466745 0.828827542613462 0.56548522864385 0.0424390968701999 ENSG00000116560 SFPQ
ENST00000466213 0.793826245614701 0.504631428602421 0.0491593477614503 ENSG00000116560 SFPQ
ENST00000490668 0.813067899384034 0.537904598864769 -0.0398430580833885 ENSG00000116560 SFPQ
ENST00000485365 0.811225018066968 0.534881147813326 -0.0388936890705938 ENSG00000116560 SFPQ
ENST00000485454 0.475628534332139 0.155778979132341 -0.19491034002834 ENSG00000116560 SFPQ
ENST00000357214 0.698639572287933 0.367631461353196 -0.039639132034716 ENSG00000116560 SFPQ
ENST00000373297 0.851681285198713 0.60813025556825 -0.0182344071178391 ENSG00000146463 ZMYM4
ENST00000314607 0.851681285198713 0.60813025556825 -0.0182344071178391 ENSG00000146463 ZMYM4
ENST00000441447 0.94795475752223 0.831424180923798 -0.0177352129020596 ENSG00000146463 ZMYM4
ENST00000432683 0.744648771612852 0.429361651315188 -0.06363364183408 ENSG00000227409 ZMYM4-AS1
ENST00000457946 0.950989216794015 0.839940969236543 -0.00811922977858499 ENSG00000146463 ZMYM4
ENST00000482131 0.767091901179159 0.463613961489695 0.0696760153739701 ENSG00000146463 ZMYM4
ENST00000470175 0.954233329727263 0.849711259119065 0.0192243419009172 ENSG00000146463 ZMYM4
ENST00000492456 0.59373504405293 0.250464403265868 -0.128095983274711 ENSG00000146463 ZMYM4
ENST00000325722 0.56005916475844 0.220000520419184 -0.0486772032698784 ENSG00000142687 KIAA0319L
ENST00000373266 0.624698964285434 0.281452028777824 -0.0522110706199096 ENSG00000142687 KIAA0319L
ENST00000426982 0.944151995075933 0.821466671128975 -0.00903042822678748 ENSG00000142687 KIAA0319L
ENST00000461312 0.930416094895736 0.7849890587829 -0.0191393874297456 ENSG00000142687 KIAA0319L
ENST00000485551 0.960841742155765 0.868324245136789 -0.00848646415253291 ENSG00000142687 KIAA0319L
ENST00000473423 0.17782752605626 0.025203434890895 -0.266259915160378 ENSG00000142687 KIAA0319L
ENST00000473844 0.806285927896464 0.525712776545205 0.055206854498109 ENSG00000142687 KIAA0319L
ENST00000474856 0.738746422824762 0.421427913150789 0.0847525975373418 ENSG00000142687 KIAA0319L
ENST00000492544 0.867072061240975 0.638874543829428 -0.0444723440541724 ENSG00000142687 KIAA0319L
ENST00000440579 0.844853155288209 0.594923280109302 -0.0261312798556611 ENSG00000142687 KIAA0319L
ENST00000467109 0.561725111655889 0.221379429013903 -0.150834406240385 ENSG00000142687 KIAA0319L
ENST00000431916 0.99891302389598 0.996718946810742 0.000292221929547543 ENSG00000142687 KIAA0319L
ENST00000482929 0.968764946956913 0.8935409322889 -0.00820524447334329 ENSG00000142687 KIAA0319L
ENST00000478463 0.983595564013294 0.943868665232081 -0.00462440504125618 ENSG00000142687 KIAA0319L
ENST00000470388 0.983592635546246 0.943854064834021 -0.00462785025966213 ENSG00000142687 KIAA0319L
ENST00000492888 0.979472412274236 0.929643348105922 -0.00656498200930537 ENSG00000142687 KIAA0319L
ENST00000469892 0.974170471713365 0.91221493004577 -0.00839656284802447 ENSG00000142687 KIAA0319L
ENST00000494948 0.944972707175948 0.823444884803444 -0.0181950517736919 ENSG00000142687 KIAA0319L
ENST00000476329 0.917245438219623 0.751248774482458 -0.0315068290443738 ENSG00000142687 KIAA0319L
ENST00000373253 0.235566464957084 0.0409472820901259 -0.116397458162228 ENSG00000020129 NCDN
ENST00000356090 0.241924593614739 0.042908940306727 -0.115684747151191 ENSG00000020129 NCDN
ENST00000373243 0.242706122122629 0.043128406274945 -0.115674456129024 ENSG00000020129 NCDN
ENST00000459931 0.8448515728441 0.594914060775294 -0.0451308993666623 ENSG00000020129 NCDN
ENST00000437806 0.950886137553127 0.839388988058026 -0.0188562384771415 ENSG00000020129 NCDN
ENST00000423723 0.32638054846565 0.0736924485854451 -0.133975601242204 ENSG00000020129 NCDN
ENST00000373235 0.772552281321827 0.471481226233258 -0.114913160831863 ENSG00000116819 TFAP2E
ENST00000373237 0.816504700189754 0.544441079823302 -0.0325953370571701 ENSG00000126067 PSMB2
ENST00000270815 0.301705778883882 0.0637222190430216 0.113930144200327 ENSG00000142686 C1orf216
ENST00000503824 0.944394018400466 0.821932692608543 0.0346447105871374 ENSG00000142686 C1orf216
ENST00000453178 0.705957032645597 0.376933906272578 0.121453343977187 ENSG00000142686 C1orf216
ENST00000251195 0.114865575967763 0.0120982909866196 0.28772862392858 ENSG00000092853 CLSPN
ENST00000466308 0.112196974203559 0.0116226769433335 0.429880020734538 ENSG00000092853 CLSPN
ENST00000318121 0.086615465191333 0.00763725344582644 0.316387945070816 ENSG00000092853 CLSPN
ENST00000373220 0.086615465191333 0.00763725344582644 0.316387945070816 ENSG00000092853 CLSPN
ENST00000520551 0.086615465191333 0.00763725344582644 0.316387945070816 ENSG00000092853 CLSPN
ENST00000373226 0.925873184571456 0.771762667306239 0.049096299009132 ENSG00000232335 RP11-435D7.3
ENST00000373210 0.0824705953924923 0.00705552409524837 0.164712290236649 ENSG00000134698 AGO4
ENST00000488778 0.440878691059019 0.133225764102379 0.229630960144135 ENSG00000134698 AGO4
ENST00000496257 0.866539972618661 0.637745960951387 -0.0653415499146006 ENSG00000134698 AGO4
ENST00000373206 0.980711890295423 0.934120222272163 0.00580364018283571 ENSG00000092847 AGO1
ENST00000373204 0.965045552335298 0.880489180130681 0.00937552188434369 ENSG00000092847 AGO1
ENST00000324350 0.887047821487212 0.678763007370762 -0.0376001313920701 ENSG00000126070 AGO3
ENST00000373191 0.872271185501682 0.648740285587768 -0.028721635644463 ENSG00000126070 AGO3
ENST00000397828 0.89989413951856 0.708023703075645 -0.0334332395445487 ENSG00000126070 AGO3
ENST00000246314 0.94533008468423 0.824194309799914 0.0149676757017341 ENSG00000126070 AGO3
ENST00000491443 0.422420985246045 0.122461713050851 -0.15163718573145 ENSG00000126070 AGO3
ENST00000466576 0.802074521126176 0.51885248348215 0.0655883208698188 ENSG00000271554 RP4-665N4.8
ENST00000479395 0.655783091164021 0.316022264538091 -0.166613668319854 ENSG00000271554 RP4-665N4.8
ENST00000471099 0.97270603751942 0.906580244242771 0.0157061326700144 ENSG00000126070 AGO3
ENST00000373178 0.449625353106944 0.138822187817696 -0.101663889924199 ENSG00000116863 ADPRHL2
ENST00000303143 0.869758293884729 0.644018533989153 -0.0469087057106149 ENSG00000171812 COL8A2
ENST00000397799 0.835490057476159 0.577025151205208 -0.0551796641983524 ENSG00000171812 COL8A2
ENST00000481785 0.525407488213163 0.19269032946069 -0.162152411681752 ENSG00000171812 COL8A2
ENST00000373166 0.930792339476847 0.786346395735622 0.0131750904212486 ENSG00000054116 TRAPPC3
ENST00000462715 0.896516775006536 0.700970332896385 0.0200154227040354 ENSG00000054116 TRAPPC3
ENST00000373163 0.928064322248256 0.778448137429383 0.0139934687584024 ENSG00000054116 TRAPPC3
ENST00000373162 0.971106668629098 0.901418990879071 0.00616405849970954 ENSG00000054116 TRAPPC3
ENST00000469757 0.818213089419849 0.54705950915498 0.0316272732302416 ENSG00000054116 TRAPPC3
ENST00000373159 0.818981952135711 0.548145543611006 0.0340231492142942 ENSG00000054116 TRAPPC3
ENST00000497251 0.784125920294262 0.48918512256317 0.0400212037690508 ENSG00000054116 TRAPPC3
ENST00000429533 0.451263969983318 0.139825340808156 -0.0714455709877871 ENSG00000116871 MAP7D1
ENST00000316156 0.602202515084372 0.258286072805015 -0.0484139173754528 ENSG00000116871 MAP7D1
ENST00000527764 0.499108742541254 0.171695772676708 -0.0854295384773143 ENSG00000116871 MAP7D1
ENST00000373150 0.609480554653996 0.265893807403978 -0.0477536611856058 ENSG00000116871 MAP7D1
ENST00000373151 0.609373871918395 0.265787464408635 -0.0477530842679116 ENSG00000116871 MAP7D1
ENST00000530729 0.902950087909998 0.71528298493971 -0.0200964556171287 ENSG00000116871 MAP7D1
ENST00000462118 0.7472868657594 0.433825318114058 -0.0493083670344638 ENSG00000116871 MAP7D1
ENST00000474796 0.131989435105264 0.0152576532316188 -0.13605132429249 ENSG00000116871 MAP7D1
ENST00000530975 0.839671047897 0.585291780531543 -0.0332100775723087 ENSG00000116871 MAP7D1
ENST00000487131 0.931547318186194 0.788006364656975 -0.0148933539553048 ENSG00000116871 MAP7D1
ENST00000373148 0.938046585548573 0.805140677310706 -0.012670494275001 ENSG00000116871 MAP7D1
ENST00000532131 0.706635939909595 0.378133194710624 0.0486161146910824 ENSG00000116871 MAP7D1
ENST00000487114 0.832546828356718 0.572034161177388 0.0338552972366385 ENSG00000116871 MAP7D1
ENST00000354618 0.805201207196363 0.523934554088376 0.0238478521563133 ENSG00000054118 THRAP3
ENST00000469141 0.792687078298251 0.50298644179048 0.0266136663750772 ENSG00000054118 THRAP3
ENST00000478853 0.910003065791818 0.733790747886032 -0.0279477439398878 ENSG00000054118 THRAP3
ENST00000466743 0.927355898912404 0.776079854005899 -0.0239254604172188 ENSG00000054118 THRAP3
ENST00000373139 0.31527461577712 0.0690493822177334 -0.235974196646641 ENSG00000214193 SH3D21
ENST00000453908 0.343720143785312 0.0813197762138581 -0.19383603141264 ENSG00000214193 SH3D21
ENST00000426732 0.343720143785312 0.0813197762138581 -0.19383603141264 ENSG00000214193 SH3D21
ENST00000312808 0.369836870891254 0.0936477816576658 -0.187048065688639 ENSG00000214193 SH3D21
ENST00000505871 0.358857779444898 0.0881918089275131 -0.190209422702042 ENSG00000214193 SH3D21
ENST00000480549 0.0815696080336617 0.00694499981105735 -0.21690408532983 ENSG00000214193 SH3D21
ENST00000496636 0.33579962408745 0.0779502573890637 -0.282325741923311 ENSG00000214193 SH3D21
ENST00000508854 0.987095161454333 0.956492736075905 0.00887109386054208 ENSG00000214193 SH3D21
ENST00000474766 0.0651999388036197 0.00493141540129022 -0.229140258558488 ENSG00000214193 SH3D21
ENST00000270824 0.0526803348314403 0.0035763681506751 -0.249162843137399 ENSG00000142694 EVA1B
ENST00000490466 0.0367704983377156 0.00207321853108914 -0.268096410470308 ENSG00000142694 EVA1B
ENST00000373137 0.744598371429388 0.429257222054036 -0.0844512495676609 ENSG00000116883 RP11-268J15.5
ENST00000359297 0.491345176788055 0.166213960075411 -0.0756510218066166 ENSG00000196182 STK40
ENST00000373129 0.767187954415466 0.463713759609276 -0.0338634723369134 ENSG00000196182 STK40
ENST00000373130 0.767187954415466 0.463713759609276 -0.0338634723369134 ENSG00000196182 STK40
ENST00000373132 0.767187954415466 0.463713759609276 -0.0338634723369134 ENSG00000196182 STK40
ENST00000460417 0.870559285978688 0.645440651323005 -0.03676345883712 ENSG00000196182 STK40
ENST00000473733 0.446137355252045 0.136480114271638 -0.129433562905686 ENSG00000196182 STK40
ENST00000482458 0.953365856795213 0.847090710035694 -0.0115674463276324 ENSG00000196182 STK40
ENST00000460017 0.937072059902861 0.802149886782643 -0.0203459863023369 ENSG00000196182 STK40
ENST00000476041 0.405612464503131 0.112862084683589 -0.131703482047752 ENSG00000181817 LSM10
ENST00000315732 0.51690545342117 0.18606111505771 -0.113339880768722 ENSG00000181817 LSM10
ENST00000489912 0.676399392846329 0.338817459674454 -0.0868482307095574 ENSG00000181817 LSM10
ENST00000468441 0.584015921438668 0.241492811901436 -0.193325318169161 ENSG00000116885 OSCP1
ENST00000495222 0.412887419542166 0.117145845516671 -0.250675784211713 ENSG00000116885 OSCP1
ENST00000235532 0.810853075176774 0.534232843740209 -0.080411423070432 ENSG00000116885 OSCP1
ENST00000356637 0.810853075176774 0.534232843740209 -0.080411423070432 ENSG00000116885 OSCP1
ENST00000433045 0.724763312056396 0.402297203896062 -0.111285971080711 ENSG00000116885 OSCP1
ENST00000445843 0.815044648424831 0.542284030656009 -0.0794275917985168 ENSG00000116885 OSCP1
ENST00000315643 0.919290613445916 0.755938707921727 -0.0405009612603086 ENSG00000116885 OSCP1
ENST00000528112 0.692867895259019 0.359996636999989 -0.140783578600737 ENSG00000116885 OSCP1
ENST00000354267 0.80856714980905 0.530385358370253 0.100322082512885 ENSG00000116885 OSCP1
ENST00000373116 0.423127284095434 0.122851633897235 0.104445440034888 ENSG00000116898 MRPS15
ENST00000488606 0.410691446323305 0.115768858522842 0.140357951647911 ENSG00000116898 MRPS15
ENST00000477040 0.360209644806403 0.0887151246911859 0.173259103748302 ENSG00000116898 MRPS15
ENST00000462067 0.427384780851373 0.125377153946961 0.103794224573341 ENSG00000116898 MRPS15
ENST00000424989 0.46745274510002 0.150259146201948 -0.201385603373376 ENSG00000233621 LINC01137
ENST00000373087 0.0257399196970253 0.00121845513526299 -0.44417682125146 ENSG00000163874 ZC3H12A
ENST00000472312 0.0901831282902377 0.00816062470284877 -0.436895596335543 ENSG00000163874 ZC3H12A
ENST00000471012 0.0167628412185732 0.000666164069530876 -0.561992402673205 ENSG00000163874 ZC3H12A
ENST00000373075 0.979686711617423 0.93057723711297 -0.00505681906920225 ENSG00000163875 MEAF6
ENST00000296214 0.952051081026403 0.843035027095461 -0.0116730216041995 ENSG00000163875 MEAF6
ENST00000373074 0.910635107566283 0.735415145421114 -0.0196253330907154 ENSG00000163875 MEAF6
ENST00000475828 0.928018799813567 0.777982157978238 -0.0165414904376613 ENSG00000163875 MEAF6
ENST00000487788 0.929050208642317 0.780934412115534 -0.0163527801852197 ENSG00000163875 MEAF6
ENST00000373073 0.903147011918362 0.715694456491672 0.0220002337570951 ENSG00000163875 MEAF6
ENST00000487792 0.83567525664746 0.577254468643696 0.0338724577340866 ENSG00000163875 MEAF6
ENST00000448519 0.894673745442936 0.696722080671748 0.0246696342829927 ENSG00000163875 MEAF6
ENST00000485039 0.938788210089293 0.807213793306674 -0.0179367700380569 ENSG00000163875 MEAF6
ENST00000296215 0.920278672309969 0.758275745343711 -0.0235461663434313 ENSG00000163877 SNIP1
ENST00000468040 0.996617044755016 0.98878039113385 -0.00166548530886351 ENSG00000163877 SNIP1
ENST00000493916 0.70842130217521 0.380273829363787 -0.136433322735134 ENSG00000163877 SNIP1
ENST00000296218 0.843666303894758 0.592812259016463 0.0681903988446944 ENSG00000163879 DNALI1
ENST00000490312 0.719639697480784 0.39407942247217 0.147067792088568 ENSG00000163879 DNALI1
ENST00000466723 0.643024652572871 0.301604083687297 0.152976020885098 ENSG00000163879 DNALI1
ENST00000541606 0.805837338772426 0.52503302576005 0.0877201829680464 ENSG00000163879 DNALI1
ENST00000497858 0.952787440141599 0.845594496591861 0.0275999475686257 ENSG00000163879 DNALI1
ENST00000467277 0.88432637591552 0.672794316644783 -0.0717386485474657 ENSG00000163879 DNALI1
ENST00000490029 0.867420082562628 0.639536467378694 -0.0548735159896031 ENSG00000134697 GNL2
ENST00000373062 0.382765116440589 0.100403303232035 -0.0852581079287298 ENSG00000134697 GNL2
ENST00000462812 0.731341343922803 0.411331483863206 -0.0574804250570434 ENSG00000134697 GNL2
ENST00000479255 0.927579605417859 0.776825108050866 -0.0304742203689466 ENSG00000134697 GNL2
ENST00000538069 0.559542234747268 0.219444054947506 -0.100265901013541 ENSG00000134697 GNL2
ENST00000469191 0.655879395192616 0.316187378138647 -0.103672201452717 ENSG00000134697 GNL2
ENST00000489146 0.799246449677153 0.513917724696177 -0.0687547413526609 ENSG00000134697 GNL2
ENST00000463351 0.421336740008475 0.12182147041885 -0.131058264239245 ENSG00000134697 GNL2
ENST00000488496 0.842692426085391 0.590924463492494 -0.0531402397713895 ENSG00000134697 GNL2
ENST00000358011 0.831476483472486 0.570209699957105 0.0478424388915478 ENSG00000116922 C1orf109
ENST00000494120 0.771952277605536 0.470594718270157 0.0592619516221395 ENSG00000116922 C1orf109
ENST00000609516 0.685744471464557 0.350649357680122 -0.105425299009855 ENSG00000116922 C1orf109
ENST00000464178 0.939189335865691 0.808699170594559 -0.0251709178366372 ENSG00000116922 C1orf109
ENST00000464085 0.653995642384783 0.314441956907665 0.096909517488956 ENSG00000116922 C1orf109
ENST00000491981 0.562553530628277 0.222098087247131 0.114119692163642 ENSG00000116922 C1orf109
ENST00000461359 0.487494945738457 0.163635074760879 0.143610690763397 ENSG00000116922 C1orf109
ENST00000477060 0.339545946754943 0.0794776652007877 0.174653809379183 ENSG00000116922 C1orf109
ENST00000486637 0.285217775677844 0.0574577086428524 0.200562727535056 ENSG00000116922 C1orf109
ENST00000491797 0.234037940044867 0.0405046059465223 0.247121371191426 ENSG00000116922 C1orf109
ENST00000488137 0.291110104885909 0.0596020432553084 0.221467426362803 ENSG00000116922 C1orf109
ENST00000472584 0.383992842068707 0.100941821118997 0.208121912883191 ENSG00000116922 C1orf109
ENST00000373055 0.521200468479694 0.189222433656093 0.161094259152735 ENSG00000134690 CDCA8
ENST00000327331 0.521200468479694 0.189222433656093 0.161094259152735 ENSG00000134690 CDCA8
ENST00000373044 2.31994628576061e-05 1.20282502281161e-07 -0.425950831038721 ENSG00000196449 YRDC
ENST00000373043 0.219337205442291 0.0359782335538224 -0.170520421147307 ENSG00000197982 C1orf122
ENST00000419397 0.274691190509466 0.0536166208371566 -0.168953645536076 ENSG00000197982 C1orf122
ENST00000468084 0.263460463977414 0.0497103728312451 -0.15943689083009 ENSG00000197982 C1orf122
ENST00000373042 0.863210383572542 0.630455095179477 -0.0382055421146182 ENSG00000197982 C1orf122
ENST00000446260 0.830357007579757 0.568082958308724 -0.0455244196913289 ENSG00000197982 C1orf122
ENST00000373036 0.683657277339786 0.348337670158261 -0.0489284430356809 ENSG00000188786 MTF1
ENST00000468190 0.822709842059342 0.554413340843882 0.0810759526439519 ENSG00000188786 MTF1
ENST00000419993 0.535271073204501 0.199752237354727 0.187665385085734 ENSG00000230955 RP11-109P14.10
ENST00000373027 0.360689500301602 0.0889562129550156 0.115382529273715 ENSG00000204084 INPP5B
ENST00000373023 0.208094717247776 0.0328187987124744 0.134053274421384 ENSG00000204084 INPP5B
ENST00000373026 0.272444101851478 0.0528804474585623 0.127499435858095 ENSG00000204084 INPP5B
ENST00000373024 0.269412643529305 0.0517309094728915 0.128801822521156 ENSG00000204084 INPP5B
ENST00000470364 0.942799080256445 0.818630649605374 -0.0320396782441499 ENSG00000204084 INPP5B
ENST00000474758 0.978575532822378 0.927276216567636 0.0128717163082946 ENSG00000204084 INPP5B
ENST00000458109 0.771557303575751 0.470084838471564 -0.0784566696646341 ENSG00000204084 INPP5B
ENST00000467066 0.853618519383114 0.612282683905562 -0.0727973605078622 ENSG00000204084 INPP5B
ENST00000373021 0.0618271962217638 0.00453531463721979 0.316276268844582 ENSG00000204084 INPP5B
ENST00000491406 0.598959282085173 0.25495811404073 0.160250831316199 ENSG00000204084 INPP5B
ENST00000373019 0.921468234990309 0.761179539601548 0.0137186735469222 ENSG00000183431 SF3A3
ENST00000448721 0.789371270437449 0.497835406831684 0.0297678073983035 ENSG00000183431 SF3A3
ENST00000487062 0.537703688499554 0.201587788132585 -0.119276153662 ENSG00000183431 SF3A3
ENST00000460925 0.893891038362316 0.695208098530921 0.0298481813244822 ENSG00000183431 SF3A3
ENST00000489537 0.470649152349893 0.152293515080213 0.0755254059271453 ENSG00000183431 SF3A3
ENST00000461869 0.523564313049266 0.191081409079385 0.0657347525428891 ENSG00000183431 SF3A3
ENST00000470585 0.465152604577455 0.148674016342416 0.0736500839474982 ENSG00000183431 SF3A3
ENST00000488934 0.779210068053213 0.481269955335706 0.0651869724375677 ENSG00000183431 SF3A3
ENST00000462258 0.513861440653258 0.183751187822974 0.0734946103697266 ENSG00000183431 SF3A3
ENST00000485803 0.29981542975142 0.0629658033728719 -0.147027606602818 ENSG00000183386 FHL3
ENST00000373016 0.29981542975142 0.0629658033728719 -0.147027606602818 ENSG00000183386 FHL3
ENST00000475084 0.165229698007547 0.0222705499428494 -0.183793595984769 ENSG00000183386 FHL3
ENST00000477194 0.183634938875354 0.0265974602477845 -0.182715287395869 ENSG00000183386 FHL3
ENST00000483132 0.313096648974884 0.0681771163242447 -0.201870193649117 ENSG00000183386 FHL3
ENST00000483182 0.299022397530059 0.0626843783589158 -0.120392419930307 ENSG00000183520 UTP11L
ENST00000486563 0.0245516980367502 0.00113997890692098 -0.266805037514032 ENSG00000183520 UTP11L
ENST00000373014 0.379982033735576 0.0988358991357313 -0.0960945733554789 ENSG00000183520 UTP11L
ENST00000537711 0.317229361207918 0.0697573351116371 -0.107370588128488 ENSG00000183520 UTP11L
ENST00000488453 0.659673905411948 0.320073222475843 -0.0643845952772422 ENSG00000183520 UTP11L
ENST00000432922 0.126522156893811 0.0141527582035562 0.419887376115208 ENSG00000224592 RP5-884C9.2
ENST00000428151 0.228123784804279 0.038620259938548 0.357563380279793 ENSG00000224592 RP5-884C9.2
ENST00000373001 0.88517401293986 0.674480600498141 -0.0307281485054992 ENSG00000116954 RRAGC
ENST00000474456 0.872098448266706 0.648417181683752 -0.0479398554512957 ENSG00000116954 RRAGC
ENST00000493015 0.695715550280036 0.363712735328196 -0.0758342175552431 ENSG00000116954 RRAGC
ENST00000496778 0.678077820619498 0.340756186191139 -0.102886233288563 ENSG00000116954 RRAGC
ENST00000433671 0.992563199232295 0.976323692262534 0.00192922682249301 ENSG00000228436 RP5-864K19.4
ENST00000456813 0.694707710517941 0.362132155946948 -0.059311807553151 ENSG00000228436 RP5-864K19.4
ENST00000397572 0.76914077153524 0.466956974240289 -0.0490397507113223 ENSG00000214114 MYCBP
ENST00000494695 0.834939279303899 0.576284043419832 -0.0452135356180687 ENSG00000214114 MYCBP
ENST00000495043 0.865463343550821 0.635226786574463 -0.0386001801134512 ENSG00000214114 MYCBP
ENST00000489803 0.824873521060857 0.558123903231568 -0.0495936308781828 ENSG00000214114 MYCBP
ENST00000454994 0.82486534464175 0.558111325308149 -0.0495976252334374 ENSG00000131233 GJA9
ENST00000489575 0.824972220200868 0.558299011585238 -0.0495973323478027 ENSG00000214114 MYCBP
ENST00000465771 0.734891589745071 0.416347549558925 -0.0737356796182887 ENSG00000214114 MYCBP
ENST00000462027 0.936233266239265 0.799894671696338 -0.0257104568909551 ENSG00000214114 MYCBP
ENST00000357771 0.831804407666686 0.570891716974875 0.0960104987161632 ENSG00000131233 GJA9
ENST00000372990 0.634277665483892 0.292306343774989 0.137426181402353 ENSG00000158315 RHBDL2
ENST00000289248 0.881100440991606 0.666603377838057 0.0590559996986726 ENSG00000158315 RHBDL2
ENST00000538156 0.889540558970591 0.685631953537375 0.055561598122702 ENSG00000158315 RHBDL2
ENST00000372985 0.887229948166371 0.679233911053411 0.0563522808073524 ENSG00000158315 RHBDL2
ENST00000540558 0.463190296504122 0.147498167209555 0.245286419513026 ENSG00000158315 RHBDL2
ENST00000432648 0.301732038130739 0.0637303424206441 0.0810984841340713 ENSG00000174574 AKIRIN1
ENST00000446189 0.142505915994086 0.0173648464451986 0.107106264785156 ENSG00000174574 AKIRIN1
ENST00000372984 0.142595986173618 0.0173831297430697 0.105523614159208 ENSG00000174574 AKIRIN1
ENST00000531822 0.207489203798486 0.0326444032655712 0.106422795919837 ENSG00000174574 AKIRIN1
ENST00000372967 0.898141327182308 0.703952547212496 0.0188985382185768 ENSG00000168653 NDUFS5
ENST00000372969 0.898141327182308 0.703952547212496 0.0188985382185768 ENSG00000168653 NDUFS5
ENST00000484793 0.758814597850171 0.451749892424165 0.124066986477779 ENSG00000127603 MACF1
ENST00000602421 0.739506317636995 0.422574045938963 0.129522843074041 ENSG00000127603 MACF1
ENST00000545844 0.449075153018188 0.13848737411547 0.0813119521863084 ENSG00000127603 MACF1
ENST00000567887 0.449905285804828 0.139008532166714 0.0812010960127385 ENSG00000127603 MACF1
ENST00000372915 0.449830858821291 0.138956081998525 0.0811960150831516 ENSG00000127603 MACF1
ENST00000539005 0.449953415200619 0.139066899059869 0.0811922321262973 ENSG00000127603 MACF1
ENST00000317713 0.449953415200619 0.139066899059869 0.0811922321262973 ENSG00000127603 MACF1
ENST00000361689 0.449830858821291 0.138966325021127 0.0811960949833896 ENSG00000127603 MACF1
ENST00000524432 0.144058185107473 0.0177188799107206 0.130578260700512 ENSG00000127603 MACF1
ENST00000467673 0.490209066872751 0.16548426940602 0.123667211179893 ENSG00000127603 MACF1
ENST00000564288 0.511021396605011 0.181676710649712 0.0797852997845076 ENSG00000127603 MACF1
ENST00000494012 0.0231623439905634 0.00104827091324026 0.247315526295618 ENSG00000127603 MACF1
ENST00000536367 0.0808061635948701 0.00684134694471367 0.182729469583428 ENSG00000127603 MACF1
ENST00000480624 0.215494084393405 0.0349315623849833 0.150127123501435 ENSG00000127603 MACF1
ENST00000469366 0.185304348490147 0.0269912026888959 0.179679987042984 ENSG00000127603 MACF1
ENST00000289890 0.297304246087416 0.0619469551915988 0.179640787383375 ENSG00000226438 RP11-420K8.1
ENST00000496804 0.373196818967558 0.0952921365550211 0.118554467797282 ENSG00000127603 MACF1
ENST00000530262 0.41228346895401 0.116803365253684 0.107489753994555 ENSG00000127603 MACF1
ENST00000485063 0.652959649988114 0.313130499426892 0.0872130503555139 ENSG00000127603 MACF1
ENST00000472385 0.402377914538939 0.110737701528461 0.142409397246246 ENSG00000127603 MACF1
ENST00000484393 0.233553002489086 0.0403473348885719 0.205028565268024 ENSG00000127603 MACF1
ENST00000476350 0.432944256797663 0.128406187259689 0.104852994197309 ENSG00000127603 MACF1
ENST00000372925 0.599061689130719 0.25506307690248 0.0688862662138535 ENSG00000127603 MACF1
ENST00000528611 0.660395080372702 0.320988956212758 0.0984647342068668 ENSG00000127603 MACF1
ENST00000289893 0.632231534595952 0.290348585855955 0.0639082674572807 ENSG00000127603 MACF1
ENST00000530275 0.408413811056014 0.114384559763866 -0.11029167944602 ENSG00000255103 KIAA0754
ENST00000482035 0.746445497708516 0.432459897925876 0.0509232155141422 ENSG00000127603 MACF1
ENST00000473843 0.889937200446472 0.686188520363045 0.0321409048276968 ENSG00000127603 MACF1
ENST00000469490 0.877917432639247 0.660319060306529 0.0316588427732401 ENSG00000127603 MACF1
ENST00000487656 0.884163823573142 0.67229341732841 0.0384017856189351 ENSG00000127603 MACF1
ENST00000360115 0.341405409113986 0.0803556383271152 0.10509820629498 ENSG00000127603 MACF1
ENST00000497964 0.670854979729225 0.332561356032378 0.0695247147087631 ENSG00000127603 MACF1
ENST00000446276 0.389249914869134 0.103809951671655 0.0984730644760822 ENSG00000127603 MACF1
ENST00000442046 0.366217897216752 0.0918774467397005 0.103292838183782 ENSG00000127603 MACF1
ENST00000422234 0.29670277744359 0.0616518340112766 0.130684285655387 ENSG00000127603 MACF1
ENST00000462496 0.297630909280789 0.0620869792615997 0.129045188181817 ENSG00000127603 MACF1
ENST00000462103 0.17920138324659 0.0255496860059969 0.186862544125747 ENSG00000127603 MACF1
ENST00000496360 0.330284696351149 0.0754487222790617 0.116130934793127 ENSG00000127603 MACF1
ENST00000497807 0.238418915729422 0.0418287650976199 0.129790236056555 ENSG00000127603 MACF1
ENST00000331593 0.740642798131075 0.42397768084811 -0.128814070171535 ENSG00000183682 BMP8A
ENST00000458207 0.926882599015147 0.774733721903269 0.0360283302748378 ENSG00000182109 RP11-69E11.4
ENST00000450157 0.945368293301662 0.824387599475153 0.0258890040563733 ENSG00000182109 RP11-69E11.4
ENST00000431553 0.939923978509583 0.8103760831 0.0278409714221161 ENSG00000182109 RP11-69E11.4
ENST00000417869 0.952737841952697 0.845402693429351 0.0220099007050997 ENSG00000182109 RP11-69E11.4
ENST00000440190 0.998019168511579 0.99390686499134 -0.00083786191557939 ENSG00000182109 RP11-69E11.4
ENST00000427240 0.480238197675745 0.158807788366572 0.135503887886495 ENSG00000243970 PPIEL
ENST00000482028 0.60063769650737 0.256697904289953 0.0871177687142387 ENSG00000090621 PABPC4
ENST00000372856 0.183039238389604 0.0264597023038138 0.0754946064337342 ENSG00000090621 PABPC4
ENST00000372857 0.182164285768884 0.0262521958530225 0.0756193611023165 ENSG00000090621 PABPC4
ENST00000372858 0.0280902458796209 0.00139062525820603 0.112461144870757 ENSG00000090621 PABPC4
ENST00000372862 0.0256865281398039 0.00121465632461473 0.114196445047923 ENSG00000090621 PABPC4
ENST00000468476 0.319995785188067 0.0709716895852517 0.106016051159916 ENSG00000090621 PABPC4
ENST00000437136 0.277243579802609 0.0544754329257247 0.111959960351296 ENSG00000090621 PABPC4
ENST00000492468 0.413114165651932 0.117283920131919 0.0915178179609042 ENSG00000090621 PABPC4
ENST00000530186 0.470964305692367 0.152458477227717 0.104214363062117 ENSG00000090621 PABPC4
ENST00000421687 0.0294549234319947 0.00149580699103857 0.116845096095068 ENSG00000090621 PABPC4
ENST00000484555 0.681942854848068 0.345972947018706 0.0772552672062631 ENSG00000090621 PABPC4
ENST00000525045 0.0672452645527349 0.00516135765339206 0.170137400280117 ENSG00000090621 PABPC4
ENST00000527718 0.0395293512223801 0.00230974135982194 0.137427700900453 ENSG00000090621 PABPC4
ENST00000477556 0.47359997794632 0.154347274469715 0.120781540943433 ENSG00000090621 PABPC4
ENST00000461578 0.565700730928736 0.224695412254094 0.108270043756703 ENSG00000090621 PABPC4
ENST00000483770 0.0634323846816684 0.00472064345772429 0.192571557582336 ENSG00000090621 PABPC4
ENST00000525669 0.0379978878946186 0.00217852279222252 0.140003996709161 ENSG00000090621 PABPC4
ENST00000470443 0.0446721833704744 0.00276446695297106 0.11489171958052 ENSG00000090621 PABPC4
ENST00000415255 0.0605490922897995 0.0044017367027844 0.108339233997057 ENSG00000228060 RP11-69E11.8
ENST00000513632 0.109198996733092 0.0111415538551643 0.13102980108695 ENSG00000090621 PABPC4
ENST00000525751 0.237081214406032 0.0413512568709902 0.0912985440582211 ENSG00000090621 PABPC4
ENST00000474378 0.11645806672341 0.0123744467225216 0.109261731675776 ENSG00000090621 PABPC4
ENST00000529216 0.281713982444597 0.0561899824646174 0.0889304828160809 ENSG00000090621 PABPC4
ENST00000492519 0.810156737698699 0.533032271547772 0.0356993798483333 ENSG00000090621 PABPC4
ENST00000451091 0.954800569755382 0.851640710826426 0.00998067436950762 ENSG00000090621 PABPC4
ENST00000531243 0.567427083788087 0.226329161817767 -0.0754971285340011 ENSG00000090621 PABPC4
ENST00000470018 0.185420458777872 0.0270160340451244 0.161570968649703 ENSG00000084072 PPIE
ENST00000485507 0.149322024238462 0.0188194729719039 0.198831737427868 ENSG00000084072 PPIE
ENST00000324379 0.488061024522353 0.164066877481116 0.0847531546134414 ENSG00000084072 PPIE
ENST00000356511 0.516051823743113 0.185431304708938 0.0790451946139515 ENSG00000084072 PPIE
ENST00000456578 0.157843994587548 0.02067779923117 0.201834897407765 ENSG00000084072 PPIE
ENST00000495526 0.488984221901375 0.164698060941254 0.0847468074381388 ENSG00000084072 PPIE
ENST00000482751 0.488984221901375 0.164698060941254 0.0847468074381388 ENSG00000084072 PPIE
ENST00000372830 0.516051823743113 0.185431304708938 0.0790451946139515 ENSG00000084072 PPIE
ENST00000497370 0.42926870817893 0.126369814455578 0.098137672859765 ENSG00000084072 PPIE
ENST00000372835 0.436631117551622 0.130597003375954 0.0925176540857642 ENSG00000084072 PPIE
ENST00000470213 0.425088267766743 0.123951853811839 0.0988528159548269 ENSG00000084072 PPIE
ENST00000474804 0.486961800133335 0.16326439180276 0.0924426211526193 ENSG00000084072 PPIE
ENST00000475350 0.488984221901375 0.164698060941254 0.0847468074381388 ENSG00000084072 PPIE
ENST00000480169 0.233442022038466 0.0403143118327099 0.14775224555813 ENSG00000084072 PPIE
ENST00000441669 0.982922895105785 0.941666579867264 -0.00486052100643758 ENSG00000043514 TRIT1
ENST00000462797 0.982922895105785 0.941666579867264 -0.00486052100643758 ENSG00000043514 TRIT1
ENST00000316891 0.982922895105785 0.941666579867264 -0.00486052100643758 ENSG00000043514 TRIT1
ENST00000372818 0.982922895105785 0.941666579867264 -0.00486052100643758 ENSG00000043514 TRIT1
ENST00000495175 0.977216544463406 0.922592706774007 -0.00658048488589101 ENSG00000043514 TRIT1
ENST00000491865 0.983742755103353 0.945397633641932 -0.0046451330180085 ENSG00000043514 TRIT1
ENST00000537223 0.983596445567265 0.944117193117926 0.00501166062912419 ENSG00000043514 TRIT1
ENST00000537440 0.983596445567265 0.944117193117926 0.00501166062912419 ENSG00000043514 TRIT1
ENST00000541099 0.983596445567265 0.944117193117926 0.00501166062912419 ENSG00000043514 TRIT1
ENST00000545233 0.983596445567265 0.944117193117926 0.00501166062912419 ENSG00000043514 TRIT1
ENST00000465417 0.878220018019907 0.66101658890983 0.0446487133388048 ENSG00000043514 TRIT1
ENST00000492612 0.970484366471718 0.900007679871312 -0.00964769713737095 ENSG00000043514 TRIT1
ENST00000467774 0.909487604373632 0.732501175693663 0.0507059986877156 ENSG00000043514 TRIT1
ENST00000489945 0.996580357958507 0.988603706970865 0.00113982181497917 ENSG00000043514 TRIT1
ENST00000486825 0.997572899958615 0.992184317295108 -0.000781402201498148 ENSG00000043514 TRIT1
ENST00000469476 0.97032258544905 0.899161451828162 0.0118640135002204 ENSG00000043514 TRIT1
ENST00000544981 0.953759435122333 0.848185173569197 -0.0167244686219872 ENSG00000043514 TRIT1
ENST00000462243 0.982467694352677 0.940166540813805 -0.0089148033822087 ENSG00000043514 TRIT1
ENST00000372811 0.903384933139886 0.716172246846143 0.027112151146361 ENSG00000168389 MFSD2A
ENST00000420632 0.893272489423044 0.693673870389888 0.0298897084191364 ENSG00000168389 MFSD2A
ENST00000434861 0.908196443720779 0.728124147772964 0.029619367174989 ENSG00000168389 MFSD2A
ENST00000372809 0.903384933139886 0.716172246846143 0.027112151146361 ENSG00000168389 MFSD2A
ENST00000483824 0.903384933139886 0.716172246846143 0.027112151146361 ENSG00000168389 MFSD2A
ENST00000469745 0.790277039485198 0.499398387463023 0.0586495261936419 ENSG00000168389 MFSD2A
ENST00000480630 0.730920195218696 0.410569980820483 0.0787832990935105 ENSG00000168389 MFSD2A
ENST00000491515 0.813075240213127 0.53795983237237 0.0789600927887853 ENSG00000168389 MFSD2A
ENST00000459917 0.963596093026387 0.876063789380556 0.0217965955637625 ENSG00000168389 MFSD2A
ENST00000481612 0.986580164216475 0.954646862777412 0.00817564178359569 ENSG00000168389 MFSD2A
ENST00000372797 0.330284696351149 0.0754566263348339 0.0683087714872727 ENSG00000131236 CAP1
ENST00000372802 0.331474865619315 0.0759610435165545 0.0682435683760572 ENSG00000131236 CAP1
ENST00000449311 0.181862964640071 0.0261901309744318 0.103684330941179 ENSG00000131236 CAP1
ENST00000421589 0.172855890230597 0.0240942581479659 0.104514777864197 ENSG00000131236 CAP1
ENST00000414893 0.13694499675355 0.0162415654915485 0.107229580310297 ENSG00000131236 CAP1
ENST00000414281 0.171043646328787 0.0236413421958871 0.10480726694372 ENSG00000131236 CAP1
ENST00000420216 0.173189895805806 0.0241748390113899 0.104750619617036 ENSG00000131236 CAP1
ENST00000372792 0.281327609726904 0.0560599850951677 0.0771431750951353 ENSG00000131236 CAP1
ENST00000372798 0.295809541453363 0.0613392831940713 0.0748382156314232 ENSG00000131236 CAP1
ENST00000340450 0.333573937649587 0.0769720258432935 0.067886644979352 ENSG00000131236 CAP1
ENST00000372805 0.330097711846331 0.0753973342941084 0.068897116288227 ENSG00000131236 CAP1
ENST00000435719 0.138490701236457 0.0165277990832866 0.108033572445365 ENSG00000131236 CAP1
ENST00000427843 0.155008689501736 0.0200428916649779 0.107747958024032 ENSG00000131236 CAP1
ENST00000417287 0.167137432535449 0.0227503918418528 0.10558813436311 ENSG00000131236 CAP1
ENST00000424977 0.17268188452934 0.0240457862681438 0.104400853820798 ENSG00000131236 CAP1
ENST00000446031 0.259002092947732 0.0482893869063671 0.10794394669051 ENSG00000131236 CAP1
ENST00000479759 0.594061674590333 0.250704455054175 0.04720254898004 ENSG00000131236 CAP1
ENST00000461993 0.660399630753521 0.321005114885171 0.0400018448555725 ENSG00000131236 CAP1
ENST00000494114 0.708546997130271 0.380469916904477 0.042543305979902 ENSG00000131236 CAP1
ENST00000433473 0.915563066312252 0.747409008953362 -0.0177501318209972 ENSG00000131238 PPT1
ENST00000529905 0.902950087909998 0.715287636156626 -0.0198871911653325 ENSG00000131238 PPT1
ENST00000530704 0.926671841436883 0.774256782895704 -0.0182410619494979 ENSG00000131238 PPT1
ENST00000372775 0.946650396509306 0.828087639609746 -0.0162267060568695 ENSG00000131238 PPT1
ENST00000449045 0.930384327046452 0.784812854888972 -0.0173229234091851 ENSG00000131238 PPT1
ENST00000439754 0.86948151221977 0.643342583282722 -0.0317376183710308 ENSG00000131238 PPT1
ENST00000530076 0.998226286814727 0.994517435413185 0.000521455272016347 ENSG00000131238 PPT1
ENST00000527311 0.965702446188587 0.882425818262934 0.00980499198478685 ENSG00000131238 PPT1
ENST00000372779 0.990965106973994 0.970940672208329 -0.00257372360523935 ENSG00000131238 PPT1
ENST00000526547 0.912860110434821 0.739924940461078 -0.0306333702599673 ENSG00000131238 PPT1
ENST00000372771 0.590866566790493 0.247870517480649 -0.0830014617637916 ENSG00000117000 RLF
ENST00000567508 0.832939286018671 0.57272327426447 -0.0963583917086494 ENSG00000259943 RP1-39G22.7
ENST00000372759 0.846201344340949 0.59760056114703 -0.0269864734280983 ENSG00000084073 ZMPSTE24
ENST00000479131 0.74167981306568 0.425210754242737 0.0648884715518324 ENSG00000084073 ZMPSTE24
ENST00000472583 0.770239477622592 0.468545078943632 0.0535106640369829 ENSG00000084073 ZMPSTE24
ENST00000474142 0.858087725688286 0.621099397502037 -0.0376952164062769 ENSG00000084073 ZMPSTE24
ENST00000435168 0.400125337483268 0.109625627376582 -0.105410933573214 ENSG00000084070 SMAP2
ENST00000372718 0.204534833638287 0.0318188590651644 -0.120510346080512 ENSG00000084070 SMAP2
ENST00000372708 0.275549003475554 0.0539141663259835 -0.112855294101294 ENSG00000084070 SMAP2
ENST00000539317 0.40886795523777 0.114680730305884 -0.108848734475347 ENSG00000084070 SMAP2
ENST00000487871 0.71625905703189 0.389890868636219 0.112803183573954 ENSG00000084070 SMAP2
ENST00000469416 0.472310952776254 0.153301905576206 -0.139533373701259 ENSG00000187801 ZFP69B
ENST00000361584 0.459808394476835 0.145280993551934 -0.142133668741348 ENSG00000187801 ZFP69B
ENST00000484445 0.459808394476835 0.145280993551934 -0.142133668741348 ENSG00000187801 ZFP69B
ENST00000411995 0.471629731618924 0.152827285806352 -0.139532976192132 ENSG00000187801 ZFP69B
ENST00000565390 0.951350631707236 0.841170292477525 0.0266894452733433 ENSG00000260920 RP1-228H13.5
ENST00000372706 0.93656622777526 0.800595130841704 0.0273949420118255 ENSG00000187815 ZFP69
ENST00000372705 0.925333990797192 0.769440011429403 0.0320285201683143 ENSG00000187815 ZFP69
ENST00000450713 0.92555132486967 0.77032741498228 0.0323060003664767 ENSG00000238287 RP11-656D10.3
ENST00000358527 0.772468138004302 0.471306184631948 -0.078780329148527 ENSG00000164002 EXO5
ENST00000372703 0.772468138004302 0.471306184631948 -0.078780329148527 ENSG00000164002 EXO5
ENST00000420209 0.873264688293051 0.650836731813027 -0.053839778064464 ENSG00000164002 EXO5
ENST00000296380 0.784797665756201 0.490443416737904 -0.0746677274929235 ENSG00000164002 EXO5
ENST00000432259 0.940931592922166 0.812918281693772 0.0302184025475053 ENSG00000164002 EXO5
ENST00000418186 0.862151842571355 0.628409383439776 -0.057596680019675 ENSG00000164002 EXO5
ENST00000415550 0.95644922821737 0.856184428918529 -0.0229967037232386 ENSG00000164002 EXO5
ENST00000443729 0.746406473306661 0.43215761377842 -0.0919411006969354 ENSG00000164002 EXO5
ENST00000419161 0.746406473306661 0.43215761377842 -0.0919411006969354 ENSG00000164002 EXO5
ENST00000471429 0.939391437252285 0.809126859902781 0.0350944052387021 ENSG00000164002 EXO5
ENST00000453437 0.953568061291476 0.847585619287256 -0.0285870339075181 ENSG00000227278 RP11-656D10.5
ENST00000437060 0.805558505027648 0.524371625963289 0.105891748232887 ENSG00000238186 RP11-656D10.6
ENST00000372699 0.678194819956473 0.341048459860312 0.136923465828367 ENSG00000117010 ZNF684
ENST00000465152 0.507525722181816 0.178890082866153 0.205767980654636 ENSG00000117010 ZNF684
ENST00000372696 0.376983199328684 0.097263087129559 0.262599249643998 ENSG00000117010 ZNF684
ENST00000372697 0.376983199328684 0.097263087129559 0.262599249643998 ENSG00000117010 ZNF684
ENST00000493756 0.681211583669055 0.344930099816722 0.137909932087383 ENSG00000117010 ZNF684
ENST00000606277 0.969576875692312 0.897062546214952 0.0200136784324195 ENSG00000272145 NFYC-AS1
ENST00000467203 0.895382962468544 0.698203001364214 0.0287159394303877 ENSG00000066136 NFYC
ENST00000424419 0.735640926447027 0.417268477493639 0.054716705550302 ENSG00000066136 NFYC
ENST00000427410 0.773397836310903 0.47294359423452 0.0459613974079411 ENSG00000066136 NFYC
ENST00000447388 0.841205617991002 0.587916524730667 0.0332784733103703 ENSG00000066136 NFYC
ENST00000425457 0.789222196245046 0.497572321392638 0.0432279235873361 ENSG00000066136 NFYC
ENST00000453631 0.745122744455997 0.429953166788169 0.0591905741765538 ENSG00000066136 NFYC
ENST00000456393 0.824460285737025 0.557161211932026 0.0358686822768755 ENSG00000066136 NFYC
ENST00000372654 0.692750765498954 0.359864595466389 0.0589810651810289 ENSG00000066136 NFYC
ENST00000534399 0.684140316469211 0.348841345032132 0.0791878343694951 ENSG00000066136 NFYC
ENST00000372653 0.744598371429388 0.429319870737544 0.0509949814968968 ENSG00000066136 NFYC
ENST00000372669 0.662290559486541 0.323206982693027 0.0671861962284797 ENSG00000066136 NFYC
ENST00000372652 0.90398947113863 0.717840607844074 0.0251017448263585 ENSG00000066136 NFYC
ENST00000372651 0.7903097928098 0.499432586128832 0.0500400295890928 ENSG00000066136 NFYC
ENST00000531464 0.88565405511011 0.675835555237942 0.0486387222669494 ENSG00000066136 NFYC
ENST00000440226 0.928286007218458 0.779026321816005 0.0210326143749127 ENSG00000066136 NFYC
ENST00000525290 0.990924088880533 0.970261682053594 -0.00368439841526386 ENSG00000066136 NFYC
ENST00000530965 0.910470318530784 0.734989933834712 0.0352453993859038 ENSG00000066136 NFYC
ENST00000416859 0.938841234783988 0.807367402698089 0.0215849679494829 ENSG00000066136 NFYC
ENST00000308733 0.990941794697586 0.970864801855197 0.00263304319556601 ENSG00000066136 NFYC
ENST00000414185 0.924617499488358 0.767644382484036 -0.0246301332354673 ENSG00000066136 NFYC
ENST00000525349 0.690578213595347 0.357020457636858 0.111184458303642 ENSG00000066136 NFYC
ENST00000483091 0.8533078610719 0.611750490739678 0.0819916012548816 ENSG00000066136 NFYC
ENST00000488635 0.833710829023665 0.574113799594125 -0.070660044981218 ENSG00000066136 NFYC
ENST00000496608 0.652781959591269 0.312945037488956 -0.116393534961984 ENSG00000066136 NFYC
ENST00000372638 0.156825168198324 0.020471996972667 -0.403096619305781 ENSG00000179862 CITED4
ENST00000372621 0.001237871876785 1.99748208787134e-05 -0.245062887723578 ENSG00000171793 CTPS1
ENST00000541520 0.00115425912494716 1.8150681606045e-05 -0.247946367327542 ENSG00000171793 CTPS1
ENST00000470271 0.0637520871230587 0.00475949889587855 -0.206670149606615 ENSG00000171793 CTPS1
ENST00000475060 0.0843074443281123 0.00732500810340003 -0.211641252575742 ENSG00000171793 CTPS1
ENST00000479480 0.0217084573690095 0.000953633109107974 -0.224902848637258 ENSG00000171793 CTPS1
ENST00000543104 0.0169872341763381 0.000679054075979177 -0.221064331027657 ENSG00000171793 CTPS1
ENST00000372616 0.00216874263363485 4.18836395015879e-05 -0.243596121621466 ENSG00000171793 CTPS1
ENST00000480420 0.0175096946057417 0.000707417087210404 -0.244072602738781 ENSG00000171793 CTPS1
ENST00000463285 0.00374200587702438 8.55954878383197e-05 -0.296474550679652 ENSG00000171793 CTPS1
ENST00000486889 0.0236703253283501 0.00108288073848937 -0.271217853218066 ENSG00000171793 CTPS1
ENST00000497210 0.000326668545170034 3.55756903772619e-06 -0.40251206423636 ENSG00000171793 CTPS1
ENST00000464283 8.02526922048951e-05 6.09311573511836e-07 -0.335234106599806 ENSG00000171793 CTPS1
ENST00000463423 0.000351772343563095 3.91509172464415e-06 -0.308051845109733 ENSG00000171793 CTPS1
ENST00000498694 0.00604697552284042 0.000162791219434899 -0.258154829030431 ENSG00000171793 CTPS1
ENST00000302946 0.211364250334923 0.0337442596883199 -0.233527242127679 ENSG00000171790 SLFNL1
ENST00000372613 0.210421363779634 0.0334840914560289 -0.234344314276184 ENSG00000171790 SLFNL1
ENST00000397197 0.210421363779634 0.0334840914560289 -0.234344314276184 ENSG00000171790 SLFNL1
ENST00000439569 0.210421363779634 0.0334840914560289 -0.234344314276184 ENSG00000171790 SLFNL1
ENST00000372611 0.194743744121935 0.0293171214073434 -0.23939561401877 ENSG00000171790 SLFNL1
ENST00000359345 0.106949463812522 0.0107539942368953 -0.270821862517855 ENSG00000171790 SLFNL1
ENST00000456518 0.598929815790453 0.254916240555569 -0.0824550392339872 ENSG00000010803 SCMH1
ENST00000397174 0.640476775628366 0.298949257414301 -0.0745394242526152 ENSG00000010803 SCMH1
ENST00000402904 0.640476775628366 0.298949257414301 -0.0745394242526152 ENSG00000010803 SCMH1
ENST00000361191 0.64046483765247 0.298927355317906 -0.0745300203919025 ENSG00000010803 SCMH1
ENST00000361705 0.64046483765247 0.298927355317906 -0.0745300203919025 ENSG00000010803 SCMH1
ENST00000397171 0.64046483765247 0.298927355317906 -0.0745300203919025 ENSG00000010803 SCMH1
ENST00000372597 0.931260205621008 0.787280101381965 -0.016935363390792 ENSG00000010803 SCMH1
ENST00000372596 0.931260205621008 0.787280101381965 -0.016935363390792 ENSG00000010803 SCMH1
ENST00000337495 0.931260205621008 0.787280101381965 -0.016935363390792 ENSG00000010803 SCMH1
ENST00000326197 0.614245286622693 0.270614428782486 -0.0794506275316202 ENSG00000010803 SCMH1
ENST00000372595 0.666756513564881 0.328266883979327 -0.0692331578774151 ENSG00000010803 SCMH1
ENST00000472037 0.222264080667577 0.0368570135560995 -0.166519422816325 ENSG00000010803 SCMH1
ENST00000460215 0.126441956458028 0.0141362269321301 -0.20989663603788 ENSG00000010803 SCMH1
ENST00000498793 0.206485801820676 0.0323622220399686 -0.179814275663922 ENSG00000010803 SCMH1
ENST00000489421 0.173428193270583 0.0242555049038012 -0.21747903689831 ENSG00000010803 SCMH1
ENST00000482530 0.661948080185181 0.322605330792202 -0.106521851253868 ENSG00000010803 SCMH1
ENST00000488592 0.992070960562681 0.974666440072734 -0.00288799541324234 ENSG00000010803 SCMH1
ENST00000425554 0.757010396882805 0.448619255723621 0.128716426525923 ENSG00000235358 RP11-399E6.1
ENST00000445073 0.62192777601128 0.278700645912322 0.181213342270664 ENSG00000235358 RP11-399E6.1
ENST00000372583 0.823991250111396 0.556497250763148 0.041498998923039 ENSG00000127124 HIVEP3
ENST00000372584 0.82101846018295 0.551613921701028 0.0421010305574983 ENSG00000127124 HIVEP3
ENST00000247584 0.623495666751798 0.280282361902441 -0.0886251299316838 ENSG00000127124 HIVEP3
ENST00000460604 0.449953415200619 0.139068455460021 -0.139097799592985 ENSG00000127124 HIVEP3
ENST00000429157 0.639698133203236 0.298161431398347 -0.0856562098392249 ENSG00000127124 HIVEP3
ENST00000491442 0.173965402383854 0.0243663008181972 0.170061484276715 ENSG00000127124 HIVEP3
ENST00000489103 0.0528027753969023 0.00359346803376915 0.20255048436653 ENSG00000127124 HIVEP3
ENST00000479350 0.443987952142934 0.135213677034593 0.150947618278059 ENSG00000127124 HIVEP3
ENST00000372571 0.926171007760976 0.773234897182936 0.0193538354494048 ENSG00000198815 FOXJ3
ENST00000372572 0.9150368150584 0.745768084141777 -0.0162558408599727 ENSG00000198815 FOXJ3
ENST00000372573 0.907496185449242 0.726049005253009 -0.0175237314307916 ENSG00000198815 FOXJ3
ENST00000361346 0.916384831344111 0.749318268540706 -0.0160315733887063 ENSG00000198815 FOXJ3
ENST00000361776 0.916384831344111 0.749318268540706 -0.0160315733887063 ENSG00000198815 FOXJ3
ENST00000545068 0.86948151221977 0.643329113607168 -0.022568526941243 ENSG00000198815 FOXJ3
ENST00000445886 0.90143787169282 0.711394826216653 -0.0275279562294328 ENSG00000198815 FOXJ3
ENST00000422278 0.51319816736913 0.183186431042972 -0.16580648475529 ENSG00000198815 FOXJ3
ENST00000454417 0.745247809341278 0.430050794373585 -0.109051847937173 ENSG00000198815 FOXJ3
ENST00000372562 0.486006180774389 0.162605792386047 0.110043395482613 ENSG00000127125 PPCS
ENST00000455780 0.581448592654466 0.2390413061919 0.0917636750592503 ENSG00000127125 PPCS
ENST00000372560 0.755083351436537 0.444867353614875 -0.0876565719891381 ENSG00000127125 PPCS
ENST00000472013 0.572685546289773 0.231595771528583 0.0932647209339148 ENSG00000127125 PPCS
ENST00000372561 0.581379973997256 0.238987765352056 0.0917710165968616 ENSG00000127125 PPCS
ENST00000372556 0.581379973997256 0.238987765352056 0.0917710165968616 ENSG00000127125 PPCS
ENST00000471420 0.619869043650272 0.276250671434014 0.0838906879715788 ENSG00000127125 PPCS
ENST00000482168 0.29478383437101 0.0609512592501103 0.1675191963731 ENSG00000127125 PPCS
ENST00000469615 0.280652514392045 0.05574695043508 0.165895596478423 ENSG00000127125 PPCS
ENST00000428554 0.75683847567577 0.448350859349386 -0.109988562235354 ENSG00000186409 CCDC30
ENST00000477155 0.75683847567577 0.448350859349386 -0.109988562235354 ENSG00000186409 CCDC30
ENST00000507855 0.985703056341677 0.95138372798595 -0.00980850571563101 ENSG00000186409 CCDC30
ENST00000509712 0.819537103567758 0.549058574773126 -0.103733200246246 ENSG00000186409 CCDC30
ENST00000471390 0.90435926980914 0.718729053172083 -0.0609644011002613 ENSG00000186409 CCDC30
ENST00000342022 0.899845640985215 0.707622635728426 -0.063600759895633 ENSG00000186409 CCDC30
ENST00000340612 0.928995358611001 0.780669717990988 -0.0472929859939223 ENSG00000186409 CCDC30
ENST00000514642 0.718461139163518 0.392563208170677 -0.147423209790241 ENSG00000186409 CCDC30
ENST00000390640 0.969070706289293 0.894425567452506 0.0226077972267202 ENSG00000186409 CCDC30
ENST00000304979 0.592794223168251 0.249488110205826 0.0840754669280855 ENSG00000171960 PPIH
ENST00000372550 0.675789140387915 0.338126653808174 0.0814238216602198 ENSG00000171960 PPIH
ENST00000440068 0.685481315093307 0.350149791048077 0.0795820929493621 ENSG00000171960 PPIH
ENST00000372549 0.893180585108772 0.693471996753135 0.0387988151412092 ENSG00000171960 PPIH
ENST00000455203 0.599723836275753 0.255923150632813 0.100353844624482 ENSG00000171960 PPIH
ENST00000436387 0.760875424640991 0.454469531867628 0.0763620457601925 ENSG00000171960 PPIH
ENST00000461351 0.559751958611078 0.219774659675212 0.106175619761757 ENSG00000171960 PPIH
ENST00000321358 0.870612986913349 0.645741100007595 0.0198971396897494 ENSG00000065978 YBX1
ENST00000332220 0.96457147438559 0.879303107856907 0.00692981703158518 ENSG00000065978 YBX1
ENST00000436427 0.428077503114726 0.125782768210091 0.068753765306696 ENSG00000065978 YBX1
ENST00000467957 0.40925817787444 0.114956045510165 0.0764069455802829 ENSG00000065978 YBX1
ENST00000397054 0.0032689893805493 7.06151966125064e-05 -0.276574953343505 ENSG00000117385 LEPRE1
ENST00000460031 0.00327463499380916 7.0932943363656e-05 -0.276560738149644 ENSG00000117385 LEPRE1
ENST00000236040 0.00326928842391916 7.0761280087219e-05 -0.276570121843987 ENSG00000117385 LEPRE1
ENST00000495874 0.00326928842391916 7.0761280087219e-05 -0.276570121843987 ENSG00000117385 LEPRE1
ENST00000296388 0.00326928842391916 7.0761280087219e-05 -0.276570121843987 ENSG00000117385 LEPRE1
ENST00000462474 0.090755112464407 0.00825913418432649 -0.218579305762329 ENSG00000117385 LEPRE1
ENST00000472802 0.223728161839548 0.0372912231458763 -0.182865710039179 ENSG00000117385 LEPRE1
ENST00000431412 0.0123314650435276 0.00043258874169351 -0.248187970255637 ENSG00000117385 LEPRE1
ENST00000460831 0.0102149649237034 0.000335445332513916 -0.313657785732355 ENSG00000117385 LEPRE1
ENST00000481465 0.0110384281748219 0.000371106156703814 -0.281810066223025 ENSG00000117385 LEPRE1
ENST00000447502 0.0131325643386855 0.000475273757019095 -0.261873374674249 ENSG00000117385 LEPRE1
ENST00000463465 0.0348498645424194 0.00192207841751847 -0.217510957693961 ENSG00000117385 LEPRE1
ENST00000372526 0.00143363819832886 2.40990815657586e-05 -0.350081594870522 ENSG00000117385 LEPRE1
ENST00000492956 0.00328742350912694 7.13784374136295e-05 -0.340111122528727 ENSG00000117385 LEPRE1
ENST00000372525 0.967615948891668 0.888982664849526 0.0131625827176424 ENSG00000164008 C1orf50
ENST00000464081 0.9347884415987 0.795870254104401 0.0218395730011766 ENSG00000164008 C1orf50
ENST00000603943 0.937106875664411 0.8022680154766 0.021554734688408 ENSG00000164008 C1orf50
ENST00000536543 0.935213950398414 0.79696467603136 0.0217172354690688 ENSG00000164008 C1orf50
ENST00000468913 0.920425654438365 0.758479482704213 0.0366022503128629 ENSG00000164008 C1orf50
ENST00000494155 0.980959942057689 0.934954188529829 0.0126808371374608 ENSG00000164008 C1orf50
ENST00000372522 0.922131798179979 0.762382974612946 -0.0364554271040575 ENSG00000177868 CCDC23
ENST00000372521 0.953752612818385 0.84797330986946 -0.0222540449539586 ENSG00000177868 CCDC23
ENST00000537227 0.936976181984756 0.802006950245581 -0.0290149263847062 ENSG00000177868 CCDC23
ENST00000497437 0.714938643356649 0.388187176527819 -0.103338382806568 ENSG00000177868 CCDC23
ENST00000487556 0.886600834798577 0.677888964979521 0.026790991373216 ENSG00000164010 ERMAP
ENST00000372517 0.886600834798577 0.677888964979521 0.026790991373216 ENSG00000164010 ERMAP
ENST00000470938 0.478945011565547 0.158012724687088 0.232538024863767 ENSG00000164010 ERMAP
ENST00000372514 0.899268853693277 0.706346063501643 0.0267279775693433 ENSG00000164010 ERMAP
ENST00000328249 0.776000978386592 0.47716338415892 0.0546121212291716 ENSG00000164010 ERMAP
ENST00000414798 0.787460145414674 0.494417337631967 0.0557857776179939 ENSG00000228192 RP11-342M1.3
ENST00000416809 0.817780719750394 0.546325717991352 0.0508795503351594 ENSG00000228192 RP11-342M1.3
ENST00000425076 0.933622638152329 0.793380297770511 0.0234186425708537 ENSG00000228192 RP11-342M1.3
ENST00000444563 0.933622638152329 0.793380297770511 0.0234186425708537 ENSG00000228192 RP11-342M1.3
ENST00000372508 0.841040338141108 0.587553689653838 -0.0574923804262209 ENSG00000164011 ZNF691
ENST00000372507 0.841040338141108 0.587553689653838 -0.0574923804262209 ENSG00000164011 ZNF691
ENST00000372506 0.841040338141108 0.587553689653838 -0.0574923804262209 ENSG00000164011 ZNF691
ENST00000397044 0.941672618966776 0.815206371995922 -0.0254828663968163 ENSG00000164011 ZNF691
ENST00000372504 0.841040338141108 0.587553689653838 -0.0574923804262209 ENSG00000164011 ZNF691
ENST00000397034 0.89601298161715 0.699552138242286 0.0498231656892472 ENSG00000164011 ZNF691
ENST00000372503 0.762285729120962 0.45663568443059 0.0948676805810823 ENSG00000164011 ZNF691
ENST00000372502 0.99842333926353 0.995498212589455 0.000796358480516393 ENSG00000164011 ZNF691
ENST00000426263 0.000616455925751057 8.33525287605316e-06 -0.30954147228751 ENSG00000117394 SLC2A1
ENST00000475162 0.000650982764811649 8.9133066153583e-06 -0.315367127883957 ENSG00000117394 SLC2A1
ENST00000439722 0.0153505861731692 0.000591208994702713 -0.323902893422654 ENSG00000117394 SLC2A1
ENST00000415851 0.0205167147709003 0.000878980143143421 -0.316065808458895 ENSG00000117394 SLC2A1
ENST00000372500 0.0835702039805184 0.00722276288520264 -0.284792303494592 ENSG00000117394 SLC2A1
ENST00000460369 0.0124386761895059 0.000438368378884488 -0.495006030397134 ENSG00000117394 SLC2A1
ENST00000431759 0.98542340034824 0.950665593303202 0.00958051546963296 ENSG00000227533 SLC2A1-AS1
ENST00000416689 0.808068062694996 0.529490782503386 0.104830541821269 ENSG00000227533 SLC2A1-AS1
ENST00000431635 0.595111888427403 0.25168552306328 0.0610168899245693 ENSG00000117395 EBNA1BP2
ENST00000236051 0.609026010440057 0.265423998698451 0.0593855672094245 ENSG00000117395 EBNA1BP2
ENST00000463906 0.881907825159633 0.66808048776923 0.0242269325815789 ENSG00000117395 EBNA1BP2
ENST00000491223 0.683920024908216 0.348588484035857 0.0618878007396672 ENSG00000117395 EBNA1BP2
ENST00000472982 0.679325277270424 0.342450729993131 0.0640197872343227 ENSG00000117395 EBNA1BP2
ENST00000483082 0.662198345799055 0.322900526713444 0.0663968473494331 ENSG00000117395 EBNA1BP2
ENST00000461557 0.487783123882192 0.16381415140369 0.09545118840935 ENSG00000117395 EBNA1BP2
ENST00000372492 0.06066750566537 0.00441241777271514 0.312362366462429 ENSG00000243710 WDR65
ENST00000466927 0.388770092355389 0.103486065839533 0.284981307182192 ENSG00000117395 EBNA1BP2
ENST00000372476 0.503861605202883 0.175794898611223 0.241751411488061 ENSG00000066056 TIE1
ENST00000310955 0.144894893891492 0.0178849123350498 0.251239763707486 ENSG00000117399 CDC20
ENST00000372462 0.145271294274526 0.0179735613714842 0.251199906933984 ENSG00000117399 CDC20
ENST00000478882 0.115214266304999 0.0121566673642166 0.299136289388232 ENSG00000117399 CDC20
ENST00000482046 0.127643252656201 0.0144111767124464 0.304152980836693 ENSG00000117399 CDC20
ENST00000372458 0.89117548371746 0.688817943173834 -0.0209894857153648 ENSG00000066322 ELOVL1
ENST00000413844 0.891146295607073 0.688774118595872 -0.0209916499384187 ENSG00000066322 ELOVL1
ENST00000468865 0.899517478336954 0.706859773709158 -0.0217319746991416 ENSG00000066322 ELOVL1
ENST00000464204 0.887577088301366 0.680071743594139 -0.0223372233070937 ENSG00000066322 ELOVL1
ENST00000470968 0.873466179535707 0.651356158702519 -0.0244843731610596 ENSG00000066322 ELOVL1
ENST00000487209 0.888376232044334 0.682671464004308 -0.0225214237463327 ENSG00000066322 ELOVL1
ENST00000470769 0.823659406542292 0.555888313888812 -0.0327591991391914 ENSG00000066322 ELOVL1
ENST00000497569 0.81899297548389 0.548191890077468 -0.0328168831469858 ENSG00000066322 ELOVL1
ENST00000482302 0.794544580917008 0.505691421000068 -0.0370622667760325 ENSG00000066322 ELOVL1
ENST00000497050 0.793458288155929 0.504024960254182 -0.0376042913220211 ENSG00000066322 ELOVL1
ENST00000478481 0.928323337009456 0.779138887777237 -0.018939659778299 ENSG00000066322 ELOVL1
ENST00000479439 0.979068948651665 0.928767007792047 -0.00564564229124453 ENSG00000066322 ELOVL1
ENST00000465321 0.973223338541249 0.9083524259112 0.00720339665652161 ENSG00000066322 ELOVL1
ENST00000479686 0.996629076106445 0.98888248239082 -0.000897483774987069 ENSG00000066322 ELOVL1
ENST00000496932 0.997367514403248 0.990450280232415 0.000743131020609586 ENSG00000066322 ELOVL1
ENST00000290663 0.496076270525496 0.169723429578332 -0.0628363927527701 ENSG00000159479 MED8
ENST00000372457 0.49956155267385 0.172050577538862 -0.0626848299878617 ENSG00000159479 MED8
ENST00000372455 0.515796824771428 0.185103421508204 -0.0638318534197848 ENSG00000159479 MED8
ENST00000436713 0.723534826122669 0.399938780591094 -0.0452869566300879 ENSG00000229431 RP1-92O14.6
ENST00000460803 0.312000842686339 0.0677559924819034 -0.139870498031586 ENSG00000159479 MED8
ENST00000473560 0.639601991459033 0.298054801178992 -0.0580656760622911 ENSG00000159479 MED8
ENST00000310739 0.724763312056396 0.402324615633972 -0.0791599060537129 ENSG00000198198 SZT2
ENST00000372450 0.724763312056396 0.402324615633972 -0.0791599060537129 ENSG00000198198 SZT2
ENST00000357658 0.523561081704524 0.191074336269683 -0.108037729216509 ENSG00000198198 SZT2
ENST00000406439 0.6658645999519 0.32723057662381 -0.0775334806596414 ENSG00000198198 SZT2
ENST00000562955 0.00204633633373238 3.86050796856779e-05 -0.208641988408511 ENSG00000198198 SZT2
ENST00000470139 0.339528637285044 0.0794684067382856 -0.144531257744957 ENSG00000198198 SZT2
ENST00000372442 0.00287171177294715 5.95314496941511e-05 -0.232903983277481 ENSG00000198198 SZT2
ENST00000478140 0.629103177807412 0.286665781163099 -0.165388723130465 ENSG00000198198 SZT2
ENST00000470897 0.971356452846386 0.90237007903109 -0.0205020460725561 ENSG00000198198 SZT2
ENST00000471177 0.509149594213877 0.180227111356959 -0.208603894088453 ENSG00000198198 SZT2
ENST00000460536 0.00472680003212012 0.000117327191059928 -0.256942071896974 ENSG00000198198 SZT2
ENST00000396885 0.0712104089450798 0.0056481730298015 -0.39664848560347 ENSG00000229372 SZT2-AS1
ENST00000583037 7.07244648161977e-05 5.26771157973303e-07 -0.319841827420078 ENSG00000178922 HYI
ENST00000483618 0.403974612062263 0.11203631585778 -0.167876282257662 ENSG00000178922 HYI
ENST00000372425 7.07244648161977e-05 5.26771157973303e-07 -0.319841827420078 ENSG00000178922 HYI
ENST00000372433 0.000657738774964264 9.02266472425888e-06 -0.279693475755864 ENSG00000178922 HYI
ENST00000372434 0.000102259927158557 8.11441147386714e-07 -0.316113568799127 ENSG00000178922 HYI
ENST00000470662 0.00215640773526358 4.15717468160572e-05 -0.259786048128136 ENSG00000178922 HYI
ENST00000487366 0.00195831129362788 3.63142756221749e-05 -0.261633057601771 ENSG00000178922 HYI
ENST00000372430 0.00104285104238531 1.59356012370473e-05 -0.273994810933076 ENSG00000178922 HYI
ENST00000372432 8.02331554091999e-05 6.0787366088371e-07 -0.319544436756151 ENSG00000178922 HYI
ENST00000372427 8.52002920006866e-05 6.5315160670587e-07 -0.320199711588636 ENSG00000178922 HYI
ENST00000372426 0.00199421881952961 3.73183153452565e-05 -0.26192924538525 ENSG00000178922 HYI
ENST00000486909 0.000117795891876687 9.65911221026004e-07 -0.315406658330212 ENSG00000178922 HYI
ENST00000496142 0.358098020446916 0.0878215704725334 -0.150942319351095 ENSG00000178922 HYI
ENST00000469587 0.000361810883188376 4.06699228935215e-06 -0.418397817110808 ENSG00000178922 HYI
ENST00000444386 0.969293304345879 0.895552624012715 0.0216430070385532 ENSG00000229348 HYI-AS1
ENST00000496043 0.651845959053276 0.311986966537629 -0.0620196370674244 ENSG00000142949 PTPRF
ENST00000481019 0.607170624605161 0.263555874198673 -0.068997795217057 ENSG00000142949 PTPRF
ENST00000359947 0.107110536151468 0.0107828723389383 -0.120667853967843 ENSG00000142949 PTPRF
ENST00000438120 0.152267076328313 0.0195044663975838 -0.11465462283767 ENSG00000142949 PTPRF
ENST00000436724 0.521243783286007 0.189298156588495 -0.070094373668352 ENSG00000142949 PTPRF
ENST00000372405 0.550414348558802 0.212103247044894 -0.0689909854881587 ENSG00000142949 PTPRF
ENST00000372413 0.104146419908782 0.010311896643883 -0.123478626152382 ENSG00000142949 PTPRF
ENST00000372414 0.104146419908782 0.010311896643883 -0.123478626152382 ENSG00000142949 PTPRF
ENST00000437607 0.523505074967215 0.190983243844162 -0.0759321602261137 ENSG00000142949 PTPRF
ENST00000467464 0.33726964226727 0.078464345474556 -0.135973108911572 ENSG00000142949 PTPRF
ENST00000412568 0.0983920514471925 0.0094135329341021 -0.135883108523119 ENSG00000142949 PTPRF
ENST00000429895 0.0660336313035393 0.0050198532445142 -0.138747257272306 ENSG00000142949 PTPRF
ENST00000414879 0.0760630832916661 0.00626176379897568 -0.138309036130912 ENSG00000142949 PTPRF
ENST00000422171 0.0760630832916661 0.00626176379897568 -0.138309036130912 ENSG00000142949 PTPRF
ENST00000496447 0.0323605802302372 0.00171401202654453 -0.148477370885528 ENSG00000142949 PTPRF
ENST00000372407 0.0424744899651083 0.00257622338878697 -0.144311965141013 ENSG00000142949 PTPRF
ENST00000463041 0.263194187851147 0.0496241336151177 -0.180319547265785 ENSG00000142949 PTPRF
ENST00000477970 0.0367718829951559 0.00207361069001938 -0.160815140749417 ENSG00000142949 PTPRF
ENST00000372396 0.885555218580884 0.675655708561552 0.0227973885226236 ENSG00000066135 KDM4A
ENST00000463151 0.781077028230856 0.484691403809282 0.0508186711931303 ENSG00000066135 KDM4A
ENST00000485249 0.682380314116614 0.346718495649714 0.0738088135123897 ENSG00000066135 KDM4A
ENST00000472265 0.882428141587609 0.669039944991523 -0.0564381459240638 ENSG00000066135 KDM4A
ENST00000481296 0.928090569209822 0.778621018217286 -0.034709128056552 ENSG00000066135 KDM4A
ENST00000398804 0.493925133396064 0.16804212674182 -0.103232865223394 ENSG00000236200 KDM4A-AS1
ENST00000439057 0.52916835096141 0.195434332566872 -0.0985946902063976 ENSG00000236200 KDM4A-AS1
ENST00000434346 0.944972707175948 0.823420950814903 0.0209136598311851 ENSG00000236200 KDM4A-AS1
ENST00000453015 0.935814269567445 0.798520533448703 0.0228570157002583 ENSG00000236200 KDM4A-AS1
ENST00000418149 0.476105687931351 0.156021958771507 -0.117060267910337 ENSG00000236200 KDM4A-AS1
ENST00000532911 0.789933565828108 0.498931688735642 0.0510082121064171 ENSG00000126091 ST3GAL3
ENST00000489897 0.647331129100579 0.306626876814538 0.0662428073091957 ENSG00000126091 ST3GAL3
ENST00000372374 0.555372304064681 0.216143358209721 0.0767456207496915 ENSG00000126091 ST3GAL3
ENST00000372375 0.555372304064681 0.216143358209721 0.0767456207496915 ENSG00000126091 ST3GAL3
ENST00000545417 0.555372304064681 0.216143358209721 0.0767456207496915 ENSG00000126091 ST3GAL3
ENST00000372377 0.555372304064681 0.216143358209721 0.0767456207496915 ENSG00000126091 ST3GAL3
ENST00000361392 0.555372304064681 0.216143358209721 0.0767456207496915 ENSG00000126091 ST3GAL3
ENST00000361400 0.555372304064681 0.216143358209721 0.0767456207496915 ENSG00000126091 ST3GAL3
ENST00000353126 0.555372304064681 0.216143358209721 0.0767456207496915 ENSG00000126091 ST3GAL3
ENST00000530154 0.66786325203657 0.329707577903564 0.0648145332922096 ENSG00000126091 ST3GAL3
ENST00000262915 0.555372304064681 0.216143358209721 0.0767456207496915 ENSG00000126091 ST3GAL3
ENST00000330208 0.555372304064681 0.216143358209721 0.0767456207496915 ENSG00000126091 ST3GAL3
ENST00000335430 0.555372304064681 0.216143358209721 0.0767456207496915 ENSG00000126091 ST3GAL3
ENST00000351035 0.555372304064681 0.216143358209721 0.0767456207496915 ENSG00000126091 ST3GAL3
ENST00000479383 0.780353720429269 0.483422714341863 0.0539013269697769 ENSG00000126091 ST3GAL3
ENST00000347631 0.64911658907697 0.308737579185329 0.0659630702549283 ENSG00000126091 ST3GAL3
ENST00000484868 0.798465825557642 0.512749240116317 0.0551907720297547 ENSG00000126091 ST3GAL3
ENST00000461066 0.784525970324126 0.48983544907747 0.0531108439201155 ENSG00000126091 ST3GAL3
ENST00000437753 0.701591257784387 0.370981921028403 0.119158218873238 ENSG00000229444 RP11-184I16.4
ENST00000533997 0.662254523950908 0.323127766762658 0.0646790718317215 ENSG00000126091 ST3GAL3
ENST00000469715 0.662254523950908 0.323127766762658 0.0646790718317215 ENSG00000126091 ST3GAL3
ENST00000490541 0.662254523950908 0.323127766762658 0.0646790718317215 ENSG00000126091 ST3GAL3
ENST00000528371 0.662254523950908 0.323127766762658 0.0646790718317215 ENSG00000126091 ST3GAL3
ENST00000530581 0.662254523950908 0.323127766762658 0.0646790718317215 ENSG00000126091 ST3GAL3
ENST00000531816 0.662254523950908 0.323127766762658 0.0646790718317215 ENSG00000126091 ST3GAL3
ENST00000531993 0.662254523950908 0.323127766762658 0.0646790718317215 ENSG00000126091 ST3GAL3
ENST00000533212 0.662254523950908 0.323127766762658 0.0646790718317215 ENSG00000126091 ST3GAL3
ENST00000533933 0.662254523950908 0.323127766762658 0.0646790718317215 ENSG00000126091 ST3GAL3
ENST00000372369 0.662254523950908 0.323127766762658 0.0646790718317215 ENSG00000126091 ST3GAL3
ENST00000372372 0.662254523950908 0.323127766762658 0.0646790718317215 ENSG00000126091 ST3GAL3
ENST00000372368 0.662254523950908 0.323127766762658 0.0646790718317215 ENSG00000126091 ST3GAL3
ENST00000372367 0.662254523950908 0.323127766762658 0.0646790718317215 ENSG00000126091 ST3GAL3
ENST00000372366 0.662254523950908 0.323127766762658 0.0646790718317215 ENSG00000126091 ST3GAL3
ENST00000372365 0.662254523950908 0.323127766762658 0.0646790718317215 ENSG00000126091 ST3GAL3
ENST00000361746 0.662254523950908 0.323127766762658 0.0646790718317215 ENSG00000126091 ST3GAL3
ENST00000332628 0.662254523950908 0.323127766762658 0.0646790718317215 ENSG00000126091 ST3GAL3
ENST00000531451 0.677499610663915 0.340119836369771 0.062393407209536 ENSG00000126091 ST3GAL3
ENST00000372362 0.677499610663915 0.340119836369771 0.062393407209536 ENSG00000126091 ST3GAL3
ENST00000361812 0.677499610663915 0.340119836369771 0.062393407209536 ENSG00000126091 ST3GAL3
ENST00000461375 0.840848895563055 0.587027612422608 0.0387074344192026 ENSG00000126091 ST3GAL3
ENST00000490502 0.576067355318659 0.234456830353011 0.10295245840428 ENSG00000126091 ST3GAL3
ENST00000495482 0.907541460339897 0.726346723068388 0.0408466154295196 ENSG00000126091 ST3GAL3
ENST00000372343 0.131220562875942 0.0151031141127765 -0.157189762723884 ENSG00000117408 IPO13
ENST00000489061 0.257142336019315 0.0476494745434301 -0.250918113411275 ENSG00000117408 IPO13
ENST00000489773 0.577587341721738 0.235840147629007 -0.108532806132487 ENSG00000117408 IPO13
ENST00000492152 0.942478381456125 0.817454457161387 -0.0254425770363669 ENSG00000117408 IPO13
ENST00000480902 0.816641199547698 0.5447043276935 0.0880128433858096 ENSG00000117408 IPO13
ENST00000372339 0.768223393584582 0.465402625781594 -0.0949152800595979 ENSG00000117408 IPO13
ENST00000486876 0.863487199908822 0.631136678800749 -0.0712080500986119 ENSG00000117408 IPO13
ENST00000471934 0.694698893260159 0.3621087345217 -0.101278352384544 ENSG00000132768 DPH2
ENST00000476260 0.701114249675516 0.37051410315972 -0.0927750883570974 ENSG00000132768 DPH2
ENST00000255108 0.688206696929831 0.353983307172227 -0.0699145058816411 ENSG00000132768 DPH2
ENST00000412950 0.82101846018295 0.551577925183993 -0.0481132339925854 ENSG00000132768 DPH2
ENST00000524776 0.82101846018295 0.551577925183993 -0.0481132339925854 ENSG00000132768 DPH2
ENST00000495421 0.688206696929831 0.354005412791017 -0.0699230943320529 ENSG00000132768 DPH2
ENST00000530988 0.717525936551571 0.391493673073169 -0.096733105021973 ENSG00000132768 DPH2
ENST00000527567 0.681127084644473 0.344755317376572 -0.102783722185596 ENSG00000132768 DPH2
ENST00000492306 0.723344913848766 0.399685521903709 -0.0871477603329803 ENSG00000132768 DPH2
ENST00000490861 0.696501512430501 0.364738938506099 -0.0912424917978294 ENSG00000132768 DPH2
ENST00000396758 0.680565493066747 0.343773496724162 -0.0714438218533086 ENSG00000132768 DPH2
ENST00000477294 0.64417381447853 0.302761688650438 -0.110845090926215 ENSG00000132768 DPH2
ENST00000529729 0.854699541196363 0.614448804966798 -0.0499269275781777 ENSG00000132768 DPH2
ENST00000532140 0.71808501064565 0.392240328257863 -0.0927767702607259 ENSG00000132768 DPH2
ENST00000534786 0.841817761408831 0.589043503232139 -0.0599522704322182 ENSG00000132768 DPH2
ENST00000534655 0.762247782606228 0.456580399323741 -0.0988930952074327 ENSG00000132768 DPH2
ENST00000459879 0.976819299989405 0.921549775309778 -0.0103740265100578 ENSG00000132768 DPH2
ENST00000527319 0.984415697461097 0.947195003341586 0.00714489653570679 ENSG00000132768 DPH2
ENST00000472505 0.0750723810888246 0.00612762480192021 -0.234235080281319 ENSG00000117410 ATP6V0B
ENST00000472174 0.0528647633297179 0.00360108039764681 -0.229621460395699 ENSG00000117410 ATP6V0B
ENST00000532642 0.0536881512432371 0.00368560044024682 -0.228928145190673 ENSG00000117410 ATP6V0B
ENST00000236067 0.0536680075012189 0.00368192557121324 -0.228920702663407 ENSG00000117410 ATP6V0B
ENST00000471859 0.0752967070903404 0.00615493902929368 -0.216522859812049 ENSG00000117410 ATP6V0B
ENST00000472277 0.0812674100985808 0.00690385327228338 -0.225627221281081 ENSG00000117410 ATP6V0B
ENST00000461670 0.0942414226319332 0.00879103631486946 -0.223311467070136 ENSG00000117410 ATP6V0B
ENST00000468183 0.0535941122768501 0.00367330232016327 -0.228927223212521 ENSG00000117410 ATP6V0B
ENST00000473485 0.0535941122768501 0.00367330232016327 -0.228927223212521 ENSG00000117410 ATP6V0B
ENST00000496131 0.0747916172176362 0.0060938478465858 -0.232162282731534 ENSG00000117410 ATP6V0B
ENST00000498208 0.107554955125991 0.0108746831071576 -0.218827952028861 ENSG00000117410 ATP6V0B
ENST00000532072 0.0285442088237731 0.00142702758270804 -0.26178609606635 ENSG00000117410 ATP6V0B
ENST00000498664 0.0236561934248022 0.00108203216561876 -0.244261420833471 ENSG00000117410 ATP6V0B
ENST00000498543 0.0503948147039623 0.00334071455833826 -0.258260756463164 ENSG00000117411 B4GALT2
ENST00000372324 0.940227120189688 0.811109895858779 -0.0112682650343619 ENSG00000117411 B4GALT2
ENST00000497866 0.0244025866207831 0.00113117947974367 -0.235390194336445 ENSG00000117411 B4GALT2
ENST00000434555 0.692095328591568 0.359062404560468 0.0428814382267786 ENSG00000117411 B4GALT2
ENST00000356836 0.605842518079756 0.262063740270839 0.0533002283527185 ENSG00000117411 B4GALT2
ENST00000309519 0.720535490886417 0.395449817906605 0.0406992665723672 ENSG00000117411 B4GALT2
ENST00000485678 0.91302111766137 0.740635609248343 0.0206932770260367 ENSG00000117411 B4GALT2
ENST00000481924 0.981877932346083 0.938468587756524 -0.00606550207880683 ENSG00000117411 B4GALT2
ENST00000486064 0.770534811989884 0.468961608960881 0.0849657871271848 ENSG00000159214 CCDC24
ENST00000372307 0.864021822356025 0.63212766238937 0.0541933574757926 ENSG00000196517 SLC6A9
ENST00000372318 0.810285876508163 0.533234895200268 0.0732970330211371 ENSG00000159214 CCDC24
ENST00000460543 0.680900411563057 0.344244441347289 0.118238892106299 ENSG00000159214 CCDC24
ENST00000463846 0.810408385852308 0.533460881179534 0.073273545936173 ENSG00000159214 CCDC24
ENST00000490563 0.810408385852308 0.533460881179534 0.073273545936173 ENSG00000159214 CCDC24
ENST00000490064 0.749255209439023 0.436785548103466 0.0948713815357578 ENSG00000159214 CCDC24
ENST00000486504 0.753286618165844 0.44211023119708 0.0928427372408737 ENSG00000159214 CCDC24
ENST00000485811 0.728340950022685 0.407267480616998 0.101852266472131 ENSG00000159214 CCDC24
ENST00000372306 0.803869141036848 0.521548513473217 0.0734344326631721 ENSG00000196517 SLC6A9
ENST00000466180 0.7235189820178 0.399871277681585 0.103107606197497 ENSG00000159214 CCDC24
ENST00000479055 0.900735854427924 0.709909876231248 0.0476849720742335 ENSG00000159214 CCDC24
ENST00000372310 0.936557919973 0.800573003920201 0.0384016936567602 ENSG00000196517 SLC6A9
ENST00000475075 0.890314202010249 0.68686375074719 0.0612286823977006 ENSG00000196517 SLC6A9
ENST00000357730 0.986734040181121 0.955293684527138 0.00879757063040233 ENSG00000196517 SLC6A9
ENST00000360584 0.986734040181121 0.955293684527138 0.00879757063040233 ENSG00000196517 SLC6A9
ENST00000537678 0.785947743676348 0.492080933362669 0.101605081793021 ENSG00000196517 SLC6A9
ENST00000492434 0.569221901890073 0.228329923741837 0.188639487362153 ENSG00000196517 SLC6A9
ENST00000528803 0.794205353893339 0.505181108595897 0.111086781063365 ENSG00000196517 SLC6A9
ENST00000489764 0.643865586640883 0.302418369722728 0.163771436958495 ENSG00000196517 SLC6A9
ENST00000466926 0.688372710967619 0.354237802414402 0.147013932120398 ENSG00000196517 SLC6A9
ENST00000434244 0.279427942977623 0.0552304033579872 0.33180362594496 ENSG00000230615 RP5-1198O20.4
ENST00000361745 0.850305943446249 0.60489199658271 0.0341655494048668 ENSG00000178028 DMAP1
ENST00000446292 0.817801177036726 0.546360340492031 0.0407522337777309 ENSG00000178028 DMAP1
ENST00000440641 0.777349094585035 0.479011708141347 0.0516417022360672 ENSG00000178028 DMAP1
ENST00000436069 0.438271660051308 0.131547009474294 0.168237699072273 ENSG00000178028 DMAP1
ENST00000437511 0.864214581276156 0.632419198377113 0.03319444716251 ENSG00000178028 DMAP1
ENST00000475794 0.489848688084423 0.165203379033315 0.1437043889218 ENSG00000178028 DMAP1
ENST00000471829 0.620074477157185 0.276468133744592 0.0829287646162682 ENSG00000178028 DMAP1
ENST00000487922 0.66961477939737 0.331498637617699 0.0753478470810901 ENSG00000178028 DMAP1
ENST00000315913 0.854536132693871 0.614146950576577 0.0332864526223434 ENSG00000178028 DMAP1
ENST00000372289 0.854536132693871 0.614146950576577 0.0332864526223434 ENSG00000178028 DMAP1
ENST00000463950 0.588302999122883 0.245391318891026 0.134881453172497 ENSG00000178028 DMAP1
ENST00000372290 0.8323408991135 0.571722042144013 0.0449875522398267 ENSG00000178028 DMAP1
ENST00000488433 0.965117445472303 0.88071964571364 -0.0108723055373254 ENSG00000178028 DMAP1
ENST00000483741 0.835909227517575 0.577728764848042 -0.0619479098579538 ENSG00000178028 DMAP1
ENST00000494092 0.965433167684536 0.881552860792585 -0.0199562371566778 ENSG00000178028 DMAP1
ENST00000372257 0.998226286814727 0.99446140167549 -0.000432440628981503 ENSG00000117419 ERI3
ENST00000372259 0.874274221869083 0.653492480953246 0.0290627546427078 ENSG00000117419 ERI3
ENST00000456170 0.933276507476752 0.791945153150511 0.0170431461180019 ENSG00000117419 ERI3
ENST00000537474 0.944463647917221 0.822120370432931 0.0140764287267562 ENSG00000117419 ERI3
ENST00000489710 0.962056269910537 0.871970030429252 -0.011513426903581 ENSG00000117419 ERI3
ENST00000479101 0.975615976702563 0.917145359502007 -0.00740258168556305 ENSG00000117419 ERI3
ENST00000462341 0.892932936343987 0.692878498253958 0.0275335234309255 ENSG00000117419 ERI3
ENST00000452396 0.993554143085869 0.979185219382443 -0.00187081662077313 ENSG00000117419 ERI3
ENST00000495828 0.540601233421134 0.203758428733967 -0.0942915019330794 ENSG00000117419 ERI3
ENST00000457571 0.687487890515457 0.352936875367504 -0.0695333569001119 ENSG00000117419 ERI3
ENST00000355387 0.998427803219177 0.99561352882189 -0.000324540985953711 ENSG00000187147 RNF220
ENST00000361799 0.998427803219177 0.99561352882189 -0.000324540985953711 ENSG00000187147 RNF220
ENST00000372247 0.998442332851631 0.995650193386959 -0.000321807326421754 ENSG00000187147 RNF220
ENST00000443020 0.956084181292936 0.855369022095046 0.0117481440833102 ENSG00000187147 RNF220
ENST00000453863 0.894788850325734 0.696945551760438 0.0361525719623001 ENSG00000187147 RNF220
ENST00000335497 0.98090878182418 0.934760196982945 0.00568818656539609 ENSG00000187147 RNF220
ENST00000440132 0.941566295459958 0.815027024696455 0.0157101857021595 ENSG00000187147 RNF220
ENST00000474064 0.988305361878425 0.961429791750505 0.00285708550772185 ENSG00000187147 RNF220
ENST00000471494 0.892535902634131 0.69186456483127 -0.0300992294574184 ENSG00000187147 RNF220
ENST00000488865 0.95128778260786 0.840968211602769 0.0180990846577376 ENSG00000187147 RNF220
ENST00000497469 0.908959378153281 0.730543301549696 -0.0279945008635724 ENSG00000187147 RNF220
ENST00000475378 0.8896797171221 0.685815204875808 0.0274987734401618 ENSG00000187147 RNF220
ENST00000484745 0.981401596284326 0.936731976372654 0.00494127120591908 ENSG00000187147 RNF220
ENST00000372242 0.977605997637971 0.924314676032799 0.00568425644893729 ENSG00000126106 TMEM53
ENST00000372243 0.977605997637971 0.924314676032799 0.00568425644893729 ENSG00000126106 TMEM53
ENST00000372244 0.977605997637971 0.924314676032799 0.00568425644893729 ENSG00000126106 TMEM53
ENST00000495630 0.997072424182195 0.989782276882601 0.000769646646064381 ENSG00000126106 TMEM53
ENST00000474394 0.90957012932703 0.732716154313323 0.0265697665738309 ENSG00000187147 RNF220
ENST00000480686 0.969751112001597 0.897561875175433 0.00939307849787356 ENSG00000187147 RNF220
ENST00000474956 0.75414958121362 0.443397635345447 0.0678765440812884 ENSG00000187147 RNF220
ENST00000476724 0.835280792260106 0.576752201285626 0.0881642244869693 ENSG00000126106 TMEM53
ENST00000468117 0.834762358828663 0.576026821763092 0.088306982067826 ENSG00000126106 TMEM53
ENST00000372237 0.834762358828663 0.576026821763092 0.088306982067826 ENSG00000126106 TMEM53
ENST00000372235 0.661452746847971 0.322186669585756 0.159804169300546 ENSG00000126106 TMEM53
ENST00000420706 0.583946544017385 0.241399486118756 0.193713687395889 ENSG00000126106 TMEM53
ENST00000424484 0.248076341569261 0.0447692243833043 0.317523782984466 ENSG00000198520 C1orf228
ENST00000455805 0.35609813384168 0.086853326657422 0.282792456947495 ENSG00000198520 C1orf228
ENST00000458657 0.268143929862305 0.0513424818499099 0.310706166686463 ENSG00000198520 C1orf228
ENST00000418644 0.540546831814487 0.203711012312509 0.214624151144721 ENSG00000198520 C1orf228
ENST00000441519 0.35609813384168 0.086853326657422 0.282792456947495 ENSG00000198520 C1orf228
ENST00000357508 0.265739612723078 0.050451371958111 0.311497887008128 ENSG00000198520 C1orf228
ENST00000535358 0.268143929862305 0.0513424818499099 0.310706166686463 ENSG00000198520 C1orf228
ENST00000445071 0.502166708356796 0.174364495487967 0.228776028028051 ENSG00000198520 C1orf228
ENST00000453711 0.607086415351436 0.263501625580663 0.188975864306435 ENSG00000198520 C1orf228
ENST00000421398 0.208423214757222 0.0329133324316167 0.337168831227433 ENSG00000198520 C1orf228
ENST00000444751 0.218272080140979 0.0356812276831602 0.331894996800728 ENSG00000198520 C1orf228
ENST00000452259 0.137122753231963 0.0162684865859537 0.301223781559801 ENSG00000142945 KIF2C
ENST00000372224 0.0215604562545302 0.000944007895251376 0.344902447527486 ENSG00000142945 KIF2C
ENST00000493027 0.136252561525545 0.0160996801404619 0.301260241469528 ENSG00000142945 KIF2C
ENST00000372218 0.0215604562545302 0.000944007895251376 0.344902447527486 ENSG00000142945 KIF2C
ENST00000455186 0.124388011041176 0.0137679410256549 0.315935628933415 ENSG00000142945 KIF2C
ENST00000372222 0.0833512333872152 0.00719565164078227 0.286847020111021 ENSG00000142945 KIF2C
ENST00000480574 0.471685952981318 0.152909647435404 0.23392517924011 ENSG00000142945 KIF2C
ENST00000372217 0.056986554819972 0.00401570853952397 0.302560020172246 ENSG00000142945 KIF2C
ENST00000440985 0.397605856943352 0.108286345295312 0.255395863049881 ENSG00000225721 RP11-269F19.2
ENST00000428791 0.0207293810466761 0.000891323546350352 0.309223202049763 ENSG00000225721 RP11-269F19.2
ENST00000423289 0.615032012227725 0.271394299252154 0.179672638486555 ENSG00000142945 KIF2C
ENST00000472235 0.272791185811297 0.0530134107160251 0.285158504432683 ENSG00000142945 KIF2C
ENST00000497035 0.827260054041419 0.562789253729367 0.0270219552320629 ENSG00000142937 RPS8
ENST00000396651 0.828914859826865 0.565773294844124 0.0266511393711622 ENSG00000142937 RPS8
ENST00000372209 0.829094299604832 0.566001137776616 0.026651882483809 ENSG00000142937 RPS8
ENST00000470475 0.69968841494729 0.36875656270833 0.0467839829878681 ENSG00000142937 RPS8
ENST00000485390 0.828747401369769 0.565197587144718 0.0267008217007008 ENSG00000142937 RPS8
ENST00000464658 0.988339599709223 0.961595548016899 0.00207159818420696 ENSG00000142937 RPS8
ENST00000484599 0.990636684737491 0.969270836903463 0.00166481478331732 ENSG00000142937 RPS8
ENST00000474582 0.921719728606679 0.761632186761808 -0.0165820670239114 ENSG00000142937 RPS8
ENST00000372201 0.701551626383317 0.370942988067533 -0.0711363319080507 ENSG00000173846 PLK3
ENST00000465443 0.702272454912665 0.372067935604252 -0.0710849272106921 ENSG00000173846 PLK3
ENST00000476731 0.902897751611267 0.715151593900105 0.0387444226312544 ENSG00000173846 PLK3
ENST00000492398 0.781101225754356 0.484882284545434 -0.0626918972898895 ENSG00000173846 PLK3
ENST00000461358 0.983742755103353 0.94544281513236 0.0069373701027613 ENSG00000173846 PLK3
ENST00000461769 0.427368676927393 0.12533615552809 -0.160249582166223 ENSG00000173846 PLK3
ENST00000493100 0.303814825576621 0.0645219823374118 -0.188437501456146 ENSG00000173846 PLK3
ENST00000339355 0.961307721966452 0.869401530790108 0.0242455922428867 ENSG00000188396 TCTEX1D4
ENST00000372200 0.942954860356499 0.818935053055458 0.030304413995557 ENSG00000188396 TCTEX1D4
ENST00000450269 0.682627762042775 0.347374880881678 0.0834249832408347 ENSG00000222009 BTBD19
ENST00000453418 0.682627762042775 0.347374880881678 0.0834249832408347 ENSG00000222009 BTBD19
ENST00000409335 0.652959649988114 0.313134375408345 0.0905835074568763 ENSG00000222009 BTBD19
ENST00000439563 0.603929014141988 0.260204034433911 0.10035569816313 ENSG00000222009 BTBD19
ENST00000485668 0.861761252542143 0.627720659463335 0.0398426243139483 ENSG00000222009 BTBD19
ENST00000482715 0.78912906426449 0.497371567528488 0.0623839831710663 ENSG00000222009 BTBD19
ENST00000475105 0.660783396913383 0.321439544159151 0.102778523889367 ENSG00000222009 BTBD19
ENST00000495433 0.872313332012014 0.6487854436226 0.0472401223464629 ENSG00000222009 BTBD19
ENST00000489976 0.78416552435067 0.489353493061054 0.0875979203027298 ENSG00000222009 BTBD19
ENST00000464114 0.853087942136685 0.61111919309092 0.0660684515177699 ENSG00000222009 BTBD19
ENST00000447098 0.687097924775906 0.352366939171859 0.1614857022733 ENSG00000117425 PTCH2
ENST00000439363 0.501412329709051 0.173775829835103 0.0896738657790672 ENSG00000070785 EIF2B3
ENST00000360403 0.606401073404955 0.262874800576112 0.0669090287720958 ENSG00000070785 EIF2B3
ENST00000486491 0.753286618165844 0.442127073612836 -0.0838137865152758 ENSG00000070785 EIF2B3
ENST00000372183 0.449432839347971 0.1386524475363 0.095255421397042 ENSG00000070785 EIF2B3
ENST00000480675 0.812233974025772 0.536452528785555 0.0523162838954043 ENSG00000070785 EIF2B3
ENST00000477953 0.860466521886787 0.625177232552715 0.0414513675086326 ENSG00000070785 EIF2B3
ENST00000372182 0.993590784640908 0.97945488452215 -0.00229216246466568 ENSG00000070785 EIF2B3
ENST00000487532 0.966620012895868 0.885457372157566 -0.0142038863709638 ENSG00000070785 EIF2B3
ENST00000497010 0.930082443400758 0.783991081856063 -0.0279089235370685 ENSG00000070785 EIF2B3
ENST00000372168 0.980831284663662 0.934442866677091 -0.00733475202014571 ENSG00000126107 HECTD3
ENST00000372172 0.866531495307821 0.63759361387287 -0.0304101700691126 ENSG00000126107 HECTD3
ENST00000486132 0.821499820791522 0.552481123929086 -0.0576939800530038 ENSG00000126107 HECTD3
ENST00000486296 0.816163673249422 0.543899976826136 0.0598548255405597 ENSG00000126107 HECTD3
ENST00000466423 0.817903350594893 0.546582296338614 0.0579483116336277 ENSG00000126107 HECTD3
ENST00000487488 0.23687912042451 0.0412972662385754 0.252682868238766 ENSG00000126107 HECTD3
ENST00000484564 0.304934422964658 0.0649901663191471 0.266970596220614 ENSG00000126107 HECTD3
ENST00000246337 0.454557077193935 0.141856095972217 0.0887914093711594 ENSG00000126088 UROD
ENST00000491773 0.472615893841424 0.153578467352579 0.10147749008565 ENSG00000126088 UROD
ENST00000463092 0.495004635376032 0.168878711477168 0.096553244495103 ENSG00000126088 UROD
ENST00000461035 0.559228766610511 0.219158445789937 0.094708115811307 ENSG00000126088 UROD
ENST00000491300 0.45271904059133 0.140712535354906 0.091967706361203 ENSG00000126088 UROD
ENST00000434478 0.545523566209493 0.207777113727593 0.0813518676699169 ENSG00000126088 UROD
ENST00000494399 0.451287798763298 0.139836578908701 0.0892688072522152 ENSG00000126088 UROD
ENST00000460334 0.483343782827683 0.160833856481897 0.094539773626533 ENSG00000126088 UROD
ENST00000462688 0.464459934688411 0.148218557504965 0.0901190938612241 ENSG00000126088 UROD
ENST00000460906 0.484719861551397 0.161787877044737 0.0942846717203844 ENSG00000126088 UROD
ENST00000490385 0.499902494176655 0.172404491575475 0.0920676620801439 ENSG00000126088 UROD
ENST00000469548 0.428562988639443 0.126048609406538 0.0952338834358834 ENSG00000126088 UROD
ENST00000486699 0.428195627639046 0.125857206162959 0.0952402228662092 ENSG00000126088 UROD
ENST00000478467 0.425029170395415 0.123923730356161 0.0954973681205072 ENSG00000126088 UROD
ENST00000428106 0.41589419798118 0.118674161622526 0.0969966092505567 ENSG00000126088 UROD
ENST00000496439 0.437803475346241 0.131236916583808 0.100335220489331 ENSG00000126088 UROD
ENST00000473012 0.443738272248759 0.135014689165452 0.101244960412896 ENSG00000126088 UROD
ENST00000472254 0.740571103253612 0.423885864248949 0.0752160522461846 ENSG00000126088 UROD
ENST00000466193 0.766024190013737 0.461656999428849 0.0791742547412622 ENSG00000126088 UROD
ENST00000465678 0.725781138164138 0.403771404287193 0.0902105377057472 ENSG00000126088 UROD
ENST00000464588 0.789560488453642 0.498183500167162 -0.120172263604138 ENSG00000162415 ZSWIM5
ENST00000528332 0.973349686908918 0.908586145657332 -0.0121432565630153 ENSG00000132781 MUTYH
ENST00000529984 0.973349686908918 0.908586145657332 -0.0121432565630153 ENSG00000132781 MUTYH
ENST00000372110 0.981345313397994 0.936217480562493 -0.00846567630476013 ENSG00000132781 MUTYH
ENST00000372115 0.981477209331287 0.936974649308541 -0.00836914715076209 ENSG00000132781 MUTYH
ENST00000481571 0.981345313397994 0.936217480562493 -0.00846567630476013 ENSG00000132781 MUTYH
ENST00000372098 0.981345313397994 0.936217480562493 -0.00846567630476013 ENSG00000132781 MUTYH
ENST00000355498 0.983624954823682 0.944186491254241 -0.00767200714585641 ENSG00000132781 MUTYH
ENST00000475516 0.99136913316124 0.972198005956653 -0.00382099632353771 ENSG00000132781 MUTYH
ENST00000372104 0.982401872746718 0.939925526132634 0.00829306917434434 ENSG00000132781 MUTYH
ENST00000448481 0.982401872746718 0.939925526132634 0.00829306917434434 ENSG00000132781 MUTYH
ENST00000456914 0.974784907971949 0.914270249498582 0.0118430620815467 ENSG00000132781 MUTYH
ENST00000354383 0.99136913316124 0.972198005956653 -0.00382099632353771 ENSG00000132781 MUTYH
ENST00000488731 0.990924088880533 0.970789551071962 0.00402091761033493 ENSG00000132781 MUTYH
ENST00000372100 0.983596445567265 0.944051209122797 -0.00768865167054116 ENSG00000132781 MUTYH
ENST00000450313 0.981425619332331 0.936843718229394 -0.00838570981864318 ENSG00000132781 MUTYH
ENST00000531105 0.990583788501546 0.968974128063084 -0.00424057977645657 ENSG00000132781 MUTYH
ENST00000467459 0.845002018021211 0.595183597244105 0.084389706413777 ENSG00000132781 MUTYH
ENST00000482094 0.849363769391618 0.603100369189629 0.0895981501755135 ENSG00000132781 MUTYH
ENST00000529892 0.825650473344845 0.5600318576877 0.0976371679011108 ENSG00000132781 MUTYH
ENST00000533178 0.976893738791703 0.921697052205266 -0.0123487173468537 ENSG00000132781 MUTYH
ENST00000528013 0.974857310981183 0.914787948252862 0.011782835472785 ENSG00000132781 MUTYH
ENST00000412971 0.884118333037313 0.672173234566875 -0.0474451456593542 ENSG00000132781 MUTYH
ENST00000462388 0.776878478545192 0.478476186837323 -0.118354150950738 ENSG00000132781 MUTYH
ENST00000470256 0.873697863812893 0.65186925655837 -0.0534229867089838 ENSG00000132781 MUTYH
ENST00000461495 0.825745432109362 0.560209117541322 -0.0662371075608512 ENSG00000132781 MUTYH
ENST00000435155 0.850300052513089 0.604877384355068 -0.0615435629854952 ENSG00000132781 MUTYH
ENST00000467940 0.802248049556219 0.519167381820008 -0.0736517149693945 ENSG00000132781 MUTYH
ENST00000478796 0.960181849509527 0.866559072904823 -0.0270880886534156 ENSG00000132781 MUTYH
ENST00000525160 0.916225322196189 0.749070450047666 -0.037045384493135 ENSG00000132781 MUTYH
ENST00000479746 0.987652767084069 0.958919516392732 -0.00631058153990599 ENSG00000132781 MUTYH
ENST00000492494 0.987472504444968 0.958398682341002 -0.00639699383487153 ENSG00000132781 MUTYH
ENST00000483642 0.940125072227902 0.810885870899076 -0.0281076231762187 ENSG00000132781 MUTYH
ENST00000481139 0.903893426493633 0.717584762319183 -0.043147227289267 ENSG00000132781 MUTYH
ENST00000485484 0.931554848847029 0.788336310309593 -0.0339815137467279 ENSG00000132781 MUTYH
ENST00000476789 0.869705205548172 0.643711852883756 -0.0558606440624267 ENSG00000132781 MUTYH
ENST00000462387 0.877838776074781 0.660158664449574 -0.0537957683588882 ENSG00000132781 MUTYH
ENST00000474703 0.894959222469424 0.697208207085597 -0.050516361238324 ENSG00000132781 MUTYH
ENST00000483127 0.953469624841218 0.847364212449428 0.0261344220787543 ENSG00000132781 MUTYH
ENST00000534453 0.954377392957065 0.850229406004945 0.0269074935297872 ENSG00000132781 MUTYH
ENST00000372090 0.357481519802095 0.0874387482800859 0.216384036520175 ENSG00000132773 TOE1
ENST00000477731 0.450592685186651 0.139425024511114 0.212484655642703 ENSG00000132773 TOE1
ENST00000539779 0.314091518101246 0.0686078359376739 0.238181624791665 ENSG00000132773 TOE1
ENST00000471337 0.347962949460357 0.0833595288790487 0.244387062586183 ENSG00000132773 TOE1
ENST00000495703 0.262283603153863 0.0493337367076765 0.257521635991624 ENSG00000132773 TOE1
ENST00000460057 0.469924680860633 0.151804838181927 0.231386951914353 ENSG00000132773 TOE1
ENST00000372084 0.692666926967629 0.359668444100173 0.150555644560328 ENSG00000070759 TESK2
ENST00000372086 0.716664288282888 0.390460374054344 0.13756018209819 ENSG00000070759 TESK2
ENST00000341771 0.716664288282888 0.390460374054344 0.13756018209819 ENSG00000070759 TESK2
ENST00000486676 0.681699787676493 0.345569676988227 0.150796803346864 ENSG00000070759 TESK2
ENST00000538496 0.79368422513348 0.504276125618117 0.1089951578083 ENSG00000070759 TESK2
ENST00000451835 0.898766455410825 0.705309998640782 0.0669944458131679 ENSG00000070759 TESK2
ENST00000401061 0.942654213343407 0.818301744509299 0.0219330827750816 ENSG00000132763 MMACHC
ENST00000477188 0.776630080622433 0.478163563289239 0.11229642670411 ENSG00000132763 MMACHC
ENST00000262746 0.119996314632387 0.0130127970153559 0.135862204660079 ENSG00000117450 PRDX1
ENST00000319248 0.120001180824878 0.0130143497154258 0.135862999747914 ENSG00000117450 PRDX1
ENST00000372079 0.11992130966716 0.012998517357901 0.13589901388343 ENSG00000117450 PRDX1
ENST00000447184 0.110482510248093 0.0113591968896544 0.141038517660044 ENSG00000117450 PRDX1
ENST00000424390 0.110352458323818 0.0113345546894072 0.141040210888342 ENSG00000117450 PRDX1
ENST00000483583 0.107264090424859 0.0108012159225887 0.149509567963956 ENSG00000117450 PRDX1
ENST00000372070 0.611666335764568 0.26800423214393 -0.0600229925723754 ENSG00000117448 AKR1A1
ENST00000434299 0.235468910841095 0.0409232195505767 -0.129161486836151 ENSG00000117448 AKR1A1
ENST00000496999 0.434544196602405 0.129306922781195 -0.105980037457391 ENSG00000117448 AKR1A1
ENST00000476957 0.424928290111305 0.123868910398622 -0.0880530955787851 ENSG00000117448 AKR1A1
ENST00000481885 0.24072173147814 0.0425228795959804 -0.134745767419481 ENSG00000117448 AKR1A1
ENST00000351829 0.641833973041418 0.300350339927799 -0.0572442860950305 ENSG00000117448 AKR1A1
ENST00000471651 0.368749048527466 0.0930911139214435 -0.117776713266497 ENSG00000117448 AKR1A1
ENST00000497973 0.690578213595347 0.357012122519631 -0.0587074947296513 ENSG00000117448 AKR1A1
ENST00000473038 0.938952065065462 0.808017865819654 -0.01833444921553 ENSG00000117448 AKR1A1
ENST00000495913 0.967313885854461 0.887997039584653 -0.0108272407361092 ENSG00000117448 AKR1A1
ENST00000487654 0.602287382318065 0.258368994621147 0.0957697389391295 ENSG00000117448 AKR1A1
ENST00000475919 0.753817665951858 0.442920116291803 0.0806760869461816 ENSG00000117448 AKR1A1
ENST00000475985 0.724696228913609 0.401829710023976 0.10835274400732 ENSG00000117448 AKR1A1
ENST00000437901 0.946116069995428 0.826497358368874 0.013545244633547 ENSG00000132780 NASP
ENST00000437362 0.94575560946201 0.825576184290399 0.013616907881428 ENSG00000132780 NASP
ENST00000464190 0.977597966804181 0.924247905877724 -0.00747989532942456 ENSG00000132780 NASP
ENST00000528084 0.903851034870335 0.717395414307568 0.0311211357258738 ENSG00000132780 NASP
ENST00000527359 0.901944619266218 0.712174644170371 0.0231409720989882 ENSG00000132780 NASP
ENST00000525515 0.880717383823878 0.666028366833062 0.0279656454844397 ENSG00000132780 NASP
ENST00000453748 0.85976815967954 0.623847257361636 0.0304411724236486 ENSG00000132780 NASP
ENST00000402363 0.938527097785126 0.80652819874484 0.0142843068760652 ENSG00000132780 NASP
ENST00000537798 0.938527097785126 0.80651731652958 0.0142862457191435 ENSG00000132780 NASP
ENST00000527470 0.714938643356649 0.388217100145827 0.0598053815115786 ENSG00000132780 NASP
ENST00000529333 0.702411250344259 0.37224023750521 0.0626906280351498 ENSG00000132780 NASP
ENST00000531532 0.852023903996341 0.609091732529809 0.046216326982233 ENSG00000132780 NASP
ENST00000530840 0.765596256123262 0.460838266017543 0.0919264304637886 ENSG00000132780 NASP
ENST00000528238 0.927579605417859 0.776711002168899 0.0169257104657228 ENSG00000132780 NASP
ENST00000534101 0.666289768001426 0.32773111655268 0.0680608061556322 ENSG00000132780 NASP
ENST00000350030 0.937738715167311 0.80430420922207 0.0142515491924499 ENSG00000132780 NASP
ENST00000470768 0.622056963005553 0.278805851119286 0.0732752299562724 ENSG00000132780 NASP
ENST00000372052 0.938527097785126 0.806577996491353 0.0142798370311235 ENSG00000132780 NASP
ENST00000351223 0.938527097785126 0.806577996491353 0.0142798370311235 ENSG00000132780 NASP
ENST00000530073 0.540031847089881 0.203278750656708 -0.0791913191558117 ENSG00000132780 NASP
ENST00000481782 0.691227857239558 0.357897384060681 -0.0600332061399038 ENSG00000132780 NASP
ENST00000531612 0.798997926684472 0.51364827968579 -0.0441697261964319 ENSG00000132780 NASP
ENST00000527932 0.952674622688481 0.845288662312156 -0.0165705867640888 ENSG00000132780 NASP
ENST00000534450 0.947162135369009 0.829615291283089 -0.0175393999205904 ENSG00000132780 NASP
ENST00000472408 0.992114358004956 0.975055838229905 0.00515246355686761 ENSG00000132780 NASP
ENST00000479235 0.753366027699732 0.44224983332849 -0.0552456665884438 ENSG00000159592 GPBP1L1
ENST00000290795 0.540182295039625 0.203407529163544 -0.0557552544451487 ENSG00000159592 GPBP1L1
ENST00000355105 0.539909148381808 0.203142067848918 -0.0557476423521113 ENSG00000159592 GPBP1L1
ENST00000467032 0.96757773027868 0.888845844958219 0.0128650307123116 ENSG00000159592 GPBP1L1
ENST00000487436 0.970889171555019 0.900988468355897 -0.0109739701882768 ENSG00000159592 GPBP1L1
ENST00000468724 0.927840218492245 0.777666019899808 0.0259661701839187 ENSG00000159592 GPBP1L1
ENST00000498128 0.691912299596732 0.358718777267759 -0.0675028337887918 ENSG00000159592 GPBP1L1
ENST00000496278 0.184968240289193 0.0269122272482264 -0.235387368494264 ENSG00000159592 GPBP1L1
ENST00000495616 0.997844075585056 0.992947150947091 0.00112936394390735 ENSG00000159592 GPBP1L1
ENST00000488278 0.501700139194656 0.17399556482358 -0.0777351666130818 ENSG00000159592 GPBP1L1
ENST00000480941 0.50265136276887 0.174779123372721 -0.0783242662054525 ENSG00000159592 GPBP1L1
ENST00000480083 0.472865902750407 0.153780878764202 -0.0826547453577868 ENSG00000159592 GPBP1L1
ENST00000493083 0.421855283387997 0.122086702641487 -0.0942259841037279 ENSG00000159592 GPBP1L1
ENST00000460859 0.37764719134814 0.097660870085469 -0.104366222242265 ENSG00000159592 GPBP1L1
ENST00000372025 0.937533592238366 0.803896685358653 0.0196876670688281 ENSG00000159596 TMEM69
ENST00000496366 0.927131740670553 0.775267084696489 -0.0234890305730613 ENSG00000159596 TMEM69
ENST00000359942 0.651845959053276 0.31199150343699 0.067193005850853 ENSG00000197429 IPP
ENST00000430643 0.713448487400689 0.386654649387882 0.119983366847416 ENSG00000230896 RP11-767N6.7
ENST00000461718 0.472492033088462 0.153456765255632 -0.185468511753787 ENSG00000197429 IPP
ENST00000495072 0.983838900945951 0.945771079282187 0.00563870066004734 ENSG00000197429 IPP
ENST00000396478 0.736062032349937 0.417809116889302 0.0616656325238896 ENSG00000197429 IPP
ENST00000470809 0.937938904548209 0.804836901898933 -0.0226154565372427 ENSG00000086015 MAST2
ENST00000372009 0.361634661533023 0.0894086293237101 -0.0777777757811673 ENSG00000086015 MAST2
ENST00000361297 0.358964487482396 0.0882425620306927 -0.078003302245473 ENSG00000086015 MAST2
ENST00000372008 0.119025535071132 0.0128322895893045 -0.11993400761696 ENSG00000086015 MAST2
ENST00000482881 0.631038264639373 0.288927398144172 -0.0667203858095527 ENSG00000086015 MAST2
ENST00000488619 0.863356064447894 0.630915465247402 -0.066173256758683 ENSG00000086015 MAST2
ENST00000467367 0.106412175835858 0.0106630228756525 -0.260797056122844 ENSG00000086015 MAST2
ENST00000498668 0.597690970268529 0.253743619861257 -0.166779103036653 ENSG00000086015 MAST2
ENST00000477968 0.149313873265307 0.0188091588217722 -0.248170217464264 ENSG00000086015 MAST2
ENST00000492813 0.747800499933575 0.434727437709945 -0.103492340319862 ENSG00000086015 MAST2
ENST00000262741 0.350019177074884 0.0841899639242259 -0.162496269251648 ENSG00000117461 PIK3R3
ENST00000372006 0.35655585085511 0.0870291692849507 -0.161001584609704 ENSG00000117461 PIK3R3
ENST00000340332 0.362315147768577 0.0897514732606612 -0.159765940042997 ENSG00000117461 PIK3R3
ENST00000354242 0.362315147768577 0.0897514732606612 -0.159765940042997 ENSG00000117461 PIK3R3
ENST00000420542 0.362315147768577 0.0897514732606612 -0.159765940042997 ENSG00000117461 PIK3R3
ENST00000488808 0.913822030384583 0.742665188228858 -0.0424980703460943 ENSG00000117461 PIK3R3
ENST00000540385 0.702272454912665 0.37205088472342 -0.09536654480139 ENSG00000117461 PIK3R3
ENST00000423209 0.616353249877171 0.272643452912144 -0.116239156439566 ENSG00000117461 PIK3R3
ENST00000493202 0.542359743824803 0.20541339654867 -0.147168833775722 ENSG00000117461 PIK3R3
ENST00000425892 0.513371651147991 0.183327285852618 -0.154200676750361 ENSG00000117461 PIK3R3
ENST00000396420 0.708141156371642 0.379822540374608 -0.0369467853883691 ENSG00000085998 POMGNT1
ENST00000371984 0.52170534981248 0.189593305425436 -0.0570911299508366 ENSG00000085998 POMGNT1
ENST00000371992 0.70434899915526 0.374636236138081 -0.0373189491247782 ENSG00000085998 POMGNT1
ENST00000475642 0.950886137553127 0.839377614422995 -0.0169619521747465 ENSG00000085998 POMGNT1
ENST00000535522 0.449345867734759 0.138616915303084 -0.0674031090043078 ENSG00000085998 POMGNT1
ENST00000371986 0.521530339495956 0.189443696329229 -0.0570908039134316 ENSG00000085998 POMGNT1
ENST00000480972 0.926946413871337 0.774874976094035 0.0255531592049045 ENSG00000085998 POMGNT1
ENST00000485714 0.429709934185332 0.126581864948484 -0.0971004438718128 ENSG00000085998 POMGNT1
ENST00000463030 0.926636486087251 0.774148093681041 0.0321236679244853 ENSG00000085998 POMGNT1
ENST00000477114 0.555277853894781 0.215869735137901 -0.110724070289053 ENSG00000085998 POMGNT1
ENST00000497439 0.906907794472159 0.724667938561661 -0.0223677602600103 ENSG00000085998 POMGNT1
ENST00000489985 0.967964348948421 0.890488913263349 -0.00986452035216146 ENSG00000085998 POMGNT1
ENST00000371980 0.315652771086788 0.0691591649040975 0.264108760289117 ENSG00000171357 LURAP1
ENST00000463715 0.644475934297196 0.303100486169873 0.171302617334279 ENSG00000085999 RAD54L
ENST00000442598 0.223620009041589 0.0372384855543439 0.219771537702353 ENSG00000085999 RAD54L
ENST00000493985 0.692782989639765 0.359921696022627 0.152687218552753 ENSG00000085999 RAD54L
ENST00000371975 0.222940521015774 0.0370301206207366 0.220213117183947 ENSG00000085999 RAD54L
ENST00000469835 0.640908970982693 0.299533036719899 0.177153202694904 ENSG00000085999 RAD54L
ENST00000493032 0.750618100313527 0.438509715745836 0.130745464660133 ENSG00000085999 RAD54L
ENST00000487700 0.493768314912732 0.167971904147165 0.222152841017861 ENSG00000085999 RAD54L
ENST00000473251 0.164967080035043 0.0222210621580408 0.366633361355518 ENSG00000085999 RAD54L
ENST00000496156 0.999493766586226 0.998571747993091 -0.000106455560781446 ENSG00000132128 LRRC41
ENST00000476687 0.140794814437898 0.0170144354872293 0.376852313967749 ENSG00000085999 RAD54L
ENST00000488942 0.350489946095965 0.0843989968852227 0.223349845866528 ENSG00000085999 RAD54L
ENST00000459678 0.256740960498027 0.0475150406307662 0.275221971764853 ENSG00000085999 RAD54L
ENST00000343304 0.795374749631296 0.507238209366825 0.0286337140566296 ENSG00000132128 LRRC41
ENST00000472710 0.871193397675398 0.64677784792443 0.0213657551321313 ENSG00000132128 LRRC41
ENST00000498402 0.481687650025509 0.159784626474991 0.0747680299450319 ENSG00000132128 LRRC41
ENST00000469150 0.812631977274212 0.537235980431747 0.0502590007164063 ENSG00000132128 LRRC41
ENST00000311672 0.943231395701431 0.819513596748699 0.0107264259232121 ENSG00000173660 UQCRH
ENST00000489056 0.942189360689128 0.816774187680901 0.0108907454163872 ENSG00000173660 UQCRH
ENST00000486951 0.840244613137842 0.586152293067314 0.0263693267875336 ENSG00000173660 UQCRH
ENST00000496387 0.942189360689128 0.81678520993339 0.0108906349632395 ENSG00000173660 UQCRH
ENST00000460947 0.989430031747969 0.964511984880622 0.00229681457126584 ENSG00000173660 UQCRH
ENST00000474844 0.436381287743435 0.130413055695642 0.116265731749245 ENSG00000117481 NSUN4
ENST00000307089 0.570129653400928 0.229405660580063 0.082538314090874 ENSG00000117481 NSUN4
ENST00000486270 0.481868815011764 0.159884897290861 0.115988674173496 ENSG00000117481 NSUN4
ENST00000536062 0.40886795523777 0.114680512951738 0.122165787247897 ENSG00000117481 NSUN4
ENST00000469918 0.618673565071773 0.275028467959611 0.100929165862938 ENSG00000117481 NSUN4
ENST00000472157 0.403789936231699 0.111917386099782 -0.248897429307225 ENSG00000117481 NSUN4
ENST00000471871 0.387193558562789 0.102583555836008 0.126522699949722 ENSG00000117481 NSUN4
ENST00000537428 0.373773339254104 0.0955704028235884 0.129781068949121 ENSG00000117481 NSUN4
ENST00000498008 0.251412296266237 0.0458239081077597 0.156969320524652 ENSG00000117481 NSUN4
ENST00000495427 0.317480749383069 0.0698416972057308 0.143184910629296 ENSG00000117481 NSUN4
ENST00000475281 0.905093349555899 0.720518472591158 0.0464225550159874 ENSG00000117481 NSUN4
ENST00000602433 0.426518057781918 0.124809584809317 -0.147163504449455 ENSG00000269956 MKNK1-AS1
ENST00000342571 0.91892465709197 0.755284658971644 0.0225689792934386 ENSG00000079277 MKNK1
ENST00000371946 0.991090553153038 0.971461422778883 -0.00206501357872332 ENSG00000079277 MKNK1
ENST00000341183 0.991090553153038 0.9713948564899 -0.00206926282730993 ENSG00000079277 MKNK1
ENST00000371944 0.91892465709197 0.755284658971644 0.0225689792934386 ENSG00000079277 MKNK1
ENST00000371945 0.991090553153038 0.971461422778883 -0.00206501357872332 ENSG00000079277 MKNK1
ENST00000524749 0.308535483435256 0.0664254702130449 -0.211657372977402 ENSG00000079277 MKNK1
ENST00000528077 0.966089335701902 0.883794027200532 0.0087390869281809 ENSG00000079277 MKNK1
ENST00000428112 0.839201169962343 0.584229818310124 0.0336812292179977 ENSG00000079277 MKNK1
ENST00000532897 0.768991113969352 0.466741315973078 -0.0828433419372469 ENSG00000079277 MKNK1
ENST00000530528 0.984544125069356 0.947524684677991 -0.0101332111718682 ENSG00000079277 MKNK1
ENST00000531355 0.850974279902137 0.606532149245476 0.031908907528023 ENSG00000079277 MKNK1
ENST00000470237 0.769558208594042 0.467565673649575 -0.097922162130021 ENSG00000079277 MKNK1
ENST00000524417 0.693536391384544 0.360840334899908 -0.143311465511199 ENSG00000079277 MKNK1
ENST00000460098 0.811761986871402 0.535570029709881 -0.0930975198721863 ENSG00000079277 MKNK1
ENST00000532783 0.358897897593054 0.0882108648579127 0.159473087502362 ENSG00000079277 MKNK1
ENST00000496619 0.768591461935214 0.466029169607882 0.0476017360251975 ENSG00000079277 MKNK1
ENST00000528237 0.561450082908008 0.221155942971477 0.114184302460656 ENSG00000079277 MKNK1
ENST00000526513 0.804531659514274 0.522871705395021 0.0427107560150814 ENSG00000079277 MKNK1
ENST00000484301 0.665481954070437 0.326694229796624 0.0703528287890456 ENSG00000079277 MKNK1
ENST00000545730 0.878255255017476 0.661107375318157 0.0274634364027493 ENSG00000079277 MKNK1
ENST00000486716 0.876159150786122 0.657235975663183 0.033540637199203 ENSG00000079277 MKNK1
ENST00000480531 0.540895351896444 0.203990198353907 0.150209907951922 ENSG00000079277 MKNK1
ENST00000529170 0.923459247869547 0.765254876973523 0.0226732728284198 ENSG00000079277 MKNK1
ENST00000531769 0.818052655576873 0.546814833802941 0.0391832237384403 ENSG00000079277 MKNK1
ENST00000465783 0.805909210689824 0.525179823636858 0.051646880055714 ENSG00000079277 MKNK1
ENST00000474868 0.821404821429242 0.552315127256911 0.0483273503037792 ENSG00000079277 MKNK1
ENST00000532110 0.828704590657019 0.565090528173579 0.0466939448959696 ENSG00000079277 MKNK1
ENST00000477883 0.829094299604832 0.566014870725738 -0.09663288722007 ENSG00000079277 MKNK1
ENST00000525888 0.931921876361516 0.789246089798169 -0.0226471462625741 ENSG00000079277 MKNK1
ENST00000468852 0.824056205951453 0.556675796053721 0.0834833393867973 ENSG00000079277 MKNK1
ENST00000319928 0.73713525853528 0.419299786821755 0.0777460036122996 ENSG00000142961 MOB3C
ENST00000271139 0.612373245191263 0.268800863295998 0.105738196104096 ENSG00000142961 MOB3C
ENST00000371940 0.640675715786323 0.299195651074345 0.0999082135501924 ENSG00000142961 MOB3C
ENST00000477318 0.951312585267521 0.841023576678205 0.0238859068096728 ENSG00000142961 MOB3C
ENST00000576409 0.946574243226342 0.827912080125652 -0.0134337540967653 ENSG00000123472 ATPAF1
ENST00000371937 0.946802237476726 0.828426929007008 -0.013420801011276 ENSG00000123472 ATPAF1
ENST00000574428 0.946802237476726 0.828426929007008 -0.013420801011276 ENSG00000123472 ATPAF1
ENST00000492233 0.938952065065462 0.808026318954971 0.0198183556773996 ENSG00000123472 ATPAF1
ENST00000526821 0.780830021420935 0.484376907531389 0.048479360365926 ENSG00000123472 ATPAF1
ENST00000542495 0.67161355677128 0.33332569477852 0.0684423510768642 ENSG00000123472 ATPAF1
ENST00000529214 0.67161355677128 0.33332569477852 0.0684423510768642 ENSG00000123472 ATPAF1
ENST00000329231 0.971131757242617 0.901462437327343 -0.00795134459867963 ENSG00000123472 ATPAF1
ENST00000534216 0.78141408990926 0.485354429126812 0.0566223072541322 ENSG00000123472 ATPAF1
ENST00000532925 0.616932947055115 0.273120945085343 0.0833608391929474 ENSG00000123472 ATPAF1
ENST00000474020 0.76601333710608 0.46158046705197 0.0746674424906281 ENSG00000123472 ATPAF1
ENST00000487193 0.974170471713365 0.912206932142815 0.0105156422781477 ENSG00000123472 ATPAF1
ENST00000544071 0.517999958897481 0.186896986698414 -0.0671477272252942 ENSG00000159658 EFCAB14
ENST00000525633 0.797770485614293 0.511255809384989 -0.0603131150215797 ENSG00000123472 ATPAF1
ENST00000460928 0.901013127387861 0.71050551299231 0.0540059742475149 ENSG00000123472 ATPAF1
ENST00000442839 0.539430813870783 0.202746587483284 -0.0819236085862402 ENSG00000228237 EFCAB14-AS1
ENST00000418985 0.540203092012997 0.203419974499124 -0.0816189754035301 ENSG00000228237 EFCAB14-AS1
ENST00000371933 0.525768470390367 0.192918743976335 -0.0701327307607539 ENSG00000159658 EFCAB14
ENST00000479745 0.934603652043979 0.795540695660412 -0.0178416229707151 ENSG00000159658 EFCAB14
ENST00000487741 0.991969800268986 0.974261349424978 0.0022278739390354 ENSG00000159658 EFCAB14
ENST00000481623 0.963709813156862 0.876249778570405 -0.0120293623164222 ENSG00000159658 EFCAB14
ENST00000459797 0.821857420451821 0.553013417861831 -0.0707429433407221 ENSG00000159658 EFCAB14
ENST00000484461 0.891907531772913 0.690299356005128 0.0291359271110349 ENSG00000159658 EFCAB14
ENST00000444042 0.768182518825447 0.465335262796027 0.123342647030819 ENSG00000225506 CYP4A22-AS1
ENST00000337817 0.172054141861114 0.0239065536870162 0.191577556894197 ENSG00000123473 STIL
ENST00000360380 0.172054141861114 0.0239065536870162 0.191577556894197 ENSG00000123473 STIL
ENST00000371877 0.172071099880012 0.0239113792350879 0.191579821796169 ENSG00000123473 STIL
ENST00000243182 0.300393249314127 0.0632237162950794 0.162008114688182 ENSG00000123473 STIL
ENST00000396221 0.300393249314127 0.0632237162950794 0.162008114688182 ENSG00000123473 STIL
ENST00000447475 0.0506937301461099 0.00336832395307784 0.272483687459916 ENSG00000123473 STIL
ENST00000418131 0.566827058502977 0.225779511569342 0.146403809748636 ENSG00000123473 STIL
ENST00000436811 0.445736307582858 0.136272235264338 0.206798792424362 ENSG00000123473 STIL
ENST00000371873 0.0283090290668253 0.00140995044619823 -0.134814771276331 ENSG00000162368 CMPK1
ENST00000371871 0.028693274453008 0.00143913651580665 -0.141462661952476 ENSG00000162368 CMPK1
ENST00000471289 0.0641541996666345 0.00480245488685359 -0.269752642899493 ENSG00000162368 CMPK1
ENST00000450808 0.0334266911033888 0.0017998877703674 -0.138589128854793 ENSG00000162368 CMPK1
ENST00000371870 0.0323000650857155 0.00170911353410208 -0.156720769193009 ENSG00000162368 CMPK1
ENST00000420876 0.726129695217978 0.404282882881788 -0.143686101284207 ENSG00000225762 RP11-511I2.2
ENST00000606738 0.579780395393482 0.23768526603299 0.175711567100667 ENSG00000269113 TRABD2B
ENST00000435576 0.510407232845142 0.181185478297768 0.193169301237483 ENSG00000269113 TRABD2B
ENST00000371847 0.925849022398508 0.771561908426347 0.0318754394489581 ENSG00000132122 SPATA6
ENST00000371843 0.948075806560016 0.831618166806528 0.0240685756304004 ENSG00000132122 SPATA6
ENST00000603831 0.982649256295328 0.940850466661753 -0.00944120089547509 ENSG00000132122 SPATA6
ENST00000396199 0.892220232140518 0.691167987911884 0.0456179696885228 ENSG00000132122 SPATA6
ENST00000371841 0.866415925781632 0.637372372959703 0.0622713348504782 ENSG00000132122 SPATA6
ENST00000490850 0.854079708520925 0.613063928046898 0.066194783488224 ENSG00000132122 SPATA6
ENST00000463938 0.650623683102906 0.310524189520672 0.135259335052189 ENSG00000132122 SPATA6
ENST00000487543 0.601579959189463 0.257568200165117 0.151224401270087 ENSG00000132122 SPATA6
ENST00000465990 0.60586413643276 0.262187801388857 0.176624249526476 ENSG00000132122 SPATA6
ENST00000471975 0.459984116017537 0.145403306987632 0.219885378795565 ENSG00000132122 SPATA6
ENST00000396153 0.100800769920207 0.00980757266846958 0.161185133407636 ENSG00000185104 FAF1
ENST00000371778 0.102364562491058 0.0100322954518249 0.16084588907569 ENSG00000185104 FAF1
ENST00000545823 0.0826980487758735 0.00708725480327788 0.174820682452423 ENSG00000185104 FAF1
ENST00000494400 0.0362726233943708 0.00203306388822431 0.18928802260284 ENSG00000185104 FAF1
ENST00000424664 0.928323337009456 0.779206246815183 0.045165806390331 ENSG00000225767 RP5-850O15.3
ENST00000472808 0.165576975606732 0.0223612006091654 0.208203451996656 ENSG00000185104 FAF1
ENST00000487898 0.326391477661115 0.0737100704025787 0.142795105901583 ENSG00000185104 FAF1
ENST00000262662 0.748050964684501 0.435067591170893 0.0993429472887129 ENSG00000123080 CDKN2C
ENST00000396148 0.710022300103136 0.382240881730279 0.111846934476003 ENSG00000123080 CDKN2C
ENST00000371761 0.514434297526653 0.184128591104479 0.1915582338333 ENSG00000123080 CDKN2C
ENST00000242719 0.97275344967172 0.90675613242821 0.00442666893365884 ENSG00000123091 RNF11
ENST00000494873 0.930574499473465 0.785547610237116 0.0117142284185137 ENSG00000123091 RNF11
ENST00000486691 0.857304543502242 0.619831567214524 0.0264709489908306 ENSG00000123091 RNF11
ENST00000371730 0.145698481328293 0.0180513044771889 0.149268460393659 ENSG00000085832 EPS15
ENST00000371733 0.145698481328293 0.0180513044771889 0.149268460393659 ENSG00000085832 EPS15
ENST00000396122 0.404672628328297 0.112449313226708 0.113350505481259 ENSG00000085832 EPS15
ENST00000486505 0.517915561885814 0.186776561181084 0.188358847430828 ENSG00000085832 EPS15
ENST00000478657 0.359489852772469 0.0884331220144958 0.282964623816417 ENSG00000085832 EPS15
ENST00000493793 0.444555736851979 0.135498841886193 0.148908630433899 ENSG00000085832 EPS15
ENST00000371727 0.695957327078643 0.364101919618853 0.0761933532242986 ENSG00000085832 EPS15
ENST00000464478 0.698754036730481 0.367732927312194 0.102060097585361 ENSG00000085832 EPS15
ENST00000471391 0.730136093192675 0.409662807025551 0.0721121427529894 ENSG00000085832 EPS15
ENST00000465467 0.712529317482469 0.385560066554191 0.0767191043211764 ENSG00000085832 EPS15
ENST00000371714 0.885389895039149 0.67523121587178 0.0161186504110305 ENSG00000117859 OSBPL9
ENST00000337809 0.86257506860899 0.629210108343167 0.0184195500494504 ENSG00000117859 OSBPL9
ENST00000371710 0.86257506860899 0.629210108343167 0.0184195500494504 ENSG00000117859 OSBPL9
ENST00000447887 0.888875075244374 0.683904241109227 0.0157080435446421 ENSG00000117859 OSBPL9
ENST00000495776 0.888875075244374 0.683904241109227 0.0157080435446421 ENSG00000117859 OSBPL9
ENST00000435686 0.888934844510219 0.684069516797823 0.0157042919595744 ENSG00000117859 OSBPL9
ENST00000435274 0.90656255455425 0.72377956933777 0.0138059201124831 ENSG00000117859 OSBPL9
ENST00000428468 0.888875075244374 0.683904241109227 0.0157080435446421 ENSG00000117859 OSBPL9
ENST00000453295 0.888875075244374 0.683904241109227 0.0157080435446421 ENSG00000117859 OSBPL9
ENST00000489990 0.888516531745707 0.683044000629044 0.0197052868284452 ENSG00000117859 OSBPL9
ENST00000530544 0.992199363422307 0.975266505612204 -0.00126732694986536 ENSG00000117859 OSBPL9
ENST00000484890 0.766926483726589 0.463307552699802 0.0495802785440211 ENSG00000117859 OSBPL9
ENST00000534040 0.786185787843474 0.492465896872287 0.0419847687869203 ENSG00000117859 OSBPL9
ENST00000532975 0.877438778047289 0.659233321806397 0.0259454008988563 ENSG00000117859 OSBPL9
ENST00000527631 0.859154489148075 0.622832883219948 0.0300393041079153 ENSG00000117859 OSBPL9
ENST00000531828 0.965702446188587 0.882368895405599 0.00645983214045842 ENSG00000117859 OSBPL9
ENST00000361556 0.952295639482853 0.843761143069118 0.00847616153686883 ENSG00000117859 OSBPL9
ENST00000473207 0.863166079581464 0.63037726267011 0.0292295758950247 ENSG00000117859 OSBPL9
ENST00000533884 0.851742541177344 0.608398314234923 0.0312886954618072 ENSG00000117859 OSBPL9
ENST00000481937 0.736747007548517 0.418672673018732 0.0567708276371293 ENSG00000117859 OSBPL9
ENST00000526917 0.82101846018295 0.551508511406663 0.0351145447033013 ENSG00000117859 OSBPL9
ENST00000462759 0.952295639482853 0.843761143069118 0.00847616153686883 ENSG00000117859 OSBPL9
ENST00000486942 0.926171007760976 0.773052815321621 0.0124440290621269 ENSG00000117859 OSBPL9
ENST00000467064 0.903521974034494 0.716388932596199 0.0442380827638029 ENSG00000117859 OSBPL9
ENST00000524620 0.844583025080219 0.594420265151558 0.0394124293811819 ENSG00000117859 OSBPL9
ENST00000528603 0.869326285402367 0.642874456087955 -0.0302800985540967 ENSG00000117859 OSBPL9
ENST00000475697 0.861858914614767 0.627966269428857 -0.0247275773860374 ENSG00000117859 OSBPL9
ENST00000531061 0.53211657606239 0.197504942364273 -0.109583644604187 ENSG00000117859 OSBPL9
ENST00000531819 0.968439238863024 0.891857470992908 -0.00698244291799194 ENSG00000117859 OSBPL9
ENST00000533825 0.900885758538022 0.710291644735207 -0.0285272067118362 ENSG00000117859 OSBPL9
ENST00000440943 0.987448471519326 0.957995812432881 0.00250644213884238 ENSG00000078618 NRD1
ENST00000352171 0.98542340034824 0.950632383151903 -0.00243497834441977 ENSG00000078618 NRD1
ENST00000354831 0.98542340034824 0.950632383151903 -0.00243497834441977 ENSG00000078618 NRD1
ENST00000485608 0.980304610868915 0.932904432040333 -0.00357113666991667 ENSG00000078618 NRD1
ENST00000539524 0.942589745543694 0.817989968460335 -0.00907052914151478 ENSG00000078618 NRD1
ENST00000464385 0.636086290480689 0.294264954761688 -0.122120069499986 ENSG00000078618 NRD1
ENST00000588291 0.429244160957852 0.126351588938112 0.119711146733783 ENSG00000266993 RP4-657D16.3
ENST00000586761 0.46450785658333 0.148248809882322 0.111128063556681 ENSG00000266993 RP4-657D16.3
ENST00000475310 0.560124285742746 0.220045238301654 0.113041428287134 ENSG00000078618 NRD1
ENST00000497358 0.608301592661806 0.26473784112154 0.0836677775658528 ENSG00000078618 NRD1
ENST00000544028 0.979655588905575 0.930179413998488 0.00328332972380034 ENSG00000078618 NRD1
ENST00000591675 0.588862394623172 0.245969246557163 0.108592913967729 ENSG00000266993 RP4-657D16.3
ENST00000483007 0.947085201776958 0.829333570796258 -0.0138024132231731 ENSG00000078618 NRD1
ENST00000473805 0.758799336752738 0.451510131558533 -0.0468261214494094 ENSG00000078618 NRD1
ENST00000475715 0.88807510895752 0.681641545202878 -0.0246673864790777 ENSG00000078618 NRD1
ENST00000491410 0.785741308592467 0.491767011783009 0.0325732002856816 ENSG00000078618 NRD1
ENST00000468722 0.664866670599452 0.325794406353138 0.059717442744648 ENSG00000078618 NRD1
ENST00000371655 0.586313373538303 0.243755121334442 0.103335800566986 ENSG00000169213 RAB3B
ENST00000469458 0.574796391895329 0.233476926705525 -0.069931858408955 ENSG00000117862 TXNDC12
ENST00000371626 0.67470422730018 0.336728985936426 -0.0477467946052061 ENSG00000117862 TXNDC12
ENST00000472624 0.901003808462372 0.710481189338033 -0.0201382136079877 ENSG00000117862 TXNDC12
ENST00000471493 0.380818958022346 0.0992357443634058 -0.144776264619183 ENSG00000117862 TXNDC12
ENST00000371614 0.896237217986852 0.700492732281759 -0.039313277962126 ENSG00000198841 KTI12
ENST00000425802 0.983261916223396 0.942521370262613 0.00723917163357357 ENSG00000223390 RP11-91A18.4
ENST00000610127 0.99251055834217 0.976167745936029 0.00225726245237022 ENSG00000117862 TXNDC12
ENST00000313334 0.0928870325800486 0.00859249679984562 0.14808857883967 ENSG00000134717 BTF3L4
ENST00000477828 0.0217126476604591 0.000954002644163157 0.211823474536913 ENSG00000134717 BTF3L4
ENST00000489308 0.0492084699166124 0.00322267353511527 0.179683517745765 ENSG00000134717 BTF3L4
ENST00000526132 0.0168186460800474 0.000669365040220945 0.211451070354244 ENSG00000134717 BTF3L4
ENST00000472944 0.110085838199823 0.0112987029764232 0.141580102830699 ENSG00000134717 BTF3L4
ENST00000524414 0.121642521741198 0.0132754772606217 0.200257297710953 ENSG00000134717 BTF3L4
ENST00000484036 0.0173148808644514 0.000695848938434713 0.215182229331711 ENSG00000134717 BTF3L4
ENST00000533836 0.00844257952396043 0.000259749489176216 0.229131955972893 ENSG00000134717 BTF3L4
ENST00000361625 0.316869270536329 0.0695720617235164 0.126779594407418 ENSG00000157077 ZFYVE9
ENST00000357206 0.753551228637172 0.442437394023409 0.040244850626722 ENSG00000157077 ZFYVE9
ENST00000287727 0.773182223999169 0.4725784588918 0.0376450991802556 ENSG00000157077 ZFYVE9
ENST00000371591 0.915148577550968 0.746017082590726 0.0180978945024868 ENSG00000157077 ZFYVE9
ENST00000469134 0.697811168848409 0.366485717181142 -0.0959104036510023 ENSG00000157077 ZFYVE9
ENST00000470844 0.861567486195105 0.627139868096084 -0.0386401920431185 ENSG00000154222 CC2D1B
ENST00000371586 0.260064832208823 0.0486520602608383 -0.114650075507522 ENSG00000154222 CC2D1B
ENST00000284376 0.22443426712125 0.0375331925344177 -0.121638378756625 ENSG00000154222 CC2D1B
ENST00000491136 0.232276591074648 0.0399553729555361 -0.12032698877273 ENSG00000154222 CC2D1B
ENST00000438021 0.226825880034324 0.0382408587389527 -0.137891509921072 ENSG00000154222 CC2D1B
ENST00000460261 0.329617436442096 0.0751833821323465 -0.114029518063925 ENSG00000154222 CC2D1B
ENST00000606527 0.746774416462126 0.432801348011966 0.100926602926787 ENSG00000272100 RP11-155O18.6
ENST00000450942 0.380585491593203 0.099113141603119 -0.116570256492683 ENSG00000154222 CC2D1B
ENST00000460370 0.987472504444968 0.958266882161107 0.00543343207595791 ENSG00000154222 CC2D1B
ENST00000438831 0.215585811822793 0.0349504053674705 -0.136214246861238 ENSG00000154222 CC2D1B
ENST00000492426 0.697136007251135 0.365662160856683 -0.129629531021689 ENSG00000154222 CC2D1B
ENST00000485966 0.377512245197284 0.0975807926492305 -0.197155703971434 ENSG00000154222 CC2D1B
ENST00000494789 0.638016533949538 0.296487535693459 -0.164886860335595 ENSG00000154222 CC2D1B
ENST00000371568 0.919875234082668 0.757115843417893 -0.041665924068977 ENSG00000085840 ORC1
ENST00000371566 0.919875234082668 0.757115843417893 -0.041665924068977 ENSG00000085840 ORC1
ENST00000257181 0.73956410797508 0.422636555280687 -0.046394339712679 ENSG00000134748 PRPF38A
ENST00000487160 0.970756798381182 0.900716374072611 0.0108505845218536 ENSG00000134748 PRPF38A
ENST00000474048 0.891643071865475 0.689691183257676 -0.0283236168555102 ENSG00000134748 PRPF38A
ENST00000528457 0.519447416016203 0.188024709396463 -0.0753035021808383 ENSG00000134744 ZCCHC11
ENST00000527941 0.50283071588127 0.174923640743889 -0.078303704299944 ENSG00000134744 ZCCHC11
ENST00000257177 0.997371161670274 0.99073528495133 0.000549892227442678 ENSG00000134744 ZCCHC11
ENST00000371544 0.995438628249143 0.984962581876577 0.000892324971482252 ENSG00000134744 ZCCHC11
ENST00000466440 0.895648031972932 0.698772292544752 0.0429131833957443 ENSG00000134744 ZCCHC11
ENST00000494469 0.885475949587996 0.675412238088043 0.0486370894252692 ENSG00000134744 ZCCHC11
ENST00000471623 0.915432128575263 0.747009973435649 0.0426398703301111 ENSG00000134744 ZCCHC11
ENST00000531722 0.808292130901127 0.529879246248393 0.0503163870332454 ENSG00000134744 ZCCHC11
ENST00000474453 0.921473084049156 0.761263093651372 0.02446640551746 ENSG00000134744 ZCCHC11
ENST00000470212 0.899282811041573 0.706383479555884 0.0480713618447899 ENSG00000134744 ZCCHC11
ENST00000469810 0.886911667814578 0.678514215932304 0.0305510331989796 ENSG00000134744 ZCCHC11
ENST00000528642 0.939690496574522 0.809742318136732 -0.0125911361381871 ENSG00000134744 ZCCHC11
ENST00000497120 0.837303732141456 0.580759447062266 0.0601605825351641 ENSG00000134744 ZCCHC11
ENST00000484723 0.998243909056423 0.994914533407678 -0.00033509757383046 ENSG00000134744 ZCCHC11
ENST00000481528 0.625830254232741 0.283032304530674 -0.182278929678309 ENSG00000134744 ZCCHC11
ENST00000371541 0.933810748306927 0.793852796561963 0.0151270675117294 ENSG00000134744 ZCCHC11
ENST00000481133 0.997136064937445 0.989981725458073 -0.00159003124415981 ENSG00000134744 ZCCHC11
ENST00000473856 0.843110098750957 0.591718567342911 -0.0312805055217842 ENSG00000134744 ZCCHC11
ENST00000355809 0.462115779943646 0.146772998683199 -0.110869943039884 ENSG00000134744 ZCCHC11
ENST00000470626 0.499615517874209 0.172138555981351 -0.126961904696388 ENSG00000134744 ZCCHC11
ENST00000524582 0.631082355480754 0.289034848698189 -0.0984899451747875 ENSG00000134744 ZCCHC11
ENST00000361314 0.785277998893988 0.491188621473472 -0.0770384653176543 ENSG00000116157 GPX7
ENST00000459779 0.755419743846205 0.445491987062347 -0.0967303609313729 ENSG00000116157 GPX7
ENST00000371538 0.841473193640187 0.588424337524293 -0.0455656066063977 ENSG00000162377 COA7
ENST00000486918 0.784101674704842 0.489140138461614 0.0620491060880908 ENSG00000162377 COA7
ENST00000443756 0.924803874493251 0.768510146585227 0.0201292552944005 ENSG00000162378 ZYG11B
ENST00000545132 0.932563990707109 0.790562553488782 -0.0188522917523184 ENSG00000162378 ZYG11B
ENST00000294353 0.678140481941825 0.340943064500007 -0.0475893410373854 ENSG00000162378 ZYG11B
ENST00000371522 0.885004501289836 0.67404724638917 0.0286342942717301 ENSG00000121310 ECHDC2
ENST00000460612 0.88432637591552 0.672782890876727 0.0287165978988699 ENSG00000121310 ECHDC2
ENST00000539680 0.808197745712133 0.52969481150081 -0.0979874637146063 ENSG00000121310 ECHDC2
ENST00000479183 0.765196406214641 0.460174601415878 -0.102932312406558 ENSG00000121310 ECHDC2
ENST00000543419 0.96457147438559 0.879305831366839 0.0140914214608861 ENSG00000121310 ECHDC2
ENST00000463923 0.96457147438559 0.879241250895653 0.0141062565201896 ENSG00000121310 ECHDC2
ENST00000371520 0.88419923430166 0.67245211551357 0.0287232285171569 ENSG00000121310 ECHDC2
ENST00000358358 0.884191651196035 0.672395565323892 0.0287182361239117 ENSG00000121310 ECHDC2
ENST00000498544 0.730945453767533 0.410659297215968 -0.109585909458154 ENSG00000121310 ECHDC2
ENST00000476477 0.894325445411992 0.695953895001984 0.026435985208899 ENSG00000121310 ECHDC2
ENST00000536120 0.894325445411992 0.695953895001984 0.026435985208899 ENSG00000121310 ECHDC2
ENST00000479593 0.992072140586865 0.974716831243215 -0.00241224966875326 ENSG00000121310 ECHDC2
ENST00000467988 0.88795392685562 0.68140556648783 0.0279353884788458 ENSG00000121310 ECHDC2
ENST00000487866 0.834421529866994 0.575358898150921 0.0481487954692574 ENSG00000121310 ECHDC2
ENST00000486170 0.94923365342689 0.834866860902613 0.0225816663116251 ENSG00000121310 ECHDC2
ENST00000487851 0.94575560946201 0.825572907862533 0.0173446667060157 ENSG00000121310 ECHDC2
ENST00000541281 0.766591327304221 0.462763830586364 0.0555883130635163 ENSG00000121310 ECHDC2
ENST00000488268 0.843666303894758 0.592762085342846 0.042186596715786 ENSG00000121310 ECHDC2
ENST00000544365 0.897217165965373 0.702360382153103 0.0298411301328211 ENSG00000121310 ECHDC2
ENST00000495920 0.8892668006419 0.684874058054047 0.031848080454328 ENSG00000121310 ECHDC2
ENST00000492992 0.747618653459128 0.43428613610462 -0.125395360786349 ENSG00000121310 ECHDC2
ENST00000480312 0.925402950159222 0.76966139139658 0.023871655618134 ENSG00000121310 ECHDC2
ENST00000544531 0.937759429677295 0.804418569324206 0.0198893895081943 ENSG00000121310 ECHDC2
ENST00000493896 0.950622714546838 0.838754319359195 -0.0266680564446507 ENSG00000121310 ECHDC2
ENST00000487040 0.756740255240207 0.44819712923296 -0.122239930022622 ENSG00000121310 ECHDC2
ENST00000542552 0.966225291751646 0.884454553607429 0.0132329763883477 ENSG00000121310 ECHDC2
ENST00000474789 0.872257054876281 0.64868861145492 0.0424326478192011 ENSG00000121310 ECHDC2
ENST00000371514 0.168269298240898 0.0230258557214312 0.101839682033032 ENSG00000116171 SCP2
ENST00000478631 0.168246930311209 0.0230091958250076 0.10193838410748 ENSG00000116171 SCP2
ENST00000528311 0.39308234273509 0.105809182171396 0.0742718793187726 ENSG00000116171 SCP2
ENST00000371509 0.318440392995031 0.0701756606258278 0.0824647487124432 ENSG00000116171 SCP2
ENST00000407246 0.176377734632286 0.0249090708042727 0.100048466443841 ENSG00000116171 SCP2
ENST00000371513 0.540715550765204 0.203862348159522 0.106404972600973 ENSG00000116171 SCP2
ENST00000528809 0.480943103857004 0.159221642215619 0.141744015502277 ENSG00000116171 SCP2
ENST00000529363 0.421665598198868 0.122010196921502 0.155252640192497 ENSG00000116171 SCP2
ENST00000473584 0.851681285198713 0.608082177111514 0.0607498485385248 ENSG00000116171 SCP2
ENST00000430330 0.347189209356492 0.0829280503290255 0.0868800023279979 ENSG00000116171 SCP2
ENST00000408941 0.25449049654931 0.0468055385034101 0.100234342625121 ENSG00000116171 SCP2
ENST00000478274 0.825540001673003 0.559686427007623 0.0383757561563784 ENSG00000116171 SCP2
ENST00000484100 0.327441765285464 0.0741865712081736 0.0910528191829284 ENSG00000116171 SCP2
ENST00000533119 0.376932757646069 0.0972151334862107 0.085133640298499 ENSG00000116171 SCP2
ENST00000435345 0.348462219544839 0.0835389827186602 0.0870773683335148 ENSG00000116171 SCP2
ENST00000488965 0.226639844937108 0.0381803628368903 0.104030885712489 ENSG00000116171 SCP2
ENST00000395871 0.91302111766137 0.740805567719006 -0.0439805787176746 ENSG00000174348 PODN
ENST00000371500 0.91302111766137 0.740805567719006 -0.0439805787176746 ENSG00000174348 PODN
ENST00000312553 0.91302111766137 0.740805567719006 -0.0439805787176746 ENSG00000174348 PODN
ENST00000447867 0.964363371461327 0.878795942866493 0.0204863829077313 ENSG00000232993 RP11-334A14.5
ENST00000490650 0.736609541695328 0.418530653548089 -0.14380647488651 ENSG00000174348 PODN
ENST00000371486 0.921072444055938 0.759987615084124 0.028180866717237 ENSG00000157184 CPT2
ENST00000468572 0.842603589702605 0.590735469494856 -0.081871358806295 ENSG00000157184 CPT2
ENST00000452466 0.866923552011133 0.638573888023919 0.0520890639876528 ENSG00000236723 RP5-1024G6.2
ENST00000294360 0.997878420284245 0.993167720305328 0.000577924020852163 ENSG00000162384 C1orf123
ENST00000483739 0.882826403699457 0.669850762960432 0.0296137355548829 ENSG00000162384 C1orf123
ENST00000470385 0.969231842341998 0.895182908606053 0.00901953453042143 ENSG00000162384 C1orf123
ENST00000478839 0.816281964065557 0.544105345037843 -0.0536408927376839 ENSG00000162384 C1orf123
ENST00000489755 0.579780395393482 0.23766056942882 0.0954315306529811 ENSG00000162384 C1orf123
ENST00000474227 0.813183626897699 0.538504236538876 0.0615158361408921 ENSG00000162384 C1orf123
ENST00000602807 0.816641199547698 0.544722598406699 0.0629199369425901 ENSG00000162384 C1orf123
ENST00000371470 0.570705164668237 0.229996580711354 0.0736905175527095 ENSG00000162385 MAGOH
ENST00000371466 0.570605873644401 0.229804886661439 0.0736724919557914 ENSG00000162385 MAGOH
ENST00000495868 0.774110138193164 0.47407315703931 0.0487014358363589 ENSG00000162385 MAGOH
ENST00000462941 0.562553530628277 0.222099929897076 0.0785386626853911 ENSG00000162385 MAGOH
ENST00000602943 0.703461799000459 0.373443128504613 -0.124997784740264 ENSG00000270172 RP5-1024G6.8
ENST00000306052 0.657469071249004 0.317890005065111 -0.0620580211479525 ENSG00000157193 LRP8
ENST00000529670 0.860190331231331 0.624457321102689 -0.037636250633348 ENSG00000157193 LRP8
ENST00000371454 0.607717116334419 0.264245551982795 -0.0698188547448843 ENSG00000157193 LRP8
ENST00000465675 0.650149216689378 0.310111319304591 -0.0639762335545437 ENSG00000157193 LRP8
ENST00000354412 0.621136251556398 0.27774061728787 -0.0685264015473219 ENSG00000157193 LRP8
ENST00000480045 0.611167150755923 0.267545826550432 -0.0719840859432862 ENSG00000157193 LRP8
ENST00000347547 0.589327120301998 0.246360831128955 -0.0754003309623078 ENSG00000157193 LRP8
ENST00000459674 0.691470535459911 0.358245353441589 -0.0819434758355829 ENSG00000157193 LRP8
ENST00000460214 0.96192420806192 0.871659853163195 0.017914261932235 ENSG00000157193 LRP8
ENST00000481431 0.632107630604027 0.290234013997927 -0.119673739516224 ENSG00000157193 LRP8
ENST00000475501 0.963238211409143 0.875203627919262 -0.0181491216980883 ENSG00000157193 LRP8
ENST00000421637 0.338703086448387 0.0790668832170355 0.306032891777226 ENSG00000228838 RP4-784A16.2
ENST00000496580 0.417713247714524 0.119617803483896 -0.120780223037023 ENSG00000157193 LRP8
ENST00000446686 0.979466763694973 0.929613550081085 -0.0150688170927913 ENSG00000232762 RP4-784A16.4
ENST00000312233 0.308354360470647 0.0662905906357951 -0.22524559084246 ENSG00000174332 GLIS1
ENST00000371429 0.0325996221367286 0.0017316852450849 0.234294052922759 ENSG00000058804 NDC1
ENST00000540001 0.0333208897600166 0.00179248314079509 0.233592010697624 ENSG00000058804 NDC1
ENST00000537333 0.00656484951643059 0.000182856923109803 0.316008243667291 ENSG00000058804 NDC1
ENST00000234725 0.0145421636972576 0.00054802499451036 0.301884472161356 ENSG00000058804 NDC1
ENST00000480952 0.0590960342864513 0.00424448777810409 0.315085245547923 ENSG00000058804 NDC1
ENST00000464950 0.910003065791818 0.733852497736173 -0.0264504640098862 ENSG00000058799 YIPF1
ENST00000371399 0.910003065791818 0.733852497736173 -0.0264504640098862 ENSG00000058799 YIPF1
ENST00000072644 0.910018345041632 0.734014292405065 -0.0264451388647364 ENSG00000058799 YIPF1
ENST00000539954 0.913425296992281 0.741616298785431 -0.027711160163468 ENSG00000058799 YIPF1
ENST00000469457 0.84110918908973 0.587676789453785 -0.0498464041006512 ENSG00000058799 YIPF1
ENST00000480151 0.841205617991002 0.587875618736776 -0.0498363168429322 ENSG00000058799 YIPF1
ENST00000412288 0.90696067562402 0.724778363357096 -0.0335915636929537 ENSG00000058799 YIPF1
ENST00000465897 0.888156953080978 0.681819298014999 -0.0389991772847264 ENSG00000058799 YIPF1
ENST00000472983 0.635985668999661 0.29415310091652 -0.120993255490213 ENSG00000058799 YIPF1
ENST00000361921 0.657321981451109 0.31773790795884 0.173085772242458 ENSG00000211452 DIO1
ENST00000322679 0.658079144104732 0.318570450498703 0.172883666628955 ENSG00000211452 DIO1
ENST00000530084 0.549787680259526 0.211343391978804 0.218657212343093 ENSG00000211452 DIO1
ENST00000525044 0.549787680259526 0.211343391978804 0.218657212343093 ENSG00000211452 DIO1
ENST00000527060 0.549787680259526 0.211343391978804 0.218657212343093 ENSG00000211452 DIO1
ENST00000528946 0.549787680259526 0.211343391978804 0.218657212343093 ENSG00000211452 DIO1
ENST00000525202 0.552516300709682 0.21387925743237 0.217707732982758 ENSG00000211452 DIO1
ENST00000529329 0.552516300709682 0.21387925743237 0.217707732982758 ENSG00000211452 DIO1
ENST00000532493 0.552516300709682 0.21387925743237 0.217707732982758 ENSG00000211452 DIO1
ENST00000524406 0.552516300709682 0.21387925743237 0.217707732982758 ENSG00000211452 DIO1
ENST00000388876 0.552516300709682 0.21387925743237 0.217707732982758 ENSG00000211452 DIO1
ENST00000371378 0.132087429645922 0.0152773511410244 0.156267577329883 ENSG00000081870 HSPB11
ENST00000194214 0.173189895805806 0.024168355754767 0.148536884674834 ENSG00000081870 HSPB11
ENST00000489675 0.594576194002361 0.251212568322245 0.119675157373518 ENSG00000081870 HSPB11
ENST00000371377 0.203358367597064 0.0315139902647658 0.1455245575807 ENSG00000081870 HSPB11
ENST00000371376 0.345584566271863 0.0821226411979458 0.129518136077142 ENSG00000081870 HSPB11
ENST00000488884 0.411769801341172 0.116450836148522 0.12565092804095 ENSG00000081870 HSPB11
ENST00000371370 0.9357113294205 0.798233177847285 0.0182949515242323 ENSG00000116212 LRRC42
ENST00000371368 0.837498952812204 0.581214782355683 0.0449421037437389 ENSG00000116212 LRRC42
ENST00000319223 0.952639096851361 0.845129223611481 0.0141649042487406 ENSG00000116212 LRRC42
ENST00000444987 0.795521733076685 0.507693374405788 0.0535143070425418 ENSG00000116212 LRRC42
ENST00000477905 0.970099211786705 0.898644678483813 -0.0148664205444888 ENSG00000116212 LRRC42
ENST00000606641 0.54800598577398 0.209789795993269 -0.187704378174113 ENSG00000272091 RP4-758J24.5
ENST00000371348 0.115563561202052 0.0122191870520624 -0.179415337342847 ENSG00000116209 TMEM59
ENST00000371344 0.0960969258025571 0.00904374058076083 -0.189367074425716 ENSG00000116209 TMEM59
ENST00000234831 0.12863415943211 0.0146448155765358 -0.157940024723479 ENSG00000116209 TMEM59
ENST00000371341 0.136611398925195 0.0161779104435677 -0.153490290212258 ENSG00000116209 TMEM59
ENST00000470395 0.319583301446713 0.070776475250142 -0.11897498906259 ENSG00000116209 TMEM59
ENST00000420738 0.106965397857829 0.0107572974108741 -0.164529171181871 ENSG00000116209 TMEM59
ENST00000440019 0.107355003967215 0.0108203307102562 -0.164409854951797 ENSG00000116209 TMEM59
ENST00000452421 0.106979990835814 0.0107596787708026 -0.164530005695572 ENSG00000116209 TMEM59
ENST00000371337 0.113566618096347 0.0118610483736885 -0.168660860036929 ENSG00000116209 TMEM59
ENST00000498272 0.461611525882789 0.146406655383982 -0.126731442277298 ENSG00000116205 TCEANC2
ENST00000234827 0.786198306747689 0.492556833113036 -0.0640691556385291 ENSG00000116205 TCEANC2
ENST00000371331 0.902333314146353 0.713701226648096 0.0490767191213697 ENSG00000116205 TCEANC2
ENST00000525949 0.944801492888201 0.822917268385282 -0.0386353686051649 ENSG00000256407 RP11-446E24.4
ENST00000311841 0.948685470742163 0.833279291162322 -0.0231329839498769 ENSG00000256407 RP11-446E24.4
ENST00000420054 0.969192044801957 0.894954498837595 -0.0173948412552462 ENSG00000215883 CYB5RL
ENST00000421415 0.967251931136295 0.887692784329276 -0.0170157457179106 ENSG00000215883 CYB5RL
ENST00000490863 0.967136101478045 0.88733653077313 -0.0170516630420677 ENSG00000215883 CYB5RL
ENST00000401046 0.969189211575162 0.894932305934938 -0.0174038336817061 ENSG00000215883 CYB5RL
ENST00000419823 0.978859711541408 0.92812835003173 -0.0109072046898365 ENSG00000215883 CYB5RL
ENST00000528287 0.990539128654335 0.968881127711299 0.00481949303048487 ENSG00000215883 CYB5RL
ENST00000534324 0.984900727040065 0.948567782288397 0.00910307992772488 ENSG00000215883 CYB5RL
ENST00000287899 0.992108112078235 0.975024243373976 -0.00428532451876985 ENSG00000215883 CYB5RL
ENST00000542737 0.994376317504054 0.982145679902467 -0.00288003379162068 ENSG00000215883 CYB5RL
ENST00000537208 0.994376317504054 0.982145679902467 -0.00288003379162068 ENSG00000215883 CYB5RL
ENST00000493530 0.978016178697661 0.925454335465838 0.0138118912274059 ENSG00000215883 CYB5RL
ENST00000487096 0.980304610868915 0.932650356613961 -0.00534091955080037 ENSG00000116221 MRPL37
ENST00000497820 0.917703473169843 0.752614922640653 0.0538168349424641 ENSG00000215883 CYB5RL
ENST00000360840 0.987403698683504 0.95770830088056 -0.00331999957088835 ENSG00000116221 MRPL37
ENST00000605337 0.970261587673863 0.899071777397387 -0.00789608509307411 ENSG00000116221 MRPL37
ENST00000490670 0.981541437744599 0.937269525465334 -0.00514212796393984 ENSG00000116221 MRPL37
ENST00000336230 0.987403698683504 0.95770830088056 -0.00331999957088835 ENSG00000116221 MRPL37
ENST00000398219 0.676933800145353 0.339415063887962 -0.0759735208300965 ENSG00000116221 MRPL37
ENST00000326956 0.561752558171546 0.221428631684822 -0.0844633544993164 ENSG00000157216 SSBP3
ENST00000528930 0.961515186994146 0.870788231873716 -0.0130057259494404 ENSG00000157216 SSBP3
ENST00000417664 0.294589661560915 0.0608790393111229 -0.143440544791475 ENSG00000157216 SSBP3
ENST00000371320 0.23003362142345 0.0392594643575653 -0.156026776841412 ENSG00000157216 SSBP3
ENST00000371319 0.236747882487752 0.0412371420663625 -0.154378167904137 ENSG00000157216 SSBP3
ENST00000533946 0.347368194285484 0.0830627597610261 -0.133817103491282 ENSG00000157216 SSBP3
ENST00000357475 0.198538684127215 0.0302674069365226 -0.169290559771776 ENSG00000157216 SSBP3
ENST00000426150 0.227615027728973 0.0384745708397147 -0.156462803146076 ENSG00000157216 SSBP3
ENST00000444533 0.609553079238589 0.266021338163498 -0.106453713576928 ENSG00000157216 SSBP3
ENST00000420121 0.358128859761688 0.0878352515840027 -0.152036953554918 ENSG00000157216 SSBP3
ENST00000530618 0.71111232979416 0.383809327417153 -0.100305279661501 ENSG00000157216 SSBP3
ENST00000533209 0.377074819708693 0.097324506873657 -0.141934973420101 ENSG00000157216 SSBP3
ENST00000525990 0.211633235726589 0.0338244125397772 -0.17670112247053 ENSG00000157216 SSBP3
ENST00000528787 0.523806477163782 0.191196968536432 -0.114034945167088 ENSG00000157216 SSBP3
ENST00000481208 0.0283397898182875 0.00141341902839189 0.338711215086037 ENSG00000162390 ACOT11
ENST00000498228 0.013887606359079 0.000512326046251226 0.418507282656484 ENSG00000162390 ACOT11
ENST00000343744 0.0340270639672278 0.00184279355944268 0.332935672273804 ENSG00000162390 ACOT11
ENST00000371316 0.00423176420252813 0.000100803237909648 0.386024278360668 ENSG00000162390 ACOT11
ENST00000302250 0.349400063099155 0.0839276849297792 0.261756380118292 ENSG00000162391 FAM151A
ENST00000371304 0.349400063099155 0.0839276849297792 0.261756380118292 ENSG00000162391 FAM151A
ENST00000606515 0.927095456612995 0.775188797256112 -0.0177727508456667 ENSG00000271723 MROH7-TTC4
ENST00000425300 0.927875644715514 0.777754655966574 -0.0174541408801488 ENSG00000271723 MROH7-TTC4
ENST00000414150 0.924556964638264 0.767498763376459 -0.0182140069559942 ENSG00000271723 MROH7-TTC4
ENST00000460155 0.806055541493066 0.52543874234573 -0.0398033528506246 ENSG00000271723 MROH7-TTC4
ENST00000371281 0.790318498509069 0.499473949954995 -0.0426592954280018 ENSG00000243725 TTC4
ENST00000486621 0.978814263343028 0.928004155666366 -0.010357308969392 ENSG00000243725 TTC4
ENST00000371284 0.790720505747782 0.500127472804626 -0.0426626812745553 ENSG00000243725 TTC4
ENST00000486091 0.741829191152678 0.425413561512664 -0.0784694500954638 ENSG00000243725 TTC4
ENST00000371279 0.327133445054885 0.074026124774437 0.248574810900711 ENSG00000162396 PARS2
ENST00000371269 0.24969859504694 0.0452688676478436 0.161988744446618 ENSG00000116133 DHCR24
ENST00000436604 0.309144033695115 0.0667006473725271 0.160512657449394 ENSG00000116133 DHCR24
ENST00000537443 0.305145851846561 0.0650690527285159 0.156588592387759 ENSG00000116133 DHCR24
ENST00000535035 0.252669940877899 0.0462197689843356 0.1610347878992 ENSG00000116133 DHCR24
ENST00000415336 0.240702265800218 0.042512764452286 0.218256357010483 ENSG00000242396 RP11-67L3.5
ENST00000302118 0.0876248006369685 0.0078027148564065 -0.455509618521682 ENSG00000169174 PCSK9
ENST00000294383 0.746974815967883 0.43317256082605 0.0376947320188443 ENSG00000162402 USP24
ENST00000407756 0.746823493463727 0.432885826294423 0.0378288662553206 ENSG00000162402 USP24
ENST00000484447 0.723249501027287 0.399601913080932 0.118247288699992 ENSG00000162402 USP24
ENST00000480962 0.588153340542475 0.245255037363548 0.187120744595259 ENSG00000162402 USP24
ENST00000472566 0.746429380306275 0.432339292828946 0.0928805917725928 ENSG00000162402 USP24
ENST00000512504 0.904025514236813 0.717990176392321 0.0487904475259948 ENSG00000162402 USP24
ENST00000482197 0.747629556254515 0.434315731622043 -0.113936800116752 ENSG00000162402 USP24
ENST00000371250 3.13240425214791e-44 3.21066419182361e-48 1.19945310692158 ENSG00000162407 PPAP2B
ENST00000472957 3.01452383490899e-31 5.40721764109236e-35 1.23283376362556 ENSG00000162407 PPAP2B
ENST00000459962 1.6063316637203e-30 3.43013381106193e-34 1.27410829239395 ENSG00000162407 PPAP2B
ENST00000461655 1.49192477203375e-29 3.69556424420061e-33 1.18442454827603 ENSG00000162407 PPAP2B
ENST00000476206 1.40857547585289e-10 1.75658355306019e-13 0.982345552676744 ENSG00000162407 PPAP2B
ENST00000371244 0.762606097412817 0.457043638254486 0.111590729116474 ENSG00000162409 PRKAA2
ENST00000485760 0.140324921671937 0.0169157003592231 0.182706025628237 ENSG00000173406 DAB1
ENST00000371234 0.000183831692913583 1.70210168796347e-06 0.828106145869104 ENSG00000173406 DAB1
ENST00000467509 0.718403245795819 0.392511821831965 0.0942227685911971 ENSG00000162600 OMA1
ENST00000460671 0.972188394788919 0.904751777628288 -0.0153559832560698 ENSG00000162600 OMA1
ENST00000421528 0.920549604218126 0.758829963605733 0.0297226200449356 ENSG00000162600 OMA1
ENST00000358603 0.812334910534106 0.536697236706756 0.0543394711435142 ENSG00000162600 OMA1
ENST00000371226 0.757012523556295 0.448627315049181 0.0658677806651891 ENSG00000162600 OMA1
ENST00000476933 0.985400336391406 0.950404018692315 0.00789998171522875 ENSG00000162600 OMA1
ENST00000456980 0.797556271871381 0.510847932447669 0.0656563360399732 ENSG00000162600 OMA1
ENST00000467063 0.800089443748198 0.515057459550871 0.0655448026462455 ENSG00000162600 OMA1
ENST00000419242 0.686773918021315 0.352118652172944 0.0934829114623395 ENSG00000162600 OMA1
ENST00000426139 0.649933822995316 0.309908654014209 0.102184560210938 ENSG00000162600 OMA1
ENST00000453710 0.739400574477017 0.422469651879827 0.0826705967757651 ENSG00000162600 OMA1
ENST00000482274 0.705709696979054 0.376604129087405 0.0986805011145218 ENSG00000162600 OMA1
ENST00000472487 0.582308583097526 0.239819549151909 -0.0640661726978427 ENSG00000162601 MYSM1
ENST00000493821 0.431477888522189 0.12765406469992 -0.0899351938288149 ENSG00000162601 MYSM1
ENST00000401044 0.495589143978808 0.16928171682245 -0.0854164246928215 ENSG00000162601 MYSM1
ENST00000481973 0.808197745712133 0.529689831186521 -0.0810522825782277 ENSG00000162601 MYSM1
ENST00000466774 0.937406072679243 0.803066554529233 -0.0168222453995259 ENSG00000162601 MYSM1
ENST00000483003 0.559908586158731 0.219893545872238 0.11194678931188 ENSG00000162601 MYSM1
ENST00000489282 0.745021667083535 0.429831206518534 0.0779930634955052 ENSG00000162601 MYSM1
ENST00000371222 0.717937029298633 0.392071676027051 0.0429243601411466 ENSG00000177606 JUN
ENST00000544621 0.370922696778555 0.0941583847404588 0.224718435012979 ENSG00000234807 LINC01135
ENST00000419531 0.368749048527466 0.0930821161650035 0.225035669198653 ENSG00000234807 LINC01135
ENST00000447329 0.469811200428952 0.151756140650196 0.235497227645727 ENSG00000230812 RP4-794H19.4
ENST00000438195 0.259313231000128 0.0483864235720254 0.305528813110597 ENSG00000230812 RP4-794H19.4
ENST00000582567 0.37486693208879 0.0961674743427957 0.242387648012582 ENSG00000172456 FGGY
ENST00000413489 0.541262890333894 0.204281375804343 0.163887508938744 ENSG00000172456 FGGY
ENST00000474476 0.109452613629473 0.0111904506501022 0.209477409320451 ENSG00000172456 FGGY
ENST00000462744 0.710053283289691 0.382327985695484 0.119322104587903 ENSG00000172456 FGGY
ENST00000371218 0.108004198870968 0.0109494071014266 0.199760171341257 ENSG00000172456 FGGY
ENST00000495718 0.0911431271748755 0.00831518036604608 0.219590925684918 ENSG00000172456 FGGY
ENST00000583635 0.633481799229638 0.291598965176502 0.170850978029404 ENSG00000172456 FGGY
ENST00000303721 0.108004198870968 0.0109494071014266 0.199760171341257 ENSG00000172456 FGGY
ENST00000430447 0.0558174587538753 0.0038994746542639 0.23584143115323 ENSG00000172456 FGGY
ENST00000371212 0.10680452813441 0.0107201367508644 0.201603595247788 ENSG00000172456 FGGY
ENST00000475949 0.228487264250983 0.0387574510421548 0.202836064155398 ENSG00000172456 FGGY
ENST00000485720 0.281287594731681 0.0560268667225973 0.19053599282048 ENSG00000172456 FGGY
ENST00000371210 0.199734397063727 0.0305602584206922 0.186593707155525 ENSG00000172456 FGGY
ENST00000493891 0.47866238823422 0.157824689392418 0.143881352956861 ENSG00000172456 FGGY
ENST00000466791 0.743928252631106 0.42829576336959 0.109262833454643 ENSG00000172456 FGGY
ENST00000476939 0.376912926234542 0.0972037752022167 0.171727204236716 ENSG00000172456 FGGY
ENST00000472783 0.570605873644401 0.229846284171844 0.132556001817454 ENSG00000172456 FGGY
ENST00000471169 0.544310137155212 0.206807632038763 0.13949006005 ENSG00000172456 FGGY
ENST00000443012 0.901935167008055 0.712134862461188 0.0634528208502295 ENSG00000226883 RP4-782L23.2
ENST00000371191 0.165268362914774 0.0222785846980223 0.193097630706714 ENSG00000162599 NFIA
ENST00000476646 0.148843787914098 0.0187028910015314 0.214082431667352 ENSG00000162599 NFIA
ENST00000407417 0.129333184994939 0.0147787260206047 0.214028367310095 ENSG00000162599 NFIA
ENST00000479364 0.105780277142299 0.0105676371681087 0.228259897012138 ENSG00000162599 NFIA
ENST00000371189 0.149000864024729 0.0187302644958525 0.208403269104754 ENSG00000162599 NFIA
ENST00000403491 0.0926782722091898 0.00856131124443636 0.224941725057018 ENSG00000162599 NFIA
ENST00000371187 0.181111997541532 0.0260077292561882 0.191963582617852 ENSG00000162599 NFIA
ENST00000485903 0.127643252656201 0.0144085870303581 0.214795188426032 ENSG00000162599 NFIA
ENST00000371185 0.127457589810064 0.0143673526604605 0.215209443168827 ENSG00000162599 NFIA
ENST00000371184 0.125216711117809 0.0139200981866178 0.216689019721028 ENSG00000162599 NFIA
ENST00000496712 0.678391798003916 0.341501434462185 0.118385629000368 ENSG00000162599 NFIA
ENST00000482020 0.719277726623369 0.393598356234261 0.148991171282488 ENSG00000162599 NFIA
ENST00000357977 0.942789337597714 0.818573872874719 0.0308635706108597 ENSG00000162599 NFIA
ENST00000493627 0.760933922830059 0.454603991445019 -0.118716495200085 ENSG00000162599 NFIA
ENST00000606498 0.308932429050929 0.0666014033410708 -0.120155341881519 ENSG00000162604 TM2D1
ENST00000294613 0.311231711199017 0.0674948516680764 -0.11938172768102 ENSG00000162604 TM2D1
ENST00000472357 0.398858605902938 0.109016241984097 -0.142832594046098 ENSG00000162604 TM2D1
ENST00000371180 0.311231711199017 0.0674948516680764 -0.11938172768102 ENSG00000162604 TM2D1
ENST00000488206 0.323483465565603 0.07250812986315 -0.117827452600321 ENSG00000162604 TM2D1
ENST00000472989 0.368073999533308 0.0927109474459767 -0.132165751017193 ENSG00000162604 TM2D1
ENST00000488410 0.504881950710736 0.176587414257838 -0.113947653839884 ENSG00000162604 TM2D1
ENST00000468586 0.246150277853681 0.0441041586891879 -0.141511108317984 ENSG00000162604 TM2D1
ENST00000371178 0.135640354171068 0.0159422861604583 -0.16828531141682 ENSG00000162604 TM2D1
ENST00000494926 0.132919354365684 0.0154341680595254 -0.171371674375292 ENSG00000162604 TM2D1
ENST00000496465 0.132156172143129 0.0152932036745258 -0.171399116842113 ENSG00000162604 TM2D1
ENST00000371177 0.0800868093621518 0.00675239714041256 -0.20552031728044 ENSG00000162604 TM2D1
ENST00000459752 0.338982793378909 0.0792132501495639 0.300956313795454 ENSG00000132849 INADL
ENST00000484562 0.338982793378909 0.0792132501495639 0.300956313795454 ENSG00000132849 INADL
ENST00000371158 0.396254614093841 0.107542977648667 0.269613073656279 ENSG00000132849 INADL
ENST00000452143 0.822220459583083 0.553592429076155 0.0695668002692772 ENSG00000162607 USP1
ENST00000442679 0.731510963240231 0.411597918084886 0.104000319965445 ENSG00000162607 USP1
ENST00000371146 0.779917972460122 0.482470905121267 0.0436676189660122 ENSG00000162607 USP1
ENST00000339950 0.803130140064602 0.520362206177717 0.0398361808421782 ENSG00000162607 USP1
ENST00000251157 3.90512561259782e-05 2.40495030252661e-07 0.257060936065336 ENSG00000116641 DOCK7
ENST00000454575 0.0101575032515899 0.000332900619059156 0.218255030192562 ENSG00000116641 DOCK7
ENST00000340370 3.83340449727436e-05 2.34440966905697e-07 0.257137036048351 ENSG00000116641 DOCK7
ENST00000489185 0.264040456171134 0.0498942302957421 0.168001752368206 ENSG00000116641 DOCK7
ENST00000467758 0.346623498020858 0.0826655963121109 0.163733645085376 ENSG00000116641 DOCK7
ENST00000479983 0.765231578119041 0.460245549325364 0.0942388021520262 ENSG00000116641 DOCK7
ENST00000404627 0.0001384569021705 1.1873647642894e-06 0.296080881832365 ENSG00000116641 DOCK7
ENST00000371129 0.221015689924165 0.0364763199719387 0.34839994207619 ENSG00000132855 ANGPTL3
ENST00000464312 0.362247534465392 0.0896870128892918 0.154753222056693 ENSG00000116641 DOCK7
ENST00000453229 1.71739432026695e-19 7.62797391875987e-23 1.39184877521647 ENSG00000235545 RP11-230B22.1
ENST00000443289 0.903384933139886 0.716166066638426 0.0465987448209277 ENSG00000125703 ATG4C
ENST00000317868 0.751692074968939 0.439650777992723 0.0736808401855457 ENSG00000125703 ATG4C
ENST00000371120 0.751692074968939 0.439650777992723 0.0736808401855457 ENSG00000125703 ATG4C
ENST00000371118 0.914224163111917 0.743397190724676 0.0422184522225786 ENSG00000125703 ATG4C
ENST00000414558 0.862424768107213 0.628900722242646 -0.0698424158907752 ENSG00000125703 ATG4C
ENST00000371108 0.92095698991176 0.759546642049284 -0.0256136322553607 ENSG00000088035 ALG6
ENST00000487136 0.837250007353872 0.580518577510303 0.0806518641788754 ENSG00000088035 ALG6
ENST00000263440 0.905620003962292 0.721397279762071 -0.0299609805907984 ENSG00000088035 ALG6
ENST00000603108 0.905620003962292 0.721397279762071 -0.0299609805907984 ENSG00000088035 ALG6
ENST00000465969 0.570226812568869 0.229483719846208 -0.139286790772575 ENSG00000088035 ALG6
ENST00000462390 0.927236215324917 0.775647053152643 -0.0383560120510275 ENSG00000088035 ALG6
ENST00000494765 0.989705513704299 0.96544644551282 -0.00687356749102234 ENSG00000088035 ALG6
ENST00000492655 0.454384391127037 0.141700398206689 0.240479478359393 ENSG00000142856 ITGB3BP
ENST00000371092 0.162023512018699 0.0215823759977076 0.202760472926659 ENSG00000142856 ITGB3BP
ENST00000271002 0.162023512018699 0.0215823759977076 0.202760472926659 ENSG00000142856 ITGB3BP
ENST00000489099 0.149244232735534 0.0187952762541338 0.20657524489544 ENSG00000142856 ITGB3BP
ENST00000461681 0.385567350616217 0.101692628212002 0.184832597463638 ENSG00000142856 ITGB3BP
ENST00000463803 0.439093248722889 0.132071148071986 0.180012001285509 ENSG00000142856 ITGB3BP
ENST00000283568 0.192084576292282 0.0286104705648927 0.214516903009055 ENSG00000142856 ITGB3BP
ENST00000476508 0.215926834243658 0.0350517999982978 0.222290293561773 ENSG00000142856 ITGB3BP
ENST00000460394 0.223487071430836 0.0372010766435544 0.212308427368168 ENSG00000142856 ITGB3BP
ENST00000462285 0.140403691843574 0.0169370964867804 0.245422542373884 ENSG00000142856 ITGB3BP
ENST00000489863 0.145814641093919 0.0180781508902689 0.243896549102265 ENSG00000142856 ITGB3BP
ENST00000465781 0.348462219544839 0.0835446170438104 0.18858044639095 ENSG00000142856 ITGB3BP
ENST00000460251 0.380166303114222 0.0989098064732796 0.180684744111239 ENSG00000142856 ITGB3BP
ENST00000478138 0.666802362111254 0.328319979441295 0.0746795742779491 ENSG00000142856 ITGB3BP
ENST00000480886 0.762963210435517 0.45750713664697 0.11843225152602 ENSG00000203965 EFCAB7
ENST00000371088 0.663952149022289 0.324958002468308 0.113506839810969 ENSG00000203965 EFCAB7
ENST00000496956 0.720233503155962 0.39507491413774 0.135971206257515 ENSG00000203965 EFCAB7
ENST00000460678 0.812366731913248 0.536760957073675 0.0876438012181026 ENSG00000203965 EFCAB7
ENST00000461039 0.721252940731911 0.396607489373812 0.128742760480168 ENSG00000203965 EFCAB7
ENST00000371084 0.461789072014516 0.146541854396612 -0.0811595454942672 ENSG00000079739 PGM1
ENST00000540265 0.490050712182351 0.16534267078296 -0.0797844450197436 ENSG00000079739 PGM1
ENST00000473117 0.566403853494864 0.225320035923495 -0.190669782596908 ENSG00000079739 PGM1
ENST00000371083 0.472859209257083 0.153750220720303 -0.0807381039962557 ENSG00000079739 PGM1
ENST00000483707 0.822175720645796 0.553496490270502 -0.0492422942273572 ENSG00000079739 PGM1
ENST00000371080 0.219988197709875 0.0361947130444923 0.261130630604535 ENSG00000185483 ROR1
ENST00000371079 0.347741954593202 0.0832312611512696 0.198677967872722 ENSG00000185483 ROR1
ENST00000482426 0.231676535913767 0.039735766313461 0.275940848818847 ENSG00000185483 ROR1
ENST00000424995 0.899268853693277 0.70630351910056 0.0460203193381004 ENSG00000223949 RP11-24J23.2
ENST00000545203 0.889456141059939 0.685457125628651 -0.0473349798321869 ENSG00000185483 ROR1
ENST00000371073 0.00604697552284042 0.000162621795985258 -0.36809617643272 ENSG00000158966 CACHD1
ENST00000290039 0.00599731256609371 0.000160799181251063 -0.368766762944837 ENSG00000158966 CACHD1
ENST00000495994 0.00257186331590931 5.17997326407358e-05 -0.393745004116061 ENSG00000158966 CACHD1
ENST00000470527 0.00160055279934006 2.78481832351545e-05 -0.407697756953503 ENSG00000158966 CACHD1
ENST00000486580 0.0319359706404251 0.00168115641304241 -0.546965597089818 ENSG00000158966 CACHD1
ENST00000294428 0.0388920360841163 0.00225661841656546 0.333943082441372 ENSG00000162437 RAVER2
ENST00000371072 0.0319641136479739 0.00168345696992019 0.336074437806217 ENSG00000162437 RAVER2
ENST00000430964 0.0269515623652387 0.00130324718040551 0.426667750660207 ENSG00000162437 RAVER2
ENST00000418058 0.0417423670678873 0.00250498174955656 0.462928922524649 ENSG00000162437 RAVER2
ENST00000342505 0.903031065458483 0.7154032228268 -0.0131880352636956 ENSG00000162434 JAK1
ENST00000481702 0.998019168511579 0.993790671864122 0.000608068702495028 ENSG00000162434 JAK1
ENST00000465376 0.753050450734529 0.44176167047009 -0.0511399416208085 ENSG00000162434 JAK1
ENST00000471473 0.926171007760976 0.77257941912279 -0.0212138505119329 ENSG00000162434 JAK1
ENST00000494904 0.824734445391082 0.557632430676945 -0.0410240969814201 ENSG00000162434 JAK1
ENST00000467764 0.248390613027533 0.0448747371868064 -0.265062110544233 ENSG00000162434 JAK1
ENST00000497030 0.612313031876798 0.268659370672196 -0.18538574621362 ENSG00000162433 AK4
ENST00000545314 0.138125000061606 0.0164640988755901 -0.302526981898767 ENSG00000162433 AK4
ENST00000470888 0.500892973458507 0.173039948614901 -0.228391047576534 ENSG00000162433 AK4
ENST00000546702 0.325277701872496 0.0732461759937186 -0.26435626635424 ENSG00000162433 AK4
ENST00000395334 0.138111390763405 0.016459846528788 -0.302560942989412 ENSG00000162433 AK4
ENST00000327299 0.127178441510272 0.0143056263420918 -0.307697598429672 ENSG00000162433 AK4
ENST00000474968 0.186660456120712 0.027324347863639 -0.322955707472001 ENSG00000162433 AK4
ENST00000479060 0.232449049300011 0.0400211444521916 -0.310554926353257 ENSG00000162433 AK4
ENST00000263441 0.324005689715755 0.0727467550972321 -0.303393290492574 ENSG00000116675 DNAJC6
ENST00000395325 0.215217562580367 0.0348256263806505 -0.347061821998456 ENSG00000116675 DNAJC6
ENST00000371069 0.138301659735994 0.0164898814286119 -0.413192857771563 ENSG00000116675 DNAJC6
ENST00000344610 0.970457713476096 0.899844931673753 0.00514607824305985 ENSG00000116678 LEPR
ENST00000371065 0.828710578298975 0.565144160336453 -0.0269522371292468 ENSG00000213625 LEPROT
ENST00000475108 0.91992371744625 0.757287961702475 0.0175353749407119 ENSG00000213625 LEPROT
ENST00000371059 0.954377392957065 0.850210988614238 0.00770861349972323 ENSG00000116678 LEPR
[truncated: 10,619,568 more chars]
