# Supplementary material for: High-throughput allele-specific expression across 250 environmental conditions
Source: Genome Res. 2016 Dec;26(12):1627–38. doi: 10.1101/gr.209759.116 (PMC5131815; doi:10.1101/gr.209759.116)
Supplement: Supplemental Material [file supp_gr.209759.116_Supplemental_Table_S6.tar.gz › DEG_results/DP9_DEG_stats_T9C1.txt]

t.id padj pval logFC ensg g.id
ENST00000541675 0.834445536644317 0.594483644199584 -0.0537104827431816 ENSG00000227232 WASH7P
ENST00000423562 0.866354801612206 0.655772137266236 -0.0444378609355546 ENSG00000227232 WASH7P
ENST00000438504 0.866354801612206 0.655772137266236 -0.0444378609355546 ENSG00000227232 WASH7P
ENST00000488147 0.866354801612206 0.655780912331815 -0.0444336178637818 ENSG00000227232 WASH7P
ENST00000538476 0.866572805066449 0.656382786319003 -0.0443783825923063 ENSG00000227232 WASH7P
ENST00000442116 0.959535378172384 0.883175171667922 -0.025964829107337 ENSG00000228463 AP006222.2
ENST00000448958 0.77030324254799 0.484643454209168 0.100868149288627 ENSG00000228463 AP006222.2
ENST00000424587 0.452620957992696 0.15556127095649 0.19401561141931 ENSG00000228463 AP006222.2
ENST00000440200 0.944017773710162 0.840649159828693 0.02907957592979 ENSG00000230021 RP5-857K21.4
ENST00000416931 0.90027244268697 0.732424976372299 -0.0551201658177641 ENSG00000225972 MTND1P23
ENST00000414273 0.79307412297548 0.519463251585853 0.105117759999306 ENSG00000237973 hsa-mir-6723
ENST00000427426 0.195092145297664 0.0362873148673137 0.370809430695643 ENSG00000229344 RP5-857K21.7
ENST00000467115 0.904104057367493 0.740456010340468 0.054425284867952 ENSG00000240409 MTATP8P1
ENST00000514057 0.516330566427816 0.200495690480603 0.20549761056012 ENSG00000248527 MTATP6P1
ENST00000416718 0.853102214827194 0.629837991306505 0.0803986092875473 ENSG00000198744 RP5-857K21.11
ENST00000441245 0.280387057690758 0.065583835955662 -0.329453938145103 ENSG00000230021 RP5-857K21.4
ENST00000419394 0.276763848092293 0.0641923842124244 -0.3311034216667 ENSG00000230021 RP5-857K21.4
ENST00000506640 0.747707338661633 0.451204975450048 -0.134495939426686 ENSG00000224956 RP11-206L10.1
ENST00000416385 0.929158860303635 0.801593569974613 -0.045007840229831 ENSG00000235373 RP11-206L10.3
ENST00000428504 0.860923018017688 0.645167082385787 0.0637447773710797 ENSG00000228327 RP11-206L10.2
ENST00000434264 0.928737273725996 0.800377346333935 -0.0364730075953777 ENSG00000237491 RP11-206L10.9
ENST00000457084 0.918082269725992 0.774884667895955 -0.0443938540712425 ENSG00000237491 RP11-206L10.9
ENST00000589899 0.930605468837966 0.806271795320016 -0.0355627718588655 ENSG00000237491 RP11-206L10.9
ENST00000609830 0.946080842741914 0.846529914844636 -0.0283914711553018 ENSG00000237491 RP11-206L10.9
ENST00000429505 0.702675944911467 0.389532753958448 0.0790555005580215 ENSG00000237491 RP11-206L10.9
ENST00000591440 0.677524561326188 0.357875982052845 0.0876152577900944 ENSG00000237491 RP11-206L10.9
ENST00000587530 0.677524561326188 0.357875982052845 0.0876152577900944 ENSG00000237491 RP11-206L10.9
ENST00000593022 0.845491752360543 0.616541035565757 0.0468412597121107 ENSG00000237491 RP11-206L10.9
ENST00000589531 0.782107009596426 0.502538825728914 0.0624304837610145 ENSG00000237491 RP11-206L10.9
ENST00000588951 0.941887320429417 0.834925841330499 0.0192598327310391 ENSG00000237491 RP11-206L10.9
ENST00000585768 0.689283821511219 0.372344629366795 0.086660994317386 ENSG00000237491 RP11-206L10.9
ENST00000585745 0.734786372999729 0.432725787156585 0.0874636297703921 ENSG00000237491 RP11-206L10.9
ENST00000586928 0.979720523348153 0.940428983198749 -0.0125767221865398 ENSG00000237491 RP11-206L10.9
ENST00000590848 0.602062004479706 0.275464579996452 0.104056731129265 ENSG00000237491 RP11-206L10.9
ENST00000586288 0.788405209784666 0.512236107471882 0.0609081173242298 ENSG00000237491 RP11-206L10.9
ENST00000591702 0.858065730834716 0.63907461678562 0.0826205937793143 ENSG00000237491 RP11-206L10.9
ENST00000358533 0.936273769134969 0.820827733171104 0.0405679521354526 ENSG00000237491 RP11-206L10.9
ENST00000447500 0.683426163640888 0.365307396859373 -0.123926213455678 ENSG00000230092 RP11-206L10.8
ENST00000590817 0.683426163640888 0.365307396859373 -0.123926213455678 ENSG00000230092 RP11-206L10.8
ENST00000443772 0.351058950974703 0.0973255280404804 -0.287478285776965 ENSG00000237491 RP11-206L10.9
ENST00000412115 0.130151836367501 0.0195728017855674 -0.37101325786681 ENSG00000237491 RP11-206L10.9
ENST00000435300 0.929111778616107 0.801325706367541 -0.0344720805747282 ENSG00000240453 RP11-206L10.10
ENST00000326734 0.989208929463663 0.969825567432933 -0.00657555484270142 ENSG00000177757 FAM87B
ENST00000473798 0.967495136975552 0.905500453390684 -0.0201405391697542 ENSG00000225880 LINC00115
ENST00000536430 0.967130220089408 0.904629277431331 -0.0203284717891583 ENSG00000225880 LINC00115
ENST00000445118 0.767149546721341 0.47963433023192 0.0618773088856045 ENSG00000228794 LINC01128
ENST00000610067 0.706883063221075 0.395458963050801 0.0835854579982004 ENSG00000228794 LINC01128
ENST00000441765 0.288909025103561 0.0689038103771282 0.229198224491096 ENSG00000228794 LINC01128
ENST00000609139 0.689445950847069 0.372594199587444 0.0877178242834713 ENSG00000228794 LINC01128
ENST00000449005 0.696839372685934 0.381743875433937 0.0848756752362108 ENSG00000228794 LINC01128
ENST00000416570 0.684625401300896 0.366524501766423 0.0877115953821655 ENSG00000228794 LINC01128
ENST00000448975 0.684625401300896 0.366524501766423 0.0877115953821655 ENSG00000228794 LINC01128
ENST00000609009 0.783269050432612 0.50415168495329 0.0673373849186241 ENSG00000228794 LINC01128
ENST00000608189 0.783269050432612 0.50415168495329 0.0673373849186241 ENSG00000228794 LINC01128
ENST00000415295 0.3004856266742 0.0736618826523372 0.244820777812524 ENSG00000228794 LINC01128
ENST00000425657 0.917965387464304 0.774522202564498 0.0513755311998428 ENSG00000228794 LINC01128
ENST00000607769 0.737579360983409 0.43629874596288 -0.0842685485350087 ENSG00000272438 RP11-54O7.16
ENST00000448179 0.44716389805271 0.152174658387605 -0.213782418310525 ENSG00000230699 RP11-54O7.1
ENST00000609207 0.435254009551901 0.144831399046442 -0.177840641568581 ENSG00000223764 RP11-54O7.3
ENST00000417705 0.375878769192733 0.110604862640278 -0.222510678399757 ENSG00000223764 RP11-54O7.3
ENST00000432961 0.432297863610229 0.143044621397357 -0.237290007677655 ENSG00000223764 RP11-54O7.3
ENST00000420190 0.446434363310578 0.151704745687441 -0.188414527343165 ENSG00000187634 SAMD11
ENST00000437963 0.519572118930212 0.202981548541341 -0.174164577184127 ENSG00000187634 SAMD11
ENST00000342066 0.750186017755272 0.454827305912115 -0.0611967730977443 ENSG00000187634 SAMD11
ENST00000598827 0.152043768409941 0.024914090590748 -0.329402229155614 ENSG00000268179 AL645608.1
ENST00000341065 0.988472308009752 0.967797342694878 -0.00314726527086716 ENSG00000187634 SAMD11
ENST00000455979 0.924439431753544 0.789356248773352 -0.0313347164044755 ENSG00000187634 SAMD11
ENST00000478729 0.843919277085311 0.613186286394057 -0.0894534016588697 ENSG00000187634 SAMD11
ENST00000474461 0.497225210445407 0.186496545841853 -0.200427280274944 ENSG00000187634 SAMD11
ENST00000466827 0.754843750442723 0.46168832684277 -0.129549375918555 ENSG00000187634 SAMD11
ENST00000464948 0.686128715682587 0.368535952379286 -0.152924380690819 ENSG00000187634 SAMD11
ENST00000483767 0.868751890926634 0.661059804895127 0.0311772615882296 ENSG00000188976 NOC2L
ENST00000327044 0.406085275070671 0.127548840340933 0.0813153538277543 ENSG00000188976 NOC2L
ENST00000477976 0.435363189312932 0.144876661074866 0.0767281078195485 ENSG00000188976 NOC2L
ENST00000496938 0.935599489065579 0.819181484096088 0.0215585046203228 ENSG00000188976 NOC2L
ENST00000487214 0.210672908734897 0.0410785179988367 0.128112096530276 ENSG00000188976 NOC2L
ENST00000469563 0.41614225495657 0.133610055353008 0.123461426480188 ENSG00000188976 NOC2L
ENST00000338591 0.00299297598578558 0.000132512525828063 -0.351912063260037 ENSG00000187961 KLHL17
ENST00000463212 0.0138571265241136 0.000913562801673827 -0.519996149164753 ENSG00000187961 KLHL17
ENST00000466300 0.020280419340559 0.00148757720339142 -0.383079866619107 ENSG00000187961 KLHL17
ENST00000481067 0.252697007172372 0.0551085065129114 -0.296833067640257 ENSG00000187961 KLHL17
ENST00000379410 0.534942775357967 0.214709615064601 -0.172001837861063 ENSG00000187583 PLEKHN1
ENST00000379407 0.406542067289144 0.127895403453433 -0.224532624421388 ENSG00000187583 PLEKHN1
ENST00000379409 0.406542067289144 0.127895403453433 -0.224532624421388 ENSG00000187583 PLEKHN1
ENST00000491024 0.540505599266367 0.219037210618778 -0.180985900331605 ENSG00000187583 PLEKHN1
ENST00000433179 0.882284433731718 0.689954471380773 -0.0640728849742196 ENSG00000187642 C1orf170
ENST00000341290 0.882284433731718 0.689954471380773 -0.0640728849742196 ENSG00000187642 C1orf170
ENST00000479361 0.904984831641171 0.743168146661881 -0.0526341665750951 ENSG00000187642 C1orf170
ENST00000428771 0.273727402738958 0.0630353351054368 -0.325001897622225 ENSG00000188290 HES4
ENST00000304952 0.27790309126726 0.0646399484830126 -0.323595252367763 ENSG00000188290 HES4
ENST00000481869 0.27790309126726 0.0646399484830126 -0.323595252367763 ENSG00000188290 HES4
ENST00000484667 0.381818424575052 0.113811731553345 -0.278671597385353 ENSG00000188290 HES4
ENST00000379389 0.699903904394507 0.385862074806995 -0.0843956125614611 ENSG00000187608 ISG15
ENST00000379370 1.17853889053775e-06 1.78932554168768e-08 -0.247500956274519 ENSG00000188157 AGRN
ENST00000477585 0.117769930142942 0.016753725144787 -0.234684189961684 ENSG00000188157 AGRN
ENST00000469403 0.0406346824779538 0.00375811497621846 -0.257175447988913 ENSG00000188157 AGRN
ENST00000479707 0.0418389078773292 0.00390380328784945 -0.271536661594162 ENSG00000188157 AGRN
ENST00000466223 0.0245854751808622 0.00191931292070969 -0.287205381780098 ENSG00000188157 AGRN
ENST00000478677 0.101265578976377 0.0133317858457414 -0.280345926514625 ENSG00000188157 AGRN
ENST00000492947 0.000139014685266737 3.68798568456677e-06 -0.426065999948914 ENSG00000188157 AGRN
ENST00000419249 0.00119699428924836 4.39575257086243e-05 -0.249080845160625 ENSG00000188157 AGRN
ENST00000461111 0.00725689736315619 0.000402244102720749 -0.187876909486362 ENSG00000188157 AGRN
ENST00000418300 0.104903112910056 0.014081154348601 -0.161863675253449 ENSG00000242590 RP11-54O7.14
ENST00000427998 0.286781582334644 0.0680394356294908 -0.301491287938114 ENSG00000217801 RP11-465B22.3
ENST00000394517 0.567321736452468 0.243378662611852 -0.202153891815071 ENSG00000217801 RP11-465B22.3
ENST00000456409 0.557612593217771 0.234514314988457 -0.210327854594335 ENSG00000217801 RP11-465B22.3
ENST00000412397 0.861092723835279 0.645514441498619 -0.0800511060283101 ENSG00000217801 RP11-465B22.3
ENST00000433695 0.866905196309118 0.657604048185779 -0.0793212792804397 ENSG00000217801 RP11-465B22.3
ENST00000451054 0.806100887973475 0.542423128829337 -0.108995800239231 ENSG00000217801 RP11-465B22.3
ENST00000379339 0.810870122864686 0.550246210402861 0.0448666454584214 ENSG00000131591 C1orf159
ENST00000294576 0.818166357184485 0.563760384924469 0.0433827166385628 ENSG00000131591 C1orf159
ENST00000448924 0.818166357184485 0.563760384924469 0.0433827166385628 ENSG00000131591 C1orf159
ENST00000465822 0.784218385704712 0.505758144069861 0.078859388971823 ENSG00000131591 C1orf159
ENST00000379325 0.810870122864686 0.550246210402861 0.0448666454584214 ENSG00000131591 C1orf159
ENST00000421241 0.810870122864686 0.550246210402861 0.0448666454584214 ENSG00000131591 C1orf159
ENST00000487177 0.986553597946631 0.962529659034429 0.00636660949436185 ENSG00000131591 C1orf159
ENST00000467751 0.810870122864686 0.550246210402861 0.0448666454584214 ENSG00000131591 C1orf159
ENST00000477196 0.810870122864686 0.550246210402861 0.0448666454584214 ENSG00000131591 C1orf159
ENST00000464905 0.997809557171124 0.993936650859884 -0.00119721264725254 ENSG00000131591 C1orf159
ENST00000379320 0.781846743666585 0.502070088084099 0.0795843514600421 ENSG00000131591 C1orf159
ENST00000379319 0.991260789879503 0.975186373806612 -0.00274363015859856 ENSG00000131591 C1orf159
ENST00000434641 0.766974192302742 0.479420287084818 0.0539375949061869 ENSG00000131591 C1orf159
ENST00000482816 0.743021374121187 0.444152807149043 0.0588308263601031 ENSG00000131591 C1orf159
ENST00000437760 0.734678444471189 0.432429567444029 0.0612492252289613 ENSG00000131591 C1orf159
ENST00000462097 0.756012495928142 0.463360349342121 0.0581111483033754 ENSG00000131591 C1orf159
ENST00000473600 0.459103371422736 0.159737680079419 0.207557214954178 ENSG00000131591 C1orf159
ENST00000475119 0.763606584547098 0.474551407859795 0.0570262415936612 ENSG00000131591 C1orf159
ENST00000442117 0.453252518642724 0.156002161823052 0.215617767876922 ENSG00000131591 C1orf159
ENST00000427787 0.556500334814239 0.233500196537448 0.201448235323589 ENSG00000131591 C1orf159
ENST00000472741 0.801584654247596 0.533142375057263 0.051726585771494 ENSG00000131591 C1orf159
ENST00000480643 0.814417053657049 0.556435377950032 0.0490910977124722 ENSG00000131591 C1orf159
ENST00000360001 0.000151144957664494 4.06183918899777e-06 -0.205989558161096 ENSG00000078808 SDF4
ENST00000465727 0.000153448142018892 4.13356462004767e-06 -0.205851587818143 ENSG00000078808 SDF4
ENST00000263741 0.000153448142018892 4.13356462004767e-06 -0.205851587818143 ENSG00000078808 SDF4
ENST00000494748 1.43184308597581e-05 2.80681604297629e-07 -0.244538877760895 ENSG00000078808 SDF4
ENST00000478938 1.37731563757971e-05 2.68814487830858e-07 -0.247173850240071 ENSG00000078808 SDF4
ENST00000403997 0.00441297710134645 0.000213828671046183 -0.148571216238946 ENSG00000078808 SDF4
ENST00000545427 0.00263036549331996 0.000113425033484369 -0.168778517145429 ENSG00000078808 SDF4
ENST00000459994 0.0281694186955249 0.00230139278055505 -0.152732122630699 ENSG00000078808 SDF4
ENST00000379198 0.0433498245665858 0.00411004102232844 -0.230224438448966 ENSG00000176022 B3GALT6
ENST00000330388 0.889257069306201 0.704917340175086 0.0666679056626831 ENSG00000184163 FAM132A
ENST00000450390 0.60203466707332 0.275437609453612 -0.052181526483766 ENSG00000160087 UBE2J2
ENST00000347370 0.602055370391296 0.275455070295946 -0.052188586770828 ENSG00000160087 UBE2J2
ENST00000349431 0.587326198362552 0.261733586363504 -0.0552507269355133 ENSG00000160087 UBE2J2
ENST00000348298 0.72230957319891 0.415945268099169 -0.0408514131245324 ENSG00000160087 UBE2J2
ENST00000339385 0.55596711456934 0.233076636787585 -0.0673159928115536 ENSG00000160087 UBE2J2
ENST00000400929 0.833012948871426 0.591393834249222 -0.0284609168282371 ENSG00000160087 UBE2J2
ENST00000464036 0.879374672954479 0.683564522963726 -0.0216665235039171 ENSG00000160087 UBE2J2
ENST00000360466 0.911194510682984 0.758079950501011 -0.0166262815796235 ENSG00000160087 UBE2J2
ENST00000400930 0.920990633265887 0.781566162398721 -0.015049935550611 ENSG00000160087 UBE2J2
ENST00000467339 0.894193439326402 0.718069706921029 -0.0321448033095064 ENSG00000160087 UBE2J2
ENST00000473215 0.90689532253919 0.747593146088039 -0.0177067556869623 ENSG00000160087 UBE2J2
ENST00000435198 0.969068062562793 0.91069647823465 -0.00624567015344237 ENSG00000160087 UBE2J2
ENST00000509720 0.969098451517653 0.910789979321109 -0.00623792741318796 ENSG00000160087 UBE2J2
ENST00000491779 0.929322311524805 0.801986997042895 -0.014016930967895 ENSG00000160087 UBE2J2
ENST00000466752 0.976698294908687 0.931359409453965 -0.00511896005605394 ENSG00000160087 UBE2J2
ENST00000503294 0.950187000744611 0.856910715974206 -0.0108615104741984 ENSG00000160087 UBE2J2
ENST00000477894 0.969286139393916 0.911394674684601 -0.006805692780022 ENSG00000160087 UBE2J2
ENST00000471154 0.992390824902797 0.978126161058686 0.0023729446956941 ENSG00000160087 UBE2J2
ENST00000422076 0.964693521410241 0.897381212348219 0.00794923706983461 ENSG00000160087 UBE2J2
ENST00000502382 0.923840644509179 0.787698432938852 0.016535471730563 ENSG00000160087 UBE2J2
ENST00000461142 0.970559179173017 0.914620486681769 0.00770246531857376 ENSG00000160087 UBE2J2
ENST00000488418 0.779960691921663 0.499495386348185 0.061167820787551 ENSG00000160087 UBE2J2
ENST00000434139 0.670714860862614 0.350277720978042 -0.163915022381166 ENSG00000230415 RP5-902P8.10
ENST00000379116 0.802569231119513 0.535004366668191 -0.0911155148074555 ENSG00000162572 SCNN1D
ENST00000379101 0.809707254234497 0.548228343992383 -0.0884868245962653 ENSG00000162572 SCNN1D
ENST00000338555 0.760783139044002 0.470360053686089 -0.106858423715947 ENSG00000162572 SCNN1D
ENST00000470022 0.856485078149361 0.636019868902273 -0.0816678412630795 ENSG00000162572 SCNN1D
ENST00000325425 0.847806432466658 0.620328452544651 -0.0778719475033397 ENSG00000162572 SCNN1D
ENST00000467651 0.745010554711985 0.447066355683551 -0.133512561920312 ENSG00000162572 SCNN1D
ENST00000400928 0.872798003615142 0.669189392069786 -0.067260689553313 ENSG00000162572 SCNN1D
ENST00000354700 0.0473636980399287 0.00462713898211987 -0.167989421075409 ENSG00000131584 ACAP3
ENST00000353662 0.0487553380564552 0.00480785262098481 -0.167959731639445 ENSG00000131584 ACAP3
ENST00000492936 0.0231929901972058 0.00177210018307347 -0.198538613872119 ENSG00000131584 ACAP3
ENST00000467278 0.0316670512286867 0.00268515699439913 -0.227129428194032 ENSG00000131584 ACAP3
ENST00000470659 0.510367668832714 0.195748560490715 -0.167733643955546 ENSG00000131584 ACAP3
ENST00000379037 0.325739002867171 0.0849636620016963 -0.204403847680901 ENSG00000131584 ACAP3
ENST00000476572 0.0607302743364721 0.00645769789328966 -0.281693420098165 ENSG00000131584 ACAP3
ENST00000493992 0.355963213400639 0.0998937445037268 -0.211089459659756 ENSG00000131584 ACAP3
ENST00000472541 0.29527059507981 0.0715170538867633 -0.116614566645392 ENSG00000131584 ACAP3
ENST00000354980 0.670467250755546 0.349857825276925 -0.0632499480313824 ENSG00000131584 ACAP3
ENST00000478065 0.809859230504635 0.5483865021677 -0.0542007509597227 ENSG00000131584 ACAP3
ENST00000479108 0.575020095573876 0.250410937360619 -0.0851975984369647 ENSG00000131584 ACAP3
ENST00000438966 0.763590050076005 0.474507082742922 -0.053368261314574 ENSG00000131584 ACAP3
ENST00000379031 0.724375370987048 0.418476431490147 -0.0804385391242457 ENSG00000169972 PUSL1
ENST00000470520 0.833401546786189 0.592279841477256 -0.0563212677238435 ENSG00000169972 PUSL1
ENST00000463758 0.717526701309012 0.40877418031653 -0.101077914723735 ENSG00000169972 PUSL1
ENST00000467712 0.806861650787932 0.543513844698364 -0.0632848194593354 ENSG00000169972 PUSL1
ENST00000493657 0.346936225761217 0.095356399229596 -0.187477586151112 ENSG00000169972 PUSL1
ENST00000470030 0.751107258576632 0.45624133988591 0.0492219036564759 ENSG00000127054 CPSF3L
ENST00000435064 0.999941425321244 0.999877367574586 6.98924023040612e-06 ENSG00000127054 CPSF3L
ENST00000497304 0.92151087602565 0.78268871351062 -0.0295488453976099 ENSG00000127054 CPSF3L
ENST00000323275 0.993538223212309 0.981188977013244 -0.00107192967297524 ENSG00000127054 CPSF3L
ENST00000411962 0.993538223212309 0.981188977013244 -0.00107192967297524 ENSG00000127054 CPSF3L
ENST00000462432 0.572847465913532 0.248212495039888 0.0687404244647852 ENSG00000127054 CPSF3L
ENST00000478641 0.693066670920912 0.376902176133736 0.0589938503507998 ENSG00000127054 CPSF3L
ENST00000458452 0.996256878916846 0.989100869784972 -0.000621049879194276 ENSG00000127054 CPSF3L
ENST00000419704 0.996256878916846 0.989100869784972 -0.000621049879194276 ENSG00000127054 CPSF3L
ENST00000540437 0.996256878916846 0.989100869784972 -0.000621049879194276 ENSG00000127054 CPSF3L
ENST00000421495 0.996256878916846 0.989100869784972 -0.000621049879194276 ENSG00000127054 CPSF3L
ENST00000532772 0.985186557273838 0.958582106458455 0.00235762232527422 ENSG00000127054 CPSF3L
ENST00000450926 0.986730707654607 0.963168640308146 0.00209615790783233 ENSG00000127054 CPSF3L
ENST00000545578 0.982093583416779 0.947915342597358 0.00296259507854964 ENSG00000127054 CPSF3L
ENST00000527098 0.982093583416779 0.947915342597358 0.00296259507854964 ENSG00000127054 CPSF3L
ENST00000485710 0.293877018623083 0.0709878644845186 0.147936815513393 ENSG00000127054 CPSF3L
ENST00000461514 0.316974575822682 0.0809352875462287 0.145345443402387 ENSG00000127054 CPSF3L
ENST00000525164 0.278716915222642 0.0649342563379848 0.153357185557251 ENSG00000127054 CPSF3L
ENST00000528879 0.957650085330455 0.8772350524013 0.00698041724517872 ENSG00000127054 CPSF3L
ENST00000525769 0.157545031140962 0.0262532999523016 0.186213726096961 ENSG00000127054 CPSF3L
ENST00000531377 0.851308832536781 0.62648494770456 0.0256522732750581 ENSG00000127054 CPSF3L
ENST00000527383 0.619695758098555 0.293253847858682 0.0786452548617539 ENSG00000127054 CPSF3L
ENST00000531292 0.889711271536266 0.705994821449674 0.0354603832335327 ENSG00000127054 CPSF3L
ENST00000467408 0.991107506849901 0.974638430495729 -0.0025580640544715 ENSG00000127054 CPSF3L
ENST00000434694 0.647367910552083 0.323004861776023 -0.0491170102605217 ENSG00000127054 CPSF3L
ENST00000531020 0.911514938734562 0.759225133754003 -0.0324697200590498 ENSG00000127054 CPSF3L
ENST00000533916 0.883810736098803 0.693530983930703 -0.0373706811216035 ENSG00000127054 CPSF3L
ENST00000488042 0.662927883613254 0.340775608677658 -0.0486880100192977 ENSG00000127054 CPSF3L
ENST00000526797 0.7176553428445 0.408970115160742 -0.0428552365769378 ENSG00000127054 CPSF3L
ENST00000526332 0.717651354728051 0.408959783975891 -0.0428656901077841 ENSG00000127054 CPSF3L
ENST00000430786 0.759055053103595 0.467956783158599 -0.0376470214765513 ENSG00000127054 CPSF3L
ENST00000527719 0.707320782678906 0.396049795067583 -0.0440488530014103 ENSG00000127054 CPSF3L
ENST00000530031 0.698549230979751 0.384101389289362 -0.0451642084451721 ENSG00000127054 CPSF3L
ENST00000526113 0.731625052316907 0.428264583974089 -0.0413859845202786 ENSG00000127054 CPSF3L
ENST00000526904 0.698556920558058 0.384202778856746 -0.0456701196233402 ENSG00000127054 CPSF3L
ENST00000525603 0.700438870282573 0.38649777124785 -0.0492392334678502 ENSG00000127054 CPSF3L
ENST00000444968 0.505533874652171 0.192154666999855 -0.133940278316938 ENSG00000240731 RP5-890O3.9
ENST00000429572 0.723778309207925 0.417743187001758 -0.0608298944129714 ENSG00000127054 CPSF3L
ENST00000498173 0.723778309207925 0.417743187001758 -0.0608298944129714 ENSG00000127054 CPSF3L
ENST00000496353 0.740310411057339 0.440461201581857 -0.0579386208170168 ENSG00000127054 CPSF3L
ENST00000493534 0.807408210640188 0.544728992335499 -0.0486368331705098 ENSG00000127054 CPSF3L
ENST00000534345 0.807720424746195 0.545295370348154 -0.0499735273224317 ENSG00000127054 CPSF3L
ENST00000532952 0.766456075713538 0.478547242672148 -0.0590340136230863 ENSG00000127054 CPSF3L
ENST00000490853 0.840740648691892 0.607288352615339 -0.0433835891716975 ENSG00000127054 CPSF3L
ENST00000531019 0.840740648691892 0.607288352615339 -0.0433835891716975 ENSG00000127054 CPSF3L
ENST00000498476 0.862996348854053 0.648967542130453 -0.0387269864464386 ENSG00000127054 CPSF3L
ENST00000470679 0.950485018644554 0.857878319089274 -0.016101064296808 ENSG00000127054 CPSF3L
ENST00000525285 0.916718402343155 0.770680534993045 -0.028266392742858 ENSG00000127054 CPSF3L
ENST00000530233 0.787466340608351 0.510663790962527 0.083204011129386 ENSG00000127054 CPSF3L
ENST00000464957 0.836255433465854 0.598316387486444 -0.0634158728941018 ENSG00000224051 GLTPD1
ENST00000343938 0.890645683836283 0.708514132164123 -0.0362677376226802 ENSG00000224051 GLTPD1
ENST00000488011 0.930588760015546 0.806194796443 -0.0349628057209035 ENSG00000224051 GLTPD1
ENST00000339381 0.867939714655327 0.659216629542628 -0.0765474144782335 ENSG00000169962 TAS1R3
ENST00000378891 0.911480057544245 0.758852659898261 0.0185467030813669 ENSG00000107404 DVL1
ENST00000378888 0.98275150857618 0.949919675666348 0.00373902303220685 ENSG00000107404 DVL1
ENST00000472445 0.982417767449247 0.948959454608172 0.00620304715910209 ENSG00000107404 DVL1
ENST00000474033 0.436620393203049 0.145607677420325 -0.0672688353389998 ENSG00000162576 MXRA8
ENST00000309212 0.00165205361284299 6.4941863682724e-05 -0.184625066129691 ENSG00000162576 MXRA8
ENST00000477278 0.00128594757069218 4.78008377895029e-05 -0.185951116780554 ENSG00000162576 MXRA8
ENST00000342753 0.00163342514091251 6.40787136877832e-05 -0.184845300832298 ENSG00000162576 MXRA8
ENST00000445648 0.00163609910705181 6.41967138417189e-05 -0.18484306862235 ENSG00000162576 MXRA8
ENST00000473097 0.526865971541784 0.208569395973251 -0.0600532064709921 ENSG00000162576 MXRA8
ENST00000478517 0.597805349240961 0.271487305985767 -0.0549313950767646 ENSG00000162576 MXRA8
ENST00000476718 0.261363311105112 0.0582437506786048 -0.0926533579337247 ENSG00000162576 MXRA8
ENST00000464351 0.0415137671185673 0.00386515511120742 -0.272629211700495 ENSG00000162576 MXRA8
ENST00000460473 0.0082510918347899 0.000473411604173804 -0.366788254555918 ENSG00000162576 MXRA8
ENST00000338370 0.345814472062879 0.0947572274240957 -0.0993915591346098 ENSG00000175756 AURKAIP1
ENST00000338338 0.360199625520209 0.102095018777333 -0.0974730299282046 ENSG00000175756 AURKAIP1
ENST00000321751 0.361085463068636 0.102597428663747 -0.0975054131351192 ENSG00000175756 AURKAIP1
ENST00000378853 0.361727349246134 0.102945147279049 -0.0974899639538141 ENSG00000175756 AURKAIP1
ENST00000489799 0.314049132887381 0.0795735318931976 -0.113403523910466 ENSG00000175756 AURKAIP1
ENST00000496905 0.338858399726793 0.0912486408232912 -0.109319727535199 ENSG00000175756 AURKAIP1
ENST00000480479 0.764998159238124 0.476699048362039 -0.034096024162791 ENSG00000221978 CCNL2
ENST00000482621 0.194898395461127 0.0361948469058258 -0.0874880036102612 ENSG00000221978 CCNL2
ENST00000408952 0.194898395461127 0.0361948469058258 -0.0874880036102612 ENSG00000221978 CCNL2
ENST00000463260 0.984066772341891 0.955201632546118 -0.00344896288358309 ENSG00000221978 CCNL2
ENST00000400809 0.0977865952360558 0.0126389916302192 -0.105177701499898 ENSG00000221978 CCNL2
ENST00000496007 0.0978484273330956 0.0126518141908031 -0.105177674814687 ENSG00000221978 CCNL2
ENST00000482365 0.362174263905413 0.103208407992861 -0.0745663624734368 ENSG00000221978 CCNL2
ENST00000481223 0.096955330806124 0.012472672881169 -0.104949954959648 ENSG00000221978 CCNL2
ENST00000418865 0.563106203148714 0.239401224333839 -0.0523757070290246 ENSG00000221978 CCNL2
ENST00000505849 0.467280607837442 0.165770863936694 -0.0654906575931809 ENSG00000221978 CCNL2
ENST00000488340 0.075386030383347 0.00868074244805036 -0.11640101717548 ENSG00000221978 CCNL2
ENST00000492998 0.511444693276146 0.196551981756493 -0.0860553333301392 ENSG00000221978 CCNL2
ENST00000469113 0.330368020835545 0.0870840367541999 -0.084384514011321 ENSG00000221978 CCNL2
ENST00000480646 0.624876472316087 0.299038690569912 -0.0794353540228374 ENSG00000221978 CCNL2
ENST00000471930 0.153264870824993 0.0252148203963764 -0.116587605893409 ENSG00000221978 CCNL2
ENST00000408918 0.0391450775945096 0.00357273540133679 -0.166997708673763 ENSG00000221978 CCNL2
ENST00000473872 0.015166348900521 0.00102756628801496 -0.249080538421528 ENSG00000221978 CCNL2
ENST00000425598 0.00227368424431674 9.51448270015153e-05 -0.277973892096805 ENSG00000221978 CCNL2
ENST00000463895 0.0746331883221741 0.00856476795199453 -0.225129357306461 ENSG00000221978 CCNL2
ENST00000497013 0.0748778214623266 0.00860439781542342 -0.220374864788228 ENSG00000221978 CCNL2
ENST00000448629 0.882057517218535 0.689570077602588 0.0520276137447833 ENSG00000224870 RP4-758J18.2
ENST00000444362 0.61836530438809 0.291639824772395 -0.0861262678677173 ENSG00000224870 RP4-758J18.2
ENST00000418833 0.553026829555771 0.230408655629062 -0.0990282249991789 ENSG00000224870 RP4-758J18.2
ENST00000576232 0.423662944019127 0.137985609561899 0.220952300210467 ENSG00000224870 RP4-758J18.2
ENST00000570344 0.544581410800404 0.222263175413797 0.184445341196486 ENSG00000224870 RP4-758J18.2
ENST00000447725 0.776325492394555 0.494408958112828 -0.0590340384165223 ENSG00000224870 RP4-758J18.2
ENST00000572242 0.456626067953688 0.158135601464681 -0.114790994212285 ENSG00000224870 RP4-758J18.2
ENST00000453521 0.310040672780043 0.0776020284199695 -0.14591878686864 ENSG00000224870 RP4-758J18.2
ENST00000344843 0.919356241260827 0.777790157918602 -0.0150240449380102 ENSG00000242485 MRPL20
ENST00000493287 0.994905069330759 0.984691884281807 0.00125198469579681 ENSG00000242485 MRPL20
ENST00000487659 0.917769340434925 0.773696012625355 -0.0153192366218702 ENSG00000242485 MRPL20
ENST00000492508 0.91890332356746 0.776956858623722 -0.0159084228448271 ENSG00000242485 MRPL20
ENST00000482352 0.93865131433612 0.826731309315302 -0.0122013155971203 ENSG00000242485 MRPL20
ENST00000582431 0.997977387261817 0.994389207834523 -0.00124593836044066 ENSG00000264293 RN7SL657P
ENST00000477686 0.982190392827723 0.948134624082174 -0.00383115884590895 ENSG00000242485 MRPL20
ENST00000607307 0.932341767996565 0.810818423702352 -0.0388723865066913 ENSG00000272455 RP4-758J18.13
ENST00000495558 0.233456300897163 0.0483393212587877 -0.325144228630952 ENSG00000179403 VWA1
ENST00000338660 0.0224033860909695 0.00169209431141916 -0.380668189823724 ENSG00000179403 VWA1
ENST00000404702 0.0114721877034964 0.000716828000083136 -0.407126447310474 ENSG00000179403 VWA1
ENST00000476993 0.011362876401669 0.000707632044969409 -0.407287830342665 ENSG00000179403 VWA1
ENST00000471398 0.373456621530618 0.109308695903139 -0.278912155677313 ENSG00000179403 VWA1
ENST00000378741 0.147051220541019 0.0236379420334755 0.159775451504739 ENSG00000160072 ATAD3B
ENST00000308647 0.264833924279911 0.0595627020332773 0.126162086037486 ENSG00000160072 ATAD3B
ENST00000472194 0.408231828174293 0.128904297062812 0.109062957078375 ENSG00000160072 ATAD3B
ENST00000378736 0.149269064954987 0.0242158656487619 0.263546001402574 ENSG00000160072 ATAD3B
ENST00000485748 0.584133393863153 0.25865999820014 0.0967618271089371 ENSG00000160072 ATAD3B
ENST00000474481 0.604859700983965 0.278171910193828 0.09351328560115 ENSG00000160072 ATAD3B
ENST00000378756 0.299322199657798 0.073175132611738 0.107821781873414 ENSG00000197785 ATAD3A
ENST00000378755 0.300018104883333 0.073442932945896 0.107815307493153 ENSG00000197785 ATAD3A
ENST00000339113 0.255911522003313 0.0562583200957475 0.119188933072612 ENSG00000197785 ATAD3A
ENST00000536055 0.255911522003313 0.0562583200957475 0.119188933072612 ENSG00000197785 ATAD3A
ENST00000439513 0.765626924431404 0.477451181470138 -0.111992118128538 ENSG00000197785 ATAD3A
ENST00000429957 0.631334525420378 0.305429815449008 0.0956037537739474 ENSG00000197785 ATAD3A
ENST00000400830 0.354110593067162 0.0988607409821016 0.134237614127113 ENSG00000197785 ATAD3A
ENST00000378733 0.619372619234241 0.292876037453332 0.172150473126216 ENSG00000205090 TMEM240
ENST00000425828 0.598755422143399 0.272378340608883 0.178937595294593 ENSG00000205090 TMEM240
ENST00000291386 0.965067892461943 0.898887350007444 -0.00591107159667604 ENSG00000160075 SSU72
ENST00000378726 0.699732630664954 0.385557282417573 0.0467799531046586 ENSG00000160075 SSU72
ENST00000378725 0.978791910015103 0.937705849858959 0.00442197298836195 ENSG00000160075 SSU72
ENST00000359060 0.800899177333115 0.531763731181369 0.04810098402657 ENSG00000160075 SSU72
ENST00000539195 0.245112431314956 0.0523160373500068 0.240190828640252 ENSG00000215791 AL645728.2
ENST00000366221 0.468629169899339 0.166609528228626 -0.247701517438045 ENSG00000215014 AL645728.1
ENST00000422725 0.977413372989318 0.933324891806992 -0.0122294169416147 ENSG00000228594 C1orf233
ENST00000607222 0.744352954811191 0.445831226104487 -0.120783573679121 ENSG00000272106 RP11-345P4.9
ENST00000520777 0.179181257941628 0.031882603769238 -0.182359151447602 ENSG00000197530 MIB2
ENST00000378710 0.181601192762423 0.0325640255407506 -0.18175624005352 ENSG00000197530 MIB2
ENST00000360522 0.181601192762423 0.0325640255407506 -0.18175624005352 ENSG00000197530 MIB2
ENST00000357210 0.181601192762423 0.0325640255407506 -0.18175624005352 ENSG00000197530 MIB2
ENST00000355826 0.181601192762423 0.0325588100449958 -0.181763176552289 ENSG00000197530 MIB2
ENST00000518681 0.179449974051082 0.0319656043623184 -0.18236223481328 ENSG00000197530 MIB2
ENST00000505820 0.18047848861698 0.0322586510603748 -0.18180369704709 ENSG00000197530 MIB2
ENST00000479659 0.178171349642067 0.0316279826943092 -0.182422896607247 ENSG00000197530 MIB2
ENST00000489635 0.183996670382295 0.0331969008679012 -0.180908332138493 ENSG00000197530 MIB2
ENST00000511502 0.183996670382295 0.0331969008679012 -0.180908332138493 ENSG00000197530 MIB2
ENST00000477990 0.0765323300569942 0.00887095994214438 -0.286224951683269 ENSG00000197530 MIB2
ENST00000514363 0.257836910229397 0.0569760266102199 -0.170881077264705 ENSG00000197530 MIB2
ENST00000487053 0.220649775730968 0.0442218336562674 -0.171032278540664 ENSG00000197530 MIB2
ENST00000502470 0.35377170501639 0.0986895010222291 -0.14902486934147 ENSG00000197530 MIB2
ENST00000378712 0.2210884561347 0.0443610942133823 -0.171012458706674 ENSG00000197530 MIB2
ENST00000507082 0.3524169057556 0.0979707620107556 -0.19967319899211 ENSG00000197530 MIB2
ENST00000463492 0.411598264543765 0.131116614519705 -0.195889836536263 ENSG00000197530 MIB2
ENST00000510793 0.377038602742961 0.111216651442343 -0.145205980582829 ENSG00000197530 MIB2
ENST00000504599 0.232887849734356 0.0481454172702405 -0.168662972967569 ENSG00000197530 MIB2
ENST00000507229 0.254428259798916 0.0557287567126454 -0.160661016008113 ENSG00000197530 MIB2
ENST00000503789 0.525680065513314 0.207496617312764 -0.122169282428103 ENSG00000197530 MIB2
ENST00000378708 0.278528801852725 0.0648681267863921 -0.1588285044902 ENSG00000197530 MIB2
ENST00000506488 0.2934851632787 0.0708190415618222 -0.156261179352975 ENSG00000197530 MIB2
ENST00000512004 0.893068297726074 0.714034293971227 0.0516872260434502 ENSG00000197530 MIB2
ENST00000508455 0.896715862218436 0.723293113093952 0.0570962908147325 ENSG00000197530 MIB2
ENST00000514234 0.396946461101896 0.122171517219214 -0.150136661294659 ENSG00000197530 MIB2
ENST00000467597 0.817034030455849 0.561610829266041 -0.075321573729553 ENSG00000197530 MIB2
ENST00000508148 0.611605505771725 0.285061646888559 -0.148132934804589 ENSG00000197530 MIB2
ENST00000486072 0.890836703195206 0.709265510861244 -0.0440720758770426 ENSG00000197530 MIB2
ENST00000505370 0.756012495928142 0.463358530172827 -0.0900960873312022 ENSG00000197530 MIB2
ENST00000473511 0.033407284861617 0.00287225838724905 -0.348864038864162 ENSG00000197530 MIB2
ENST00000464570 0.051971271772126 0.00523208543176784 -0.333110761849687 ENSG00000197530 MIB2
ENST00000483015 0.0130304920767585 0.00084466554581486 -0.446732167359329 ENSG00000197530 MIB2
ENST00000511910 0.124728439172646 0.0183117489092833 -0.366008229440085 ENSG00000197530 MIB2
ENST00000470373 0.79180223412116 0.517391774228613 -0.115983862136141 ENSG00000197530 MIB2
ENST00000513088 0.897959694890098 0.726553942341264 -0.0255514308869641 ENSG00000248333 CDK11B
ENST00000341832 0.835211863011604 0.596379258686297 -0.035737412395045 ENSG00000248333 CDK11B
ENST00000317673 0.805869346306129 0.542017313320701 -0.0403634969568118 ENSG00000248333 CDK11B
ENST00000340677 0.805869346306129 0.542017313320701 -0.0403634969568118 ENSG00000248333 CDK11B
ENST00000407249 0.805869346306129 0.542017313320701 -0.0403634969568118 ENSG00000248333 CDK11B
ENST00000341028 0.96277359928589 0.891566707463768 -0.0202841294944182 ENSG00000248333 CDK11B
ENST00000607013 0.769037874328725 0.482379633958376 -0.0886480133814977 ENSG00000272004 RP11-345P4.10
ENST00000378662 0.384893286823441 0.115455730375095 -0.103576215254455 ENSG00000189339 SLC35E2B
ENST00000234800 0.390916210106231 0.118871333781022 -0.102701446727432 ENSG00000189339 SLC35E2B
ENST00000480991 0.587640881881591 0.262008179023778 -0.089841313930107 ENSG00000189339 SLC35E2B
ENST00000481276 0.659994175573072 0.337471541679298 -0.0844307099589386 ENSG00000189339 SLC35E2B
ENST00000596308 0.904569880946402 0.741953018140134 -0.0559594734016624 ENSG00000269737 RP11-345P4.7
ENST00000597891 0.11216255783311 0.0155777338489547 -0.422583866718858 ENSG00000269227 RP11-345P4.6
ENST00000356200 0.414090014701985 0.132577792512284 0.0998465913134801 ENSG00000008128 CDK11A
ENST00000598846 0.966090946568251 0.901638402852274 -0.00704457485382122 ENSG00000268575 RP1-283E3.8
ENST00000463652 0.990098526262325 0.972111999452979 0.00585386203298595 ENSG00000008128 CDK11A
ENST00000358779 0.375593219918577 0.110464348023459 0.104920778598457 ENSG00000008128 CDK11A
ENST00000460465 0.375593219918577 0.110464348023459 0.104920778598457 ENSG00000008128 CDK11A
ENST00000404249 0.375593219918577 0.110464348023459 0.104920778598457 ENSG00000008128 CDK11A
ENST00000378633 0.375593219918577 0.110464348023459 0.104920778598457 ENSG00000008128 CDK11A
ENST00000357760 0.375593219918577 0.110464348023459 0.104920778598457 ENSG00000008128 CDK11A
ENST00000509982 0.414090014701985 0.132577792512284 0.0998465913134801 ENSG00000008128 CDK11A
ENST00000378638 0.414090014701985 0.132577792512284 0.0998465913134801 ENSG00000008128 CDK11A
ENST00000356937 0.560674854064468 0.237020715052622 0.0842336015892903 ENSG00000008128 CDK11A
ENST00000478901 0.944539716118052 0.842071821270777 0.0339396081079378 ENSG00000008128 CDK11A
ENST00000468397 0.962547393441854 0.890787919480914 0.0224644073051919 ENSG00000008128 CDK11A
ENST00000491311 0.928426801386824 0.799645163510624 -0.0402748360342248 ENSG00000008128 CDK11A
ENST00000495016 0.978082297952868 0.935522246647007 -0.0138814909418496 ENSG00000008128 CDK11A
ENST00000468800 0.970343914878879 0.913793675431091 0.0124231680767591 ENSG00000008128 CDK11A
ENST00000464748 0.909656974074551 0.753883316238354 -0.0533471298751034 ENSG00000008128 CDK11A
ENST00000489300 0.996982124634529 0.991527726638215 0.00163647232923791 ENSG00000008128 CDK11A
ENST00000492390 0.958337752422566 0.879401322220716 0.0172014584801384 ENSG00000008128 CDK11A
ENST00000474916 0.940249753705175 0.830805371487407 0.0250099021963788 ENSG00000008128 CDK11A
ENST00000378635 0.368700007976916 0.106791002479581 0.111963439529014 ENSG00000008128 CDK11A
ENST00000479362 0.247097073256301 0.0530601787030828 0.164222230250919 ENSG00000008128 CDK11A
ENST00000498810 0.612881147289377 0.286279492982735 0.11357409648292 ENSG00000008128 CDK11A
ENST00000487462 0.837299289814508 0.600427197295488 0.0570057315787823 ENSG00000008128 CDK11A
ENST00000401096 0.742236040890543 0.442929375857241 0.0825738091145719 ENSG00000008128 CDK11A
ENST00000577672 0.245274196405166 0.052376689336561 -0.185979274497423 ENSG00000227775 RP1-283E3.4
ENST00000417099 0.262872450004691 0.0587737161801807 -0.200681251462437 ENSG00000227775 RP1-283E3.4
ENST00000355439 0.233873756542549 0.048495843415033 -0.171846099032508 ENSG00000215790 SLC35E2
ENST00000400924 0.271817702480139 0.0622690649627788 -0.162026153980149 ENSG00000215790 SLC35E2
ENST00000246421 0.43796864591725 0.146365183614876 -0.150235003156713 ENSG00000215790 SLC35E2
ENST00000475229 0.423126610684674 0.137647621971908 -0.193676859816181 ENSG00000215790 SLC35E2
ENST00000424604 0.5437989617601 0.221556273025241 -0.153094490668131 ENSG00000227775 RP1-283E3.4
ENST00000418950 0.503310889703068 0.190664063574496 -0.212957633735944 ENSG00000227775 RP1-283E3.4
ENST00000341426 0.971336464650818 0.917045401025172 0.00562826785785758 ENSG00000008130 NADK
ENST00000341991 0.971336464650818 0.917045401025172 0.00562826785785758 ENSG00000008130 NADK
ENST00000378625 0.991182739976015 0.974982913631026 0.00168254968030118 ENSG00000008130 NADK
ENST00000344463 0.974121210373496 0.924455693505718 0.00512553549167209 ENSG00000008130 NADK
ENST00000342348 0.857180118156507 0.637174215312558 0.0316766094397401 ENSG00000008130 NADK
ENST00000498806 0.855199344513103 0.633281944241435 -0.0539094308008054 ENSG00000008130 NADK
ENST00000469045 0.770810446102272 0.486206214370163 -0.055345185402942 ENSG00000008130 NADK
ENST00000480499 0.80224471989085 0.534257848392777 -0.0584849912000994 ENSG00000008130 NADK
ENST00000497747 0.783729579833322 0.504918632260901 -0.0752805826182905 ENSG00000008130 NADK
ENST00000477235 0.791712627905105 0.517195717661781 -0.0552118499967707 ENSG00000008130 NADK
ENST00000489538 0.684681308719006 0.366650943659872 -0.0795539130630789 ENSG00000008130 NADK
ENST00000497615 0.695538778426731 0.380293402128195 -0.0989456333595231 ENSG00000008130 NADK
ENST00000497186 0.725348123624275 0.420211605968589 -0.0686323790867554 ENSG00000008130 NADK
ENST00000400922 0.857887635406799 0.638665661319451 0.0416194142880803 ENSG00000008130 NADK
ENST00000492845 0.932341767996565 0.810800619069236 -0.0157106670030942 ENSG00000008130 NADK
ENST00000492768 0.845640060423274 0.616734465890877 -0.0347374906925891 ENSG00000008130 NADK
ENST00000460602 0.984311884612789 0.956412005606291 -0.00386609310746238 ENSG00000008130 NADK
ENST00000464373 0.797393548379191 0.526166083977342 -0.0511253226524192 ENSG00000008130 NADK
ENST00000378609 0.929768849121707 0.803497524612711 -0.00667778419690158 ENSG00000078369 GNB1
ENST00000461893 0.0995405613136962 0.0130053154900246 -0.10051645635748 ENSG00000078369 GNB1
ENST00000471354 0.28009830259917 0.0654826228730202 -0.0666085351260522 ENSG00000078369 GNB1
ENST00000439272 0.693730126898584 0.377953151230707 0.0366714684447878 ENSG00000078369 GNB1
ENST00000434686 0.694463800933663 0.378930593805393 0.03766995597993 ENSG00000078369 GNB1
ENST00000437146 0.955508380454382 0.870983227676679 -0.00930271311293239 ENSG00000078369 GNB1
ENST00000472614 0.428021521558469 0.140613525775612 0.0881062811862255 ENSG00000078369 GNB1
ENST00000607589 0.822064031731269 0.570665686345161 -0.0457383104033796 ENSG00000078369 GNB1
ENST00000378567 0.169698507376203 0.0295178649681766 0.23938308788006 ENSG00000067606 PRKCZ
ENST00000400921 0.151453888067021 0.0247737713928976 0.247354499105117 ENSG00000067606 PRKCZ
ENST00000461106 0.122259180194599 0.0177389028922155 0.274595759571044 ENSG00000067606 PRKCZ
ENST00000400920 0.127579346427404 0.0189547861819248 0.259250659817067 ENSG00000067606 PRKCZ
ENST00000479263 0.128939203388745 0.0193016453247054 0.261971712229453 ENSG00000067606 PRKCZ
ENST00000478770 0.139230072874157 0.021697280975368 0.274777619591177 ENSG00000067606 PRKCZ
ENST00000505322 0.108569020404088 0.0148287897435327 0.279482814411259 ENSG00000067606 PRKCZ
ENST00000333854 0.964481817001109 0.896405410734251 0.023356272277031 ENSG00000182873 RP11-181G12.2
ENST00000536678 0.972804882335111 0.921009249880532 -0.017759993539049 ENSG00000182873 RP11-181G12.2
ENST00000444529 0.966590929317561 0.902785352633192 -0.021934778869585 ENSG00000182873 RP11-181G12.2
ENST00000469733 0.784749840635964 0.506562054800654 -0.0387710390841376 ENSG00000162585 C1orf86
ENST00000414253 0.881528427590674 0.688095874720926 -0.0243949069715026 ENSG00000162585 C1orf86
ENST00000428120 0.881528427590674 0.688095874720926 -0.0243949069715026 ENSG00000162585 C1orf86
ENST00000400919 0.881528427590674 0.688095874720926 -0.0243949069715026 ENSG00000162585 C1orf86
ENST00000400918 0.741917167435382 0.442413273584862 -0.0482302301631972 ENSG00000162585 C1orf86
ENST00000497675 0.375593219918577 0.110440358718282 -0.113302919150456 ENSG00000162585 C1orf86
ENST00000378543 0.378684039238363 0.112210678678503 -0.111342373863829 ENSG00000162585 C1orf86
ENST00000378546 0.378684039238363 0.112210678678503 -0.111342373863829 ENSG00000162585 C1orf86
ENST00000401813 0.280870774646692 0.0657970401405869 -0.127240742557883 ENSG00000162585 C1orf86
ENST00000487186 0.370797050457593 0.107752553179957 -0.103479195138443 ENSG00000162585 C1orf86
ENST00000378545 0.374811201813509 0.109991240493751 -0.11391907906568 ENSG00000162585 C1orf86
ENST00000476803 0.402633388315022 0.125619811623398 -0.108429860869225 ENSG00000162585 C1orf86
ENST00000440825 0.378364798781078 0.11196725767901 -0.111115965775841 ENSG00000162585 C1orf86
ENST00000597060 0.66586987613162 0.344228278854141 0.119443266871811 ENSG00000269554 AL590822.2
ENST00000420515 0.164249695283631 0.0280755444869025 -0.164037542419442 ENSG00000162585 C1orf86
ENST00000514625 0.935317871038217 0.818378345032282 -0.0357620640815698 ENSG00000162585 C1orf86
ENST00000545087 0.930111707926575 0.804761237233736 0.0443267552527971 ENSG00000203301 AL590822.1
ENST00000442483 0.69723261809928 0.382489692005504 -0.155367935440684 ENSG00000234396 RP11-181G12.4
ENST00000378536 2.33184622700345e-07 2.99510037485069e-09 0.261290782800978 ENSG00000157933 SKI
ENST00000508416 5.83172886291525e-05 1.37200667835082e-06 0.342483458766025 ENSG00000157933 SKI
ENST00000478223 0.000321269322422851 9.56698759142736e-06 0.329779945508391 ENSG00000157933 SKI
ENST00000507179 0.405025883017234 0.126920867073298 -0.155111295693519 ENSG00000157933 SKI
ENST00000378531 0.835319829889352 0.596635814311118 -0.0451237059327957 ENSG00000116151 MORN1
ENST00000606372 0.883848542741044 0.693610194083641 -0.0336723588614794 ENSG00000116151 MORN1
ENST00000378529 0.721771140357511 0.415273218903859 -0.0710429623039389 ENSG00000116151 MORN1
ENST00000607342 0.898256144017746 0.727206429447951 -0.042928885816861 ENSG00000116151 MORN1
ENST00000469374 0.95449043330421 0.868547111591469 -0.0183490464500196 ENSG00000116151 MORN1
ENST00000419785 0.97261212019153 0.920305401748174 -0.0124772117065057 ENSG00000116151 MORN1
ENST00000378525 0.608214372233323 0.281562148247763 -0.123728170238986 ENSG00000116151 MORN1
ENST00000449373 0.655607668771228 0.332287250057704 -0.124635979646008 ENSG00000116151 MORN1
ENST00000317490 0.975023778259081 0.927125970670651 -0.0137244155861463 ENSG00000178642 AL513477.1
ENST00000607031 0.864742214911984 0.652614468182214 0.0685029191176634 ENSG00000116151 MORN1
ENST00000475812 0.557930071278391 0.234805996365368 0.192069744118786 ENSG00000116151 MORN1
ENST00000494279 0.693952586248563 0.378250837930551 0.135300122412537 ENSG00000116151 MORN1
ENST00000378518 0.750355304657207 0.45502007135715 -0.0292483804352686 ENSG00000157916 RER1
ENST00000605895 0.354341059076472 0.0989845279138592 -0.0607292325427228 ENSG00000157916 RER1
ENST00000378513 0.67335080253418 0.353525347278616 -0.0358602437418114 ENSG00000157916 RER1
ENST00000306256 0.789974219809906 0.514718315045164 -0.0255338949965553 ENSG00000157916 RER1
ENST00000493207 0.697167598827299 0.382275395016811 -0.0420119285771415 ENSG00000157916 RER1
ENST00000378512 0.673536882035132 0.353741699888198 -0.0358567348313347 ENSG00000157916 RER1
ENST00000443438 0.854076009144768 0.631188645455356 -0.0187272028025237 ENSG00000157916 RER1
ENST00000488353 0.694551235210203 0.379106838001631 -0.0352037138403295 ENSG00000157916 RER1
ENST00000462129 0.641641158259939 0.316561125893282 -0.0572781744413748 ENSG00000157916 RER1
ENST00000288774 0.00457074878333676 0.000223815893738824 -0.251525147949098 ENSG00000157911 PEX10
ENST00000447513 0.00351783538622437 0.000161384360407426 -0.25648264711922 ENSG00000157911 PEX10
ENST00000507596 0.00403969265429864 0.000191217523453384 -0.253168360437078 ENSG00000157911 PEX10
ENST00000510434 0.255533890223463 0.0561118700969555 -0.184710179111846 ENSG00000157911 PEX10
ENST00000508384 0.317413509952917 0.081130286811213 -0.196985819034546 ENSG00000157911 PEX10
ENST00000515760 0.607960328894782 0.28116520721959 -0.150034172093099 ENSG00000157911 PEX10
ENST00000502666 0.579163084875803 0.254144441768971 -0.14620718352331 ENSG00000157911 PEX10
ENST00000504111 0.67034654132074 0.349487307131033 -0.11830666865904 ENSG00000157911 PEX10
ENST00000514502 0.347861813370683 0.095812419384193 -0.204325052797091 ENSG00000157911 PEX10
ENST00000378466 0.637947510544632 0.312393491777008 -0.0792898751083697 ENSG00000157881 PANK4
ENST00000435556 0.637947510544632 0.312393491777008 -0.0792898751083697 ENSG00000157881 PANK4
ENST00000505228 0.807974691768649 0.545732297415935 -0.0537474272268602 ENSG00000157881 PANK4
ENST00000502512 0.994311826665738 0.98318871950805 -0.00266233300242151 ENSG00000157881 PANK4
ENST00000471361 0.976376644248097 0.930622671457098 -0.012980038677634 ENSG00000157881 PANK4
ENST00000487804 0.866639382365318 0.656858757247888 -0.0724155408377825 ENSG00000157881 PANK4
ENST00000515423 0.941301392663828 0.833598100707753 -0.0329941844050228 ENSG00000157881 PANK4
ENST00000468002 0.597146602650161 0.270910800553691 -0.14185463156333 ENSG00000157881 PANK4
ENST00000486396 0.56440683704252 0.24082551973026 -0.119697346833837 ENSG00000157881 PANK4
ENST00000502770 0.291077829692459 0.0698279117707135 -0.197762243911963 ENSG00000157881 PANK4
ENST00000491212 0.694277076409376 0.378616731723505 -0.115598756942954 ENSG00000157881 PANK4
ENST00000514922 0.669862004325356 0.348623104660615 -0.125676861494642 ENSG00000157881 PANK4
ENST00000355716 0.927099979648267 0.796097367213343 0.0460625978451595 ENSG00000157873 TNFRSF14
ENST00000475523 0.927926088844176 0.798481590642588 0.0455207134866439 ENSG00000157873 TNFRSF14
ENST00000463471 0.951516086798726 0.860650636659758 -0.0309701065981651 ENSG00000157873 TNFRSF14
ENST00000466750 0.938652047769446 0.826739889383481 -0.0379568101348905 ENSG00000157873 TNFRSF14
ENST00000493183 0.606005276158095 0.279238962251483 0.100585427209987 ENSG00000157870 FAM213B
ENST00000474659 0.662478518541057 0.340347808408381 0.0885845201805373 ENSG00000157870 FAM213B
ENST00000419916 0.511302671292874 0.196467478235014 0.100725154719716 ENSG00000157870 FAM213B
ENST00000378424 0.511302671292874 0.196467478235014 0.100725154719716 ENSG00000157870 FAM213B
ENST00000537325 0.770604193217787 0.485714890230966 0.0649483311456426 ENSG00000157870 FAM213B
ENST00000378427 0.511302671292874 0.196467478235014 0.100725154719716 ENSG00000157870 FAM213B
ENST00000378425 0.511302671292874 0.196467478235014 0.100725154719716 ENSG00000157870 FAM213B
ENST00000464043 0.745085242843371 0.447160645215207 0.072545187914552 ENSG00000157870 FAM213B
ENST00000444521 0.511302671292874 0.196467478235014 0.100725154719716 ENSG00000157870 FAM213B
ENST00000465233 0.405530163575613 0.127267237673701 0.157136214074292 ENSG00000157870 FAM213B
ENST00000498083 0.363578281401456 0.103914861526272 0.167186989546928 ENSG00000157870 FAM213B
ENST00000481683 0.591724280002518 0.265740493236557 0.106712284295706 ENSG00000157870 FAM213B
ENST00000484099 0.487860769080478 0.179912331826259 0.103931143786234 ENSG00000157870 FAM213B
ENST00000477045 0.285846733874099 0.0676413961206775 0.184360105128723 ENSG00000157870 FAM213B
ENST00000476686 0.818885859892328 0.564938226002677 0.0531673249103532 ENSG00000157870 FAM213B
ENST00000471840 0.664039031533883 0.342213004103348 0.126082964283737 ENSG00000142606 MMEL1
ENST00000288709 0.640627770013567 0.315055689424914 0.132382807816752 ENSG00000142606 MMEL1
ENST00000378412 0.640420033375909 0.314878577013063 0.132345831964085 ENSG00000142606 MMEL1
ENST00000502556 0.831394913369208 0.588676541640322 0.0766710855398345 ENSG00000142606 MMEL1
ENST00000504800 0.831394913369208 0.588676541640322 0.0766710855398345 ENSG00000142606 MMEL1
ENST00000511072 0.825578548530883 0.577776288283795 0.0969884972788018 ENSG00000142611 PRDM16
ENST00000378398 0.819138427286124 0.565276356395448 0.0996540312960668 ENSG00000142611 PRDM16
ENST00000441472 0.819138427286124 0.565276356395448 0.0996540312960668 ENSG00000142611 PRDM16
ENST00000442529 0.819138427286124 0.565276356395448 0.0996540312960668 ENSG00000142611 PRDM16
ENST00000378391 0.810084949267044 0.548845235363996 0.104031172614607 ENSG00000142611 PRDM16
ENST00000514189 0.826742115427937 0.580248573180975 0.0963775686431834 ENSG00000142611 PRDM16
ENST00000270722 0.820260514832724 0.567548286712335 0.0991013447775169 ENSG00000142611 PRDM16
ENST00000512462 0.789295739258937 0.513721872865802 0.116699169665563 ENSG00000142611 PRDM16
ENST00000463591 0.8227111548532 0.572379809064347 0.101133613060804 ENSG00000142611 PRDM16
ENST00000294599 0.0933073928576542 0.0118076291586284 -0.298652096005197 ENSG00000162591 MEGF6
ENST00000356575 0.119763636080992 0.017213268559908 -0.277870281502375 ENSG00000162591 MEGF6
ENST00000485002 0.148497675777906 0.0240179056323042 -0.268577811115834 ENSG00000162591 MEGF6
ENST00000491842 0.731983437944046 0.428715940035969 -0.141183041080316 ENSG00000162591 MEGF6
ENST00000475790 0.798555681226516 0.527927431940636 -0.112973075458825 ENSG00000162591 MEGF6
ENST00000378344 0.471108321121477 0.168336651600662 -0.0718958267700772 ENSG00000158109 TPRG1L
ENST00000344579 0.471108321121477 0.168351056521196 -0.0718927312941943 ENSG00000158109 TPRG1L
ENST00000378322 0.417574610419965 0.134535605128099 -0.141094082525551 ENSG00000116213 WRAP73
ENST00000270708 0.417574610419965 0.134535605128099 -0.141094082525551 ENSG00000116213 WRAP73
ENST00000471223 0.765347707754703 0.477064104090263 -0.0829681587831231 ENSG00000116213 WRAP73
ENST00000424367 0.33379201503213 0.0888071724811221 -0.169918918061879 ENSG00000116213 WRAP73
ENST00000497940 0.779367345827336 0.498351666934889 -0.0866418734388882 ENSG00000116213 WRAP73
ENST00000469643 0.866571860135123 0.656282217655831 -0.0677463363006618 ENSG00000116213 WRAP73
ENST00000494884 0.889871827982326 0.706244465632753 -0.064323748879499 ENSG00000116213 WRAP73
ENST00000465916 0.528013089005468 0.209361756207517 -0.137370001989518 ENSG00000116213 WRAP73
ENST00000419924 0.649707475797712 0.32570276365588 -0.109823963284537 ENSG00000116213 WRAP73
ENST00000479331 0.27784561193822 0.0646078316462941 -0.291164682441326 ENSG00000116213 WRAP73
ENST00000418088 0.944149790926824 0.841137779360958 0.0157867439427254 ENSG00000227372 TP73-AS1
ENST00000452079 0.999558240597825 0.998981941804399 -9.80056999351292e-05 ENSG00000227372 TP73-AS1
ENST00000419973 0.651838021849335 0.328030718624112 0.150609401976072 ENSG00000227372 TP73-AS1
ENST00000423764 0.95449043330421 0.868527874710514 -0.0125988597732446 ENSG00000227372 TP73-AS1
ENST00000587071 0.956929531838271 0.875006416051153 0.0165284309737883 ENSG00000227372 TP73-AS1
ENST00000608600 0.546434314495486 0.223986435976212 -0.124218066844629 ENSG00000227372 TP73-AS1
ENST00000544565 0.924996511870785 0.790632028163738 -0.0331453410225182 ENSG00000227372 TP73-AS1
ENST00000378251 0.99360832005138 0.981458737214108 0.00123738937455392 ENSG00000130764 LRRC47
ENST00000462356 0.922421552963954 0.784619691239934 0.0242363784616925 ENSG00000130764 LRRC47
ENST00000479239 0.762038640219052 0.472396938298047 0.0698614478869194 ENSG00000130764 LRRC47
ENST00000607459 0.77721215920899 0.495475802677144 0.0713105923923845 ENSG00000272153 RP1-286D6.5
ENST00000378230 0.305513440483957 0.0756419768283429 -0.0961559896541141 ENSG00000116198 CEP104
ENST00000484420 0.3370568349565 0.0904493785896861 -0.257189991999519 ENSG00000116198 CEP104
ENST00000438539 0.961517512792366 0.887736742900006 0.0127145440795696 ENSG00000116198 CEP104
ENST00000461667 0.87673915603962 0.677851075070318 -0.0391178325901045 ENSG00000116198 CEP104
ENST00000495701 0.586133429996746 0.260634123700507 0.149838964668778 ENSG00000116198 CEP104
ENST00000460038 0.762928700500398 0.473675889213887 -0.0727038406003972 ENSG00000116198 CEP104
ENST00000494653 0.3428070270291 0.0932423924300453 -0.120849564623237 ENSG00000116198 CEP104
ENST00000443466 0.409220627142639 0.129726346791502 -0.147809795144117 ENSG00000116198 CEP104
ENST00000428079 0.558127812029133 0.23493837840275 -0.10159711756646 ENSG00000116198 CEP104
ENST00000494951 0.873400704958787 0.670276783487839 0.0464291277095392 ENSG00000116198 CEP104
ENST00000378223 0.538170616608044 0.217060637528181 -0.115445102205949 ENSG00000116198 CEP104
ENST00000378212 0.86388743234211 0.650929350059743 0.0511716280657988 ENSG00000169598 DFFB
ENST00000378209 0.566928072704252 0.242964634233335 0.107449508543632 ENSG00000169598 DFFB
ENST00000491998 0.566928072704252 0.242964634233335 0.107449508543632 ENSG00000169598 DFFB
ENST00000338895 0.969098451517653 0.91089506197193 -0.011780648135272 ENSG00000169598 DFFB
ENST00000341385 0.811899984096697 0.551761468647287 0.0888131131249996 ENSG00000169598 DFFB
ENST00000468793 0.565548424984248 0.241906907983333 0.109851057399273 ENSG00000169598 DFFB
ENST00000339350 0.538536435112754 0.217495281578782 0.116244455110057 ENSG00000169598 DFFB
ENST00000477548 0.538536435112754 0.217495281578782 0.116244455110057 ENSG00000169598 DFFB
ENST00000378206 0.537705116759626 0.216726852554284 0.116912832406827 ENSG00000169598 DFFB
ENST00000475969 0.524147839405999 0.206221619102618 0.120415297825634 ENSG00000169598 DFFB
ENST00000481945 0.234401810101488 0.0486710356817071 -0.353347090326495 ENSG00000169598 DFFB
ENST00000461150 0.486060911716635 0.17876357984919 0.207475038757256 ENSG00000169598 DFFB
ENST00000486765 0.818645497203224 0.5645725961329 0.0465010746541493 ENSG00000198912 C1orf174
ENST00000361605 0.818645497203224 0.5645725961329 0.0465010746541493 ENSG00000198912 C1orf174
ENST00000474140 0.818645497203224 0.5645725961329 0.0465010746541493 ENSG00000198912 C1orf174
ENST00000442673 0.578568297008166 0.25367891910209 -0.202582432420088 ENSG00000236423 LINC01134
ENST00000439488 0.685995732485112 0.368305220018652 -0.160728142288921 ENSG00000236423 LINC01134
ENST00000478423 0.733888388595213 0.431290340455188 -0.0603771846784452 ENSG00000131697 NPHP4
ENST00000460696 0.938356780277779 0.825980197688267 -0.0304521714928672 ENSG00000131697 NPHP4
ENST00000378161 0.804062650463342 0.537840168617197 -0.0826632937813675 ENSG00000131697 NPHP4
ENST00000489180 0.726674730996368 0.421982179330279 -0.0615875501747704 ENSG00000131697 NPHP4
ENST00000378156 0.726674730996368 0.421982179330279 -0.0615875501747704 ENSG00000131697 NPHP4
ENST00000378169 0.770458160421639 0.485299798997166 -0.0540579391715138 ENSG00000131697 NPHP4
ENST00000468253 0.82732247200409 0.581403962897295 -0.0918216411895712 ENSG00000131697 NPHP4
ENST00000506941 0.896792004914852 0.723595936662897 0.0633686588036228 ENSG00000131697 NPHP4
ENST00000470763 0.71207815867901 0.402595392555444 -0.133103901936679 ENSG00000131697 NPHP4
ENST00000466897 0.475964322330929 0.171972983567376 -0.211308738789176 ENSG00000131697 NPHP4
ENST00000378111 0.137405173087852 0.0212808572444919 -0.231450896532543 ENSG00000069424 KCNAB2
ENST00000378097 0.107140888809671 0.0145437960652145 -0.255816348217274 ENSG00000069424 KCNAB2
ENST00000493807 0.157837442319887 0.0263222499499836 -0.345744965280945 ENSG00000069424 KCNAB2
ENST00000378092 0.186990835969716 0.034002164669567 -0.242904098749691 ENSG00000069424 KCNAB2
ENST00000478098 0.410786158299345 0.130712760829125 -0.186455161342004 ENSG00000069424 KCNAB2
ENST00000445501 0.392004382953194 0.119417050097868 -0.192730127074796 ENSG00000069424 KCNAB2
ENST00000428161 0.295881644131352 0.0717977375249227 -0.246997098757959 ENSG00000069424 KCNAB2
ENST00000389632 0.288909025103561 0.0689074989460386 -0.251123162444466 ENSG00000069424 KCNAB2
ENST00000602612 0.220085542290941 0.0440382569728222 -0.266276402488153 ENSG00000069424 KCNAB2
ENST00000378087 0.143415643827358 0.0227434610054211 -0.26924728247584 ENSG00000069424 KCNAB2
ENST00000341524 0.093324281298001 0.0118120082494891 -0.293357961310722 ENSG00000069424 KCNAB2
ENST00000352527 0.093324281298001 0.0118120082494891 -0.293357961310722 ENSG00000069424 KCNAB2
ENST00000435937 0.542490394013349 0.220590028041468 -0.179024336500002 ENSG00000069424 KCNAB2
ENST00000164247 0.111260882155063 0.0153828582625186 -0.289762475206726 ENSG00000069424 KCNAB2
ENST00000472700 0.732606070380062 0.429801818868713 -0.119833951440206 ENSG00000069424 KCNAB2
ENST00000378083 0.130504436578542 0.0196509082753275 -0.278068678692598 ENSG00000069424 KCNAB2
ENST00000458166 0.291391508603693 0.0700062119436146 -0.239717551495634 ENSG00000069424 KCNAB2
ENST00000481789 0.445677386169037 0.151208401462171 -0.250347720364581 ENSG00000069424 KCNAB2
ENST00000484532 0.933730867556444 0.814173070486606 0.0107643922644757 ENSG00000116251 RPL22
ENST00000234875 0.954632002995807 0.869011442509743 0.00748566603697626 ENSG00000116251 RPL22
ENST00000480661 0.944429072243578 0.841766321573427 0.010120299512379 ENSG00000116251 RPL22
ENST00000497965 0.937033280238284 0.822185174958598 0.0113955063413327 ENSG00000116251 RPL22
ENST00000471204 0.950890364336236 0.859105991724857 0.00891843879732898 ENSG00000116251 RPL22
ENST00000465387 0.929946948047475 0.804445229997952 0.0125978106973232 ENSG00000116251 RPL22
ENST00000462296 0.928737273725996 0.80035118634564 0.0129884795920923 ENSG00000116251 RPL22
ENST00000465335 0.957928687453881 0.878052715140802 0.00783178127809949 ENSG00000116251 RPL22
ENST00000466994 0.0670178241746325 0.00738280114646396 -0.393967779425054 ENSG00000158286 RNF207
ENST00000377948 0.179202576630457 0.0318928374874779 -0.186514632352192 ENSG00000158286 RNF207
ENST00000484435 0.297513975445008 0.0724668165469517 -0.295096542503241 ENSG00000158286 RNF207
ENST00000377939 0.178606950718062 0.0317324825078607 -0.186656356243391 ENSG00000158286 RNF207
ENST00000485539 0.102656223907238 0.0136289220273936 -0.371573100976717 ENSG00000158286 RNF207
ENST00000496676 0.393369779512805 0.120105672029498 -0.155618841160086 ENSG00000158286 RNF207
ENST00000463453 0.688017063288938 0.370686746750914 -0.148668644859056 ENSG00000158286 RNF207
ENST00000496329 0.824980251354497 0.576881065329591 -0.0953581040890846 ENSG00000158286 RNF207
ENST00000492476 0.736311275482953 0.43474524915999 -0.115936410806761 ENSG00000158286 RNF207
ENST00000483336 0.928861253300594 0.80069654913962 0.0304591291827735 ENSG00000158286 RNF207
ENST00000343813 0.476446825256296 0.172380048516416 -0.0521438694651535 ENSG00000116237 ICMT
ENST00000495791 0.432884613890911 0.143367030316417 -0.0929666262558394 ENSG00000116237 ICMT
ENST00000489498 0.789628803323407 0.514272701923383 -0.0286394708764991 ENSG00000116237 ICMT
ENST00000474756 0.805799786356119 0.541572416894675 -0.0329343119495327 ENSG00000116237 ICMT
ENST00000362035 0.11961391979878 0.0171624136367276 -0.249794662084784 ENSG00000116237 ICMT
ENST00000377893 0.0745429543304903 0.00854806602789551 -0.235012214490303 ENSG00000158292 GPR153
ENST00000608083 0.0780951480830422 0.00914028414783588 0.155525477511189 ENSG00000097021 ACOT7
ENST00000377845 0.21795660572665 0.0433488843523659 0.135793780051317 ENSG00000097021 ACOT7
ENST00000377855 0.0853876868044825 0.0104170516373021 0.155161546237776 ENSG00000097021 ACOT7
ENST00000377860 0.0780951480830422 0.00914028414783588 0.155525477511189 ENSG00000097021 ACOT7
ENST00000418124 0.0780951480830422 0.00914028414783588 0.155525477511189 ENSG00000097021 ACOT7
ENST00000545482 0.0780951480830422 0.00914028414783588 0.155525477511189 ENSG00000097021 ACOT7
ENST00000361521 0.0732675567089938 0.00835348712702317 0.158533412139548 ENSG00000097021 ACOT7
ENST00000377842 0.216877774681559 0.0430108501582598 0.136919266752393 ENSG00000097021 ACOT7
ENST00000473466 0.531156214719032 0.211617135264191 0.0906188888074102 ENSG00000097021 ACOT7
ENST00000481175 0.126314757915336 0.0186381159714636 0.255776623417487 ENSG00000097021 ACOT7
ENST00000541130 0.333564092644393 0.0887069760491476 0.139983202929774 ENSG00000097021 ACOT7
ENST00000434576 0.229984719929262 0.0472248679734971 -0.355227089027581 ENSG00000187017 ESPN
ENST00000468561 0.306106634893105 0.075913857163993 -0.31806227234689 ENSG00000187017 ESPN
ENST00000356876 0.0191381916859583 0.00138172594683376 -0.33672534847146 ENSG00000215788 TNFRSF25
ENST00000485036 0.020210250079795 0.00148048821052182 -0.334817907081892 ENSG00000215788 TNFRSF25
ENST00000480393 0.020210250079795 0.00148048821052182 -0.334817907081892 ENSG00000215788 TNFRSF25
ENST00000513135 0.0184119378859068 0.00131395892408073 -0.339831091602552 ENSG00000215788 TNFRSF25
ENST00000473343 0.00702315710339205 0.000384957642318374 -0.43617250632314 ENSG00000215788 TNFRSF25
ENST00000377782 0.020210250079795 0.00148048821052182 -0.334817907081892 ENSG00000215788 TNFRSF25
ENST00000351959 0.0200573985633421 0.0014660789084416 -0.334917911162066 ENSG00000215788 TNFRSF25
ENST00000510563 0.0178716908160387 0.00126495736004937 -0.340602256013883 ENSG00000215788 TNFRSF25
ENST00000502730 0.0178716908160387 0.00126495736004937 -0.340602256013883 ENSG00000215788 TNFRSF25
ENST00000502588 0.0178716908160387 0.00126495736004937 -0.340602256013883 ENSG00000215788 TNFRSF25
ENST00000414040 0.0178716908160387 0.00126495736004937 -0.340602256013883 ENSG00000215788 TNFRSF25
ENST00000351748 0.0178716908160387 0.00126495736004937 -0.340602256013883 ENSG00000215788 TNFRSF25
ENST00000348333 0.0178716908160387 0.00126495736004937 -0.340602256013883 ENSG00000215788 TNFRSF25
ENST00000453260 0.0059944165997893 0.000316041310802472 -0.473980237758615 ENSG00000215788 TNFRSF25
ENST00000475730 0.0640053556897063 0.00693754293879508 -0.477869764241017 ENSG00000215788 TNFRSF25
ENST00000469691 0.165515709183071 0.028405931127575 -0.250730724624517 ENSG00000215788 TNFRSF25
ENST00000481401 0.117143420792906 0.0166231466998005 -0.270921604196549 ENSG00000215788 TNFRSF25
ENST00000461703 0.376892728505668 0.111093947354948 -0.20241465376746 ENSG00000215788 TNFRSF25
ENST00000453341 0.43899304367281 0.147042736922723 -0.199282624088587 ENSG00000215788 TNFRSF25
ENST00000515145 0.746687357090473 0.449513203224733 -0.123854385693271 ENSG00000215788 TNFRSF25
ENST00000377748 0.0106493863713953 0.000651430673375148 -0.213091881229586 ENSG00000171680 PLEKHG5
ENST00000400913 0.0111596602670526 0.000691938256308362 -0.213488534687983 ENSG00000171680 PLEKHG5
ENST00000489097 0.0147756758555765 0.000992223075951829 -0.214123080252347 ENSG00000171680 PLEKHG5
ENST00000340850 0.0190211899590712 0.00137099400081358 -0.203429414138956 ENSG00000171680 PLEKHG5
ENST00000487949 0.0328642071814231 0.00281351088225972 -0.256658744373601 ENSG00000171680 PLEKHG5
ENST00000377725 0.0210173580935825 0.00155798721179832 -0.206324645845778 ENSG00000171680 PLEKHG5
ENST00000377728 0.0167863519044646 0.00116837740834086 -0.209404912116244 ENSG00000171680 PLEKHG5
ENST00000377732 0.0123463999589237 0.000787143839530092 -0.21683188251384 ENSG00000171680 PLEKHG5
ENST00000400915 0.0108801275653682 0.000670772758854662 -0.21931624274763 ENSG00000171680 PLEKHG5
ENST00000377740 0.012226119364096 0.000777740969157421 -0.216336249204797 ENSG00000171680 PLEKHG5
ENST00000377737 0.012226119364096 0.000777740969157421 -0.216336249204797 ENSG00000171680 PLEKHG5
ENST00000535355 0.0117742084677769 0.000741237863854713 -0.21802769239639 ENSG00000171680 PLEKHG5
ENST00000537245 0.0129948887533383 0.000841941422992155 -0.219566688188397 ENSG00000171680 PLEKHG5
ENST00000544978 0.00721947578483136 0.000399649552374593 -0.230360858411228 ENSG00000171680 PLEKHG5
ENST00000377705 0.938728166001008 0.827047477641967 0.0114740987869218 ENSG00000162408 NOL9
ENST00000464383 0.917296186622245 0.772106593214371 0.0286223837404265 ENSG00000162408 NOL9
ENST00000462798 0.990064867299685 0.972052156068864 -0.0049116295463452 ENSG00000162408 NOL9
ENST00000456162 0.867794181730042 0.658987103494473 0.0773500422898676 ENSG00000229519 RP11-58A11.2
ENST00000460777 0.790227563045011 0.5150400529417 0.0949726581328038 ENSG00000162408 NOL9
ENST00000464665 0.441825110143025 0.148815244897789 -0.171546737290839 ENSG00000162408 NOL9
ENST00000319084 0.806762108771141 0.543349887254208 0.0707126676063614 ENSG00000204859 ZBTB48
ENST00000435905 0.773327364410639 0.490049459985931 0.0810013222127122 ENSG00000204859 ZBTB48
ENST00000377674 0.879137145006706 0.682708609517815 0.0302111440500638 ENSG00000204859 ZBTB48
ENST00000488936 0.897188215648597 0.724565715810491 0.0272774747650838 ENSG00000204859 ZBTB48
ENST00000482360 0.667753008158349 0.346367463616794 0.108415484798284 ENSG00000204859 ZBTB48
ENST00000498342 0.621503865134478 0.295038849522214 0.144830381824589 ENSG00000204859 ZBTB48
ENST00000466813 0.800969930878709 0.53205459889435 0.0942198364682873 ENSG00000204859 ZBTB48
ENST00000466941 0.97743044277091 0.933516475579707 0.014730386633042 ENSG00000204859 ZBTB48
ENST00000377658 0.769174417571188 0.482790570000366 -0.0380705593359592 ENSG00000162413 KLHL21
ENST00000377663 0.769898131602159 0.484034610092478 -0.0377535831445808 ENSG00000162413 KLHL21
ENST00000467612 0.833431501582682 0.592385048147734 -0.0362800888358007 ENSG00000162413 KLHL21
ENST00000496707 0.751318507701331 0.456596857022559 -0.0564027033373434 ENSG00000162413 KLHL21
ENST00000463043 0.841478172746807 0.608838015585633 -0.0382267726003368 ENSG00000162413 KLHL21
ENST00000377648 0.686039811770462 0.368445356625103 -0.0583970216679926 ENSG00000116273 PHF13
ENST00000495385 0.914939481747792 0.76653791737136 0.0222372069646962 ENSG00000116273 PHF13
ENST00000054650 0.683034901810795 0.364828864052812 -0.100877442051603 ENSG00000041988 THAP3
ENST00000484676 0.840898917869452 0.607707917579058 -0.0824400180774939 ENSG00000041988 THAP3
ENST00000307896 0.682981729913086 0.364772841447895 -0.101374828863541 ENSG00000041988 THAP3
ENST00000377627 0.872156749085774 0.668312863548815 0.030619806144347 ENSG00000041988 THAP3
ENST00000484669 0.683556044580487 0.365503484758167 -0.102072048354059 ENSG00000041988 THAP3
ENST00000487819 0.815448574659656 0.558387683895509 -0.0697072895682218 ENSG00000041988 THAP3
ENST00000472925 0.844272268010978 0.613801082741165 -0.0596114588765639 ENSG00000041988 THAP3
ENST00000480647 0.795368823137608 0.522893858190058 -0.0970658530156556 ENSG00000041988 THAP3
ENST00000465508 0.472996310512173 0.169726438744082 0.100162398219995 ENSG00000007923 DNAJC11
ENST00000349363 0.0923989579149448 0.0116457267934221 0.144889272944815 ENSG00000007923 DNAJC11
ENST00000451196 0.0923989579149448 0.0116457267934221 0.144889272944815 ENSG00000007923 DNAJC11
ENST00000377577 0.0646954835155497 0.00704200598516069 0.144198035967409 ENSG00000007923 DNAJC11
ENST00000294401 0.0365782302720946 0.00324511701781339 0.15906299821294 ENSG00000007923 DNAJC11
ENST00000542246 0.042697771192292 0.00402565309111184 0.171393941951874 ENSG00000007923 DNAJC11
ENST00000377573 0.0410001229459972 0.003803871111886 0.161699722699011 ENSG00000007923 DNAJC11
ENST00000472414 0.886006191288138 0.698152247323345 0.0327579493171525 ENSG00000007923 DNAJC11
ENST00000426784 0.0423180670214102 0.00397392674535616 0.170410843734191 ENSG00000007923 DNAJC11
ENST00000473993 0.0476579570788217 0.0046639004921547 0.170034820924721 ENSG00000007923 DNAJC11
ENST00000469318 0.0895150607917013 0.0111341883350216 0.219316563176546 ENSG00000007923 DNAJC11
ENST00000485073 0.0561985239429056 0.00581651122647385 0.201076279500204 ENSG00000007923 DNAJC11
ENST00000460594 0.0594288562265655 0.00626583453541698 0.201223945453253 ENSG00000007923 DNAJC11
ENST00000465911 0.074600379692036 0.00855661318909509 0.220395977930074 ENSG00000007923 DNAJC11
ENST00000303635 0.843252976113592 0.611940287641818 0.0529574621922648 ENSG00000171735 CAMTA1
ENST00000490738 0.947557236018701 0.850692120107308 0.0191756395852075 ENSG00000171735 CAMTA1
ENST00000476163 0.926873168524936 0.795286282541022 0.0251955641051902 ENSG00000171735 CAMTA1
ENST00000473578 0.947760674266492 0.851080877393207 0.0191300792927451 ENSG00000171735 CAMTA1
ENST00000557126 0.931705684860421 0.80906985446051 0.0237077373280528 ENSG00000171735 CAMTA1
ENST00000467404 0.950485018644554 0.857850170156015 0.0182909305982491 ENSG00000171735 CAMTA1
ENST00000439411 0.83725388242962 0.600331415282776 0.0546221738790972 ENSG00000171735 CAMTA1
ENST00000461311 0.918605723556718 0.77601906571537 0.0280022619797558 ENSG00000171735 CAMTA1
ENST00000486138 0.890160464018545 0.706903062252881 0.0387560132722323 ENSG00000171735 CAMTA1
ENST00000482934 0.942541766707232 0.836560829933006 0.0209776433297329 ENSG00000171735 CAMTA1
ENST00000470648 0.937316287551683 0.822994647238253 -0.0253681625929633 ENSG00000171735 CAMTA1
ENST00000461580 0.937454229763756 0.823410310332534 -0.0253498842266067 ENSG00000171735 CAMTA1
ENST00000472283 0.79697877528687 0.525243823460618 -0.0876991617952454 ENSG00000171735 CAMTA1
ENST00000467267 0.661730382090313 0.339513044853384 0.130780473279606 ENSG00000171735 CAMTA1
ENST00000054666 0.852747284361725 0.629359416410302 0.0194943455167015 ENSG00000049245 VAMP3
ENST00000470357 0.55028413969922 0.227237631210485 0.05631687004746 ENSG00000049245 VAMP3
ENST00000602406 0.135566664081333 0.0208484768071909 0.414987798299267 ENSG00000269925 RP3-467L1.6
ENST00000487194 0.745868072749207 0.448142002198258 0.0447895310604374 ENSG00000049245 VAMP3
ENST00000377541 0.401952634224173 0.1251709355344 0.26093583765307 ENSG00000049246 PER3
ENST00000377532 0.690618240783872 0.373851277170424 0.110358819483199 ENSG00000049246 PER3
ENST00000361923 0.68968430698656 0.372803970007317 0.110325352562576 ENSG00000049246 PER3
ENST00000463106 0.900074470721505 0.731574233645526 -0.0615379907396446 ENSG00000049246 PER3
ENST00000451646 0.868276660418336 0.659961611920249 0.0715299952176207 ENSG00000236266 RP3-467L1.4
ENST00000377516 0.554043319450085 0.231311311228132 -0.202579339754519 ENSG00000049247 UTS2
ENST00000493373 0.379915957117636 0.11282785955815 0.0694204416032356 ENSG00000116288 PARK7
ENST00000460192 0.546821491976579 0.224289641752277 0.0562528006070412 ENSG00000116288 PARK7
ENST00000338639 0.381170933373008 0.113431402450741 0.0695365740803424 ENSG00000116288 PARK7
ENST00000493678 0.382738287432913 0.114355629249655 0.0692976284508548 ENSG00000116288 PARK7
ENST00000377493 0.381170933373008 0.113431964107615 0.0695371146355298 ENSG00000116288 PARK7
ENST00000465354 0.533297204927679 0.21324660840741 0.0576888263828208 ENSG00000116288 PARK7
ENST00000377491 0.386006518200269 0.116169786783478 0.0693166678903754 ENSG00000116288 PARK7
ENST00000377488 0.384904876014026 0.115465298408371 0.0695025159869133 ENSG00000116288 PARK7
ENST00000497113 0.540912442204668 0.219396801241366 0.0570445782271113 ENSG00000116288 PARK7
ENST00000469225 0.371693117908866 0.108268934100537 0.0737861837105896 ENSG00000116288 PARK7
ENST00000474874 1.04376149676431e-54 4.17905788262457e-58 1.38566380380753 ENSG00000116285 ERRFI1
ENST00000377482 1.43795848989056e-53 6.10280268771616e-57 1.399475716412 ENSG00000116285 ERRFI1
ENST00000467067 5.80885182048776e-51 2.88395910370148e-54 1.39491755762278 ENSG00000116285 ERRFI1
ENST00000469499 4.42244505167243e-44 2.69143036456682e-47 1.33362667995999 ENSG00000116285 ERRFI1
ENST00000487559 8.45281520722402e-44 5.21193762777266e-47 1.34563880562404 ENSG00000116285 ERRFI1
ENST00000445300 0.00253145975990181 0.000108105980938151 0.684900760035108 ENSG00000238290 RP11-431K24.1
ENST00000471889 0.057267947565045 0.00596908429334694 0.452112160982764 ENSG00000162426 SLC45A1
ENST00000377479 0.057267947565045 0.00596908429334694 0.452112160982764 ENSG00000162426 SLC45A1
ENST00000289877 0.0843855751041696 0.0102326294346768 0.426174381664651 ENSG00000162426 SLC45A1
ENST00000497660 0.0520730325594025 0.00524816774337476 0.482697847359564 ENSG00000162426 SLC45A1
ENST00000337907 0.174757600399501 0.0307589050030511 -0.13287114310703 ENSG00000142599 RERE
ENST00000377464 0.570634637938136 0.246134166980603 -0.0578720474244549 ENSG00000142599 RERE
ENST00000467350 0.995640564640314 0.987121980420718 0.00108568961090661 ENSG00000142599 RERE
ENST00000400907 0.0826919005913788 0.00993349777977266 -0.163343658678328 ENSG00000142599 RERE
ENST00000476556 0.482776179068 0.17661905045047 0.0707620209686589 ENSG00000142599 RERE
ENST00000400908 0.15576586904386 0.0258507978534112 -0.14926016668794 ENSG00000142599 RERE
ENST00000505225 0.847377677685525 0.61956470462841 0.0384653014936459 ENSG00000142599 RERE
ENST00000464367 0.554085593944592 0.231333397638398 0.151061133369063 ENSG00000142599 RERE
ENST00000488215 0.444494966017128 0.150319598052814 0.0908617299800982 ENSG00000142599 RERE
ENST00000460659 0.577250660684492 0.252667347563061 0.0833018926797372 ENSG00000142599 RERE
ENST00000492766 0.587888170468963 0.262162910996525 0.0810832905792652 ENSG00000142599 RERE
ENST00000465125 0.571574540017024 0.247073380780421 0.0810270677179734 ENSG00000142599 RERE
ENST00000464972 0.000262825138546771 7.62504385774303e-06 -0.359779973553631 ENSG00000142599 RERE
ENST00000449895 0.00168313797876096 6.63524044638069e-05 -0.588567967677083 ENSG00000232912 RP5-1115A15.1
ENST00000444276 0.0551558514545454 0.00566663656439636 -0.489997194166123 ENSG00000232912 RP5-1115A15.1
ENST00000480342 0.0210173580935825 0.00155807707362017 -0.280320564859773 ENSG00000142599 RERE
ENST00000507012 0.210184404140351 0.0409063873086784 -0.206253057278108 ENSG00000142599 RERE
ENST00000469251 0.210795455032306 0.0411370617769237 -0.22079757070609 ENSG00000142599 RERE
ENST00000514428 0.00449585919391006 0.000218852722932249 -0.381684705608016 ENSG00000142599 RERE
ENST00000468247 0.0560991265579347 0.00580352831519825 -0.245445350699718 ENSG00000142599 RERE
ENST00000234590 0.0597447481995847 0.00631359692987349 0.10090095534692 ENSG00000074800 ENO1
ENST00000464920 0.110683118155725 0.0152554643429338 0.0949740296301729 ENSG00000074800 ENO1
ENST00000497492 0.0587101453836524 0.00617283959711207 0.107839535030724 ENSG00000074800 ENO1
ENST00000486051 0.0178007938178136 0.00125680332392426 0.129719054286142 ENSG00000074800 ENO1
ENST00000492343 0.0381471369913331 0.00344906569321863 0.122787607032251 ENSG00000074800 ENO1
ENST00000489867 0.110765855432808 0.0152702191474313 0.121917448248538 ENSG00000074800 ENO1
ENST00000414948 0.157401932489087 0.0262206310183414 0.344814862296214 ENSG00000236269 ENO1-IT1
ENST00000377411 0.503240179886591 0.19061187843931 0.147605299729818 ENSG00000180758 GPR157
ENST00000414642 0.306131702822673 0.0759225253693226 0.258592047799708 ENSG00000180758 GPR157
ENST00000465853 0.667941151035424 0.346548040936938 0.162518804730059 ENSG00000180758 GPR157
ENST00000466131 0.159169300195461 0.0266654462635269 0.367393174808018 ENSG00000180758 GPR157
ENST00000437157 0.257025132767957 0.0566986575712018 -0.293462744014627 ENSG00000228526 RP3-510D11.1
ENST00000412639 0.182485597990206 0.0328029844945879 -0.327224032862732 ENSG00000234546 RP3-510D11.2
ENST00000377403 0.933588936165166 0.813816605347205 -0.0102201095607141 ENSG00000049239 H6PD
ENST00000602477 0.940438519000581 0.831574175385331 -0.0114792262939085 ENSG00000049239 H6PD
ENST00000495451 0.934938989977238 0.817451780873501 -0.0120849969793538 ENSG00000049239 H6PD
ENST00000328089 7.23063657535387e-05 1.750337473358e-06 0.428675382207334 ENSG00000171621 SPSB1
ENST00000450402 0.000798907825296108 2.76751701812217e-05 0.40194872346795 ENSG00000171621 SPSB1
ENST00000357898 0.00299147799644017 0.000132339544906495 0.392348365586199 ENSG00000171621 SPSB1
ENST00000377399 0.014046215503608 0.000928615912858644 0.361078054747551 ENSG00000171621 SPSB1
ENST00000302692 0.477293574011941 0.172987684271396 0.108579607287947 ENSG00000171612 SLC25A33
ENST00000377376 0.8131514695957 0.553823343473021 0.0594135421372968 ENSG00000188807 TMEM201
ENST00000340381 0.759406686493792 0.468461839816231 0.0728353203637897 ENSG00000188807 TMEM201
ENST00000340305 0.994387421247133 0.983343095868612 0.00234780134812017 ENSG00000188807 TMEM201
ENST00000416541 0.756545807908634 0.46412340558687 0.0736027930265997 ENSG00000188807 TMEM201
ENST00000510900 0.912346814735797 0.760995244138837 0.05459448986256 ENSG00000188807 TMEM201
ENST00000508400 0.414981541174104 0.133004774067053 0.264443283292719 ENSG00000188807 TMEM201
ENST00000536656 0.00974547554914427 0.000580530049728413 -0.299812677498053 ENSG00000171608 PIK3CD
ENST00000377346 0.00385805792701549 0.000180545247641564 -0.391961104197944 ENSG00000171608 PIK3CD
ENST00000484851 0.517791745394119 0.201527466312746 -0.228932092837444 ENSG00000171608 PIK3CD
ENST00000361110 0.00298543501263586 0.000131987401543583 -0.438583962567713 ENSG00000171608 PIK3CD
ENST00000481137 0.494849068534641 0.184872306941527 -0.237356715940888 ENSG00000171608 PIK3CD
ENST00000543390 0.196577113379959 0.0367354267692832 -0.330594193789033 ENSG00000171608 PIK3CD
ENST00000377298 0.924439431753544 0.789347011274762 -0.0123449714232943 ENSG00000171603 CLSTN1
ENST00000377288 0.924439431753544 0.789347011274762 -0.0123449714232943 ENSG00000171603 CLSTN1
ENST00000477264 0.913656718116676 0.763554834855198 -0.0180597069218738 ENSG00000171603 CLSTN1
ENST00000435891 0.914660455022498 0.765984185191447 -0.0143396299037266 ENSG00000171603 CLSTN1
ENST00000361311 0.92505944186834 0.790757095456452 -0.0122543322352482 ENSG00000171603 CLSTN1
ENST00000464286 0.720018936145838 0.412886579406947 -0.0506799394139894 ENSG00000171603 CLSTN1
ENST00000377263 0.584249811122429 0.258752421769155 -0.071740295768985 ENSG00000178585 CTNNBIP1
ENST00000454104 0.150873614975107 0.0246220713740606 -0.24433805838007 ENSG00000223989 RP11-84A14.5
ENST00000537447 0.486456858441758 0.178996217119608 -0.106980517082663 ENSG00000178585 CTNNBIP1
ENST00000400904 0.959250181390793 0.882022986267928 -0.00997547196646261 ENSG00000178585 CTNNBIP1
ENST00000377258 0.9347637235154 0.816975110821307 -0.0184790061652614 ENSG00000178585 CTNNBIP1
ENST00000377256 0.784591449751835 0.506296460428024 -0.0653259654660208 ENSG00000178585 CTNNBIP1
ENST00000488540 0.711430369723299 0.40174053685552 -0.0485064693891041 ENSG00000162441 LZIC
ENST00000377223 0.946907031499548 0.84878960374678 -0.0110568630263507 ENSG00000162441 LZIC
ENST00000400903 0.704854499323392 0.392727226640948 -0.0542874190867013 ENSG00000162441 LZIC
ENST00000541052 0.715403364151983 0.406596877848588 -0.0537441695612431 ENSG00000162441 LZIC
ENST00000377213 0.866572805066449 0.656452012803248 -0.0293254774449086 ENSG00000162441 LZIC
ENST00000471853 0.406929912979863 0.128110582389521 -0.188419410291758 ENSG00000162441 LZIC
ENST00000445884 0.00150968807357198 5.8148619746006e-05 0.5703545416871 ENSG00000228150 RP11-84A14.4
ENST00000403197 0.426479152713676 0.139797598625355 0.129723816394461 ENSG00000173614 NMNAT1
ENST00000377205 0.956121859897063 0.872470799548044 0.0105157659429946 ENSG00000173614 NMNAT1
ENST00000462686 0.653788875180713 0.330203170526889 0.0754845843750969 ENSG00000173614 NMNAT1
ENST00000492735 0.169641607191461 0.0294903078997391 0.219674436475511 ENSG00000173614 NMNAT1
ENST00000496751 0.505262416752532 0.191985962022136 -0.104860337893724 ENSG00000173614 NMNAT1
ENST00000413148 0.454988977606167 0.15710516915997 -0.152985987459808 ENSG00000241326 RP11-807G9.2
ENST00000253251 0.772679587710842 0.489148785176585 0.0340343208961991 ENSG00000130939 UBE4B
ENST00000377157 0.819252502556341 0.565499405191837 0.02940430368209 ENSG00000130939 UBE4B
ENST00000377153 0.88674387360922 0.69969545017381 0.0370698381110083 ENSG00000130939 UBE4B
ENST00000343090 0.709980222195881 0.399704992965098 0.0439602968773328 ENSG00000130939 UBE4B
ENST00000462658 0.918691658455358 0.776243943716878 0.0336965485695608 ENSG00000130939 UBE4B
ENST00000475795 0.755940514486691 0.463225770577425 0.0561945503117458 ENSG00000130939 UBE4B
ENST00000470736 0.631182378807818 0.305133819594866 0.0779339842524813 ENSG00000130939 UBE4B
ENST00000466379 0.558939125835154 0.235642433511925 0.0909448378110995 ENSG00000130939 UBE4B
ENST00000488228 0.614383164593535 0.28783221528303 -0.0970539151250573 ENSG00000130939 UBE4B
ENST00000487244 0.845204865153623 0.615988391994128 -0.0478108464406646 ENSG00000130939 UBE4B
ENST00000465408 0.923097763223049 0.785845366782262 -0.0346923529008798 ENSG00000130939 UBE4B
ENST00000377093 0.788005818357006 0.511498405206958 0.0305190419231969 ENSG00000054523 KIF1B
ENST00000263934 0.80644429580378 0.54292715484711 0.0261715590900921 ENSG00000054523 KIF1B
ENST00000377086 0.822605017183182 0.572104343678126 0.023287499399808 ENSG00000054523 KIF1B
ENST00000377083 0.741917167435382 0.442385620232 0.0371150191982718 ENSG00000054523 KIF1B
ENST00000377081 0.872562347659242 0.668851184171284 0.0181744313016179 ENSG00000054523 KIF1B
ENST00000495136 0.951357141142925 0.860251506668207 0.0239913118229059 ENSG00000054523 KIF1B
ENST00000497835 0.952537331418494 0.863385695210779 0.0179218721624525 ENSG00000054523 KIF1B
ENST00000584329 0.988959283826261 0.969125662476305 -0.00606101617826294 ENSG00000264501 RN7SL731P
ENST00000465635 0.729682712538882 0.425501892646148 0.0951875001606329 ENSG00000054523 KIF1B
ENST00000483340 0.780043740094375 0.499645249600809 0.0808059720873307 ENSG00000054523 KIF1B
ENST00000470616 0.553098535916672 0.230481588598275 -0.192021408159773 ENSG00000054523 KIF1B
ENST00000491493 0.888541896251367 0.703672965456044 -0.0224570135271623 ENSG00000142657 PGD
ENST00000487775 0.808740054793324 0.546711613049169 0.0546081848124121 ENSG00000142657 PGD
ENST00000541529 0.798103739717508 0.52733331593115 -0.0305187691193586 ENSG00000142657 PGD
ENST00000477958 0.892034309184456 0.711670200698403 -0.0230854974665568 ENSG00000142657 PGD
ENST00000270776 0.728578502678366 0.424312033298073 -0.0388465151493919 ENSG00000142657 PGD
ENST00000483936 0.872356384250786 0.6685178248943 -0.0221806603749295 ENSG00000142657 PGD
ENST00000538557 0.718143369098592 0.409866758216284 -0.0400786976278492 ENSG00000142657 PGD
ENST00000465632 0.930260748759861 0.805281680910219 -0.0156275138245684 ENSG00000142657 PGD
ENST00000460189 0.826123287768474 0.578688847680789 -0.0309186393637308 ENSG00000142657 PGD
ENST00000493288 0.670467250755546 0.349777923006703 -0.0636121236655014 ENSG00000142657 PGD
ENST00000498356 0.769174417571188 0.482659978206846 -0.0391602997643388 ENSG00000142657 PGD
ENST00000496718 0.71525646723019 0.406358297374452 -0.0517904168437749 ENSG00000142657 PGD
ENST00000400900 0.0874817448720626 0.0107719954428067 -0.241029619933017 ENSG00000251503 APITD1-CORT
ENST00000602296 0.0874817448720626 0.0107719954428067 -0.241029619933017 ENSG00000175279 APITD1
ENST00000602787 0.0874817448720626 0.0107719954428067 -0.241029619933017 ENSG00000175279 APITD1
ENST00000470413 0.105463296536091 0.0141921100119235 -0.232069617223014 ENSG00000251503 APITD1-CORT
ENST00000309048 0.0889598496905607 0.0110373501759698 -0.248844233236364 ENSG00000175279 APITD1
ENST00000602486 0.673592807259191 0.353780360380282 -0.13449561008 ENSG00000175279 APITD1
ENST00000477755 0.0279605722640715 0.00227817763282293 -0.312983375341518 ENSG00000175279 APITD1
ENST00000462462 0.101823505891459 0.0134462799139659 -0.272411965171948 ENSG00000175279 APITD1
ENST00000465026 0.175570173736348 0.0309597360926441 -0.226994714134786 ENSG00000251503 APITD1-CORT
ENST00000602446 0.166983626811229 0.0288116288188785 -0.248641392677641 ENSG00000251503 APITD1-CORT
ENST00000464507 0.380367940857662 0.113004732333121 -0.212423052234477 ENSG00000175279 APITD1
ENST00000377049 0.926287308211459 0.793586725743612 -0.0469042864587814 ENSG00000241563 CORT
ENST00000320498 0.984034166951529 0.954725018582113 -0.010173663319714 ENSG00000241563 CORT
ENST00000377038 0.607405728934736 0.280481055526483 0.0490203289822374 ENSG00000160049 DFFA
ENST00000424487 0.507332709233194 0.193433723288648 0.147214514127641 ENSG00000203469 RP5-1113E3.3
ENST00000476658 0.893963105748589 0.717254128581264 0.0201355837788274 ENSG00000160049 DFFA
ENST00000377036 0.957801960726608 0.877614424696846 -0.00880296302793314 ENSG00000160049 DFFA
ENST00000472851 0.463413564084357 0.163000006425411 0.101698966405688 ENSG00000142655 PEX14
ENST00000356607 0.169451361030003 0.0294450234973661 0.116025637924412 ENSG00000142655 PEX14
ENST00000538836 0.16024964892277 0.026972192270241 0.118317284233925 ENSG00000142655 PEX14
ENST00000491661 0.0712384474892257 0.00804512992425168 0.152629822914685 ENSG00000142655 PEX14
ENST00000473118 0.326163525583441 0.0851686931914672 0.115160813933524 ENSG00000120948 TARDBP
ENST00000240185 0.104231241534776 0.0139543022770269 0.133270171219749 ENSG00000120948 TARDBP
ENST00000476201 0.299035502014616 0.0730386014481809 0.125564177114661 ENSG00000120948 TARDBP
ENST00000472476 0.288418432904045 0.0686841429863341 0.118457383947231 ENSG00000120948 TARDBP
ENST00000439080 0.0884248162700109 0.0109546791520927 0.151140825828102 ENSG00000120948 TARDBP
ENST00000473869 0.116729568029187 0.0165335730245056 0.129204114360908 ENSG00000120948 TARDBP
ENST00000315091 0.0978668916934364 0.0126565526973815 0.135347326748203 ENSG00000120948 TARDBP
ENST00000477447 0.155403594067723 0.0257629282570459 0.13479151626615 ENSG00000120948 TARDBP
ENST00000496840 0.426113566476565 0.13957539587383 0.091184532380284 ENSG00000120948 TARDBP
ENST00000480464 0.882541482082455 0.690700238546784 -0.0471994032717662 ENSG00000120948 TARDBP
ENST00000400897 0.608103577375498 0.281434364238659 0.131718619412553 ENSG00000009724 MASP2
ENST00000607145 0.929716303690911 0.803356790735839 0.0444282474232262 ENSG00000271895 RP4-635E18.8
ENST00000475189 0.725972301463257 0.421014761633955 -0.0681716239085498 ENSG00000116649 SRM
ENST00000376957 0.672246111339901 0.352067906581135 -0.0499017331225481 ENSG00000116649 SRM
ENST00000490101 0.736125649540394 0.434478789788627 -0.0595319579365987 ENSG00000116649 SRM
ENST00000465788 0.96345246480075 0.893577473019036 -0.00692492798491608 ENSG00000116649 SRM
ENST00000459997 0.666848657240471 0.34543913866821 -0.0490825345181639 ENSG00000116649 SRM
ENST00000487300 0.893769762697286 0.716546482250953 -0.0209668530137995 ENSG00000116649 SRM
ENST00000304457 0.729633111095333 0.425428454126326 0.0427944378611586 ENSG00000171824 EXOSC10
ENST00000376936 0.729633111095333 0.425428454126326 0.0427944378611586 ENSG00000171824 EXOSC10
ENST00000474216 0.693785955746135 0.378093345645892 0.058197975504775 ENSG00000171824 EXOSC10
ENST00000544779 0.72973276874998 0.425574213767555 0.0427989032600166 ENSG00000171824 EXOSC10
ENST00000490565 0.599670987442466 0.273104588574859 -0.158101463460511 ENSG00000171824 EXOSC10
ENST00000452378 0.927440890246158 0.797061860333012 -0.0247144082173282 ENSG00000226849 RP4-635E18.7
ENST00000469634 0.909552939496829 0.753662207957514 -0.0329921963723876 ENSG00000171824 EXOSC10
ENST00000478271 0.890667657300929 0.708818255809883 -0.0399648168926394 ENSG00000171824 EXOSC10
ENST00000470611 0.690978924508464 0.3743414342196 0.0792664642147196 ENSG00000171824 EXOSC10
ENST00000498576 0.861159624477033 0.645649049651951 0.053564653054712 ENSG00000171824 EXOSC10
ENST00000472078 0.600357092369936 0.273838407579147 0.137614705926766 ENSG00000171824 EXOSC10
ENST00000485606 0.676336920797944 0.35650667959998 0.108743311442661 ENSG00000171824 EXOSC10
ENST00000460196 0.672473772961372 0.352434845393785 0.0861731973672116 ENSG00000171824 EXOSC10
ENST00000447600 0.837117550950962 0.599923869516854 0.0910998219559997 ENSG00000230337 RP4-635E18.6
ENST00000435388 0.836562984189343 0.598891474611719 0.0913461327904148 ENSG00000230337 RP4-635E18.6
ENST00000376838 0.564035320813417 0.240279588660738 0.0782434951619029 ENSG00000198793 MTOR
ENST00000361445 0.623150430748171 0.296887785895459 0.0464264518598247 ENSG00000198793 MTOR
ENST00000473471 0.825494955274322 0.577641549220425 0.0580416710692213 ENSG00000198793 MTOR
ENST00000490931 0.854375297568162 0.631689026263341 0.0481882888947387 ENSG00000198793 MTOR
ENST00000455339 0.911551678717673 0.759322256394986 0.0331139767788407 ENSG00000198793 MTOR
ENST00000495435 0.799082464846812 0.529097721585561 -0.0696994807989962 ENSG00000198793 MTOR
ENST00000476768 0.797730140754832 0.526707585647487 -0.0968300835976852 ENSG00000198793 MTOR
ENST00000445982 0.863170637714893 0.649527575145252 -0.0613853118196755 ENSG00000225602 MTOR-AS1
ENST00000420480 0.929145078938807 0.801503378801273 -0.0339306752282416 ENSG00000225602 MTOR-AS1
ENST00000376819 0.748700653406259 0.452577794076967 0.131690652591887 ENSG00000171819 ANGPTL7
ENST00000376810 0.0827865078007416 0.00995143754798611 0.205389846358821 ENSG00000120942 UBIAD1
ENST00000376804 0.0689940292668294 0.00769000555225015 0.215102654700429 ENSG00000120942 UBIAD1
ENST00000486588 0.328211756587407 0.0861089661251625 0.149057122693482 ENSG00000120942 UBIAD1
ENST00000483738 0.324520558055982 0.0843914567814542 0.149219100119827 ENSG00000120942 UBIAD1
ENST00000354287 0.681797936280698 0.362994069422604 -0.133118294744919 ENSG00000116661 FBXO2
ENST00000471501 0.533818421947916 0.213618178632032 -0.20522634382736 ENSG00000116661 FBXO2
ENST00000466919 0.722902542952981 0.416789637748587 -0.133812671698401 ENSG00000116661 FBXO2
ENST00000465901 0.690591804630493 0.373778389586824 -0.155976309927414 ENSG00000116661 FBXO2
ENST00000251546 0.975064741008081 0.927232849564972 -0.0111448593445341 ENSG00000132879 FBXO44
ENST00000425796 0.866386949502762 0.655910484815447 0.0618314170303613 ENSG00000132879 FBXO44
ENST00000376770 0.989959325296692 0.971685734078568 0.00422775134400041 ENSG00000132879 FBXO44
ENST00000376768 0.864426423193875 0.652019215762395 0.0612156498024134 ENSG00000132879 FBXO44
ENST00000251547 0.989959325296692 0.971685734078568 0.00422775134400041 ENSG00000132879 FBXO44
ENST00000376760 0.900074470721505 0.731519797504777 0.0465336802674295 ENSG00000132879 FBXO44
ENST00000376762 0.986470460889823 0.962268148710504 -0.00576348233707862 ENSG00000132879 FBXO44
ENST00000475435 0.981612502810261 0.946501828764267 0.00878535195282079 ENSG00000132879 FBXO44
ENST00000471895 0.965659093669729 0.900669189286373 0.0169743211406489 ENSG00000132879 FBXO44
ENST00000376753 0.659994175573072 0.337509641650526 0.145113527804704 ENSG00000116663 FBXO6
ENST00000474239 0.708664637842648 0.397931390037505 0.13741553854765 ENSG00000116663 FBXO6
ENST00000449067 0.580102411346559 0.255008382502196 0.176755738087896 ENSG00000116663 FBXO6
ENST00000235310 0.68396049116662 0.365843280977392 0.0821240753545726 ENSG00000116670 MAD2L2
ENST00000376692 0.684704350015914 0.366780192476416 0.0821707119455644 ENSG00000116670 MAD2L2
ENST00000376672 0.672777474919718 0.352777182997221 0.0844490784111291 ENSG00000116670 MAD2L2
ENST00000376669 0.650700002451799 0.32688580458362 0.0889937619201054 ENSG00000116670 MAD2L2
ENST00000376667 0.731678006953997 0.428360912607413 0.0716518581227693 ENSG00000116670 MAD2L2
ENST00000445656 0.834928165436831 0.595902566121231 0.0505908239442728 ENSG00000116670 MAD2L2
ENST00000456915 0.820091788391676 0.567267366856673 0.0542277024318046 ENSG00000116670 MAD2L2
ENST00000376664 0.833840842722331 0.593226332927003 0.0525525183122732 ENSG00000116670 MAD2L2
ENST00000376655 0.829868955528969 0.58610079096335 0.0541474250794988 ENSG00000116670 MAD2L2
ENST00000376637 0.926406549691258 0.79406817504254 -0.0250632547610308 ENSG00000177674 AGTRAP
ENST00000476512 0.962498854917626 0.890616006197699 -0.0134400781721924 ENSG00000177674 AGTRAP
ENST00000400895 0.934223902271779 0.815460951777898 -0.0229947652994395 ENSG00000177674 AGTRAP
ENST00000494437 0.862078963906585 0.647493349804565 0.0552465900892938 ENSG00000177674 AGTRAP
ENST00000491346 0.921528838594135 0.782773327300087 -0.0266002651227131 ENSG00000177674 AGTRAP
ENST00000376629 0.930374407197706 0.805778142095413 -0.0236313918095139 ENSG00000177674 AGTRAP
ENST00000376627 0.936415248805659 0.821192981724079 -0.021706185006651 ENSG00000177674 AGTRAP
ENST00000314340 0.930358954905403 0.805574773251555 -0.023651686621632 ENSG00000177674 AGTRAP
ENST00000452018 0.927701280639235 0.797740984975406 -0.0247820514081097 ENSG00000177674 AGTRAP
ENST00000510878 0.930945957655089 0.807146892256939 -0.0234369261518064 ENSG00000177674 AGTRAP
ENST00000476309 0.754931971271676 0.461821532778095 -0.0792674671392824 ENSG00000177674 AGTRAP
ENST00000514733 0.667479075963792 0.346081059333597 -0.103733777072974 ENSG00000177674 AGTRAP
ENST00000513739 0.809518884815472 0.547961569925822 -0.0752925151327745 ENSG00000177674 AGTRAP
ENST00000471765 0.66999820443826 0.348788791048467 -0.110910910085915 ENSG00000177674 AGTRAP
ENST00000433342 0.175798564109883 0.0310251806087261 -0.205711802897066 ENSG00000215910 C1orf167
ENST00000312793 0.167948454953951 0.029068208723372 -0.208170604221409 ENSG00000215910 C1orf167
ENST00000444493 0.149915932025349 0.0243853485524577 -0.216925572367349 ENSG00000215910 C1orf167
ENST00000449278 0.150147148362402 0.024447004865893 -0.216963372631093 ENSG00000215910 C1orf167
ENST00000475041 0.271405370034678 0.0621261744089339 -0.249000854652038 ENSG00000215910 C1orf167
ENST00000376592 0.0388658329248372 0.00353707712356482 -0.211785560025995 ENSG00000177000 MTHFR
ENST00000376583 0.0327119720376772 0.00279654879463679 -0.214870818071619 ENSG00000177000 MTHFR
ENST00000376590 0.0880042818067321 0.010854660095044 -0.189544464654002 ENSG00000177000 MTHFR
ENST00000482358 0.553049656106245 0.230434237274744 -0.146248007192459 ENSG00000215910 C1orf167
ENST00000376585 0.173457826030378 0.0304495712863385 -0.182478970045162 ENSG00000177000 MTHFR
ENST00000418034 0.726594610227347 0.421836482300343 -0.107629984631748 ENSG00000177000 MTHFR
ENST00000413656 0.887576347010905 0.701567694083115 -0.0596424852200703 ENSG00000177000 MTHFR
ENST00000423400 0.843597383105188 0.612513308143126 -0.078127399021358 ENSG00000177000 MTHFR
ENST00000431243 0.843597383105188 0.612513308143126 -0.078127399021358 ENSG00000177000 MTHFR
ENST00000376486 0.814414136461001 0.55642067683258 -0.0797060620664118 ENSG00000177000 MTHFR
ENST00000312413 0.929821210184188 0.803556731626345 -0.0131491807437812 ENSG00000011021 CLCN6
ENST00000346436 0.927240478569634 0.796465680630314 -0.0136392905639938 ENSG00000011021 CLCN6
ENST00000376497 0.975804205135712 0.929209710619182 -0.00951587905432221 ENSG00000011021 CLCN6
ENST00000376487 0.978743258285334 0.937455466127686 -0.00449332264668032 ENSG00000011021 CLCN6
ENST00000376496 0.927828878936361 0.798115490509584 -0.0147337163482849 ENSG00000011021 CLCN6
ENST00000376491 0.770604193217787 0.485701392996783 -0.0521139140310817 ENSG00000011021 CLCN6
ENST00000376492 0.923401911971022 0.786645357576297 -0.0194130510921987 ENSG00000011021 CLCN6
ENST00000376490 0.770604193217787 0.485701392996783 -0.0521139140310817 ENSG00000011021 CLCN6
ENST00000494028 0.96586472440021 0.901127785293475 0.0138091185717453 ENSG00000011021 CLCN6
ENST00000446542 0.958537123233119 0.880153225871999 0.0165434931294182 ENSG00000242349 NPPA-AS1
ENST00000400892 0.346524369537432 0.0951221603759062 0.290884653153576 ENSG00000242349 NPPA-AS1
ENST00000376468 0.169903456811977 0.0295745505785552 -0.38657818855947 ENSG00000120937 NPPB
ENST00000376572 4.75030341234896e-06 8.33052888616609e-08 -0.298508170393548 ENSG00000116685 KIAA2013
ENST00000376576 5.32577208005472e-06 9.45913074436369e-08 -0.346796001090912 ENSG00000116685 KIAA2013
ENST00000485046 0.547837070620731 0.22504004149272 -0.074173624819102 ENSG00000083444 PLOD1
ENST00000449038 0.921367594998826 0.782410247861018 -0.0177847146442985 ENSG00000083444 PLOD1
ENST00000358133 0.903299907826749 0.73877560732535 -0.021704873025692 ENSG00000083444 PLOD1
ENST00000376369 0.127254050505682 0.0188772241308152 -0.149016476884615 ENSG00000083444 PLOD1
ENST00000429000 0.574525392725244 0.25000227711469 -0.0702032325314826 ENSG00000083444 PLOD1
ENST00000196061 0.107752851574676 0.0146743101918592 -0.155364621161228 ENSG00000083444 PLOD1
ENST00000465920 0.123603899017662 0.0180328270035457 -0.163855826435902 ENSG00000083444 PLOD1
ENST00000491536 0.0225056470898031 0.00170342229574646 -0.219075713644788 ENSG00000083444 PLOD1
ENST00000470133 0.0556837643242574 0.0057409390268643 -0.217790988500457 ENSG00000083444 PLOD1
ENST00000481933 0.0132040139129238 0.000858789660663121 -0.24536407152293 ENSG00000083444 PLOD1
ENST00000444836 0.824230254863726 0.57531773403032 0.0244269358369716 ENSG00000116688 MFN2
ENST00000490079 0.860788441639862 0.644846895357883 0.0337510365463566 ENSG00000116688 MFN2
ENST00000235329 0.828183289648215 0.582966473136996 0.0239577074116249 ENSG00000116688 MFN2
ENST00000484391 0.881769194247975 0.688983264675389 0.0292771207743963 ENSG00000116688 MFN2
ENST00000497302 0.930781280963172 0.806793880187849 0.0172753692318035 ENSG00000116688 MFN2
ENST00000412236 0.734799367915092 0.432765524589903 0.0534985489556703 ENSG00000116688 MFN2
ENST00000478749 0.467649023761784 0.165950244138401 0.125576066716186 ENSG00000116691 MIIP
ENST00000235332 0.547199790207954 0.224593107299512 0.106634081833663 ENSG00000116691 MIIP
ENST00000436478 0.547199790207954 0.224593107299512 0.106634081833663 ENSG00000116691 MIIP
ENST00000466860 0.708253227692705 0.39721277472705 0.0853953473378197 ENSG00000116691 MIIP
ENST00000498685 0.674807798711699 0.354944146910447 0.098195032452501 ENSG00000116691 MIIP
ENST00000492256 0.869025261286736 0.661580970455878 0.066899195032094 ENSG00000116691 MIIP
ENST00000460823 0.791973204925605 0.517646717864813 0.0840280642751136 ENSG00000116691 MIIP
ENST00000478299 0.864399608526511 0.651867279307734 -0.0792888277478568 ENSG00000116691 MIIP
ENST00000376259 0.954632002995807 0.868973554562535 0.0292038308651846 ENSG00000028137 TNFRSF1B
ENST00000492361 0.954632002995807 0.868973554562535 0.0292038308651846 ENSG00000028137 TNFRSF1B
ENST00000356315 0.318789404853034 0.0817004634825221 0.0665268017221008 ENSG00000048707 VPS13D
ENST00000358136 0.318789404853034 0.0817004634825221 0.0665268017221008 ENSG00000048707 VPS13D
ENST00000476169 0.68259636732867 0.3642117324459 0.132002424460538 ENSG00000048707 VPS13D
ENST00000489961 0.923022265455662 0.785670225425533 -0.0322116630319534 ENSG00000048707 VPS13D
ENST00000011700 0.249304515371224 0.053830811753916 0.0843397309559975 ENSG00000048707 VPS13D
ENST00000460333 0.375096085320072 0.110191984193243 0.0905596830610205 ENSG00000048707 VPS13D
ENST00000487188 0.924129100121994 0.788540612917517 0.0225533957803219 ENSG00000048707 VPS13D
ENST00000469054 0.255677463059881 0.0561618232638982 0.262161731741421 ENSG00000048707 VPS13D
ENST00000496628 0.638557970054235 0.312958714108694 0.0538658240442367 ENSG00000048707 VPS13D
ENST00000466732 0.297876911667875 0.0726022558241605 -0.284797839924141 ENSG00000048707 VPS13D
ENST00000476045 0.740186569248108 0.440328358471388 -0.108624333630729 ENSG00000048707 VPS13D
ENST00000481484 0.680715426490631 0.361886594574652 -0.135448573117254 ENSG00000048707 VPS13D
ENST00000543766 0.670380020821092 0.349665932988145 0.0639440159577278 ENSG00000048707 VPS13D
ENST00000471923 0.744307401474809 0.445773856270851 0.0562239211858712 ENSG00000048707 VPS13D
ENST00000543710 0.826553695172867 0.579718836356513 0.0503314685735344 ENSG00000048707 VPS13D
ENST00000473099 0.979810094147883 0.940832061924779 0.0103935194690586 ENSG00000048707 VPS13D
ENST00000376223 0.329426669299779 0.0866828984079975 -0.257639409624169 ENSG00000162496 DHRS3
ENST00000464917 0.400375340310299 0.124046462939989 -0.235153160190884 ENSG00000162496 DHRS3
ENST00000430996 0.208947592626317 0.0405095304698572 -0.279271320786506 ENSG00000162496 DHRS3
ENST00000482265 0.423229634641028 0.1377044255359 -0.231863947841329 ENSG00000162496 DHRS3
ENST00000606790 0.0961715991810982 0.0123271844017604 -0.437082492080891 ENSG00000272482 RP11-474O21.5
ENST00000484063 0.621173464545502 0.294799264166187 -0.150740157114611 ENSG00000116731 PRDM2
ENST00000376048 0.395658157360115 0.121438032618961 0.0706365110155466 ENSG00000116731 PRDM2
ENST00000311066 0.433788517449021 0.143968601010507 0.067942508829034 ENSG00000116731 PRDM2
ENST00000235372 0.374222167997991 0.109716497733107 0.073009736107671 ENSG00000116731 PRDM2
ENST00000491134 0.324849027992922 0.0845172543132851 0.0808325249344949 ENSG00000116731 PRDM2
ENST00000502727 0.191227847309249 0.0351891089939665 0.178370436064855 ENSG00000116731 PRDM2
ENST00000502724 0.163495034187738 0.0278719233089587 0.186711162990363 ENSG00000116731 PRDM2
ENST00000413440 0.326402699496393 0.085294525593735 0.0795008566053519 ENSG00000116731 PRDM2
ENST00000343137 0.328479808552311 0.0862417319266867 0.0787924685975729 ENSG00000116731 PRDM2
ENST00000491815 0.202468112185465 0.0385587515246833 0.171603026038017 ENSG00000116731 PRDM2
ENST00000503842 0.269565064132189 0.0614421843806744 0.0838113756826879 ENSG00000116731 PRDM2
ENST00000407521 0.164822868328091 0.0282315915561969 0.166328576932959 ENSG00000116731 PRDM2
ENST00000505823 0.273892751905524 0.0631172775010983 0.083534170415365 ENSG00000116731 PRDM2
ENST00000487453 0.343862583068812 0.0936810037772295 0.175286264574006 ENSG00000116731 PRDM2
ENST00000491547 0.0189089499372941 0.00135987571578186 0.291841447227224 ENSG00000189337 KAZN
ENST00000376030 0.0249140979858204 0.00195015461091763 0.26507293422838 ENSG00000189337 KAZN
ENST00000503743 0.0175341201338689 0.00123474577560252 0.295639842368322 ENSG00000189337 KAZN
ENST00000422387 0.0241458527789726 0.00186720451863019 0.268697575324644 ENSG00000189337 KAZN
ENST00000361144 0.0228865914157303 0.00174123562652829 0.271248292493219 ENSG00000189337 KAZN
ENST00000376028 0.00175068506594947 6.96040306889744e-05 0.391941090699153 ENSG00000189337 KAZN
ENST00000400798 0.0193622721113866 0.00140237422403317 0.279858520952527 ENSG00000189337 KAZN
ENST00000400797 0.0296435194163385 0.00245789384036756 0.289627275953134 ENSG00000189337 KAZN
ENST00000428417 0.102879561464599 0.0136755342754031 -0.3302106139302 ENSG00000171729 TMEM51
ENST00000376014 0.103371335757875 0.0137822929241562 -0.330060534368104 ENSG00000171729 TMEM51
ENST00000451326 0.185472683621706 0.0335731102920296 -0.288562430165446 ENSG00000171729 TMEM51
ENST00000400796 0.0964656467851309 0.0123787795462182 -0.335780772517779 ENSG00000171729 TMEM51
ENST00000434578 0.0964656467851309 0.0123787795462182 -0.335780772517779 ENSG00000171729 TMEM51
ENST00000376008 0.0959000530726149 0.0122800908767151 -0.335933615724185 ENSG00000171729 TMEM51
ENST00000424792 0.803579577679091 0.5367996588922 -0.110527243396831 ENSG00000204464 C1orf195
ENST00000375980 0.00626980273345808 0.000334325884065482 -0.229930098564731 ENSG00000142634 EFHD2
ENST00000445566 0.385650423627623 0.115889681674198 -0.108118146815481 ENSG00000142634 EFHD2
ENST00000546424 0.424982263071224 0.138874729271385 -0.149789875853305 ENSG00000132906 CASP9
ENST00000333868 0.553098535916672 0.230492880271666 -0.122215515522841 ENSG00000132906 CASP9
ENST00000348549 0.552791931467512 0.230124614167406 -0.122267167920345 ENSG00000132906 CASP9
ENST00000400777 0.566617525364171 0.242763485562817 -0.119340948367344 ENSG00000132906 CASP9
ENST00000424908 0.0488427831134927 0.00481826945004203 -0.380065961689615 ENSG00000132906 CASP9
ENST00000375890 0.409335860105074 0.129798932769866 -0.165284679228177 ENSG00000132906 CASP9
ENST00000474305 0.403339253235962 0.125984594338344 -0.169024036010972 ENSG00000132906 CASP9
ENST00000447522 0.464561993245582 0.163745632021857 -0.163721961042387 ENSG00000132906 CASP9
ENST00000440484 0.75120620145549 0.456372204402816 -0.0953401694161742 ENSG00000132906 CASP9
ENST00000546969 0.988547677036279 0.968013622950499 0.00531004754030026 ENSG00000132906 CASP9
ENST00000469637 0.944429072243578 0.841770064574601 0.0335396931462047 ENSG00000132906 CASP9
ENST00000375849 0.556871618850799 0.233891502921299 -0.0598201590213366 ENSG00000116138 DNAJC16
ENST00000375847 0.477965515194795 0.173505703900233 -0.0695759260201058 ENSG00000116138 DNAJC16
ENST00000475133 0.477965515194795 0.173505703900233 -0.0695759260201058 ENSG00000116138 DNAJC16
ENST00000375838 0.764792016887342 0.476421202122596 -0.0477036042911729 ENSG00000116138 DNAJC16
ENST00000483270 0.549057199902919 0.226245657635695 -0.0697380097111784 ENSG00000116138 DNAJC16
ENST00000472665 0.290189927764687 0.0694684095069578 -0.208551466097866 ENSG00000116138 DNAJC16
ENST00000606186 0.196113989427378 0.0365907747730454 -0.307041492752462 ENSG00000272510 RP4-680D5.8
ENST00000479655 0.818665783814064 0.564628966160486 0.0889562810231666 ENSG00000116138 DNAJC16
ENST00000490811 0.933258975056012 0.813002283555549 0.0302668860006321 ENSG00000116138 DNAJC16
ENST00000495523 0.432768308996823 0.14326818552503 -0.119116725887817 ENSG00000116138 DNAJC16
ENST00000375826 0.678728005936726 0.359577708675801 0.138612601244945 ENSG00000116771 AGMAT
ENST00000480945 0.996028021645629 0.988335956563357 -0.000828872132264904 ENSG00000197312 DDI2
ENST00000486680 0.184072704729005 0.0332253590430533 -0.212810578253261 ENSG00000197312 DDI2
ENST00000546927 0.21078263228748 0.041126918788571 -0.264160576477428 ENSG00000197312 DDI2
ENST00000320153 0.753442403714828 0.459788106200349 0.0537017506353522 ENSG00000197312 DDI2
ENST00000483899 0.735872262551275 0.434182812416772 0.0733324423035713 ENSG00000197312 DDI2
ENST00000548451 0.738760048778492 0.438663285634871 -0.105072045743005 ENSG00000197312 DDI2
ENST00000345034 0.859515515207076 0.641911074713907 0.0398701653964278 ENSG00000215695 RSC1A1
ENST00000375799 0.985186557273838 0.95861618311546 -0.00243814162005401 ENSG00000116786 PLEKHM2
ENST00000375793 0.985259704535357 0.958742585165215 -0.00243191888824041 ENSG00000116786 PLEKHM2
ENST00000462455 0.713306954845912 0.404102555529178 0.0663089104740841 ENSG00000116786 PLEKHM2
ENST00000453804 0.900062479191994 0.731447743388577 -0.018349517376356 ENSG00000237938 RP11-288I21.1
ENST00000477849 0.80713873751647 0.54396027955567 -0.0487741447918006 ENSG00000116786 PLEKHM2
ENST00000294454 0.900136833965557 0.731917491081501 -0.0609429415587643 ENSG00000162461 SLC25A34
ENST00000496928 0.032618033323764 0.00278763730381613 0.245317277214573 ENSG00000162458 FBLIM1
ENST00000508310 0.0243990736921413 0.00189460135804528 0.250247494350488 ENSG00000162458 FBLIM1
ENST00000510393 0.015588884076366 0.001064735399201 0.261007256773908 ENSG00000162458 FBLIM1
ENST00000430076 0.0369190410207195 0.00328924768094591 0.24227091507591 ENSG00000162458 FBLIM1
ENST00000375771 5.84966368661424e-05 1.3766945527674e-06 0.258248943272664 ENSG00000162458 FBLIM1
ENST00000510929 0.0436556583954741 0.00414923306137649 0.234226886644488 ENSG00000162458 FBLIM1
ENST00000502638 0.0369296532384321 0.00329241308642427 0.237408580799833 ENSG00000162458 FBLIM1
ENST00000375766 7.94547239701977e-05 1.95201067537289e-06 0.254523276617668 ENSG00000162458 FBLIM1
ENST00000400773 7.73096326919685e-05 1.8925011782459e-06 0.255188977514058 ENSG00000162458 FBLIM1
ENST00000483633 0.018375910106948 0.00130991633385691 0.257025770184664 ENSG00000162458 FBLIM1
ENST00000502739 0.000530280016323178 1.71508727252508e-05 0.323914636715644 ENSG00000162458 FBLIM1
ENST00000431771 0.0318017650408006 0.00270116369144597 0.234744517829526 ENSG00000162458 FBLIM1
ENST00000441801 0.000476224681302959 1.50898547719075e-05 0.292507413113277 ENSG00000162458 FBLIM1
ENST00000332305 8.05083899341152e-06 1.48213315549752e-07 0.291202503332267 ENSG00000162458 FBLIM1
ENST00000514156 0.000538826357645638 1.74676487145161e-05 0.285407351876351 ENSG00000162458 FBLIM1
ENST00000509138 0.000856583526262555 2.98857657265051e-05 0.251816757458137 ENSG00000162458 FBLIM1
ENST00000535249 0.281754887433998 0.0661609570717054 -0.319120690603573 ENSG00000179743 RP11-169K16.9
ENST00000317122 0.0651985143054495 0.00711816579148381 -0.371725134551858 ENSG00000179743 RP11-169K16.9
ENST00000375759 0.370028799639015 0.107396651528797 -0.0817324719175729 ENSG00000065526 SPEN
ENST00000438066 0.3158532867572 0.0803923504130173 -0.136580371297681 ENSG00000065526 SPEN
ENST00000471538 0.479074158955613 0.174189030656847 -0.153047064868465 ENSG00000065526 SPEN
ENST00000442985 0.924129100121994 0.788631145955239 -0.0215318776285509 ENSG00000065526 SPEN
ENST00000487496 0.904634807105641 0.742477134483446 -0.0473677322946326 ENSG00000065526 SPEN
ENST00000462525 0.217707202641638 0.0432659941957094 -0.311754266664865 ENSG00000116809 ZBTB17
ENST00000440560 0.319740947405658 0.0821623815793269 -0.262330415669221 ENSG00000116809 ZBTB17
ENST00000375743 0.849932332545486 0.623812046673288 -0.0378516569695405 ENSG00000116809 ZBTB17
ENST00000537142 0.849932332545486 0.623812046673288 -0.0378516569695405 ENSG00000116809 ZBTB17
ENST00000375733 0.849932332545486 0.623812046673288 -0.0378516569695405 ENSG00000116809 ZBTB17
ENST00000444358 0.76913035816124 0.482560319444998 -0.0962602218531862 ENSG00000116809 ZBTB17
ENST00000488008 0.462234989602623 0.162052450991291 -0.249890108790391 ENSG00000116809 ZBTB17
ENST00000471805 0.927054466478172 0.795810194659043 -0.0427247524319637 ENSG00000116809 ZBTB17
ENST00000472658 0.858414754636097 0.639743193173802 -0.0788551604718685 ENSG00000116809 ZBTB17
ENST00000474511 0.982319655056059 0.948583536728894 -0.0106639510596633 ENSG00000116809 ZBTB17
ENST00000487785 0.974142962453415 0.924546542247788 0.0158892686945276 ENSG00000116809 ZBTB17
ENST00000448462 0.941416210862546 0.833871018164235 0.0174908980220546 ENSG00000116809 ZBTB17
ENST00000492834 0.458349834875663 0.159258950072789 0.17333555439492 ENSG00000116809 ZBTB17
ENST00000490899 0.826284239949612 0.579157780809899 0.065639308720889 ENSG00000116809 ZBTB17
ENST00000464719 0.631124015335312 0.30506998342715 -0.148961680421431 ENSG00000116809 ZBTB17
ENST00000479282 0.738010682103577 0.437214875272915 -0.0801927853626909 ENSG00000116809 ZBTB17
ENST00000494020 0.292741550203386 0.0705287567894645 -0.227527519517473 ENSG00000116809 ZBTB17
ENST00000411503 0.694356278980723 0.37873599465214 -0.107829463665122 ENSG00000173641 HSPB7
ENST00000442459 0.694356278980723 0.37873599465214 -0.107829463665122 ENSG00000173641 HSPB7
ENST00000311890 0.69958603116269 0.385368825712235 -0.106023299026466 ENSG00000173641 HSPB7
ENST00000375718 0.714624400585293 0.405650063134927 -0.101516807108431 ENSG00000173641 HSPB7
ENST00000463576 0.898164368589805 0.727011797339031 -0.0582637643795919 ENSG00000173641 HSPB7
ENST00000487046 0.921536370984229 0.782841014701008 -0.043436479813449 ENSG00000173641 HSPB7
ENST00000406363 0.912026206648666 0.760135668191069 -0.0502674080215145 ENSG00000173641 HSPB7
ENST00000545268 0.824950619590335 0.576708401785873 -0.0965412080489976 ENSG00000173641 HSPB7
ENST00000358432 0.111351060550952 0.01539726228054 -0.159591510122806 ENSG00000142627 EPHA2
ENST00000462805 0.252947666136375 0.0551955789735443 -0.22097266309867 ENSG00000142627 EPHA2
ENST00000480202 0.316827893094273 0.0808662096771851 -0.158575067259879 ENSG00000142627 EPHA2
ENST00000461614 0.065320979532925 0.00713885913409161 -0.194962157606767 ENSG00000142627 EPHA2
ENST00000424774 0.0515828837107748 0.00517894135142292 -0.3026029366612 ENSG00000227959 RP11-276H7.2
ENST00000478117 0.00446277817217485 0.000216706332768004 0.358412980264942 ENSG00000142632 ARHGEF19
ENST00000270747 0.021848426662578 0.00163863199969335 0.307125103925773 ENSG00000142632 ARHGEF19
ENST00000449495 0.236684735689606 0.0493990306775615 0.265699267149579 ENSG00000142632 ARHGEF19
ENST00000478210 0.197283472411331 0.0369590553896788 0.291320322664885 ENSG00000142632 ARHGEF19
ENST00000471928 0.265043003742376 0.0596547447350003 0.292992802608911 ENSG00000142632 ARHGEF19
ENST00000441785 0.57438155848202 0.24988909410897 0.188887531626498 ENSG00000142632 ARHGEF19
ENST00000375605 0.961494600404579 0.887545124213425 0.0251174952775114 ENSG00000204377 C1orf134
ENST00000375599 0.845191272639915 0.615971717693017 -0.0674262577988652 ENSG00000132881 RSG1
ENST00000434014 0.833412269128168 0.592344700378587 0.0909388637812812 ENSG00000132881 RSG1
ENST00000375592 0.994080135551442 0.982610484485048 0.00155933379386398 ENSG00000037637 FBXO42
ENST00000456164 0.348080894492538 0.0959117839484965 -0.205929116056112 ENSG00000037637 FBXO42
ENST00000444116 0.321762843519888 0.0831538456831946 -0.214176195057921 ENSG00000037637 FBXO42
ENST00000478089 0.599162484660787 0.27264637579524 0.134175867327778 ENSG00000037637 FBXO42
ENST00000475078 0.569907333683267 0.245537671051273 0.0815658790618936 ENSG00000055070 SZRD1
ENST00000401088 0.332868834790612 0.0883241803386755 0.0769684696357902 ENSG00000055070 SZRD1
ENST00000471507 0.140524109484122 0.022021595312334 0.139540552579583 ENSG00000055070 SZRD1
ENST00000401089 0.333107986343863 0.0884704723179603 0.0769702086954654 ENSG00000055070 SZRD1
ENST00000486763 0.1691788213321 0.0293786989062133 0.136258619956327 ENSG00000055070 SZRD1
ENST00000476423 0.525141889399281 0.207011877186993 0.0876822352085558 ENSG00000055070 SZRD1
ENST00000475554 0.130720690700993 0.0197087658107639 0.144697086624894 ENSG00000055070 SZRD1
ENST00000375590 0.268036899879127 0.0608191351295238 0.0933976984741426 ENSG00000055070 SZRD1
ENST00000472351 0.15207323555063 0.0249201368698598 0.136140829177708 ENSG00000055070 SZRD1
ENST00000492354 0.333231967621336 0.088560209399301 0.0769694144673502 ENSG00000055070 SZRD1
ENST00000472461 0.11674659844958 0.0165423977615944 0.146882884573737 ENSG00000055070 SZRD1
ENST00000491418 0.31576692355264 0.0803574496999302 0.0818380564105208 ENSG00000187144 SPATA21
ENST00000466212 0.585895673699699 0.260439259631198 0.0538893510284199 ENSG00000187144 SPATA21
ENST00000337132 0.924237865017598 0.788903034782878 -0.0127658373015733 ENSG00000157191 NECAP2
ENST00000504551 0.929616305458058 0.803089332813354 0.0125901346413285 ENSG00000157191 NECAP2
ENST00000406746 0.924237865017598 0.788903034782878 -0.0127658373015733 ENSG00000157191 NECAP2
ENST00000457722 0.952712475495223 0.863886332844579 0.00862196658746201 ENSG00000157191 NECAP2
ENST00000486390 0.927909435836758 0.798332064726505 -0.0227884395016635 ENSG00000157191 NECAP2
ENST00000443980 0.924237865017598 0.788903034782878 -0.0127658373015733 ENSG00000157191 NECAP2
ENST00000504858 0.951170821900149 0.859851512847872 -0.0101717168833354 ENSG00000157191 NECAP2
ENST00000508680 0.99360325158528 0.981432710798904 0.00142814983396989 ENSG00000157191 NECAP2
ENST00000492095 0.924237865017598 0.788903034782878 -0.0127658373015733 ENSG00000157191 NECAP2
ENST00000459640 0.965125907418733 0.899059780946981 0.00657697415814213 ENSG00000157191 NECAP2
ENST00000496239 0.924237865017598 0.788903034782878 -0.0127658373015733 ENSG00000157191 NECAP2
ENST00000513161 0.929616305458058 0.803089332813354 0.0125901346413285 ENSG00000157191 NECAP2
ENST00000509727 0.708434493274098 0.397539529747614 0.0873506404330112 ENSG00000157191 NECAP2
ENST00000457898 0.999452960490435 0.998260467768517 -0.000281983295215722 ENSG00000226029 RP4-798A10.2
ENST00000263511 0.602896420000929 0.276198784338991 0.0843597082311819 ENSG00000080947 CROCCP3
ENST00000591348 0.516125218267285 0.200317088547251 0.106536541053087 ENSG00000080947 CROCCP3
ENST00000420820 0.932126146814523 0.810283375523722 -0.0257958400653706 ENSG00000080947 CROCCP3
ENST00000591316 0.625059508098866 0.299225716793453 -0.144191687639783 ENSG00000080947 CROCCP3
ENST00000590118 0.902554022567032 0.737083375972924 -0.0351052267902883 ENSG00000080947 CROCCP3
ENST00000589964 0.902564690483002 0.73711092148687 -0.0349637071705374 ENSG00000080947 CROCCP3
ENST00000430580 0.124359971801598 0.018190932134047 -0.0921930366576841 ENSG00000219481 NBPF1
ENST00000392963 0.675810165972274 0.356072854189246 -0.0377496137361821 ENSG00000219481 NBPF1
ENST00000420031 0.238580495092951 0.0500659869827504 -0.154747538541637 ENSG00000219481 NBPF1
ENST00000432949 0.745635303308929 0.447804862240284 -0.0509291351283559 ENSG00000219481 NBPF1
ENST00000287968 0.747361583189212 0.450421803616028 0.071999279619221 ENSG00000219481 NBPF1
ENST00000420513 0.472653638066415 0.169435727854942 -0.0825161013723171 ENSG00000219481 NBPF1
ENST00000599069 0.150902839614904 0.0246304658862155 -0.136689971498699 ENSG00000219481 NBPF1
ENST00000599908 0.501209967755004 0.189234054850101 -0.112398332398285 ENSG00000219481 NBPF1
ENST00000449853 0.121441403054009 0.0175568793300534 -0.186988684197129 ENSG00000219481 NBPF1
ENST00000540383 0.875063995648581 0.674518615854414 -0.0331637113164485 ENSG00000215908 CROCCP2
ENST00000412962 0.78304957377135 0.50389064500533 -0.0486305064053534 ENSG00000215908 CROCCP2
ENST00000362058 0.871626083122533 0.667078725723519 -0.035417985432579 ENSG00000215908 CROCCP2
ENST00000334429 0.890257861582453 0.707330117122125 0.0639385405336283 ENSG00000186301 MST1P2
ENST00000418421 0.954481502877356 0.868485745624228 0.0286879800854778 ENSG00000186301 MST1P2
ENST00000457982 0.942286479446738 0.835803881769349 0.0354354904205131 ENSG00000186301 MST1P2
ENST00000419267 0.963061244701909 0.892412589491193 0.0187916142824517 ENSG00000236698 EIF1AXP1
ENST00000466256 0.548886074269606 0.22609994944447 -0.104320391551859 ENSG00000058453 CROCC
ENST00000422124 0.540286482600645 0.218870538663389 -0.219336263879237 ENSG00000238142 RP11-108M9.4
ENST00000457075 0.550759023315267 0.227726270204691 -0.215319251768639 ENSG00000238142 RP11-108M9.4
ENST00000416869 0.550759023315267 0.227726270204691 -0.215319251768639 ENSG00000238142 RP11-108M9.4
ENST00000375541 0.468056617505741 0.16619982855587 -0.0923075655503627 ENSG00000058453 CROCC
ENST00000445545 0.581982615861666 0.256784961070586 -0.0835590542578789 ENSG00000058453 CROCC
ENST00000467938 0.60015420822444 0.27364494407671 -0.0862670088813994 ENSG00000058453 CROCC
ENST00000492631 0.332592939217276 0.0881970501688149 -0.174702276463848 ENSG00000058453 CROCC
ENST00000467715 0.874015142590373 0.672217588087585 -0.0695721358723936 ENSG00000058453 CROCC
ENST00000494191 0.657266671043936 0.334133364920118 -0.100795348351136 ENSG00000058453 CROCC
ENST00000486318 0.391119197482252 0.119014652785207 -0.191229222711777 ENSG00000058453 CROCC
ENST00000498688 0.731130162822944 0.427677188213111 -0.107861197123292 ENSG00000058453 CROCC
ENST00000477773 0.99159885723709 0.976062308127116 -0.00501807527464143 ENSG00000058453 CROCC
ENST00000497654 0.900557597650904 0.733104752639511 -0.0610874881423248 ENSG00000058453 CROCC
ENST00000465021 0.814297117324515 0.556116904149619 -0.0659152532032773 ENSG00000058453 CROCC
ENST00000465291 0.92077307424663 0.781116101158021 -0.043261139617802 ENSG00000058453 CROCC
ENST00000375535 0.0326016531528651 0.0027854167462006 -0.276105414788623 ENSG00000117122 MFAP2
ENST00000375534 0.0442652037721473 0.00422412262454099 -0.264690699991412 ENSG00000117122 MFAP2
ENST00000490075 0.0397294497789227 0.0036479872848134 -0.26954872804624 ENSG00000117122 MFAP2
ENST00000438542 0.0403301540151014 0.00372136743046135 -0.269048923831665 ENSG00000117122 MFAP2
ENST00000476788 0.0435043403352627 0.00413061309541327 -0.268446329493737 ENSG00000117122 MFAP2
ENST00000478684 0.0769078150213175 0.00893049508027005 -0.251076661011169 ENSG00000117122 MFAP2
ENST00000492598 0.0776699543704804 0.00906190931436499 -0.25252087372635 ENSG00000117122 MFAP2
ENST00000446261 0.0491229459503036 0.00485368377707236 -0.149336883038685 ENSG00000226526 RP1-37C10.3
ENST00000326735 0.256067501068896 0.0563199307568584 -0.0997552558615111 ENSG00000159363 ATP13A2
ENST00000341676 0.20381966325276 0.0389996064495891 -0.106194272122202 ENSG00000159363 ATP13A2
ENST00000452699 0.20381966325276 0.0389996064495891 -0.106194272122202 ENSG00000159363 ATP13A2
ENST00000466561 0.219545517791626 0.0438696027758183 -0.162399086057651 ENSG00000159363 ATP13A2
ENST00000502418 0.352684296094202 0.0981254003693875 -0.147330381325425 ENSG00000159363 ATP13A2
ENST00000503552 0.841585595432049 0.609003480025502 -0.0402823306926826 ENSG00000159363 ATP13A2
ENST00000463860 0.807974691768649 0.545707468272548 -0.0516491817501961 ENSG00000159363 ATP13A2
ENST00000502860 0.910225299983185 0.755354784352204 -0.0287801079130231 ENSG00000159363 ATP13A2
ENST00000509392 0.641549417455074 0.316453910769808 -0.129404121455955 ENSG00000159363 ATP13A2
ENST00000506174 0.996845394635337 0.990832934523442 0.00114793643192617 ENSG00000159363 ATP13A2
ENST00000510069 0.922562817283793 0.78496147972191 -0.02140357186609 ENSG00000159363 ATP13A2
ENST00000511957 0.65955218665302 0.337015254300036 -0.0918439305186005 ENSG00000159363 ATP13A2
ENST00000508222 0.632109580963929 0.306477986132319 -0.0941178424734862 ENSG00000159363 ATP13A2
ENST00000509619 0.628416588265926 0.302709800345426 -0.0996635851903189 ENSG00000159363 ATP13A2
ENST00000375499 0.456988945147289 0.15839087534281 -0.0782464340569493 ENSG00000117118 SDHB
ENST00000485092 0.473791468913597 0.170421516592968 -0.147886985061823 ENSG00000117118 SDHB
ENST00000475049 0.438311812438378 0.146536820702293 -0.157232450818275 ENSG00000117118 SDHB
ENST00000485515 0.55270845192261 0.230054713504847 -0.0685298084990677 ENSG00000117118 SDHB
ENST00000491274 0.825682711707671 0.578004345431491 -0.0328374370754045 ENSG00000117118 SDHB
ENST00000475506 0.784749840635964 0.506549903434042 -0.0445203754588019 ENSG00000117118 SDHB
ENST00000463045 0.73426972333352 0.431921961855798 -0.0500992293852665 ENSG00000117118 SDHB
ENST00000466613 0.485190154542947 0.178107679889156 -0.100052222692777 ENSG00000117118 SDHB
ENST00000412427 0.425897388590129 0.139423976258357 -0.224492799783662 ENSG00000204362 RP11-380J14.1
ENST00000375471 0.0471751242576772 0.00460267227703026 -0.439780099019759 ENSG00000142623 PADI1
ENST00000537499 0.210454274394307 0.0409920705506655 -0.36060000139547 ENSG00000142623 PADI1
ENST00000413717 0.133016699372434 0.0202271684201071 -0.400823834573456 ENSG00000142623 PADI1
ENST00000536552 0.149974565181711 0.024397287729552 -0.382200110197504 ENSG00000142623 PADI1
ENST00000460293 0.0511977422416197 0.00512141412621968 -0.467426634618746 ENSG00000142623 PADI1
ENST00000439577 0.435074493004538 0.144702004440981 -0.129520686474483 ENSG00000227751 RP1-20B21.4
ENST00000375436 0.0414380515668484 0.00385578282516639 -0.176256133495174 ENSG00000179051 RCC2
ENST00000474892 0.486636468712075 0.17915688380075 -0.111486824365486 ENSG00000179051 RCC2
ENST00000375433 0.0860036543759599 0.0105142359974198 -0.170319272494476 ENSG00000179051 RCC2
ENST00000583469 0.705725403226726 0.393941480889909 -0.129184181363388 ENSG00000266727 AC004824.1
ENST00000361221 0.408621752671727 0.129304178413907 -0.102392963727638 ENSG00000074964 ARHGEF10L
ENST00000452522 0.408621752671727 0.129304178413907 -0.102392963727638 ENSG00000074964 ARHGEF10L
ENST00000434513 0.69596961729686 0.380849421342213 -0.0605426073293006 ENSG00000074964 ARHGEF10L
ENST00000375415 0.133216632111106 0.0202809575233447 -0.161633546841066 ENSG00000074964 ARHGEF10L
ENST00000375420 0.686979015071998 0.369443759562822 -0.0811970941777557 ENSG00000074964 ARHGEF10L
ENST00000469726 0.114593634275526 0.0160465957925698 -0.189433451830929 ENSG00000074964 ARHGEF10L
ENST00000375408 0.0563755545180758 0.00584657116082319 -0.220381319770561 ENSG00000074964 ARHGEF10L
ENST00000167825 0.0563755545180758 0.00584657116082319 -0.220381319770561 ENSG00000074964 ARHGEF10L
ENST00000475356 0.214354263200166 0.042216873025369 -0.177849755472615 ENSG00000074964 ARHGEF10L
ENST00000482359 0.815587544567165 0.558671141787088 -0.0956269345548809 ENSG00000074964 ARHGEF10L
ENST00000466782 0.805327904247925 0.540176392472458 -0.0922412577732863 ENSG00000074964 ARHGEF10L
ENST00000495593 0.308509450664708 0.0769220770829637 -0.286771973439059 ENSG00000074964 ARHGEF10L
ENST00000494072 0.0501909100287866 0.00498854560600015 -0.181905043445778 ENSG00000255275 RP13-279N23.2
ENST00000538309 0.914193722213137 0.764816579103723 0.0247370036045764 ENSG00000159423 ALDH4A1
ENST00000538839 0.896673104504295 0.723089886203596 0.0280847311816698 ENSG00000159423 ALDH4A1
ENST00000290597 0.890494708631327 0.70801431234192 0.0296825640559934 ENSG00000159423 ALDH4A1
ENST00000375341 0.896758938146917 0.723490946201355 0.0281416609681201 ENSG00000159423 ALDH4A1
ENST00000454547 0.988982110386804 0.969365609046092 -0.0061083056831882 ENSG00000159423 ALDH4A1
ENST00000432718 0.804965207958606 0.539735360009593 0.0688245666507068 ENSG00000159423 ALDH4A1
ENST00000455833 0.00150442932699825 5.78858337301938e-05 -0.2625135596115 ENSG00000169991 IFFO2
ENST00000355609 0.327462996945387 0.085730518124803 -0.211631018426233 ENSG00000169991 IFFO2
ENST00000416166 0.0120728607423273 0.000764608068634419 -0.260349813972972 ENSG00000169991 IFFO2
ENST00000606379 0.541049511498948 0.219515155656071 0.19395486619795 ENSG00000272084 RP5-1126H10.2
ENST00000375254 0.296056822025707 0.0718544700414569 0.0842360644803563 ENSG00000127481 UBR4
ENST00000375226 0.296840322276481 0.0722110800238834 0.0841221570899843 ENSG00000127481 UBR4
ENST00000375267 0.296840322276481 0.0722110800238834 0.0841221570899843 ENSG00000127481 UBR4
ENST00000375217 0.296840322276481 0.0722110800238834 0.0841221570899843 ENSG00000127481 UBR4
ENST00000375225 0.461052338952453 0.161213256187522 0.12314289819211 ENSG00000127481 UBR4
ENST00000429347 0.48021236210985 0.174959991735136 0.0830136756169904 ENSG00000127481 UBR4
ENST00000375224 0.35519877421255 0.0993890996741603 0.0943788560794454 ENSG00000127481 UBR4
ENST00000459947 0.666065954419012 0.344457651091357 0.0969122147080719 ENSG00000127481 UBR4
ENST00000486515 0.810084949267044 0.548897695728903 0.0785352280584851 ENSG00000127481 UBR4
ENST00000543981 0.400134813451349 0.123911063033277 0.0926054699885679 ENSG00000127481 UBR4
ENST00000492606 0.970804044612478 0.915441673753202 0.0120211264465093 ENSG00000127481 UBR4
ENST00000467272 0.560938313722624 0.237239762249388 0.088602969156 ENSG00000127481 UBR4
ENST00000483922 0.945356390532157 0.844534663536037 0.0213717315676394 ENSG00000127481 UBR4
ENST00000494503 0.983656000327855 0.952852068639912 -0.00542514116350674 ENSG00000127481 UBR4
ENST00000466969 0.910660318327836 0.756452224715866 0.0349644433762859 ENSG00000127481 UBR4
ENST00000375218 0.660591924026254 0.338151335228846 0.0721346633861111 ENSG00000127481 UBR4
ENST00000425413 0.587920637668191 0.262202672397174 0.0680291336410272 ENSG00000127481 UBR4
ENST00000417040 0.329320743383949 0.08663920326022 0.0925904446048543 ENSG00000127481 UBR4
ENST00000475973 0.962499043658853 0.890635325825132 0.0128694730807493 ENSG00000127481 UBR4
ENST00000465036 0.831404803183004 0.588707568275627 0.0526822497968331 ENSG00000127481 UBR4
ENST00000419533 0.384944696117385 0.115504986452711 0.093765562050582 ENSG00000127481 UBR4
ENST00000497018 0.944539716118052 0.842032701250983 0.0228807481331054 ENSG00000127481 UBR4
ENST00000437898 0.925890539421632 0.79274318929375 -0.0124579491855695 ENSG00000230424 RP1-43E13.2
ENST00000477853 0.980668042895425 0.943676540546605 0.00335966264584242 ENSG00000127463 EMC1
ENST00000480380 0.842451835181835 0.610681207576525 0.0271339682467393 ENSG00000127463 EMC1
ENST00000375199 0.967245191612341 0.905000210401679 0.00576967111994124 ENSG00000127463 EMC1
ENST00000375208 0.962547393441854 0.890765264753627 0.00657580930629995 ENSG00000127463 EMC1
ENST00000461353 0.810084949267044 0.54889052071737 0.0351071161202018 ENSG00000127463 EMC1
ENST00000486405 0.73243877244001 0.429600996979143 -0.0486411909523337 ENSG00000127463 EMC1
ENST00000486238 0.83039062536469 0.587080886512724 -0.04071217044216 ENSG00000127463 EMC1
ENST00000494770 0.834273983776157 0.594213114677723 -0.0321274749629036 ENSG00000127463 EMC1
ENST00000462505 0.727726564287436 0.423262039909428 -0.0607128546097773 ENSG00000127463 EMC1
ENST00000496654 0.926499544105117 0.794397883285893 -0.0248220364515643 ENSG00000127463 EMC1
ENST00000467423 0.971739490206036 0.918180210008341 0.007155809134047 ENSG00000127463 EMC1
ENST00000475079 0.764442791665519 0.475971440430437 0.0443371824972486 ENSG00000127463 EMC1
ENST00000488681 0.824950619590335 0.57673102528634 0.0371612805236351 ENSG00000127463 EMC1
ENST00000356068 0.824575866333483 0.576110532025705 0.0372952218560554 ENSG00000127463 EMC1
ENST00000330263 0.213630777971471 0.0419900204336439 0.114009683266139 ENSG00000053372 MRTO4
ENST00000493700 0.0779206358570001 0.00909926835924594 0.229288461775703 ENSG00000053372 MRTO4
ENST00000479559 0.646672037244759 0.322186772157715 0.0966585645815425 ENSG00000053372 MRTO4
ENST00000604801 0.937671036345317 0.824141359299023 0.0398910643866448 ENSG00000270728 RP4-657E11.10
ENST00000235835 0.548383232796702 0.225516299868907 -0.0815081691030801 ENSG00000053371 AKR7A2
ENST00000330072 0.550899588223595 0.227969554937786 -0.081200270711623 ENSG00000053371 AKR7A2
ENST00000489286 0.862920190745026 0.648781142556188 -0.0333093821602475 ENSG00000053371 AKR7A2
ENST00000481966 0.874004995983192 0.672191012610746 -0.033927032108918 ENSG00000053371 AKR7A2
ENST00000492217 0.0811245353464818 0.00967219095750936 -0.229445503202402 ENSG00000053371 AKR7A2
ENST00000375155 0.926287308211459 0.793717456299076 0.0265441507142978 ENSG00000040487 PQLC2
ENST00000375153 0.926375008074828 0.793978400251441 0.0264946438774667 ENSG00000040487 PQLC2
ENST00000469076 0.926375008074828 0.793978400251441 0.0264946438774667 ENSG00000040487 PQLC2
ENST00000400548 0.926315843365087 0.79383625911539 0.0265204386913964 ENSG00000040487 PQLC2
ENST00000497827 0.867208248730851 0.658053872298322 0.0457937660226805 ENSG00000040487 PQLC2
ENST00000432465 0.784373400905911 0.505954761076024 0.0942460238116971 ENSG00000040487 PQLC2
ENST00000401084 0.0157929059960476 0.00108127279200999 0.101830683385637 ENSG00000077549 CAPZB
ENST00000264203 0.0158976021459309 0.0010904777384853 0.101830511937231 ENSG00000077549 CAPZB
ENST00000375144 0.0918981590626781 0.0115523859219866 0.0800939548958709 ENSG00000077549 CAPZB
ENST00000375142 0.0160192396660338 0.00110113031144486 0.101867578530521 ENSG00000077549 CAPZB
ENST00000433834 0.0209287660130522 0.00154921134709044 0.0992941993466067 ENSG00000077549 CAPZB
ENST00000264202 0.0212128859092211 0.00157743239947393 0.110424102158633 ENSG00000077549 CAPZB
ENST00000413711 0.0132040139129238 0.000858874159310375 0.127938441843585 ENSG00000077549 CAPZB
ENST00000459967 0.0347951996244054 0.00303510657838443 0.132974899431351 ENSG00000077549 CAPZB
ENST00000457768 0.0690991548859237 0.00770725599300153 0.128197921289772 ENSG00000077549 CAPZB
ENST00000489607 0.0414148811289891 0.00385329519408812 0.140671002703079 ENSG00000077549 CAPZB
ENST00000482808 0.0232738980025022 0.00177946170826306 0.162443902545854 ENSG00000077549 CAPZB
ENST00000602662 0.459126031733952 0.159828017560044 0.0626108068799051 ENSG00000270136 MINOS1-NBL1
ENST00000486890 0.209062972896802 0.0405464954844847 0.125497965163043 ENSG00000173436 MINOS1
ENST00000322753 0.335635721558615 0.089733102463785 0.103704974195376 ENSG00000173436 MINOS1
ENST00000498067 0.0314421814781036 0.00265475946112367 0.260576816099112 ENSG00000173436 MINOS1
ENST00000462646 0.190843718803404 0.035042012108921 0.130195161978246 ENSG00000173436 MINOS1
ENST00000467029 0.323478095240419 0.0839315933957018 0.107461719855504 ENSG00000173436 MINOS1
ENST00000481464 0.324003844033588 0.0841580594465766 0.1074139039842 ENSG00000173436 MINOS1
ENST00000498642 0.33139858136906 0.0876449467238626 0.106136979057585 ENSG00000173436 MINOS1
ENST00000479642 0.0297043020347529 0.00246592327990297 0.250289445331159 ENSG00000173436 MINOS1
ENST00000602293 0.394094771393796 0.120554246973209 0.0816527855184389 ENSG00000270136 MINOS1-NBL1
ENST00000602384 0.366391869596792 0.105439349835365 0.0856684350745223 ENSG00000270136 MINOS1-NBL1
ENST00000602450 0.393643413680634 0.120264871573969 0.0816572780768802 ENSG00000270136 MINOS1-NBL1
ENST00000485362 0.324831764469186 0.0845088020166509 0.107194707457798 ENSG00000173436 MINOS1
ENST00000428975 0.824950619590335 0.576778883451836 -0.0596273490695169 ENSG00000158747 NBL1
ENST00000289749 0.804994487268087 0.539761438155878 -0.0660755711509482 ENSG00000158747 NBL1
ENST00000451758 0.83263848107736 0.590803389371458 -0.0579061038015172 ENSG00000158747 NBL1
ENST00000439664 0.935748684167458 0.819679917132204 -0.0253036718860624 ENSG00000158747 NBL1
ENST00000375136 0.64877159890717 0.324590199465604 -0.0712599777149873 ENSG00000158747 NBL1
ENST00000548815 0.64877159890717 0.324635013455421 -0.0712666404293873 ENSG00000158747 NBL1
ENST00000425400 0.852626270400843 0.629092792644858 -0.0519242273470284 ENSG00000158747 NBL1
ENST00000439278 0.985445357235514 0.959483512061708 0.00587420304800634 ENSG00000158747 NBL1
ENST00000427894 0.895745178700471 0.720892678530857 -0.0381272679777991 ENSG00000158747 NBL1
ENST00000294543 0.708565534617052 0.397780793633234 0.079740393684559 ENSG00000162542 TMCO4
ENST00000375127 0.714005855042514 0.404869890810884 0.078546687190144 ENSG00000162542 TMCO4
ENST00000489814 0.770428448485838 0.485229807967612 -0.0958165367067421 ENSG00000162542 TMCO4
ENST00000375122 0.699766787859277 0.385729070915031 0.0818570439678862 ENSG00000162542 TMCO4
ENST00000489135 0.240816058278245 0.0508270074733548 0.206660503503837 ENSG00000162542 TMCO4
ENST00000496528 0.34954001751434 0.0966245271029189 0.185343101447844 ENSG00000162542 TMCO4
ENST00000462171 0.476820363260308 0.172645015576378 0.179618590952215 ENSG00000162542 TMCO4
ENST00000488449 0.65520649974775 0.331667721706701 0.140179942091274 ENSG00000162542 TMCO4
ENST00000375120 0.995522067579494 0.986771735518454 0.00128155178896224 ENSG00000169914 OTUD3
ENST00000466697 0.696778267478437 0.381671343584741 0.116241478624191 ENSG00000169914 OTUD3
ENST00000481686 0.844322662180945 0.613891808782074 0.090287113547415 ENSG00000169914 OTUD3
ENST00000375078 0.00112951745800128 4.11087191433041e-05 0.34528420335162 ENSG00000162545 CAMK2N1
ENST00000489020 0.0178031816063791 0.00125715715976308 0.387072254827043 ENSG00000162545 CAMK2N1
ENST00000264198 0.742746021639076 0.443724412190424 -0.0500891253063773 ENSG00000090432 MUL1
ENST00000375071 0.768866423377692 0.482009414742115 -0.120432234287565 ENSG00000158825 CDA
ENST00000461985 0.768866423377692 0.482009414742115 -0.120432234287565 ENSG00000158825 CDA
ENST00000321556 0.185644688491557 0.0336379467581262 -0.100156324288855 ENSG00000158828 PINK1
ENST00000492302 0.509135585797165 0.194851994330588 -0.0683074186372755 ENSG00000158828 PINK1
ENST00000451424 0.51897381877519 0.202457139087692 -0.0648653699990546 ENSG00000117242 PINK1-AS
ENST00000400490 0.541595003940173 0.219925389572439 -0.0687265483163768 ENSG00000158828 PINK1
ENST00000535128 0.66665935613092 0.345100743602288 -0.0997556790855286 ENSG00000257033 AL391357.1
ENST00000602624 0.0918981590626781 0.0115527642466767 -0.117452552809945 ENSG00000244038 DDOST
ENST00000375048 0.091621980304187 0.0114953009881967 -0.11746569323248 ENSG00000244038 DDOST
ENST00000415136 0.0882843327364598 0.0109238429647964 -0.118096622916175 ENSG00000244038 DDOST
ENST00000475210 0.532290294165985 0.212434464853768 -0.082668454235404 ENSG00000244038 DDOST
ENST00000464364 0.0308971555181477 0.00259414378289381 -0.139941087232502 ENSG00000244038 DDOST
ENST00000477229 0.0154634099484335 0.00105425586403718 -0.159134560270393 ENSG00000244038 DDOST
ENST00000490034 0.618407356252695 0.291688408915379 0.176820484358589 ENSG00000117245 KIF17
ENST00000375044 0.136916462827724 0.0211744686626508 0.366727150705414 ENSG00000117245 KIF17
ENST00000400463 0.142394965975545 0.0224823954527532 0.360883281056851 ENSG00000117245 KIF17
ENST00000247986 0.142280461203336 0.0224552018726502 0.360866981699414 ENSG00000117245 KIF17
ENST00000375031 0.927701280639235 0.797747600696828 0.0392836630785875 ENSG00000189410 SH2D5
ENST00000460804 0.929831197187347 0.803911587687732 0.0382842894958491 ENSG00000189410 SH2D5
ENST00000444387 0.916695405099348 0.770571758754011 -0.0480429772756653 ENSG00000189410 SH2D5
ENST00000447746 0.979549523514914 0.939982849451128 0.0127575496563067 ENSG00000189410 SH2D5
ENST00000518294 0.997040193826534 0.991695420735578 -0.00175267161784417 ENSG00000189410 SH2D5
ENST00000517430 0.936949008522974 0.822002412286503 -0.0389505988675523 ENSG00000189410 SH2D5
ENST00000519434 0.473752760187301 0.170388624848274 -0.242919893784033 ENSG00000189410 SH2D5
ENST00000312239 0.908928863356262 0.752484114006063 0.0108903272655469 ENSG00000127483 HP1BP3
ENST00000375003 0.854501909918093 0.632007776716192 -0.0178246446102578 ENSG00000127483 HP1BP3
ENST00000413451 0.387376221106232 0.117065435434332 -0.110635937007138 ENSG00000203394 RP5-930J4.4
ENST00000488722 0.584062055857053 0.258562513581049 -0.0541642761721283 ENSG00000127483 HP1BP3
ENST00000491748 0.96568288748621 0.90071890656235 -0.00936672722751781 ENSG00000127483 HP1BP3
ENST00000419948 0.930014151537779 0.804597791055828 0.0117779943069495 ENSG00000127483 HP1BP3
ENST00000438032 0.440522265649111 0.147924893399502 0.057623579078323 ENSG00000127483 HP1BP3
ENST00000424732 0.421364522251982 0.136612802505912 0.059273400082476 ENSG00000127483 HP1BP3
ENST00000417710 0.609749295634729 0.28321507162073 0.0520668716203115 ENSG00000127483 HP1BP3
ENST00000487117 0.664331477121503 0.342517989157151 0.0497089874951729 ENSG00000127483 HP1BP3
ENST00000375000 0.366359894348886 0.105419414185881 0.0802127350240233 ENSG00000127483 HP1BP3
ENST00000437575 0.314205708152143 0.0796308172430108 0.0968903203629154 ENSG00000127483 HP1BP3
ENST00000419490 0.33884387817999 0.091233877001313 0.0932799191429845 ENSG00000127483 HP1BP3
ENST00000414993 0.327484766631405 0.0857446695984374 0.0947055512761966 ENSG00000127483 HP1BP3
ENST00000443615 0.319597790099811 0.0820490081663068 0.0982971661184269 ENSG00000127483 HP1BP3
ENST00000264211 0.929194208378674 0.801671157671246 -0.00985709692914365 ENSG00000075151 EIF4G3
ENST00000400422 0.904932659604339 0.743040438686494 0.015690688492653 ENSG00000075151 EIF4G3
ENST00000602326 0.904932659604339 0.743040438686494 0.015690688492653 ENSG00000075151 EIF4G3
ENST00000374935 0.938031016222303 0.825150515452564 -0.00869933482161126 ENSG00000075151 EIF4G3
ENST00000537738 0.857465607690443 0.637516890432692 -0.0205143708158236 ENSG00000075151 EIF4G3
ENST00000374937 0.969068062562793 0.910683747389872 -0.00448258699508751 ENSG00000075151 EIF4G3
ENST00000536266 0.942903709875162 0.837487308456623 -0.0083927700414333 ENSG00000075151 EIF4G3
ENST00000435383 0.22893852006431 0.0469323216848446 -0.136358519918027 ENSG00000075151 EIF4G3
ENST00000496705 0.838062612042689 0.602085709197902 0.0387575697335269 ENSG00000075151 EIF4G3
ENST00000374933 0.310169415852934 0.0776814433873828 0.0979196521760668 ENSG00000075151 EIF4G3
ENST00000544689 0.252097500015389 0.0549131662029037 0.107100303065591 ENSG00000075151 EIF4G3
ENST00000485722 0.32785545426955 0.0858782812669062 0.225963128985728 ENSG00000075151 EIF4G3
ENST00000356916 0.849715939615103 0.623440495614922 0.0372107487478649 ENSG00000075151 EIF4G3
ENST00000374927 0.924475137926648 0.789402496675754 -0.017185988516462 ENSG00000075151 EIF4G3
ENST00000438975 0.840610280152868 0.607118462159825 0.0434642581055516 ENSG00000075151 EIF4G3
ENST00000411888 0.822936306556647 0.572813224784834 0.0478981407060439 ENSG00000075151 EIF4G3
ENST00000476088 0.682743942415562 0.364459957024733 -0.105457346124411 ENSG00000075151 EIF4G3
ENST00000463775 0.515761335498919 0.20009937669575 0.144757874080324 ENSG00000075151 EIF4G3
ENST00000415912 0.553573700609481 0.230893300581709 -0.0602756324901727 ENSG00000117298 ECE1
ENST00000357071 0.738636909027227 0.438391178918001 -0.0403965138465819 ENSG00000117298 ECE1
ENST00000531334 0.851442732825162 0.626643430199671 -0.0379604593011632 ENSG00000117298 ECE1
ENST00000374893 0.981841251768869 0.947200055778369 -0.00355596471116251 ENSG00000117298 ECE1
ENST00000436918 0.995486309231339 0.98648158358075 -0.000908630101111652 ENSG00000117298 ECE1
ENST00000264205 0.996256878916846 0.989001818010258 0.000748528247959686 ENSG00000117298 ECE1
ENST00000526194 0.981293631084857 0.945469498604749 0.00394092738681214 ENSG00000117298 ECE1
ENST00000470394 0.863259595077097 0.649691993868699 0.0378003688661265 ENSG00000117298 ECE1
ENST00000528294 0.947416172960998 0.850332125916395 0.0134944901853331 ENSG00000117298 ECE1
ENST00000473505 0.930260748759861 0.805321033288906 0.0182723511140898 ENSG00000117298 ECE1
ENST00000481130 0.892126705678766 0.711865389500096 -0.0317449565807026 ENSG00000117298 ECE1
ENST00000527991 0.779960691921663 0.499486331917113 -0.0547939402449322 ENSG00000117298 ECE1
ENST00000463334 0.890622699019721 0.708375962546707 -0.0282838103804243 ENSG00000117298 ECE1
ENST00000449034 0.220589081640295 0.0442009040963725 0.361086839786575 ENSG00000231105 RP5-1071N3.1
ENST00000453025 0.328830690787828 0.0863996847063599 0.306117911790548 ENSG00000227001 NBPF2P
ENST00000426482 0.517265420443565 0.201132489623439 0.22908919986918 ENSG00000227001 NBPF2P
ENST00000454000 0.000502688700838082 1.60692928711213e-05 0.372636465255382 ENSG00000142794 NBPF3
ENST00000475869 0.832451085486795 0.590514989261156 -0.0691009758737867 ENSG00000142794 NBPF3
ENST00000318220 0.000249208367339541 7.15416397271185e-06 0.377693805048117 ENSG00000142794 NBPF3
ENST00000478653 0.230715545867126 0.0474660243362041 0.216408532798325 ENSG00000142794 NBPF3
ENST00000318249 0.000249208367339541 7.15416397271185e-06 0.377693805048117 ENSG00000142794 NBPF3
ENST00000485941 0.740907043729873 0.441091918011862 0.094395977951656 ENSG00000142794 NBPF3
ENST00000342104 0.000249208367339541 7.15416397271185e-06 0.377693805048117 ENSG00000142794 NBPF3
ENST00000486229 0.00621587041214926 0.000331002067911536 0.315186098314979 ENSG00000142794 NBPF3
ENST00000434838 7.15223815709885e-05 1.7262048210679e-06 0.426257082547093 ENSG00000142794 NBPF3
ENST00000467103 0.10678739392286 0.0144669212875316 0.350515022006158 ENSG00000142794 NBPF3
ENST00000469876 0.000412442785545061 1.27550771762895e-05 0.551469322339401 ENSG00000142794 NBPF3
ENST00000477050 0.000994832107194179 3.53703920238802e-05 0.561573556726418 ENSG00000142794 NBPF3
ENST00000400301 0.596146260463233 0.269946964677874 -0.0477689417353963 ENSG00000090686 USP48
ENST00000308271 0.637409350057418 0.311819143212345 -0.0437119035235614 ENSG00000090686 USP48
ENST00000374732 0.694743629020702 0.379431981800692 -0.0466517794341494 ENSG00000090686 USP48
ENST00000479177 0.76443141410408 0.475911098831137 0.0892384437912821 ENSG00000090686 USP48
ENST00000529637 0.731001462562823 0.427411541347156 -0.0352844303752269 ENSG00000090686 USP48
ENST00000464577 0.986787989678431 0.963313688862489 -0.00310299929934623 ENSG00000090686 USP48
ENST00000471752 0.801077855810638 0.532392819188361 -0.0611877299730996 ENSG00000090686 USP48
ENST00000487880 0.840378872612766 0.606778041374722 -0.0375666317228369 ENSG00000090686 USP48
ENST00000526044 0.218335788270784 0.0434853028238221 -0.130714829809657 ENSG00000090686 USP48
ENST00000534705 0.17388395498157 0.0305424771982762 -0.141847882254256 ENSG00000090686 USP48
ENST00000421625 0.821931250149814 0.57042213049915 -0.0288866393660373 ENSG00000090686 USP48
ENST00000374730 0.403296548579546 0.125959123032095 -0.115832676227286 ENSG00000090686 USP48
ENST00000527823 0.920758436032122 0.78108860127419 0.0225757359246698 ENSG00000090686 USP48
ENST00000532737 0.809170662673407 0.547256024829248 0.046667295713837 ENSG00000090686 USP48
ENST00000489108 0.790610802793131 0.515631705992067 0.0617904844037289 ENSG00000090686 USP48
ENST00000344642 0.598868208131261 0.272468729831789 -0.0647879558572611 ENSG00000187942 LDLRAD2
ENST00000543870 0.836623762612506 0.599026874818371 -0.034399994872449 ENSG00000187942 LDLRAD2
ENST00000484271 0.820039643567313 0.567111722751878 0.0602555416684058 ENSG00000187942 LDLRAD2
ENST00000486901 0.734266748175103 0.431843991530104 -0.0445450504525 ENSG00000142798 HSPG2
ENST00000374695 0.833768162956621 0.59311015907173 -0.0316812711770187 ENSG00000142798 HSPG2
ENST00000481644 0.758273411003181 0.466768046529761 -0.0587037954836705 ENSG00000142798 HSPG2
ENST00000469378 0.724510566440979 0.418745989381891 -0.0626168690501415 ENSG00000142798 HSPG2
ENST00000426143 0.870565108785172 0.66485080336166 -0.0326675967812102 ENSG00000142798 HSPG2
ENST00000471322 0.965125907418733 0.899030323736944 -0.0110942498311388 ENSG00000142798 HSPG2
ENST00000374676 0.819754388436446 0.566594172673794 -0.0451013435753707 ENSG00000142798 HSPG2
ENST00000453796 0.571694078254924 0.247204960107009 -0.0991472938564537 ENSG00000142798 HSPG2
ENST00000430507 0.447976053353418 0.152656101067184 -0.107425325024759 ENSG00000142798 HSPG2
ENST00000493940 0.241097213767763 0.0509146037915075 -0.156749050973518 ENSG00000142798 HSPG2
ENST00000427897 0.943105149741863 0.838228809755847 -0.0189105278420593 ENSG00000142798 HSPG2
ENST00000498495 0.740310411057339 0.440477024325602 -0.0797659239690111 ENSG00000142798 HSPG2
ENST00000480900 0.569897364635063 0.245375228748109 -0.0940605958714559 ENSG00000142798 HSPG2
ENST00000412328 0.968914064087468 0.910176126688143 -0.00807212512797932 ENSG00000142798 HSPG2
ENST00000374673 0.916056219258539 0.769363981935775 -0.019905826697006 ENSG00000142798 HSPG2
ENST00000439717 0.593127574337763 0.266973902574677 0.0828390993467151 ENSG00000142798 HSPG2
ENST00000434233 0.869782190888667 0.663041761899651 0.0600996693001704 ENSG00000218510 LINC00339
ENST00000420503 0.833431501582682 0.592413422578139 0.0752422803798319 ENSG00000218510 LINC00339
ENST00000404210 0.855649549689864 0.634346521878013 0.0668024939511663 ENSG00000218510 LINC00339
ENST00000416769 0.855649549689864 0.634346521878013 0.0668024939511663 ENSG00000218510 LINC00339
ENST00000452322 0.842636151848849 0.610965190625447 0.0810987318368249 ENSG00000218510 LINC00339
ENST00000400259 0.721232752385261 0.414420062301063 0.0248926588376069 ENSG00000070831 CDC42
ENST00000344548 0.721308111637568 0.414625091974625 0.0248615261394201 ENSG00000070831 CDC42
ENST00000315554 0.705947369363876 0.394155832230111 0.0321839989435726 ENSG00000070831 CDC42
ENST00000498236 0.707526919044112 0.396359934198346 0.0320823375974925 ENSG00000070831 CDC42
ENST00000421089 0.645695795633965 0.32110025865199 0.0360352902568838 ENSG00000070831 CDC42
ENST00000411827 0.702795026924335 0.38983650885401 0.0326173483001564 ENSG00000070831 CDC42
ENST00000431803 0.914562253828327 0.765531336956111 -0.0435094854559244 ENSG00000230068 CDC42-IT1
ENST00000290167 0.632394592162006 0.306838990457081 -0.157122971916668 ENSG00000162552 WNT4
ENST00000542383 0.772004914845287 0.488110122208835 -0.109622908945293 ENSG00000162552 WNT4
ENST00000441048 0.573583520685698 0.24916941867934 -0.199023163651555 ENSG00000162552 WNT4
ENST00000404138 0.104751970371335 0.0140477358088465 -0.150592253056246 ENSG00000184677 ZBTB40
ENST00000400239 0.0940333861785699 0.0119363968425904 -0.221431978823909 ENSG00000184677 ZBTB40
ENST00000375647 0.104751970371335 0.0140477358088465 -0.150592253056246 ENSG00000184677 ZBTB40
ENST00000374651 0.0542905059423349 0.0055446918064425 -0.18629736264445 ENSG00000184677 ZBTB40
ENST00000544305 0.162145201761264 0.0274915084873632 0.131120150292403 ENSG00000133216 EPHB2
ENST00000374630 0.14750231627601 0.0237564097281746 0.119092798565049 ENSG00000133216 EPHB2
ENST00000400191 0.142077271255731 0.0223946909625065 0.105513668523014 ENSG00000133216 EPHB2
ENST00000374632 0.0972687506798291 0.0125425904243857 0.117203773035955 ENSG00000133216 EPHB2
ENST00000374627 0.209749193913114 0.0407701717207724 0.117833944023189 ENSG00000133216 EPHB2
ENST00000465676 0.454694221723091 0.156819988225605 0.116722159174339 ENSG00000133216 EPHB2
ENST00000490436 0.954498620309556 0.868625846453231 0.0243091863231195 ENSG00000133216 EPHB2
ENST00000610135 0.999359931547593 0.998095526765526 -0.000426830589926824 ENSG00000272796 RP1-74M1.3
ENST00000356634 0.794124272690416 0.521102719810128 -0.0307615905173019 ENSG00000004487 KDM1A
ENST00000400181 0.796748577180234 0.524850215952273 -0.0304623319778162 ENSG00000004487 KDM1A
ENST00000542151 0.794124272690416 0.521102719810128 -0.0307615905173019 ENSG00000004487 KDM1A
ENST00000427154 0.479014540968887 0.17413762995709 -0.0554277157677657 ENSG00000240553 RP1-184J9.2
ENST00000481879 0.96401840175949 0.895107171371732 0.0146978830259519 ENSG00000004487 KDM1A
ENST00000465864 0.776173372345884 0.49415029890523 -0.0454081334658218 ENSG00000004487 KDM1A
ENST00000494920 0.695014074666473 0.379791277836669 -0.0523711533632579 ENSG00000004487 KDM1A
ENST00000602503 0.984398221113884 0.956736996565868 -0.00393780306032155 ENSG00000004487 KDM1A
ENST00000374623 0.18729436987066 0.0340758789468241 -0.107828812409258 ENSG00000169641 LUZP1
ENST00000418342 0.724404168154076 0.41851119461731 -0.0372060992443571 ENSG00000169641 LUZP1
ENST00000302291 0.728509299329915 0.424103404640831 -0.0365730140143539 ENSG00000169641 LUZP1
ENST00000314174 0.989193261365328 0.969794364047233 -0.00214669728191364 ENSG00000169641 LUZP1
ENST00000471849 0.837833602044831 0.601575366615511 0.0325674376159527 ENSG00000169641 LUZP1
ENST00000475164 0.839345301811177 0.604721136247239 0.0404111296433065 ENSG00000169641 LUZP1
ENST00000450968 0.670700423272286 0.350176624991132 0.167676291922811 ENSG00000229010 RP5-979D14.1
ENST00000566551 0.633630321317552 0.308179359834925 0.124535714635459 ENSG00000261326 RP5-1057J7.6
ENST00000604481 0.995104990166357 0.98508699011486 -0.00322685764102524 ENSG00000261326 RP5-1057J7.6
ENST00000464516 0.945503332665846 0.845028779366493 -0.0236771309914747 ENSG00000125944 HNRNPR
ENST00000478691 0.890542145093217 0.708186802819496 -0.0140479301796715 ENSG00000125944 HNRNPR
ENST00000374616 0.885889069474935 0.697955978689473 -0.0151051149050024 ENSG00000125944 HNRNPR
ENST00000476660 0.993131686421541 0.980192662928525 -0.00136984685163513 ENSG00000125944 HNRNPR
ENST00000374612 0.885889069474935 0.697949771313302 -0.0151050019950002 ENSG00000125944 HNRNPR
ENST00000302271 0.885137200831246 0.69606032727764 -0.0152002121570111 ENSG00000125944 HNRNPR
ENST00000427764 0.891578494377827 0.710623670954032 -0.0145337465940887 ENSG00000125944 HNRNPR
ENST00000606561 0.919478004692023 0.77808378368755 -0.0112145918684301 ENSG00000125944 HNRNPR
ENST00000426846 0.911127017850142 0.757879812575687 -0.0122620724848422 ENSG00000125944 HNRNPR
ENST00000463552 0.910273250362232 0.755410235028226 -0.0133527062810259 ENSG00000125944 HNRNPR
ENST00000470941 0.924420668834423 0.789236052698766 -0.0128114536968994 ENSG00000125944 HNRNPR
ENST00000476451 0.783824199706307 0.505179969070802 -0.0306046922502095 ENSG00000125944 HNRNPR
ENST00000490652 0.715351382675021 0.406526721057663 -0.0541795888184467 ENSG00000125944 HNRNPR
ENST00000314011 0.572479205299361 0.247887896759751 -0.111885201140311 ENSG00000125945 ZNF436
ENST00000374608 0.605860860697237 0.279057044335801 -0.106385760449704 ENSG00000125945 ZNF436
ENST00000458053 0.897849540846693 0.72596766571083 0.0559637356747666 ENSG00000249087 C1orf213
ENST00000454117 0.934027345841617 0.814762268032126 0.0377881395066612 ENSG00000249087 C1orf213
ENST00000335648 0.913509640669706 0.763236347296348 0.0486808642062266 ENSG00000249087 C1orf213
ENST00000518821 0.908661985126915 0.751837944782313 0.0515477105312717 ENSG00000249087 C1orf213
ENST00000437367 0.929831197187347 0.803757058860447 0.0401560384000922 ENSG00000249087 C1orf213
ENST00000450454 0.819278128093242 0.565725277458659 -0.0763787862820627 ENSG00000204219 TCEA3
ENST00000476978 0.664687036060167 0.342887600496733 -0.169627152436411 ENSG00000204219 TCEA3
ENST00000374601 0.951640907860259 0.860988119263961 -0.0281102150237631 ENSG00000204219 TCEA3
ENST00000461794 0.715115417080964 0.406209378812102 -0.145168816894507 ENSG00000204219 TCEA3
ENST00000374602 0.738665772689266 0.438420139908139 -0.137650848284164 ENSG00000204219 TCEA3
ENST00000495646 0.871657672864565 0.667111487268468 0.0579930919009251 ENSG00000088280 ASAP3
ENST00000336689 0.747061189260396 0.449977543201295 0.0694046892405775 ENSG00000088280 ASAP3
ENST00000465372 0.949972860100814 0.85657227155491 -0.0284283108561096 ENSG00000088280 ASAP3
ENST00000492982 0.899463430189845 0.73010722760503 0.0324754229064415 ENSG00000088280 ASAP3
ENST00000437606 0.878820371431699 0.681909154158874 0.0381188901757567 ENSG00000088280 ASAP3
ENST00000484418 0.931293829030389 0.808256698182513 -0.0375034338178054 ENSG00000088280 ASAP3
ENST00000475814 0.823652924515555 0.574248602865721 -0.0787445203444041 ENSG00000088280 ASAP3
ENST00000530874 0.968219252679153 0.907718518301799 0.0194229648518598 ENSG00000088280 ASAP3
ENST00000478858 0.737712864470406 0.436426797682686 0.0856315448158768 ENSG00000088280 ASAP3
ENST00000608765 0.535290010086704 0.214969004611293 0.158048338248519 ENSG00000088280 ASAP3
ENST00000449467 0.287752577736975 0.0684287980545719 0.264410016673188 ENSG00000088280 ASAP3
ENST00000361729 0.658092610016742 0.335193445257861 0.172982877416169 ENSG00000007968 E2F2
ENST00000374561 0.601812791346918 0.275258992762278 0.0902461532689468 ENSG00000117318 ID3
ENST00000463312 0.412406555337232 0.13161399890109 0.160324396165508 ENSG00000117318 ID3
ENST00000486541 0.661098693795836 0.338671318819841 0.0798512904368579 ENSG00000117318 ID3
ENST00000374550 0.853838144061463 0.630890002549136 0.0256702169550142 ENSG00000142676 RPL11
ENST00000467075 0.739332395579406 0.439344898612231 0.0344069824451931 ENSG00000142676 RPL11
ENST00000482370 0.851609735391512 0.62706585307709 0.0259792208451467 ENSG00000142676 RPL11
ENST00000443624 0.837299289814508 0.600470289712052 0.0280496650507384 ENSG00000142676 RPL11
ENST00000458455 0.855021893751698 0.633016088939888 0.0255350701798846 ENSG00000142676 RPL11
ENST00000366398 0.890916999035945 0.709430471661862 0.0667688923126406 ENSG00000203589 RP5-886K2.1
ENST00000418390 0.276564343768724 0.0641160659549034 0.0805805089591594 ENSG00000011007 TCEB3
ENST00000609199 0.433720678264061 0.143901698118695 0.0681159279467474 ENSG00000011007 TCEB3
ENST00000487554 0.321340404206378 0.0829207417658217 0.117173103629493 ENSG00000011007 TCEB3
ENST00000427796 0.472539047583318 0.169350457035485 0.0898628459422924 ENSG00000236810 RP5-886K2.3
ENST00000447961 0.71501342369592 0.40610559277014 -0.148962897629421 ENSG00000236810 RP5-886K2.3
ENST00000246151 0.927828878936361 0.798156714264009 -0.0176856659451741 ENSG00000057757 PITHD1
ENST00000415372 0.968017567688718 0.906812383084764 -0.0121669563537535 ENSG00000057757 PITHD1
ENST00000374524 0.807259725402646 0.544207808781038 0.0465207971925413 ENSG00000057757 PITHD1
ENST00000374514 0.538221333282819 0.21711162447247 -0.0732911698686584 ENSG00000011009 LYPLA2
ENST00000400061 0.540912442204668 0.219407556078792 -0.072810514268783 ENSG00000011009 LYPLA2
ENST00000420982 0.511635490726092 0.196677304070356 -0.0920345370345177 ENSG00000011009 LYPLA2
ENST00000374505 0.5951263162269 0.268943411868462 -0.074822127136366 ENSG00000011009 LYPLA2
ENST00000495365 0.560677212183889 0.237027131067839 -0.0751807456985791 ENSG00000011009 LYPLA2
ENST00000374503 0.498997365639566 0.187687422016784 -0.0834399227046426 ENSG00000011009 LYPLA2
ENST00000374502 0.573503575980177 0.248921191078118 -0.0736807625619649 ENSG00000011009 LYPLA2
ENST00000492577 0.449000766299842 0.153292342017887 -0.0973329870289941 ENSG00000011009 LYPLA2
ENST00000421070 0.371358087628611 0.108082807919198 -0.12090288521482 ENSG00000011009 LYPLA2
ENST00000374501 0.584126207536161 0.258631413361298 -0.0852198603895793 ENSG00000011009 LYPLA2
ENST00000472213 0.537270176804952 0.216409570495403 -0.104812428382954 ENSG00000011009 LYPLA2
ENST00000481736 0.291021217918223 0.0698118056095966 -0.13253258553446 ENSG00000117308 GALE
ENST00000374497 0.353023338001837 0.0983120189526317 -0.11962805084653 ENSG00000117308 GALE
ENST00000456977 0.440985223386965 0.148189821424039 -0.150995842126711 ENSG00000117308 GALE
ENST00000459934 0.284297379159311 0.0669970177072337 -0.133755691774879 ENSG00000117308 GALE
ENST00000469556 0.515462924892629 0.199824436715063 -0.133841160756528 ENSG00000117308 GALE
ENST00000429356 0.4714000206101 0.168553441065681 -0.10911268601339 ENSG00000117308 GALE
ENST00000418277 0.312271513287774 0.0788380547000075 -0.140954134474735 ENSG00000117308 GALE
ENST00000470949 0.647456663958135 0.323085462169699 -0.0886499718882553 ENSG00000117308 GALE
ENST00000425913 0.426846469643259 0.139993200329748 -0.123037583017785 ENSG00000117308 GALE
ENST00000445705 0.654110205649482 0.330491171810216 -0.0878696702353096 ENSG00000117308 GALE
ENST00000467493 0.682498091109228 0.36403833225773 -0.0830695782113166 ENSG00000117308 GALE
ENST00000486382 0.769982279707652 0.484234831272757 -0.0674343898455456 ENSG00000117308 GALE
ENST00000470383 0.586247028781826 0.260829504797817 -0.112820713328478 ENSG00000117308 GALE
ENST00000466250 0.582778027015147 0.257457406889803 -0.113019474961503 ENSG00000117308 GALE
ENST00000467070 0.630374347392696 0.304413886286445 -0.112586596944939 ENSG00000117308 GALE
ENST00000374490 0.712534871921843 0.403185871673712 -0.0589640642261677 ENSG00000117305 HMGCL
ENST00000374487 0.719264242426782 0.411495994748201 -0.0583185223673498 ENSG00000117305 HMGCL
ENST00000374483 0.719264242426782 0.411495994748201 -0.0583185223673498 ENSG00000117305 HMGCL
ENST00000436439 0.712534871921843 0.403185871673712 -0.0589640642261677 ENSG00000117305 HMGCL
ENST00000235958 0.712465142775335 0.403106479243547 -0.0589600940919556 ENSG00000117305 HMGCL
ENST00000509389 0.64666883524403 0.322175492735552 -0.069223955163235 ENSG00000117305 HMGCL
ENST00000496907 0.952684018261233 0.86383143369454 -0.0176395775049834 ENSG00000117305 HMGCL
ENST00000513148 0.839446246247622 0.604988802118291 -0.04028094858685 ENSG00000117305 HMGCL
ENST00000479458 0.981322474560386 0.945546318115935 0.00781968351774709 ENSG00000117305 HMGCL
ENST00000498698 0.90980982705487 0.7542189852473 -0.0336215497147208 ENSG00000117305 HMGCL
ENST00000374479 0.504820017104384 0.191753183146592 -0.131440605478498 ENSG00000179163 FUCA1
ENST00000471915 0.774003329051534 0.491212576147238 -0.0462570421037898 ENSG00000189266 PNRC2
ENST00000334351 0.80575535088081 0.541168470086693 -0.0397151584928907 ENSG00000189266 PNRC2
ENST00000374468 0.729816423626613 0.425768085218503 -0.0519858141136979 ENSG00000189266 PNRC2
ENST00000579103 0.691274583690202 0.374829212487479 -0.0755087397071793 ENSG00000189266 PNRC2
ENST00000344989 0.911538575148385 0.759274077274691 -0.0160840049551515 ENSG00000188529 SRSF10
ENST00000453840 0.903180176932409 0.738322512985049 -0.0175432389722857 ENSG00000188529 SRSF10
ENST00000341154 0.909445312907436 0.753424648095003 -0.0164692356353909 ENSG00000188529 SRSF10
ENST00000484146 0.905705021180832 0.745115373097864 -0.0170050442415235 ENSG00000188529 SRSF10
ENST00000473858 0.905728271118543 0.745298124447195 -0.0170048469554491 ENSG00000188529 SRSF10
ENST00000374452 0.904204771359424 0.740952421363826 -0.0173056186604103 ENSG00000188529 SRSF10
ENST00000374453 0.899448934017145 0.730038831032703 -0.0180811407432565 ENSG00000188529 SRSF10
ENST00000343255 0.913604457051668 0.763431821802632 -0.0156725025234858 ENSG00000188529 SRSF10
ENST00000492112 0.913656718116676 0.763557079415881 -0.0156726212380924 ENSG00000188529 SRSF10
ENST00000485841 0.945991178875255 0.846134871060284 -0.011057278169572 ENSG00000188529 SRSF10
ENST00000338597 0.96523119367793 0.899456428583347 -0.00720700071158985 ENSG00000188529 SRSF10
ENST00000495785 0.939088189058053 0.827921143103175 -0.0113936210262179 ENSG00000188529 SRSF10
ENST00000473754 0.999255281951019 0.997826913407157 0.000156833475136285 ENSG00000188529 SRSF10
ENST00000497214 0.744407107193541 0.445905102870801 -0.130937202992953 ENSG00000188529 SRSF10
ENST00000485292 0.841423843829879 0.608719984780987 0.0390586470940455 ENSG00000188529 SRSF10
ENST00000469303 0.91708876467099 0.771484032631178 0.0265623256153325 ENSG00000188529 SRSF10
ENST00000439239 0.601299714369679 0.27487023938587 -0.19506100918279 ENSG00000225315 RP11-293P20.2
ENST00000374434 0.756415709252058 0.46397367380168 -0.130729947466948 ENSG00000142661 MYOM3
ENST00000330966 0.756415709252058 0.46397367380168 -0.130729947466948 ENSG00000142661 MYOM3
ENST00000350501 0.584462099289305 0.258926819195079 -0.160737559981374 ENSG00000158055 GRHL3
ENST00000374409 0.848493113060236 0.621245349932332 -0.0557048089533951 ENSG00000001460 STPG1
ENST00000440416 0.936014816966668 0.820245042593373 -0.0267293885974399 ENSG00000001460 STPG1
ENST00000003583 0.920251328904821 0.779870260554109 -0.0317759240508535 ENSG00000001460 STPG1
ENST00000468303 0.91540408525139 0.767734286247182 -0.0312381560805743 ENSG00000001460 STPG1
ENST00000337248 0.913855288716943 0.764068363359349 -0.0340984393250428 ENSG00000001460 STPG1
ENST00000497384 0.942481256703202 0.836195144691974 0.0280960518337843 ENSG00000001460 STPG1
ENST00000438866 0.79050969073118 0.5154391582117 0.10913035669259 ENSG00000001460 STPG1
ENST00000435187 0.814809512311619 0.557232357302604 -0.0892620303094925 ENSG00000001460 STPG1
ENST00000483261 0.613409045535722 0.286835531823018 -0.189776652191554 ENSG00000001460 STPG1
ENST00000498488 0.977569864396787 0.93415427375955 -0.0105796978048079 ENSG00000001460 STPG1
ENST00000483528 0.943643267675481 0.839705935477732 0.0293253924724306 ENSG00000001460 STPG1
ENST00000475760 0.88145510750738 0.687809869385584 0.0640141412234071 ENSG00000001460 STPG1
ENST00000492753 0.90865700654856 0.751781369494623 0.0544426378236714 ENSG00000001460 STPG1
ENST00000374399 0.842931980771627 0.611550932013855 0.0456254587932719 ENSG00000001461 NIPAL3
ENST00000003912 0.900916703968565 0.733662409147679 0.0253292050966421 ENSG00000001461 NIPAL3
ENST00000488155 0.872447046122209 0.668678124003003 0.0503110992792462 ENSG00000001461 NIPAL3
ENST00000358028 0.931705684860421 0.809071026399281 0.0234172463298236 ENSG00000001461 NIPAL3
ENST00000339255 0.8979383765346 0.726153630963668 0.0333571935089776 ENSG00000001461 NIPAL3
ENST00000475663 0.865751469504847 0.654325719786902 0.053131748583977 ENSG00000001461 NIPAL3
ENST00000428131 0.959891509783325 0.883865777231051 -0.0138831588820847 ENSG00000001461 NIPAL3
ENST00000432012 0.803041039083596 0.535714700539997 0.0799757056187945 ENSG00000001461 NIPAL3
ENST00000374395 0.0597447481995847 0.00631367266167457 0.279380628092818 ENSG00000117602 RCAN3
ENST00000436717 0.034207136611723 0.00296381500751796 0.325165796876089 ENSG00000117602 RCAN3
ENST00000425530 0.094111968561925 0.0119554153528698 0.404140789450554 ENSG00000117602 RCAN3
ENST00000412742 0.0539753357957549 0.00550515576577939 0.388127619432429 ENSG00000117602 RCAN3
ENST00000538532 0.0395794365383804 0.00362832630918785 0.403731503513342 ENSG00000117602 RCAN3
ENST00000374393 0.038867764079576 0.0035377510712994 0.408872295311137 ENSG00000117602 RCAN3
ENST00000482807 0.297503700539212 0.0724581602490402 0.293781001518938 ENSG00000117602 RCAN3
ENST00000577528 0.164027077949751 0.0280243572640605 0.292012188360138 ENSG00000264443 RP4-594I10.3
ENST00000478890 0.748327807039659 0.451992871792019 0.0529304966128659 ENSG00000133226 SRRM1
ENST00000593639 0.733491913972065 0.43081714745278 0.0559930112383222 ENSG00000133226 SRRM1
ENST00000323848 0.565436939426372 0.241836582092425 0.0554904021034209 ENSG00000133226 SRRM1
ENST00000466910 0.694242112691278 0.378565004831208 0.0679454044865636 ENSG00000133226 SRRM1
ENST00000468822 0.732936289958176 0.430125799389606 0.0538279218523652 ENSG00000133226 SRRM1
ENST00000447431 0.575337980858994 0.250802762668177 0.055751751234238 ENSG00000133226 SRRM1
ENST00000600523 0.753120891666482 0.459404441354101 0.05444156263346 ENSG00000133226 SRRM1
ENST00000462710 0.778464139416162 0.497174775010213 0.0472337318939513 ENSG00000133226 SRRM1
ENST00000374389 0.585076683988498 0.259433346405982 0.0548061343749697 ENSG00000133226 SRRM1
ENST00000490543 0.778464139416162 0.497174775010213 0.0472337318939513 ENSG00000133226 SRRM1
ENST00000479034 0.640188645571079 0.314526399065307 0.0502281723103809 ENSG00000133226 SRRM1
ENST00000596378 0.737888575301364 0.436963315995166 0.0386987039015191 ENSG00000133226 SRRM1
ENST00000494934 0.751185001436755 0.456353309729347 0.0676262999578279 ENSG00000133226 SRRM1
ENST00000495561 0.597249893492231 0.271062878070621 0.102391562926215 ENSG00000133226 SRRM1
ENST00000537199 0.84052831330557 0.606973440854391 0.0323709232294634 ENSG00000133226 SRRM1
ENST00000485441 0.789496300769277 0.513975315562739 0.060235465998657 ENSG00000133226 SRRM1
ENST00000470243 0.735990756268181 0.434292303320356 0.0776663199899937 ENSG00000133226 SRRM1
ENST00000496882 0.915889823802928 0.768970147236203 0.0225874405839343 ENSG00000133226 SRRM1
ENST00000461768 0.959250181390793 0.882019140152667 0.0114021258096375 ENSG00000133226 SRRM1
ENST00000485541 0.887362549711482 0.701228164784414 0.0335094101940064 ENSG00000133226 SRRM1
ENST00000488317 0.919039962126169 0.777188614092676 0.0260747908220817 ENSG00000133226 SRRM1
ENST00000489130 0.822612479790747 0.572133303429095 0.076299444874874 ENSG00000133226 SRRM1
ENST00000474843 0.66333289994539 0.341328545944834 0.0940487616186974 ENSG00000133226 SRRM1
ENST00000374379 0.592197341500475 0.266218502198072 -0.0386444873867187 ENSG00000169504 CLIC4
ENST00000497755 0.0851309825401597 0.010364278864021 0.12858223940334 ENSG00000169504 CLIC4
ENST00000488683 0.593484165622955 0.267285092806161 -0.0385966106871571 ENSG00000169504 CLIC4
ENST00000489758 0.03911571732143 0.0035654565204183 0.149214182942702 ENSG00000169504 CLIC4
ENST00000236273 0.945669438943661 0.845384603801653 0.0112895105939551 ENSG00000117614 SYF2
ENST00000354361 0.956723516946074 0.874578480078561 0.00917843400162215 ENSG00000117614 SYF2
ENST00000474160 0.81777280511126 0.562866063891511 0.0399712969242309 ENSG00000117614 SYF2
ENST00000476231 0.689141174368763 0.372208508797977 0.0657590797332853 ENSG00000117614 SYF2
ENST00000243189 0.490684306387527 0.181978006262873 0.0917407442754183 ENSG00000117616 C1orf63
ENST00000569495 0.459126031733952 0.159828492118431 0.120978366644707 ENSG00000117616 C1orf63
ENST00000498238 0.493672144124774 0.18402047561268 0.0913351123995034 ENSG00000117616 C1orf63
ENST00000566395 0.613759833913949 0.287197014758622 0.0698760456248764 ENSG00000117616 C1orf63
ENST00000565733 0.534063082360712 0.213881829556566 0.0808944953086418 ENSG00000117616 C1orf63
ENST00000568254 0.493672144124774 0.18402047561268 0.0913351123995034 ENSG00000117616 C1orf63
ENST00000473314 0.620321628334123 0.293758651957266 0.0647299724104735 ENSG00000117616 C1orf63
ENST00000417642 0.493672144124774 0.18402047561268 0.0913351123995034 ENSG00000117616 C1orf63
ENST00000570063 0.53999254205639 0.218660657164538 0.0798536626999912 ENSG00000117616 C1orf63
ENST00000564223 0.827619050215552 0.581864969337164 -0.0572950408235938 ENSG00000117616 C1orf63
ENST00000475766 0.57081071726801 0.24632270054431 0.0779513790391049 ENSG00000117616 C1orf63
ENST00000491378 0.948604025157758 0.853246785230752 0.0153492766316586 ENSG00000117616 C1orf63
ENST00000431849 0.46111813851718 0.161290752536597 0.110155839024 ENSG00000117616 C1orf63
ENST00000568212 0.484628949143567 0.177742556852375 0.110855204803641 ENSG00000117616 C1orf63
ENST00000568701 0.650982354003306 0.327122504472181 0.0793628796595446 ENSG00000117616 C1orf63
ENST00000561867 0.733713097812368 0.431085821690335 0.0578008987130473 ENSG00000117616 C1orf63
ENST00000568996 0.744425182131899 0.445921891010383 0.0558674618626656 ENSG00000117616 C1orf63
ENST00000450820 0.967683317848678 0.906133761525231 -0.0178835717937208 ENSG00000117616 C1orf63
ENST00000564398 0.945324384936284 0.844189169608171 0.0319149396713995 ENSG00000187010 RHD
ENST00000328664 0.930111707926575 0.804798294324397 -0.0336973424098076 ENSG00000187010 RHD
ENST00000454452 0.958499765120603 0.879964764904156 -0.0209686863990507 ENSG00000187010 RHD
ENST00000342055 0.958450499966698 0.879715799660995 -0.0210130351455258 ENSG00000187010 RHD
ENST00000423810 0.958450499966698 0.879715799660995 -0.0210130351455258 ENSG00000187010 RHD
ENST00000568195 0.958450499966698 0.879715799660995 -0.0210130351455258 ENSG00000187010 RHD
ENST00000417538 0.958450499966698 0.879715799660995 -0.0210130351455258 ENSG00000187010 RHD
ENST00000357542 0.958450499966698 0.879715799660995 -0.0210130351455258 ENSG00000187010 RHD
ENST00000423253 0.965193581760868 0.899274591591473 -0.0175077603555675 ENSG00000187010 RHD
ENST00000568399 0.890645683836283 0.708493816569499 -0.0508980594959773 ENSG00000117616 C1orf63
ENST00000562018 0.817871515105463 0.563343169555429 -0.0796631458874083 ENSG00000117616 C1orf63
ENST00000567741 0.813182388478449 0.553912129192271 -0.0814821290464328 ENSG00000117616 C1orf63
ENST00000566599 0.963435891636133 0.893484797585832 -0.0225277751649119 ENSG00000117616 C1orf63
ENST00000564413 0.932838108266802 0.811901855590618 0.042531295996739 ENSG00000117616 C1orf63
ENST00000570165 0.946650507677031 0.848146239325637 -0.034329481328255 ENSG00000259984 RP11-335G20.7
ENST00000374358 0.957843679882415 0.877754502167769 0.00664239562067482 ENSG00000183726 TMEM50A
ENST00000498135 0.962245903620024 0.890069755484143 0.00641274689571807 ENSG00000183726 TMEM50A
ENST00000491936 0.917300259910021 0.772123567080826 0.0125808456720146 ENSG00000183726 TMEM50A
ENST00000480937 0.942816709400432 0.837128850104736 0.00885276728227401 ENSG00000183726 TMEM50A
ENST00000468704 0.929768849121707 0.803449011136882 0.0120630510156936 ENSG00000183726 TMEM50A
ENST00000487234 0.661098693795836 0.338684635550603 0.0662223642277619 ENSG00000183726 TMEM50A
ENST00000294413 0.685594310645054 0.367935979381173 -0.107266529312064 ENSG00000188672 RHCE
ENST00000374352 0.589075987740783 0.263197339942222 -0.138706097576535 ENSG00000188672 RHCE
ENST00000243186 0.640732120825822 0.315225462107145 -0.121091034202125 ENSG00000188672 RHCE
ENST00000413854 0.640732120825822 0.315225462107145 -0.121091034202125 ENSG00000188672 RHCE
ENST00000425135 0.640732120825822 0.315225462107145 -0.121091034202125 ENSG00000188672 RHCE
ENST00000455194 0.640732120825822 0.315225462107145 -0.121091034202125 ENSG00000188672 RHCE
ENST00000340849 0.5062502362098 0.192665348543458 -0.179880765248744 ENSG00000188672 RHCE
ENST00000349320 0.829868955528969 0.586280482703641 -0.0712170267179199 ENSG00000188672 RHCE
ENST00000527747 0.676875400741353 0.357104041101087 -0.145297867045811 ENSG00000188672 RHCE
ENST00000346452 0.92678707865028 0.795071695307189 -0.0390371737446805 ENSG00000188672 RHCE
ENST00000349438 0.929287957753037 0.801935026066734 -0.0376927910517533 ENSG00000188672 RHCE
ENST00000527187 0.811670956884405 0.551353147443775 0.0977228560026385 ENSG00000188672 RHCE
ENST00000533771 0.770428448485838 0.484930918596717 0.115686480513224 ENSG00000188672 RHCE
ENST00000495048 0.76585025213564 0.477717512264688 0.126464407353205 ENSG00000188672 RHCE
ENST00000399763 0.039577885327712 0.00362713248478455 -0.131705896878855 ENSG00000204178 TMEM57
ENST00000399766 0.039577885327712 0.00362713248478455 -0.131705896878855 ENSG00000204178 TMEM57
ENST00000374343 0.0394854016759595 0.00361176212812312 -0.131714603733458 ENSG00000204178 TMEM57
ENST00000470035 0.116479689138492 0.0164771316883234 -0.19596133222416 ENSG00000204178 TMEM57
ENST00000374338 0.0038747760641039 0.000181544801017552 -0.247472412125144 ENSG00000157978 LDLRAP1
ENST00000485476 0.638331950586699 0.312772635359069 -0.0998164933395132 ENSG00000157978 LDLRAP1
ENST00000488127 0.0016191389638806 6.33497195509336e-05 -0.276605236257469 ENSG00000157978 LDLRAP1
ENST00000462394 0.173493651910452 0.0304586388892116 -0.276417438559425 ENSG00000157978 LDLRAP1
ENST00000484476 0.0825076269751087 0.00990184021040963 -0.267766035045468 ENSG00000157978 LDLRAP1
ENST00000474283 0.0299983472572076 0.00249499483149671 -0.290672135146226 ENSG00000157978 LDLRAP1
ENST00000470950 0.0195057950180094 0.00141563500201149 -0.333701654991732 ENSG00000157978 LDLRAP1
ENST00000374332 0.763624607441086 0.47457483811261 -0.127416074510286 ENSG00000117643 MAN1C1
ENST00000263979 0.744099133290533 0.445510314053777 -0.136441317731723 ENSG00000117643 MAN1C1
ENST00000354177 0.0683160557708853 0.00758544546219647 -0.100564894083705 ENSG00000162430 SEPN1
ENST00000361547 0.0683160557708853 0.00758544546219647 -0.100564894083705 ENSG00000162430 SEPN1
ENST00000374315 0.0683160557708853 0.00758544546219647 -0.100564894083705 ENSG00000162430 SEPN1
ENST00000559265 0.343862583068812 0.0936867477272509 -0.0675147637057778 ENSG00000255054 RP1-317E23.6
ENST00000494537 0.712893144434674 0.403674030448503 -0.0505537656434515 ENSG00000162430 SEPN1
ENST00000527604 0.670899791463467 0.350553589466335 -0.0401590941673538 ENSG00000255054 RP1-317E23.6
ENST00000442055 0.741459652660446 0.441817451955419 -0.0469509639847334 ENSG00000228172 RP1-317E23.3
ENST00000453649 0.755379218136929 0.462379426758528 -0.0448526439416796 ENSG00000228172 RP1-317E23.3
ENST00000424294 0.66125892816199 0.338921676456889 -0.0663557407144673 ENSG00000117640 MTFR1L
ENST00000536896 0.866258334646884 0.655296007779915 -0.0732153768673765 ENSG00000223474 AL020996.1
ENST00000374303 0.526969729008068 0.208652916067861 -0.0786003053404948 ENSG00000117640 MTFR1L
ENST00000533762 0.655407751102191 0.331871510624187 -0.0693656688350859 ENSG00000117640 MTFR1L
ENST00000529116 0.671181265942084 0.350913645376558 -0.0658837762752242 ENSG00000117640 MTFR1L
ENST00000474295 0.527830769044079 0.209200703986521 -0.0785883628834205 ENSG00000117640 MTFR1L
ENST00000488327 0.687368042505134 0.369950199174047 -0.0624932762823916 ENSG00000117640 MTFR1L
ENST00000472643 0.56730569773704 0.243366565140033 -0.0805570411428624 ENSG00000117640 MTFR1L
ENST00000494293 0.756449791408866 0.464038769779117 -0.0568962845564037 ENSG00000117640 MTFR1L
ENST00000469815 0.537666408428536 0.216689723492952 -0.0793217474844793 ENSG00000117640 MTFR1L
ENST00000526894 0.56730569773704 0.243366565140033 -0.0805570411428624 ENSG00000117640 MTFR1L
ENST00000478284 0.702795026924335 0.389837683519514 -0.060391894409305 ENSG00000117640 MTFR1L
ENST00000524618 0.56747555270414 0.243467369977437 -0.0753595982654464 ENSG00000117640 MTFR1L
ENST00000374307 0.527830769044079 0.209200703986521 -0.0785883628834205 ENSG00000117640 MTFR1L
ENST00000528624 0.636543819889219 0.31090129524602 -0.0756237807295411 ENSG00000117640 MTFR1L
ENST00000525713 0.576461425309772 0.251726412916339 -0.0820326528844555 ENSG00000117640 MTFR1L
ENST00000374301 0.473655654968912 0.17028645322071 -0.0858161113163959 ENSG00000117640 MTFR1L
ENST00000464008 0.494828544300517 0.184825103036342 -0.0906873174652418 ENSG00000117640 MTFR1L
ENST00000526158 0.703223007728203 0.390355632954138 -0.0606774713658911 ENSG00000117640 MTFR1L
ENST00000530599 0.823348116175941 0.573574573309114 -0.0397323302917095 ENSG00000117640 MTFR1L
ENST00000374300 0.567286556804865 0.243295430888493 -0.0730703527065152 ENSG00000117640 MTFR1L
ENST00000466284 0.686248099132198 0.368691086068608 -0.0570493338022441 ENSG00000117640 MTFR1L
ENST00000531361 0.928488986505701 0.79982545422286 -0.0180374634329834 ENSG00000117640 MTFR1L
ENST00000497956 0.667598957334474 0.346175292138003 -0.0697684027624091 ENSG00000117640 MTFR1L
ENST00000606617 0.665787615269374 0.344124291223621 -0.100832910622189 ENSG00000272478 RP1-317E23.7
ENST00000538789 0.81542251931571 0.558348291107472 -0.0505621892040621 ENSG00000127423 AUNIP
ENST00000481602 0.882654045991005 0.691132646400103 -0.0702307533304705 ENSG00000127423 AUNIP
ENST00000374298 0.614996282407795 0.288345990801239 0.180183593405679 ENSG00000127423 AUNIP
ENST00000455431 0.657540066206816 0.334471852667537 0.0774451186504542 ENSG00000236528 RP1-125I3.2
ENST00000374296 0.598010017505142 0.271713225645847 0.0764900337580912 ENSG00000182749 PAQR7
ENST00000426559 0.359827899265346 0.101863371294266 0.13274906370974 ENSG00000117632 STMN1
ENST00000455785 0.337023377719562 0.0904333469250864 0.138267374069026 ENSG00000117632 STMN1
ENST00000399728 0.333695481124953 0.0887681284670959 0.138914546583033 ENSG00000117632 STMN1
ENST00000465604 0.333953991207408 0.0889304930941892 0.137991005302858 ENSG00000117632 STMN1
ENST00000357865 0.335224551624022 0.0895480126331339 0.13752166053343 ENSG00000117632 STMN1
ENST00000374291 0.319609813400513 0.0820667576100968 0.140857946208033 ENSG00000117632 STMN1
ENST00000485226 0.452601876775828 0.155551088639828 0.121348315211003 ENSG00000117632 STMN1
ENST00000446334 0.320792533808155 0.0826716483069802 0.1505851724626 ENSG00000117632 STMN1
ENST00000580971 0.472821541448958 0.169628852250958 0.1545258269559 ENSG00000264021 MIR3917
ENST00000374282 0.60230652777935 0.275730796657733 -0.107727713935877 ENSG00000158006 PAFAH2
ENST00000374284 0.708434493274098 0.397481150250048 -0.0862901414782752 ENSG00000158006 PAFAH2
ENST00000493892 0.818345001490644 0.564057794866293 -0.0754438306715682 ENSG00000158006 PAFAH2
ENST00000464540 0.818345001490644 0.564057794866293 -0.0754438306715682 ENSG00000158006 PAFAH2
ENST00000476611 0.798555681226516 0.528109529511966 0.10545278646897 ENSG00000158006 PAFAH2
ENST00000439092 0.907456913277284 0.748970230651924 -0.0434246415477058 ENSG00000158006 PAFAH2
ENST00000441420 0.764398547964196 0.475831709310301 -0.0977386738656788 ENSG00000158006 PAFAH2
ENST00000481377 0.0400834117911631 0.00369465831943887 -0.508348385212124 ENSG00000158008 EXTL1
ENST00000374280 0.0398825903169411 0.00366729487996024 -0.51755272190271 ENSG00000158008 EXTL1
ENST00000444713 0.939288703570471 0.828458954634605 0.0343554678877536 ENSG00000175087 PDIK1L
ENST00000374271 0.68937635674546 0.372484494746263 -0.106012622635871 ENSG00000175087 PDIK1L
ENST00000374269 0.779224567514439 0.498097215938562 -0.0881327140452366 ENSG00000175087 PDIK1L
ENST00000374266 0.755810035232761 0.463008666518655 0.0843858337914931 ENSG00000142684 ZNF593
ENST00000270812 0.755940514486691 0.463231485194539 0.0843719074547599 ENSG00000142684 ZNF593
ENST00000407889 0.693867384066768 0.378143278006342 0.10203369324756 ENSG00000236782 RP11-96L14.7
ENST00000414762 0.681701784148087 0.362893747650517 0.106309804660458 ENSG00000236782 RP11-96L14.7
ENST00000433939 0.740729994724449 0.440909378064339 0.0899927132931897 ENSG00000236782 RP11-96L14.7
ENST00000444682 0.747884648167249 0.451419771980323 0.0885183180699494 ENSG00000236782 RP11-96L14.7
ENST00000448923 0.674614234053021 0.354712682866668 0.122734758893273 ENSG00000236782 RP11-96L14.7
ENST00000361530 0.385131995999983 0.115604363149098 -0.282022033479583 ENSG00000142675 CNKSR1
ENST00000374253 0.386312536906975 0.116425514273292 -0.281331786653313 ENSG00000142675 CNKSR1
ENST00000482227 0.386312536906975 0.116425514273292 -0.281331786653313 ENSG00000142675 CNKSR1
ENST00000451429 0.577129617525331 0.252498829140887 0.111490324681178 ENSG00000130695 CEP85
ENST00000476272 0.712371547305289 0.402967957024287 0.0777030232608217 ENSG00000130695 CEP85
ENST00000252992 0.712371547305289 0.402967957024287 0.0777030232608217 ENSG00000130695 CEP85
ENST00000453146 0.714062287383287 0.404913571578796 -0.087824512904702 ENSG00000130695 CEP85
ENST00000469609 0.944115804246757 0.841047812900697 -0.023027083393566 ENSG00000130695 CEP85
ENST00000468163 0.655750777464982 0.332391972606744 -0.163096476281437 ENSG00000130695 CEP85
ENST00000491670 0.676819836374172 0.356999537639044 -0.136324096936885 ENSG00000130695 CEP85
ENST00000270792 0.969836704072781 0.912480763260181 0.00580527941543336 ENSG00000142669 SH3BGRL3
ENST00000319041 0.970482473981539 0.914179258702902 0.00570517251412669 ENSG00000142669 SH3BGRL3
ENST00000314675 0.79788636707877 0.526932130571111 0.0376008038577318 ENSG00000158062 UBXN11
ENST00000472155 0.469045007958366 0.166866292189032 -0.150107910879985 ENSG00000158062 UBXN11
ENST00000374223 0.445231018584907 0.150880510822827 -0.155593813249615 ENSG00000158062 UBXN11
ENST00000475591 0.468054622158664 0.166195372003199 -0.150186783444558 ENSG00000158062 UBXN11
ENST00000357089 0.468054622158664 0.166195372003199 -0.150186783444558 ENSG00000158062 UBXN11
ENST00000494942 0.468054622158664 0.166195372003199 -0.150186783444558 ENSG00000158062 UBXN11
ENST00000374221 0.468054622158664 0.166195372003199 -0.150186783444558 ENSG00000158062 UBXN11
ENST00000374217 0.456776243487217 0.158245675112894 -0.153108869443536 ENSG00000158062 UBXN11
ENST00000374222 0.456776243487217 0.158245675112894 -0.153108869443536 ENSG00000158062 UBXN11
ENST00000496466 0.553144409483565 0.230549769179859 -0.13526018569816 ENSG00000158062 UBXN11
ENST00000535108 0.853482000776504 0.630384643902379 -0.0572272385069872 ENSG00000158062 UBXN11
ENST00000436301 0.832958883354996 0.591279656059818 -0.0651510647167876 ENSG00000158062 UBXN11
ENST00000374215 0.761189137971151 0.471099782780783 -0.0894560419345589 ENSG00000158062 UBXN11
ENST00000452980 0.658502575200606 0.335557894582525 -0.125168130547576 ENSG00000158062 UBXN11
ENST00000442942 0.664128996743841 0.34230723097705 -0.124090932861184 ENSG00000158062 UBXN11
ENST00000450041 0.630334090170964 0.304355623363157 -0.144171239489142 ENSG00000158062 UBXN11
ENST00000423664 0.631212313768331 0.305248962783387 -0.144012518155762 ENSG00000158062 UBXN11
ENST00000421827 0.773304302155704 0.490011840614855 -0.105546799097322 ENSG00000158062 UBXN11
ENST00000434391 0.949831984935835 0.856325936427197 -0.00757371411673174 ENSG00000117682 DHDDS
ENST00000427245 0.613446805564618 0.286858101039009 0.0566239147673721 ENSG00000117682 DHDDS
ENST00000527611 0.870003323388503 0.663700906809171 0.0296683798437285 ENSG00000117682 DHDDS
ENST00000374186 0.666327633007676 0.344724169031651 0.0523297417991934 ENSG00000117682 DHDDS
ENST00000525682 0.956929531838271 0.87502667502801 0.00723531607215157 ENSG00000117682 DHDDS
ENST00000236342 0.989753348846234 0.971209812573231 0.00164717928751126 ENSG00000117682 DHDDS
ENST00000526219 0.943109577305627 0.838305512336792 0.00930330302065576 ENSG00000117682 DHDDS
ENST00000374185 0.615579876333203 0.289013963239045 0.056031005599879 ENSG00000117682 DHDDS
ENST00000487944 0.804965207958606 0.539725903486339 0.0378638327403087 ENSG00000117682 DHDDS
ENST00000360009 0.949831984935835 0.856325936427197 -0.00757371411673174 ENSG00000117682 DHDDS
ENST00000533087 0.60346045316107 0.276732621486027 0.0571687889660989 ENSG00000117682 DHDDS
ENST00000531312 0.521295689821376 0.204270197545261 0.066667812444868 ENSG00000117682 DHDDS
ENST00000525165 0.555574463124005 0.232701315410645 0.0624754080794452 ENSG00000117682 DHDDS
ENST00000525546 0.607480729275744 0.280596086559918 0.0612951845223166 ENSG00000117682 DHDDS
ENST00000528557 0.653895385465032 0.330326926311114 0.0539915917862982 ENSG00000117682 DHDDS
ENST00000525326 0.666805264589 0.345379283547488 0.0538361494785136 ENSG00000117682 DHDDS
ENST00000526278 0.481122554137875 0.1755126447494 0.0712112024682883 ENSG00000117682 DHDDS
ENST00000436153 0.601187611510679 0.274722882809717 0.0574673128384022 ENSG00000117682 DHDDS
ENST00000529688 0.528714970866964 0.209932074709168 0.0657875256451762 ENSG00000117682 DHDDS
ENST00000530781 0.769093483627903 0.482524866662096 0.0442596982446205 ENSG00000117682 DHDDS
ENST00000531955 0.779367345827336 0.498345289802187 0.0399907062370402 ENSG00000117682 DHDDS
ENST00000525410 0.636098109940514 0.310525697279817 0.0568919522702952 ENSG00000117682 DHDDS
ENST00000430232 0.986785155893633 0.963245493982942 0.00243172241117492 ENSG00000117682 DHDDS
ENST00000431933 0.726800152349555 0.422106299242923 -0.0427387562563171 ENSG00000117682 DHDDS
ENST00000416052 0.428969490381011 0.141094825571749 -0.116641082042503 ENSG00000117682 DHDDS
ENST00000423060 0.886422413621072 0.698966219504169 -0.0593815892202288 ENSG00000225891 RP3-476K8.3
ENST00000468388 0.839063045408559 0.604175112957904 0.0347380443615377 ENSG00000198830 HMGN2
ENST00000479815 0.727693326117187 0.42321357214317 0.0463280172626485 ENSG00000198830 HMGN2
ENST00000460563 0.595400944777167 0.269227347067729 0.0617770602838911 ENSG00000198830 HMGN2
ENST00000464888 0.760274272508341 0.469557771556005 0.0423914157518748 ENSG00000198830 HMGN2
ENST00000463817 0.657948855726256 0.334985956085291 0.0527814299927292 ENSG00000198830 HMGN2
ENST00000467700 0.668834433529158 0.347487795488373 0.0509696522703626 ENSG00000198830 HMGN2
ENST00000361427 0.653173425316889 0.329468667794172 0.0528215049737045 ENSG00000198830 HMGN2
ENST00000466194 0.68934956017159 0.372428020268481 0.0491867680385555 ENSG00000198830 HMGN2
ENST00000493418 0.641096090768361 0.31576857340704 0.056754362550561 ENSG00000198830 HMGN2
ENST00000526040 0.721308111637568 0.414621313993677 -0.146361359704904 ENSG00000117676 RPS6KA1
ENST00000374168 0.799438298811475 0.529589463050744 0.103025743311855 ENSG00000117676 RPS6KA1
ENST00000374166 0.799438298811475 0.529589463050744 0.103025743311855 ENSG00000117676 RPS6KA1
ENST00000526792 0.942964346776544 0.837678909357017 0.0341042741228692 ENSG00000117676 RPS6KA1
ENST00000529454 0.621669934148406 0.295264725190545 -0.187760946051441 ENSG00000117676 RPS6KA1
ENST00000374162 0.943819919680397 0.84003703804243 0.0335881356158117 ENSG00000117676 RPS6KA1
ENST00000530003 0.78758950399009 0.510909875986854 0.110060234338005 ENSG00000117676 RPS6KA1
ENST00000531113 0.905728271118543 0.745332590240962 0.0558708430643969 ENSG00000117676 RPS6KA1
ENST00000374163 0.784039725541316 0.505538618996735 0.111712599790031 ENSG00000117676 RPS6KA1
ENST00000531382 0.847499373961548 0.619745153079745 0.0842473426658571 ENSG00000117676 RPS6KA1
ENST00000324856 0.339407117468788 0.0914806547636286 0.0826491037702227 ENSG00000117713 ARID1A
ENST00000457599 0.313378678813774 0.079251356450601 0.0886215251994922 ENSG00000117713 ARID1A
ENST00000524572 0.788935270369388 0.513071893884247 0.0843854793980687 ENSG00000117713 ARID1A
ENST00000374152 0.194193228172777 0.035997556842416 0.103090988620256 ENSG00000117713 ARID1A
ENST00000430291 0.70618727308979 0.394583835316995 0.0809192989668065 ENSG00000117713 ARID1A
ENST00000430799 0.589265267911413 0.263357408173221 0.0663862328958959 ENSG00000117713 ARID1A
ENST00000466382 0.555583787288666 0.232740590758118 0.0758524075785758 ENSG00000117713 ARID1A
ENST00000540690 0.535002828685907 0.214776559981667 0.0787444553073402 ENSG00000117713 ARID1A
ENST00000532781 0.489278658440936 0.180995490913977 0.0899505822843288 ENSG00000117713 ARID1A
ENST00000430292 0.85249492611357 0.6288097704416 0.0591788818118348 ENSG00000060642 PIGV
ENST00000472757 0.912221056292275 0.760413096716153 -0.0332018196686608 ENSG00000060642 PIGV
ENST00000078527 0.878734734598326 0.681685710397221 -0.0426703344939463 ENSG00000060642 PIGV
ENST00000431541 0.885748532113861 0.6974489482689 0.0486678623773481 ENSG00000060642 PIGV
ENST00000449950 0.888113594653022 0.702717748248396 -0.0397985786448016 ENSG00000060642 PIGV
ENST00000374145 0.887420715427519 0.701335372564695 -0.0398641053244645 ENSG00000060642 PIGV
ENST00000455364 0.848950600293066 0.62209017042135 0.0645245977850209 ENSG00000060642 PIGV
ENST00000374142 0.527157656779835 0.208773512422808 -0.0728332471186153 ENSG00000204160 ZDHHC18
ENST00000374141 0.98099573828694 0.94453519703537 0.0056620793549192 ENSG00000204160 ZDHHC18
ENST00000534643 0.643937884489154 0.319178606597886 0.0963070766489778 ENSG00000204160 ZDHHC18
ENST00000488397 0.654312943543185 0.330792708020944 -0.0617319262277154 ENSG00000204160 ZDHHC18
ENST00000478902 0.933714521448798 0.814107825936022 0.0318132061439473 ENSG00000204160 ZDHHC18
ENST00000374135 0.719491012185167 0.411927041145122 0.0481448965043296 ENSG00000142751 GPN2
ENST00000448791 0.667616410535688 0.346203913676641 0.0974356255509481 ENSG00000226698 RP1-50O24.6
ENST00000374133 0.277980488042571 0.0646850679306144 0.156951486424264 ENSG00000142751 GPN2
ENST00000477418 0.322998829976548 0.0836879415656726 0.147532903326888 ENSG00000142751 GPN2
ENST00000431781 0.275058364116037 0.0635889985803466 -0.154737287032186 ENSG00000142751 GPN2
ENST00000461282 0.840874583362863 0.607627501622876 0.0679209665867598 ENSG00000142751 GPN2
ENST00000445019 0.922141753930543 0.78395446065101 -0.0369790193857474 ENSG00000198746 GPATCH3
ENST00000361720 0.946626236716094 0.848082506116244 0.0204665183962656 ENSG00000198746 GPATCH3
ENST00000450844 0.866531847536678 0.656178604759017 0.0642054658243 ENSG00000198746 GPATCH3
ENST00000435827 0.836050213204581 0.598011864692033 -0.0293325121589519 ENSG00000090273 NUDC
ENST00000321265 0.819616890645268 0.566315366962024 0.024958396124877 ENSG00000090273 NUDC
ENST00000452707 0.934223902271779 0.815592631257143 -0.0131893971786555 ENSG00000090273 NUDC
ENST00000484772 0.722988990968554 0.416960258702424 0.0532971844223646 ENSG00000090273 NUDC
ENST00000522111 1.19665068338523e-07 1.46131669775983e-09 0.432611529409422 ENSG00000253368 TRNP1
ENST00000531285 1.41020044142481e-08 1.47592246712222e-10 0.582654687872451 ENSG00000253368 TRNP1
ENST00000289166 0.00121882262261478 4.48372127505788e-05 0.612950836198545 ENSG00000158246 FAM46B
ENST00000374089 0.381389386732746 0.113564105875769 0.128240112823646 ENSG00000090020 SLC9A1
ENST00000263980 0.17618595306617 0.0311085634481906 0.161275913381236 ENSG00000090020 SLC9A1
ENST00000490329 0.518451611596935 0.202108734631599 0.132926654338315 ENSG00000090020 SLC9A1
ENST00000545949 0.177245295341811 0.0314054023865171 0.176133019475284 ENSG00000090020 SLC9A1
ENST00000447808 0.268561926220715 0.061074766568555 0.181528241518972 ENSG00000090020 SLC9A1
ENST00000374086 0.201849363502318 0.0383422010338395 0.176355359278031 ENSG00000090020 SLC9A1
ENST00000374084 0.521022303232227 0.204095249942007 0.117932884366977 ENSG00000090020 SLC9A1
ENST00000319394 0.985458751363596 0.959549651148511 -0.00306067131577533 ENSG00000142784 WDTC1
ENST00000361771 0.987269770253182 0.964912504585203 -0.00266303655978649 ENSG00000142784 WDTC1
ENST00000447062 0.981729260195946 0.946893356072151 0.00424891635811312 ENSG00000142784 WDTC1
ENST00000491239 0.978286673156364 0.936070250337341 -0.00515551524166397 ENSG00000142784 WDTC1
ENST00000472249 0.6987043904735 0.384365744849043 -0.09335020527471 ENSG00000142784 WDTC1
ENST00000374076 0.863525930692417 0.65026517453863 -0.031289190848352 ENSG00000186501 TMEM222
ENST00000464720 0.863643305080583 0.650491877262769 -0.0312839777656922 ENSG00000186501 TMEM222
ENST00000608611 0.863643305080583 0.650491877262769 -0.0312839777656922 ENSG00000186501 TMEM222
ENST00000466759 0.896884366283949 0.723885082050703 -0.0322411288665176 ENSG00000186501 TMEM222
ENST00000486082 0.985317709343404 0.958928510168184 -0.0040946659891147 ENSG00000186501 TMEM222
ENST00000464813 0.890111370681261 0.70666489128325 -0.0300900421286755 ENSG00000186501 TMEM222
ENST00000478104 0.917050087698992 0.771383295411925 -0.0209897163150344 ENSG00000186501 TMEM222
ENST00000498220 0.95509558796903 0.869760639304538 -0.0132996248933731 ENSG00000186501 TMEM222
ENST00000471456 0.901956056846235 0.73578983791768 -0.028111350456407 ENSG00000186501 TMEM222
ENST00000470223 0.909656974074551 0.753876239681779 -0.0262370136360082 ENSG00000186501 TMEM222
ENST00000486046 0.0525663066382243 0.00531528321208575 0.428986295091587 ENSG00000142733 MAP3K6
ENST00000472410 2.40453903346955e-05 4.99469430879244e-07 0.398772894941726 ENSG00000142733 MAP3K6
ENST00000374040 9.71991335604308e-06 1.83376968824772e-07 0.383704769662316 ENSG00000142733 MAP3K6
ENST00000493901 8.95985419761171e-06 1.66741681256003e-07 0.384532707581254 ENSG00000142733 MAP3K6
ENST00000470890 0.0132880640257638 0.000866691548615174 0.479422168544804 ENSG00000142733 MAP3K6
ENST00000357582 7.40191858899059e-06 1.3525927466429e-07 0.389262361882314 ENSG00000142733 MAP3K6
ENST00000476509 0.289119513301713 0.0690351211604679 0.298633244931952 ENSG00000142733 MAP3K6
ENST00000495230 0.873252131412956 0.669959482754744 0.0738772390622387 ENSG00000142733 MAP3K6
ENST00000374024 0.800969930878709 0.531971405265155 -0.102510602257439 ENSG00000181773 GPR3
ENST00000430629 0.199139417036964 0.037507673191275 0.081124256828778 ENSG00000158195 WASF2
ENST00000536657 0.513582657836292 0.198258273702401 0.075502797505487 ENSG00000158195 WASF2
ENST00000247087 0.0057584416220062 0.000300035296985567 -0.217046916711035 ENSG00000126705 AHDC1
ENST00000374011 0.00478200551745683 0.000236955675262748 -0.219338663277405 ENSG00000126705 AHDC1
ENST00000487743 0.151447107601576 0.0247619105808503 -0.379186830430293 ENSG00000126705 AHDC1
ENST00000490295 0.177342921198149 0.0314269606511454 -0.15862541470892 ENSG00000126705 AHDC1
ENST00000480033 0.234744632002733 0.0487806294212781 -0.169946338136817 ENSG00000126705 AHDC1
ENST00000361157 0.477293574011941 0.173018285462359 -0.236810714141847 ENSG00000126709 IFI6
ENST00000339145 0.477235860254206 0.17289863889719 -0.236883985753915 ENSG00000126709 IFI6
ENST00000362020 0.477235860254206 0.17289863889719 -0.236883985753915 ENSG00000126709 IFI6
ENST00000373954 0.986759551430477 0.963204696987697 -0.00445247230183817 ENSG00000009780 FAM76A
ENST00000419687 0.850497800767728 0.62495689532035 -0.0520746887771194 ENSG00000009780 FAM76A
ENST00000373949 0.818111911290741 0.563677010500304 -0.0599809411405944 ENSG00000009780 FAM76A
ENST00000530324 0.958033937316923 0.87839161248179 -0.01730499926016 ENSG00000009780 FAM76A
ENST00000234549 0.94506782208123 0.843634768152401 -0.0220332978633229 ENSG00000009780 FAM76A
ENST00000010299 0.94506782208123 0.843634768152401 -0.0220332978633229 ENSG00000009780 FAM76A
ENST00000446647 0.458741460605702 0.159522797641905 -0.190007747402243 ENSG00000009780 FAM76A
ENST00000373943 0.530498081904288 0.211144667268541 0.063850840318957 ENSG00000117758 STX12
ENST00000440806 0.0889323086080278 0.0110317936630922 0.162709388531495 ENSG00000117758 STX12
ENST00000468761 0.134732773161319 0.0206567699529135 0.17689887346735 ENSG00000117758 STX12
ENST00000481874 0.377204557785207 0.111336963484647 0.151142081361849 ENSG00000117758 STX12
ENST00000472285 0.580508086506452 0.25535290044821 0.105419434528841 ENSG00000117758 STX12
ENST00000311772 0.378666530797902 0.112135512597446 -0.0816283292552412 ENSG00000117751 PPP1R8
ENST00000236412 0.383753149947159 0.114950292356056 -0.0810491089410209 ENSG00000117751 PPP1R8
ENST00000373931 0.378684039238363 0.112217056873275 -0.0816329398717092 ENSG00000117751 PPP1R8
ENST00000431586 0.572093305832103 0.247524990502586 -0.0725856065211502 ENSG00000117751 PPP1R8
ENST00000486634 0.519950507105201 0.203187897959969 -0.0842628080881599 ENSG00000117751 PPP1R8
ENST00000601459 0.611112552016515 0.284463686244877 -0.119673248206965 ENSG00000268552 AL109927.1
ENST00000328928 0.90503696959662 0.743495697556993 -0.0529619469587808 ENSG00000130775 THEMIS2
ENST00000373925 0.90503696959662 0.743495697556993 -0.0529619469587808 ENSG00000130775 THEMIS2
ENST00000373927 0.904629240351191 0.742292554303873 -0.0530210590560135 ENSG00000130775 THEMIS2
ENST00000427466 0.829736009340157 0.585817646245393 0.0977245831645686 ENSG00000130775 THEMIS2
ENST00000442118 0.961567140021074 0.887916335715978 0.0250897668071 ENSG00000130775 THEMIS2
ENST00000467258 0.964336697317501 0.89587325482693 0.0221546961504845 ENSG00000130775 THEMIS2
ENST00000373921 0.90503696959662 0.743495697556993 -0.0529619469587808 ENSG00000130775 THEMIS2
ENST00000466068 0.902285114498374 0.736428950581838 0.0595951959802295 ENSG00000130775 THEMIS2
ENST00000482828 0.715800720773023 0.406942945011026 0.148591448211676 ENSG00000130775 THEMIS2
ENST00000456990 0.855641371228112 0.634221046357241 -0.0812802878273983 ENSG00000130775 THEMIS2
ENST00000492877 0.823559678142079 0.574017912732849 -0.100657647721632 ENSG00000130775 THEMIS2
ENST00000373912 0.315932073760792 0.0804326427056122 -0.120862526393747 ENSG00000117748 RPA2
ENST00000419958 0.34087255775266 0.092235943297727 -0.150865019677376 ENSG00000117748 RPA2
ENST00000373909 0.501839572510205 0.189665061314664 -0.0934110160616444 ENSG00000117748 RPA2
ENST00000313433 0.325739002867171 0.0849665461194366 -0.131980322753735 ENSG00000117748 RPA2
ENST00000444045 0.581513112266352 0.256302556151924 -0.105170654289942 ENSG00000117748 RPA2
ENST00000373884 0.717142676631309 0.408342923664498 -0.0831383642362599 ENSG00000158156 XKR8
ENST00000481387 0.957120500136795 0.87567576024888 -0.0225815789139666 ENSG00000158156 XKR8
ENST00000373871 0.773508721831561 0.490343085002191 0.0355925822554552 ENSG00000158161 EYA3
ENST00000436342 0.773508721831561 0.490343085002191 0.0355925822554552 ENSG00000158161 EYA3
ENST00000373864 0.871138211302066 0.666093695126372 0.0258502800209353 ENSG00000158161 EYA3
ENST00000540618 0.449100956787563 0.153340932867272 0.0877230033832183 ENSG00000158161 EYA3
ENST00000545175 0.444709386316511 0.150459771630837 0.0881080025397803 ENSG00000158161 EYA3
ENST00000373863 0.46773640106995 0.166003723829446 0.0870643872994033 ENSG00000158161 EYA3
ENST00000495923 0.489518026766705 0.181154597125212 0.123261757339725 ENSG00000158161 EYA3
ENST00000471498 0.409123008507299 0.129623874709591 0.100506365287759 ENSG00000158161 EYA3
ENST00000468665 0.92567190807529 0.792250468751022 0.0246606408012955 ENSG00000158161 EYA3
ENST00000543748 0.702675944911467 0.389478133944184 0.123203852866075 ENSG00000228589 SPCS2P4
ENST00000436160 0.875561119295076 0.67557819977089 0.0601907689343262 ENSG00000228589 SPCS2P4
ENST00000539896 0.774616630495356 0.492020272107566 0.123302293512247 ENSG00000169403 PTAFR
ENST00000305392 0.740310411057339 0.44047614377045 0.136972589546207 ENSG00000169403 PTAFR
ENST00000603289 0.75678502383579 0.464720960491642 -0.0393649398288999 ENSG00000126698 DNAJC8
ENST00000263697 0.995153461227798 0.985232208351208 -0.000964296268888733 ENSG00000126698 DNAJC8
ENST00000596102 0.182177605068204 0.032721361960921 -0.177296216491323 ENSG00000269804 AL353354.2
ENST00000489277 0.995153461227798 0.985232208351208 -0.000964296268888733 ENSG00000126698 DNAJC8
ENST00000470967 0.941842043738568 0.834678450266862 -0.0137073503226994 ENSG00000126698 DNAJC8
ENST00000482674 0.532500118328596 0.212615111856983 0.0950250356338261 ENSG00000126698 DNAJC8
ENST00000488868 0.54639813056427 0.223943911815128 0.0923820915243392 ENSG00000126698 DNAJC8
ENST00000497986 0.385531200351817 0.11580583056091 -0.0832436864509848 ENSG00000130770 ATPIF1
ENST00000335514 0.385971609460569 0.116146917936569 -0.0832551872696501 ENSG00000130770 ATPIF1
ENST00000468425 0.378684039238363 0.112222444940209 -0.0832996046595529 ENSG00000130770 ATPIF1
ENST00000465645 0.385971609460569 0.116146917936569 -0.0832551872696501 ENSG00000130770 ATPIF1
ENST00000253063 0.446821513765599 0.151940067120885 -0.151056060852781 ENSG00000130766 SESN2
ENST00000479574 0.691131735447371 0.374623805185066 -0.0824662613879515 ENSG00000130772 MED18
ENST00000373842 0.665686828991683 0.343927435873188 -0.077626702667324 ENSG00000130772 MED18
ENST00000398997 0.665686828991683 0.343927435873188 -0.077626702667324 ENSG00000130772 MED18
ENST00000475655 0.658396855759678 0.335424938823562 -0.113248830506499 ENSG00000130772 MED18
ENST00000474683 0.742661292498196 0.443587761310958 -0.0868099698836589 ENSG00000130772 MED18
ENST00000373839 0.129587625093967 0.0194505961303756 0.111205252735989 ENSG00000204138 PHACTR4
ENST00000463428 0.636258713501245 0.310676417498321 0.0766538423540528 ENSG00000204138 PHACTR4
ENST00000493669 0.175472162992835 0.0309380692246657 0.115994095816411 ENSG00000204138 PHACTR4
ENST00000373836 0.0914649502500449 0.0114690074949187 0.125968775360319 ENSG00000204138 PHACTR4
ENST00000398958 0.268792248364867 0.0611670252565085 0.129146226352808 ENSG00000180198 RCC1
ENST00000413987 0.626963693385653 0.301265799869379 0.0679968528761882 ENSG00000242125 SNHG3
ENST00000427469 0.356124438209643 0.0999760614570281 0.116125962439291 ENSG00000180198 RCC1
ENST00000447507 0.869084052573454 0.66170923996468 0.0323740441589756 ENSG00000242125 SNHG3
ENST00000434290 0.348463060710827 0.0960897901369832 0.116652783379697 ENSG00000180198 RCC1
ENST00000373833 0.270855014213392 0.0619509270577925 0.128851290115 ENSG00000180198 RCC1
ENST00000437681 0.76556052631209 0.47731570226256 0.0477207728883594 ENSG00000242125 SNHG3
ENST00000364938 0.843401512286389 0.61219295415826 0.0781412712310757 ENSG00000242125 SNHG3
ENST00000363217 0.594022995710999 0.267695644856085 0.19263297956999 ENSG00000200087 SNORA73B
ENST00000419074 0.216430299381584 0.0428562495444252 0.196963391604645 ENSG00000180198 RCC1
ENST00000373832 0.26546226592573 0.0598246680809402 0.17846594286735 ENSG00000180198 RCC1
ENST00000373831 0.5773287681231 0.252743143444025 0.119366017865273 ENSG00000180198 RCC1
ENST00000411533 0.652532720367483 0.328764043082009 0.108083517202057 ENSG00000180198 RCC1
ENST00000486790 0.718828365785956 0.410851164608731 0.114735518291719 ENSG00000180198 RCC1
ENST00000430407 0.57263029723074 0.247999175171584 0.127995687968866 ENSG00000180198 RCC1
ENST00000429051 0.402109950612358 0.125281477954679 0.171241405373545 ENSG00000180198 RCC1
ENST00000478232 0.881695204324077 0.688407297133315 -0.0540959920249237 ENSG00000180198 RCC1
ENST00000373830 0.507976800473177 0.193969200276773 0.0997437993766655 ENSG00000180098 TRNAU1AP
ENST00000495995 0.665072498451982 0.343213516880515 -0.102688280920346 ENSG00000180098 TRNAU1AP
ENST00000411406 0.74101977628335 0.441324510260233 0.112736465759491 ENSG00000180098 TRNAU1AP
ENST00000480930 0.766875759560406 0.479263791299951 0.0542785952483203 ENSG00000180098 TRNAU1AP
ENST00000491577 0.757791635525835 0.465955687997456 0.055974920859427 ENSG00000180098 TRNAU1AP
ENST00000464880 0.76045946425505 0.469800506148405 0.0928956866980796 ENSG00000180098 TRNAU1AP
ENST00000497790 0.678890151253155 0.359841076227118 0.120210276417996 ENSG00000180098 TRNAU1AP
ENST00000495215 0.94837068304985 0.852629898286802 -0.0178340849690172 ENSG00000180098 TRNAU1AP
ENST00000464093 0.699144886565205 0.384853535306951 -0.1001362737802 ENSG00000180098 TRNAU1AP
ENST00000484775 0.805630112848362 0.540883330176248 0.0499571899432142 ENSG00000180098 TRNAU1AP
ENST00000464612 0.0684876826969912 0.00761298213803077 0.275526757307924 ENSG00000197989 SNHG12
ENST00000475441 0.0736944637043148 0.0084127824677187 0.260473173639944 ENSG00000197989 SNHG12
ENST00000531126 0.0998608754588793 0.0130759531990999 0.227835760583235 ENSG00000197989 SNHG12
ENST00000461448 0.0998608754588793 0.0130759531990999 0.227835760583235 ENSG00000197989 SNHG12
ENST00000470977 0.0998608754588793 0.0130759531990999 0.227835760583235 ENSG00000197989 SNHG12
ENST00000474814 0.0998608754588793 0.0130759531990999 0.227835760583235 ENSG00000197989 SNHG12
ENST00000481368 0.11108438118436 0.0153372589716587 0.23154892033882 ENSG00000197989 SNHG12
ENST00000481220 0.0998608754588793 0.0130759531990999 0.227835760583235 ENSG00000197989 SNHG12
ENST00000488745 0.0998887432157614 0.0130839588498314 0.227012261606248 ENSG00000197989 SNHG12
ENST00000483436 0.0998575364907652 0.0130712140533008 0.227840248897801 ENSG00000197989 SNHG12
ENST00000384581 0.524956539783651 0.206808831580207 0.1721620279526 ENSG00000197989 SNHG12
ENST00000464115 0.605068017005915 0.278375863621539 0.129767920706116 ENSG00000197989 SNHG12
ENST00000461832 0.605068017005915 0.278375863621539 0.129767920706116 ENSG00000197989 SNHG12
ENST00000384342 0.641960634217715 0.317022039655721 -0.17886505774484 ENSG00000197989 SNHG12
ENST00000471683 0.536597775271346 0.215967431060571 0.094095391031315 ENSG00000120656 TAF12
ENST00000373826 0.801810882846488 0.533487212571056 0.111666940092761 ENSG00000188060 RAB42
ENST00000373824 0.861899702860027 0.647197781362832 0.0288272390360621 ENSG00000120656 TAF12
ENST00000263974 0.868960246738667 0.66139926659799 0.0275572710036797 ENSG00000120656 TAF12
ENST00000495422 0.965067892461943 0.898863896824497 0.00846140074906865 ENSG00000120656 TAF12
ENST00000373816 0.420139255673353 0.135990631757595 0.099103278390094 ENSG00000162419 GMEB1
ENST00000361872 0.425738645038283 0.139322108905932 0.115177609490207 ENSG00000162419 GMEB1
ENST00000294409 0.423944150581453 0.138233358964816 0.115204038587697 ENSG00000162419 GMEB1
ENST00000480454 0.591740081827804 0.265837612209114 0.0924741004412854 ENSG00000162419 GMEB1
ENST00000474884 0.760783139044002 0.470321936016069 -0.0496288355463438 ENSG00000198492 YTHDF2
ENST00000542507 0.996767997340855 0.990394046657046 0.000518606084386677 ENSG00000198492 YTHDF2
ENST00000373812 0.99392530511713 0.982273265986033 0.000958163158519364 ENSG00000198492 YTHDF2
ENST00000541996 0.990924355482504 0.974149739150906 0.00139640729598787 ENSG00000198492 YTHDF2
ENST00000478283 0.996182023017775 0.988835100826876 0.000615673638933946 ENSG00000198492 YTHDF2
ENST00000496288 0.784373400905911 0.505944411693179 -0.0449077778991082 ENSG00000198492 YTHDF2
ENST00000475796 0.93712736165011 0.82249574837458 -0.0207016629396622 ENSG00000198492 YTHDF2
ENST00000476976 0.974150217731023 0.924590477607872 -0.00704877124479297 ENSG00000198492 YTHDF2
ENST00000468863 0.900557597650904 0.733064491034506 0.0256779536695687 ENSG00000198492 YTHDF2
ENST00000343067 0.0013178555868745 4.9284224134716e-05 -0.268336932906734 ENSG00000159023 EPB41
ENST00000356093 0.0013178555868745 4.9284224134716e-05 -0.268336932906734 ENSG00000159023 EPB41
ENST00000398863 0.0013178555868745 4.9284224134716e-05 -0.268336932906734 ENSG00000159023 EPB41
ENST00000482464 0.00941199640867636 0.000555992132501645 -0.382658808425015 ENSG00000159023 EPB41
ENST00000373800 0.000315225482564334 9.35478570134067e-06 -0.345354983461023 ENSG00000159023 EPB41
ENST00000349460 0.000315225482564334 9.35478570134067e-06 -0.345354983461023 ENSG00000159023 EPB41
ENST00000347529 0.000315225482564334 9.35478570134067e-06 -0.345354983461023 ENSG00000159023 EPB41
ENST00000373798 0.00116206568030376 4.24608079694591e-05 -0.26497095099214 ENSG00000159023 EPB41
ENST00000373797 0.00385573308911638 0.000180361011368076 -0.35501859895932 ENSG00000159023 EPB41
ENST00000488277 0.0240080246078825 0.00185348179536559 -0.317235670829248 ENSG00000159023 EPB41
ENST00000490308 0.0407581743129257 0.00377299767167128 -0.308263624439309 ENSG00000159023 EPB41
ENST00000460378 0.822731495447906 0.572504313783476 -0.0584101932498867 ENSG00000159023 EPB41
ENST00000462032 0.894678944804827 0.718866794696639 -0.0633174917234784 ENSG00000159023 EPB41
ENST00000521452 0.424102840527951 0.138331540704692 -0.181067566340775 ENSG00000253304 TMEM200B
ENST00000420504 0.494828544300517 0.184825766155174 -0.167397651399016 ENSG00000253304 TMEM200B
ENST00000373795 0.579237138360278 0.254218682569268 0.049394748001145 ENSG00000116350 SRSF4
ENST00000546138 0.60969898287927 0.283132017500293 0.047267900654797 ENSG00000116350 SRSF4
ENST00000466448 0.587375015791815 0.261777296816167 0.0481652846393752 ENSG00000116350 SRSF4
ENST00000497015 0.289680385947475 0.0692375092869975 -0.132958750037171 ENSG00000116350 SRSF4
ENST00000605204 0.70512454883678 0.39313742662804 0.0394246319219614 ENSG00000116350 SRSF4
ENST00000477193 0.841370814199626 0.608575860560567 -0.0488941376821972 ENSG00000116350 SRSF4
ENST00000489898 0.594153254102133 0.267893074105534 -0.113882478479369 ENSG00000116350 SRSF4
ENST00000472353 0.948303711324589 0.85250865485982 -0.0123468798384091 ENSG00000116350 SRSF4
ENST00000373791 0.380545518441949 0.113091009612569 0.115106990515333 ENSG00000116353 MECR
ENST00000475773 0.758856397605675 0.467735642487813 0.076216263062333 ENSG00000116353 MECR
ENST00000483435 0.607329215487823 0.280344235167475 0.11694367661826 ENSG00000116353 MECR
ENST00000263702 0.361756567247263 0.102962153024259 0.119542113608492 ENSG00000116353 MECR
ENST00000473030 0.392826893022377 0.119779487768306 0.131320830483996 ENSG00000116353 MECR
ENST00000463412 0.614245930781509 0.287684740424547 0.0930373399321238 ENSG00000116353 MECR
ENST00000453185 0.55870258420324 0.235453231914223 0.123927861714096 ENSG00000116353 MECR
ENST00000478505 0.515746117602217 0.200070507055748 0.108897278888562 ENSG00000116353 MECR
ENST00000490529 0.462766528097132 0.162394439147987 0.106556245773219 ENSG00000116353 MECR
ENST00000464511 0.942492553161357 0.836290190020831 -0.0309890266336872 ENSG00000116353 MECR
ENST00000463052 0.455019335708214 0.157141469407681 0.126961527741001 ENSG00000116353 MECR
ENST00000489248 0.420427433378353 0.136130206991473 0.135440892993258 ENSG00000116353 MECR
ENST00000475861 0.454394079739584 0.156652979656931 0.12881234490986 ENSG00000116353 MECR
ENST00000474946 0.407304246437837 0.128371939746531 0.145195183120124 ENSG00000116353 MECR
ENST00000464915 0.737305102295763 0.435941671426649 0.0993307120712251 ENSG00000116353 MECR
ENST00000482610 0.613122924899416 0.286490622307261 0.118293797951962 ENSG00000116353 MECR
ENST00000484012 0.623368545789557 0.297306121088474 0.122829913773817 ENSG00000116353 MECR
ENST00000493928 0.432836018752107 0.143329746583787 0.195190095762415 ENSG00000116353 MECR
ENST00000345512 0.547932721444115 0.225209938522893 0.078784473508819 ENSG00000060656 PTPRU
ENST00000373779 0.60280942495741 0.2761355104826 0.0675365012114753 ENSG00000060656 PTPRU
ENST00000323874 0.60280942495741 0.2761355104826 0.0675365012114753 ENSG00000060656 PTPRU
ENST00000356870 0.60280942495741 0.2761355104826 0.0675365012114753 ENSG00000060656 PTPRU
ENST00000428026 0.60280942495741 0.2761355104826 0.0675365012114753 ENSG00000060656 PTPRU
ENST00000460170 0.608013068058773 0.281303165852957 0.0667470991217208 ENSG00000060656 PTPRU
ENST00000527027 0.833335158781567 0.592170464259298 -0.0765163178957983 ENSG00000060656 PTPRU
ENST00000415600 0.787516064932478 0.510760236614838 -0.064194382939959 ENSG00000060656 PTPRU
ENST00000531385 0.237855245184061 0.0498337975255908 -0.261358337885755 ENSG00000060656 PTPRU
ENST00000526080 0.683625164609149 0.365570855962516 0.158582483159008 ENSG00000060656 PTPRU
ENST00000493601 0.301997295584074 0.0742611543305232 0.198436485587116 ENSG00000060656 PTPRU
ENST00000465525 0.36653895562089 0.105544316985679 0.171487176121396 ENSG00000060656 PTPRU
ENST00000492954 0.408520722176882 0.129161216986122 0.20900524087245 ENSG00000060656 PTPRU
ENST00000373765 0.998996538933554 0.997260747973757 -0.000602683562527388 ENSG00000162510 MATN1
ENST00000414532 0.874229341133646 0.672728105227872 0.0725839083201908 ENSG00000186056 MATN1-AS1
ENST00000454613 0.895979642250927 0.721554905841876 0.0611592250965353 ENSG00000186056 MATN1-AS1
ENST00000336798 0.280870774646692 0.0658049097102252 -0.0864017894924048 ENSG00000162512 SDC3
ENST00000339394 0.869436547783954 0.662331024442736 0.0267840062273835 ENSG00000162512 SDC3
ENST00000471567 0.928187013988566 0.79904642855719 -0.0233502788512149 ENSG00000162512 SDC3
ENST00000487984 0.727330255289453 0.422740326070423 -0.118887870530012 ENSG00000162512 SDC3
ENST00000424085 0.785506838760274 0.507698582508782 0.0259171321577454 ENSG00000134644 PUM1
ENST00000257075 0.785549534908654 0.507736672329499 0.0259171435919978 ENSG00000134644 PUM1
ENST00000373747 0.7853835013677 0.507493083435019 0.0259171417156989 ENSG00000134644 PUM1
ENST00000525843 0.807996053263586 0.54575319584185 0.0237142186029946 ENSG00000134644 PUM1
ENST00000426105 0.75014238176627 0.454719847205434 0.0301557192956752 ENSG00000134644 PUM1
ENST00000440538 0.746657408803425 0.449466305708221 0.0305220145205754 ENSG00000134644 PUM1
ENST00000498419 0.900557597650904 0.733095917805243 -0.0161334063593675 ENSG00000134644 PUM1
ENST00000373741 0.746808743560811 0.449642963608362 0.0304674811702749 ENSG00000134644 PUM1
ENST00000423018 0.749111904023975 0.453324276897788 0.0303196043806899 ENSG00000134644 PUM1
ENST00000373742 0.739636587826989 0.439689312704293 0.0309693835073356 ENSG00000134644 PUM1
ENST00000530669 0.941219619110875 0.833385401218634 0.0149719723458726 ENSG00000134644 PUM1
ENST00000529846 0.841746584971649 0.609379245022243 0.0359824029191372 ENSG00000134644 PUM1
ENST00000525997 0.861279168515319 0.645988978830106 0.0323493433164571 ENSG00000134644 PUM1
ENST00000527498 0.94860506356074 0.85326600083852 0.012974889163224 ENSG00000134644 PUM1
ENST00000498627 0.842782822012664 0.611265822014466 -0.0718294833147024 ENSG00000134644 PUM1
ENST00000471894 0.411146808220301 0.130906536207939 -0.142791856993123 ENSG00000134644 PUM1
ENST00000490546 0.75593013249858 0.463194856973025 -0.0664711777674458 ENSG00000134644 PUM1
ENST00000532678 0.668023725584248 0.346743256665366 -0.0594711655579165 ENSG00000134644 PUM1
ENST00000526128 0.978744427734373 0.937482715888077 -0.00802286236925103 ENSG00000134644 PUM1
ENST00000526215 0.596146260463233 0.269948884444471 0.0576025338970211 ENSG00000134644 PUM1
ENST00000525948 0.463915360125865 0.163365800179055 0.0708073370253481 ENSG00000134644 PUM1
ENST00000480602 0.399585511387279 0.12363536654783 0.0859090789285249 ENSG00000134644 PUM1
ENST00000524516 0.251807540970944 0.0547794319791611 0.128386219032909 ENSG00000134644 PUM1
ENST00000531867 0.318933836373696 0.0817847921342679 0.151242526448526 ENSG00000134644 PUM1
ENST00000263694 0.66138049403707 0.339065598066602 0.0541167784113099 ENSG00000060688 SNRNP40
ENST00000486941 0.89409892753891 0.717784999708342 -0.0398184470169613 ENSG00000060688 SNRNP40
ENST00000489853 0.730415235359045 0.426540884488653 0.0601037889622819 ENSG00000060688 SNRNP40
ENST00000373720 0.75402366392891 0.460591727910883 0.0653856806068368 ENSG00000060688 SNRNP40
ENST00000491106 0.700738795362457 0.38683862132245 -0.107985792151669 ENSG00000060688 SNRNP40
ENST00000446633 0.659400756533268 0.336863877131909 0.0546038213517873 ENSG00000060688 SNRNP40
ENST00000474025 0.44011435589617 0.147681375100087 0.137632031633368 ENSG00000060688 SNRNP40
ENST00000463988 0.897969692882956 0.726679874790784 0.0338412575406196 ENSG00000060688 SNRNP40
ENST00000344147 0.291264298237076 0.0699426151147777 0.116682014498845 ENSG00000121766 ZCCHC17
ENST00000479629 0.465822769806691 0.164653130061156 0.104100206651796 ENSG00000121766 ZCCHC17
ENST00000373714 0.291264298237076 0.0699426151147777 0.116682014498845 ENSG00000121766 ZCCHC17
ENST00000546109 0.316289162141473 0.0806071338430055 0.121962667662246 ENSG00000121766 ZCCHC17
ENST00000422613 0.32779663156104 0.0858549985994434 0.114523285799476 ENSG00000121766 ZCCHC17
ENST00000490049 0.712402576052815 0.403003632945579 0.0713172045248705 ENSG00000121766 ZCCHC17
ENST00000430143 0.690978924508464 0.374422268117899 0.0774959094132767 ENSG00000229044 RP11-266K22.2
ENST00000373713 0.473694652360831 0.170314621164328 -0.162138969037268 ENSG00000121769 FABP3
ENST00000497275 0.551646432205179 0.228621083461048 -0.143993089645064 ENSG00000121769 FABP3
ENST00000498148 0.506095708428577 0.192533591576112 -0.154776687170071 ENSG00000121769 FABP3
ENST00000482018 0.623749296178395 0.297869258703514 -0.128506906923902 ENSG00000121769 FABP3
ENST00000373710 0.199512964244076 0.0376323500381903 0.243569559731128 ENSG00000168528 SERINC2
ENST00000536859 0.210506579001129 0.0410164507541046 0.24175131810963 ENSG00000168528 SERINC2
ENST00000487207 0.397009508364693 0.122212039722578 0.201595715430661 ENSG00000168528 SERINC2
ENST00000373709 0.199488495250896 0.0376227681299462 0.244875871387028 ENSG00000168528 SERINC2
ENST00000536384 0.220905317743557 0.0442995825772893 0.237434875756546 ENSG00000168528 SERINC2
ENST00000491976 0.220905317743557 0.0442995825772893 0.237434875756546 ENSG00000168528 SERINC2
ENST00000596131 0.629096677726186 0.303354770494198 0.178766419499438 ENSG00000268950 AC114494.1
ENST00000441210 0.0862034203204678 0.0105529160520093 -0.391706697155973 ENSG00000142910 TINAGL1
ENST00000457433 0.0432181500277738 0.00409132743136084 -0.418247673669531 ENSG00000142910 TINAGL1
ENST00000271064 0.0430424448813719 0.00406986858711755 -0.418414480874793 ENSG00000142910 TINAGL1
ENST00000537531 0.150252526024465 0.0244677720150025 -0.345887367001592 ENSG00000142910 TINAGL1
ENST00000461030 0.151152273557644 0.0246881239890716 -0.345589779575983 ENSG00000142910 TINAGL1
ENST00000466998 0.0667461653115243 0.00734592645773215 -0.427352686473512 ENSG00000142910 TINAGL1
ENST00000478398 0.155533491282923 0.0257962570985086 -0.340605672297681 ENSG00000142910 TINAGL1
ENST00000481165 0.0462866989114607 0.00448574443387292 -0.41632687414477 ENSG00000142910 TINAGL1
ENST00000468635 0.209062972896802 0.0405469667165323 -0.316573328129959 ENSG00000142910 TINAGL1
ENST00000498429 0.122618596337419 0.0178183829895512 -0.365620587507918 ENSG00000142910 TINAGL1
ENST00000463112 0.0247685170241338 0.00193677585474589 -0.463623861939961 ENSG00000142910 TINAGL1
ENST00000480586 0.0171125461076787 0.00119656272111027 -0.501723551266631 ENSG00000142910 TINAGL1
ENST00000373705 0.885392726388603 0.696764655556053 -0.0286198836802399 ENSG00000121764 HCRTR1
ENST00000373703 0.866269104330623 0.655370234237928 0.0253317630934564 ENSG00000162517 PEF1
ENST00000461006 0.962229333689913 0.889921553243425 -0.0103074199335068 ENSG00000162517 PEF1
ENST00000478502 0.930111707926575 0.804787111133911 0.0149144025164242 ENSG00000162517 PEF1
ENST00000489164 0.750519388121221 0.455203711523683 0.0508302801337862 ENSG00000162517 PEF1
ENST00000492061 0.623625581274598 0.297690853825462 0.0797856392086009 ENSG00000162517 PEF1
ENST00000496805 0.641265422710134 0.316098459527288 0.0787513968678437 ENSG00000162517 PEF1
ENST00000472443 0.626533721214282 0.300548547160006 0.0822891909204805 ENSG00000162517 PEF1
ENST00000471219 0.781846743666585 0.502057033475064 0.0619005636112227 ENSG00000162517 PEF1
ENST00000440872 0.581644672353512 0.256502808974853 0.094589122071511 ENSG00000162517 PEF1
ENST00000609625 0.0912081801944612 0.0114207424223318 -0.351004985723888 ENSG00000235790 RP11-73M7.6
ENST00000609549 0.0912081801944612 0.0114207424223318 -0.351004985723888 ENSG00000235790 RP11-73M7.6
ENST00000610043 0.0949453346908433 0.0121160222103882 -0.34887673920426 ENSG00000235790 RP11-73M7.6
ENST00000608332 0.0978265962269241 0.012646641331578 -0.347095400653713 ENSG00000235790 RP11-73M7.6
ENST00000585660 0.0967321413054029 0.012436989596409 -0.348997304938836 ENSG00000235790 RP11-73M7.6
ENST00000591592 0.0965963694824107 0.0124023397639163 -0.348925807622741 ENSG00000235790 RP11-73M7.6
ENST00000608246 0.0928189821882977 0.0117250115632639 -0.35116186123312 ENSG00000235790 RP11-73M7.6
ENST00000608888 0.0941358464972419 0.0119664990352439 -0.350546655981191 ENSG00000235790 RP11-73M7.6
ENST00000607926 0.0937858176415234 0.0118907018795503 -0.350872460491367 ENSG00000235790 RP11-73M7.6
ENST00000610216 0.0937858176415234 0.0118907018795503 -0.350872460491367 ENSG00000235790 RP11-73M7.6
ENST00000585413 0.0966709045780942 0.0124159564263938 -0.348939877410453 ENSG00000235790 RP11-73M7.6
ENST00000609033 0.0985364006615394 0.0127895242890926 -0.347742993460506 ENSG00000235790 RP11-73M7.6
ENST00000589462 0.0966920950889375 0.0124271951167316 -0.348925709365428 ENSG00000235790 RP11-73M7.6
ENST00000593188 0.0966920950889375 0.0124237457023283 -0.348928851582329 ENSG00000235790 RP11-73M7.6
ENST00000609373 0.0987739207123087 0.0128458299670772 -0.347561656675884 ENSG00000235790 RP11-73M7.6
ENST00000587445 0.0966920950889375 0.0124271951167316 -0.348925709365428 ENSG00000235790 RP11-73M7.6
ENST00000591929 0.0977865952360558 0.0126371456756175 -0.348366841331657 ENSG00000235790 RP11-73M7.6
ENST00000609338 0.0960108863473375 0.0123042779076136 -0.34952264762667 ENSG00000235790 RP11-73M7.6
ENST00000373672 0.0992066591199057 0.0129362687148346 -0.329041480422448 ENSG00000084636 COL16A1
ENST00000271069 0.0985364006615394 0.012789061212877 -0.32955652305474 ENSG00000084636 COL16A1
ENST00000488128 0.129612540168643 0.0194553736824248 -0.317011755316076 ENSG00000084636 COL16A1
ENST00000488897 0.104392773272885 0.0139845187706766 -0.340639688129034 ENSG00000084636 COL16A1
ENST00000461217 0.182728202358352 0.0328729323685356 -0.313470677071946 ENSG00000084636 COL16A1
ENST00000445166 0.0684876826969912 0.007613276835359 -0.379928669249126 ENSG00000235790 RP11-73M7.6
ENST00000440437 0.135379140470742 0.0208071381882733 -0.322871071366855 ENSG00000084636 COL16A1
ENST00000588288 0.0664275398575728 0.00729596522010305 -0.367284151324375 ENSG00000235790 RP11-73M7.6
ENST00000466829 0.101179183075273 0.0133142017574949 -0.347924531864482 ENSG00000084636 COL16A1
ENST00000470799 0.183352162945822 0.0330204207611431 -0.297715433263217 ENSG00000084636 COL16A1
ENST00000482910 0.153309242605816 0.0252278482442295 -0.311067592226159 ENSG00000084636 COL16A1
ENST00000468459 0.234959215282681 0.048860152639942 -0.283538209100305 ENSG00000084636 COL16A1
ENST00000479100 0.165653213677345 0.0284467742417574 -0.315123578409611 ENSG00000084636 COL16A1
ENST00000458715 0.14796638915593 0.0238916901901038 -0.31932274353462 ENSG00000084636 COL16A1
ENST00000373668 0.0918630871711617 0.0115409991562168 -0.337703474137986 ENSG00000084636 COL16A1
ENST00000474000 0.067464546268001 0.00745827369639063 -0.381124905468599 ENSG00000084636 COL16A1
ENST00000482478 0.0848826628788163 0.0103194722071345 -0.366725967102818 ENSG00000084636 COL16A1
ENST00000529928 0.104201818030241 0.013945155600935 -0.349932918328933 ENSG00000084636 COL16A1
ENST00000373667 0.114762101018913 0.0160757001371224 -0.332880243353465 ENSG00000084636 COL16A1
ENST00000532877 0.243580878402386 0.0517433819847734 -0.267608855326758 ENSG00000084636 COL16A1
ENST00000465239 0.0318441563804633 0.0027060392978017 -0.449988505747637 ENSG00000121753 BAI2
ENST00000398556 6.29893471243225e-07 8.89759836061057e-09 -0.513028317835128 ENSG00000121753 BAI2
ENST00000398547 1.24498622540944e-06 1.90637039246448e-08 -0.501124079655663 ENSG00000121753 BAI2
ENST00000373655 1.17196561410527e-06 1.77840714183975e-08 -0.501261062862866 ENSG00000121753 BAI2
ENST00000373658 1.17196561410527e-06 1.77840714183975e-08 -0.501261062862866 ENSG00000121753 BAI2
ENST00000398542 1.01169221075354e-06 1.51980668431585e-08 -0.504073869454928 ENSG00000121753 BAI2
ENST00000465256 0.00136501778261114 5.1712837360132e-05 -0.461787568824902 ENSG00000121753 BAI2
ENST00000257070 1.17196561410527e-06 1.77840714183975e-08 -0.501261062862866 ENSG00000121753 BAI2
ENST00000530999 0.0187813083739225 0.00134897871965096 -0.406869620894614 ENSG00000121753 BAI2
ENST00000525655 0.0127073565086265 0.000817003246378624 -0.412518733222497 ENSG00000121753 BAI2
ENST00000527361 1.30676036986851e-06 2.01120550199173e-08 -0.50682448915075 ENSG00000121753 BAI2
ENST00000440175 2.91404763317744e-05 6.1846492564711e-07 -0.487924437836652 ENSG00000121753 BAI2
ENST00000398538 6.47300607980186e-07 9.17458420984088e-09 -0.512572281049297 ENSG00000121753 BAI2
ENST00000484002 0.0575658218312644 0.00601149809818641 -0.381696654590133 ENSG00000121753 BAI2
ENST00000466109 0.246517623491799 0.0528237412630994 -0.345724674225499 ENSG00000121753 BAI2
ENST00000420125 0.000133286175793549 3.51679972165074e-06 -0.512971249164596 ENSG00000121753 BAI2
ENST00000530134 0.00187249657505769 7.54666500822017e-05 -0.46390975529137 ENSG00000121753 BAI2
ENST00000533175 0.000285843432131749 8.40042757786289e-06 -0.511055188237557 ENSG00000121753 BAI2
ENST00000468430 0.28406913555825 0.0669250323291101 -0.327050764405059 ENSG00000121753 BAI2
ENST00000473952 0.0184472579680127 0.00131751356355465 -0.450736645202217 ENSG00000121753 BAI2
ENST00000436464 0.494349496640973 0.184506820926884 -0.232466611023003 ENSG00000121753 BAI2
ENST00000527035 0.0830227095970475 0.00999376014843859 -0.212390140434336 ENSG00000254545 RP11-84A19.3
ENST00000257100 0.218656458433135 0.0435984626565467 -0.131121519922157 ENSG00000134668 SPOCD1
ENST00000373648 0.218562294779127 0.0435598021348895 -0.131120827312212 ENSG00000134668 SPOCD1
ENST00000360482 0.218562294779127 0.0435598021348895 -0.131120827312212 ENSG00000134668 SPOCD1
ENST00000473361 0.205653761686935 0.0395113876747177 -0.134200259346913 ENSG00000134668 SPOCD1
ENST00000452755 0.210976309357546 0.0411885669218731 -0.133503562329654 ENSG00000134668 SPOCD1
ENST00000533231 0.214565742778868 0.0422912019413131 -0.132018930927916 ENSG00000134668 SPOCD1
ENST00000528579 0.232317254449403 0.0479567578285381 -0.128318929538322 ENSG00000134668 SPOCD1
ENST00000532604 0.307377224880404 0.0764923287764921 -0.115415346781145 ENSG00000134668 SPOCD1
ENST00000531039 0.359617618520197 0.101733602388931 -0.108567160473705 ENSG00000134668 SPOCD1
ENST00000468720 0.341198472730936 0.0924424105415204 -0.11264379564049 ENSG00000134668 SPOCD1
ENST00000485944 0.367216363255543 0.105951100997252 -0.107425114184371 ENSG00000134668 SPOCD1
ENST00000460061 0.360604181089744 0.10233385308808 -0.109512649664886 ENSG00000134668 SPOCD1
ENST00000529396 0.944588575317275 0.842206740989618 0.035703655778353 ENSG00000134668 SPOCD1
ENST00000528791 0.94582114773022 0.845757870531423 0.0348844588305968 ENSG00000134668 SPOCD1
ENST00000602889 0.0591070943099007 0.00622322164562304 -0.0968950807798678 ENSG00000269967 RP11-84A19.4
ENST00000602725 0.0912735341507691 0.0114355038062375 -0.0895748449059555 ENSG00000184007 PTP4A2
ENST00000344035 0.0193756496704328 0.00140383470706339 -0.112553193778518 ENSG00000184007 PTP4A2
ENST00000356536 0.00284957640683261 0.000124908562227752 -0.148207422478936 ENSG00000184007 PTP4A2
ENST00000457805 0.0113970536006465 0.000710308041110117 -0.130372842543982 ENSG00000184007 PTP4A2
ENST00000489313 0.0241091168806552 0.00186325435245771 -0.15214040168603 ENSG00000184007 PTP4A2
ENST00000602683 0.0136621954959131 0.000898085865038041 -0.128813506255054 ENSG00000184007 PTP4A2
ENST00000470404 0.0117248688307024 0.000736278198033059 -0.130092567098369 ENSG00000184007 PTP4A2
ENST00000532001 0.0128457364190268 0.000829089009748205 -0.135179804410166 ENSG00000184007 PTP4A2
ENST00000528253 0.0244819014144413 0.00190689275782185 -0.132279631279721 ENSG00000184007 PTP4A2
ENST00000391369 0.904773367894576 0.742793949786536 -0.0515831283466866 ENSG00000212673 AL136115.1
ENST00000484483 0.033232733632399 0.00285277790310151 -0.156104141364541 ENSG00000184007 PTP4A2
ENST00000468531 0.00873335400354409 0.000507720612313662 -0.165411622707585 ENSG00000184007 PTP4A2
ENST00000534796 0.0698459488912734 0.00781292488839044 -0.130393460183757 ENSG00000184007 PTP4A2
ENST00000532289 0.0480353869420731 0.00471153757846382 -0.148108626220341 ENSG00000184007 PTP4A2
ENST00000526960 0.00221374720379445 9.21449228485229e-05 -0.204851030054934 ENSG00000184007 PTP4A2
ENST00000524384 0.121743711192371 0.0176317805943724 -0.132853202373667 ENSG00000184007 PTP4A2
ENST00000528840 0.146329640762313 0.0234563320690261 -0.126516180251121 ENSG00000184007 PTP4A2
ENST00000494444 0.144711522548195 0.0230708445876367 -0.127728167710159 ENSG00000184007 PTP4A2
ENST00000529477 0.013766384631119 0.000906257591707473 -0.183349101567194 ENSG00000184007 PTP4A2
ENST00000533408 0.260705969244347 0.0580265294304458 -0.12046288050995 ENSG00000184007 PTP4A2
ENST00000475464 0.35890888726588 0.101330910713492 -0.117370356558267 ENSG00000184007 PTP4A2
ENST00000447478 0.915622718051342 0.768381082690139 0.0510932127536452 ENSG00000228634 RP4-534N18.2
ENST00000327300 0.534372135523848 0.214176762710119 -0.0539427864027552 ENSG00000121774 KHDRBS1
ENST00000307714 0.53407562783016 0.213904570097487 -0.0538930297073556 ENSG00000121774 KHDRBS1
ENST00000492989 0.337490216102911 0.0906369864482656 -0.0822747139492839 ENSG00000121774 KHDRBS1
ENST00000484270 0.963698388667938 0.894345750783899 -0.00542671552740879 ENSG00000121774 KHDRBS1
ENST00000366152 0.534664100947383 0.214516416670945 0.100322541115949 ENSG00000203325 RP11-277A4.4
ENST00000487305 0.252983888665359 0.0552275941846587 -0.154681773780539 ENSG00000121775 TMEM39B
ENST00000336294 0.250982584919155 0.054468657437284 -0.153219679381045 ENSG00000121775 TMEM39B
ENST00000438825 0.549979560044001 0.227020251750955 -0.120595678805694 ENSG00000121775 TMEM39B
ENST00000441402 0.251436012980412 0.0546543127190365 -0.153207495943645 ENSG00000121775 TMEM39B
ENST00000472503 0.36818976874117 0.106529037631609 -0.151530634237884 ENSG00000121775 TMEM39B
ENST00000456834 0.344313584507509 0.0939879327462662 -0.141155895827985 ENSG00000121775 TMEM39B
ENST00000468135 0.24560780756265 0.0524925719398394 -0.154536650354499 ENSG00000121775 TMEM39B
ENST00000466321 0.532444138351088 0.212571418744332 -0.125025667931187 ENSG00000121775 TMEM39B
ENST00000373634 0.242389116849572 0.0513564248331638 -0.155760975958526 ENSG00000121775 TMEM39B
ENST00000427288 0.319328787920833 0.0819341209365737 -0.143142446449501 ENSG00000121775 TMEM39B
ENST00000476968 0.261598381528851 0.0583275001565932 -0.150356452527411 ENSG00000121775 TMEM39B
ENST00000498613 0.596791177047005 0.270501048962137 -0.126791492721674 ENSG00000121775 TMEM39B
ENST00000373625 0.500691129117037 0.188889652914442 0.0547910250949813 ENSG00000025800 KPNA6
ENST00000471599 0.30364828725996 0.0748699516055391 0.0761216290495745 ENSG00000025800 KPNA6
ENST00000537234 0.238684935763471 0.050097077925798 0.0851634326306874 ENSG00000025800 KPNA6
ENST00000469790 0.917382594649336 0.772426252508752 0.0198645404001674 ENSG00000025800 KPNA6
ENST00000545542 0.618125758136629 0.291426891910717 0.0530642376028392 ENSG00000025800 KPNA6
ENST00000446515 0.54639813056427 0.223931167021933 0.0751150094293281 ENSG00000025800 KPNA6
ENST00000515055 0.800300089707007 0.530897341700095 0.0306621045381943 ENSG00000250135 RP4-622L5.2
ENST00000373610 0.404157373082845 0.126503070139832 0.0544074490191367 ENSG00000084652 TXLNA
ENST00000373609 0.399454065340074 0.123591497250239 0.0548096383262138 ENSG00000084652 TXLNA
ENST00000373602 0.341077136864835 0.0923660412131342 -0.168962900742426 ENSG00000160050 CCDC28B
ENST00000469003 0.828580398363196 0.58364940783679 -0.0695253944294014 ENSG00000160050 CCDC28B
ENST00000421922 0.31061487257717 0.0779696061072754 -0.177987578239307 ENSG00000160050 CCDC28B
ENST00000461819 0.308221364534191 0.0768208678021035 -0.178135855796974 ENSG00000160050 CCDC28B
ENST00000483009 0.359636602581485 0.101749417982599 -0.17052163373094 ENSG00000160050 CCDC28B
ENST00000373604 0.636990341995732 0.311369326124643 -0.143748880895513 ENSG00000224066 RP4-622L5.7
ENST00000421616 0.539087200326337 0.218000923622405 0.207995166638392 ENSG00000224066 RP4-622L5.7
ENST00000537469 0.956723516946074 0.874596065779659 0.0223695703215805 ENSG00000160051 IQCC
ENST00000291358 0.978810200309356 0.937731210400473 0.0111104692582859 ENSG00000160051 IQCC
ENST00000409358 0.706707906000207 0.395179273424546 -0.0960245646434912 ENSG00000222046 DCDC2B
ENST00000487056 0.719598865967761 0.4121451958675 -0.0924966875777238 ENSG00000222046 DCDC2B
ENST00000466796 0.469079735379099 0.166912452925253 -0.114784305400672 ENSG00000160055 TMEM234
ENST00000491434 0.671121121332017 0.350862185627725 -0.0742310997119632 ENSG00000160055 TMEM234
ENST00000489170 0.679163094014788 0.360139174292595 -0.0728617976075479 ENSG00000160055 TMEM234
ENST00000495091 0.734451070253551 0.432109927900855 -0.121278073775861 ENSG00000160055 TMEM234
ENST00000461402 0.679163094014788 0.360139174292595 -0.0728617976075479 ENSG00000160055 TMEM234
ENST00000483001 0.712153651685453 0.40265761568747 -0.0705262828265769 ENSG00000160055 TMEM234
ENST00000545122 0.697329263448747 0.382653169338466 -0.0732804742047958 ENSG00000160055 TMEM234
ENST00000309777 0.624311063075106 0.298517474362113 -0.0878539487522178 ENSG00000160055 TMEM234
ENST00000373593 0.632556825140636 0.307013947218122 -0.0862275326885676 ENSG00000160055 TMEM234
ENST00000344461 0.632155718331492 0.306510480020594 -0.0861957365342029 ENSG00000160055 TMEM234
ENST00000484490 0.707175289920669 0.395800946723511 -0.0710112531383537 ENSG00000160055 TMEM234
ENST00000485689 0.64481689471521 0.320057440876128 -0.119508834934776 ENSG00000160055 TMEM234
ENST00000487174 0.783029284653344 0.503865048495944 -0.057480954995335 ENSG00000160055 TMEM234
ENST00000355082 0.363736024526829 0.104015464169069 0.079941976182561 ENSG00000084623 EIF3I
ENST00000373586 0.590269148030805 0.264265980612987 0.0411278077104165 ENSG00000084623 EIF3I
ENST00000489353 0.529459602526615 0.210435092482031 0.061043482902712 ENSG00000084623 EIF3I
ENST00000471486 0.489518026766705 0.181152825198976 0.0538189759969274 ENSG00000084623 EIF3I
ENST00000483517 0.488790776569622 0.180670191028805 0.0528813065611473 ENSG00000084623 EIF3I
ENST00000474371 0.618649791978516 0.292115890230027 0.0401436911135703 ENSG00000084623 EIF3I
ENST00000423995 0.310317860535977 0.0777762083782854 -0.208526452366228 ENSG00000220785 MTMR9LP
ENST00000403496 0.420611914212144 0.136220597841095 -0.176456133574511 ENSG00000220785 MTMR9LP
ENST00000441044 0.365376840601372 0.104905402144156 -0.182235844533775 ENSG00000220785 MTMR9LP
ENST00000426597 0.331194708279956 0.0875353342527885 -0.19238058797009 ENSG00000220785 MTMR9LP
ENST00000373582 0.555355596526124 0.232432860410269 -0.2138944950861 ENSG00000183615 FAM167B
ENST00000373548 0.814489458173811 0.556556926123845 -0.0303471521864565 ENSG00000116478 HDAC1
ENST00000481281 0.985554891813305 0.959834813398671 -0.00340260328978655 ENSG00000116478 HDAC1
ENST00000463172 0.883041574803722 0.691880121447183 -0.0277633092516183 ENSG00000116478 HDAC1
ENST00000428704 0.867523362967014 0.658659193916996 -0.0280950485066846 ENSG00000116478 HDAC1
ENST00000472928 0.995294397649395 0.985642719914342 -0.0012127960950928 ENSG00000116478 HDAC1
ENST00000373541 0.819865066155032 0.566808540090445 -0.0296192074958347 ENSG00000116478 HDAC1
ENST00000490081 0.413636802577278 0.132259108959887 -0.08753418368526 ENSG00000116478 HDAC1
ENST00000482310 0.465593486860074 0.164490062834558 -0.080557708977214 ENSG00000116478 HDAC1
ENST00000476391 0.890817993282031 0.709206382688926 -0.0250143552634159 ENSG00000116478 HDAC1
ENST00000484305 0.468834201900313 0.166732077678325 -0.114031761794013 ENSG00000116478 HDAC1
ENST00000471488 0.887144989460873 0.700651313425264 -0.0371159728305271 ENSG00000116478 HDAC1
ENST00000329421 0.300033669122828 0.07345342007807 -0.113548251876237 ENSG00000175130 MARCKSL1
ENST00000574315 0.684016324817353 0.365884287434767 -0.115195004077834 ENSG00000162526 TSSK3
ENST00000416512 0.559210386054129 0.235846353400856 -0.200582270678159 ENSG00000225828 FAM229A
ENST00000415596 0.566147525685401 0.242388774360626 -0.200647600086646 ENSG00000225828 FAM229A
ENST00000373534 0.632025199737194 0.30631411846304 -0.178325830115623 ENSG00000162526 TSSK3
ENST00000455895 0.10035751216714 0.0131744928836171 -0.138178169072411 ENSG00000160058 BSDC1
ENST00000413080 0.10035751216714 0.013174351083799 -0.138178235700586 ENSG00000160058 BSDC1
ENST00000444377 0.0994590217016221 0.0129797466574302 -0.138481291923269 ENSG00000160058 BSDC1
ENST00000341071 0.098015956183193 0.0126891733152921 -0.13904117401561 ENSG00000160058 BSDC1
ENST00000526031 0.207825742158855 0.0401938446878656 -0.119166538918268 ENSG00000160058 BSDC1
ENST00000419121 0.209329732102195 0.0406243962944375 -0.119042275882431 ENSG00000160058 BSDC1
ENST00000446293 0.256214469498187 0.0563823657613684 -0.112834297062762 ENSG00000160058 BSDC1
ENST00000463967 0.867862958610035 0.659062969889355 -0.0434400040029257 ENSG00000160058 BSDC1
ENST00000373520 0.31218842720433 0.0787870793703688 -0.107673650889521 ENSG00000160058 BSDC1
ENST00000449308 0.348327011420367 0.0960435854010598 -0.107531911332029 ENSG00000160058 BSDC1
ENST00000527513 0.356864946938992 0.100307259412527 -0.111004132930511 ENSG00000160058 BSDC1
ENST00000527163 0.338184635983023 0.0909208204008643 -0.116422753489197 ENSG00000160058 BSDC1
ENST00000530485 0.277405151054264 0.0644242808366093 -0.133168760525198 ENSG00000160058 BSDC1
ENST00000474414 0.298772019135877 0.0729297522366986 -0.135580510280237 ENSG00000160058 BSDC1
ENST00000530876 0.293151505541136 0.0706774946255007 -0.139915093535509 ENSG00000160058 BSDC1
ENST00000530753 0.300354548605054 0.0736044930028849 -0.140097562990098 ENSG00000160058 BSDC1
ENST00000533084 0.331596613845026 0.0877240187275045 -0.13907611379485 ENSG00000160058 BSDC1
ENST00000531222 0.537198927818608 0.216370540147801 -0.105275479050172 ENSG00000160058 BSDC1
ENST00000480336 0.910649433263134 0.756353858644183 0.0339624740752024 ENSG00000254553 RP1-27O5.3
ENST00000373510 0.559362883140523 0.235964419313283 0.101689738636238 ENSG00000160062 ZBTB8A
ENST00000316459 0.91540408525139 0.767736586162104 0.031991396126403 ENSG00000160062 ZBTB8A
ENST00000341885 0.0509793781283352 0.00509181440899043 0.134825107649165 ENSG00000176261 ZBTB8OS
ENST00000468695 0.115819464306744 0.0162989371054349 0.129387954594876 ENSG00000176261 ZBTB8OS
ENST00000492007 0.100702550774351 0.0132377728500299 0.133376659850473 ENSG00000176261 ZBTB8OS
ENST00000373506 0.0892144091366044 0.0110832186366534 0.137149819394372 ENSG00000176261 ZBTB8OS
ENST00000467652 0.277386160883178 0.0644111290406256 0.178454580530664 ENSG00000176261 ZBTB8OS
ENST00000498691 0.259912891462364 0.0577144817444855 0.136277656645055 ENSG00000176261 ZBTB8OS
ENST00000478041 0.0765323300569942 0.00886977603016868 0.141762132499171 ENSG00000176261 ZBTB8OS
ENST00000473294 0.0755762288359174 0.00870870482144443 0.141927793403905 ENSG00000176261 ZBTB8OS
ENST00000436661 0.0754066048850768 0.00868492311068274 0.141955540351575 ENSG00000176261 ZBTB8OS
ENST00000373501 0.0768537804407013 0.00892114350791485 0.141396999689633 ENSG00000176261 ZBTB8OS
ENST00000476493 0.0769850258088512 0.00894254311645736 0.141383166252627 ENSG00000176261 ZBTB8OS
ENST00000465588 0.0792025972273957 0.00933839719391555 0.140986039500737 ENSG00000176261 ZBTB8OS
ENST00000483138 0.123681956681194 0.0180481766223687 0.135559970846747 ENSG00000176261 ZBTB8OS
ENST00000479075 0.185563133098607 0.0336073140718386 0.12716535563544 ENSG00000176261 ZBTB8OS
ENST00000473383 0.656115589262331 0.332876962027137 0.0843195461597148 ENSG00000176261 ZBTB8OS
ENST00000466361 0.24940090921867 0.053877346486735 0.122133115861489 ENSG00000176261 ZBTB8OS
ENST00000414241 0.376215210665434 0.110780358133609 -0.073791279543123 ENSG00000162521 RBBP4
ENST00000373493 0.710872683875872 0.400915206385532 -0.0324471526035788 ENSG00000162521 RBBP4
ENST00000527118 0.553933056842079 0.231199635229162 -0.0713217534029429 ENSG00000162521 RBBP4
ENST00000401893 0.72936897452637 0.425129357840994 -0.050047682354594 ENSG00000162521 RBBP4
ENST00000524393 0.474474670870125 0.170880031409224 -0.0814106872578527 ENSG00000162521 RBBP4
ENST00000526193 0.508954427362318 0.194663492566485 -0.0763827012387876 ENSG00000162521 RBBP4
ENST00000492348 0.344953983894345 0.0943544428844921 -0.0750212144037015 ENSG00000162521 RBBP4
ENST00000544435 0.344953983894345 0.0943544428844921 -0.0750212144037015 ENSG00000162521 RBBP4
ENST00000525506 0.716159589203279 0.407421859828297 -0.0581755231433567 ENSG00000162521 RBBP4
ENST00000465780 0.696889722928942 0.381825211587845 -0.0638811743156635 ENSG00000162521 RBBP4
ENST00000373485 0.33838598263581 0.0909994911503716 -0.072406112908484 ENSG00000162521 RBBP4
ENST00000477563 0.762038640219052 0.472405160680692 -0.0459578895446688 ENSG00000162521 RBBP4
ENST00000458695 0.306481277488012 0.0760583061389413 -0.08186611950375 ENSG00000162521 RBBP4
ENST00000490500 0.423662944019127 0.137982354918099 -0.107950331634225 ENSG00000162521 RBBP4
ENST00000445722 0.354726998133592 0.0991832366578365 -0.107891367266377 ENSG00000162521 RBBP4
ENST00000475321 0.629168102757442 0.303414370367408 -0.0690870789107576 ENSG00000162521 RBBP4
ENST00000531983 0.466557141924273 0.165230270329459 -0.131918514382398 ENSG00000162521 RBBP4
ENST00000463378 0.685835561390499 0.368180781835514 -0.0544168751331882 ENSG00000162521 RBBP4
ENST00000460669 0.508705118946258 0.194385838262303 -0.0705872289807981 ENSG00000162521 RBBP4
ENST00000482190 0.50852976557507 0.194274007495639 -0.070873842672787 ENSG00000162521 RBBP4
ENST00000373484 0.944043665418189 0.840817238037621 0.0110133785270276 ENSG00000162520 SYNC
ENST00000409190 0.63411489232853 0.308690852629032 0.066870489874647 ENSG00000162520 SYNC
ENST00000417633 0.845734262688836 0.616872130172311 0.0491315357270397 ENSG00000162520 SYNC
ENST00000426909 0.798006908948419 0.527229004081504 0.0648198257642546 ENSG00000162520 SYNC
ENST00000401073 0.718226978762104 0.410116346905574 -0.104892070463531 ENSG00000162522 KIAA1522
ENST00000468130 0.882325334182571 0.690182696347603 -0.0708845042082891 ENSG00000162522 KIAA1522
ENST00000373481 0.929946948047475 0.804375750624775 -0.0341206550084132 ENSG00000162522 KIAA1522
ENST00000294521 0.85249492611357 0.62886376752133 -0.0798149435818243 ENSG00000162522 KIAA1522
ENST00000373480 0.979332486093447 0.939344760703887 -0.0105360054670466 ENSG00000162522 KIAA1522
ENST00000469100 0.662733684633597 0.340610185494186 -0.0542921880108407 ENSG00000134684 YARS
ENST00000373477 0.880551665169215 0.685823188558344 -0.0182424960230273 ENSG00000134684 YARS
ENST00000490826 0.874515231185557 0.6733117709995 -0.0242386644901209 ENSG00000134684 YARS
ENST00000487404 0.489518026766705 0.181150034415932 -0.0758996479647487 ENSG00000134684 YARS
ENST00000478828 0.620916285859598 0.294333611259054 -0.0605368015146013 ENSG00000134684 YARS
ENST00000481895 0.965033063437664 0.898578126258957 0.00653210118681277 ENSG00000134684 YARS
ENST00000466052 0.999886607384448 0.999721535779409 2.25822845892136e-05 ENSG00000134684 YARS
ENST00000470377 0.81777280511126 0.562883452075851 -0.0396982366532208 ENSG00000134684 YARS
ENST00000472692 0.97334553593422 0.922627066844736 -0.00821724277697564 ENSG00000134684 YARS
ENST00000530710 0.925929118751387 0.792854368167709 -0.0213111992643888 ENSG00000116497 S100PBP
ENST00000373476 0.815402081539925 0.558303611323441 0.0377491816680225 ENSG00000116497 S100PBP
ENST00000373475 0.825650000883467 0.577888885147504 0.0346472904628128 ENSG00000116497 S100PBP
ENST00000529027 0.910605384351156 0.756156852593133 0.0315666295027165 ENSG00000116497 S100PBP
ENST00000531123 0.841240715165632 0.60839527291647 -0.0365974380134097 ENSG00000116497 S100PBP
ENST00000398243 0.890664228476454 0.708782452061839 -0.0293159820674552 ENSG00000116497 S100PBP
ENST00000356689 0.801936886581827 0.533691794426327 -0.0472323275028586 ENSG00000116497 S100PBP
ENST00000526230 0.88427782507862 0.694380705849521 -0.0361138729079238 ENSG00000116497 S100PBP
ENST00000531256 0.928426801386824 0.799658360391528 -0.0230278148531062 ENSG00000116497 S100PBP
ENST00000477248 0.722740946091106 0.416542553755727 -0.11693975421484 ENSG00000116497 S100PBP
ENST00000482212 0.920640946860583 0.780692655623762 -0.0257131320407273 ENSG00000116497 S100PBP
ENST00000474103 0.462468985752494 0.162182399538926 -0.241780247843345 ENSG00000116497 S100PBP
ENST00000530552 0.831394913369208 0.588679842685183 0.076881557930543 ENSG00000116497 S100PBP
ENST00000525203 0.738609306802466 0.438354355526414 0.101281505188521 ENSG00000116497 S100PBP
ENST00000524535 0.658092610016742 0.33514307084058 0.126762933729301 ENSG00000116497 S100PBP
ENST00000527692 0.882084512758876 0.689606408017389 0.063609030834519 ENSG00000116497 S100PBP
ENST00000475486 0.882325334182571 0.690276494280593 0.0633671191627233 ENSG00000116497 S100PBP
ENST00000373471 0.942903709875162 0.837506585546628 0.0367427554933206 ENSG00000160097 FNDC5
ENST00000609187 0.942903709875162 0.837506585546628 0.0367427554933206 ENSG00000160097 FNDC5
ENST00000470896 0.808799067474179 0.54681455279907 -0.0615296533681458 ENSG00000121905 HPCA
ENST00000482771 0.988833487440127 0.968586472486696 0.00554189964517462 ENSG00000121900 TMEM54
ENST00000329151 0.802169594320077 0.534150069448618 -0.0646595742532313 ENSG00000121900 TMEM54
ENST00000373463 0.802123868050359 0.533998490963297 -0.0646243267210641 ENSG00000121900 TMEM54
ENST00000474144 0.801726719397674 0.533384523550589 -0.0646413538966858 ENSG00000121900 TMEM54
ENST00000475208 0.805799786356119 0.541625606075791 -0.0640890471276643 ENSG00000121900 TMEM54
ENST00000463914 0.579216576373056 0.254200381844184 -0.137037077428649 ENSG00000121900 TMEM54
ENST00000373456 0.855978730958869 0.635061094036989 0.0548391679406592 ENSG00000116514 RNF19B
ENST00000356990 0.855985625373489 0.635080100402269 0.0548215002664512 ENSG00000116514 RNF19B
ENST00000235150 0.855649549689864 0.634378356883294 0.0549266137004862 ENSG00000116514 RNF19B
ENST00000427524 0.7731185511175 0.489742866938277 0.0254722175969394 ENSG00000236065 RP1-117O3.2
ENST00000373449 0.800495212318938 0.531206523555465 0.0245328719953316 ENSG00000004455 AK2
ENST00000548033 0.813344982371549 0.554183926243781 0.0248204980375824 ENSG00000004455 AK2
ENST00000482191 0.702675944911467 0.389519963453208 0.0592140106676053 ENSG00000004455 AK2
ENST00000491241 0.788257173579804 0.512017605820508 0.0392438792478796 ENSG00000004455 AK2
ENST00000467905 0.951084111438388 0.859592479148252 0.00797900414010843 ENSG00000004455 AK2
ENST00000354858 0.978169890410464 0.935762825334161 0.00369732080057526 ENSG00000004455 AK2
ENST00000480134 0.978169890410464 0.935762825334161 0.00369732080057526 ENSG00000004455 AK2
ENST00000550338 0.961417820497534 0.887324570262893 0.00658610101431202 ENSG00000004455 AK2
ENST00000469238 0.884614118244323 0.695171359064446 0.0197401082882577 ENSG00000004455 AK2
ENST00000466029 0.873172189712424 0.669833588178472 0.0213519416217845 ENSG00000004455 AK2
ENST00000487289 0.986787989678431 0.963324195932309 -0.00217731353170779 ENSG00000004455 AK2
ENST00000548559 0.942372925587511 0.836000961490025 -0.010200415938575 ENSG00000004455 AK2
ENST00000551979 0.907782338331584 0.749946457886004 -0.0189994474515169 ENSG00000004455 AK2
ENST00000478635 0.190070686843128 0.0348292700913092 -0.253839322410378 ENSG00000142920 ADC
ENST00000358680 0.0480930483124825 0.00471957324687278 -0.318825527329336 ENSG00000142920 ADC
ENST00000294517 0.036031060854559 0.0031815703719028 -0.308150105639403 ENSG00000142920 ADC
ENST00000481886 0.0378541186637072 0.00341014441837529 -0.306169690119324 ENSG00000142920 ADC
ENST00000475935 0.0378541186637072 0.00341014441837529 -0.306169690119324 ENSG00000142920 ADC
ENST00000462920 0.213769965666503 0.0420373304128797 -0.254403739737216 ENSG00000142920 ADC
ENST00000471119 0.0378541186637072 0.00341014441837529 -0.306169690119324 ENSG00000142920 ADC
ENST00000495135 0.32605497450149 0.0851142385792288 -0.277787460744703 ENSG00000142920 ADC
ENST00000477570 0.038503396794692 0.00349268480853837 -0.332083588543948 ENSG00000142920 ADC
ENST00000483027 0.0876547932222314 0.0108010246484921 -0.298447569929081 ENSG00000142920 ADC
ENST00000492420 0.193053455687401 0.0356802834465325 -0.2500084266923 ENSG00000142920 ADC
ENST00000398167 0.0378541186637072 0.00341014441837529 -0.306169690119324 ENSG00000142920 ADC
ENST00000373443 0.0378541186637072 0.00341014441837529 -0.306169690119324 ENSG00000142920 ADC
ENST00000497710 0.213690537843819 0.0420040169158569 -0.254387640346141 ENSG00000142920 ADC
ENST00000473089 0.038503396794692 0.00349268480853837 -0.332083588543948 ENSG00000142920 ADC
ENST00000484656 0.0466110170640402 0.00453046544781646 -0.31148238375607 ENSG00000142920 ADC
ENST00000373440 0.0552140286671664 0.00567513356558506 -0.332858295457684 ENSG00000142920 ADC
ENST00000373441 0.044940982575745 0.00430912336132263 -0.311695049109537 ENSG00000142920 ADC
ENST00000478204 0.0419069423046199 0.00391283590063956 -0.311526636465984 ENSG00000142920 ADC
ENST00000497280 0.52455860751091 0.206491538775293 -0.226417954380554 ENSG00000142920 ADC
ENST00000291416 0.693015165769999 0.376838144587727 -0.0809528621512051 ENSG00000116525 TRIM62
ENST00000543586 0.796938538665978 0.525138336068903 -0.0660096953796881 ENSG00000116525 TRIM62
ENST00000485148 0.72405139799802 0.417999371294597 -0.0925480393146794 ENSG00000116525 TRIM62
ENST00000486583 0.774296390087559 0.491605397935683 -0.121763220369923 ENSG00000116525 TRIM62
ENST00000483388 0.796462137957942 0.524428625862193 -0.0576619347164773 ENSG00000160094 ZNF362
ENST00000539719 0.944811301328798 0.842934087087892 -0.0152882478194556 ENSG00000160094 ZNF362
ENST00000490959 0.715127536528589 0.406221989579825 -0.0810094589650423 ENSG00000160094 ZNF362
ENST00000373428 0.888541896251367 0.703675660277608 0.0345645060354749 ENSG00000160094 ZNF362
ENST00000477934 0.387438191407426 0.117106357886489 0.265298111256417 ENSG00000160094 ZNF362
ENST00000543783 0.562501469323693 0.238787884057011 0.137314133401241 ENSG00000256142 AL513327.1
ENST00000442999 0.991858372157572 0.976522443290168 0.00527060475679818 ENSG00000184389 A3GALT2
ENST00000588828 0.85932791665611 0.641423103459463 0.0281441535975273 ENSG00000225313 RP11-415J8.3
ENST00000457957 0.83856876149888 0.602913878033784 0.0313434542012738 ENSG00000225313 RP11-415J8.3
ENST00000587696 0.850295302447868 0.624565135588866 0.0298511107181685 ENSG00000225313 RP11-415J8.3
ENST00000431992 0.566997521451916 0.243062502509664 0.0572586789308694 ENSG00000134686 PHC2
ENST00000485928 0.178634898339925 0.0317431696753785 0.100148009012725 ENSG00000134686 PHC2
ENST00000373418 0.180824690092448 0.0323538346847026 0.0997097613474304 ENSG00000134686 PHC2
ENST00000373422 0.306297441725854 0.0759906097017169 0.084644152790353 ENSG00000134686 PHC2
ENST00000257118 0.566990782712916 0.243047617173072 0.057259053244846 ENSG00000134686 PHC2
ENST00000419414 0.849900330644967 0.62366000514055 -0.0282312508792155 ENSG00000134686 PHC2
ENST00000467894 0.159034730224999 0.0266314404105155 0.110420389960012 ENSG00000134686 PHC2
ENST00000373416 0.583718104785538 0.258318610737503 0.0615600065283685 ENSG00000134686 PHC2
ENST00000486897 0.105726103713375 0.0142435615700979 0.131690096243048 ENSG00000134686 PHC2
ENST00000493483 0.115781437777714 0.0162861686098921 0.127564135887614 ENSG00000134686 PHC2
ENST00000473158 0.0992058945306786 0.0129353746047649 0.162113802671286 ENSG00000134686 PHC2
ENST00000583214 0.46375573580843 0.16323906272595 0.156008081200756 ENSG00000266239 MIR3605
ENST00000410180 0.265043003742376 0.0596638576651773 0.33076036060922 ENSG00000222112 RN7SKP16
ENST00000432703 0.135940322709253 0.020940775047709 -0.305110909567604 ENSG00000233246 RP11-415J8.5
ENST00000459964 0.146402109013497 0.023476154972736 -0.377725985677298 ENSG00000134686 PHC2
ENST00000468406 8.56123393301398e-07 1.26211015940733e-08 -0.615053277207853 ENSG00000134686 PHC2
ENST00000484692 3.7413980904439e-06 6.40244051832047e-08 -0.496629838608304 ENSG00000134686 PHC2
ENST00000361328 0.765027823146574 0.476756466328403 -0.0611537151185177 ENSG00000121903 ZSCAN20
ENST00000373413 0.660756961472808 0.338262272156924 -0.0978538188162864 ENSG00000121903 ZSCAN20
ENST00000480917 0.846845198592334 0.61845889368274 -0.057284639235709 ENSG00000121903 ZSCAN20
ENST00000241312 0.0420516175852345 0.00393678300119296 -0.281995341612257 ENSG00000121904 CSMD2
ENST00000373381 0.0419971231697362 0.00392831835158302 -0.282011258916865 ENSG00000121904 CSMD2
ENST00000465819 0.918360348895345 0.775575288187882 0.0491314312354627 ENSG00000121904 CSMD2
ENST00000373380 0.131427477229693 0.019863566665865 -0.265674442886786 ENSG00000121904 CSMD2
ENST00000489419 0.600054403832211 0.27352736177249 -0.186183090746013 ENSG00000121904 CSMD2
ENST00000373377 0.721586713346043 0.414970142582154 -0.118108705133837 ENSG00000121904 CSMD2
ENST00000373388 0.120461175697626 0.0173437855464712 -0.275222002391809 ENSG00000121904 CSMD2
ENST00000338325 0.174023786977014 0.0305766005236421 -0.250388220032093 ENSG00000121904 CSMD2
ENST00000471438 0.188670212668949 0.0344782424993441 -0.267813313599194 ENSG00000121904 CSMD2
ENST00000425631 0.834677719546696 0.595271941052253 0.0936702499500504 ENSG00000231163 RP5-1007G16.1
ENST00000431046 0.724560349532539 0.418847664920564 0.144946428608642 ENSG00000231163 RP5-1007G16.1
ENST00000426886 0.367180420019844 0.105928963741631 0.098000183881125 ENSG00000163866 SMIM12
ENST00000429293 0.595853813790348 0.269656296335374 0.195302202103741 ENSG00000230163 RP5-997D16.2
ENST00000521580 0.245634009805176 0.052508304717549 0.123747730454522 ENSG00000163866 SMIM12
ENST00000446026 0.287240937758757 0.068197688520956 0.1348118906891 ENSG00000163866 SMIM12
ENST00000456842 0.209749193913114 0.040760716473693 0.151542746273902 ENSG00000163866 SMIM12
ENST00000423898 0.190070686843128 0.0348173056227092 0.159946640616998 ENSG00000163866 SMIM12
ENST00000417239 0.139049258872837 0.0216522823384534 0.21153039387567 ENSG00000163866 SMIM12
ENST00000417456 0.122366100611312 0.0177611141870647 -0.186493796619976 ENSG00000241014 RP11-244H3.1
ENST00000311990 0.398831927595387 0.123240002839917 -0.214376753259084 ENSG00000241014 RP11-244H3.1
ENST00000487874 0.672888553190626 0.352977429880793 -0.0479945927764528 ENSG00000271741 RP11-244H3.4
ENST00000373337 0.145060310607432 0.0231740606903619 -0.207380344516475 ENSG00000243749 ZMYM6NB
ENST00000373340 0.838185114140891 0.602354939809898 -0.0294068448781136 ENSG00000163867 ZMYM6
ENST00000493328 0.998984134996749 0.997171062712704 -0.00022083573181841 ENSG00000163867 ZMYM6
ENST00000357182 0.943897050547029 0.840270011034234 0.0124161397089625 ENSG00000163867 ZMYM6
ENST00000466345 0.625066859396241 0.29924925733395 -0.124275429873471 ENSG00000163867 ZMYM6
ENST00000472971 0.706603801801855 0.395054218754033 0.12579026394404 ENSG00000163867 ZMYM6
ENST00000415531 0.70527325085037 0.393333286584921 -0.0645799477878959 ENSG00000163867 ZMYM6
ENST00000317538 0.855851707569604 0.634816079186077 -0.0383976870439462 ENSG00000163867 ZMYM6
ENST00000460607 0.863900974778733 0.650965036442238 -0.0366436041407125 ENSG00000163867 ZMYM6
ENST00000373333 0.630657321883627 0.304689587960884 -0.088716082680317 ENSG00000163867 ZMYM6
ENST00000471566 0.801350961895827 0.532833687026718 -0.0683176162597269 ENSG00000163867 ZMYM6
ENST00000417119 0.55178301346927 0.228695073665672 0.0927378345607922 ENSG00000197056 ZMYM1
ENST00000359858 0.388778839956216 0.117813562143362 0.111356326072309 ENSG00000197056 ZMYM1
ENST00000466390 0.245685171177172 0.0525484538928752 0.212814500664848 ENSG00000197056 ZMYM1
ENST00000488455 0.513582657836292 0.198260672397277 0.0956070595785524 ENSG00000197056 ZMYM1
ENST00000475654 0.621669934148406 0.295326550349952 0.0833145456108857 ENSG00000197056 ZMYM1
ENST00000373329 0.388778839956216 0.117813562143362 0.111356326072309 ENSG00000197056 ZMYM1
ENST00000373330 0.384937776183149 0.115496745161807 0.112146005532184 ENSG00000197056 ZMYM1
ENST00000476269 0.134721040459126 0.0206483080908686 0.356597594554869 ENSG00000197056 ZMYM1
ENST00000463393 0.981430606173515 0.945864262198391 -0.00991466045394977 ENSG00000197056 ZMYM1
ENST00000471991 0.0690792360057876 0.00770392792963328 -0.412794214435669 ENSG00000116560 SFPQ
ENST00000468598 0.864257216098639 0.651590976560722 0.0312871682602617 ENSG00000116560 SFPQ
ENST00000460428 0.468077412893529 0.166217676761059 0.0620106617387167 ENSG00000116560 SFPQ
ENST00000470472 0.732177228614957 0.429189767597404 0.0349971388498039 ENSG00000116560 SFPQ
ENST00000466745 0.963299044022836 0.892941496132603 0.00988818869980538 ENSG00000116560 SFPQ
ENST00000466213 0.966664014912201 0.902992473538244 0.00894148848341922 ENSG00000116560 SFPQ
ENST00000490668 0.879137145006706 0.68276126495443 0.0262294050698901 ENSG00000116560 SFPQ
ENST00000485365 0.885309978897092 0.696613041889248 0.0242501721120434 ENSG00000116560 SFPQ
ENST00000485454 0.836410285435623 0.598609546285136 -0.0713876825561164 ENSG00000116560 SFPQ
ENST00000357214 0.824575866333483 0.57611362038327 0.0245261716317662 ENSG00000116560 SFPQ
ENST00000373297 0.252649016596103 0.0550899481254956 0.0673216066128333 ENSG00000146463 ZMYM4
ENST00000314607 0.252649016596103 0.0550899481254956 0.0673216066128333 ENSG00000146463 ZMYM4
ENST00000441447 0.461624778882934 0.16164208764483 0.115573961071385 ENSG00000146463 ZMYM4
ENST00000432683 0.566763469597514 0.242845135660716 -0.0934546618403495 ENSG00000227409 ZMYM4-AS1
ENST00000457946 0.409925484040027 0.130215679263163 0.0600581812922442 ENSG00000146463 ZMYM4
ENST00000482131 0.799505247551225 0.529710675327506 0.0593004263325417 ENSG00000146463 ZMYM4
ENST00000470175 0.887300367235081 0.700933910682165 -0.0388460251145145 ENSG00000146463 ZMYM4
ENST00000492456 0.706287058919621 0.39466786951897 -0.0938004320759226 ENSG00000146463 ZMYM4
ENST00000325722 0.706073072133791 0.394354569838784 -0.0335034752044865 ENSG00000142687 KIAA0319L
ENST00000373266 0.30448426289731 0.0752213644670477 -0.0856174141768404 ENSG00000142687 KIAA0319L
ENST00000426982 0.983163014178165 0.951183448486367 0.00242717651445416 ENSG00000142687 KIAA0319L
ENST00000461312 0.986674164456183 0.963042338496154 0.00320900863565328 ENSG00000142687 KIAA0319L
ENST00000485551 0.854788972322343 0.632590384722024 -0.0243004906685272 ENSG00000142687 KIAA0319L
ENST00000473423 0.805896928388235 0.542057322204502 -0.070857574695435 ENSG00000142687 KIAA0319L
ENST00000473844 0.576648692174903 0.251840511070844 -0.100254871628956 ENSG00000142687 KIAA0319L
ENST00000474856 0.671361335346162 0.351148593125326 -0.0990413634763274 ENSG00000142687 KIAA0319L
ENST00000492544 0.852309592972558 0.628408547073868 -0.0453832423461559 ENSG00000142687 KIAA0319L
ENST00000440579 0.854530182521627 0.63210657146265 0.0232258923294546 ENSG00000142687 KIAA0319L
ENST00000467109 0.970940645669192 0.915723630647307 -0.01278844832103 ENSG00000142687 KIAA0319L
ENST00000431916 0.907746256648338 0.749610287610985 -0.0225500808250355 ENSG00000142687 KIAA0319L
ENST00000482929 0.922464714604794 0.784724654266741 0.0166070248901009 ENSG00000142687 KIAA0319L
ENST00000478463 0.862452768954422 0.648176338420346 0.0296931476956101 ENSG00000142687 KIAA0319L
ENST00000470388 0.866414655271491 0.655987143732473 0.0290036731112635 ENSG00000142687 KIAA0319L
ENST00000492888 0.803218651925425 0.535920760055496 0.0455889450409747 ENSG00000142687 KIAA0319L
ENST00000469892 0.781933056285697 0.502300344776597 0.0505719831189064 ENSG00000142687 KIAA0319L
ENST00000494948 0.573483810993345 0.248846731611806 0.0924418722501135 ENSG00000142687 KIAA0319L
ENST00000476329 0.890251316276057 0.707309688124988 0.0367770591365521 ENSG00000142687 KIAA0319L
ENST00000473465 0.789095174963 0.513385775786506 -0.116716179200611 ENSG00000142687 KIAA0319L
ENST00000373253 0.202438004141653 0.0385471917079145 -0.116655870039936 ENSG00000020129 NCDN
ENST00000356090 0.184190231404226 0.0332568973230501 -0.120507760532911 ENSG00000020129 NCDN
ENST00000373243 0.185079670952461 0.0334691271551691 -0.120482098876889 ENSG00000020129 NCDN
ENST00000459931 0.585477426332165 0.259845458656582 -0.0951072435717976 ENSG00000020129 NCDN
ENST00000437806 0.867939714655327 0.659203125096591 -0.0407042918400934 ENSG00000020129 NCDN
ENST00000423723 0.586164742363497 0.260657434920962 -0.0828244275398463 ENSG00000020129 NCDN
ENST00000444348 0.726939777339672 0.422273587971655 -0.142357685355651 ENSG00000239636 RP4-728D4.2
ENST00000373235 0.79439738049719 0.521530022742329 -0.101801754389451 ENSG00000116819 TFAP2E
ENST00000373237 0.816914161272026 0.561328235925313 0.0309790333783404 ENSG00000126067 PSMB2
ENST00000270815 0.946428230565823 0.847451981298066 0.011826443873455 ENSG00000142686 C1orf216
ENST00000503824 0.707528324786109 0.396399459079285 -0.130989045667156 ENSG00000142686 C1orf216
ENST00000453178 0.844436531512433 0.614170698652144 0.0690475575209146 ENSG00000142686 C1orf216
ENST00000251195 0.140833429539908 0.0221061569974478 0.262042384931959 ENSG00000092853 CLSPN
ENST00000466308 0.0173811882082246 0.00122025047976975 0.54648166869882 ENSG00000092853 CLSPN
ENST00000318121 0.151193883350243 0.0247021845130927 0.266102761537256 ENSG00000092853 CLSPN
ENST00000373220 0.151193883350243 0.0247021845130927 0.266102761537256 ENSG00000092853 CLSPN
ENST00000520551 0.151193883350243 0.0247021845130927 0.266102761537256 ENSG00000092853 CLSPN
ENST00000373226 0.300597940115256 0.0737028213355944 0.299584266347271 ENSG00000232335 RP11-435D7.3
ENST00000517467 0.463920107096946 0.163402660479206 0.250061621458325 ENSG00000092853 CLSPN
ENST00000373210 0.572093305832103 0.247528391261372 0.0706780892874638 ENSG00000134698 AGO4
ENST00000488778 0.449369377015779 0.153510281440373 0.217250290879953 ENSG00000134698 AGO4
ENST00000496257 0.734528212800935 0.432223728348071 -0.108568800262581 ENSG00000134698 AGO4
ENST00000373206 0.904191228292433 0.740698621733515 -0.0231337424641146 ENSG00000092847 AGO1
ENST00000373204 0.89396306701672 0.717104991521992 0.0224935945055197 ENSG00000092847 AGO1
ENST00000324350 0.65512283784664 0.331579869386088 -0.0879663272510291 ENSG00000126070 AGO3
ENST00000373191 0.923401911971022 0.786658562973312 0.0169887818142271 ENSG00000126070 AGO3
ENST00000397828 0.752970724206524 0.459152007095317 -0.0658874533267043 ENSG00000126070 AGO3
ENST00000246314 0.905728271118543 0.745342483370859 0.021796892437603 ENSG00000126070 AGO3
ENST00000491443 0.252614102367095 0.0550742436823072 -0.187251799106149 ENSG00000126070 AGO3
ENST00000466576 0.786668309332142 0.509384767206202 0.0665353131399202 ENSG00000271554 RP4-665N4.8
ENST00000479395 0.445748936568493 0.151289787607748 -0.238188464877166 ENSG00000271554 RP4-665N4.8
ENST00000471099 0.74647593283809 0.449166456877606 0.100358999891314 ENSG00000126070 AGO3
ENST00000373178 0.171825735762629 0.0300199703945311 -0.148275161492473 ENSG00000116863 ADPRHL2
ENST00000303143 0.725502858962033 0.420423329552414 -0.0813905308244382 ENSG00000171812 COL8A2
ENST00000397799 0.664141356323583 0.342318919622678 -0.0935152410215444 ENSG00000171812 COL8A2
ENST00000481785 0.90980982705487 0.754323269327411 -0.0382286632726013 ENSG00000171812 COL8A2
ENST00000373166 0.728992216079263 0.424757051718253 -0.0386586336491056 ENSG00000054116 TRAPPC3
ENST00000462715 0.778058842401996 0.496641787680556 -0.0353100983122401 ENSG00000054116 TRAPPC3
ENST00000373163 0.698367913808114 0.383904104229239 -0.0431794234048295 ENSG00000054116 TRAPPC3
ENST00000373162 0.723321134620659 0.417256177783691 -0.0402063503452412 ENSG00000054116 TRAPPC3
ENST00000469757 0.975806523737298 0.929219732461499 0.00463720943472392 ENSG00000054116 TRAPPC3
ENST00000373159 0.963451845923186 0.893553753962391 0.00753064026698677 ENSG00000054116 TRAPPC3
ENST00000497251 0.911148455655939 0.757927479901839 0.0176833695805388 ENSG00000054116 TRAPPC3
ENST00000429533 0.239011707381676 0.050193840798284 -0.0942780738650345 ENSG00000116871 MAP7D1
ENST00000316156 0.313809875739976 0.0794802415100874 -0.0749569713950761 ENSG00000116871 MAP7D1
ENST00000527764 0.703235483945766 0.390441637521909 -0.0530487062802519 ENSG00000116871 MAP7D1
ENST00000373150 0.319740947405658 0.0821629719123274 -0.0744630051304236 ENSG00000116871 MAP7D1
ENST00000373151 0.319659692897537 0.0820929171890125 -0.0744624898680141 ENSG00000116871 MAP7D1
ENST00000530729 0.75656251793305 0.464145773433734 -0.0400943935896763 ENSG00000116871 MAP7D1
ENST00000462118 0.225245061567753 0.0457632743601621 -0.125677268909749 ENSG00000116871 MAP7D1
ENST00000474796 0.00943300450430757 0.000557535283842842 -0.193107358852885 ENSG00000116871 MAP7D1
ENST00000530975 0.396857011228076 0.122126961414918 -0.0938743165307026 ENSG00000116871 MAP7D1
ENST00000487131 0.611099702786727 0.284409951361023 -0.0590985543615736 ENSG00000116871 MAP7D1
ENST00000373148 0.750475694053417 0.455151152832605 -0.0382574956940005 ENSG00000116871 MAP7D1
ENST00000532131 0.903976749592593 0.740193892661335 -0.0182673425392428 ENSG00000116871 MAP7D1
ENST00000487114 0.950937694822874 0.859209672146414 -0.0106006800250563 ENSG00000116871 MAP7D1
ENST00000354618 0.149768042175765 0.0243451357877543 0.0836470493308063 ENSG00000054118 THRAP3
ENST00000469141 0.260705969244347 0.058028372206245 0.0748137194537736 ENSG00000054118 THRAP3
ENST00000478853 0.462564153571846 0.162259685209049 0.113584087414674 ENSG00000054118 THRAP3
ENST00000466743 0.871895503697864 0.667773010948167 0.0356635155777275 ENSG00000054118 THRAP3
ENST00000373139 0.689445950847069 0.37257830394649 -0.113946420939963 ENSG00000214193 SH3D21
ENST00000453908 0.64877159890717 0.324449162373347 -0.107832360437544 ENSG00000214193 SH3D21
ENST00000426732 0.64877159890717 0.324449162373347 -0.107832360437544 ENSG00000214193 SH3D21
ENST00000312808 0.678617463738382 0.359301346247434 -0.100661813603833 ENSG00000214193 SH3D21
ENST00000505871 0.68251400334232 0.364068414866153 -0.0995977439461028 ENSG00000214193 SH3D21
ENST00000480549 0.000578977377247272 1.90715347714029e-05 -0.344147224996631 ENSG00000214193 SH3D21
ENST00000496636 0.733805146559022 0.431192788754385 -0.124835256624945 ENSG00000214193 SH3D21
ENST00000508854 0.850588353999414 0.625271350480707 0.0787777084980665 ENSG00000214193 SH3D21
ENST00000474766 2.17277115311211e-05 4.4593309300339e-07 -0.413586523431292 ENSG00000214193 SH3D21
ENST00000270824 9.41256189255342e-06 1.75920239087281e-07 -0.449351799374945 ENSG00000142694 EVA1B
ENST00000490466 4.81896910695387e-06 8.47024118334701e-08 -0.469220893626155 ENSG00000142694 EVA1B
ENST00000373137 0.888450256992519 0.703342149660092 0.0400147537959761 ENSG00000116883 RP11-268J15.5
ENST00000359297 0.00674127212169812 0.000364810353927257 -0.195190666316669 ENSG00000196182 STK40
ENST00000373129 0.000113118134209326 2.92034645011904e-06 -0.217796971625731 ENSG00000196182 STK40
ENST00000373130 0.000113118134209326 2.92034645011904e-06 -0.217796971625731 ENSG00000196182 STK40
ENST00000373132 0.000113118134209326 2.92034645011904e-06 -0.217796971625731 ENSG00000196182 STK40
ENST00000460417 0.0918626479066167 0.0115398742898055 -0.203208732791707 ENSG00000196182 STK40
ENST00000473733 0.0843268757344529 0.0102223550255185 -0.222995563633298 ENSG00000196182 STK40
ENST00000482458 0.00230273786245973 9.66788485976645e-05 -0.236541948972491 ENSG00000196182 STK40
ENST00000460017 0.0383117126680154 0.00346793401664995 -0.239505818514255 ENSG00000196182 STK40
ENST00000476041 0.810849316079162 0.550148088939587 -0.0487593595038249 ENSG00000181817 LSM10
ENST00000315732 0.839227917286394 0.604421591501672 -0.0437197020309906 ENSG00000181817 LSM10
ENST00000489912 0.813670637287043 0.55479853534877 -0.0529421336046623 ENSG00000181817 LSM10
ENST00000468441 0.702455008856184 0.389140274765141 -0.141121519095699 ENSG00000116885 OSCP1
ENST00000495222 0.779142284899227 0.497999153879765 -0.107132117057636 ENSG00000116885 OSCP1
ENST00000235532 0.700850066178619 0.387106295361438 -0.111167647748286 ENSG00000116885 OSCP1
ENST00000356637 0.700850066178619 0.387106295361438 -0.111167647748286 ENSG00000116885 OSCP1
ENST00000471369 0.975652828970307 0.92881555551037 -0.0160386936768899 ENSG00000116885 OSCP1
ENST00000433045 0.532074720879339 0.212260706309596 -0.165048422082463 ENSG00000116885 OSCP1
ENST00000445843 0.775688630917152 0.493411278108132 -0.0885480400342126 ENSG00000116885 OSCP1
ENST00000315643 0.832008785841022 0.589768175299753 -0.069800661492739 ENSG00000116885 OSCP1
ENST00000475160 0.958608606099659 0.88032633059514 -0.0259390353628345 ENSG00000116885 OSCP1
ENST00000525869 0.665611423220348 0.3437428884235 -0.169612510488974 ENSG00000116885 OSCP1
ENST00000528112 0.236451019379206 0.0493256366579733 -0.303349057500265 ENSG00000116885 OSCP1
ENST00000354267 0.747388302558629 0.45046372730924 -0.121426838594831 ENSG00000116885 OSCP1
ENST00000524789 0.882929487342249 0.691518142158474 0.0695512829946599 ENSG00000116885 OSCP1
ENST00000373116 0.999966162507444 0.999950147674605 -4.23316583102223e-06 ENSG00000116898 MRPS15
ENST00000488606 0.914284244560631 0.764972959026241 -0.0268122900701958 ENSG00000116898 MRPS15
ENST00000477040 0.887567493643539 0.701549380104886 -0.0393325170788453 ENSG00000116898 MRPS15
ENST00000462067 0.999622637406977 0.999280682980695 -6.11061485806141e-05 ENSG00000116898 MRPS15
ENST00000424989 0.24210466774572 0.051243678554251 -0.272676300803583 ENSG00000233621 LINC01137
ENST00000373087 0.534285809417892 0.214073708840756 -0.16939340051022 ENSG00000163874 ZC3H12A
ENST00000472312 0.761307950352077 0.471233937621637 -0.117733657675089 ENSG00000163874 ZC3H12A
ENST00000471012 0.911148455655939 0.75795760864319 -0.0496680406582405 ENSG00000163874 ZC3H12A
ENST00000373075 0.978841669671026 0.937780038009932 -0.00449826606727404 ENSG00000163875 MEAF6
ENST00000296214 0.945880733883691 0.845910071703875 -0.0113757496579065 ENSG00000163875 MEAF6
ENST00000373074 0.945522173296119 0.845086942444317 -0.0112554363796108 ENSG00000163875 MEAF6
ENST00000475828 0.948416409843094 0.852735518145424 -0.0108072463173623 ENSG00000163875 MEAF6
ENST00000487788 0.936929104475334 0.821898699047596 -0.0131382001943574 ENSG00000163875 MEAF6
ENST00000373073 0.900766320666927 0.733409953479152 0.0204102366302841 ENSG00000163875 MEAF6
ENST00000487792 0.784735862898675 0.506515328546987 0.0399939584370205 ENSG00000163875 MEAF6
ENST00000448519 0.92302458222443 0.78571333546376 0.0170698493647341 ENSG00000163875 MEAF6
ENST00000485039 0.973515626659928 0.923023468477062 -0.00703358293193837 ENSG00000163875 MEAF6
ENST00000296215 0.931648028016134 0.808947714781177 -0.0183191248748638 ENSG00000163877 SNIP1
ENST00000468040 0.650155077732199 0.326280179985223 -0.116438055342823 ENSG00000163877 SNIP1
ENST00000493916 0.824139515985915 0.575102610354553 -0.086522013059658 ENSG00000163877 SNIP1
ENST00000296218 0.744559744903836 0.446127661256269 0.0964781710161492 ENSG00000163879 DNALI1
ENST00000490312 0.551401386994482 0.228411224769575 0.206685006321178 ENSG00000163879 DNALI1
ENST00000466723 0.374603993903911 0.109863663429582 0.234294358260393 ENSG00000163879 DNALI1
ENST00000541606 0.788093183837893 0.511604245895022 0.0900217522534836 ENSG00000163879 DNALI1
ENST00000497858 0.995224247725937 0.98550152525456 -0.00256697918734655 ENSG00000163879 DNALI1
ENST00000467277 0.944588575317275 0.842200609239902 -0.033685795471376 ENSG00000163879 DNALI1
ENST00000490029 0.928737273725996 0.800406736313633 0.0292330450270157 ENSG00000134697 GNL2
ENST00000373062 0.534168702562269 0.213975457855341 0.0636917515721888 ENSG00000134697 GNL2
ENST00000462812 0.240668421515994 0.0507681632606969 0.133803764398735 ENSG00000134697 GNL2
ENST00000479255 0.630630676031786 0.304653918117706 0.108702679824105 ENSG00000134697 GNL2
ENST00000538069 0.730418876495648 0.426568927156967 0.0633264696792059 ENSG00000134697 GNL2
ENST00000469191 0.882541482082455 0.690804818491646 0.0402207626689418 ENSG00000134697 GNL2
ENST00000489146 0.895919588802852 0.721305664460503 0.0368259390213169 ENSG00000134697 GNL2
ENST00000463351 0.989557124071983 0.97058331269094 0.0030629127615609 ENSG00000134697 GNL2
ENST00000488496 0.623779708863457 0.297923742436355 -0.102530722971497 ENSG00000134697 GNL2
ENST00000358011 0.765027823146574 0.476775025093616 0.0593880378274712 ENSG00000116922 C1orf109
ENST00000494120 0.828755411277779 0.583911544015748 0.0446589453022234 ENSG00000116922 C1orf109
ENST00000609516 0.802646221484626 0.535178893963316 -0.0693083160508267 ENSG00000116922 C1orf109
ENST00000464178 0.645880240363699 0.321310937961201 -0.10294706872373 ENSG00000116922 C1orf109
ENST00000464085 0.818665783814064 0.564627666430028 0.0551923679607538 ENSG00000116922 C1orf109
ENST00000491981 0.90502325415439 0.743361228766642 0.0305620971499452 ENSG00000116922 C1orf109
ENST00000461359 0.539184865556818 0.218081096932792 0.126000674229225 ENSG00000116922 C1orf109
ENST00000477060 0.656955283364342 0.333798599133495 0.0960835317920119 ENSG00000116922 C1orf109
ENST00000486637 0.322601380558115 0.0835100482807669 0.181339619853079 ENSG00000116922 C1orf109
ENST00000491797 0.273007797344152 0.062772162735643 0.223038079760579 ENSG00000116922 C1orf109
ENST00000488137 0.316752969008448 0.0808420133587223 0.203782305402292 ENSG00000116922 C1orf109
ENST00000472584 0.17477309488792 0.0307700293418146 0.270403508860233 ENSG00000116922 C1orf109
ENST00000498448 0.820288134635805 0.56761979121687 -0.101848669682885 ENSG00000116922 C1orf109
ENST00000373055 0.328880585998923 0.086431509446597 0.209594876291111 ENSG00000134690 CDCA8
ENST00000327331 0.328880585998923 0.086431509446597 0.209594876291111 ENSG00000134690 CDCA8
ENST00000373044 0.00246435681489601 0.000104825940108325 -0.308211875917847 ENSG00000196449 YRDC
ENST00000373043 0.0197522203989309 0.00143807805787219 -0.259191284548339 ENSG00000197982 C1orf122
ENST00000419397 0.0082250969687286 0.000471256957168907 -0.306689757927612 ENSG00000197982 C1orf122
ENST00000468084 0.0264385485466414 0.00210674244544866 -0.249882659987717 ENSG00000197982 C1orf122
ENST00000373042 0.462823788649131 0.162460285484641 -0.110860685164412 ENSG00000197982 C1orf122
ENST00000446260 0.475559767527672 0.171694139027877 -0.108875757724237 ENSG00000197982 C1orf122
ENST00000373036 0.352031202341037 0.0977811204004128 0.0845194324910389 ENSG00000188786 MTF1
ENST00000468190 0.3370568349565 0.0904477988959084 0.228313755837335 ENSG00000188786 MTF1
ENST00000419993 0.935155290307737 0.817994798997182 -0.0339464955748197 ENSG00000230955 RP11-109P14.10
ENST00000373027 0.879137145006706 0.682967683315833 0.0276958759116196 ENSG00000204084 INPP5B
ENST00000373023 0.829026700822976 0.584461168645538 0.0343651673740171 ENSG00000204084 INPP5B
ENST00000373026 0.806723259694914 0.543303868216272 0.0400193122019666 ENSG00000204084 INPP5B
ENST00000373024 0.804591405594149 0.538930631836433 0.04067092401039 ENSG00000204084 INPP5B
ENST00000487328 0.513648780031636 0.198298513945335 0.230284526971799 ENSG00000204084 INPP5B
ENST00000470364 0.107946773871554 0.0147095631884387 -0.345256812126486 ENSG00000204084 INPP5B
ENST00000474758 0.271765506652018 0.0622527553114 -0.265884393924638 ENSG00000204084 INPP5B
ENST00000458109 0.852309592972558 0.628435677993384 -0.0522041927953854 ENSG00000204084 INPP5B
ENST00000467066 0.891727867975622 0.710942095136372 0.0524706014952894 ENSG00000204084 INPP5B
ENST00000373021 0.816266585386438 0.559960977371685 0.0657814335839028 ENSG00000204084 INPP5B
ENST00000491406 0.899362221254607 0.729860385576769 -0.0489365441820349 ENSG00000204084 INPP5B
ENST00000373019 0.61692771798275 0.290429348639753 0.0473910207039803 ENSG00000183431 SF3A3
ENST00000448721 0.45428030402098 0.156566514112935 0.0617245568980032 ENSG00000183431 SF3A3
ENST00000487062 0.802169594320077 0.534136681308333 -0.0570869971412676 ENSG00000183431 SF3A3
ENST00000460925 0.406698581404047 0.127962849619857 0.114464687059928 ENSG00000183431 SF3A3
ENST00000489537 0.480269136083517 0.175020564654266 0.0711686276210156 ENSG00000183431 SF3A3
ENST00000461869 0.473655654968912 0.170276147442936 0.0684963843799631 ENSG00000183431 SF3A3
ENST00000470585 0.479827775523453 0.174679134616009 0.0687996731964177 ENSG00000183431 SF3A3
ENST00000488934 0.763364725529402 0.474277718345796 0.0655911736461158 ENSG00000183431 SF3A3
ENST00000462258 0.503984147551061 0.191104751273105 0.0718385172514468 ENSG00000183431 SF3A3
ENST00000485803 0.0348577260222575 0.00304279365285577 0.227777737392774 ENSG00000183386 FHL3
ENST00000373016 0.0348577260222575 0.00304279365285577 0.227777737392774 ENSG00000183386 FHL3
ENST00000475084 0.0660954943771538 0.00724361736103241 0.209433863335044 ENSG00000183386 FHL3
ENST00000477194 0.133733934076648 0.0204196588753625 0.185627419406303 ENSG00000183386 FHL3
ENST00000483132 0.420002990683031 0.13590584608378 0.159401568889625 ENSG00000183386 FHL3
ENST00000483182 0.783760125979007 0.505094740380081 -0.0424325154583658 ENSG00000183520 UTP11L
ENST00000486563 0.120701834595319 0.0173871340689878 -0.192119670071853 ENSG00000183520 UTP11L
ENST00000373014 0.932977325729222 0.812238644105984 -0.0136555760135933 ENSG00000183520 UTP11L
ENST00000537711 0.800439864257048 0.531131077128411 -0.0366263180847281 ENSG00000183520 UTP11L
ENST00000488453 0.956131008467006 0.87254753457009 0.0102561401680555 ENSG00000183520 UTP11L
ENST00000432922 0.937033280238284 0.82217931078461 0.0385417498782337 ENSG00000224592 RP5-884C9.2
ENST00000428151 0.940291406598243 0.83095781528088 0.0369312095294801 ENSG00000224592 RP5-884C9.2
ENST00000373001 0.982593320397208 0.949525384309355 0.00460786771285855 ENSG00000116954 RRAGC
ENST00000474456 0.77188169409191 0.487945061863322 0.0719513685244843 ENSG00000116954 RRAGC
ENST00000493015 0.548280700218646 0.225427850824295 -0.100630633424419 ENSG00000116954 RRAGC
ENST00000496778 0.504281143830453 0.191302324310972 -0.140325794511939 ENSG00000116954 RRAGC
ENST00000433671 0.950799993013447 0.858905541145203 0.0114669007882628 ENSG00000228436 RP5-864K19.4
ENST00000456813 0.959250181390793 0.881961336325721 0.00951377435124323 ENSG00000228436 RP5-864K19.4
ENST00000397572 0.989535664954005 0.970498015948417 -0.00245835215012485 ENSG00000214114 MYCBP
ENST00000494695 0.839296363365417 0.604638831920001 0.0412254431440729 ENSG00000214114 MYCBP
ENST00000495043 0.807397924607999 0.544677211154416 0.0484604240846818 ENSG00000214114 MYCBP
ENST00000489803 0.90498235412018 0.743153711023946 0.0273617579530278 ENSG00000214114 MYCBP
ENST00000454994 0.904993308304004 0.743207562093353 0.0273571989516139 ENSG00000131233 GJA9
ENST00000489575 0.904993308304004 0.743303686826909 0.0273600106919783 ENSG00000214114 MYCBP
ENST00000465771 0.911127017850142 0.757895999040976 0.0275113258290153 ENSG00000214114 MYCBP
ENST00000462027 0.884453838635626 0.694768536357879 0.0393205957132146 ENSG00000214114 MYCBP
ENST00000443161 0.531306037430883 0.211704405177701 -0.223538861100361 ENSG00000228436 RP5-864K19.4
ENST00000357771 0.925152469134857 0.791098059343785 -0.0449251743191016 ENSG00000131233 GJA9
ENST00000372990 0.929491748552639 0.802671344306387 -0.0327361051887753 ENSG00000158315 RHBDL2
ENST00000289248 0.87465722072065 0.673606794468072 -0.0577968366431713 ENSG00000158315 RHBDL2
ENST00000538156 0.874859680120952 0.674219215365475 -0.0577487684145837 ENSG00000158315 RHBDL2
ENST00000372985 0.866307929283866 0.655585878836023 -0.0608454715235959 ENSG00000158315 RHBDL2
ENST00000540558 0.928311955322312 0.799293839558586 -0.0433061012558858 ENSG00000158315 RHBDL2
ENST00000432648 0.630798173072645 0.304801596408949 -0.044955409983868 ENSG00000174574 AKIRIN1
ENST00000446189 0.731967144038869 0.42868450013272 -0.035727177005176 ENSG00000174574 AKIRIN1
ENST00000372984 0.656884643374686 0.333748983610872 -0.0430093400998928 ENSG00000174574 AKIRIN1
ENST00000531822 0.927240478569634 0.796448647301895 -0.0128731195726871 ENSG00000174574 AKIRIN1
ENST00000372967 0.581455418552485 0.256244972796289 -0.0564602458235985 ENSG00000168653 NDUFS5
ENST00000372969 0.581455418552485 0.256244972796289 -0.0564602458235985 ENSG00000168653 NDUFS5
ENST00000484793 0.00621587041214926 0.000330987831008267 0.579129736689578 ENSG00000127603 MACF1
ENST00000602421 0.00402591853495488 0.000190399382346601 0.587791908394315 ENSG00000127603 MACF1
ENST00000545844 0.053465667544445 0.00543305029739756 0.152549101455491 ENSG00000127603 MACF1
ENST00000567887 0.0534879398957965 0.00543911884579211 0.15252242064065 ENSG00000127603 MACF1
ENST00000372915 0.0534919465466961 0.00544043251993584 0.152488315705182 ENSG00000127603 MACF1
ENST00000539005 0.0534879398957965 0.00543959670625092 0.15252673251687 ENSG00000127603 MACF1
ENST00000317713 0.0534879398957965 0.00543959670625092 0.15252673251687 ENSG00000127603 MACF1
ENST00000361689 0.0535005019267241 0.00544173106560898 0.152488170300186 ENSG00000127603 MACF1
ENST00000524432 7.86998576238871e-05 1.93031441305226e-06 0.261701144675788 ENSG00000127603 MACF1
ENST00000467673 0.032165448553544 0.00274158419605959 0.266737699046354 ENSG00000127603 MACF1
ENST00000564288 0.119847400598384 0.0172381406914492 0.142233265923853 ENSG00000127603 MACF1
ENST00000494012 5.09970314671678e-05 1.17405882021226e-06 0.364122991729946 ENSG00000127603 MACF1
ENST00000536367 0.000144824560861364 3.8722710499367e-06 0.310256780399127 ENSG00000127603 MACF1
ENST00000480624 0.00511443363867128 0.000258022137460941 0.257352884622544 ENSG00000127603 MACF1
ENST00000469366 0.00640500586310866 0.000342714999818162 0.288184238050036 ENSG00000127603 MACF1
ENST00000289890 0.0883785094168574 0.0109398363255889 0.242366299568802 ENSG00000226438 RP11-420K8.1
ENST00000496804 0.0138123299814037 0.000910167067720778 0.235436101658957 ENSG00000127603 MACF1
ENST00000530262 0.0251685723591728 0.00197652297506732 0.21188531446243 ENSG00000127603 MACF1
ENST00000485063 0.0913419061750192 0.0114462643316214 0.216919384492958 ENSG00000127603 MACF1
ENST00000472385 0.101592108401164 0.0133986388962778 0.220212584375931 ENSG00000127603 MACF1
ENST00000484393 0.115936198452503 0.0163348607605044 0.239718367161443 ENSG00000127603 MACF1
ENST00000476350 0.0312359549635431 0.00263134406002941 0.207256988743267 ENSG00000127603 MACF1
ENST00000372925 0.206688964094169 0.0398233757612893 0.124381130320662 ENSG00000127603 MACF1
ENST00000528611 0.122290123259805 0.0177461692321765 0.232560622428284 ENSG00000127603 MACF1
ENST00000289893 0.285916984583302 0.0676669521587952 0.110408625184113 ENSG00000127603 MACF1
ENST00000530275 0.00753084790998544 0.000421409074271127 -0.24662909471131 ENSG00000255103 KIAA0754
ENST00000482035 0.364972145583177 0.104735412884935 0.10483740993072 ENSG00000127603 MACF1
ENST00000473843 0.908695309708359 0.751975852016029 0.0250693671489274 ENSG00000127603 MACF1
ENST00000469490 0.927720782835296 0.797846774533682 0.0184321282184184 ENSG00000127603 MACF1
ENST00000487656 0.805630112848362 0.540890774048909 0.0552375249229883 ENSG00000127603 MACF1
ENST00000360115 0.125205712989646 0.018395855396653 0.141479274840287 ENSG00000127603 MACF1
ENST00000497964 0.237710345372543 0.0497653689095113 0.140295189459115 ENSG00000127603 MACF1
ENST00000446276 0.0863043651231656 0.0105742330472902 0.154449698893169 ENSG00000127603 MACF1
ENST00000442046 0.0837287015246646 0.0101194530117854 0.15726363771091 ENSG00000127603 MACF1
ENST00000422234 0.0455309736309204 0.00438866375396692 0.198483988323928 ENSG00000127603 MACF1
ENST00000462496 0.0472732476226833 0.00461640979146879 0.195205844177268 ENSG00000127603 MACF1
ENST00000462103 0.0149718041020052 0.00100970959438731 0.27369458987226 ENSG00000127603 MACF1
ENST00000496360 0.0810952674142341 0.009658311276841 0.168458899856626 ENSG00000127603 MACF1
ENST00000497807 0.0845957960315733 0.0102696369942237 0.163241280597823 ENSG00000127603 MACF1
ENST00000331593 0.333819790045323 0.0888183402120698 -0.274637786145208 ENSG00000183682 BMP8A
ENST00000441741 0.552606893784105 0.229605332301216 -0.214510283196231 ENSG00000182109 RP11-69E11.4
ENST00000331856 0.544740446529422 0.222380428924327 -0.215634370485439 ENSG00000182109 RP11-69E11.4
ENST00000458207 0.913855288716943 0.764110924838073 -0.0377199460775143 ENSG00000182109 RP11-69E11.4
ENST00000450157 0.917236884378901 0.772028561645992 0.0335570013355984 ENSG00000182109 RP11-69E11.4
ENST00000431553 0.93460366738702 0.816444656549577 0.0267529364016533 ENSG00000182109 RP11-69E11.4
ENST00000417869 0.879532442966196 0.683785764656142 0.0455964615729063 ENSG00000182109 RP11-69E11.4
ENST00000440190 0.83263848107736 0.590825172316007 0.0583667383466998 ENSG00000182109 RP11-69E11.4
ENST00000427240 0.318016815585203 0.0813682999005318 0.165969771550322 ENSG00000243970 PPIEL
ENST00000482028 0.55279539772962 0.230135169222976 0.0913464849662976 ENSG00000090621 PABPC4
ENST00000372856 0.227452634873698 0.046489831342459 0.0675220953676075 ENSG00000090621 PABPC4
ENST00000372857 0.226403897001265 0.0461444634577812 0.0676474854379288 ENSG00000090621 PABPC4
ENST00000372858 0.0111590013688046 0.000691808044501 0.118937735634573 ENSG00000090621 PABPC4
ENST00000372862 0.00832446032498756 0.000479542838445728 0.122796314730373 ENSG00000090621 PABPC4
ENST00000468476 0.155343693753315 0.0257478108249279 0.129829536922266 ENSG00000090621 PABPC4
ENST00000437136 0.119732471503352 0.0171966816854911 0.137465008253446 ENSG00000090621 PABPC4
ENST00000492468 0.263078283046887 0.0588539234910459 0.109344552427697 ENSG00000090621 PABPC4
ENST00000530186 0.219325998273748 0.0438054856577821 0.144716844131829 ENSG00000090621 PABPC4
ENST00000421687 0.00237033761384853 0.000100030534357536 0.142443110781046 ENSG00000090621 PABPC4
ENST00000484555 0.563842206545805 0.240069830781413 0.0953428828019179 ENSG00000090621 PABPC4
ENST00000525045 0.09618016861132 0.0123290530039238 0.151534208655008 ENSG00000090621 PABPC4
ENST00000527718 0.00505758296167468 0.000254418130727421 0.164012332534702 ENSG00000090621 PABPC4
ENST00000477556 0.319326470806303 0.0819309693394038 0.146357020176591 ENSG00000090621 PABPC4
ENST00000461578 0.247972731367987 0.0533435254281679 0.170182539256457 ENSG00000090621 PABPC4
ENST00000483770 0.0673229741399645 0.00743420734617321 0.18114671995692 ENSG00000090621 PABPC4
ENST00000525669 0.0063259015162473 0.000337722496867559 0.162761425488209 ENSG00000090621 PABPC4
ENST00000470443 0.00619274847354957 0.00032932449241546 0.137147959103055 ENSG00000090621 PABPC4
ENST00000415255 0.015772101334903 0.00107934319353044 0.123704646426883 ENSG00000228060 RP11-69E11.8
ENST00000513632 0.00979872462055976 0.000584800565318961 0.175957703302046 ENSG00000090621 PABPC4
ENST00000525751 0.0666025412587323 0.00732371954328085 0.119135857152455 ENSG00000090621 PABPC4
ENST00000474378 0.0236022155158238 0.00181325797292452 0.135351166675002 ENSG00000090621 PABPC4
ENST00000529216 0.0843152350145406 0.0102186986062225 0.118705542221471 ENSG00000090621 PABPC4
ENST00000492519 0.748057608172272 0.451637983870569 0.042821153976592 ENSG00000090621 PABPC4
ENST00000451091 0.558917256666191 0.235624262447536 -0.0632594307780761 ENSG00000090621 PABPC4
ENST00000531243 0.00972306395196115 0.000579039290604861 -0.215385937174339 ENSG00000090621 PABPC4
ENST00000470018 0.500562245064037 0.188791866998255 0.0957519630698053 ENSG00000084072 PPIE
ENST00000485507 0.258308050111814 0.057164263552132 0.160169277509681 ENSG00000084072 PPIE
ENST00000324379 0.524941097944519 0.20677332325345 0.0762755982702571 ENSG00000084072 PPIE
ENST00000356511 0.489799075464422 0.181368424468496 0.0790782058490714 ENSG00000084072 PPIE
ENST00000456578 0.333917152806358 0.0889005313765897 0.147862552249733 ENSG00000084072 PPIE
ENST00000495526 0.525633616149319 0.207389590233396 0.0762828518637682 ENSG00000084072 PPIE
ENST00000482751 0.525633616149319 0.207389590233396 0.0762828518637682 ENSG00000084072 PPIE
ENST00000372830 0.489799075464422 0.181368424468496 0.0790782058490714 ENSG00000084072 PPIE
ENST00000497370 0.414111813744281 0.132593376622078 0.0957603677857968 ENSG00000084072 PPIE
ENST00000372835 0.450952760964921 0.154529635739715 0.086413982263564 ENSG00000084072 PPIE
ENST00000470213 0.409278083771593 0.129770543033233 0.0965492725460938 ENSG00000084072 PPIE
ENST00000474804 0.456059467478946 0.157798474778169 0.0928470795149309 ENSG00000084072 PPIE
ENST00000475350 0.525633616149319 0.207389590233396 0.0762828518637682 ENSG00000084072 PPIE
ENST00000480169 0.509097612269823 0.194813532124359 0.0930778789825295 ENSG00000084072 PPIE
ENST00000441669 0.430605539538981 0.142064033488909 0.0960725791394597 ENSG00000043514 TRIT1
ENST00000462797 0.430605539538981 0.142064033488909 0.0960725791394597 ENSG00000043514 TRIT1
ENST00000316891 0.430605539538981 0.142064033488909 0.0960725791394597 ENSG00000043514 TRIT1
ENST00000372818 0.430605539538981 0.142064033488909 0.0960725791394597 ENSG00000043514 TRIT1
ENST00000495175 0.612107735275031 0.285550640100111 0.0713695654914862 ENSG00000043514 TRIT1
ENST00000491865 0.609313302539047 0.282697329210139 0.0719122357376958 ENSG00000043514 TRIT1
ENST00000537223 0.57076962314436 0.246279231049893 0.0819047287615556 ENSG00000043514 TRIT1
ENST00000537440 0.57076962314436 0.246279231049893 0.0819047287615556 ENSG00000043514 TRIT1
ENST00000541099 0.57076962314436 0.246279231049893 0.0819047287615556 ENSG00000043514 TRIT1
ENST00000545233 0.57076962314436 0.246279231049893 0.0819047287615556 ENSG00000043514 TRIT1
ENST00000465417 0.929385707049985 0.802078917293442 0.0253497454731773 ENSG00000043514 TRIT1
ENST00000492612 0.664374250622076 0.342566642951683 0.0720083770826388 ENSG00000043514 TRIT1
ENST00000467774 0.944769128850741 0.842842715238493 -0.0293728263293987 ENSG00000043514 TRIT1
ENST00000489945 0.532411503326093 0.212533328100391 0.0981877748326785 ENSG00000043514 TRIT1
ENST00000486825 0.503813843791118 0.190975623987349 0.102868402136621 ENSG00000043514 TRIT1
ENST00000469476 0.459855681818138 0.160348340760554 0.128919726032372 ENSG00000043514 TRIT1
ENST00000544981 0.561856704692593 0.238344932676438 0.101362774933733 ENSG00000043514 TRIT1
ENST00000462243 0.844179043392229 0.613631907943062 0.059129591327365 ENSG00000043514 TRIT1
ENST00000397332 0.983784084240037 0.953714386533886 -0.0101528253941666 ENSG00000116990 MYCL
ENST00000372816 0.969202422216961 0.911173278926117 -0.019905764163808 ENSG00000116990 MYCL
ENST00000372811 0.670970566021788 0.350663940867377 -0.0695546286394756 ENSG00000168389 MFSD2A
ENST00000420632 0.627999418188517 0.302302666759966 -0.07832209391285 ENSG00000168389 MFSD2A
ENST00000434861 0.901677320054228 0.735312500795482 -0.0286803707357791 ENSG00000168389 MFSD2A
ENST00000372809 0.670970566021788 0.350663940867377 -0.0695546286394756 ENSG00000168389 MFSD2A
ENST00000483824 0.670970566021788 0.350663940867377 -0.0695546286394756 ENSG00000168389 MFSD2A
ENST00000469745 0.963109523233274 0.892565298305225 0.0116533184635177 ENSG00000168389 MFSD2A
ENST00000480630 0.621494080878723 0.295020572665685 -0.100902127888339 ENSG00000168389 MFSD2A
ENST00000491515 0.461624778882934 0.161636927814042 -0.181236529279986 ENSG00000168389 MFSD2A
ENST00000459917 0.414056215271561 0.132525840201828 -0.211938534771049 ENSG00000168389 MFSD2A
ENST00000481612 0.391126985922412 0.119032520019068 -0.225811341829172 ENSG00000168389 MFSD2A
ENST00000372797 0.227132176779702 0.0463776695684306 0.0764783110793568 ENSG00000131236 CAP1
ENST00000372802 0.228587262865511 0.0468230475984926 0.0763819012445626 ENSG00000131236 CAP1
ENST00000449311 0.130655994774067 0.0196854896194632 0.108622798729931 ENSG00000131236 CAP1
ENST00000421589 0.127743190969658 0.019004970732105 0.108539666147941 ENSG00000131236 CAP1
ENST00000414893 0.0993650475620561 0.01296010485819 0.11073051465643 ENSG00000131236 CAP1
ENST00000414281 0.127825717768892 0.0190217849410162 0.108478335062534 ENSG00000131236 CAP1
ENST00000420216 0.134552641245826 0.0206106460153059 0.107438124322201 ENSG00000131236 CAP1
ENST00000372792 0.180101871732174 0.0321567219251465 0.0864202830393604 ENSG00000131236 CAP1
ENST00000372798 0.22636927285401 0.0461348843962797 0.079689575461185 ENSG00000131236 CAP1
ENST00000340450 0.233422097476604 0.0483274209661883 0.0757291372394105 ENSG00000131236 CAP1
ENST00000372805 0.227894704023762 0.0466075183178374 0.0770406212207787 ENSG00000131236 CAP1
ENST00000435719 0.122426334979433 0.0177767195081843 0.10670381993001 ENSG00000131236 CAP1
ENST00000427843 0.127579346427404 0.0189550544011376 0.108587621012938 ENSG00000131236 CAP1
ENST00000417287 0.127431710016035 0.0189269967759243 0.108666885714481 ENSG00000131236 CAP1
ENST00000424977 0.127579427313924 0.0189560880349925 0.108427992389568 ENSG00000131236 CAP1
ENST00000446031 0.162875432545349 0.0277167346013871 0.120113971373278 ENSG00000131236 CAP1
ENST00000479759 0.542490394013349 0.220597380057698 0.0502391997351003 ENSG00000131236 CAP1
ENST00000461993 0.573503575980177 0.248932097646546 0.0463732057162772 ENSG00000131236 CAP1
ENST00000494114 0.919621585936071 0.778507903440828 0.0136267712368269 ENSG00000131236 CAP1
ENST00000433473 0.989097866806265 0.969613716002747 0.00208367672007167 ENSG00000131238 PPT1
ENST00000529905 0.995482234818495 0.986465716224111 0.000917637712383224 ENSG00000131238 PPT1
ENST00000530704 0.761686448871577 0.471918673303104 0.0452568780316767 ENSG00000131238 PPT1
ENST00000372775 0.82003345449857 0.567059693661323 0.0421444827568745 ENSG00000131238 PPT1
ENST00000449045 0.750504695568376 0.455188790415154 0.046840490127458 ENSG00000131238 PPT1
ENST00000439754 0.649707475797712 0.325810737445995 0.066304846207567 ENSG00000131238 PPT1
ENST00000530076 0.757490945273661 0.465607022415168 0.054610876826273 ENSG00000131238 PPT1
ENST00000527311 0.766875759560406 0.479190614910601 0.0464716360764843 ENSG00000131238 PPT1
ENST00000372779 0.852449513617674 0.628643227410624 0.033855283373102 ENSG00000131238 PPT1
ENST00000526547 0.929716303690911 0.803375668583066 0.0227638148055792 ENSG00000131238 PPT1
ENST00000372771 0.552001047697389 0.228895103152244 -0.0860740879029617 ENSG00000117000 RLF
ENST00000567508 0.320257695562638 0.0823987487588641 -0.297503750471719 ENSG00000259943 RP1-39G22.7
ENST00000372759 0.98368802224292 0.953210974263781 -0.002989003808515 ENSG00000084073 ZMPSTE24
ENST00000479131 0.987983472398814 0.96654340825563 0.00341009162704726 ENSG00000084073 ZMPSTE24
ENST00000472583 0.947360823473054 0.850219925454376 0.0139140613488218 ENSG00000084073 ZMPSTE24
ENST00000447743 0.826170844271322 0.57894670924815 0.0983326734089993 ENSG00000231296 RP1-39G22.4
ENST00000474142 0.367418737404687 0.106062444464298 -0.123152968859812 ENSG00000084073 ZMPSTE24
ENST00000435168 0.657818023622187 0.334808725027436 -0.0627467935233174 ENSG00000084070 SMAP2
ENST00000372718 0.605832420896197 0.278999219456601 -0.0600849685480696 ENSG00000084070 SMAP2
ENST00000372708 0.877929365081973 0.680063618753161 -0.0238184466294259 ENSG00000084070 SMAP2
ENST00000539317 0.870947751835032 0.665601230002606 -0.0293978108705612 ENSG00000084070 SMAP2
ENST00000487871 0.927440890246158 0.797087015640606 -0.0338345738160115 ENSG00000084070 SMAP2
ENST00000469416 0.151447107601576 0.0247610765082039 -0.219023552977058 ENSG00000187801 ZFP69B
ENST00000361584 0.143791927046321 0.0228457369036359 -0.221760130023895 ENSG00000187801 ZFP69B
ENST00000484445 0.143791927046321 0.0228457369036359 -0.221760130023895 ENSG00000187801 ZFP69B
ENST00000411995 0.144090160951605 0.0229288891610369 -0.221706551802456 ENSG00000187801 ZFP69B
ENST00000565390 0.770604193217787 0.485743515995552 -0.0930098550439575 ENSG00000260920 RP1-228H13.5
ENST00000372706 0.358748148824499 0.10124408239127 -0.179539705921917 ENSG00000187815 ZFP69
ENST00000372705 0.370945376583853 0.107837937691972 -0.177525415338062 ENSG00000187815 ZFP69
ENST00000482712 0.692093090437215 0.375853350528003 -0.158066127519 ENSG00000187815 ZFP69
ENST00000450713 0.752121907143917 0.457868063315198 -0.0822477844644432 ENSG00000238287 RP11-656D10.3
ENST00000358527 0.992231502124297 0.977534539430614 0.00303463851075373 ENSG00000164002 EXO5
ENST00000372703 0.992231502124297 0.977534539430614 0.00303463851075373 ENSG00000164002 EXO5
ENST00000420209 0.886813361635534 0.699891473995499 0.0450845275848002 ENSG00000164002 EXO5
ENST00000296380 0.997908329287843 0.994118332898673 0.000786784992871698 ENSG00000164002 EXO5
ENST00000432259 0.762255796195711 0.472655643242281 0.0904328693148795 ENSG00000164002 EXO5
ENST00000418186 0.8866895756736 0.699610823765643 0.0451350050768809 ENSG00000164002 EXO5
ENST00000415550 0.811899984096697 0.551790322311458 0.0743567776857704 ENSG00000164002 EXO5
ENST00000443729 0.959948720973523 0.884072636594433 0.0167633137428523 ENSG00000164002 EXO5
ENST00000419161 0.959948720973523 0.884072636594433 0.0167633137428523 ENSG00000164002 EXO5
ENST00000471429 0.8363983196627 0.598586797173733 0.0757070028092087 ENSG00000164002 EXO5
ENST00000453437 0.900495529755688 0.732902021661902 -0.0505188275790473 ENSG00000227278 RP11-656D10.5
ENST00000437060 0.962358256339941 0.890319124102481 -0.0229542699971324 ENSG00000238186 RP11-656D10.6
ENST00000372699 0.261856092606141 0.05842066460682 0.268697168562693 ENSG00000117010 ZNF684
ENST00000465152 0.0851038208911381 0.010358568846455 0.386677197247389 ENSG00000117010 ZNF684
ENST00000372696 0.0937428672478556 0.0118815030653352 0.394448235960865 ENSG00000117010 ZNF684
ENST00000372697 0.0937428672478556 0.0118815030653352 0.394448235960865 ENSG00000117010 ZNF684
ENST00000493756 0.266295863817717 0.0601703266283194 0.271178247342466 ENSG00000117010 ZNF684
ENST00000472043 0.873938216130934 0.671904116143754 0.0757539776701014 ENSG00000117010 ZNF684
ENST00000606277 0.746530114963972 0.449257136449171 -0.117263084615369 ENSG00000272145 NFYC-AS1
ENST00000467203 0.399287298948761 0.123507925879186 -0.114485994728808 ENSG00000066136 NFYC
ENST00000424419 0.564501810425935 0.240916788024188 -0.0793544462828951 ENSG00000066136 NFYC
ENST00000427410 0.430030576006017 0.141698656086416 -0.0944504831535165 ENSG00000066136 NFYC
ENST00000447388 0.29995874515587 0.0734187940777892 -0.110393535709015 ENSG00000066136 NFYC
ENST00000425457 0.420998526178306 0.136413231608576 -0.0952438176683962 ENSG00000066136 NFYC
ENST00000453631 0.547837070620731 0.225046474844735 -0.0913774570513324 ENSG00000066136 NFYC
ENST00000456393 0.309549683615949 0.0773725482414177 -0.108354705970438 ENSG00000066136 NFYC
ENST00000372654 0.48021236210985 0.174940939150552 -0.0877437975579557 ENSG00000066136 NFYC
ENST00000534399 0.809356355657602 0.547626524778946 -0.0509597449781767 ENSG00000066136 NFYC
ENST00000372653 0.517653018993762 0.201436166383743 -0.0826843040280068 ENSG00000066136 NFYC
ENST00000372669 0.670547284812805 0.349992481007407 -0.0637501113947841 ENSG00000066136 NFYC
ENST00000372652 0.218839613854566 0.0436575216204261 -0.140946268162564 ENSG00000066136 NFYC
ENST00000372651 0.501887436367727 0.189690784025627 -0.0975641030301551 ENSG00000066136 NFYC
ENST00000531464 0.566252277438161 0.242460432014064 -0.136958169125748 ENSG00000066136 NFYC
ENST00000440226 0.373032117399535 0.109077841119166 -0.12062035724204 ENSG00000066136 NFYC
ENST00000525290 0.329640655068294 0.0867744132148361 -0.170397227445931 ENSG00000066136 NFYC
ENST00000530965 0.429053973208484 0.141156246019011 -0.154600925078572 ENSG00000066136 NFYC
ENST00000416859 0.389730155465599 0.118276610842334 -0.13913505817941 ENSG00000066136 NFYC
ENST00000308733 0.222364249395211 0.0448093877004363 -0.145366694692875 ENSG00000066136 NFYC
ENST00000414185 0.264137225438229 0.0592996282871596 -0.157719896104073 ENSG00000066136 NFYC
ENST00000525349 0.991858372157572 0.976500706284145 0.0035564351423731 ENSG00000066136 NFYC
ENST00000483091 0.84734218830438 0.619475660082111 0.0797651457001043 ENSG00000066136 NFYC
ENST00000488635 0.407348969444564 0.128405606840048 -0.191484673821494 ENSG00000066136 NFYC
ENST00000496608 0.13920230052325 0.0216918383102375 -0.265961946780909 ENSG00000066136 NFYC
ENST00000372638 0.368029289840033 0.106418462973443 -0.279919657013199 ENSG00000179862 CITED4
ENST00000372621 0.0900882552757996 0.0112360749736581 0.144542092934391 ENSG00000171793 CTPS1
ENST00000541520 0.112826508903067 0.0156916304182292 0.13862692240285 ENSG00000171793 CTPS1
ENST00000470271 0.179692592202739 0.0320347227755411 0.154933530547889 ENSG00000171793 CTPS1
ENST00000475060 0.24895229616785 0.0537177175891966 0.149775664257496 ENSG00000171793 CTPS1
ENST00000479480 0.16648200168947 0.0286650864856421 0.147218943910243 ENSG00000171793 CTPS1
ENST00000543104 0.174715912080973 0.0307488279995058 0.138977559194221 ENSG00000171793 CTPS1
ENST00000372616 0.113363899156076 0.0157899716681677 0.142352665216378 ENSG00000171793 CTPS1
ENST00000480420 0.312193214896923 0.0787957874786686 0.124634647851122 ENSG00000171793 CTPS1
ENST00000463285 0.454825702969699 0.156920993509749 0.104723577885339 ENSG00000171793 CTPS1
ENST00000486889 0.587189911379959 0.261654043870601 0.0911887151234607 ENSG00000171793 CTPS1
ENST00000497210 0.870229841878637 0.663954429086761 0.0364947942775919 ENSG00000171793 CTPS1
ENST00000464283 0.757964065460523 0.466201188873105 0.047908510879895 ENSG00000171793 CTPS1
ENST00000463423 0.590859430591753 0.264930248307284 0.0727345603083186 ENSG00000171793 CTPS1
ENST00000498694 0.147476877593158 0.0237441551960925 0.151815142836178 ENSG00000171793 CTPS1
ENST00000302946 0.0379597160126541 0.00342456379668079 0.313539620084948 ENSG00000171790 SLFNL1
ENST00000372613 0.0454083055107428 0.00437320379866835 0.306088381404498 ENSG00000171790 SLFNL1
ENST00000397197 0.0454083055107428 0.00437320379866835 0.306088381404498 ENSG00000171790 SLFNL1
ENST00000439569 0.0454083055107428 0.00437320379866835 0.306088381404498 ENSG00000171790 SLFNL1
ENST00000372611 0.0486464486844013 0.0047916722986956 0.301872336633467 ENSG00000171790 SLFNL1
ENST00000359345 0.0355351942633211 0.00312213446073958 0.305777644746439 ENSG00000171790 SLFNL1
ENST00000456518 5.34186366683634e-05 1.24007549408701e-06 0.347223628159107 ENSG00000010803 SCMH1
ENST00000397174 3.77406081482857e-05 8.29882366873739e-07 0.349720002093323 ENSG00000010803 SCMH1
ENST00000402904 3.77406081482857e-05 8.29882366873739e-07 0.349720002093323 ENSG00000010803 SCMH1
ENST00000361191 3.67162963855798e-05 8.03242486590359e-07 0.350108335037917 ENSG00000010803 SCMH1
ENST00000361705 3.67162963855798e-05 8.03242486590359e-07 0.350108335037917 ENSG00000010803 SCMH1
ENST00000397171 3.67162963855798e-05 8.03242486590359e-07 0.350108335037917 ENSG00000010803 SCMH1
ENST00000372597 2.58042079680126e-09 2.32461034305047e-11 0.415612353887137 ENSG00000010803 SCMH1
ENST00000372596 2.58042079680126e-09 2.32461034305047e-11 0.415612353887137 ENSG00000010803 SCMH1
ENST00000337495 2.58042079680126e-09 2.32461034305047e-11 0.415612353887137 ENSG00000010803 SCMH1
ENST00000326197 4.83799326301934e-05 1.10877135800459e-06 0.347354137763968 ENSG00000010803 SCMH1
ENST00000372595 3.11785913446104e-05 6.6786300325779e-07 0.348091416864875 ENSG00000010803 SCMH1
ENST00000472037 0.00783423929862628 0.000443216693183814 0.271411043766227 ENSG00000010803 SCMH1
ENST00000460215 0.0148716137774835 0.00100056509743079 0.275027702079238 ENSG00000010803 SCMH1
ENST00000498793 0.00819413383073992 0.000469150439831436 0.287488807620957 ENSG00000010803 SCMH1
ENST00000489421 0.0954485261343389 0.0122051693270016 0.23564291747411 ENSG00000010803 SCMH1
ENST00000482530 0.143382775954911 0.0227321427363962 0.241288995472548 ENSG00000010803 SCMH1
ENST00000488592 0.000902117524248994 3.16405729997645e-05 0.368949185266319 ENSG00000010803 SCMH1
ENST00000425554 0.0542073225764993 0.00553344662542759 0.467933149237879 ENSG00000235358 RP11-399E6.1
ENST00000445073 0.0193597268950421 0.00140190591217061 0.530121017416579 ENSG00000235358 RP11-399E6.1
ENST00000372583 0.701759359142178 0.388195614009577 0.0607963706620033 ENSG00000127124 HIVEP3
ENST00000372584 0.706584493710642 0.395005606592529 0.060054993067152 ENSG00000127124 HIVEP3
ENST00000247584 0.0241558665237908 0.00186836574914554 0.253066777902429 ENSG00000127124 HIVEP3
ENST00000460604 0.033785068701305 0.00291640698808194 0.27502135041781 ENSG00000127124 HIVEP3
ENST00000429157 0.0249433477804322 0.00195264388133813 0.252779981515913 ENSG00000127124 HIVEP3
ENST00000455975 0.272904745341942 0.0627175290987943 0.331537232711296 ENSG00000230638 RP11-486B10.4
ENST00000491442 0.240653590853528 0.0507592535480615 -0.14914726825179 ENSG00000127124 HIVEP3
ENST00000489103 0.293620248315496 0.0708751502660338 -0.126464782571195 ENSG00000127124 HIVEP3
ENST00000479350 0.476979241302241 0.172759833947323 -0.139472088522563 ENSG00000127124 HIVEP3
ENST00000372571 0.797862460963062 0.526890786600751 0.0422295739467832 ENSG00000198815 FOXJ3
ENST00000372572 0.471400523860473 0.168561770732108 0.0684635659353583 ENSG00000198815 FOXJ3
ENST00000372573 0.491925368279786 0.182798077849745 0.0660793052572629 ENSG00000198815 FOXJ3
ENST00000361346 0.473217033141608 0.169910268847864 0.0682953437223428 ENSG00000198815 FOXJ3
ENST00000361776 0.473217033141608 0.169910268847864 0.0682953437223428 ENSG00000198815 FOXJ3
ENST00000545068 0.478219790423222 0.173634222752801 0.0656492503892618 ENSG00000198815 FOXJ3
ENST00000445886 0.603641839242892 0.276916628492934 0.0803509527276074 ENSG00000198815 FOXJ3
ENST00000422278 0.66665935613092 0.345100849432121 -0.116416064707198 ENSG00000198815 FOXJ3
ENST00000454417 0.97117609126553 0.916514000679508 0.0143035384634223 ENSG00000198815 FOXJ3
ENST00000436207 0.331868827678472 0.0878770010909404 -0.304446724941695 ENSG00000227527 RP11-223A3.1
ENST00000372562 0.71229532182375 0.402843098965146 0.0656392398018 ENSG00000127125 PPCS
ENST00000455780 0.770719229592167 0.486071102977018 0.054019316439583 ENSG00000127125 PPCS
ENST00000372560 0.878489427289962 0.681117727566432 -0.046574083757985 ENSG00000127125 PPCS
ENST00000472013 0.763281427518754 0.474114097738671 0.0555287766094442 ENSG00000127125 PPCS
ENST00000372561 0.770701118976552 0.486014444430833 0.0540244787580437 ENSG00000127125 PPCS
ENST00000372556 0.770701118976552 0.486014444430833 0.0540244787580437 ENSG00000127125 PPCS
ENST00000471420 0.640674713429651 0.315144206798474 0.0767380120427915 ENSG00000127125 PPCS
ENST00000482168 0.54516560294975 0.222920099924392 0.108611375606587 ENSG00000127125 PPCS
ENST00000469615 0.615781658593767 0.289203827385364 0.0916846686398125 ENSG00000127125 PPCS
ENST00000475614 0.469180048426375 0.16699721872205 -0.243614567720635 ENSG00000186409 CCDC30
ENST00000428554 0.129888958441345 0.0195197476222671 -0.341044489856735 ENSG00000186409 CCDC30
ENST00000477155 0.129888958441345 0.0195197476222671 -0.341044489856735 ENSG00000186409 CCDC30
ENST00000468651 0.760165055518427 0.469396763612652 -0.129802593514649 ENSG00000186409 CCDC30
ENST00000495044 0.746079804404145 0.448490269353097 -0.135196913308107 ENSG00000186409 CCDC30
ENST00000507855 0.268893403722548 0.0612011109962434 -0.302954040170435 ENSG00000186409 CCDC30
ENST00000509712 0.361207140406692 0.102666939852142 -0.28289966600607 ENSG00000186409 CCDC30
ENST00000471390 0.240121666783068 0.0506086024161623 -0.332077165443842 ENSG00000186409 CCDC30
ENST00000342022 0.226363925522081 0.0461305408952437 -0.33937177928159 ENSG00000186409 CCDC30
ENST00000340612 0.271558276595885 0.0621748418035677 -0.31785111290951 ENSG00000186409 CCDC30
ENST00000514642 0.191027653534898 0.0351068266694459 -0.364159785114603 ENSG00000186409 CCDC30
ENST00000390640 0.395638849912504 0.121422602192077 -0.264908744723433 ENSG00000186409 CCDC30
ENST00000304979 0.779923880950326 0.499148862966791 0.0491137137747731 ENSG00000171960 PPIH
ENST00000372550 0.998572475218313 0.995963162748262 -0.000429684540785055 ENSG00000171960 PPIH
ENST00000440068 0.984200805726906 0.955741892294172 -0.00472364195573456 ENSG00000171960 PPIH
ENST00000372549 0.993916567211261 0.982112906984236 0.00219634126736364 ENSG00000171960 PPIH
ENST00000455203 0.951357141142925 0.860259348541791 0.0155412885498354 ENSG00000171960 PPIH
ENST00000436387 0.788764763054117 0.512823419617952 0.066397732684009 ENSG00000171960 PPIH
ENST00000461351 0.78746358956522 0.51065323839022 0.0566588690740872 ENSG00000171960 PPIH
ENST00000321358 0.952478656549985 0.863267149816212 -0.00745099708447466 ENSG00000065978 YBX1
ENST00000332220 0.823703274173195 0.574353325809445 -0.0256187174570697 ENSG00000065978 YBX1
ENST00000436427 0.470881636667693 0.168172013095605 0.0618500179538204 ENSG00000065978 YBX1
ENST00000467957 0.458110355436191 0.159124382509254 0.0681928476998966 ENSG00000065978 YBX1
ENST00000397054 0.0186460572342439 0.00133678852032499 -0.222910233466736 ENSG00000117385 LEPRE1
ENST00000460031 0.0186801631264494 0.00134043034734235 -0.222904525859043 ENSG00000117385 LEPRE1
ENST00000236040 0.0186611132741485 0.0013384656598058 -0.222908950660575 ENSG00000117385 LEPRE1
ENST00000495874 0.0186611132741485 0.0013384656598058 -0.222908950660575 ENSG00000117385 LEPRE1
ENST00000296388 0.0186611132741485 0.0013384656598058 -0.222908950660575 ENSG00000117385 LEPRE1
ENST00000462474 0.394932226628935 0.121011305927753 -0.127455513401934 ENSG00000117385 LEPRE1
ENST00000472802 0.313590592567758 0.079378166687469 -0.153270780096383 ENSG00000117385 LEPRE1
ENST00000431412 0.249738916307698 0.0540334751482594 -0.135220373532335 ENSG00000117385 LEPRE1
ENST00000460831 0.513346548888905 0.198059656197778 -0.110886010837334 ENSG00000117385 LEPRE1
ENST00000481465 0.204443219127229 0.0391844046269237 -0.162199401300415 ENSG00000117385 LEPRE1
ENST00000447502 0.206400600103105 0.0397331071947361 -0.153029084037452 ENSG00000117385 LEPRE1
ENST00000463465 0.191467101552522 0.035259200307522 -0.146954578589931 ENSG00000117385 LEPRE1
ENST00000372526 0.00112951745800128 4.11049564073931e-05 -0.339347238663758 ENSG00000117385 LEPRE1
ENST00000492956 0.000492093159538515 1.56714805852392e-05 -0.369398843931105 ENSG00000117385 LEPRE1
ENST00000372525 0.94959817843651 0.855680359317851 -0.0170290959264728 ENSG00000164008 C1orf50
ENST00000464081 0.971267428399514 0.916824436656635 -0.00876995396743196 ENSG00000164008 C1orf50
ENST00000603943 0.964481817001109 0.896495753739401 -0.0111430326282055 ENSG00000164008 C1orf50
ENST00000536543 0.970771425548166 0.915335417687838 -0.00892659201079202 ENSG00000164008 C1orf50
ENST00000468913 0.770966234569856 0.486459444419974 -0.0829872484175687 ENSG00000164008 C1orf50
ENST00000494155 0.921307731306759 0.782238049620429 -0.0428511937289234 ENSG00000164008 C1orf50
ENST00000447572 0.911480057544245 0.758969150142682 -0.0540476090684867 ENSG00000228452 RP5-994D16.9
ENST00000372522 0.834621118553496 0.594935783932764 0.0629165459514913 ENSG00000177868 CCDC23
ENST00000372521 0.758084510213386 0.466512143861215 0.0829560157836113 ENSG00000177868 CCDC23
ENST00000537227 0.834621118553496 0.59497575280516 0.0605001781982887 ENSG00000177868 CCDC23
ENST00000497437 0.924529997303576 0.789507751220755 0.0312334094298748 ENSG00000177868 CCDC23
ENST00000487556 0.770304720598964 0.484722017569729 0.0445773825162084 ENSG00000164010 ERMAP
ENST00000372517 0.770304720598964 0.484722017569729 0.0445773825162084 ENSG00000164010 ERMAP
ENST00000470938 0.836979761161141 0.599692513690377 -0.0872114940980257 ENSG00000164010 ERMAP
ENST00000372514 0.935317871038217 0.818351659245794 0.0161459755394995 ENSG00000164010 ERMAP
ENST00000328249 0.623835194248115 0.297982208803565 0.0789614680749502 ENSG00000164010 ERMAP
ENST00000414798 0.762877779911346 0.473603664663573 0.0579145366527927 ENSG00000228192 RP11-342M1.3
ENST00000416809 0.793771915242513 0.520548343984657 0.0536206910100995 ENSG00000228192 RP11-342M1.3
ENST00000425076 0.619372619234241 0.292898129214581 0.0923827014675518 ENSG00000228192 RP11-342M1.3
ENST00000444563 0.619372619234241 0.292898129214581 0.0923827014675518 ENSG00000228192 RP11-342M1.3
ENST00000372508 0.934223902271779 0.81557091351004 -0.0244001867444453 ENSG00000164011 ZNF691
ENST00000372507 0.934223902271779 0.81557091351004 -0.0244001867444453 ENSG00000164011 ZNF691
ENST00000372506 0.934223902271779 0.81557091351004 -0.0244001867444453 ENSG00000164011 ZNF691
ENST00000397044 0.929050541729842 0.801090345399338 -0.0272075662650394 ENSG00000164011 ZNF691
ENST00000372504 0.934223902271779 0.81557091351004 -0.0244001867444453 ENSG00000164011 ZNF691
ENST00000397034 0.9037524031744 0.739754683898521 -0.0428670003182324 ENSG00000164011 ZNF691
ENST00000372503 0.982261430633034 0.948486361901946 -0.00823591207528504 ENSG00000164011 ZNF691
ENST00000372502 0.865751469504847 0.654323665570117 0.0625104929770805 ENSG00000164011 ZNF691
ENST00000426263 8.67211727577193e-06 1.60970274225171e-07 -0.362841436854311 ENSG00000117394 SLC2A1
ENST00000475162 6.34294152617247e-06 1.14181074237954e-07 -0.37520925091305 ENSG00000117394 SLC2A1
ENST00000439722 0.0158893626594294 0.00108953084923682 -0.305192522122542 ENSG00000117394 SLC2A1
ENST00000415851 0.0184062666810169 0.00131325941806423 -0.303577076412189 ENSG00000117394 SLC2A1
ENST00000372500 0.0755926119892519 0.0087123996185242 -0.276720268913607 ENSG00000117394 SLC2A1
ENST00000460369 0.0145594177850505 0.000972687560703684 -0.459785957680732 ENSG00000117394 SLC2A1
ENST00000431759 0.349348686945206 0.0965212823964642 -0.259325487976354 ENSG00000227533 SLC2A1-AS1
ENST00000416689 0.770161957211323 0.484464198335891 -0.11701422706698 ENSG00000227533 SLC2A1-AS1
ENST00000431635 0.660160315289108 0.337724230481742 0.0509045712998858 ENSG00000117395 EBNA1BP2
ENST00000236051 0.670547284812805 0.350003169148527 0.0497122007555798 ENSG00000117395 EBNA1BP2
ENST00000463906 0.866625366583615 0.656686620668437 0.0249478138249014 ENSG00000117395 EBNA1BP2
ENST00000491223 0.59422531338449 0.267967637117613 0.0729049307815582 ENSG00000117395 EBNA1BP2
ENST00000472982 0.711249426045097 0.401480785533386 0.0564375372802274 ENSG00000117395 EBNA1BP2
ENST00000483082 0.686805396708372 0.36926387346425 0.0601510653432443 ENSG00000117395 EBNA1BP2
ENST00000461557 0.693973483107838 0.378278899492582 0.0603077445954655 ENSG00000117395 EBNA1BP2
ENST00000372492 0.575276375712765 0.25071437160614 0.1268002008904 ENSG00000243710 WDR65
ENST00000466927 0.790471717468556 0.515392549966746 -0.114279458454734 ENSG00000117395 EBNA1BP2
ENST00000474566 0.65016703675887 0.326291387954452 -0.173944215306105 ENSG00000117395 EBNA1BP2
ENST00000372476 0.86751182592738 0.658615700707471 0.0788752765363891 ENSG00000066056 TIE1
ENST00000433781 0.73112486373642 0.427662379254919 0.13999378905911 ENSG00000066056 TIE1
ENST00000424948 0.901351023839333 0.734460978721903 0.0608960182426428 ENSG00000234694 RP1-92O14.3
ENST00000310955 0.353656832817975 0.0986079878772262 0.17520188384152 ENSG00000117399 CDC20
ENST00000372462 0.354110593067162 0.0988671628257498 0.175174848242588 ENSG00000117399 CDC20
ENST00000478882 0.446767278584212 0.151893004058695 0.171226773598151 ENSG00000117399 CDC20
ENST00000482046 0.127709433116546 0.0189967503388738 0.290268155898015 ENSG00000117399 CDC20
ENST00000372458 0.610463544289832 0.283879235618186 0.0558016507176242 ENSG00000066322 ELOVL1
ENST00000413844 0.610476149091311 0.283889985635648 0.0557978429462992 ENSG00000066322 ELOVL1
ENST00000468865 0.659718599491841 0.337154874584952 0.0549995507032451 ENSG00000066322 ELOVL1
ENST00000464204 0.699078740891209 0.384728423658626 0.0468007847824773 ENSG00000066322 ELOVL1
ENST00000470968 0.711832279190922 0.402233216749301 0.0451114034247365 ENSG00000066322 ELOVL1
ENST00000487209 0.703837222147265 0.391436363272088 0.0469298731541871 ENSG00000066322 ELOVL1
ENST00000470769 0.818345001490644 0.564025788805713 0.0318930924637477 ENSG00000066322 ELOVL1
ENST00000497569 0.801070436199132 0.532342525326751 0.0338955743815171 ENSG00000066322 ELOVL1
ENST00000482302 0.783877310728967 0.505279741072843 0.0368485784668785 ENSG00000066322 ELOVL1
ENST00000497050 0.826943765270189 0.580667618561244 0.0308917888007714 ENSG00000066322 ELOVL1
ENST00000478481 0.805758754563248 0.541206266257641 0.040939873506062 ENSG00000066322 ELOVL1
ENST00000479439 0.83887244742752 0.603628107990366 0.0325891806506314 ENSG00000066322 ELOVL1
ENST00000465321 0.725162393610471 0.419744061977413 0.0501942601732954 ENSG00000066322 ELOVL1
ENST00000479686 0.754893569314753 0.461755726131054 0.0471006196709722 ENSG00000066322 ELOVL1
ENST00000496932 0.662643647421797 0.340518461794459 0.0587315077634972 ENSG00000066322 ELOVL1
ENST00000290663 0.164695164578698 0.0281872978262373 -0.0999512688787947 ENSG00000159479 MED8
ENST00000372457 0.167066112376902 0.0288392391456509 -0.0998469375830249 ENSG00000159479 MED8
ENST00000372455 0.190822412605333 0.0350356978931822 -0.101063078352011 ENSG00000159479 MED8
ENST00000436713 0.522240846934102 0.204977859645059 -0.0677935811078363 ENSG00000229431 RP1-92O14.6
ENST00000460803 0.6312036524123 0.305169689181183 -0.0772167113622612 ENSG00000159479 MED8
ENST00000473560 0.279501629648136 0.0652379364268408 -0.102444099019975 ENSG00000159479 MED8
ENST00000310739 0.416624804317056 0.133981474825087 -0.141043383543504 ENSG00000198198 SZT2
ENST00000372450 0.416624804317056 0.133981474825087 -0.141043383543504 ENSG00000198198 SZT2
ENST00000357658 0.360799761474848 0.102422394219036 -0.133959643555568 ENSG00000198198 SZT2
ENST00000406439 0.589841279763273 0.263817942674388 -0.0876694278642633 ENSG00000198198 SZT2
ENST00000562955 0.00773616941146597 0.000435686094417362 -0.177574103196243 ENSG00000198198 SZT2
ENST00000470139 0.684625783723614 0.366609078402857 -0.0731500603861623 ENSG00000198198 SZT2
ENST00000372442 0.0127428865450494 0.000819899850972708 -0.193296823853554 ENSG00000198198 SZT2
ENST00000478140 0.531472068025507 0.211869586503153 -0.193194790237814 ENSG00000198198 SZT2
ENST00000470897 0.624264020010134 0.298335015328354 -0.174358093367015 ENSG00000198198 SZT2
ENST00000471177 0.07844963406298 0.00919370911684587 -0.406781256313737 ENSG00000198198 SZT2
ENST00000460536 0.0201429004864374 0.0014742641771784 -0.211044472990461 ENSG00000198198 SZT2
ENST00000396885 0.330351368796543 0.0870679669460552 -0.241882134958705 ENSG00000229372 SZT2-AS1
ENST00000583037 0.000437130490070446 1.36454866605154e-05 -0.27560659778301 ENSG00000178922 HYI
ENST00000483618 0.963852463130003 0.894662263742048 0.0136257059416832 ENSG00000178922 HYI
ENST00000372425 0.000437130490070446 1.36454866605154e-05 -0.27560659778301 ENSG00000178922 HYI
ENST00000372433 0.0065266550856165 0.000350869311501202 -0.223548230640821 ENSG00000178922 HYI
ENST00000372434 0.00057224317201756 1.88105238719738e-05 -0.272509268803654 ENSG00000178922 HYI
ENST00000470662 0.0144899712938115 0.000966423533841739 -0.207535813993265 ENSG00000178922 HYI
ENST00000487366 0.0115380258638902 0.00072158858101363 -0.212573578362618 ENSG00000178922 HYI
ENST00000372430 0.00900760459433258 0.000527930307140524 -0.218471441804371 ENSG00000178922 HYI
ENST00000372432 0.000461411917931354 1.45281202859231e-05 -0.276024935587382 ENSG00000178922 HYI
ENST00000372427 0.000527092834047067 1.70393479424088e-05 -0.27511110143932 ENSG00000178922 HYI
ENST00000372426 0.0112931152967334 0.000701840709624826 -0.213641149401027 ENSG00000178922 HYI
ENST00000486909 0.000546633674824686 1.77760998835927e-05 -0.274650226523588 ENSG00000178922 HYI
ENST00000496142 0.29641498403784 0.0720363416925401 -0.15799359933625 ENSG00000178922 HYI
ENST00000469587 0.000245598773417465 7.02601979303737e-06 -0.405383779242616 ENSG00000178922 HYI
ENST00000444386 0.741270676289405 0.441562975164098 -0.127246891308425 ENSG00000229348 HYI-AS1
ENST00000496043 0.365724133790918 0.105078330560683 -0.0990858428326305 ENSG00000142949 PTPRF
ENST00000481019 0.353656832817975 0.0986117903839298 -0.101569449340106 ENSG00000142949 PTPRF
ENST00000359947 0.0420089993605626 0.0039297656192352 -0.136374442916707 ENSG00000142949 PTPRF
ENST00000438120 0.0670955737858854 0.00739566442314792 -0.131377269144295 ENSG00000142949 PTPRF
ENST00000436724 0.608460712089782 0.281861336752737 -0.0572403072756201 ENSG00000142949 PTPRF
ENST00000372405 0.704379970299983 0.392062358709013 -0.0471177747371565 ENSG00000142949 PTPRF
ENST00000372413 0.0460130148222971 0.00445539217834094 -0.136789192035872 ENSG00000142949 PTPRF
ENST00000372414 0.0460130148222971 0.00445539217834094 -0.136789192035872 ENSG00000142949 PTPRF
ENST00000437607 0.755156331508553 0.462079723862064 -0.0424973891909831 ENSG00000142949 PTPRF
ENST00000467464 0.218995149158584 0.0437078403077239 -0.155391931880175 ENSG00000142949 PTPRF
ENST00000412568 0.0205277814109883 0.00151180337633616 -0.165872633357801 ENSG00000142949 PTPRF
ENST00000429895 0.0158234012800043 0.00108399421805283 -0.161445076851985 ENSG00000142949 PTPRF
ENST00000414879 0.0246175070107704 0.00192299632359117 -0.15676397761427 ENSG00000142949 PTPRF
ENST00000422171 0.0246175070107704 0.00192299632359117 -0.15676397761427 ENSG00000142949 PTPRF
ENST00000496447 0.00892891009565045 0.000522092420871554 -0.164033146320466 ENSG00000142949 PTPRF
ENST00000372407 0.00910473627336963 0.000534779312661485 -0.165568129253729 ENSG00000142949 PTPRF
ENST00000463041 0.316327371877629 0.0806298967799075 -0.159000572623609 ENSG00000142949 PTPRF
ENST00000477970 0.0112451416648393 0.000698409022681725 -0.176650146721678 ENSG00000142949 PTPRF
ENST00000372396 0.80236435511702 0.534541485536168 -0.0337851713762289 ENSG00000066135 KDM4A
ENST00000463151 0.877554030747409 0.679499717499929 -0.0300128918115877 ENSG00000066135 KDM4A
ENST00000485249 0.96295959092638 0.892002238622532 -0.0106391992404553 ENSG00000066135 KDM4A
ENST00000472265 0.833603887871487 0.592773131464731 -0.0701667654131998 ENSG00000066135 KDM4A
ENST00000481296 0.0294765387435559 0.00244008840933476 -0.3823134980583 ENSG00000066135 KDM4A
ENST00000398804 0.400946602701183 0.124496040902895 -0.114285336547388 ENSG00000236200 KDM4A-AS1
ENST00000439057 0.44011435589617 0.147682329393459 -0.109543593285546 ENSG00000236200 KDM4A-AS1
ENST00000434346 0.554620481187553 0.231836512960213 -0.112443051453128 ENSG00000236200 KDM4A-AS1
ENST00000453015 0.616600266411467 0.290179353435313 -0.0948936291841318 ENSG00000236200 KDM4A-AS1
ENST00000418149 0.522146447461247 0.204913560290128 -0.103623108819222 ENSG00000236200 KDM4A-AS1
ENST00000532911 0.943577601450392 0.83958610138023 0.0152393309827896 ENSG00000126091 ST3GAL3
ENST00000489897 0.628224743253779 0.302553123555659 0.0666370733064071 ENSG00000126091 ST3GAL3
ENST00000372374 0.640218305388994 0.314674884567396 0.0622523811135781 ENSG00000126091 ST3GAL3
ENST00000372375 0.640218305388994 0.314674884567396 0.0622523811135781 ENSG00000126091 ST3GAL3
ENST00000545417 0.640218305388994 0.314674884567396 0.0622523811135781 ENSG00000126091 ST3GAL3
ENST00000372377 0.640218305388994 0.314674884567396 0.0622523811135781 ENSG00000126091 ST3GAL3
ENST00000361392 0.640218305388994 0.314674884567396 0.0622523811135781 ENSG00000126091 ST3GAL3
ENST00000361400 0.640218305388994 0.314674884567396 0.0622523811135781 ENSG00000126091 ST3GAL3
ENST00000353126 0.640218305388994 0.314674884567396 0.0622523811135781 ENSG00000126091 ST3GAL3
ENST00000530154 0.629422065797486 0.303612479176081 0.0682323432282918 ENSG00000126091 ST3GAL3
ENST00000262915 0.640218305388994 0.314674884567396 0.0622523811135781 ENSG00000126091 ST3GAL3
ENST00000330208 0.640218305388994 0.314674884567396 0.0622523811135781 ENSG00000126091 ST3GAL3
ENST00000335430 0.640218305388994 0.314674884567396 0.0622523811135781 ENSG00000126091 ST3GAL3
ENST00000351035 0.640218305388994 0.314674884567396 0.0622523811135781 ENSG00000126091 ST3GAL3
ENST00000479383 0.93787367664611 0.824725015432543 0.0170016069966435 ENSG00000126091 ST3GAL3
ENST00000347631 0.626872707102777 0.301105554028996 0.0668448535136806 ENSG00000126091 ST3GAL3
ENST00000484868 0.767547990161808 0.480104709765449 0.059270332455028 ENSG00000126091 ST3GAL3
ENST00000461066 0.938344950781614 0.82591337247808 0.0168830776919102 ENSG00000126091 ST3GAL3
ENST00000437753 0.559897039291447 0.236386980200357 0.156325945983137 ENSG00000229444 RP11-184I16.4
ENST00000533997 0.659372792103843 0.336830305306538 0.0627111917588746 ENSG00000126091 ST3GAL3
ENST00000469715 0.659372792103843 0.336830305306538 0.0627111917588746 ENSG00000126091 ST3GAL3
ENST00000490541 0.659372792103843 0.336830305306538 0.0627111917588746 ENSG00000126091 ST3GAL3
ENST00000528371 0.659372792103843 0.336830305306538 0.0627111917588746 ENSG00000126091 ST3GAL3
ENST00000530581 0.659372792103843 0.336830305306538 0.0627111917588746 ENSG00000126091 ST3GAL3
ENST00000531816 0.659372792103843 0.336830305306538 0.0627111917588746 ENSG00000126091 ST3GAL3
ENST00000531993 0.659372792103843 0.336830305306538 0.0627111917588746 ENSG00000126091 ST3GAL3
ENST00000533212 0.659372792103843 0.336830305306538 0.0627111917588746 ENSG00000126091 ST3GAL3
ENST00000533933 0.659372792103843 0.336830305306538 0.0627111917588746 ENSG00000126091 ST3GAL3
ENST00000372369 0.659372792103843 0.336830305306538 0.0627111917588746 ENSG00000126091 ST3GAL3
ENST00000372372 0.659372792103843 0.336830305306538 0.0627111917588746 ENSG00000126091 ST3GAL3
ENST00000372368 0.659372792103843 0.336830305306538 0.0627111917588746 ENSG00000126091 ST3GAL3
ENST00000372367 0.659372792103843 0.336830305306538 0.0627111917588746 ENSG00000126091 ST3GAL3
ENST00000372366 0.659372792103843 0.336830305306538 0.0627111917588746 ENSG00000126091 ST3GAL3
ENST00000372365 0.659372792103843 0.336830305306538 0.0627111917588746 ENSG00000126091 ST3GAL3
ENST00000361746 0.659372792103843 0.336830305306538 0.0627111917588746 ENSG00000126091 ST3GAL3
ENST00000332628 0.659372792103843 0.336830305306538 0.0627111917588746 ENSG00000126091 ST3GAL3
ENST00000531451 0.670970566021788 0.350657654796006 0.060887497998751 ENSG00000126091 ST3GAL3
ENST00000372362 0.670970566021788 0.350657654796006 0.060887497998751 ENSG00000126091 ST3GAL3
ENST00000361812 0.670970566021788 0.350657654796006 0.060887497998751 ENSG00000126091 ST3GAL3
ENST00000461375 0.446929406901366 0.152001807894898 0.10148892214275 ENSG00000126091 ST3GAL3
ENST00000490502 0.540439889729956 0.218997599134327 0.105815844291867 ENSG00000126091 ST3GAL3
ENST00000495482 0.96345246480075 0.893568697685914 -0.015561205731498 ENSG00000126091 ST3GAL3
ENST00000372343 0.774296390087559 0.491612677437264 -0.0438181621997072 ENSG00000117408 IPO13
ENST00000489061 0.114499301716847 0.0160303502036143 -0.303979115268585 ENSG00000117408 IPO13
ENST00000489773 0.314094318165711 0.0795874960739717 -0.159892843278952 ENSG00000117408 IPO13
ENST00000492152 0.861655154740354 0.646758855938398 -0.0501472809717151 ENSG00000117408 IPO13
ENST00000480902 0.842444768762054 0.610619732868851 0.0734793061360838 ENSG00000117408 IPO13
ENST00000372339 0.881081834262114 0.687087687877536 0.0515886789605076 ENSG00000117408 IPO13
ENST00000486876 0.988644717737444 0.968253253342345 -0.00584159108967258 ENSG00000117408 IPO13
ENST00000471934 0.710072996694442 0.399774281322813 -0.0926137891324632 ENSG00000132768 DPH2
ENST00000476260 0.760783139044002 0.47032187207897 -0.0739417763545554 ENSG00000132768 DPH2
ENST00000255108 0.869436547783954 0.66237862233426 -0.032430322656561 ENSG00000132768 DPH2
ENST00000412950 0.91708876467099 0.77147275611782 -0.0231481289989133 ENSG00000132768 DPH2
ENST00000524776 0.91708876467099 0.77147275611782 -0.0231481289989133 ENSG00000132768 DPH2
ENST00000495421 0.869344772621638 0.662092431234659 -0.0324653849983868 ENSG00000132768 DPH2
ENST00000530988 0.765018876446778 0.476727810418708 -0.0794494520421537 ENSG00000132768 DPH2
ENST00000527567 0.632094274116469 0.306442983145877 -0.110282547345876 ENSG00000132768 DPH2
ENST00000492306 0.775542157764978 0.493246799634254 -0.070106235490048 ENSG00000132768 DPH2
ENST00000490861 0.796900590930961 0.525048125816994 -0.0631556989539612 ENSG00000132768 DPH2
ENST00000396758 0.869256867353724 0.661993955099364 -0.0324791481205488 ENSG00000132768 DPH2
ENST00000477294 0.559914920339379 0.236403540117025 -0.126314417170277 ENSG00000132768 DPH2
ENST00000529729 0.817070836913259 0.561715532910109 -0.0569862702171183 ENSG00000132768 DPH2
ENST00000532140 0.609313302539047 0.282695427754294 -0.115620433842483 ENSG00000132768 DPH2
ENST00000534786 0.677927284116451 0.358343850292496 -0.101351873167485 ENSG00000132768 DPH2
ENST00000534655 0.851609735391512 0.627094586070533 -0.0638296673927624 ENSG00000132768 DPH2
ENST00000459879 0.897969692882956 0.72670972991536 0.0363120533483918 ENSG00000132768 DPH2
ENST00000527319 0.83206951197449 0.589862193114531 0.0573354549024869 ENSG00000132768 DPH2
ENST00000472505 0.0634932962686104 0.00685217131495886 -0.230732911304482 ENSG00000117410 ATP6V0B
ENST00000472174 0.0457513344064773 0.00441576580398199 -0.224204935789488 ENSG00000117410 ATP6V0B
ENST00000532642 0.0453202051099348 0.00435980042360604 -0.224409896355192 ENSG00000117410 ATP6V0B
ENST00000236067 0.045289566634964 0.00435560294111081 -0.224402423761255 ENSG00000117410 ATP6V0B
ENST00000471859 0.0620612864274983 0.00665687805650496 -0.214159040495102 ENSG00000117410 ATP6V0B
ENST00000472277 0.0671565936238967 0.00740561699867618 -0.223363231405966 ENSG00000117410 ATP6V0B
ENST00000461670 0.0521126714098909 0.00525341464108838 -0.237600397369468 ENSG00000117410 ATP6V0B
ENST00000468183 0.0449004301766198 0.00430415638728632 -0.224650154097815 ENSG00000117410 ATP6V0B
ENST00000473485 0.0449004301766198 0.00430415638728632 -0.224650154097815 ENSG00000117410 ATP6V0B
ENST00000496131 0.0569383677498097 0.00592500071195369 -0.232633289877485 ENSG00000117410 ATP6V0B
ENST00000498208 0.0688719256526387 0.00767253547148871 -0.228773975650954 ENSG00000117410 ATP6V0B
ENST00000532072 0.0135146268016047 0.000885896340470342 -0.272128532187856 ENSG00000117410 ATP6V0B
ENST00000498664 0.0140219640901632 0.000926477818463966 -0.246928392264524 ENSG00000117410 ATP6V0B
ENST00000498543 0.525558177002996 0.207311737944383 -0.10898080372479 ENSG00000117411 B4GALT2
ENST00000372324 0.734786372999729 0.432739571411401 0.0365856812308125 ENSG00000117411 B4GALT2
ENST00000497866 0.565055946427608 0.241506214643075 -0.0828113817427943 ENSG00000117411 B4GALT2
ENST00000434555 0.409714182488553 0.130095600634223 0.0700888334909618 ENSG00000117411 B4GALT2
ENST00000356836 0.352327745005719 0.0979086301644257 0.0779300895999822 ENSG00000117411 B4GALT2
ENST00000309519 0.544584103175624 0.22226863512779 0.0578480259073825 ENSG00000117411 B4GALT2
ENST00000485678 0.612577387108417 0.285995350741368 0.0659068026705259 ENSG00000117411 B4GALT2
ENST00000481924 0.549209665313093 0.226434732145068 0.0930532447660942 ENSG00000117411 B4GALT2
ENST00000486064 0.637159074160439 0.311553628803128 -0.119705335314124 ENSG00000159214 CCDC24
ENST00000372307 0.323031502815743 0.0837076420931044 -0.196796839455991 ENSG00000196517 SLC6A9
ENST00000372318 0.585108030488196 0.259462309280029 -0.13377328803331 ENSG00000159214 CCDC24
ENST00000460543 0.829503602817507 0.585302205844551 -0.0686482611277199 ENSG00000159214 CCDC24
ENST00000463846 0.58540754461449 0.259756876908908 -0.133720104023452 ENSG00000159214 CCDC24
ENST00000490563 0.58540754461449 0.259756876908908 -0.133720104023452 ENSG00000159214 CCDC24
ENST00000490064 0.652132621234551 0.328317024580697 -0.12023778935649 ENSG00000159214 CCDC24
ENST00000486504 0.670547284812805 0.349948622195979 -0.11378233263348 ENSG00000159214 CCDC24
ENST00000485811 0.637998153025031 0.312451347798861 -0.125298832822188 ENSG00000159214 CCDC24
ENST00000372306 0.356151707294977 0.0999894207059728 -0.189299237184278 ENSG00000196517 SLC6A9
ENST00000466180 0.660567528708472 0.338122978620299 -0.118342866645658 ENSG00000159214 CCDC24
ENST00000479055 0.694852537774989 0.379592688817645 -0.113106497517601 ENSG00000159214 CCDC24
ENST00000472562 0.81829127189644 0.563918342980544 -0.103346151853845 ENSG00000159214 CCDC24
ENST00000372310 0.53327727420429 0.213221233010045 -0.189432523298398 ENSG00000196517 SLC6A9
ENST00000475075 0.57370662806046 0.249296846346099 -0.175211759398103 ENSG00000196517 SLC6A9
ENST00000357730 0.454862419090318 0.156996086532277 -0.222360185790353 ENSG00000196517 SLC6A9
ENST00000360584 0.454862419090318 0.156996086532277 -0.222360185790353 ENSG00000196517 SLC6A9
ENST00000537678 0.583718104785538 0.25833179515661 -0.167590681999745 ENSG00000196517 SLC6A9
ENST00000492434 0.821201316307274 0.569257015753741 -0.0893635339874879 ENSG00000196517 SLC6A9
ENST00000528803 0.559362883140523 0.235964413799942 -0.198143000631279 ENSG00000196517 SLC6A9
ENST00000489764 0.708565534617052 0.397793447986887 -0.134694160041096 ENSG00000196517 SLC6A9
ENST00000466926 0.675719008233579 0.355996997034782 -0.146925275865834 ENSG00000196517 SLC6A9
ENST00000533007 0.482776179068 0.17660909710326 -0.239448365834893 ENSG00000196517 SLC6A9
ENST00000607988 0.400416608891104 0.124065661817933 0.274386830936567 ENSG00000230615 RP5-1198O20.4
ENST00000434244 0.126896772571468 0.0187829134016112 0.405557729949213 ENSG00000230615 RP5-1198O20.4
ENST00000431800 0.244402904317838 0.0520452662054928 0.34766673265323 ENSG00000230615 RP5-1198O20.4
ENST00000437643 0.268022328266216 0.0608070114767206 0.335403607019363 ENSG00000230615 RP5-1198O20.4
ENST00000361745 0.825920665230841 0.57830890683483 -0.0366207728888693 ENSG00000178028 DMAP1
ENST00000446292 0.842888750310122 0.611452002788905 -0.0342473390193115 ENSG00000178028 DMAP1
ENST00000440641 0.797730140754832 0.526702568778266 -0.0461847658973419 ENSG00000178028 DMAP1
ENST00000436069 0.585783149252169 0.260124972643944 0.125163786950734 ENSG00000178028 DMAP1
ENST00000437511 0.764059069827652 0.475324848137172 -0.0494702728954991 ENSG00000178028 DMAP1
ENST00000475794 0.781444542322742 0.501280904839768 0.0695182256910719 ENSG00000178028 DMAP1
ENST00000471829 0.955421950932143 0.870625039345259 -0.012408901622895 ENSG00000178028 DMAP1
ENST00000487922 0.964652403396845 0.897216340923635 -0.0100137295000455 ENSG00000178028 DMAP1
ENST00000315913 0.825578548530883 0.577825547309233 -0.0366574721974192 ENSG00000178028 DMAP1
ENST00000372289 0.825578548530883 0.577825547309233 -0.0366574721974192 ENSG00000178028 DMAP1
ENST00000463950 0.489535864376383 0.181180798491448 0.154086983721262 ENSG00000178028 DMAP1
ENST00000372290 0.748391096418159 0.452182928920437 -0.0598420803941043 ENSG00000178028 DMAP1
ENST00000488433 0.381865595649801 0.113828850080588 -0.114622507320935 ENSG00000178028 DMAP1
ENST00000483741 0.659400756533268 0.336870991874675 -0.106275186587947 ENSG00000178028 DMAP1
ENST00000494092 0.835077516716411 0.596179722479013 0.0697978399421235 ENSG00000178028 DMAP1
ENST00000372257 0.995396803340755 0.985892098536396 0.00109816100017922 ENSG00000117419 ERI3
ENST00000372259 0.757980562468358 0.466338394959068 0.0469444493003268 ENSG00000117419 ERI3
ENST00000456170 0.757867506218923 0.466032683676838 0.0468536659307106 ENSG00000117419 ERI3
ENST00000537474 0.907204638240613 0.748349386603782 0.0200187036621014 ENSG00000117419 ERI3
ENST00000489710 0.858395639797991 0.639693092781233 0.0331490332129474 ENSG00000117419 ERI3
ENST00000479101 0.851722658518383 0.627434360435343 0.0342290085879622 ENSG00000117419 ERI3
ENST00000462341 0.81777280511126 0.562974791641256 0.04005231608385 ENSG00000117419 ERI3
ENST00000414156 0.885287761275443 0.696348872135184 -0.0698344220652528 ENSG00000233602 ERI3-IT1
ENST00000452396 0.856737388638794 0.636531291671769 -0.0338118020160224 ENSG00000117419 ERI3
ENST00000495828 0.421940324712577 0.136965045987138 -0.109892766413823 ENSG00000117419 ERI3
ENST00000457571 0.527886464112959 0.20924391394612 -0.0935912122716753 ENSG00000117419 ERI3
ENST00000355387 0.680604431069679 0.361698983270975 0.0530696917358728 ENSG00000187147 RNF220
ENST00000361799 0.680604431069679 0.361698983270975 0.0530696917358728 ENSG00000187147 RNF220
ENST00000372247 0.680573891728245 0.361655701705462 0.053070906051863 ENSG00000187147 RNF220
ENST00000443020 0.868501404252101 0.660432113250509 0.0280030999903145 ENSG00000187147 RNF220
ENST00000453863 0.893008308988786 0.713725501776074 0.0337812761692243 ENSG00000187147 RNF220
ENST00000335497 0.986458354980927 0.962150644714332 0.00326913333221512 ENSG00000187147 RNF220
ENST00000440132 0.958003096395446 0.878233629030931 0.0101980199675131 ENSG00000187147 RNF220
ENST00000474064 0.702952772471646 0.390074617824853 0.0500734068008198 ENSG00000187147 RNF220
ENST00000471494 0.980829857524245 0.94403827181891 -0.00527200807941709 ENSG00000187147 RNF220
ENST00000488865 0.951294038558969 0.860097822631254 0.0157628628161121 ENSG00000187147 RNF220
ENST00000497469 0.866763247915754 0.657242250439514 0.0355749921791242 ENSG00000187147 RNF220
ENST00000475378 0.717875620272642 0.409365387825218 0.0554067078169868 ENSG00000187147 RNF220
ENST00000484745 0.56103606515374 0.237412938949979 0.0724411633865916 ENSG00000187147 RNF220
ENST00000372242 0.70454377320356 0.392277651302184 0.0505344569735287 ENSG00000126106 TMEM53
ENST00000372243 0.70454377320356 0.392277651302184 0.0505344569735287 ENSG00000126106 TMEM53
ENST00000372244 0.70454377320356 0.392277651302184 0.0505344569735287 ENSG00000126106 TMEM53
ENST00000495630 0.539936614593882 0.218616392086086 0.0727708022283977 ENSG00000126106 TMEM53
ENST00000474394 0.693672427380328 0.377885595228772 0.067564449770277 ENSG00000187147 RNF220
ENST00000480686 0.257836910229397 0.0569673762813014 0.135699778904829 ENSG00000187147 RNF220
ENST00000474956 0.297491388871084 0.0724480150412189 0.156354094309999 ENSG00000187147 RNF220
ENST00000476724 0.801164176467332 0.532520991962602 0.0980119226358485 ENSG00000126106 TMEM53
ENST00000468117 0.769807876078867 0.483866907630802 0.109838791537667 ENSG00000126106 TMEM53
ENST00000372237 0.769807876078867 0.483866907630802 0.109838791537667 ENSG00000126106 TMEM53
ENST00000372235 0.711187504058895 0.401366123843267 0.134964356214043 ENSG00000126106 TMEM53
ENST00000420706 0.575258657505099 0.250652003174277 0.189126445539931 ENSG00000126106 TMEM53
ENST00000424484 0.93682206275972 0.821708033102105 -0.0360237864172052 ENSG00000198520 C1orf228
ENST00000455805 0.838983232093104 0.603848910023705 -0.086554821236375 ENSG00000198520 C1orf228
ENST00000458657 0.91890332356746 0.776943303117198 -0.0456010133501998 ENSG00000198520 C1orf228
ENST00000418644 0.814716032987054 0.557052467720134 -0.0998109131776657 ENSG00000198520 C1orf228
ENST00000441519 0.838983232093104 0.603848910023705 -0.086554821236375 ENSG00000198520 C1orf228
ENST00000357508 0.918392499543167 0.775657436765675 -0.0458185864176936 ENSG00000198520 C1orf228
ENST00000535358 0.91890332356746 0.776943303117198 -0.0456010133501998 ENSG00000198520 C1orf228
ENST00000445071 0.806532951418691 0.543047006359207 -0.103164267443069 ENSG00000198520 C1orf228
ENST00000453711 0.766185935654988 0.478215859774923 -0.120626043234945 ENSG00000198520 C1orf228
ENST00000421398 0.968726924726894 0.909438168435353 -0.0181694222963393 ENSG00000198520 C1orf228
ENST00000444751 0.968378485248662 0.908246203217315 -0.0184000577864494 ENSG00000198520 C1orf228
ENST00000434068 0.89784940475349 0.725943741175208 0.0626007241016511 ENSG00000198520 C1orf228
ENST00000434520 0.816754511118451 0.560929354747157 0.104385211234536 ENSG00000198520 C1orf228
ENST00000452259 0.264695244954274 0.0594886030179905 0.23594235849239 ENSG00000142945 KIF2C
ENST00000372224 0.142271669478482 0.0224518603388409 0.238173441277123 ENSG00000142945 KIF2C
ENST00000493027 0.26369404280301 0.059096774310761 0.235959214721773 ENSG00000142945 KIF2C
ENST00000372218 0.142271669478482 0.0224518603388409 0.238173441277123 ENSG00000142945 KIF2C
ENST00000455186 0.284000033357412 0.0669042038864645 0.23485112273992 ENSG00000142945 KIF2C
ENST00000372222 0.195003380895052 0.0362528383578943 0.223111981037152 ENSG00000142945 KIF2C
ENST00000480574 0.692034812584496 0.375791652737207 0.144917853823458 ENSG00000142945 KIF2C
ENST00000372217 0.185334904655952 0.0335259088419118 0.223354838504462 ENSG00000142945 KIF2C
ENST00000440985 0.396645790212075 0.122019798731905 0.245177946381479 ENSG00000225721 RP11-269F19.2
ENST00000428791 0.224605268736897 0.0455757327818142 0.18642580039 ENSG00000225721 RP11-269F19.2
ENST00000423289 0.54639813056427 0.223936199570752 0.197858356822873 ENSG00000142945 KIF2C
ENST00000472235 0.814716032987054 0.557095641718464 0.0871095239153198 ENSG00000142945 KIF2C
ENST00000497035 0.816055010631019 0.559391072029525 -0.0272521099831561 ENSG00000142937 RPS8
ENST00000396651 0.826689147484545 0.580152013991436 -0.0256652462157781 ENSG00000142937 RPS8
ENST00000372209 0.824884328140715 0.576580141888812 -0.0259236403524544 ENSG00000142937 RPS8
ENST00000470475 0.807542886205652 0.544963698029356 -0.0315106403885769 ENSG00000142937 RPS8
ENST00000485390 0.825124894912616 0.577171163879739 -0.0258774298099472 ENSG00000142937 RPS8
ENST00000464658 0.749020307523813 0.453100435022035 -0.0322530891068447 ENSG00000142937 RPS8
ENST00000484599 0.738970987422187 0.43895646466194 -0.0334224800211491 ENSG00000142937 RPS8
ENST00000474582 0.789095174963 0.513380428082568 -0.0356680340941414 ENSG00000142937 RPS8
ENST00000372201 0.00453524101589895 0.000221605066295767 -0.295031982288055 ENSG00000173846 PLK3
ENST00000465443 0.004531289589916 0.000221266847528089 -0.295545053505409 ENSG00000173846 PLK3
ENST00000476731 0.194672217833805 0.0361284698952295 -0.224115878863785 ENSG00000173846 PLK3
ENST00000492398 0.0436559900249036 0.00414990597041664 -0.258483115260358 ENSG00000173846 PLK3
ENST00000461358 0.161842843895216 0.0274062349443637 -0.225426203605589 ENSG00000173846 PLK3
ENST00000461769 0.0901106204083847 0.0112436233760686 -0.265182453388321 ENSG00000173846 PLK3
ENST00000493100 0.033711210819084 0.00290788887686717 -0.303873191902092 ENSG00000173846 PLK3
ENST00000339355 0.0853510987438503 0.0104057533502172 -0.384500268906095 ENSG00000188396 TCTEX1D4
ENST00000372200 0.134732773161319 0.02065714348336 -0.310650493598845 ENSG00000188396 TCTEX1D4
ENST00000450269 0.339457358383137 0.0915116336944802 -0.150368261745847 ENSG00000222009 BTBD19
ENST00000453418 0.339457358383137 0.0915116336944802 -0.150368261745847 ENSG00000222009 BTBD19
ENST00000409335 0.317923720404634 0.0813347777995218 -0.157186442394874 ENSG00000222009 BTBD19
ENST00000439563 0.363242129184835 0.103731108351935 -0.145736355614303 ENSG00000222009 BTBD19
ENST00000485668 0.0999257568798185 0.0130908502766963 -0.204712082318738 ENSG00000222009 BTBD19
ENST00000482715 0.208349082749272 0.0403584586139085 -0.189384610701739 ENSG00000222009 BTBD19
ENST00000475105 0.256716518527867 0.0565844400004689 -0.198917204214549 ENSG00000222009 BTBD19
ENST00000495433 0.119068635272297 0.017029802061193 -0.249594909542088 ENSG00000222009 BTBD19
ENST00000489976 0.290448992195106 0.0695863500759558 -0.233205674972616 ENSG00000222009 BTBD19
ENST00000464114 0.569534959268269 0.245103437827951 -0.152369339478153 ENSG00000222009 BTBD19
ENST00000447098 0.694656754555502 0.379262000405724 -0.153215660018821 ENSG00000117425 PTCH2
ENST00000372192 0.512366980536649 0.197434428814895 -0.229049470839428 ENSG00000117425 PTCH2
ENST00000439363 0.362516762377083 0.103370110437905 0.10634669597295 ENSG00000070785 EIF2B3
ENST00000360403 0.287175491098437 0.0681650857394288 0.108021213314182 ENSG00000070785 EIF2B3
ENST00000486491 0.972467979605049 0.919932914487673 -0.0107904978643067 ENSG00000070785 EIF2B3
ENST00000372183 0.237732031489409 0.0497813310654071 0.125085890557938 ENSG00000070785 EIF2B3
ENST00000480675 0.394581752645843 0.120835922216808 0.12958397593423 ENSG00000070785 EIF2B3
ENST00000477953 0.408843659805385 0.129456245964322 0.126856851013361 ENSG00000070785 EIF2B3
ENST00000372182 0.461383206138265 0.161439786798668 0.122216307450646 ENSG00000070785 EIF2B3
ENST00000487532 0.667143472957945 0.345701131507662 0.0914936691436309 ENSG00000070785 EIF2B3
ENST00000497010 0.649100038153223 0.325064600304808 0.0983636269715057 ENSG00000070785 EIF2B3
ENST00000372168 0.725007858301576 0.419426054627841 0.0713294961732462 ENSG00000126107 HECTD3
ENST00000372172 0.790668459287619 0.515724215350629 0.0413741786947929 ENSG00000126107 HECTD3
ENST00000486132 0.714258449463798 0.40512203902923 0.079694528959972 ENSG00000126107 HECTD3
ENST00000486296 0.519330676487413 0.202698151841262 0.124289640882094 ENSG00000126107 HECTD3
ENST00000466423 0.58749087895068 0.261887960315214 0.106790667853818 ENSG00000126107 HECTD3
ENST00000487488 0.316417646465994 0.0806783439716062 0.215534017700578 ENSG00000126107 HECTD3
ENST00000484564 0.942816709400432 0.837287187635316 0.0299696442423548 ENSG00000126107 HECTD3
ENST00000246337 0.506840528088904 0.193104527339609 0.0783385176539198 ENSG00000126088 UROD
ENST00000491773 0.654595402388247 0.331039649886444 0.0689480622963985 ENSG00000126088 UROD
ENST00000463092 0.654275681731763 0.33073070719663 0.0680593376755219 ENSG00000126088 UROD
ENST00000461035 0.754419708078643 0.461156473808282 0.0566629438103019 ENSG00000126088 UROD
ENST00000491300 0.651548527791193 0.327627418537326 0.0609124166154906 ENSG00000126088 UROD
ENST00000434478 0.663676538960354 0.341776411118997 0.0611652206061767 ENSG00000126088 UROD
ENST00000494399 0.503154155141721 0.190550742248152 0.0788123352671484 ENSG00000126088 UROD
ENST00000460334 0.615441879043031 0.288919604091109 0.0712654310728617 ENSG00000126088 UROD
ENST00000462688 0.651548527791193 0.327660746118874 0.0608040066511051 ENSG00000126088 UROD
ENST00000460906 0.637493313143023 0.311919718882888 0.067934380487192 ENSG00000126088 UROD
ENST00000490385 0.643105201439553 0.31817729184215 0.0671395512611289 ENSG00000126088 UROD
ENST00000469548 0.563106203148714 0.239362689599436 0.0729768467377723 ENSG00000126088 UROD
ENST00000486699 0.562855231004729 0.23914135847733 0.0729789093629473 ENSG00000126088 UROD
ENST00000478467 0.546064395762919 0.223611795888246 0.0752567526240579 ENSG00000126088 UROD
ENST00000428106 0.559182072973566 0.235820979125183 0.073431628971994 ENSG00000126088 UROD
ENST00000496439 0.598454957344596 0.272097857100666 0.0727793137470832 ENSG00000126088 UROD
ENST00000473012 0.608327560806755 0.281737667319835 0.0726936244287479 ENSG00000126088 UROD
ENST00000472254 0.531306037430883 0.211708673631178 0.116223851111085 ENSG00000126088 UROD
ENST00000466193 0.408258576282844 0.128921179978491 0.161200531399732 ENSG00000126088 UROD
ENST00000465678 0.366443452480125 0.105480851052066 0.172668133704572 ENSG00000126088 UROD
ENST00000359600 0.169647883942142 0.0295002274448116 -0.384080032135957 ENSG00000162415 ZSWIM5
ENST00000464588 0.679814240668665 0.3609852812878 -0.162135505658533 ENSG00000162415 ZSWIM5
ENST00000528332 0.929141945646256 0.801414689232825 -0.0263601269389969 ENSG00000132781 MUTYH
ENST00000529984 0.929141945646256 0.801414689232825 -0.0263601269389969 ENSG00000132781 MUTYH
ENST00000372110 0.924058782354392 0.788216268259984 -0.0281775305303998 ENSG00000132781 MUTYH
ENST00000372115 0.93316538422326 0.812740311130323 -0.0248535890272156 ENSG00000132781 MUTYH
ENST00000481571 0.924058782354392 0.788216268259984 -0.0281775305303998 ENSG00000132781 MUTYH
ENST00000372098 0.924058782354392 0.788216268259984 -0.0281775305303998 ENSG00000132781 MUTYH
ENST00000355498 0.970785706671547 0.91537716137791 0.0115041275236036 ENSG00000132781 MUTYH
ENST00000475516 0.968396463998629 0.908331466037609 0.0124754572662701 ENSG00000132781 MUTYH
ENST00000485271 0.499309944277297 0.187892954928115 0.236437695938325 ENSG00000132781 MUTYH
ENST00000372104 0.955709745215211 0.87139585580793 0.0176178215042392 ENSG00000132781 MUTYH
ENST00000448481 0.955709745215211 0.87139585580793 0.0176178215042392 ENSG00000132781 MUTYH
ENST00000456914 0.955310961510329 0.870351932534242 0.0177634543220982 ENSG00000132781 MUTYH
ENST00000354383 0.968396463998629 0.908331466037609 0.0124754572662701 ENSG00000132781 MUTYH
ENST00000488731 0.966095228670918 0.90166825025667 0.0134170410506958 ENSG00000132781 MUTYH
ENST00000372100 0.97066716882615 0.914946604357336 0.0115597171341238 ENSG00000132781 MUTYH
ENST00000450313 0.933258975056012 0.813029391530218 -0.0248118085548854 ENSG00000132781 MUTYH
ENST00000531105 0.953115304777635 0.864735241279594 0.0183396313692917 ENSG00000132781 MUTYH
ENST00000467459 0.824910543838471 0.576611677468001 0.0881362360488462 ENSG00000132781 MUTYH
ENST00000482094 0.817034030455849 0.561597526408609 0.0997061744734685 ENSG00000132781 MUTYH
ENST00000529892 0.619948746503136 0.293492712149787 0.174696586080585 ENSG00000132781 MUTYH
ENST00000533178 0.82984855801585 0.586007389934762 -0.068169041902793 ENSG00000132781 MUTYH
ENST00000528013 0.955502246152517 0.87096830139404 0.0176963461356305 ENSG00000132781 MUTYH
ENST00000412971 0.779693501324173 0.498792088944087 -0.0752699051195621 ENSG00000132781 MUTYH
ENST00000462388 0.63749273869095 0.311907728154699 -0.168501546734659 ENSG00000132781 MUTYH
ENST00000470256 0.871285215282095 0.66641041347917 -0.0505194307240921 ENSG00000132781 MUTYH
ENST00000461495 0.71229532182375 0.402844984740919 -0.0944072904558154 ENSG00000132781 MUTYH
ENST00000435155 0.8866895756736 0.699603905690818 -0.0453644670402051 ENSG00000132781 MUTYH
ENST00000467940 0.701263433978296 0.387615347085323 -0.0979234750854385 ENSG00000132781 MUTYH
ENST00000478796 0.7520741942572 0.457770624989648 -0.119601579868251 ENSG00000132781 MUTYH
ENST00000525160 0.830692646743936 0.587510508605528 -0.0623461705678174 ENSG00000132781 MUTYH
ENST00000479746 0.950774285496572 0.858806778513344 -0.0216144423809419 ENSG00000132781 MUTYH
ENST00000492494 0.951170821900149 0.859795815201151 -0.0214834337318867 ENSG00000132781 MUTYH
ENST00000483642 0.807408210640188 0.544703506632296 -0.0707265810915086 ENSG00000132781 MUTYH
ENST00000481139 0.827976361488644 0.582613443410407 -0.0650481404407753 ENSG00000132781 MUTYH
ENST00000485484 0.953219966883642 0.864901141351951 -0.0213112511931234 ENSG00000132781 MUTYH
ENST00000476789 0.799276196630928 0.529357122066459 -0.0753720522969686 ENSG00000132781 MUTYH
ENST00000462387 0.758303559179419 0.466849208516886 -0.0884626172077018 ENSG00000132781 MUTYH
ENST00000474703 0.940904013584202 0.832796406971629 -0.0271097596102774 ENSG00000132781 MUTYH
ENST00000483127 0.935820507620493 0.819847107749138 0.03065133402349 ENSG00000132781 MUTYH
ENST00000534453 0.999783045878824 0.999540026291713 -8.16893034242282e-05 ENSG00000132781 MUTYH
ENST00000372090 0.492103970686858 0.18294304003153 0.168084788696946 ENSG00000132773 TOE1
ENST00000477731 0.850315260213907 0.624652376375549 0.0705199422765942 ENSG00000132773 TOE1
ENST00000539779 0.521022303232227 0.20408970403648 0.165872555971363 ENSG00000132773 TOE1
ENST00000471337 0.741345246834473 0.441643014399829 0.108835147874584 ENSG00000132773 TOE1
ENST00000495703 0.477606690450867 0.173231862940199 0.178234570940018 ENSG00000132773 TOE1
ENST00000460057 0.605140109505451 0.278447797664976 0.174658606464599 ENSG00000132773 TOE1
ENST00000372084 0.769597628613675 0.483575273159445 0.115000538477305 ENSG00000070759 TESK2
ENST00000372086 0.857065489923146 0.63696718371942 0.0755328695845329 ENSG00000070759 TESK2
ENST00000341771 0.857065489923146 0.63696718371942 0.0755328695845329 ENSG00000070759 TESK2
ENST00000486676 0.826660021600198 0.580061788091473 0.0883825509776246 ENSG00000070759 TESK2
ENST00000538496 0.8789153015308 0.682305219886301 0.0667387018293122 ENSG00000070759 TESK2
ENST00000493974 0.76647156019368 0.478596675602359 0.1268657853406 ENSG00000070759 TESK2
ENST00000451835 0.923965450011103 0.787996915554254 0.0476269670429869 ENSG00000070759 TESK2
ENST00000415578 0.0270261318861447 0.00217045912885192 -0.541925721614898 ENSG00000236624 CCDC163P
ENST00000515561 0.0270261318861447 0.00217045912885192 -0.541925721614898 ENSG00000236624 CCDC163P
ENST00000502793 0.113438057830414 0.0158130181831506 -0.432147664338913 ENSG00000236624 CCDC163P
ENST00000490551 0.027660892470351 0.00224556476508983 -0.542765709080491 ENSG00000236624 CCDC163P
ENST00000432082 0.0741112936943374 0.00847579673720793 -0.471104288879092 ENSG00000236624 CCDC163P
ENST00000514299 0.0741112936943374 0.00847579673720793 -0.471104288879092 ENSG00000236624 CCDC163P
ENST00000401061 0.953682449657754 0.865607340017276 -0.0160778121543947 ENSG00000132763 MMACHC
ENST00000477188 0.861478696212328 0.646469109823995 -0.0728882306671895 ENSG00000132763 MMACHC
ENST00000262746 0.15844205576838 0.0264793896012134 0.121365390825314 ENSG00000117450 PRDX1
ENST00000319248 0.15844205576838 0.0264824577821576 0.121365713058742 ENSG00000117450 PRDX1
ENST00000372079 0.15869037825563 0.0265318418289501 0.121337069595246 ENSG00000117450 PRDX1
ENST00000447184 0.162720540999485 0.0276704087819499 0.122645056353498 ENSG00000117450 PRDX1
ENST00000424390 0.162103482427156 0.0274698097825473 0.122768148770636 ENSG00000117450 PRDX1
ENST00000483583 0.181689093139176 0.0325914267729876 0.125314547288849 ENSG00000117450 PRDX1
ENST00000372070 0.351266941768684 0.0974245090683096 -0.0892339645182538 ENSG00000117448 AKR1A1
ENST00000434299 0.248033089044134 0.053372398853251 -0.120796359327355 ENSG00000117448 AKR1A1
ENST00000496999 0.281616239821557 0.0660990839638826 -0.127548533473608 ENSG00000117448 AKR1A1
ENST00000476957 0.267268687353206 0.0605335326160962 -0.106593075660456 ENSG00000117448 AKR1A1
ENST00000481885 0.208272265021317 0.040332065593844 -0.134946020362299 ENSG00000117448 AKR1A1
ENST00000351829 0.327286312347863 0.0856141179039751 -0.0944693630728279 ENSG00000117448 AKR1A1
ENST00000471651 0.232480953361706 0.0480171463009168 -0.137690875220886 ENSG00000117448 AKR1A1
ENST00000497973 0.584713126339037 0.259173812317783 -0.0713181646024168 ENSG00000117448 AKR1A1
ENST00000473038 0.521295689821376 0.204257482299055 -0.0955911520176797 ENSG00000117448 AKR1A1
ENST00000495913 0.557580947976209 0.234481695387736 -0.0912344571308969 ENSG00000117448 AKR1A1
ENST00000487654 0.99996495555296 0.999940933332696 -6.2714386827099e-06 ENSG00000117448 AKR1A1
ENST00000475919 0.785412848099541 0.50757196146368 -0.0700047549614437 ENSG00000117448 AKR1A1
ENST00000475985 0.983705137823515 0.953302871090586 0.00756854437476323 ENSG00000117448 AKR1A1
ENST00000437901 0.102656223907238 0.0136104373918865 0.150595409858036 ENSG00000132780 NASP
ENST00000437362 0.102275574210357 0.0135379183351793 0.150694886188138 ENSG00000132780 NASP
ENST00000464190 0.27784561193822 0.0646025479379575 0.142550480095827 ENSG00000132780 NASP
ENST00000528084 0.245001427359208 0.0522717394863753 0.164017347804897 ENSG00000132780 NASP
ENST00000527359 0.131533077308761 0.0198921660638473 0.144581027490358 ENSG00000132780 NASP
ENST00000525515 0.116722521528018 0.0165316402807979 0.153521868415503 ENSG00000132780 NASP
ENST00000453748 0.0944114721935402 0.0120168990271967 0.15420650149179 ENSG00000132780 NASP
ENST00000402363 0.127635305215022 0.0189695008391321 0.135430435892595 ENSG00000132780 NASP
ENST00000537798 0.126644336135546 0.0187238499204884 0.135719810197226 ENSG00000132780 NASP
ENST00000527470 0.081168163236645 0.00968259231050849 0.176389659778398 ENSG00000132780 NASP
ENST00000529333 0.0835583635058753 0.0100894984249287 0.177899792643916 ENSG00000132780 NASP
ENST00000531532 0.215919168980689 0.0426962520724625 0.17965548576412 ENSG00000132780 NASP
ENST00000530840 0.0125585008547691 0.000805622600476901 0.40429221878382 ENSG00000132780 NASP
ENST00000528238 0.157139846561164 0.0261576061577597 0.131407838935525 ENSG00000132780 NASP
ENST00000534101 0.0613901192672797 0.00655194994870519 0.186091566827134 ENSG00000132780 NASP
ENST00000350030 0.120844958669843 0.0174178562391226 0.135314824496033 ENSG00000132780 NASP
ENST00000470768 0.0400834117911631 0.00369364886118671 0.193392995792785 ENSG00000132780 NASP
ENST00000372052 0.126592457033253 0.0187120446373988 0.135715473065837 ENSG00000132780 NASP
ENST00000351223 0.126592457033253 0.0187120446373988 0.135715473065837 ENSG00000132780 NASP
ENST00000530073 0.856181786233813 0.635434496877499 0.0290272872611549 ENSG00000132780 NASP
ENST00000481782 0.774589901618429 0.491952665495375 0.0441940065109051 ENSG00000132780 NASP
ENST00000531612 0.751037433670346 0.456086108530799 0.0496208848346965 ENSG00000132780 NASP
ENST00000527932 0.699399156428506 0.385147138939971 0.072642318247627 ENSG00000132780 NASP
ENST00000534450 0.604502258536754 0.277863858460336 0.0870343862750877 ENSG00000132780 NASP
ENST00000472408 0.709919192904334 0.399644614583855 0.13790578268562 ENSG00000132780 NASP
ENST00000491755 0.641650519706378 0.316581158882037 -0.178475200836087 ENSG00000159588 CCDC17
ENST00000482416 0.641650519706378 0.316581158882037 -0.178475200836087 ENSG00000159588 CCDC17
ENST00000372044 0.575966967425915 0.251302948063227 -0.204718811287317 ENSG00000159588 CCDC17
ENST00000421127 0.56103606515374 0.237439653014421 -0.210311473840394 ENSG00000159588 CCDC17
ENST00000343901 0.593319482261505 0.267123086307153 -0.197372847687769 ENSG00000159588 CCDC17
ENST00000528266 0.593171746146671 0.267017534510211 -0.19744337561063 ENSG00000159588 CCDC17
ENST00000445048 0.51227526849576 0.197349863004985 -0.230237702020957 ENSG00000159588 CCDC17
ENST00000479529 0.651359721549326 0.327468909337214 -0.174765777361426 ENSG00000159588 CCDC17
ENST00000479235 0.985675383368393 0.960054769223504 -0.00355754601685166 ENSG00000159592 GPBP1L1
ENST00000290795 0.956019175929805 0.872207473593428 0.00698196975741661 ENSG00000159592 GPBP1L1
ENST00000355105 0.956019175929805 0.872080048052855 0.006983826077011 ENSG00000159592 GPBP1L1
ENST00000467032 0.857697961474125 0.638292380618338 0.0427610567577433 ENSG00000159592 GPBP1L1
ENST00000487436 0.868739984326526 0.660953352425109 0.0381259223483546 ENSG00000159592 GPBP1L1
ENST00000468724 0.940886923063392 0.832707500402628 0.0192655160773771 ENSG00000159592 GPBP1L1
ENST00000498128 0.971082566041297 0.916194452079436 -0.0076333159657016 ENSG00000159592 GPBP1L1
ENST00000437848 0.52584615021718 0.207681683422306 -0.223913038917822 ENSG00000234329 RP11-767N6.2
ENST00000496278 0.922016081706568 0.7836905273972 0.0282258693960762 ENSG00000159592 GPBP1L1
ENST00000495616 0.571328599302487 0.246868123145117 0.145508724433787 ENSG00000159592 GPBP1L1
ENST00000488278 0.96005963822423 0.884341930209572 -0.00817780523466285 ENSG00000159592 GPBP1L1
ENST00000480941 0.967756138383631 0.906318192634869 -0.00667903804089077 ENSG00000159592 GPBP1L1
ENST00000480083 0.955421950932143 0.870741516699696 -0.00927062769005503 ENSG00000159592 GPBP1L1
ENST00000493083 0.926500995186023 0.794422016298399 -0.0156196809714716 ENSG00000159592 GPBP1L1
ENST00000460859 0.890706305070651 0.708961713973829 -0.0231310934602937 ENSG00000159592 GPBP1L1
ENST00000372025 0.259707989801818 0.0576334378072326 -0.151550780172452 ENSG00000159596 TMEM69
ENST00000496366 0.256889259354942 0.0566542848486103 -0.157340246916708 ENSG00000159596 TMEM69
ENST00000359942 0.387969461878054 0.117400528466606 0.103122497134042 ENSG00000197429 IPP
ENST00000430643 0.83452065223163 0.594687162323858 0.0735008954180809 ENSG00000230896 RP11-767N6.7
ENST00000461718 0.409150024848401 0.129686073905156 -0.19541193757215 ENSG00000197429 IPP
ENST00000495072 0.885156797850241 0.696089914235112 0.0320127744190511 ENSG00000197429 IPP
ENST00000396478 0.210659868571946 0.0410708845842361 0.153453971098689 ENSG00000197429 IPP
ENST00000470809 0.669609758062837 0.348338631668755 0.0851028657296466 ENSG00000086015 MAST2
ENST00000372009 0.161850599605597 0.0274088443342342 0.0997972047957416 ENSG00000086015 MAST2
ENST00000361297 0.160769179776715 0.0271013984947479 0.0999173745872516 ENSG00000086015 MAST2
ENST00000372008 0.121667214326701 0.0176108224607807 0.11204653560713 ENSG00000086015 MAST2
ENST00000482881 0.238758782090449 0.0501167837518973 0.12096345112929 ENSG00000086015 MAST2
ENST00000488619 0.911646287386828 0.759481367349264 0.0415634194850717 ENSG00000086015 MAST2
ENST00000467367 0.725570627016022 0.420549752760039 0.0787962394313668 ENSG00000086015 MAST2
ENST00000498668 0.632501341093622 0.306970626987712 0.14604593872943 ENSG00000086015 MAST2
ENST00000477968 0.918726592062749 0.776326913043158 -0.0291888485220384 ENSG00000086015 MAST2
ENST00000492813 0.564832843189157 0.241187042333986 -0.154819460557752 ENSG00000086015 MAST2
ENST00000262741 0.0314571446537307 0.00265711485492268 0.275888597526761 ENSG00000117461 PIK3R3
ENST00000372006 0.0314243630554247 0.00265154427858553 0.275920762462762 ENSG00000117461 PIK3R3
ENST00000340332 0.0316309725867675 0.00267956485422336 0.275899296407368 ENSG00000117461 PIK3R3
ENST00000354242 0.0316309725867675 0.00267956485422336 0.275899296407368 ENSG00000117461 PIK3R3
ENST00000420542 0.0316309725867675 0.00267956485422336 0.275899296407368 ENSG00000117461 PIK3R3
ENST00000488808 0.476493735274405 0.172401234186526 0.1727681244863 ENSG00000117461 PIK3R3
ENST00000540385 0.0175133212329643 0.00123215919565042 0.336405400388591 ENSG00000117461 PIK3R3
ENST00000423209 0.0159672494458576 0.00109653372235486 0.336248993249132 ENSG00000117461 PIK3R3
ENST00000493202 0.0316636882406111 0.00268326386785791 0.338896631149215 ENSG00000117461 PIK3R3
ENST00000425892 0.0262152226803961 0.0020834139114304 0.345551342206182 ENSG00000117461 PIK3R3
ENST00000396420 0.375889512929387 0.110623729814068 -0.0667168839552781 ENSG00000085998 POMGNT1
ENST00000371984 0.262472955665833 0.0586465637567564 -0.0817791360778361 ENSG00000085998 POMGNT1
ENST00000371992 0.371697343869301 0.10829100829034 -0.0670993065249582 ENSG00000085998 POMGNT1
ENST00000475642 0.650982354003306 0.327128016040386 -0.0816977997413848 ENSG00000085998 POMGNT1
ENST00000535522 0.316705320483308 0.0808197081451157 -0.0788640306007729 ENSG00000085998 POMGNT1
ENST00000371986 0.262227254273805 0.0585622669317918 -0.0817778720464086 ENSG00000085998 POMGNT1
ENST00000480972 0.486337201044262 0.17893376873142 -0.120625408498946 ENSG00000085998 POMGNT1
ENST00000485714 0.289079721978254 0.069017552136304 -0.114632453395556 ENSG00000085998 POMGNT1
ENST00000463030 0.917394220077734 0.772541727833237 -0.0322393797599562 ENSG00000085998 POMGNT1
ENST00000477114 0.7920231631251 0.517722611618983 -0.0573627620075575 ENSG00000085998 POMGNT1
ENST00000497439 0.735689271111274 0.433925885988494 -0.0493459942191637 ENSG00000085998 POMGNT1
ENST00000489985 0.600648806705905 0.274226385854664 -0.078057384196397 ENSG00000085998 POMGNT1
ENST00000371980 0.342530221408432 0.0930712321655263 0.242692826363585 ENSG00000171357 LURAP1
ENST00000463715 0.621126999101521 0.294665638835615 0.173837472412009 ENSG00000085999 RAD54L
ENST00000442598 0.113664450390819 0.0158627806006662 0.252129742863575 ENSG00000085999 RAD54L
ENST00000493985 0.620503586585751 0.293959102226134 0.174432829643535 ENSG00000085999 RAD54L
ENST00000371975 0.108774160050679 0.0148773240114405 0.254759157120091 ENSG00000085999 RAD54L
ENST00000469835 0.738569150473396 0.438232058033126 0.13221190562107 ENSG00000085999 RAD54L
ENST00000493032 0.700814086463034 0.386968572486055 0.145433935370643 ENSG00000085999 RAD54L
ENST00000487700 0.333214777161959 0.0885495323101919 0.272611269107538 ENSG00000085999 RAD54L
ENST00000472889 0.102375806821229 0.0135561045931762 0.422704498116079 ENSG00000085999 RAD54L
ENST00000473251 0.0233026807515083 0.00178334176763425 0.49521025217471 ENSG00000085999 RAD54L
ENST00000496156 0.820806759381705 0.568605470559832 0.0335146944984534 ENSG00000132128 LRRC41
ENST00000476687 0.0721451278279682 0.00817872016864626 0.414641304266013 ENSG00000085999 RAD54L
ENST00000488942 0.465934062004363 0.164777908100315 0.179032790451945 ENSG00000085999 RAD54L
ENST00000459678 0.703884776050289 0.391538724922592 0.119463685998305 ENSG00000085999 RAD54L
ENST00000343304 0.340146610491568 0.0919279940516198 0.0722033195445776 ENSG00000132128 LRRC41
ENST00000472710 0.646799621043633 0.322424622548736 0.0458240032762388 ENSG00000132128 LRRC41
ENST00000498402 0.140739126895097 0.022086846643899 0.120860634544213 ENSG00000132128 LRRC41
ENST00000469150 0.342047121295204 0.0928407721580708 0.135210187486883 ENSG00000132128 LRRC41
ENST00000311672 0.984021928970753 0.954576086015532 0.00267189857325978 ENSG00000173660 UQCRH
ENST00000489056 0.983351129503671 0.951784687695319 0.00283591809303632 ENSG00000173660 UQCRH
ENST00000486951 0.918478271422691 0.775830240719271 -0.0137736238203816 ENSG00000173660 UQCRH
ENST00000496387 0.983784084240037 0.95371231390962 0.00272255908421153 ENSG00000173660 UQCRH
ENST00000460947 0.8689032649408 0.66127240067832 -0.0225860462884649 ENSG00000173660 UQCRH
ENST00000474844 0.0263284176792207 0.00209502810882663 0.231341558255047 ENSG00000117481 NSUN4
ENST00000307089 0.150105526996366 0.0244354200697399 0.15181381360118 ENSG00000117481 NSUN4
ENST00000486270 0.132679121415323 0.0201430450265303 0.18865119682971 ENSG00000117481 NSUN4
ENST00000536062 0.0477163875808253 0.00467114700653098 0.214782730370337 ENSG00000117481 NSUN4
ENST00000469918 0.429595304710466 0.141427948168295 0.134059628402809 ENSG00000117481 NSUN4
ENST00000472157 0.946829235737536 0.848651050491176 0.0291739398441098 ENSG00000117481 NSUN4
ENST00000471871 0.0452352567835511 0.00434893091722706 0.216770251706079 ENSG00000117481 NSUN4
ENST00000537428 0.0431913410434044 0.00408844364569253 0.219318671120249 ENSG00000117481 NSUN4
ENST00000498008 0.0230828263011852 0.00175986218140282 0.241327255758979 ENSG00000117481 NSUN4
ENST00000495427 0.0217501515688534 0.00163021635717863 0.243756574973744 ENSG00000117481 NSUN4
ENST00000475281 0.318585449250777 0.0816107344773571 0.220741897957568 ENSG00000117481 NSUN4
ENST00000602433 0.857697961474125 0.638238834892834 -0.0442179422321148 ENSG00000269956 MKNK1-AS1
ENST00000342571 0.666751968233622 0.345283462930301 0.0673806539260263 ENSG00000079277 MKNK1
ENST00000371946 0.965876165861148 0.901191586135006 -0.00709447338292255 ENSG00000079277 MKNK1
ENST00000341183 0.968922183851613 0.91022966940295 -0.00644037608842501 ENSG00000079277 MKNK1
ENST00000371944 0.666751968233622 0.345283462930301 0.0673806539260263 ENSG00000079277 MKNK1
ENST00000371945 0.965876165861148 0.901191586135006 -0.00709447338292255 ENSG00000079277 MKNK1
ENST00000524749 0.573583520685698 0.24916986237731 -0.130606939635675 ENSG00000079277 MKNK1
ENST00000528077 0.993177470438095 0.980304366321406 0.0014616410963822 ENSG00000079277 MKNK1
ENST00000428112 0.893996439491415 0.717396115301775 0.0220800708216863 ENSG00000079277 MKNK1
ENST00000532897 0.963455108636377 0.893595355203462 0.0150048355696899 ENSG00000079277 MKNK1
ENST00000530528 0.950386819723281 0.857463829101714 -0.0275572419927173 ENSG00000079277 MKNK1
ENST00000531355 0.917847212137318 0.774040369146617 0.017631190822072 ENSG00000079277 MKNK1
ENST00000470237 0.899449886978033 0.730079273362081 0.0457598350297088 ENSG00000079277 MKNK1
ENST00000524417 0.811735367182703 0.551476940159735 -0.0927387204061309 ENSG00000079277 MKNK1
ENST00000460098 0.938973650765173 0.827647226411961 0.0323115998249482 ENSG00000079277 MKNK1
ENST00000532783 0.274228895198354 0.0632474426609785 0.172117591586203 ENSG00000079277 MKNK1
ENST00000496619 0.937393281792758 0.823170066030432 0.0144880101953035 ENSG00000079277 MKNK1
ENST00000528237 0.47429439543186 0.170769529963186 0.126476680373234 ENSG00000079277 MKNK1
ENST00000526513 0.990396340854003 0.972821722890098 0.00226247183672235 ENSG00000079277 MKNK1
ENST00000484301 0.848651033681666 0.62153012776577 0.0351610094407482 ENSG00000079277 MKNK1
ENST00000545730 0.967604785262641 0.905905699265746 -0.00736860134665353 ENSG00000079277 MKNK1
ENST00000486716 0.914962154973465 0.766661794797153 0.0222243212247842 ENSG00000079277 MKNK1
ENST00000480531 0.535118577711427 0.214831597482082 0.145388219334172 ENSG00000079277 MKNK1
ENST00000529170 0.77423504485552 0.49147949045715 -0.0520937452155369 ENSG00000079277 MKNK1
ENST00000531769 0.869193477612915 0.661924799122884 -0.0283690460454422 ENSG00000079277 MKNK1
ENST00000465783 0.931975380068448 0.809717046658123 -0.0195065818411475 ENSG00000079277 MKNK1
ENST00000474868 0.931907042813307 0.809620361914992 -0.0195178828794307 ENSG00000079277 MKNK1
ENST00000532110 0.909992115062149 0.754795029327095 -0.0252634906941744 ENSG00000079277 MKNK1
ENST00000477883 0.682498091109228 0.364040197964622 -0.152503607552854 ENSG00000079277 MKNK1
ENST00000525888 0.544789134769257 0.222417755021427 -0.10317208819806 ENSG00000079277 MKNK1
ENST00000468852 0.634101752190755 0.308664332922965 -0.145740914563274 ENSG00000079277 MKNK1
ENST00000319928 0.949956997231884 0.856505510116303 0.0173640160944144 ENSG00000142961 MOB3C
ENST00000271139 0.800576225058404 0.531390732836527 0.0596078989804396 ENSG00000142961 MOB3C
ENST00000371940 0.826632991590747 0.579927390287392 0.0530762678763603 ENSG00000142961 MOB3C
ENST00000477318 0.818645497203224 0.564521221310145 -0.0685887881421874 ENSG00000142961 MOB3C
ENST00000576409 0.383194722089225 0.114633386635735 -0.0973848399406738 ENSG00000123472 ATPAF1
ENST00000371937 0.374991943522157 0.110140370727492 -0.098830267595814 ENSG00000123472 ATPAF1
ENST00000574428 0.374991943522157 0.110140370727492 -0.098830267595814 ENSG00000123472 ATPAF1
ENST00000492233 0.90478049086513 0.742856305080162 0.0265316413566514 ENSG00000123472 ATPAF1
ENST00000526821 0.993128586893092 0.980091957951717 0.00172158313939645 ENSG00000123472 ATPAF1
ENST00000542495 0.959892384087992 0.883931592533256 0.0102904585351139 ENSG00000123472 ATPAF1
ENST00000529214 0.959892384087992 0.883931592533256 0.0102904585351139 ENSG00000123472 ATPAF1
ENST00000329231 0.292655822743937 0.070473355475101 -0.11625827094893 ENSG00000123472 ATPAF1
ENST00000534216 0.822279881427194 0.571447644054616 -0.0459485521168585 ENSG00000123472 ATPAF1
ENST00000532925 0.909155408242589 0.752988632692121 -0.0239564752285848 ENSG00000123472 ATPAF1
ENST00000474020 0.657999578269808 0.335048664181779 -0.0983842783086834 ENSG00000123472 ATPAF1
ENST00000487193 0.407242802500649 0.128317826599473 -0.145782013045745 ENSG00000123472 ATPAF1
ENST00000544071 0.762255796195711 0.472679272578389 -0.0363520929329197 ENSG00000159658 EFCAB14
ENST00000525633 0.00713936600310942 0.00039356494318533 -0.33115888526877 ENSG00000123472 ATPAF1
ENST00000460928 0.675948409422258 0.356239003282272 -0.134908478802942 ENSG00000123472 ATPAF1
ENST00000442839 0.888460971274353 0.703469281851901 -0.0243471954488599 ENSG00000228237 EFCAB14-AS1
ENST00000418985 0.886513593052117 0.699158798466663 -0.0246637180116336 ENSG00000228237 EFCAB14-AS1
ENST00000371933 0.964810930980855 0.897694129609894 -0.0068825907608013 ENSG00000159658 EFCAB14
ENST00000479745 0.956845815920496 0.874826987063487 -0.0107664086728733 ENSG00000159658 EFCAB14
ENST00000487741 0.969836704072781 0.912471737857928 0.00753355615875273 ENSG00000159658 EFCAB14
ENST00000481623 0.995816289106244 0.987677459230628 0.00118224011227482 ENSG00000159658 EFCAB14
ENST00000459797 0.891870058179338 0.711356028786978 -0.0437204421730177 ENSG00000159658 EFCAB14
ENST00000484461 0.827952341319112 0.582523611570947 0.0399063413854904 ENSG00000159658 EFCAB14
ENST00000444042 0.829692529861888 0.585588323906926 -0.0924273602392193 ENSG00000225506 CYP4A22-AS1
ENST00000337817 0.00900573694873318 0.0005277384928798 0.289784378078207 ENSG00000123473 STIL
ENST00000360380 0.00900573694873318 0.0005277384928798 0.289784378078207 ENSG00000123473 STIL
ENST00000371877 0.00942431214359607 0.000556946057172798 0.288609426278437 ENSG00000123473 STIL
ENST00000243182 0.0159809463259765 0.00109798622258871 0.280375311014282 ENSG00000123473 STIL
ENST00000396221 0.0159809463259765 0.00109798622258871 0.280375311014282 ENSG00000123473 STIL
ENST00000447475 0.0054003849562439 0.000276678915359133 0.333770553769306 ENSG00000123473 STIL
ENST00000418131 0.687319983919042 0.369864088905936 0.107965328863657 ENSG00000123473 STIL
ENST00000436811 0.789295739258937 0.513724837339577 0.0907198921017865 ENSG00000123473 STIL
ENST00000433827 0.0244425665201125 0.00189934869884026 0.551459320853243 ENSG00000123473 STIL
ENST00000413565 0.421889675733581 0.136915191357859 0.265788792653396 ENSG00000123473 STIL
ENST00000371873 0.385920436768437 0.116057906789296 -0.0659783537053123 ENSG00000162368 CMPK1
ENST00000371871 0.503777618151397 0.190939857667493 -0.0575506328085892 ENSG00000162368 CMPK1
ENST00000471289 0.740109852713625 0.44020753103226 -0.0723948858348831 ENSG00000162368 CMPK1
ENST00000450808 0.529932831938223 0.210746750741095 -0.055066621200046 ENSG00000162368 CMPK1
ENST00000371870 0.52316093327025 0.205602917064681 -0.0622843080336235 ENSG00000162368 CMPK1
ENST00000420876 0.959576013728111 0.883230918120675 0.0251202206334374 ENSG00000225762 RP11-511I2.2
ENST00000606738 0.0636620564480484 0.00687803063418537 0.403156314408484 ENSG00000269113 TRABD2B
ENST00000435576 0.0673051383536986 0.00743029495648349 0.387544465642401 ENSG00000269113 TRABD2B
ENST00000371847 0.354307458387163 0.0989637928891948 -0.182145336968098 ENSG00000132122 SPATA6
ENST00000371843 0.346710296853403 0.0952315013802736 -0.189867147442007 ENSG00000132122 SPATA6
ENST00000603831 0.831136958991663 0.58831159104795 -0.0687788360691218 ENSG00000132122 SPATA6
ENST00000396199 0.413862551888268 0.132374506128706 -0.173749692681332 ENSG00000132122 SPATA6
ENST00000371841 0.897959694890098 0.726420501944512 -0.0462537641801361 ENSG00000132122 SPATA6
ENST00000490850 0.921256401966172 0.782015881379348 -0.0362346289968982 ENSG00000132122 SPATA6
ENST00000463938 0.151177853463196 0.0246935126116453 -0.30622537673376 ENSG00000132122 SPATA6
ENST00000487543 0.126536080981256 0.0186987254838893 -0.321862298461584 ENSG00000132122 SPATA6
ENST00000465990 0.469417463850999 0.167179225694852 -0.220877050890807 ENSG00000132122 SPATA6
ENST00000471975 0.331261526639468 0.0875742155707511 -0.263588220518705 ENSG00000132122 SPATA6
ENST00000396153 0.398044110628494 0.122775825624813 0.0963118085576918 ENSG00000185104 FAF1
ENST00000371778 0.408509967225143 0.129082345505318 0.0948113597245184 ENSG00000185104 FAF1
ENST00000545823 0.458002404845898 0.159069959774787 0.091398229931669 ENSG00000185104 FAF1
ENST00000494400 0.319958256128694 0.0822569298143406 0.106641796149468 ENSG00000185104 FAF1
ENST00000424664 0.957343313398577 0.876105588445945 -0.0251004015222067 ENSG00000225767 RP5-850O15.3
ENST00000472808 0.542772519901716 0.22085556395168 0.111587551078854 ENSG00000185104 FAF1
ENST00000487898 0.502667546291403 0.19022311741383 0.104477149121123 ENSG00000185104 FAF1
ENST00000262662 0.745381696484773 0.4475060594161 0.096112485431074 ENSG00000123080 CDKN2C
ENST00000396148 0.712054061547167 0.402537480645783 0.106554138603753 ENSG00000123080 CDKN2C
ENST00000371761 0.467726833123841 0.165996582671754 0.198477860691524 ENSG00000123080 CDKN2C
ENST00000242719 0.00265378270034654 0.000114626072114584 -0.146397303066819 ENSG00000123091 RNF11
ENST00000494873 0.0310863462802865 0.00261465136099798 -0.130141984946621 ENSG00000123091 RNF11
ENST00000486691 0.143382775954911 0.0227353255804482 -0.122081226798098 ENSG00000123091 RNF11
ENST00000447632 0.995482234818495 0.986374208250359 -0.00303594998668939 ENSG00000085831 TTC39A
ENST00000413473 0.980493709547561 0.943152036880935 -0.0125703479806002 ENSG00000085831 TTC39A
ENST00000530004 0.890502461175389 0.708084616861145 0.0672422890501962 ENSG00000085831 TTC39A
ENST00000262675 0.982569776023592 0.949452258931156 0.011323775058059 ENSG00000085831 TTC39A
ENST00000451380 0.962181868003169 0.889694624135665 0.024769447065124 ENSG00000085831 TTC39A
ENST00000371750 0.99736992207362 0.992617879283471 -0.00165436510545132 ENSG00000085831 TTC39A
ENST00000371730 0.00422493004320918 0.000202856186251459 0.233137800510423 ENSG00000085832 EPS15
ENST00000371733 0.00422493004320918 0.000202856186251459 0.233137800510423 ENSG00000085832 EPS15
ENST00000396122 0.0505849751651388 0.00503621873981559 0.198374315441849 ENSG00000085832 EPS15
ENST00000486505 0.851609735391512 0.627107460416945 0.069386145638649 ENSG00000085832 EPS15
ENST00000478657 0.582100241603338 0.256896945992031 0.188290897014927 ENSG00000085832 EPS15
ENST00000493793 0.0482283824870234 0.00473748853273796 0.27822789211407 ENSG00000085832 EPS15
ENST00000371727 0.24700590261182 0.0530148879540729 0.160334808504875 ENSG00000085832 EPS15
ENST00000464478 0.283847522506952 0.0668324492725513 0.203750451600443 ENSG00000085832 EPS15
ENST00000471391 0.225826325921651 0.0459537043107062 0.17226158120807 ENSG00000085832 EPS15
ENST00000465467 0.211619091866286 0.0414019671082406 0.177936913379975 ENSG00000085832 EPS15
ENST00000371714 0.00324834363583678 0.000146029797978761 0.143651349164783 ENSG00000117859 OSBPL9
ENST00000337809 0.00408216976264192 0.000194105733909095 0.139820974858969 ENSG00000117859 OSBPL9
ENST00000371710 0.00408216976264192 0.000194105733909095 0.139820974858969 ENSG00000117859 OSBPL9
ENST00000447887 0.00339360260868537 0.00015408173279345 0.143566702167368 ENSG00000117859 OSBPL9
ENST00000495776 0.00339360260868537 0.00015408173279345 0.143566702167368 ENSG00000117859 OSBPL9
ENST00000435686 0.00340830179014282 0.000154994761901194 0.143557727031401 ENSG00000117859 OSBPL9
ENST00000435274 0.00486876214253147 0.000242502406522628 0.141013938318642 ENSG00000117859 OSBPL9
ENST00000428468 0.00339360260868537 0.00015408173279345 0.143566702167368 ENSG00000117859 OSBPL9
ENST00000453295 0.00339360260868537 0.00015408173279345 0.143566702167368 ENSG00000117859 OSBPL9
ENST00000489990 0.153118276365567 0.0251735372522538 0.106511317714454 ENSG00000117859 OSBPL9
ENST00000530544 0.00376864466723042 0.000175365103789846 0.15059009532552 ENSG00000117859 OSBPL9
ENST00000484890 0.227894704023762 0.0466081897883319 0.13229477739479 ENSG00000117859 OSBPL9
ENST00000534040 0.288754121744055 0.0688365534262367 0.109664553663962 ENSG00000117859 OSBPL9
ENST00000532975 0.320796239053026 0.0826856930063964 0.100550540837147 ENSG00000117859 OSBPL9
ENST00000527631 0.348817034709871 0.0962651020477658 0.100135471846288 ENSG00000117859 OSBPL9
ENST00000531828 0.00269150502009159 0.000116621826262937 0.165174833419099 ENSG00000117859 OSBPL9
ENST00000361556 0.00246528993895734 0.000104920445809319 0.163884952467002 ENSG00000117859 OSBPL9
ENST00000473207 0.382724223418232 0.114333179519705 0.094518642149327 ENSG00000117859 OSBPL9
ENST00000533884 0.386006518200269 0.116163430023192 0.0945767352462521 ENSG00000117859 OSBPL9
ENST00000481937 0.191086349967253 0.0351462393689768 0.145257276974847 ENSG00000117859 OSBPL9
ENST00000526917 0.335239055522864 0.0895572560161618 0.0986596887550978 ENSG00000117859 OSBPL9
ENST00000462759 0.00246528993895734 0.000104920445809319 0.163884952467002 ENSG00000117859 OSBPL9
ENST00000486942 0.00185692254149411 7.47200173847525e-05 0.167886534497083 ENSG00000117859 OSBPL9
ENST00000467064 0.0893620356008221 0.0111075266394223 0.29950902498922 ENSG00000117859 OSBPL9
ENST00000524620 0.360501430146713 0.102249845097666 0.118968521992587 ENSG00000117859 OSBPL9
ENST00000528603 0.244623754408625 0.0521157510093008 0.124557573124053 ENSG00000117859 OSBPL9
ENST00000475697 0.00634709884703552 0.0003390768768784 0.179026590265405 ENSG00000117859 OSBPL9
ENST00000531061 0.193898906464477 0.0359228467325603 0.173186903654469 ENSG00000117859 OSBPL9
ENST00000531819 0.00275698352027897 0.000120231680424722 0.193102377282265 ENSG00000117859 OSBPL9
ENST00000533825 0.0699735064369678 0.00783952056822242 0.198204117051477 ENSG00000117859 OSBPL9
ENST00000440943 0.701879197775956 0.388436492711898 0.0407335196368695 ENSG00000078618 NRD1
ENST00000352171 0.699802418439709 0.385776730382979 0.0339795798888074 ENSG00000078618 NRD1
ENST00000354831 0.699802418439709 0.385776730382979 0.0339795798888074 ENSG00000078618 NRD1
ENST00000485608 0.852722923153073 0.629216334662176 0.0204119112887617 ENSG00000078618 NRD1
ENST00000539524 0.798555681226516 0.527797148133118 0.0247847621875325 ENSG00000078618 NRD1
ENST00000464385 0.731418027362702 0.428062283374683 -0.0915606185912092 ENSG00000078618 NRD1
ENST00000588291 0.301485759001242 0.0740653555445157 0.138510743032964 ENSG00000266993 RP4-657D16.3
ENST00000586761 0.335870844918997 0.0898739602323286 0.129102623645033 ENSG00000266993 RP4-657D16.3
ENST00000475310 0.254986962229823 0.0559283128184245 0.173888498694198 ENSG00000078618 NRD1
ENST00000497358 0.151193928474178 0.0247034025991922 0.166469785465331 ENSG00000078618 NRD1
ENST00000544028 0.598010017505142 0.271719125666854 0.0409857681750632 ENSG00000078618 NRD1
ENST00000591675 0.411761442717526 0.131296770091383 0.139805666091364 ENSG00000266993 RP4-657D16.3
ENST00000483007 0.957604699688948 0.876909488848222 0.00981620605188503 ENSG00000078618 NRD1
ENST00000473805 0.883867621810652 0.693696259054906 -0.0243609575630534 ENSG00000078618 NRD1
ENST00000475715 0.887916074922441 0.702247603588079 -0.0228760117579494 ENSG00000078618 NRD1
ENST00000390787 0.102804314953691 0.0136630622620628 0.442100531340848 ENSG00000212076 MIR761
ENST00000491410 0.29372497373147 0.0709145369107298 0.0846737299024568 ENSG00000078618 NRD1
ENST00000468722 0.087393700704945 0.0107560721978697 0.152083292809689 ENSG00000078618 NRD1
ENST00000371655 0.913506917990952 0.763201608908582 -0.02672399263045 ENSG00000169213 RAB3B
ENST00000469458 0.346226733955442 0.0949905538019006 -0.0974658128531636 ENSG00000117862 TXNDC12
ENST00000371626 0.452207789613671 0.155281665872946 -0.0703442894585372 ENSG00000117862 TXNDC12
ENST00000472624 0.666637372388068 0.345026884088108 -0.0510160881532708 ENSG00000117862 TXNDC12
ENST00000471493 0.0514887257781377 0.00516330327450047 -0.245653120593294 ENSG00000117862 TXNDC12
ENST00000371614 0.977419668997079 0.933370038174565 0.00845285335206971 ENSG00000198841 KTI12
ENST00000425802 0.619372619234241 0.292886745210943 0.104112963585756 ENSG00000223390 RP11-91A18.4
ENST00000610127 0.982111059224078 0.947969512843144 0.00489690947449251 ENSG00000117862 TXNDC12
ENST00000313334 0.358529365691022 0.101127789694912 0.0921377981137126 ENSG00000134717 BTF3L4
ENST00000477828 0.452486297472972 0.155471885863685 0.0912413972732653 ENSG00000134717 BTF3L4
ENST00000489308 0.436964508516654 0.145791853459639 0.0886948756516414 ENSG00000134717 BTF3L4
ENST00000526132 0.43851630568171 0.146628780778517 0.0903975649757212 ENSG00000134717 BTF3L4
ENST00000472944 0.416742756047965 0.134049805955243 0.083508184988581 ENSG00000134717 BTF3L4
ENST00000524414 0.521686861555066 0.204573498502686 0.102598121036653 ENSG00000134717 BTF3L4
ENST00000484036 0.404605437826181 0.126727555214072 0.0970658310713428 ENSG00000134717 BTF3L4
ENST00000533836 0.287725499851368 0.068415446769591 0.114495479595421 ENSG00000134717 BTF3L4
ENST00000361625 0.0497216820010761 0.00493115816450455 0.193662447144831 ENSG00000157077 ZFYVE9
ENST00000357206 0.225210519408844 0.0457544529782334 0.103155845307606 ENSG00000157077 ZFYVE9
ENST00000287727 0.244402904317838 0.0520435469303344 0.100355170257072 ENSG00000157077 ZFYVE9
ENST00000371591 0.598010017505142 0.271708681489544 0.0606403386239878 ENSG00000157077 ZFYVE9
ENST00000469134 0.867272292358089 0.65822767037647 -0.046319631023698 ENSG00000157077 ZFYVE9
ENST00000470844 0.428404127953974 0.140781939485708 0.11472068057244 ENSG00000154222 CC2D1B
ENST00000371586 0.569907333683267 0.24547743034365 0.0661145907557415 ENSG00000154222 CC2D1B
ENST00000284376 0.604649395447203 0.277961803093436 0.062049071824232 ENSG00000154222 CC2D1B
ENST00000491136 0.598792444116168 0.27241987443959 0.0628775352411915 ENSG00000154222 CC2D1B
ENST00000438021 0.716607840879983 0.407871974007587 0.0535809659446329 ENSG00000154222 CC2D1B
ENST00000460261 0.702795026924335 0.38987800302393 0.0538811085672389 ENSG00000154222 CC2D1B
ENST00000606527 0.251609170889826 0.054708070284845 0.242375002088042 ENSG00000272100 RP11-155O18.6
ENST00000450942 0.657745114534446 0.334741977827158 0.0666683746587645 ENSG00000154222 CC2D1B
ENST00000460370 0.226168803210795 0.0460722948821221 0.202523955994329 ENSG00000154222 CC2D1B
ENST00000438831 0.866347364667219 0.655668641042601 0.0282259568662567 ENSG00000154222 CC2D1B
ENST00000492426 0.817034030455849 0.561637884336561 0.0812973800802407 ENSG00000154222 CC2D1B
ENST00000485966 0.962815853116394 0.891650403844074 -0.0158174372105031 ENSG00000154222 CC2D1B
ENST00000494789 0.967197768327308 0.904827143500756 -0.0186367748690875 ENSG00000154222 CC2D1B
ENST00000371568 0.958520827614957 0.880092942055806 0.020146140143745 ENSG00000085840 ORC1
ENST00000371566 0.958520827614957 0.880092942055806 0.020146140143745 ENSG00000085840 ORC1
ENST00000257181 0.674996987344124 0.355119331105933 0.0525661434061532 ENSG00000134748 PRPF38A
ENST00000487160 0.63684103984772 0.311214751271515 0.0867065685060107 ENSG00000134748 PRPF38A
ENST00000474048 0.829868955528969 0.586270627651383 0.0381090599668898 ENSG00000134748 PRPF38A
ENST00000528457 0.649707475797712 0.325783971952382 0.0549975300197148 ENSG00000134744 ZCCHC11
ENST00000527941 0.743372866220078 0.444630788512512 0.0431955647240144 ENSG00000134744 ZCCHC11
ENST00000257177 0.918392499543167 0.775650504410707 0.0134032724065073 ENSG00000134744 ZCCHC11
ENST00000371544 0.91837923803623 0.775621568523423 0.0134018561203531 ENSG00000134744 ZCCHC11
ENST00000466440 0.920723051511543 0.781022055515061 0.030609476049058 ENSG00000134744 ZCCHC11
ENST00000494469 0.910727238936864 0.756772288978834 0.0357206070696044 ENSG00000134744 ZCCHC11
ENST00000471623 0.904261749221833 0.741189477983061 -0.0436255873267073 ENSG00000134744 ZCCHC11
ENST00000531722 0.917498828870063 0.772751407121507 0.0229893898896212 ENSG00000134744 ZCCHC11
ENST00000474453 0.928081313585386 0.7988722991876 0.0203505684876696 ENSG00000134744 ZCCHC11
ENST00000470212 0.840240888569537 0.606557301919084 0.0652172620558191 ENSG00000134744 ZCCHC11
ENST00000469810 0.935276838996453 0.818191811094065 0.0168222086863218 ENSG00000134744 ZCCHC11
ENST00000528642 0.845036364989182 0.615395038860368 0.0260433344074811 ENSG00000134744 ZCCHC11
ENST00000497120 0.345013038796294 0.0943948544762743 0.179065961325218 ENSG00000134744 ZCCHC11
ENST00000484723 0.862275098229592 0.647787622989866 0.0238286977968189 ENSG00000134744 ZCCHC11
ENST00000481528 0.738688567045274 0.438470445845849 -0.130826692281486 ENSG00000134744 ZCCHC11
ENST00000371541 0.894628801638835 0.718769193834301 0.0206938306124385 ENSG00000134744 ZCCHC11
ENST00000481133 0.71207815867901 0.402574872849468 0.104197362052882 ENSG00000134744 ZCCHC11
ENST00000473856 0.965366879976954 0.899828920268076 0.00725317558608911 ENSG00000134744 ZCCHC11
ENST00000355809 0.887335691440329 0.701169209277066 -0.0287623700077523 ENSG00000134744 ZCCHC11
ENST00000470626 0.840036724432048 0.606120668575225 -0.0470954747108169 ENSG00000134744 ZCCHC11
ENST00000524582 0.910727238936864 0.756825619706925 -0.0282788022351712 ENSG00000134744 ZCCHC11
ENST00000361314 0.554163631714489 0.231445290147157 -0.133754453943615 ENSG00000116157 GPX7
ENST00000459779 0.762687887220354 0.473251231342399 -0.0905586841280357 ENSG00000116157 GPX7
ENST00000371538 0.176043687695197 0.0310754888817499 0.177665860159683 ENSG00000162377 COA7
ENST00000486918 0.0428848233241122 0.00405064175504603 0.251574369067791 ENSG00000162377 COA7
ENST00000443756 0.6816509778513 0.362828492542872 0.0615845755310641 ENSG00000162378 ZYG11B
ENST00000545132 0.974089385148205 0.924335810559377 0.00667315621684468 ENSG00000162378 ZYG11B
ENST00000294353 0.910660318327836 0.756625871285035 0.0153109017171348 ENSG00000162378 ZYG11B
ENST00000371522 0.933337442545168 0.813262175473334 -0.0160201389639048 ENSG00000121310 ECHDC2
ENST00000460612 0.937604499964302 0.82377180264712 -0.0150831095340593 ENSG00000121310 ECHDC2
ENST00000539680 0.263912866623103 0.0591775151439793 -0.295611322651315 ENSG00000121310 ECHDC2
ENST00000479183 0.568447699084579 0.244295360992017 -0.161603643703248 ENSG00000121310 ECHDC2
ENST00000543419 0.93040682039891 0.805821115316346 -0.0226682228551988 ENSG00000121310 ECHDC2
ENST00000463923 0.937759111032447 0.824331409461778 -0.0204759139488826 ENSG00000121310 ECHDC2
ENST00000371520 0.933802638345041 0.814377895095452 -0.0158891060528111 ENSG00000121310 ECHDC2
ENST00000358358 0.933730867556444 0.814215052838182 -0.0158975696104269 ENSG00000121310 ECHDC2
ENST00000498544 0.742236040890543 0.442915937982685 -0.101158207374358 ENSG00000121310 ECHDC2
ENST00000476477 0.945880733883691 0.845878934614941 -0.0130932908336092 ENSG00000121310 ECHDC2
ENST00000536120 0.945880733883691 0.845878934614941 -0.0130932908336092 ENSG00000121310 ECHDC2
ENST00000479593 0.520505282801771 0.203621563966769 -0.0967294379133422 ENSG00000121310 ECHDC2
ENST00000467988 0.966590929317561 0.902792155056525 -0.00827271909944483 ENSG00000121310 ECHDC2
ENST00000487866 0.875063995648581 0.674551854108829 -0.0360393162429423 ENSG00000121310 ECHDC2
ENST00000486170 0.939677777988455 0.82952448689322 -0.0232021442429593 ENSG00000121310 ECHDC2
ENST00000487851 0.65289885256994 0.32913149796473 -0.0767926007418111 ENSG00000121310 ECHDC2
ENST00000541281 0.957077162873836 0.875536628783289 0.0118143030451133 ENSG00000121310 ECHDC2
ENST00000488268 0.972733017319685 0.9207158981623 -0.00782423633484383 ENSG00000121310 ECHDC2
ENST00000544365 0.956452031147078 0.873708532699119 0.0123424564145239 ENSG00000121310 ECHDC2
ENST00000495920 0.959250181390793 0.882297412001677 0.0115556393944395 ENSG00000121310 ECHDC2
ENST00000492992 0.893648160901263 0.716332851250573 -0.0577731189575201 ENSG00000121310 ECHDC2
ENST00000480312 0.841412611131714 0.608645793696935 -0.0416449643615506 ENSG00000121310 ECHDC2
ENST00000544531 0.935748684167458 0.819602394598449 -0.0182375053467739 ENSG00000121310 ECHDC2
ENST00000493896 0.440899391756213 0.148135392106005 -0.190461743047355 ENSG00000121310 ECHDC2
ENST00000487040 0.480248190120968 0.174978320391608 -0.218658175096211 ENSG00000121310 ECHDC2
ENST00000542552 0.939836944116134 0.829962539102796 0.0194206393679031 ENSG00000121310 ECHDC2
ENST00000474789 0.796334808265453 0.524236743974239 0.0588500249914919 ENSG00000121310 ECHDC2
ENST00000371514 0.932192952050603 0.810412239043888 -0.0107644334741774 ENSG00000116171 SCP2
ENST00000478631 0.943967661106174 0.840403100773704 -0.00904287107263568 ENSG00000116171 SCP2
ENST00000528311 0.805799786356119 0.541509174849087 -0.0280600163602105 ENSG00000116171 SCP2
ENST00000371509 0.871994577427818 0.668059010256479 -0.0195443607344717 ENSG00000116171 SCP2
ENST00000407246 0.946478672783226 0.847849593610773 -0.00856948029758942 ENSG00000116171 SCP2
ENST00000371513 0.847718185901684 0.620121360741265 0.0413445965657714 ENSG00000116171 SCP2
ENST00000528809 0.686765050999343 0.369213720935097 0.0898250468198455 ENSG00000116171 SCP2
ENST00000529363 0.325940160108666 0.0850566339950538 0.170850014959644 ENSG00000116171 SCP2
ENST00000473584 0.903256111547908 0.738625967770346 0.0392256781575975 ENSG00000116171 SCP2
ENST00000430330 0.985265325880659 0.958779614005408 0.00258869558074362 ENSG00000116171 SCP2
ENST00000408941 0.997985963230194 0.994405744528023 0.000353740117865631 ENSG00000116171 SCP2
ENST00000478274 0.967190770582304 0.90473696191481 -0.00784997285254912 ENSG00000116171 SCP2
ENST00000484100 0.935111775400567 0.817881625401873 -0.0117526410879744 ENSG00000116171 SCP2
ENST00000533119 0.958176520863573 0.878736754838308 -0.00783308783645758 ENSG00000116171 SCP2
ENST00000435345 0.998818280004317 0.996479931207172 -0.000221952569096032 ENSG00000116171 SCP2
ENST00000488965 0.984200805726906 0.955630011797096 0.00279434731032228 ENSG00000116171 SCP2
ENST00000395871 0.824304012603676 0.575467383887101 -0.0740548968486732 ENSG00000174348 PODN
ENST00000371500 0.824304012603676 0.575467383887101 -0.0740548968486732 ENSG00000174348 PODN
ENST00000312553 0.824304012603676 0.575467383887101 -0.0740548968486732 ENSG00000174348 PODN
ENST00000447867 0.980111195130728 0.941898363388432 0.00971419792676679 ENSG00000232993 RP11-334A14.5
ENST00000471285 0.700603942975978 0.386689841236085 0.154554426651236 ENSG00000174348 PODN
ENST00000490650 0.942740896446157 0.836992061745502 0.0366889836352473 ENSG00000174348 PODN
ENST00000371486 0.486163171624585 0.178826916148105 -0.124531106317417 ENSG00000157184 CPT2
ENST00000468572 0.959948720973523 0.88406179442081 -0.0219941087721888 ENSG00000157184 CPT2
ENST00000452466 0.458854752269637 0.159582292647995 -0.157422245516499 ENSG00000236723 RP5-1024G6.2
ENST00000294360 0.820288134635805 0.567626514690527 -0.0383412445803928 ENSG00000162384 C1orf123
ENST00000483739 0.783116031740382 0.503964765301215 -0.0462948571255896 ENSG00000162384 C1orf123
ENST00000470385 0.809409020953061 0.547770982507913 -0.0409514307079583 ENSG00000162384 C1orf123
ENST00000478839 0.453273473468793 0.156017832988329 -0.124950338379823 ENSG00000162384 C1orf123
ENST00000489755 0.891047767933509 0.709695500098641 -0.03015334192887 ENSG00000162384 C1orf123
ENST00000474227 0.944017773710162 0.840710663056277 -0.0200697841507078 ENSG00000162384 C1orf123
ENST00000602807 0.989559619170405 0.970652754569663 0.00380752263333066 ENSG00000162384 C1orf123
ENST00000371470 0.641472181722376 0.3163921714798 0.06127109162953 ENSG00000162385 MAGOH
ENST00000371466 0.641298467986086 0.316186642956209 0.0612565611609372 ENSG00000162385 MAGOH
ENST00000495868 0.949136804852741 0.854528940029288 0.0124312152742471 ENSG00000162385 MAGOH
ENST00000462941 0.65047541150756 0.326648259990564 0.0628773277818535 ENSG00000162385 MAGOH
ENST00000458151 0.837160261330112 0.60001624912197 0.0934217356395109 ENSG00000226754 RP5-1024G6.5
ENST00000602943 0.493257339433528 0.183715449805672 0.182335828396144 ENSG00000270172 RP5-1024G6.8
ENST00000306052 0.0380740423762267 0.00344093243320063 0.17944512157482 ENSG00000157193 LRP8
ENST00000529670 0.39794586863429 0.122683065954157 0.11598846128576 ENSG00000157193 LRP8
ENST00000371454 0.033785068701305 0.00291642409192879 0.183533190562226 ENSG00000157193 LRP8
ENST00000465675 0.0280282434162251 0.00228571133048396 0.189606658835882 ENSG00000157193 LRP8
ENST00000354412 0.0370916955241243 0.00331963411666935 0.18286528950181 ENSG00000157193 LRP8
ENST00000480045 0.0471065554178945 0.00459258738158925 0.181577023778169 ENSG00000157193 LRP8
ENST00000347547 0.0495069121771668 0.00490323516894643 0.180538112029229 ENSG00000157193 LRP8
ENST00000459674 0.719264242426782 0.411526506417309 0.0716973754843736 ENSG00000157193 LRP8
ENST00000460214 0.75622532962799 0.463660454395139 0.0801926978024628 ENSG00000157193 LRP8
ENST00000481431 0.921931628097577 0.783463973466383 -0.0305541001370363 ENSG00000157193 LRP8
ENST00000475501 0.225458983621556 0.0458326872982891 0.226912696376043 ENSG00000157193 LRP8
ENST00000421637 0.023392617523945 0.00179153582638541 0.539240111183918 ENSG00000228838 RP4-784A16.2
ENST00000496580 0.223542658677636 0.0452580800716421 0.151346940173665 ENSG00000157193 LRP8
ENST00000446686 0.817034030455849 0.561638927854355 0.0984961733144503 ENSG00000232762 RP4-784A16.4
ENST00000312233 0.00494286896106285 0.000247024705204943 0.448715540293532 ENSG00000174332 GLIS1
ENST00000371429 0.524462148322409 0.206420876458958 0.094707818777165 ENSG00000058804 NDC1
ENST00000540001 0.524560278263053 0.206505704676235 0.0947089893812101 ENSG00000058804 NDC1
ENST00000537333 0.355975063319299 0.0999101890913454 0.139597515866115 ENSG00000058804 NDC1
ENST00000234725 0.307116361127396 0.0763683885497199 0.155230000288151 ENSG00000058804 NDC1
ENST00000480952 0.298608162110422 0.072877799205649 0.198027158662006 ENSG00000058804 NDC1
ENST00000464950 0.77721215920899 0.49547324741822 -0.0526999537954746 ENSG00000058799 YIPF1
ENST00000371399 0.77721215920899 0.49547324741822 -0.0526999537954746 ENSG00000058799 YIPF1
ENST00000072644 0.771071785625974 0.486698930414652 -0.0538063573496614 ENSG00000058799 YIPF1
ENST00000539954 0.70854671219391 0.397727922515762 -0.0707488889049865 ENSG00000058799 YIPF1
ENST00000469457 0.805327904247925 0.540177177182231 -0.0558555667515148 ENSG00000058799 YIPF1
ENST00000480151 0.805346198372771 0.540255224395264 -0.0558637538758803 ENSG00000058799 YIPF1
ENST00000412288 0.913864678285156 0.764183479296971 -0.028363321351778 ENSG00000058799 YIPF1
ENST00000465897 0.884739219925852 0.695435632830891 -0.0369037912745248 ENSG00000058799 YIPF1
ENST00000472983 0.787054460223892 0.510011639147447 -0.0752287876969836 ENSG00000058799 YIPF1
ENST00000534069 0.222946731341511 0.0450341149599173 0.35889982883592 ENSG00000211452 DIO1
ENST00000529589 0.199081017668277 0.0374839203109721 0.372187247396983 ENSG00000211452 DIO1
ENST00000361921 0.555063135741713 0.232182005202526 0.206493928966532 ENSG00000211452 DIO1
ENST00000322679 0.582177620489302 0.256963728710525 0.196076638060167 ENSG00000211452 DIO1
ENST00000530084 0.590269148030805 0.264328811752709 0.19506226908208 ENSG00000211452 DIO1
ENST00000525044 0.590269148030805 0.264328811752709 0.19506226908208 ENSG00000211452 DIO1
ENST00000527060 0.590269148030805 0.264328811752709 0.19506226908208 ENSG00000211452 DIO1
ENST00000528946 0.590269148030805 0.264328811752709 0.19506226908208 ENSG00000211452 DIO1
ENST00000526329 0.401006738757316 0.124556777623779 0.274619892089865 ENSG00000211452 DIO1
ENST00000525202 0.593597390467399 0.267404026250272 0.194057061927494 ENSG00000211452 DIO1
ENST00000529329 0.593597390467399 0.267404026250272 0.194057061927494 ENSG00000211452 DIO1
ENST00000532493 0.593597390467399 0.267404026250272 0.194057061927494 ENSG00000211452 DIO1
ENST00000524406 0.593597390467399 0.267404026250272 0.194057061927494 ENSG00000211452 DIO1
ENST00000388876 0.593597390467399 0.267404026250272 0.194057061927494 ENSG00000211452 DIO1
ENST00000371378 0.128080686356425 0.0190856826542007 0.149759641436532 ENSG00000081870 HSPB11
ENST00000194214 0.23142204703112 0.0476724228048971 0.129572657565718 ENSG00000081870 HSPB11
ENST00000489675 0.402883945488634 0.125760158044145 0.157573073470466 ENSG00000081870 HSPB11
ENST00000371377 0.395975184561385 0.12162729123483 0.104239922285075 ENSG00000081870 HSPB11
ENST00000371376 0.550349140314901 0.227279034787957 0.0895308228620406 ENSG00000081870 HSPB11
ENST00000488884 0.660132796799437 0.337672212537351 0.0764263338547241 ENSG00000081870 HSPB11
ENST00000371370 0.00308226197222178 0.000137428208370683 0.266620587596631 ENSG00000116212 LRRC42
ENST00000371368 0.00771747050478473 0.000434509409986719 0.279446987817929 ENSG00000116212 LRRC42
ENST00000319223 0.0039376001030962 0.000185048666924482 0.265022333892455 ENSG00000116212 LRRC42
ENST00000444987 0.00506337754235559 0.0002547907148956 0.288819425160438 ENSG00000116212 LRRC42
ENST00000477905 0.49650030108265 0.185965217027366 0.151878956283822 ENSG00000116212 LRRC42
ENST00000606641 0.635725498307121 0.310241984651913 -0.150926070050605 ENSG00000272091 RP4-758J24.5
ENST00000371348 0.126258777187575 0.0186253939249641 -0.168296997802317 ENSG00000116209 TMEM59
ENST00000371344 0.10769265294453 0.0146611370332315 -0.176814760998276 ENSG00000116209 TMEM59
ENST00000234831 0.109937327235721 0.015098775619954 -0.1570902114183 ENSG00000116209 TMEM59
ENST00000371341 0.110833869736393 0.0152866958066915 -0.15466913074082 ENSG00000116209 TMEM59
ENST00000470395 0.171755812673433 0.0300005653635164 -0.142484447579059 ENSG00000116209 TMEM59
ENST00000420738 0.120189217744835 0.0172990465576093 -0.153380481287479 ENSG00000116209 TMEM59
ENST00000440019 0.120243155908528 0.017308543967102 -0.15337897889109 ENSG00000116209 TMEM59
ENST00000452421 0.119782573847368 0.01721765923098 -0.153498043798451 ENSG00000116209 TMEM59
ENST00000371337 0.0842138028408863 0.010201010534706 -0.171985448250396 ENSG00000116209 TMEM59
ENST00000498272 0.475384189620633 0.171538776046484 -0.118193036935046 ENSG00000116205 TCEANC2
ENST00000234827 0.637474677207896 0.311891322100231 -0.0938445543746495 ENSG00000116205 TCEANC2
ENST00000371331 0.379462616267585 0.112614221824896 -0.215054320625912 ENSG00000116205 TCEANC2
ENST00000525949 0.922713389458328 0.785148704281077 0.046908997845667 ENSG00000256407 RP11-446E24.4
ENST00000311841 0.754911686019231 0.461803078395797 -0.0806448516829932 ENSG00000256407 RP11-446E24.4
ENST00000536061 0.669018928521029 0.347766827267318 0.166176282496147 ENSG00000248835 AL357673.1
ENST00000420054 0.625551725719827 0.299637278357896 -0.137110267537822 ENSG00000215883 CYB5RL
ENST00000421415 0.600648806705905 0.274224201532212 -0.132093823264218 ENSG00000215883 CYB5RL
ENST00000490863 0.59987890289617 0.273332074421004 -0.132201127348658 ENSG00000215883 CYB5RL
ENST00000401046 0.625738703881538 0.299826447983341 -0.137097297712003 ENSG00000215883 CYB5RL
ENST00000419823 0.674205314672546 0.354345285506648 -0.112162541829258 ENSG00000215883 CYB5RL
ENST00000528287 0.572218171998801 0.247650149104789 -0.143631162446441 ENSG00000215883 CYB5RL
ENST00000534324 0.397849708730722 0.122636344393661 -0.220619536914958 ENSG00000215883 CYB5RL
[truncated: 11,379,495 more chars]
