# Supplementary material for: High-throughput allele-specific expression across 250 environmental conditions
Source: Genome Res. 2016 Dec;26(12):1627–38. doi: 10.1101/gr.209759.116 (PMC5131815; doi:10.1101/gr.209759.116)
Supplement: Supplemental Material [file supp_gr.209759.116_Supplemental_Table_S6.tar.gz › DEG_results/DP9_DEG_stats_T5C1.txt]

t.id padj pval logFC ensg g.id
ENST00000440200 0.887726561486076 0.655266170659578 0.0645831606449593 ENSG00000230021 RP5-857K21.4
ENST00000416931 0.937325426868086 0.780818435266548 0.044853564809473 ENSG00000225972 MTND1P23
ENST00000414273 0.997163208337543 0.987865152939136 0.00248170154997926 ENSG00000237973 hsa-mir-6723
ENST00000429505 0.219725799185717 0.0320982191184193 0.196870976828481 ENSG00000237491 RP11-206L10.9
ENST00000591440 0.286664726359762 0.0524439945682868 0.184194840368491 ENSG00000237491 RP11-206L10.9
ENST00000587530 0.286664726359762 0.0524439945682868 0.184194840368491 ENSG00000237491 RP11-206L10.9
ENST00000593022 0.231564938048912 0.0352986523835918 0.196931817778565 ENSG00000237491 RP11-206L10.9
ENST00000589531 0.238904028660313 0.0374357429527536 0.193914999603791 ENSG00000237491 RP11-206L10.9
ENST00000588951 0.241767085378756 0.0384040993387174 0.191595322795227 ENSG00000237491 RP11-206L10.9
ENST00000590848 0.24892083320654 0.0405495208823751 0.194721746371506 ENSG00000237491 RP11-206L10.9
ENST00000586288 0.241468202946156 0.0382801609795486 0.19270097480469 ENSG00000237491 RP11-206L10.9
ENST00000445118 0.740880109024875 0.389275305119342 -0.0778985481208192 ENSG00000228794 LINC01128
ENST00000342066 0.445115207889923 0.123430836849424 -0.127212165303425 ENSG00000187634 SAMD11
ENST00000341065 0.668484651946793 0.301120241396547 -0.0812099593528679 ENSG00000187634 SAMD11
ENST00000483767 0.854671730836761 0.58471007714175 -0.0395061549459284 ENSG00000188976 NOC2L
ENST00000327044 0.906883398288733 0.699807862650802 0.0207220580483146 ENSG00000188976 NOC2L
ENST00000477976 0.790563261882645 0.460483826937011 0.0392112320505535 ENSG00000188976 NOC2L
ENST00000487214 0.805880919517509 0.488183384289718 0.0438704142136005 ENSG00000188976 NOC2L
ENST00000469563 0.925274195506284 0.746410243612486 -0.0267975961359974 ENSG00000188976 NOC2L
ENST00000379389 0.843492453615622 0.558858029521314 0.057246965534116 ENSG00000187608 ISG15
ENST00000379370 0.0817792733444115 0.00573702151553374 -0.121886439795145 ENSG00000188157 AGRN
ENST00000469403 0.487025686184647 0.148350610111651 -0.127271024704842 ENSG00000188157 AGRN
ENST00000479707 0.922398487351676 0.738227889645329 -0.0321417290225455 ENSG00000188157 AGRN
ENST00000419249 0.07336856067256 0.00481990321542239 -0.17399856490867 ENSG00000188157 AGRN
ENST00000461111 0.341013720146503 0.0727758086513806 -0.0961769971840913 ENSG00000188157 AGRN
ENST00000418300 0.593489711959601 0.228263017709128 -0.0803058784814082 ENSG00000242590 RP11-54O7.14
ENST00000379339 0.951094302845882 0.824550531530881 -0.0170564016020071 ENSG00000131591 C1orf159
ENST00000294576 0.951172793275445 0.824750992904412 -0.0170497050430479 ENSG00000131591 C1orf159
ENST00000448924 0.951172793275445 0.824750992904412 -0.0170497050430479 ENSG00000131591 C1orf159
ENST00000379325 0.951094302845882 0.824550531530881 -0.0170564016020071 ENSG00000131591 C1orf159
ENST00000421241 0.951094302845882 0.824550531530881 -0.0170564016020071 ENSG00000131591 C1orf159
ENST00000467751 0.951094302845882 0.824550531530881 -0.0170564016020071 ENSG00000131591 C1orf159
ENST00000477196 0.951094302845882 0.824550531530881 -0.0170564016020071 ENSG00000131591 C1orf159
ENST00000434641 0.98696102656968 0.948021654561037 -0.00511087459135717 ENSG00000131591 C1orf159
ENST00000482816 0.993776397556495 0.97415136792975 0.00257014622229715 ENSG00000131591 C1orf159
ENST00000437760 0.980115739495415 0.924105808096754 -0.00767060047595319 ENSG00000131591 C1orf159
ENST00000462097 0.926427854719807 0.748979365889216 -0.0262565433632506 ENSG00000131591 C1orf159
ENST00000475119 0.907332101030488 0.700846074023963 -0.0317179475767732 ENSG00000131591 C1orf159
ENST00000472741 0.83960696113098 0.550444962466945 -0.0512371272845545 ENSG00000131591 C1orf159
ENST00000480643 0.871463647395953 0.618583962323101 -0.0429996510336935 ENSG00000131591 C1orf159
ENST00000360001 0.221013756238072 0.0324606580270224 -0.0958982992832389 ENSG00000078808 SDF4
ENST00000465727 0.221048263055192 0.0324877538299067 -0.0958956210927431 ENSG00000078808 SDF4
ENST00000263741 0.221048263055192 0.0324877538299067 -0.0958956210927431 ENSG00000078808 SDF4
ENST00000494748 0.152993945804878 0.0171604083114568 -0.113731584622236 ENSG00000078808 SDF4
ENST00000478938 0.161905068857086 0.0188883484843593 -0.113063314205223 ENSG00000078808 SDF4
ENST00000403997 0.183635245453745 0.0234815338018031 -0.0915438984124996 ENSG00000078808 SDF4
ENST00000545427 0.366965697787364 0.083655847395611 -0.0761821382381131 ENSG00000078808 SDF4
ENST00000459994 0.266478058988112 0.046008198439858 -0.100885791004051 ENSG00000078808 SDF4
ENST00000379198 0.877656887826326 0.629513481344664 -0.0390145602007449 ENSG00000176022 B3GALT6
ENST00000450390 0.745603066065787 0.395595462401568 0.0413409361313031 ENSG00000160087 UBE2J2
ENST00000347370 0.745682072163801 0.395712016571286 0.0413375918998004 ENSG00000160087 UBE2J2
ENST00000349431 0.744636383895022 0.394001638787247 0.0426474421446708 ENSG00000160087 UBE2J2
ENST00000348298 0.817990383153421 0.506906649175902 0.0338745411396915 ENSG00000160087 UBE2J2
ENST00000339385 0.954242559877057 0.836324142174999 0.0119661542648055 ENSG00000160087 UBE2J2
ENST00000400929 0.843484046377065 0.558828443794466 0.031386282571615 ENSG00000160087 UBE2J2
ENST00000464036 0.858603986858996 0.591918351728455 0.0288711013732803 ENSG00000160087 UBE2J2
ENST00000360466 0.853706033966293 0.583028536799274 0.0300207309235638 ENSG00000160087 UBE2J2
ENST00000400930 0.855690525170042 0.586772113560719 0.0298794194731514 ENSG00000160087 UBE2J2
ENST00000467339 0.773221256879923 0.432836589978395 -0.0718906992982265 ENSG00000160087 UBE2J2
ENST00000473215 0.919432531883664 0.730344266797454 0.0191953453420281 ENSG00000160087 UBE2J2
ENST00000435198 0.971596973237195 0.889693042643285 0.00779254821753337 ENSG00000160087 UBE2J2
ENST00000509720 0.944203357629094 0.802436432886315 0.0140677553432532 ENSG00000160087 UBE2J2
ENST00000491779 0.852931530515014 0.580953619743123 0.0311549847327875 ENSG00000160087 UBE2J2
ENST00000466752 0.63674125547354 0.269861540560933 0.0658845187775543 ENSG00000160087 UBE2J2
ENST00000503294 0.558626895523928 0.201676675499848 0.0771822215625903 ENSG00000160087 UBE2J2
ENST00000477894 0.619348751618049 0.253149984233939 0.0701452427514089 ENSG00000160087 UBE2J2
ENST00000471154 0.877933700368968 0.630263525016752 0.0421756983143074 ENSG00000160087 UBE2J2
ENST00000422076 0.498174618348141 0.155881245801013 0.0875638572477658 ENSG00000160087 UBE2J2
ENST00000502382 0.378952528866609 0.088996795056053 0.104514030372959 ENSG00000160087 UBE2J2
ENST00000461142 0.642114194084068 0.275557440111954 0.0784199695500944 ENSG00000160087 UBE2J2
ENST00000354700 0.893994471455957 0.668271128892927 -0.0255450615276063 ENSG00000131584 ACAP3
ENST00000353662 0.877365329544 0.629012675082431 -0.028924603471692 ENSG00000131584 ACAP3
ENST00000492936 0.796130076685952 0.470272210990346 -0.0461069022688879 ENSG00000131584 ACAP3
ENST00000467278 0.758961769888626 0.412591260683849 -0.0622470205474439 ENSG00000131584 ACAP3
ENST00000472541 0.983974702821804 0.937830154114639 0.00507748724377255 ENSG00000131584 ACAP3
ENST00000354980 0.921763010929687 0.736363250560925 0.0230489551275236 ENSG00000131584 ACAP3
ENST00000478065 0.834256784738098 0.538952078541315 0.0564364691963878 ENSG00000131584 ACAP3
ENST00000479108 0.738127864373872 0.385514556551869 0.0649377642371298 ENSG00000131584 ACAP3
ENST00000438966 0.836108109549224 0.5426102980998 0.0458741118149235 ENSG00000131584 ACAP3
ENST00000470030 0.972686143456476 0.895253430605617 -0.00876010982860462 ENSG00000127054 CPSF3L
ENST00000435064 0.924034360089597 0.743121205534378 -0.0152470873306166 ENSG00000127054 CPSF3L
ENST00000323275 0.921301857357952 0.735107184094666 -0.0157365343501688 ENSG00000127054 CPSF3L
ENST00000411962 0.921301857357952 0.735107184094666 -0.0157365343501688 ENSG00000127054 CPSF3L
ENST00000462432 0.954119243099488 0.835984450631726 -0.0124941136510913 ENSG00000127054 CPSF3L
ENST00000478641 0.997915855112128 0.992982551006825 0.000593939390540253 ENSG00000127054 CPSF3L
ENST00000458452 0.921559261901963 0.735922368800493 -0.0156871580827116 ENSG00000127054 CPSF3L
ENST00000419704 0.921559261901963 0.735922368800493 -0.0156871580827116 ENSG00000127054 CPSF3L
ENST00000540437 0.921559261901963 0.735922368800493 -0.0156871580827116 ENSG00000127054 CPSF3L
ENST00000421495 0.921559261901963 0.735922368800493 -0.0156871580827116 ENSG00000127054 CPSF3L
ENST00000532772 0.935597418388946 0.776091097852792 -0.0132128257198086 ENSG00000127054 CPSF3L
ENST00000450926 0.92563560526137 0.747452892550938 -0.0149515265924638 ENSG00000127054 CPSF3L
ENST00000545578 0.925514110611765 0.747184144289549 -0.014953601702252 ENSG00000127054 CPSF3L
ENST00000527098 0.925514110611765 0.747184144289549 -0.014953601702252 ENSG00000127054 CPSF3L
ENST00000485710 0.76187616807068 0.416540027542949 0.066775449968026 ENSG00000127054 CPSF3L
ENST00000461514 0.752915930320413 0.404224984083187 0.0696370805070387 ENSG00000127054 CPSF3L
ENST00000525164 0.726164578510482 0.369620820053275 0.0747634216881382 ENSG00000127054 CPSF3L
ENST00000528879 0.919509059315866 0.730792347964491 -0.0159163169935037 ENSG00000127054 CPSF3L
ENST00000525769 0.777654726057861 0.440034451581577 0.0648274975985928 ENSG00000127054 CPSF3L
ENST00000531377 0.900818131889507 0.683366385770662 -0.0219208547751712 ENSG00000127054 CPSF3L
ENST00000527383 0.696747417233032 0.332270506511344 -0.0729748428143912 ENSG00000127054 CPSF3L
ENST00000467408 0.719861681881347 0.3612374444632 -0.073945547452389 ENSG00000127054 CPSF3L
ENST00000434694 0.747212958957692 0.397513219915689 -0.043317562685545 ENSG00000127054 CPSF3L
ENST00000488042 0.725254423082239 0.36884051189216 -0.047482885687385 ENSG00000127054 CPSF3L
ENST00000526797 0.7782077144253 0.440835840137609 -0.0413627406020793 ENSG00000127054 CPSF3L
ENST00000526332 0.7782077144253 0.440932463261516 -0.0413624831171124 ENSG00000127054 CPSF3L
ENST00000430786 0.742734192577603 0.391747481457758 -0.0459451226408457 ENSG00000127054 CPSF3L
ENST00000527719 0.72250167460201 0.364196992288048 -0.0487221798786521 ENSG00000127054 CPSF3L
ENST00000530031 0.717215369559078 0.357704082242619 -0.0493670748886005 ENSG00000127054 CPSF3L
ENST00000526113 0.756110381746392 0.409060614100764 -0.0446047881671033 ENSG00000127054 CPSF3L
ENST00000526904 0.78462066512166 0.451310347037765 -0.0409475202463638 ENSG00000127054 CPSF3L
ENST00000525603 0.825887754492542 0.524267362240401 -0.037828781599274 ENSG00000127054 CPSF3L
ENST00000429572 0.970534169396821 0.886029458800326 0.0111751504684195 ENSG00000127054 CPSF3L
ENST00000498173 0.970534169396821 0.886029458800326 0.0111751504684195 ENSG00000127054 CPSF3L
ENST00000496353 0.960238288689558 0.852287519726906 0.0145302366778351 ENSG00000127054 CPSF3L
ENST00000493534 0.906345762865329 0.69867781420966 0.0322557630355768 ENSG00000127054 CPSF3L
ENST00000534345 0.905464995056429 0.695055067110098 0.0336972023087915 ENSG00000127054 CPSF3L
ENST00000532952 0.81431676600463 0.501143584559929 0.0583334233549217 ENSG00000127054 CPSF3L
ENST00000490853 0.879783273524323 0.636964324921968 0.041463669326323 ENSG00000127054 CPSF3L
ENST00000531019 0.879783273524323 0.636964324921968 0.041463669326323 ENSG00000127054 CPSF3L
ENST00000498476 0.907866168355634 0.702238265738453 0.0338198134064429 ENSG00000127054 CPSF3L
ENST00000343938 0.958180327820815 0.847473636375249 0.0189167809666827 ENSG00000224051 GLTPD1
ENST00000378891 0.854678385947799 0.584925661853458 -0.0331713397793753 ENSG00000107404 DVL1
ENST00000378888 0.946414981958524 0.810969805248881 -0.0142977752469707 ENSG00000107404 DVL1
ENST00000474033 0.16767489096506 0.0200627440894203 -0.108222450154858 ENSG00000162576 MXRA8
ENST00000309212 0.466654747834891 0.135601917756506 -0.0688572237861029 ENSG00000162576 MXRA8
ENST00000477278 0.472505939751012 0.13921770003147 -0.0674963377368283 ENSG00000162576 MXRA8
ENST00000342753 0.466953712007193 0.135748619160067 -0.0688595666578013 ENSG00000162576 MXRA8
ENST00000445648 0.466976638928655 0.135788825620971 -0.0688591876044113 ENSG00000162576 MXRA8
ENST00000473097 0.286042051940258 0.0521875569459227 -0.093406630357126 ENSG00000162576 MXRA8
ENST00000478517 0.224891146334077 0.0336379825522902 -0.106844598037337 ENSG00000162576 MXRA8
ENST00000476718 0.487749947839924 0.148826451869251 -0.0708942112802226 ENSG00000162576 MXRA8
ENST00000464351 0.996794996356805 0.985358696575328 0.00173238229908197 ENSG00000162576 MXRA8
ENST00000460473 0.76177891781904 0.416184785564476 -0.0848476557168314 ENSG00000162576 MXRA8
ENST00000338370 0.880507069014626 0.639021409082706 0.0280300332309245 ENSG00000175756 AURKAIP1
ENST00000338338 0.924387655552479 0.743840125373547 0.0195624410138817 ENSG00000175756 AURKAIP1
ENST00000321751 0.891863054537346 0.663998257304532 0.0260572750835817 ENSG00000175756 AURKAIP1
ENST00000378853 0.900234587067243 0.682073958187669 0.0245900054669949 ENSG00000175756 AURKAIP1
ENST00000489799 0.87289492416853 0.621441013315433 0.0321553296647736 ENSG00000175756 AURKAIP1
ENST00000496905 0.819007327904978 0.508998276133813 0.0429707762648573 ENSG00000175756 AURKAIP1
ENST00000480479 0.359052366125278 0.0801114347538114 -0.0857727476247441 ENSG00000221978 CCNL2
ENST00000482621 0.147872921420331 0.0161668314372573 -0.102121482040967 ENSG00000221978 CCNL2
ENST00000408952 0.147872921420331 0.0161668314372573 -0.102121482040967 ENSG00000221978 CCNL2
ENST00000463260 0.502228054985882 0.159037096663193 -0.0882814822800622 ENSG00000221978 CCNL2
ENST00000400809 0.212324095168831 0.0301446110202684 -0.0928158764352659 ENSG00000221978 CCNL2
ENST00000496007 0.210738307757003 0.0298091165000966 -0.0930196351982068 ENSG00000221978 CCNL2
ENST00000482365 0.236263656694742 0.0367233304760824 -0.0977619363588965 ENSG00000221978 CCNL2
ENST00000481223 0.194227797944931 0.0259246897790828 -0.0949795369836561 ENSG00000221978 CCNL2
ENST00000418865 0.203555652435088 0.028134697551317 -0.0995883493302036 ENSG00000221978 CCNL2
ENST00000505849 0.206745393688651 0.0288846080669146 -0.106217315420027 ENSG00000221978 CCNL2
ENST00000488340 0.222554618147904 0.0329320549012478 -0.0960434434628286 ENSG00000221978 CCNL2
ENST00000492998 0.378595385437338 0.0888518018528399 -0.115434347061352 ENSG00000221978 CCNL2
ENST00000469113 0.344975977491882 0.0742696520408531 -0.0897508945038184 ENSG00000221978 CCNL2
ENST00000480646 0.437027857323535 0.119184890921019 -0.121681062860574 ENSG00000221978 CCNL2
ENST00000471930 0.318725752878553 0.063897560023463 -0.0982633036224081 ENSG00000221978 CCNL2
ENST00000408918 0.380726674549556 0.0896736113662524 -0.099156013740676 ENSG00000221978 CCNL2
ENST00000473872 0.284203199385527 0.0516454381472011 -0.150678747707561 ENSG00000221978 CCNL2
ENST00000425598 0.462748495112241 0.133465506597964 -0.108879146010499 ENSG00000221978 CCNL2
ENST00000463895 0.0674957362380061 0.00420838563246156 -0.25187513304849 ENSG00000221978 CCNL2
ENST00000497013 0.138513229970567 0.0144197925907281 -0.211656921038383 ENSG00000221978 CCNL2
ENST00000444362 0.543524849586758 0.189941635786718 -0.108657712680558 ENSG00000224870 RP4-758J18.2
ENST00000418833 0.493097060056775 0.152356070785149 -0.119861771428406 ENSG00000224870 RP4-758J18.2
ENST00000447725 0.671991606827146 0.305327590103818 -0.0897640508172522 ENSG00000224870 RP4-758J18.2
ENST00000572242 0.333014232634029 0.0694757431739155 -0.149807248054291 ENSG00000224870 RP4-758J18.2
ENST00000453521 0.51310173331015 0.167140634374017 -0.116086169758092 ENSG00000224870 RP4-758J18.2
ENST00000344843 0.938446541404172 0.783584657032219 0.0147188041503435 ENSG00000242485 MRPL20
ENST00000493287 0.609892381345464 0.243227634294424 -0.0763535648162732 ENSG00000242485 MRPL20
ENST00000487659 0.933154309629119 0.769358072385995 0.0157261457614973 ENSG00000242485 MRPL20
ENST00000492508 0.942548369431887 0.797478290095509 0.0145398193220825 ENSG00000242485 MRPL20
ENST00000482352 0.894990655462052 0.670419378884181 0.0239538289202502 ENSG00000242485 MRPL20
ENST00000477686 0.757299826298725 0.410566578189684 0.049046771051528 ENSG00000242485 MRPL20
ENST00000378741 0.820922290555241 0.512884519618758 -0.0469014531985394 ENSG00000160072 ATAD3B
ENST00000308647 0.79349835437208 0.464825450694807 -0.0493899376172561 ENSG00000160072 ATAD3B
ENST00000472194 0.780205036829266 0.443942889306888 -0.0555308689964266 ENSG00000160072 ATAD3B
ENST00000485748 0.849161753014486 0.572004909035827 -0.048874003082257 ENSG00000160072 ATAD3B
ENST00000474481 0.831122104466071 0.533394856326498 -0.0544169214570102 ENSG00000160072 ATAD3B
ENST00000378756 0.945912735429832 0.809577869312816 -0.0146483147341996 ENSG00000197785 ATAD3A
ENST00000378755 0.948523909103615 0.81794911800059 -0.0140051034206758 ENSG00000197785 ATAD3A
ENST00000339113 0.998306516674986 0.994583030200947 -0.000428522024138488 ENSG00000197785 ATAD3A
ENST00000536055 0.998306516674986 0.994583030200947 -0.000428522024138488 ENSG00000197785 ATAD3A
ENST00000400830 0.86481478781081 0.604588167536851 0.0430316492333558 ENSG00000197785 ATAD3A
ENST00000291386 0.867913960194079 0.610258818627719 0.0240490233080337 ENSG00000160075 SSU72
ENST00000378726 0.850153263432421 0.573755988672275 0.0310158880180186 ENSG00000160075 SSU72
ENST00000378725 0.942464666912683 0.797017366487933 -0.0148064683489036 ENSG00000160075 SSU72
ENST00000359060 0.620004594238831 0.254124506608127 -0.0890721842734937 ENSG00000160075 SSU72
ENST00000520777 0.425942077043468 0.112772022903472 -0.135524922378439 ENSG00000197530 MIB2
ENST00000378710 0.426420617464881 0.113060905280511 -0.135504169051171 ENSG00000197530 MIB2
ENST00000360522 0.426420617464881 0.113060905280511 -0.135504169051171 ENSG00000197530 MIB2
ENST00000357210 0.426420617464881 0.113060905280511 -0.135504169051171 ENSG00000197530 MIB2
ENST00000355826 0.426420617464881 0.113058365268405 -0.135506185171732 ENSG00000197530 MIB2
ENST00000518681 0.426211128870753 0.112932475125616 -0.135531460027111 ENSG00000197530 MIB2
ENST00000505820 0.425006613828208 0.112280273283452 -0.135591435947549 ENSG00000197530 MIB2
ENST00000479659 0.424628278188119 0.112088462222123 -0.135623835613482 ENSG00000197530 MIB2
ENST00000489635 0.433984446029039 0.117630707937091 -0.133660664957787 ENSG00000197530 MIB2
ENST00000511502 0.433984446029039 0.117630707937091 -0.133660664957787 ENSG00000197530 MIB2
ENST00000514363 0.549694414630471 0.195392125260278 -0.11647495500741 ENSG00000197530 MIB2
ENST00000487053 0.490600399131029 0.150787424261356 -0.122759079753328 ENSG00000197530 MIB2
ENST00000502470 0.638937412288672 0.271993628452634 -0.0991676166122033 ENSG00000197530 MIB2
ENST00000378712 0.49088228320134 0.151033584335731 -0.122750658803501 ENSG00000197530 MIB2
ENST00000510793 0.779959452947391 0.443481536197192 -0.0700799178083636 ENSG00000197530 MIB2
ENST00000504599 0.54972607949203 0.195445306570551 -0.11116562067588 ENSG00000197530 MIB2
ENST00000507229 0.506423355390101 0.161666003902818 -0.118289693160225 ENSG00000197530 MIB2
ENST00000503789 0.660968570771371 0.293904951356592 -0.101778099818805 ENSG00000197530 MIB2
ENST00000378708 0.504990796574721 0.160706750202921 -0.121470908349762 ENSG00000197530 MIB2
ENST00000506488 0.49613162515894 0.154373249784311 -0.123990273703493 ENSG00000197530 MIB2
ENST00000514234 0.445115207889923 0.123397420465268 -0.150925743822701 ENSG00000197530 MIB2
ENST00000513088 0.974907073540674 0.903770434487989 0.00896413632182965 ENSG00000248333 CDK11B
ENST00000341832 0.932027158968483 0.765452672476426 0.0204299633074261 ENSG00000248333 CDK11B
ENST00000317673 0.953496387864768 0.834099796530022 0.0140596614586157 ENSG00000248333 CDK11B
ENST00000340677 0.953496387864768 0.834099796530022 0.0140596614586157 ENSG00000248333 CDK11B
ENST00000407249 0.953496387864768 0.834099796530022 0.0140596614586157 ENSG00000248333 CDK11B
ENST00000378662 0.817742929181662 0.506094474781174 -0.0443093280334947 ENSG00000189339 SLC35E2B
ENST00000234800 0.820914235471528 0.512824521047215 -0.0436475137098667 ENSG00000189339 SLC35E2B
ENST00000480991 0.683190804289038 0.317583975856187 -0.0813810903821196 ENSG00000189339 SLC35E2B
ENST00000481276 0.92257260042388 0.739352913961636 0.0296744230429923 ENSG00000189339 SLC35E2B
ENST00000356200 0.980710620783979 0.926680439241748 -0.00623611271303468 ENSG00000008128 CDK11A
ENST00000598846 0.490179154550886 0.150420696925032 -0.083035221659729 ENSG00000268575 RP1-283E3.8
ENST00000358779 0.941396744802926 0.791297661377888 -0.0177431131698753 ENSG00000008128 CDK11A
ENST00000460465 0.941396744802926 0.791297661377888 -0.0177431131698753 ENSG00000008128 CDK11A
ENST00000404249 0.941396744802926 0.791297661377888 -0.0177431131698753 ENSG00000008128 CDK11A
ENST00000378633 0.941396744802926 0.791297661377888 -0.0177431131698753 ENSG00000008128 CDK11A
ENST00000357760 0.941396744802926 0.791297661377888 -0.0177431131698753 ENSG00000008128 CDK11A
ENST00000509982 0.980710620783979 0.926680439241748 -0.00623611271303468 ENSG00000008128 CDK11A
ENST00000378638 0.980710620783979 0.926680439241748 -0.00623611271303468 ENSG00000008128 CDK11A
ENST00000356937 0.957834736578783 0.84683229766714 0.0140694891935255 ENSG00000008128 CDK11A
ENST00000378635 0.956204240601925 0.842390821060709 -0.014127219408597 ENSG00000008128 CDK11A
ENST00000479362 0.947044976611978 0.814341016203554 0.020303192111157 ENSG00000008128 CDK11A
ENST00000577672 0.391253713070027 0.0949101469245251 -0.161679018268758 ENSG00000227775 RP1-283E3.4
ENST00000417099 0.489844890594871 0.150206547703232 -0.154905372685791 ENSG00000227775 RP1-283E3.4
ENST00000355439 0.362453008034348 0.0816544786410927 -0.153101825796662 ENSG00000215790 SLC35E2
ENST00000400924 0.366965697787364 0.0836828258729413 -0.151676843227289 ENSG00000215790 SLC35E2
ENST00000341426 0.380354651245816 0.0895493075088111 -0.093901544309907 ENSG00000008130 NADK
ENST00000341991 0.380354651245816 0.0895493075088111 -0.093901544309907 ENSG00000008130 NADK
ENST00000378625 0.374019743214809 0.0868586244012125 -0.0940520724069291 ENSG00000008130 NADK
ENST00000344463 0.380573404525623 0.089621257849852 -0.093904617700005 ENSG00000008130 NADK
ENST00000342348 0.414781218846571 0.107342982097114 -0.110654816308262 ENSG00000008130 NADK
ENST00000469045 0.639828248874229 0.273352670194837 -0.0893272509993777 ENSG00000008130 NADK
ENST00000477235 0.694540819032118 0.329767568384379 -0.0845938479594909 ENSG00000008130 NADK
ENST00000497186 0.782944727056917 0.447824840775451 -0.0660654939238988 ENSG00000008130 NADK
ENST00000492845 0.612325488887923 0.2456275553546 -0.0784962876345495 ENSG00000008130 NADK
ENST00000492768 0.744964396309902 0.394459762929522 -0.0612399037987722 ENSG00000008130 NADK
ENST00000460602 0.79014799575709 0.459801920682201 -0.0544360581013107 ENSG00000008130 NADK
ENST00000378609 0.823431736079222 0.519329942087801 -0.0174363869628352 ENSG00000078369 GNB1
ENST00000461893 0.0383808055885823 0.00170458112289715 -0.129468875247519 ENSG00000078369 GNB1
ENST00000471354 0.554756787740641 0.198653488645517 -0.047064747534746 ENSG00000078369 GNB1
ENST00000439272 0.148084533587993 0.0162486087637651 0.100489135628802 ENSG00000078369 GNB1
ENST00000434686 0.138513229970567 0.0144209690505517 0.105280045381857 ENSG00000078369 GNB1
ENST00000437146 0.851751772950586 0.578712931688717 0.0319997704441997 ENSG00000078369 GNB1
ENST00000472614 0.030739254927279 0.00120696847703192 0.194272176578178 ENSG00000078369 GNB1
ENST00000607589 0.975860593101195 0.90597286308227 0.00962394289085592 ENSG00000078369 GNB1
ENST00000469733 0.856339329660326 0.587946810618456 0.0324546350702267 ENSG00000162585 C1orf86
ENST00000414253 0.918497411496737 0.72747175791477 0.0217850019245614 ENSG00000162585 C1orf86
ENST00000428120 0.918497411496737 0.72747175791477 0.0217850019245614 ENSG00000162585 C1orf86
ENST00000400919 0.918497411496737 0.72747175791477 0.0217850019245614 ENSG00000162585 C1orf86
ENST00000400918 0.710574342444301 0.349070090591523 0.060539491116781 ENSG00000162585 C1orf86
ENST00000497675 0.699316879904441 0.335233780774099 0.0703985644358851 ENSG00000162585 C1orf86
ENST00000378543 0.662924059677985 0.295739218473999 0.0754124062731577 ENSG00000162585 C1orf86
ENST00000378546 0.662924059677985 0.295739218473999 0.0754124062731577 ENSG00000162585 C1orf86
ENST00000401813 0.605405801772745 0.239076901433212 0.0834947571235373 ENSG00000162585 C1orf86
ENST00000487186 0.600582542357083 0.234957774169193 0.0784747157086683 ENSG00000162585 C1orf86
ENST00000378545 0.597247863865385 0.232358225492582 0.087275854702374 ENSG00000162585 C1orf86
ENST00000476803 0.740848511190178 0.389142717677932 0.0626982703614611 ENSG00000162585 C1orf86
ENST00000440825 0.678972808131304 0.312833012102921 0.0726372793592622 ENSG00000162585 C1orf86
ENST00000420515 0.437262293403351 0.119297004985321 0.119600909600278 ENSG00000162585 C1orf86
ENST00000378536 0.0848376202574387 0.00613813160195695 0.121863823811222 ENSG00000157933 SKI
ENST00000508416 0.0250012702173117 0.000873194836214062 0.237607693390261 ENSG00000157933 SKI
ENST00000478223 0.0319218510593401 0.00127832823731118 0.241424183613415 ENSG00000157933 SKI
ENST00000378531 0.853848638970048 0.583264879234853 -0.0466898896292204 ENSG00000116151 MORN1
ENST00000606372 0.837227456989861 0.545431998403223 -0.0514882136199498 ENSG00000116151 MORN1
ENST00000378529 0.83616769156627 0.542772717859093 -0.0532027623408721 ENSG00000116151 MORN1
ENST00000378518 0.918497411496737 0.727669446502001 -0.0138009660879191 ENSG00000157916 RER1
ENST00000605895 0.716442988943203 0.35661512005693 -0.0342722430508725 ENSG00000157916 RER1
ENST00000378513 0.790005075351327 0.459607705397429 -0.0288775647587008 ENSG00000157916 RER1
ENST00000306256 0.91548606655532 0.720370074485899 -0.0141964204235105 ENSG00000157916 RER1
ENST00000493207 0.977396554218046 0.913332740077107 0.00529442250354747 ENSG00000157916 RER1
ENST00000378512 0.78816390216308 0.456930486397896 -0.0290597887312434 ENSG00000157916 RER1
ENST00000443438 0.946022998571775 0.80975905523703 -0.00951660349429629 ENSG00000157916 RER1
ENST00000488353 0.969344228661825 0.879109451649658 -0.00615928084135512 ENSG00000157916 RER1
ENST00000462129 0.721195263892961 0.36256373477281 -0.0529258251779167 ENSG00000157916 RER1
ENST00000288774 0.912494366651119 0.71369283220413 -0.0251509390989004 ENSG00000157911 PEX10
ENST00000447513 0.914899714484421 0.719455410753861 -0.0245964911341945 ENSG00000157911 PEX10
ENST00000507596 0.927617086285846 0.751333060997801 -0.0216854137230226 ENSG00000157911 PEX10
ENST00000378466 0.333715750934965 0.069778873225607 0.146666352013894 ENSG00000157881 PANK4
ENST00000435556 0.333715750934965 0.069778873225607 0.146666352013894 ENSG00000157881 PANK4
ENST00000505228 0.226639854260687 0.0341097094347496 0.194435365342517 ENSG00000157881 PANK4
ENST00000493183 0.581319011744457 0.219009286565515 -0.116692762758322 ENSG00000157870 FAM213B
ENST00000474659 0.61654414861934 0.250265772965723 -0.109271762344296 ENSG00000157870 FAM213B
ENST00000419916 0.760012474827542 0.414083559824851 -0.0649928262978417 ENSG00000157870 FAM213B
ENST00000378424 0.760012474827542 0.414083559824851 -0.0649928262978417 ENSG00000157870 FAM213B
ENST00000537325 0.870550562951484 0.61686755710925 -0.0475293830094982 ENSG00000157870 FAM213B
ENST00000378427 0.760012474827542 0.414083559824851 -0.0649928262978417 ENSG00000157870 FAM213B
ENST00000378425 0.760012474827542 0.414083559824851 -0.0649928262978417 ENSG00000157870 FAM213B
ENST00000464043 0.698026370770462 0.333918247054134 -0.0941066896398457 ENSG00000157870 FAM213B
ENST00000444521 0.760012474827542 0.414083559824851 -0.0649928262978417 ENSG00000157870 FAM213B
ENST00000481683 0.606345185385412 0.239891830837547 -0.114934344998265 ENSG00000157870 FAM213B
ENST00000484099 0.767533637324725 0.424036520710342 -0.0632182141168288 ENSG00000157870 FAM213B
ENST00000476686 0.941447751269252 0.792090541863848 -0.0250775038259127 ENSG00000157870 FAM213B
ENST00000378344 0.787274183605537 0.455586898700724 -0.0397558094465224 ENSG00000158109 TPRG1L
ENST00000344579 0.784200066416802 0.450362924330813 -0.0402192308119685 ENSG00000158109 TPRG1L
ENST00000418088 0.758263126013119 0.411826686163887 -0.0662681070967976 ENSG00000227372 TP73-AS1
ENST00000452079 0.862793574184169 0.600780441228134 -0.0409807185195491 ENSG00000227372 TP73-AS1
ENST00000423764 0.912202684533332 0.7123310391624 -0.0286737536018836 ENSG00000227372 TP73-AS1
ENST00000378251 0.975591460478081 0.905121660912762 0.0065225007057727 ENSG00000130764 LRRC47
ENST00000378230 0.657581279515993 0.290666933290221 -0.0580131013313438 ENSG00000116198 CEP104
ENST00000494653 0.684234872245936 0.318940170184514 -0.0725380420729356 ENSG00000116198 CEP104
ENST00000428079 0.974311402678324 0.901413162943874 0.0106597063883242 ENSG00000116198 CEP104
ENST00000486765 0.202131825787091 0.0278458207437067 -0.180597454025958 ENSG00000198912 C1orf174
ENST00000361605 0.202131825787091 0.0278458207437067 -0.180597454025958 ENSG00000198912 C1orf174
ENST00000474140 0.202131825787091 0.0278458207437067 -0.180597454025958 ENSG00000198912 C1orf174
ENST00000478423 0.930482275063989 0.760571878928214 -0.0231697969112118 ENSG00000131697 NPHP4
ENST00000489180 0.930482275063989 0.760752388014194 -0.0231476687043125 ENSG00000131697 NPHP4
ENST00000378156 0.930482275063989 0.760752388014194 -0.0231476687043125 ENSG00000131697 NPHP4
ENST00000378169 0.912202684533332 0.712320726377925 -0.0282729580982083 ENSG00000131697 NPHP4
ENST00000484532 0.911938270143134 0.711829842554177 -0.016943717871213 ENSG00000116251 RPL22
ENST00000234875 0.907445886274269 0.701371734844866 -0.0174348984531939 ENSG00000116251 RPL22
ENST00000480661 0.968635815774113 0.876870690571691 -0.00786488843406759 ENSG00000116251 RPL22
ENST00000497965 0.968306631534598 0.875141845824589 -0.00797795660704984 ENSG00000116251 RPL22
ENST00000471204 0.96743851797333 0.872916070811321 -0.00804692797035991 ENSG00000116251 RPL22
ENST00000465387 0.971596973237195 0.889755713494231 -0.00706180588834906 ENSG00000116251 RPL22
ENST00000462296 0.975704984945504 0.905392439227055 -0.00611251979684051 ENSG00000116251 RPL22
ENST00000465335 0.977075146289623 0.911954018424321 -0.00565147616051448 ENSG00000116251 RPL22
ENST00000377948 0.682372329454378 0.316765727460329 -0.0878862302333891 ENSG00000158286 RNF207
ENST00000377939 0.695686470209899 0.331160426946809 -0.0852760343929987 ENSG00000158286 RNF207
ENST00000496676 0.689699928060512 0.324991511168314 -0.0999763670326559 ENSG00000158286 RNF207
ENST00000343813 0.287825959462204 0.0529043703532678 -0.0754862304201422 ENSG00000116237 ICMT
ENST00000495791 0.724593183651587 0.367871972504328 -0.0587411960461172 ENSG00000116237 ICMT
ENST00000489498 0.365787715283603 0.0829629138002473 -0.0776241265633899 ENSG00000116237 ICMT
ENST00000474756 0.561283173995722 0.203370764389481 -0.0705019879799098 ENSG00000116237 ICMT
ENST00000377893 0.801143456086694 0.480492332420412 0.0650214746273229 ENSG00000158292 GPR153
ENST00000608083 0.371587946377605 0.0858283782472297 0.103960865626775 ENSG00000097021 ACOT7
ENST00000377845 0.334543988694486 0.0701092185574992 0.123133766861855 ENSG00000097021 ACOT7
ENST00000377855 0.400749765499215 0.100131952379803 0.100987184906909 ENSG00000097021 ACOT7
ENST00000377860 0.371587946377605 0.0858283782472297 0.103960865626775 ENSG00000097021 ACOT7
ENST00000418124 0.371587946377605 0.0858283782472297 0.103960865626775 ENSG00000097021 ACOT7
ENST00000545482 0.371587946377605 0.0858283782472297 0.103960865626775 ENSG00000097021 ACOT7
ENST00000361521 0.397125099832606 0.0982792047190552 0.100695860027124 ENSG00000097021 ACOT7
ENST00000377842 0.346294574984056 0.0747397078366938 0.12190575119147 ENSG00000097021 ACOT7
ENST00000473466 0.334231021183391 0.0700050631753172 0.133377331289361 ENSG00000097021 ACOT7
ENST00000541130 0.395486094036109 0.0972936891029683 0.139598118903205 ENSG00000097021 ACOT7
ENST00000377748 0.986969953526663 0.948359469758547 0.00401268041792995 ENSG00000171680 PLEKHG5
ENST00000400913 0.952614518090347 0.830091858006074 -0.0134001421996349 ENSG00000171680 PLEKHG5
ENST00000489097 0.881144993642569 0.640241365916366 -0.0299954064530405 ENSG00000171680 PLEKHG5
ENST00000340850 0.993730557634185 0.973945679825546 -0.00205859174895238 ENSG00000171680 PLEKHG5
ENST00000487949 0.448327797589321 0.125024321918778 -0.129343817371141 ENSG00000171680 PLEKHG5
ENST00000377725 0.92144514925532 0.735571323641038 -0.0218463224542986 ENSG00000171680 PLEKHG5
ENST00000377728 0.901279561261304 0.684875925613536 -0.0259420009159454 ENSG00000171680 PLEKHG5
ENST00000377732 0.937725205199783 0.781835203197359 -0.0177341746184392 ENSG00000171680 PLEKHG5
ENST00000400915 0.940456074118317 0.789076563170475 -0.0171005876367966 ENSG00000171680 PLEKHG5
ENST00000377740 0.94766403130343 0.815588711117501 -0.0148841063834828 ENSG00000171680 PLEKHG5
ENST00000377737 0.94766403130343 0.815588711117501 -0.0148841063834828 ENSG00000171680 PLEKHG5
ENST00000535355 0.824769918986916 0.521586693535234 -0.0411203378889037 ENSG00000171680 PLEKHG5
ENST00000537245 0.979263686868461 0.921139296592303 -0.00645883286328351 ENSG00000171680 PLEKHG5
ENST00000544978 0.9361190850538 0.77730676320508 -0.0182509829887272 ENSG00000171680 PLEKHG5
ENST00000377705 0.877933700368968 0.630803816190952 0.0258479988453771 ENSG00000162408 NOL9
ENST00000377674 0.670894013986288 0.304125248592289 -0.0771570841379713 ENSG00000204859 ZBTB48
ENST00000488936 0.64289062860856 0.276185324145953 -0.0852711393191975 ENSG00000204859 ZBTB48
ENST00000377658 0.838932050767184 0.549025032085055 -0.0331765791649778 ENSG00000162413 KLHL21
ENST00000377663 0.837266963040351 0.545551296754596 -0.0332878584838488 ENSG00000162413 KLHL21
ENST00000467612 0.952931822931652 0.831858762201432 0.0146443856501319 ENSG00000162413 KLHL21
ENST00000496707 0.930645755968205 0.76153716027981 0.0239177006389337 ENSG00000162413 KLHL21
ENST00000463043 0.936512319650462 0.778669681929987 0.0213038661949983 ENSG00000162413 KLHL21
ENST00000377648 0.254280850281616 0.0421502771824206 -0.136075958834347 ENSG00000116273 PHF13
ENST00000495385 0.552409432488853 0.196915541170487 -0.0989692413576488 ENSG00000116273 PHF13
ENST00000377627 0.769102569007532 0.425646910720473 -0.0577087151117778 ENSG00000041988 THAP3
ENST00000465508 0.969856194111993 0.882003749622925 -0.0109367520981848 ENSG00000007923 DNAJC11
ENST00000349363 0.891767242803547 0.66380134659708 0.0251047908734791 ENSG00000007923 DNAJC11
ENST00000451196 0.891767242803547 0.66380134659708 0.0251047908734791 ENSG00000007923 DNAJC11
ENST00000377577 0.885679944368882 0.651084095114303 0.0243737000381391 ENSG00000007923 DNAJC11
ENST00000294401 0.900480702103077 0.68250207937204 0.0222774485321804 ENSG00000007923 DNAJC11
ENST00000542246 0.892123597814492 0.664625163945487 0.0259824165731941 ENSG00000007923 DNAJC11
ENST00000377573 0.851127324107589 0.577541531991439 0.0313512637157024 ENSG00000007923 DNAJC11
ENST00000472414 0.930591541870889 0.761297936438928 -0.026221149266544 ENSG00000007923 DNAJC11
ENST00000426784 0.74603122999606 0.396104213533985 0.0506558511035866 ENSG00000007923 DNAJC11
ENST00000473993 0.7664876186982 0.422220963851342 0.0486245472697174 ENSG00000007923 DNAJC11
ENST00000469318 0.82115950908479 0.51385953069442 0.0566129441071673 ENSG00000007923 DNAJC11
ENST00000485073 0.570564849802308 0.210413302500232 0.0919677373850199 ENSG00000007923 DNAJC11
ENST00000460594 0.458151569490345 0.130926537204772 0.112140730698401 ENSG00000007923 DNAJC11
ENST00000465911 0.68426511239948 0.319012003216892 0.0845591472690605 ENSG00000007923 DNAJC11
ENST00000303635 0.30383528822567 0.0585784227836892 0.199159394093759 ENSG00000171735 CAMTA1
ENST00000490738 0.146379836400534 0.0158476568556632 0.249104083189587 ENSG00000171735 CAMTA1
ENST00000476163 0.209797939967287 0.0295589751847994 0.213813799088455 ENSG00000171735 CAMTA1
ENST00000473578 0.143128371375986 0.0152327952794771 0.250675603205448 ENSG00000171735 CAMTA1
ENST00000557126 0.193381982007782 0.025665886799894 0.221453907441631 ENSG00000171735 CAMTA1
ENST00000467404 0.144532808682396 0.0154769134729729 0.250562739541381 ENSG00000171735 CAMTA1
ENST00000439411 0.315995916533451 0.0630642288260011 0.195480652373591 ENSG00000171735 CAMTA1
ENST00000461311 0.205205834808556 0.0284891592902542 0.218011219365341 ENSG00000171735 CAMTA1
ENST00000486138 0.17610265729076 0.0217580605399175 0.240783832810513 ENSG00000171735 CAMTA1
ENST00000482934 0.330802753809457 0.0683885700843623 0.188553064511945 ENSG00000171735 CAMTA1
ENST00000054666 0.239248783658312 0.0375496690523121 -0.0847665598658491 ENSG00000049245 VAMP3
ENST00000470357 0.650203199466643 0.282934887865284 -0.050925142277426 ENSG00000049245 VAMP3
ENST00000487194 0.992298574402293 0.969065553316344 -0.00232080632684144 ENSG00000049245 VAMP3
ENST00000493373 0.989479238172665 0.959268342673228 0.00224591601866691 ENSG00000116288 PARK7
ENST00000460192 0.914155597467789 0.717573430521043 -0.016827807839509 ENSG00000116288 PARK7
ENST00000338639 0.984628157731006 0.940612429143658 0.00328714159041367 ENSG00000116288 PARK7
ENST00000493678 0.984634991948683 0.941013608292276 0.00326199103128071 ENSG00000116288 PARK7
ENST00000377493 0.984628157731006 0.940606798764189 0.00328748406720311 ENSG00000116288 PARK7
ENST00000465354 0.920462739859464 0.733003090761774 -0.0158879663359316 ENSG00000116288 PARK7
ENST00000377491 0.979263686868461 0.921165674464676 0.00438564922363404 ENSG00000116288 PARK7
ENST00000377488 0.979863990836671 0.923369590340002 0.00426577316672379 ENSG00000116288 PARK7
ENST00000497113 0.927883247644893 0.752753655150918 -0.0147034852812117 ENSG00000116288 PARK7
ENST00000469225 0.878568141564478 0.633192574104197 0.0220136971762209 ENSG00000116288 PARK7
ENST00000474874 0.378101494172551 0.0886457026617151 -0.149327690917268 ENSG00000116285 ERRFI1
ENST00000377482 0.362627846337559 0.0817211323556014 -0.155793707076486 ENSG00000116285 ERRFI1
ENST00000467067 0.573165800507716 0.21265140909842 -0.117246868859876 ENSG00000116285 ERRFI1
ENST00000469499 0.730210648301196 0.374231510074563 -0.0844165280409254 ENSG00000116285 ERRFI1
ENST00000487559 0.721084017435419 0.36248727772339 -0.087856178182532 ENSG00000116285 ERRFI1
ENST00000337907 0.139008878114028 0.0145034674026295 0.150178579864265 ENSG00000142599 RERE
ENST00000377464 0.42350558356225 0.111433606676362 0.0794202469867876 ENSG00000142599 RERE
ENST00000467350 0.320969820352152 0.0647605561086347 -0.126524119124175 ENSG00000142599 RERE
ENST00000400907 0.176644515604601 0.0219503654774357 0.144910332563218 ENSG00000142599 RERE
ENST00000476556 0.224569623489647 0.033520001456174 0.111639088328785 ENSG00000142599 RERE
ENST00000400908 0.096610838588237 0.00773583901354896 0.178146319561231 ENSG00000142599 RERE
ENST00000505225 0.918419402455322 0.727232930145634 0.0275481282808838 ENSG00000142599 RERE
ENST00000488215 0.0993273340967236 0.00813764407041988 0.166693765983536 ENSG00000142599 RERE
ENST00000460659 0.0662896150140596 0.00407674762418304 0.20825545425166 ENSG00000142599 RERE
ENST00000492766 0.0640244055446244 0.00386087809647703 0.207981018691566 ENSG00000142599 RERE
ENST00000465125 0.0515318811073446 0.00273790731279849 0.208730225930482 ENSG00000142599 RERE
ENST00000464972 0.312765408326423 0.0619035861805641 0.148925027208778 ENSG00000142599 RERE
ENST00000480342 0.181236485569504 0.0229206701215191 0.201039900165319 ENSG00000142599 RERE
ENST00000469251 0.0993440811071493 0.00814176602750673 0.283759655459427 ENSG00000142599 RERE
ENST00000514428 0.0662996379991677 0.00407844171704781 0.295884786170468 ENSG00000142599 RERE
ENST00000468247 0.584774662118238 0.221465820163093 0.107130864639421 ENSG00000142599 RERE
ENST00000234590 0.976741378196407 0.910029903590005 0.00418195798280812 ENSG00000074800 ENO1
ENST00000464920 0.886888150955542 0.653790766199388 0.0175888531812248 ENSG00000074800 ENO1
ENST00000497492 0.737942766515503 0.385165258616619 -0.0343103905971982 ENSG00000074800 ENO1
ENST00000486051 0.754598420159248 0.407388879452175 -0.0334609624774969 ENSG00000074800 ENO1
ENST00000492343 0.785531508804762 0.453095635692253 -0.0316396943373985 ENSG00000074800 ENO1
ENST00000489867 0.666566852507507 0.299051240042339 -0.0524027262640329 ENSG00000074800 ENO1
ENST00000377403 0.34243210364272 0.0733561510320415 -0.0788055684928405 ENSG00000049239 H6PD
ENST00000602477 0.569013264226425 0.209291676150615 -0.068427628396606 ENSG00000049239 H6PD
ENST00000495451 0.425492580440939 0.112465239391372 -0.0850935230626306 ENSG00000049239 H6PD
ENST00000328089 0.74499641881211 0.394605189037396 0.0768623513465105 ENSG00000171621 SPSB1
ENST00000450402 0.389863629061816 0.0942106997423502 0.161568345545237 ENSG00000171621 SPSB1
ENST00000357898 0.780205036829266 0.443927813108082 -0.080356408167737 ENSG00000171621 SPSB1
ENST00000377399 0.855317096178713 0.58597957510998 -0.0606697105823536 ENSG00000171621 SPSB1
ENST00000302692 0.500478033673294 0.15760205709652 0.113769400691995 ENSG00000171612 SLC25A33
ENST00000536656 0.93923214007302 0.786057954384025 0.0238198301086523 ENSG00000171608 PIK3CD
ENST00000377346 0.997801441543867 0.991505255340385 -0.00111939968756248 ENSG00000171608 PIK3CD
ENST00000377298 0.169639467161797 0.0203944095690993 -0.107838599676275 ENSG00000171603 CLSTN1
ENST00000377288 0.169639467161797 0.0203944095690993 -0.107838599676275 ENSG00000171603 CLSTN1
ENST00000477264 0.225542412875978 0.0338578510040171 -0.12858489337688 ENSG00000171603 CLSTN1
ENST00000435891 0.121167792884104 0.0113887527620471 -0.122727906754418 ENSG00000171603 CLSTN1
ENST00000361311 0.169018226659439 0.020273892361561 -0.107890167756191 ENSG00000171603 CLSTN1
ENST00000464286 0.332325808166921 0.0690744513394012 -0.114098668362553 ENSG00000171603 CLSTN1
ENST00000377263 0.22757455503828 0.0343335430851462 0.135291739989723 ENSG00000178585 CTNNBIP1
ENST00000537447 0.426940610050462 0.113382832664124 0.127266734774196 ENSG00000178585 CTNNBIP1
ENST00000400904 0.1237132030516 0.0117839709818244 0.170066379471522 ENSG00000178585 CTNNBIP1
ENST00000377258 0.0633782035598533 0.00379754941680436 0.231176855335032 ENSG00000178585 CTNNBIP1
ENST00000488540 0.942130660298808 0.795132194564067 -0.0153025302229797 ENSG00000162441 LZIC
ENST00000377223 0.980201294046033 0.924628271844839 0.00562751230801561 ENSG00000162441 LZIC
ENST00000400903 0.989586308868175 0.959878052989676 0.00327411955005841 ENSG00000162441 LZIC
ENST00000541052 0.930300592197382 0.759668590708654 0.0202964820031068 ENSG00000162441 LZIC
ENST00000377213 0.87835768362659 0.632837673405107 0.0322699885161804 ENSG00000162441 LZIC
ENST00000377205 0.919035174567599 0.729260586518839 -0.0235137520009787 ENSG00000173614 NMNAT1
ENST00000462686 0.761214407903456 0.41555337109303 0.0652224741029431 ENSG00000173614 NMNAT1
ENST00000496751 0.838642484590341 0.548541071919536 -0.0499845653890792 ENSG00000173614 NMNAT1
ENST00000253251 0.928390897164014 0.754870487004661 0.0155305630279513 ENSG00000130939 UBE4B
ENST00000377157 0.941396744802926 0.791800474083325 0.0136327925528092 ENSG00000130939 UBE4B
ENST00000377153 0.996101326398806 0.983282256015654 -0.00202029277976723 ENSG00000130939 UBE4B
ENST00000343090 0.897876506546792 0.676810606045308 0.0219627321828131 ENSG00000130939 UBE4B
ENST00000475795 0.53893416558965 0.186332272617782 0.102649759193205 ENSG00000130939 UBE4B
ENST00000470736 0.965485714048312 0.867363210781217 0.0129206803034092 ENSG00000130939 UBE4B
ENST00000466379 0.941568431522145 0.793350310272955 -0.0204618879590746 ENSG00000130939 UBE4B
ENST00000377093 0.614454960280766 0.247800526305957 -0.0540086431498782 ENSG00000054523 KIF1B
ENST00000263934 0.637882774997048 0.270918609090323 -0.0475951166576615 ENSG00000054523 KIF1B
ENST00000377086 0.618964648414193 0.252811085880157 -0.0473976879737455 ENSG00000054523 KIF1B
ENST00000377083 0.770911362717561 0.428711611041421 -0.0384336155858492 ENSG00000054523 KIF1B
ENST00000377081 0.639194465358636 0.272593758968591 -0.0468662382847664 ENSG00000054523 KIF1B
ENST00000497835 0.941568431522145 0.792717370789247 0.0277166001471595 ENSG00000054523 KIF1B
ENST00000491493 0.653817713419951 0.286387888450686 -0.0633962540322663 ENSG00000142657 PGD
ENST00000487775 0.472853103180045 0.139496545764112 -0.135774787697065 ENSG00000142657 PGD
ENST00000541529 0.559107895641615 0.201992818317922 -0.0620005466302348 ENSG00000142657 PGD
ENST00000477958 0.638956458340116 0.27213750901302 -0.0691208314094827 ENSG00000142657 PGD
ENST00000270776 0.565078825230924 0.206250352339607 -0.0617643562896547 ENSG00000142657 PGD
ENST00000483936 0.565970098917449 0.207052071384239 -0.0657682729112853 ENSG00000142657 PGD
ENST00000538557 0.588908997487554 0.224799591160969 -0.0593456955614161 ENSG00000142657 PGD
ENST00000465632 0.814037809505657 0.500752475785923 -0.043008557386188 ENSG00000142657 PGD
ENST00000460189 0.558187783396732 0.201367166617647 -0.0715866809502584 ENSG00000142657 PGD
ENST00000493288 0.357189239983957 0.0793481238805961 -0.12062504256572 ENSG00000142657 PGD
ENST00000498356 0.457158515450375 0.130336872217591 -0.085079957187998 ENSG00000142657 PGD
ENST00000496718 0.636177370713037 0.26939614305972 -0.0698469329059108 ENSG00000142657 PGD
ENST00000377038 0.864069098678234 0.603392185828843 0.0241364631552977 ENSG00000160049 DFFA
ENST00000476658 0.764799918746767 0.420118574683311 0.0457634791075184 ENSG00000160049 DFFA
ENST00000377036 0.914155597467789 0.717607377059069 0.0210873942021973 ENSG00000160049 DFFA
ENST00000472851 0.385778515714998 0.0923775192153667 0.123873746040842 ENSG00000142655 PEX14
ENST00000356607 0.0405232797265487 0.00185699248971116 0.164805675396147 ENSG00000142655 PEX14
ENST00000538836 0.0461623842078399 0.00228750978039381 0.161990363641984 ENSG00000142655 PEX14
ENST00000491661 0.0203493403456583 0.000635871621591858 0.196439241073878 ENSG00000142655 PEX14
ENST00000473118 0.260408150247443 0.0439259188879201 -0.136113309869212 ENSG00000120948 TARDBP
ENST00000240185 0.488181084481127 0.149137860570234 -0.0785691804555316 ENSG00000120948 TARDBP
ENST00000476201 0.33425222652049 0.0700385582198746 -0.128211666910793 ENSG00000120948 TARDBP
ENST00000472476 0.277302743455368 0.0494231765158825 -0.128970859198524 ENSG00000120948 TARDBP
ENST00000439080 0.530934478494066 0.180213122225554 -0.0800031610965447 ENSG00000120948 TARDBP
ENST00000473869 0.448215011018947 0.124966369374737 -0.0831030642757195 ENSG00000120948 TARDBP
ENST00000315091 0.480201630171117 0.144175034366834 -0.0796506525040731 ENSG00000120948 TARDBP
ENST00000477447 0.678717516992673 0.31259944234129 -0.0613466033498703 ENSG00000120948 TARDBP
ENST00000496840 0.424029526664931 0.111749323773177 -0.0994478810396698 ENSG00000120948 TARDBP
ENST00000475189 0.527841634903422 0.177871216142326 0.115728908501111 ENSG00000116649 SRM
ENST00000376957 0.819318592309869 0.509499032881735 0.0355777612238583 ENSG00000116649 SRM
ENST00000490101 0.821813950366579 0.515535727686422 0.0502736119555684 ENSG00000116649 SRM
ENST00000465788 0.897501549960835 0.676124083736218 0.021831026077954 ENSG00000116649 SRM
ENST00000459997 0.868173029556342 0.611391557660185 0.0266191730652264 ENSG00000116649 SRM
ENST00000487300 0.87177321386464 0.619503317656411 0.028947544309747 ENSG00000116649 SRM
ENST00000304457 0.327767979142597 0.0673053116538185 -0.0994342763302348 ENSG00000171824 EXOSC10
ENST00000376936 0.327767979142597 0.0673053116538185 -0.0994342763302348 ENSG00000171824 EXOSC10
ENST00000474216 0.355914802876629 0.0788337734779339 -0.118311575830464 ENSG00000171824 EXOSC10
ENST00000544779 0.328159435497823 0.0674221937106741 -0.0994323382554569 ENSG00000171824 EXOSC10
ENST00000376838 0.676031169787119 0.309119811709905 -0.0685031597925249 ENSG00000198793 MTOR
ENST00000361445 0.929203150952739 0.757053534517421 0.0138515223081165 ENSG00000198793 MTOR
ENST00000376810 0.879783273524323 0.636430632552407 -0.0379187679144794 ENSG00000120942 UBIAD1
ENST00000376804 0.737141067146106 0.38403205763512 -0.0705892810385419 ENSG00000120942 UBIAD1
ENST00000376637 0.905902974216471 0.697118383353076 0.0381780997839049 ENSG00000177674 AGTRAP
ENST00000476512 0.976494529917383 0.909226296872039 0.0114035138897039 ENSG00000177674 AGTRAP
ENST00000400895 0.964534373367871 0.864240739241839 0.0172320306150242 ENSG00000177674 AGTRAP
ENST00000491346 0.925525902084201 0.747245725828221 0.0317508334101122 ENSG00000177674 AGTRAP
ENST00000376629 0.890973730617547 0.66196442061403 0.0429257274202838 ENSG00000177674 AGTRAP
ENST00000376627 0.905954096850752 0.6974913040232 0.0381283867677815 ENSG00000177674 AGTRAP
ENST00000314340 0.890973730617547 0.661945264752457 0.0429198345863056 ENSG00000177674 AGTRAP
ENST00000452018 0.945250840724212 0.806703016170075 0.0241823080864144 ENSG00000177674 AGTRAP
ENST00000510878 0.905954096850752 0.697491402500506 0.0381219883935189 ENSG00000177674 AGTRAP
ENST00000376592 0.266825043692727 0.0461400542291625 -0.147358272946155 ENSG00000177000 MTHFR
ENST00000376583 0.217788907608812 0.0315994668139941 -0.157249287302412 ENSG00000177000 MTHFR
ENST00000376590 0.148183482345686 0.0162716448748928 -0.1815078652635 ENSG00000177000 MTHFR
ENST00000376585 0.167337149622979 0.0199627776189133 -0.198704561469599 ENSG00000177000 MTHFR
ENST00000312413 0.844806360612018 0.561460387859236 -0.0316205525656875 ENSG00000011021 CLCN6
ENST00000346436 0.844854341862809 0.561516677034438 -0.031625502252057 ENSG00000011021 CLCN6
ENST00000376487 0.879134197482009 0.63548475984008 -0.0281589455755884 ENSG00000011021 CLCN6
ENST00000376496 0.931458192385475 0.763425759985892 -0.0181194086402539 ENSG00000011021 CLCN6
ENST00000376491 0.3883942427309 0.0935695888637628 -0.131923827969845 ENSG00000011021 CLCN6
ENST00000376492 0.600541069492054 0.234915901594458 -0.0892597350264259 ENSG00000011021 CLCN6
ENST00000376490 0.3883942427309 0.0935695888637628 -0.131923827969845 ENSG00000011021 CLCN6
ENST00000376572 0.848116327052696 0.569376796707624 0.0318883320195165 ENSG00000116685 KIAA2013
ENST00000376576 0.844281763046897 0.560347505672809 0.0380270492366314 ENSG00000116685 KIAA2013
ENST00000485046 0.770463374240973 0.427806096069205 -0.0487770892687016 ENSG00000083444 PLOD1
ENST00000449038 0.830889116947158 0.532918759697306 -0.0404766481887946 ENSG00000083444 PLOD1
ENST00000358133 0.831863192895698 0.534839500017833 -0.0406888209069983 ENSG00000083444 PLOD1
ENST00000376369 0.392505432948731 0.0955520879487096 -0.106077317587284 ENSG00000083444 PLOD1
ENST00000429000 0.805368110314462 0.487015824470606 -0.0426952287549718 ENSG00000083444 PLOD1
ENST00000196061 0.407352882551927 0.103367714876334 -0.103952739774439 ENSG00000083444 PLOD1
ENST00000465920 0.861148522762771 0.597153880573515 -0.0370023246044254 ENSG00000083444 PLOD1
ENST00000491536 0.28828527494151 0.0530646822548754 -0.13551888666799 ENSG00000083444 PLOD1
ENST00000470133 0.587797554338966 0.223839069080662 -0.0965875037633886 ENSG00000083444 PLOD1
ENST00000481933 0.102835938085639 0.00867022539527481 -0.194243449376242 ENSG00000083444 PLOD1
ENST00000444836 0.869162837328235 0.613346251401091 -0.0222650358239896 ENSG00000116688 MFN2
ENST00000490079 0.924925733808203 0.744808289520081 0.0241035195451416 ENSG00000116688 MFN2
ENST00000235329 0.869223218302479 0.613604698467482 -0.0222648530230971 ENSG00000116688 MFN2
ENST00000484391 0.986517729989191 0.946739812786819 0.0049285235768582 ENSG00000116688 MFN2
ENST00000497302 0.979263686868461 0.921059372783651 0.00708318542932528 ENSG00000116688 MFN2
ENST00000412236 0.986785967878375 0.947566513627862 0.00454595488904064 ENSG00000116688 MFN2
ENST00000235332 0.924387655552479 0.743918550160683 -0.0288798363424581 ENSG00000116691 MIIP
ENST00000436478 0.924387655552479 0.743918550160683 -0.0288798363424581 ENSG00000116691 MIIP
ENST00000356315 0.309700686753443 0.0609260985158491 0.0725110313133917 ENSG00000048707 VPS13D
ENST00000358136 0.309700686753443 0.0609260985158491 0.0725110313133917 ENSG00000048707 VPS13D
ENST00000011700 0.323386845592 0.0655612793519208 0.0813705323009555 ENSG00000048707 VPS13D
ENST00000460333 0.856369925897285 0.588249767155871 0.0314248426858732 ENSG00000048707 VPS13D
ENST00000487188 0.727171064362904 0.370526498779151 0.0775374607109631 ENSG00000048707 VPS13D
ENST00000496628 0.169516851235898 0.0203676405206182 0.125300396976813 ENSG00000048707 VPS13D
ENST00000543766 0.221041094382622 0.0324678199422008 0.147626572846908 ENSG00000048707 VPS13D
ENST00000471923 0.70711219004783 0.344390824109779 0.0703276354532913 ENSG00000048707 VPS13D
ENST00000543710 0.945882504175912 0.809100178353165 -0.0220833320824032 ENSG00000048707 VPS13D
ENST00000376223 0.841711352013021 0.554591315744057 -0.0890701383667697 ENSG00000162496 DHRS3
ENST00000464917 0.884035860054171 0.646973005098439 -0.0701735214980169 ENSG00000162496 DHRS3
ENST00000430996 0.596578404983654 0.231848197252195 -0.163578541056373 ENSG00000162496 DHRS3
ENST00000482265 0.854678385947799 0.584929544382051 -0.0854982470196376 ENSG00000162496 DHRS3
ENST00000376048 0.196545568270746 0.0265166538615113 -0.102609446299651 ENSG00000116731 PRDM2
ENST00000311066 0.218592097880596 0.0317782404947918 -0.101173429740184 ENSG00000116731 PRDM2
ENST00000235372 0.197576926571034 0.0267683053623252 -0.102549048137923 ENSG00000116731 PRDM2
ENST00000491134 0.199157500842149 0.0271550002420705 -0.105024674124234 ENSG00000116731 PRDM2
ENST00000502727 0.835034394525918 0.540475105438328 -0.0521199277493152 ENSG00000116731 PRDM2
ENST00000502724 0.855573531574692 0.586541494346805 -0.0464546466622866 ENSG00000116731 PRDM2
ENST00000413440 0.168430910317798 0.0201790602299471 -0.108858760184684 ENSG00000116731 PRDM2
ENST00000343137 0.198301666191955 0.0269342472366353 -0.103109217631571 ENSG00000116731 PRDM2
ENST00000491815 0.897220750345266 0.675727191325334 -0.0349379823869401 ENSG00000116731 PRDM2
ENST00000503842 0.163106075217772 0.0191584913747859 -0.106619106975237 ENSG00000116731 PRDM2
ENST00000407521 0.950550432881005 0.823093182865969 -0.0171156044921108 ENSG00000116731 PRDM2
ENST00000505823 0.167122831413842 0.0199253144436034 -0.106269518898366 ENSG00000116731 PRDM2
ENST00000491547 0.0587642044719367 0.003374101127611 0.26749744319559 ENSG00000189337 KAZN
ENST00000376030 0.0417068059841444 0.00193913343788477 0.266268111588123 ENSG00000189337 KAZN
ENST00000503743 0.0383306095448696 0.00170044668880176 0.287499178336017 ENSG00000189337 KAZN
ENST00000422387 0.0407533480037829 0.00187913864594281 0.269689956295043 ENSG00000189337 KAZN
ENST00000361144 0.0475338164964819 0.00240358909809244 0.264316351390775 ENSG00000189337 KAZN
ENST00000376028 0.0486461470670352 0.00248615087153045 0.297954711730761 ENSG00000189337 KAZN
ENST00000400798 0.056765728243233 0.00321870447139009 0.2592710028763 ENSG00000189337 KAZN
ENST00000400797 0.068890561175406 0.00435115117619247 0.272807767559364 ENSG00000189337 KAZN
ENST00000375980 0.84602214332202 0.564329860859121 -0.0370990740739095 ENSG00000142634 EFHD2
ENST00000445566 0.999622635631748 0.998981604159229 -8.8588295842652e-05 ENSG00000142634 EFHD2
ENST00000375849 0.0779453628989907 0.00534236142075205 -0.141924856927727 ENSG00000116138 DNAJC16
ENST00000375847 0.156505623141894 0.0178752169473616 -0.122708022559058 ENSG00000116138 DNAJC16
ENST00000475133 0.156505623141894 0.0178752169473616 -0.122708022559058 ENSG00000116138 DNAJC16
ENST00000375838 0.761858299056678 0.416318698457437 -0.0553881426859728 ENSG00000116138 DNAJC16
ENST00000483270 0.00802487805241792 0.000128064705620033 -0.222464363057958 ENSG00000116138 DNAJC16
ENST00000495523 0.27724139853417 0.049389975959237 -0.161647634085282 ENSG00000116138 DNAJC16
ENST00000480945 0.163905658562678 0.0193154109414456 -0.135018368158834 ENSG00000197312 DDI2
ENST00000320153 0.192197000248407 0.0254292678526399 -0.166282871400574 ENSG00000197312 DDI2
ENST00000345034 0.287643487434552 0.0528159643647381 -0.170228239628636 ENSG00000215695 RSC1A1
ENST00000375799 0.319479032684594 0.0642232674288441 0.0887853341291262 ENSG00000116786 PLEKHM2
ENST00000375793 0.31994691299139 0.0643724716572689 0.0887786666143483 ENSG00000116786 PLEKHM2
ENST00000462455 0.20812942982692 0.0291994523588055 0.17587707508251 ENSG00000116786 PLEKHM2
ENST00000453804 0.931573821211013 0.763773541512034 0.0164872433961764 ENSG00000237938 RP11-288I21.1
ENST00000477849 0.856339329660326 0.587959938351734 0.0451233851330285 ENSG00000116786 PLEKHM2
ENST00000496928 0.924447061870739 0.744018999827208 0.0276566513686114 ENSG00000162458 FBLIM1
ENST00000508310 0.913735285532193 0.716302384061517 0.0302647546582292 ENSG00000162458 FBLIM1
ENST00000510393 0.924154809265747 0.743486595576116 0.0269521238498175 ENSG00000162458 FBLIM1
ENST00000430076 0.89448576478062 0.669431772829696 0.0363271851174274 ENSG00000162458 FBLIM1
ENST00000375771 0.898681487496564 0.678428488473973 -0.0225418333219387 ENSG00000162458 FBLIM1
ENST00000510929 0.884701910399684 0.648592483191159 0.0384767792069481 ENSG00000162458 FBLIM1
ENST00000502638 0.910892548105298 0.709059872467 0.0311453298101816 ENSG00000162458 FBLIM1
ENST00000375766 0.896833675880716 0.674899382259576 -0.0228063834949435 ENSG00000162458 FBLIM1
ENST00000400773 0.898601617598308 0.678117005768999 -0.0225955376541752 ENSG00000162458 FBLIM1
ENST00000483633 0.835216760628564 0.540747712387023 0.0504702195279785 ENSG00000162458 FBLIM1
ENST00000502739 0.857550834424078 0.590024761599403 0.0414545991972428 ENSG00000162458 FBLIM1
ENST00000431771 0.80277539191381 0.48300346316518 0.0567829472689616 ENSG00000162458 FBLIM1
ENST00000441801 0.846496606786161 0.565399841635054 0.0397604240792417 ENSG00000162458 FBLIM1
ENST00000332305 0.942920515799585 0.798581312098611 -0.0144686433531194 ENSG00000162458 FBLIM1
ENST00000514156 0.993546723965702 0.972929886218379 -0.00236852388853161 ENSG00000162458 FBLIM1
ENST00000509138 0.899861212018267 0.680973270557444 -0.0262613065168442 ENSG00000162458 FBLIM1
ENST00000375759 0.651852551001315 0.284330018687171 -0.054736444585178 ENSG00000065526 SPEN
ENST00000438066 0.934855097377254 0.774110873466463 0.0229642101229801 ENSG00000065526 SPEN
ENST00000442985 0.864179706598532 0.603541778432876 -0.0423003382182889 ENSG00000065526 SPEN
ENST00000375743 0.988563597077457 0.954760055755226 -0.00447421588464604 ENSG00000116809 ZBTB17
ENST00000537142 0.988563597077457 0.954760055755226 -0.00447421588464604 ENSG00000116809 ZBTB17
ENST00000375733 0.988563597077457 0.954760055755226 -0.00447421588464604 ENSG00000116809 ZBTB17
ENST00000448462 0.798436996204926 0.474640644708169 0.0609814663382891 ENSG00000116809 ZBTB17
ENST00000358432 0.941452281868489 0.792263816837915 0.0172645163833828 ENSG00000142627 EPHA2
ENST00000480202 0.885682369386948 0.651436598569788 0.0407697337235508 ENSG00000142627 EPHA2
ENST00000461614 0.982747976348274 0.934015427226914 -0.00588465718401959 ENSG00000142627 EPHA2
ENST00000270747 0.986237744072464 0.945972609340709 -0.00682575503788374 ENSG00000142632 ARHGEF19
ENST00000375592 0.679577440636421 0.313614918219223 0.0728401185411363 ENSG00000037637 FBXO42
ENST00000475078 0.910309382985079 0.708269969336706 -0.0266091853992258 ENSG00000055070 SZRD1
ENST00000401088 0.543449882863532 0.189849533713065 -0.0597607521816699 ENSG00000055070 SZRD1
ENST00000471507 0.971525845040586 0.889500717940518 -0.00856241222092287 ENSG00000055070 SZRD1
ENST00000401089 0.543651575285828 0.190086502108267 -0.0597569874080828 ENSG00000055070 SZRD1
ENST00000486763 0.800391390940098 0.479509877747725 -0.04472216816156 ENSG00000055070 SZRD1
ENST00000476423 0.824769918986916 0.521588201311873 -0.0451183122873598 ENSG00000055070 SZRD1
ENST00000475554 0.80059087197361 0.479946854358327 -0.0442385641588742 ENSG00000055070 SZRD1
ENST00000375590 0.474032048238436 0.140235746237354 -0.0745966003275081 ENSG00000055070 SZRD1
ENST00000472351 0.963369530578898 0.860637108947944 -0.010786201192897 ENSG00000055070 SZRD1
ENST00000492354 0.543724086747877 0.190196999922682 -0.0597579952782659 ENSG00000055070 SZRD1
ENST00000472461 0.954937377290914 0.837522698272313 -0.0126858034998811 ENSG00000055070 SZRD1
ENST00000491418 0.509143695090603 0.164043359515407 -0.0657212144676335 ENSG00000187144 SPATA21
ENST00000466212 0.382021043645111 0.0903943884343996 -0.0821218406719446 ENSG00000187144 SPATA21
ENST00000337132 0.974083736591469 0.900297708227839 0.0060473903393612 ENSG00000157191 NECAP2
ENST00000504551 0.998706071248449 0.995536433484345 -0.000287704929996252 ENSG00000157191 NECAP2
ENST00000406746 0.974083736591469 0.900297708227839 0.0060473903393612 ENSG00000157191 NECAP2
ENST00000457722 0.999157655656352 0.996817491984688 0.000204321067349238 ENSG00000157191 NECAP2
ENST00000486390 0.987301687209969 0.949858855766772 0.00564842367293777 ENSG00000157191 NECAP2
ENST00000443980 0.974083736591469 0.900297708227839 0.0060473903393612 ENSG00000157191 NECAP2
ENST00000504858 0.968635815774113 0.876922571974361 0.00906611673064659 ENSG00000157191 NECAP2
ENST00000508680 0.953087257280171 0.832426641165251 0.013197661966061 ENSG00000157191 NECAP2
ENST00000492095 0.974083736591469 0.900297708227839 0.0060473903393612 ENSG00000157191 NECAP2
ENST00000459640 0.957786286111052 0.846598073405477 0.0102071432565825 ENSG00000157191 NECAP2
ENST00000496239 0.974083736591469 0.900297708227839 0.0060473903393612 ENSG00000157191 NECAP2
ENST00000513161 0.998706071248449 0.995536433484345 -0.000287704929996252 ENSG00000157191 NECAP2
ENST00000263511 0.18978986341455 0.0248155466368706 -0.176820051520983 ENSG00000080947 CROCCP3
ENST00000591348 0.117916233229884 0.0108399041382144 -0.21507562180313 ENSG00000080947 CROCCP3
ENST00000430580 0.279024775653595 0.0499624595659712 -0.0772671158063636 ENSG00000219481 NBPF1
ENST00000392963 0.130133858918881 0.0129550299013415 -0.10284396673275 ENSG00000219481 NBPF1
ENST00000420031 0.508889223292656 0.163683804137209 -0.111899047237042 ENSG00000219481 NBPF1
ENST00000432949 0.541790882414368 0.188548934607469 -0.0897506117649261 ENSG00000219481 NBPF1
ENST00000420513 0.487469596306155 0.148624618749931 -0.087764277222955 ENSG00000219481 NBPF1
ENST00000599069 0.674143594989002 0.30746015165012 -0.062633052144265 ENSG00000219481 NBPF1
ENST00000599908 0.0800189234001127 0.00555103158557547 -0.241105035300237 ENSG00000219481 NBPF1
ENST00000449853 0.861768421312413 0.598481136754875 0.0418824328649673 ENSG00000219481 NBPF1
ENST00000540383 0.845945711430242 0.564040610779174 -0.0462136471815145 ENSG00000215908 CROCCP2
ENST00000412962 0.878029590010549 0.631076346223256 -0.0355505663101459 ENSG00000215908 CROCCP2
ENST00000362058 0.914162861920735 0.717652658845739 0.0304107705629715 ENSG00000215908 CROCCP2
ENST00000466256 0.947170767096676 0.814584388666018 -0.0206935464617501 ENSG00000058453 CROCC
ENST00000375541 0.997801441543867 0.991491471920123 -0.00072432022883985 ENSG00000058453 CROCC
ENST00000445545 0.62472173779772 0.258323271610358 -0.0860807700752191 ENSG00000058453 CROCC
ENST00000467938 0.632294329501518 0.265213468922097 -0.0905212439089682 ENSG00000058453 CROCC
ENST00000375535 0.84602214332202 0.564226659270826 -0.0532715204822045 ENSG00000117122 MFAP2
ENST00000375534 0.813017866273905 0.499428338150284 -0.0625340009928737 ENSG00000117122 MFAP2
ENST00000490075 0.833645174403932 0.537878855997002 -0.0571681626044257 ENSG00000117122 MFAP2
ENST00000438542 0.835951950468316 0.542005096811051 -0.0566044892940305 ENSG00000117122 MFAP2
ENST00000476788 0.894980139540424 0.670324692838347 -0.0398862030009433 ENSG00000117122 MFAP2
ENST00000478684 0.826904106731803 0.525971989364135 -0.0609867175243168 ENSG00000117122 MFAP2
ENST00000492598 0.817306669885549 0.505323453339018 -0.0645485099770739 ENSG00000117122 MFAP2
ENST00000446261 0.871745330888875 0.619255965367575 0.0266718255895846 ENSG00000226526 RP1-37C10.3
ENST00000326735 0.674180075450395 0.307506187111278 0.0542152742693354 ENSG00000159363 ATP13A2
ENST00000341676 0.702034905496414 0.338539830433277 0.0500625881006141 ENSG00000159363 ATP13A2
ENST00000452699 0.702034905496414 0.338539830433277 0.0500625881006141 ENSG00000159363 ATP13A2
ENST00000466561 0.63611792839363 0.269316637346809 -0.0905255835703911 ENSG00000159363 ATP13A2
ENST00000503552 0.850089843065343 0.573648782703158 0.0447392078613773 ENSG00000159363 ATP13A2
ENST00000463860 0.778380513464821 0.441309450199302 0.0684982130639203 ENSG00000159363 ATP13A2
ENST00000510069 0.650584292363369 0.283267429453109 0.0865457845501901 ENSG00000159363 ATP13A2
ENST00000375499 0.222939376707695 0.0330778279988177 0.11976567643609 ENSG00000117118 SDHB
ENST00000485515 0.256628836717971 0.0428207928702589 0.116812521474873 ENSG00000117118 SDHB
ENST00000491274 0.671167466851943 0.304545698219339 0.0614203361015469 ENSG00000117118 SDHB
ENST00000475506 0.763541683553701 0.418832660670135 0.05479246412861 ENSG00000117118 SDHB
ENST00000463045 0.474209513655796 0.140454964023787 0.0949740028789139 ENSG00000117118 SDHB
ENST00000466613 0.247914056606967 0.0402183864909799 0.153866509837838 ENSG00000117118 SDHB
ENST00000375436 0.798005443762162 0.474040792845867 -0.0438014194669283 ENSG00000179051 RCC2
ENST00000474892 0.314614666231731 0.0626138947102228 -0.15657937558117 ENSG00000179051 RCC2
ENST00000375433 0.787167607687287 0.455413519453423 -0.0498362641543794 ENSG00000179051 RCC2
ENST00000361221 0.401228925423154 0.100424809688345 0.110158315736099 ENSG00000074964 ARHGEF10L
ENST00000452522 0.401228925423154 0.100424809688345 0.110158315736099 ENSG00000074964 ARHGEF10L
ENST00000434513 0.26512171529303 0.0455966323931254 0.137188633851223 ENSG00000074964 ARHGEF10L
ENST00000375415 0.976627622888621 0.909586575161823 0.00788137344271222 ENSG00000074964 ARHGEF10L
ENST00000469726 0.968446117714393 0.876178642986504 -0.0122332634120425 ENSG00000074964 ARHGEF10L
ENST00000375408 0.918725864564443 0.728010367204386 -0.0277401297645198 ENSG00000074964 ARHGEF10L
ENST00000167825 0.918725864564443 0.728010367204386 -0.0277401297645198 ENSG00000074964 ARHGEF10L
ENST00000475356 0.969646842451462 0.879946319431812 -0.0131563875378344 ENSG00000074964 ARHGEF10L
ENST00000494072 0.236417258657223 0.03675918996447 -0.134568077836015 ENSG00000255275 RP13-279N23.2
ENST00000538309 0.984822752829477 0.941358445288866 -0.00616350068629808 ENSG00000159423 ALDH4A1
ENST00000538839 0.932620532760358 0.767458607676169 -0.0238242914019926 ENSG00000159423 ALDH4A1
ENST00000290597 0.932644582175166 0.767491675097411 -0.0238224343490831 ENSG00000159423 ALDH4A1
ENST00000375341 0.931848194431507 0.764654449971597 -0.024170210070968 ENSG00000159423 ALDH4A1
ENST00000455833 0.71964883270938 0.360874512523139 -0.0587348528190259 ENSG00000169991 IFFO2
ENST00000416166 0.72820406298851 0.371523138216417 0.0668342192035709 ENSG00000169991 IFFO2
ENST00000375254 0.352335992540009 0.0773349036698301 -0.0830538834255962 ENSG00000127481 UBR4
ENST00000375226 0.351824006924521 0.0770676264853529 -0.0831206706495337 ENSG00000127481 UBR4
ENST00000375267 0.351824006924521 0.0770676264853529 -0.0831206706495337 ENSG00000127481 UBR4
ENST00000375217 0.351824006924521 0.0770676264853529 -0.0831206706495337 ENSG00000127481 UBR4
ENST00000375225 0.743804132232549 0.392938456109148 -0.0767930269075603 ENSG00000127481 UBR4
ENST00000429347 0.528203745959461 0.178174856495744 -0.0835295484463165 ENSG00000127481 UBR4
ENST00000375224 0.460955856505895 0.132513359211521 -0.087350877578528 ENSG00000127481 UBR4
ENST00000543981 0.553766118643067 0.19781697224159 -0.0785475445470308 ENSG00000127481 UBR4
ENST00000467272 0.540354176284577 0.187464321674926 -0.100278821228572 ENSG00000127481 UBR4
ENST00000375218 0.445538876052014 0.123637117387457 -0.117210118447383 ENSG00000127481 UBR4
ENST00000425413 0.649092057638682 0.28182804824745 -0.0661202397216692 ENSG00000127481 UBR4
ENST00000417040 0.357433930739371 0.0794893018959976 -0.0955556912225581 ENSG00000127481 UBR4
ENST00000475973 0.700668756149998 0.336816490039602 -0.0916183254225787 ENSG00000127481 UBR4
ENST00000419533 0.219725799185717 0.0320945109813382 -0.128839577140092 ENSG00000127481 UBR4
ENST00000437898 0.146691011020012 0.0159001403360577 -0.114979612734747 ENSG00000230424 RP1-43E13.2
ENST00000477853 0.127360892715068 0.0124740969731606 -0.119414392817409 ENSG00000127463 EMC1
ENST00000480380 0.00856783358206125 0.000145267133550216 -0.20415778945471 ENSG00000127463 EMC1
ENST00000375199 0.158595615832947 0.0182651937089977 -0.114701306798019 ENSG00000127463 EMC1
ENST00000375208 0.284912571559833 0.0518395270425828 -0.0937060645093765 ENSG00000127463 EMC1
ENST00000461353 0.0871433585347445 0.00645854870355182 -0.162459019313864 ENSG00000127463 EMC1
ENST00000486405 0.541638673501192 0.188443813253812 -0.0827030431235179 ENSG00000127463 EMC1
ENST00000486238 0.626728782705333 0.260255941227341 -0.0856610620552092 ENSG00000127463 EMC1
ENST00000494770 0.68481435897085 0.319633971947198 -0.0611852105055989 ENSG00000127463 EMC1
ENST00000462505 0.699313044826439 0.335201908909278 -0.0735659373744636 ENSG00000127463 EMC1
ENST00000467423 0.917871257328312 0.726064976648942 0.0249741169964698 ENSG00000127463 EMC1
ENST00000475079 0.304418882229856 0.0589292897795085 -0.119480160544039 ENSG00000127463 EMC1
ENST00000488681 0.112295281735727 0.00997356313784759 -0.174692679087164 ENSG00000127463 EMC1
ENST00000356068 0.11986554161994 0.0111342111049912 -0.172450041266367 ENSG00000127463 EMC1
ENST00000330263 0.774917265292969 0.435506922901784 0.044910486219032 ENSG00000053372 MRTO4
ENST00000235835 0.725254423082239 0.368550673346675 0.0602917588256118 ENSG00000053371 AKR7A2
ENST00000330072 0.726220215426807 0.369680154647758 0.0602296546704725 ENSG00000053371 AKR7A2
ENST00000489286 0.768159821847819 0.42457930447809 0.0587064724511421 ENSG00000053371 AKR7A2
ENST00000481966 0.961815640703595 0.8558607103994 -0.0145118875545546 ENSG00000053371 AKR7A2
ENST00000492217 0.599070569007225 0.233741828697187 0.104154139640285 ENSG00000053371 AKR7A2
ENST00000401084 0.115899264884827 0.0105215974399678 0.0801391990969132 ENSG00000077549 CAPZB
ENST00000264203 0.115650009481885 0.0104825056640495 0.0802381842685922 ENSG00000077549 CAPZB
ENST00000375144 0.437828884449165 0.119552933769228 0.0497351320569345 ENSG00000077549 CAPZB
ENST00000375142 0.116216452583453 0.0105752091239723 0.0802369772203513 ENSG00000077549 CAPZB
ENST00000433834 0.1463090235019 0.0158254104999279 0.0761119714192465 ENSG00000077549 CAPZB
ENST00000264202 0.0987266647257425 0.00805036742238251 0.0929477759868882 ENSG00000077549 CAPZB
ENST00000413711 0.0973970217358565 0.00783861579364304 0.102336515270226 ENSG00000077549 CAPZB
ENST00000459967 0.0639242501484596 0.00384846827358297 0.129829572270182 ENSG00000077549 CAPZB
ENST00000457768 0.393579645265165 0.0963540345878715 0.0800702904267398 ENSG00000077549 CAPZB
ENST00000489607 0.316008671529208 0.0630875634978181 0.0904596683560985 ENSG00000077549 CAPZB
ENST00000482808 0.19912384179681 0.0271252906563268 0.114827257833201 ENSG00000077549 CAPZB
ENST00000602662 0.155118352230254 0.017571026104294 0.106616621910603 ENSG00000270136 MINOS1-NBL1
ENST00000486890 0.229997423763432 0.0348900640276622 0.129767230218363 ENSG00000173436 MINOS1
ENST00000322753 0.206009314200213 0.0287113842411571 0.134344738538134 ENSG00000173436 MINOS1
ENST00000498067 0.0296649376465961 0.00114867435972299 0.283359865834772 ENSG00000173436 MINOS1
ENST00000462646 0.255575319477979 0.0424710837354359 0.125744074833185 ENSG00000173436 MINOS1
ENST00000467029 0.17670794023939 0.0219712029333167 0.143070495304564 ENSG00000173436 MINOS1
ENST00000481464 0.178772148018444 0.0223535023687391 0.142702498475617 ENSG00000173436 MINOS1
ENST00000498642 0.17611302994463 0.0217618492407914 0.143216972706232 ENSG00000173436 MINOS1
ENST00000479642 0.0223675931300833 0.000731290470002407 0.280811042504706 ENSG00000173436 MINOS1
ENST00000602293 0.239880811446295 0.0377076707177534 0.109979654385223 ENSG00000270136 MINOS1-NBL1
ENST00000602384 0.217110489615214 0.0313623272109189 0.114594040193387 ENSG00000270136 MINOS1-NBL1
ENST00000602450 0.241134661940377 0.0381213955557412 0.109662737972386 ENSG00000270136 MINOS1-NBL1
ENST00000485362 0.176066553538583 0.021746126705511 0.143228235410502 ENSG00000173436 MINOS1
ENST00000428975 0.826547343209359 0.525271983141329 -0.0685429817193139 ENSG00000158747 NBL1
ENST00000289749 0.848793046096935 0.570828276612788 -0.0615484994404115 ENSG00000158747 NBL1
ENST00000451758 0.825687738632366 0.523866867793526 -0.0692996991856228 ENSG00000158747 NBL1
ENST00000375136 0.963891499499377 0.862089078903094 0.012699750363002 ENSG00000158747 NBL1
ENST00000548815 0.966423965811475 0.869607327775631 0.0120036509725524 ENSG00000158747 NBL1
ENST00000425400 0.7847245354364 0.451888279349958 -0.0816764218550948 ENSG00000158747 NBL1
ENST00000427894 0.782469894038364 0.447108912009111 -0.0819997569759054 ENSG00000158747 NBL1
ENST00000375120 0.509567901979722 0.164386336775037 -0.108974621416233 ENSG00000169914 OTUD3
ENST00000375078 0.649450443563516 0.282122183342091 0.091421880123668 ENSG00000162545 CAMK2N1
ENST00000264198 0.702832002988473 0.339505692707234 -0.0636502481262651 ENSG00000090432 MUL1
ENST00000321556 0.733726552473831 0.378729292144786 -0.0424840118579969 ENSG00000158828 PINK1
ENST00000492302 0.743615968989446 0.392794196955188 -0.0462640542473356 ENSG00000158828 PINK1
ENST00000451424 0.30488391660502 0.0590713944763943 -0.097154212900107 ENSG00000117242 PINK1-AS
ENST00000400490 0.554619459655528 0.198540265250166 -0.0740589324257734 ENSG00000158828 PINK1
ENST00000602624 0.497626069157313 0.155441410583612 -0.0663108289326492 ENSG00000244038 DDOST
ENST00000375048 0.499366086561233 0.156744577444496 -0.0660642488191442 ENSG00000244038 DDOST
ENST00000415136 0.500812320481749 0.157917561441073 -0.065768467588881 ENSG00000244038 DDOST
ENST00000475210 0.611811974055136 0.245109667169376 -0.0781162527779842 ENSG00000244038 DDOST
ENST00000464364 0.653972570682391 0.286539508583709 -0.0498052993768799 ENSG00000244038 DDOST
ENST00000477229 0.695233046229711 0.330599393596379 -0.0476670371704747 ENSG00000244038 DDOST
ENST00000312239 0.00173296034473528 1.13954721552818e-05 -0.154558117345215 ENSG00000127483 HP1BP3
ENST00000375003 0.00231595225979776 1.79684530086095e-05 -0.163296268725296 ENSG00000127483 HP1BP3
ENST00000413451 0.103881232241382 0.0088090687728494 -0.188949420541504 ENSG00000203394 RP5-930J4.4
ENST00000488722 0.00265496903080462 2.24129352305095e-05 -0.20890907588701 ENSG00000127483 HP1BP3
ENST00000491748 0.00634952381336426 8.7550183311099e-05 -0.299075620502286 ENSG00000127483 HP1BP3
ENST00000419948 0.0192128116942804 0.000578203201960407 -0.167465257280604 ENSG00000127483 HP1BP3
ENST00000438032 0.0506740691324243 0.00265950271802168 -0.122735628624035 ENSG00000127483 HP1BP3
ENST00000424732 0.0494082205322917 0.00255262173062974 -0.1232262015278 ENSG00000127483 HP1BP3
ENST00000417710 0.0201102188389853 0.000625823024870409 -0.170415180649712 ENSG00000127483 HP1BP3
ENST00000487117 0.0259040573236178 0.000915649147050226 -0.179468354704917 ENSG00000127483 HP1BP3
ENST00000375000 0.0778196748558473 0.00531530598305239 -0.142301765353953 ENSG00000127483 HP1BP3
ENST00000437575 0.554870158477041 0.198766724187352 -0.0731588522116352 ENSG00000127483 HP1BP3
ENST00000419490 0.525803960267143 0.176113824146421 -0.0771039507963902 ENSG00000127483 HP1BP3
ENST00000414993 0.520285807738922 0.172312150091774 -0.0776644404275761 ENSG00000127483 HP1BP3
ENST00000443615 0.476495219907366 0.141998805402923 -0.0858560893812683 ENSG00000127483 HP1BP3
ENST00000264211 0.992243072091248 0.968688604732526 0.00154626609626252 ENSG00000075151 EIF4G3
ENST00000400422 0.558004356868619 0.201142121435978 0.0613085575877605 ENSG00000075151 EIF4G3
ENST00000602326 0.558004356868619 0.201142121435978 0.0613085575877605 ENSG00000075151 EIF4G3
ENST00000374935 0.98763147423949 0.950715812879288 0.00244313924094241 ENSG00000075151 EIF4G3
ENST00000537738 0.645719091365069 0.278263481501634 -0.0475321258332324 ENSG00000075151 EIF4G3
ENST00000374937 0.97198014556259 0.892386689240014 0.00542709146594781 ENSG00000075151 EIF4G3
ENST00000536266 0.856269441895148 0.587762777387603 -0.0222897252027402 ENSG00000075151 EIF4G3
ENST00000435383 0.719404952253449 0.360560930002656 -0.0634272117565469 ENSG00000075151 EIF4G3
ENST00000496705 0.761576478111996 0.415985876413683 -0.0608167495574763 ENSG00000075151 EIF4G3
ENST00000374933 0.843098019460921 0.557845714033497 0.0327299265371524 ENSG00000075151 EIF4G3
ENST00000544689 0.912805786962202 0.714230875489627 0.0205382781223571 ENSG00000075151 EIF4G3
ENST00000356916 0.344719526383522 0.0741997186834488 0.135496036587003 ENSG00000075151 EIF4G3
ENST00000374927 0.735725387518635 0.381632534548392 0.0564311681630209 ENSG00000075151 EIF4G3
ENST00000438975 0.236104027786816 0.0366348546370524 0.176880948506575 ENSG00000075151 EIF4G3
ENST00000411888 0.189830555606142 0.0248351171758908 0.190922117415177 ENSG00000075151 EIF4G3
ENST00000463775 0.581628692397629 0.219348084799053 0.138942479860083 ENSG00000075151 EIF4G3
ENST00000415912 0.571738149691677 0.21139945849444 -0.0630321429695779 ENSG00000117298 ECE1
ENST00000357071 0.460342536390861 0.132037603006663 -0.078800706753082 ENSG00000117298 ECE1
ENST00000531334 0.189716788481209 0.0248013277617331 -0.176132757153095 ENSG00000117298 ECE1
ENST00000374893 0.635944451045377 0.268814974271618 -0.0596121449570959 ENSG00000117298 ECE1
ENST00000436918 0.634234198441666 0.267213903081185 -0.059753738912391 ENSG00000117298 ECE1
ENST00000264205 0.636799437449779 0.269940591486114 -0.0601615516494631 ENSG00000117298 ECE1
ENST00000526194 0.780254527478235 0.444082511332904 -0.0442947161792484 ENSG00000117298 ECE1
ENST00000470394 0.249133060138386 0.04060891933354 -0.17252459744579 ENSG00000117298 ECE1
ENST00000528294 0.887531117357397 0.654861382484645 0.0323388781962469 ENSG00000117298 ECE1
ENST00000473505 0.828169099457833 0.527908431438869 -0.0469988876992097 ENSG00000117298 ECE1
ENST00000481130 0.988725601412287 0.95598987917666 -0.00472429364736181 ENSG00000117298 ECE1
ENST00000527991 0.974501548949007 0.902486238055865 0.0098953861195667 ENSG00000117298 ECE1
ENST00000463334 0.801480736203237 0.481173686485343 0.0529940016788875 ENSG00000117298 ECE1
ENST00000454000 0.944688600436176 0.804760544252871 0.0217763764112222 ENSG00000142794 NBPF3
ENST00000318220 0.970790510831802 0.886946065017464 0.0122129834101618 ENSG00000142794 NBPF3
ENST00000478653 0.715691198435036 0.355797352523157 0.103136665784424 ENSG00000142794 NBPF3
ENST00000318249 0.970790510831802 0.886946065017464 0.0122129834101618 ENSG00000142794 NBPF3
ENST00000342104 0.970790510831802 0.886946065017464 0.0122129834101618 ENSG00000142794 NBPF3
ENST00000486229 0.85323581985194 0.581893589377565 0.0495395296768916 ENSG00000142794 NBPF3
ENST00000434838 0.989479238172665 0.959404063509171 0.00463291274423936 ENSG00000142794 NBPF3
ENST00000400301 0.590287953657435 0.225854784403885 -0.0529734838412776 ENSG00000090686 USP48
ENST00000308271 0.609988071727523 0.243283163463852 -0.0509479944098442 ENSG00000090686 USP48
ENST00000374732 0.776837935993758 0.438919792749039 -0.041575700219956 ENSG00000090686 USP48
ENST00000529637 0.58611264304925 0.22254674945419 -0.0547801488535507 ENSG00000090686 USP48
ENST00000464577 0.738078703785677 0.385466338802788 0.059741791065184 ENSG00000090686 USP48
ENST00000471752 0.2053631964619 0.028542399986583 -0.217424201920431 ENSG00000090686 USP48
ENST00000487880 0.71335355370268 0.352873646295974 -0.0691859361613359 ENSG00000090686 USP48
ENST00000526044 0.866366854336406 0.607227641916131 -0.0339773072914396 ENSG00000090686 USP48
ENST00000534705 0.819059200813006 0.509057293978669 -0.0442647343863105 ENSG00000090686 USP48
ENST00000421625 0.600477955182176 0.234803177285422 -0.0615992351939112 ENSG00000090686 USP48
ENST00000374730 0.438503333438732 0.119949342330774 -0.120379549580412 ENSG00000090686 USP48
ENST00000527823 0.75423901112409 0.407036954196531 -0.067694340161698 ENSG00000090686 USP48
ENST00000532737 0.820936878708695 0.513023117009935 -0.0510577046592527 ENSG00000090686 USP48
ENST00000344642 0.620617380334074 0.254663318130832 -0.0677687561394492 ENSG00000187942 LDLRAD2
ENST00000543870 0.796716311573065 0.471286221747117 -0.0475086553681016 ENSG00000187942 LDLRAD2
ENST00000484271 0.407369205001135 0.103377656037444 -0.172394207142055 ENSG00000187942 LDLRAD2
ENST00000486901 0.61189535184047 0.2452251205869 -0.0662248042156011 ENSG00000142798 HSPG2
ENST00000374695 0.726876681244799 0.370209263771226 -0.053171872154921 ENSG00000142798 HSPG2
ENST00000481644 0.850705583971124 0.576276877152738 -0.0454534460628041 ENSG00000142798 HSPG2
ENST00000469378 0.782811448913749 0.447565996316805 -0.0599922673392889 ENSG00000142798 HSPG2
ENST00000426143 0.819414380389447 0.509941717937172 -0.0501159462665505 ENSG00000142798 HSPG2
ENST00000471322 0.831566247213081 0.534382973385233 -0.0551074547222775 ENSG00000142798 HSPG2
ENST00000374676 0.661863968766557 0.294622550819922 -0.0833908711483028 ENSG00000142798 HSPG2
ENST00000453796 0.850877306711555 0.57706718923448 -0.0482352436989804 ENSG00000142798 HSPG2
ENST00000430507 0.487281174189089 0.14854636008378 -0.108899620282569 ENSG00000142798 HSPG2
ENST00000493940 0.256190234220972 0.0426747514801803 -0.164029177328038 ENSG00000142798 HSPG2
ENST00000427897 0.820941515131825 0.513061595414122 -0.0611960711785705 ENSG00000142798 HSPG2
ENST00000498495 0.97812258346648 0.915811997339256 -0.0110705284245499 ENSG00000142798 HSPG2
ENST00000480900 0.780221847260627 0.444052804208593 0.0628764141446777 ENSG00000142798 HSPG2
ENST00000412328 0.977047132567884 0.911864518521012 -0.00793924612581606 ENSG00000142798 HSPG2
ENST00000374673 0.784555104506368 0.45104239932216 -0.0516903747053872 ENSG00000142798 HSPG2
ENST00000439717 0.984427811033635 0.939811560186144 0.00565197168661292 ENSG00000142798 HSPG2
ENST00000400259 0.899752405725618 0.680716707037937 -0.0126691978005356 ENSG00000070831 CDC42
ENST00000344548 0.900638163145295 0.682873354326304 -0.012568754411642 ENSG00000070831 CDC42
ENST00000315554 0.775340394587739 0.436117571875493 -0.02975056155775 ENSG00000070831 CDC42
ENST00000498236 0.761858299056678 0.416497720839555 -0.0311041987353912 ENSG00000070831 CDC42
ENST00000421089 0.752356116572663 0.403487012185463 -0.0307719811635443 ENSG00000070831 CDC42
ENST00000411827 0.754135666291648 0.40654875508946 -0.0319221976300706 ENSG00000070831 CDC42
ENST00000404138 0.809538278362963 0.49370944330656 -0.0424855767385982 ENSG00000184677 ZBTB40
ENST00000400239 0.816679892562887 0.504368613572508 0.0589705913906167 ENSG00000184677 ZBTB40
ENST00000375647 0.809538278362963 0.49370944330656 -0.0424855767385982 ENSG00000184677 ZBTB40
ENST00000374651 0.84207156160155 0.555674925852064 -0.0400833855113821 ENSG00000184677 ZBTB40
ENST00000544305 0.00168584828083457 1.08717954476199e-05 0.267394235509619 ENSG00000133216 EPHB2
ENST00000374630 0.012589451213956 0.000282412582024626 0.195191295424348 ENSG00000133216 EPHB2
ENST00000400191 0.0597394711764777 0.00346045851259289 0.137626407519901 ENSG00000133216 EPHB2
ENST00000374632 0.0347075464171888 0.00145411501325057 0.152477941646615 ENSG00000133216 EPHB2
ENST00000374627 0.0714236634478232 0.00461211100290876 0.165873623557706 ENSG00000133216 EPHB2
ENST00000465676 0.263098929659937 0.0448135228020199 0.167069888710399 ENSG00000133216 EPHB2
ENST00000356634 0.183232758790284 0.023400684448824 -0.109677967577781 ENSG00000004487 KDM1A
ENST00000400181 0.182806507932571 0.0232901998560375 -0.10968213351722 ENSG00000004487 KDM1A
ENST00000542151 0.183232758790284 0.023400684448824 -0.109677967577781 ENSG00000004487 KDM1A
ENST00000427154 0.175688229625385 0.0216168178326173 -0.0945903403751053 ENSG00000240553 RP1-184J9.2
ENST00000465864 0.0856614844347297 0.00625892199001706 -0.183995354444164 ENSG00000004487 KDM1A
ENST00000494920 0.156480135940543 0.0178678506709246 -0.14290963390609 ENSG00000004487 KDM1A
ENST00000602503 0.472564546209054 0.13930290305705 -0.108530390020056 ENSG00000004487 KDM1A
ENST00000374623 0.705478347791549 0.34236359501555 -0.0485774105090414 ENSG00000169641 LUZP1
ENST00000418342 0.941907693788746 0.794240017105585 -0.0120435837040713 ENSG00000169641 LUZP1
ENST00000302291 0.963674743103951 0.861387621108321 -0.00802111406443915 ENSG00000169641 LUZP1
ENST00000314174 0.962223540350335 0.857418453237893 0.0102159168485597 ENSG00000169641 LUZP1
ENST00000471849 0.762615938735573 0.41753073368683 0.0507020005358851 ENSG00000169641 LUZP1
ENST00000475164 0.581319011744457 0.219045446748993 0.0969241262599475 ENSG00000169641 LUZP1
ENST00000478691 0.70711219004783 0.344987131231303 -0.0356387628042447 ENSG00000125944 HNRNPR
ENST00000374616 0.576293179957973 0.215233073139477 -0.0485160895717968 ENSG00000125944 HNRNPR
ENST00000476660 0.356040185224309 0.0788788666752732 -0.0975726800307531 ENSG00000125944 HNRNPR
ENST00000374612 0.576293179957973 0.215220935963994 -0.0485159758327681 ENSG00000125944 HNRNPR
ENST00000302271 0.575699913135669 0.214765694693148 -0.0485507020813384 ENSG00000125944 HNRNPR
ENST00000427764 0.565334898423932 0.206480634265277 -0.049791914334572 ENSG00000125944 HNRNPR
ENST00000606561 0.65246769136797 0.284946773918054 -0.0428124674353853 ENSG00000125944 HNRNPR
ENST00000426846 0.679189534935638 0.313180722403544 -0.0403617748925029 ENSG00000125944 HNRNPR
ENST00000463552 0.865014643737641 0.605155836322531 -0.0223441425497713 ENSG00000125944 HNRNPR
ENST00000470941 0.861165536991218 0.597350183645271 -0.0255194106436098 ENSG00000125944 HNRNPR
ENST00000476451 0.84602214332202 0.564282894411733 -0.0266854121646284 ENSG00000125944 HNRNPR
ENST00000490652 0.743563988387139 0.392638170618031 0.0566722591268948 ENSG00000125944 HNRNPR
ENST00000336689 0.931961431218665 0.764860474972956 -0.0274775926686829 ENSG00000088280 ASAP3
ENST00000492982 0.968721945940474 0.877179825118311 -0.0145514125287099 ENSG00000088280 ASAP3
ENST00000437606 0.964129469977687 0.862964426671582 -0.0160505254913804 ENSG00000088280 ASAP3
ENST00000374561 0.433042613234944 0.117042939216094 -0.130945189351896 ENSG00000117318 ID3
ENST00000463312 0.512191967144605 0.166440025202645 -0.149408207016947 ENSG00000117318 ID3
ENST00000486541 0.455709362775466 0.129372284325836 -0.128016206833598 ENSG00000117318 ID3
ENST00000374550 0.595132538309449 0.230415986317969 0.0641213533358741 ENSG00000142676 RPL11
ENST00000467075 0.878183788180988 0.632039112878189 0.0213673348779976 ENSG00000142676 RPL11
ENST00000482370 0.595132538309449 0.230437315489258 0.0641708162052021 ENSG00000142676 RPL11
ENST00000443624 0.626614078020189 0.26007964155775 0.0603630794270118 ENSG00000142676 RPL11
ENST00000458455 0.598801469346993 0.233510835644134 0.0637585528050686 ENSG00000142676 RPL11
ENST00000418390 0.891716757646192 0.663702864878771 -0.0192817704051343 ENSG00000011007 TCEB3
ENST00000609199 0.986526815862042 0.946952713599505 -0.00317040490998939 ENSG00000011007 TCEB3
ENST00000487554 0.974083736591469 0.900001752931496 -0.00870578373126541 ENSG00000011007 TCEB3
ENST00000427796 0.859840818011574 0.59467273999058 -0.0356048125567958 ENSG00000236810 RP5-886K2.3
ENST00000246151 0.995728664875507 0.981264126146887 -0.00166188467461615 ENSG00000057757 PITHD1
ENST00000374524 0.983859043132337 0.93735183431306 -0.00619927813091629 ENSG00000057757 PITHD1
ENST00000374514 0.474813189872128 0.140987308909571 0.0887026923949078 ENSG00000011009 LYPLA2
ENST00000400061 0.467553036906694 0.136115874506967 0.089670634075546 ENSG00000011009 LYPLA2
ENST00000420982 0.623120525648865 0.257075519499578 0.0817476758900016 ENSG00000011009 LYPLA2
ENST00000374505 0.588827524139526 0.224751136411545 0.0831543680815409 ENSG00000011009 LYPLA2
ENST00000495365 0.490192245215678 0.150459605653004 0.0926164238631012 ENSG00000011009 LYPLA2
ENST00000374503 0.494769939811725 0.153428926807455 0.0916463014872856 ENSG00000011009 LYPLA2
ENST00000374502 0.524475390689467 0.175243247133212 0.087758767107797 ENSG00000011009 LYPLA2
ENST00000492577 0.47482852060846 0.141011732773594 0.101460555790251 ENSG00000011009 LYPLA2
ENST00000421070 0.396867134674406 0.0980334784423631 0.126052222219125 ENSG00000011009 LYPLA2
ENST00000374501 0.870558788621645 0.617156740248082 0.0383768169026737 ENSG00000011009 LYPLA2
ENST00000472213 0.955688005854858 0.840768068494357 0.0172925809012345 ENSG00000011009 LYPLA2
ENST00000481736 0.425610668641444 0.112599454281908 -0.116300551471111 ENSG00000117308 GALE
ENST00000374497 0.429339527083153 0.114700364260825 -0.114524092373015 ENSG00000117308 GALE
ENST00000459934 0.417959040422794 0.108830164229648 -0.117446112452522 ENSG00000117308 GALE
ENST00000429356 0.607942968130943 0.241479216683052 -0.0931019131465026 ENSG00000117308 GALE
ENST00000418277 0.710005463591156 0.348262626124497 -0.0758416345527989 ENSG00000117308 GALE
ENST00000470949 0.773186801549661 0.43276927936636 -0.0706487513718588 ENSG00000117308 GALE
ENST00000425913 0.578341975929501 0.216737379170019 -0.103558493014023 ENSG00000117308 GALE
ENST00000445705 0.807772406073446 0.490821682486797 -0.0624519920383623 ENSG00000117308 GALE
ENST00000467493 0.776208735780921 0.438067038526569 -0.0711762211338447 ENSG00000117308 GALE
ENST00000374490 0.888388191548428 0.657060609560176 0.0314657877777284 ENSG00000117305 HMGCL
ENST00000374487 0.874935819990556 0.625228177892604 0.0348408354679941 ENSG00000117305 HMGCL
ENST00000374483 0.874935819990556 0.625228177892604 0.0348408354679941 ENSG00000117305 HMGCL
ENST00000436439 0.888388191548428 0.657060609560176 0.0314657877777284 ENSG00000117305 HMGCL
ENST00000235958 0.884430669839317 0.648179590205678 0.0323334943980563 ENSG00000117305 HMGCL
ENST00000509389 0.869728079541313 0.614468427374977 0.03529656465749 ENSG00000117305 HMGCL
ENST00000513148 0.87814271362925 0.631912259239064 0.0374365001639998 ENSG00000117305 HMGCL
ENST00000471915 0.657688802309613 0.290751912120759 0.0734262779589791 ENSG00000189266 PNRC2
ENST00000334351 0.732023973835566 0.376333999104901 0.0592809837906974 ENSG00000189266 PNRC2
ENST00000374468 0.734048510829739 0.379303439227801 0.0591803093225465 ENSG00000189266 PNRC2
ENST00000344989 0.289976016267762 0.0535823003937013 -0.103194810492926 ENSG00000188529 SRSF10
ENST00000453840 0.282228946070614 0.0510298219665865 -0.104373036897851 ENSG00000188529 SRSF10
ENST00000341154 0.28926367337476 0.0533147808268634 -0.103196816182957 ENSG00000188529 SRSF10
ENST00000484146 0.294936761459359 0.0552467177540149 -0.102159856626143 ENSG00000188529 SRSF10
ENST00000473858 0.295382611372399 0.0554181427187251 -0.102159727806161 ENSG00000188529 SRSF10
ENST00000374452 0.295873959690301 0.0555819314125307 -0.102094783725586 ENSG00000188529 SRSF10
ENST00000374453 0.287825959462204 0.0529063817862621 -0.103335025901256 ENSG00000188529 SRSF10
ENST00000343255 0.32591437535888 0.0665423015360106 -0.0973462137284807 ENSG00000188529 SRSF10
ENST00000492112 0.331952746826337 0.0689707500879834 -0.0965466128301392 ENSG00000188529 SRSF10
ENST00000485841 0.474233724666181 0.140477690125331 -0.085428404610184 ENSG00000188529 SRSF10
ENST00000338597 0.479537344547045 0.143762516793754 -0.0847749354637387 ENSG00000188529 SRSF10
ENST00000495785 0.336092765754305 0.0706834645017871 -0.0964964645731003 ENSG00000188529 SRSF10
ENST00000473754 0.509094104531787 0.163838414566543 -0.0815421846672751 ENSG00000188529 SRSF10
ENST00000485292 0.674061557185642 0.30738299819985 -0.0794465845210591 ENSG00000188529 SRSF10
ENST00000469303 0.771707119458344 0.430626744516025 -0.0728688098693101 ENSG00000188529 SRSF10
ENST00000468303 0.126249009271346 0.0122617138226318 0.264964348872651 ENSG00000001460 STPG1
ENST00000374399 0.825229161664819 0.522333817153408 0.0575436989723057 ENSG00000001461 NIPAL3
ENST00000003912 0.943063882074867 0.798915872937734 0.0189993833720617 ENSG00000001461 NIPAL3
ENST00000488155 0.972783308801784 0.89549880928087 0.0154168862778633 ENSG00000001461 NIPAL3
ENST00000358028 0.556263839571907 0.199782042009933 0.124274109518927 ENSG00000001461 NIPAL3
ENST00000339255 0.802919506924037 0.483305147056586 0.0667618907876337 ENSG00000001461 NIPAL3
ENST00000475663 0.946880868155445 0.814105915470825 0.0278852545344551 ENSG00000001461 NIPAL3
ENST00000428131 0.156954288274313 0.0179644455509356 0.226111575130816 ENSG00000001461 NIPAL3
ENST00000374395 0.927706071305905 0.752043483869933 -0.0327024738416264 ENSG00000117602 RCAN3
ENST00000478890 0.885813492580716 0.651691397782939 -0.0321187528761524 ENSG00000133226 SRRM1
ENST00000593639 0.844198071233631 0.560037063075485 -0.0419076864841193 ENSG00000133226 SRRM1
ENST00000323848 0.749591963061948 0.400454660087205 -0.0402991520510957 ENSG00000133226 SRRM1
ENST00000466910 0.998160619520514 0.994183335651013 -0.000568947676368744 ENSG00000133226 SRRM1
ENST00000468822 0.910571354369187 0.708611048282321 -0.0257180129753321 ENSG00000133226 SRRM1
ENST00000447431 0.63499970715033 0.267939231545815 -0.0543303276509373 ENSG00000133226 SRRM1
ENST00000600523 0.873257382958156 0.622249475245958 -0.0366544733634178 ENSG00000133226 SRRM1
ENST00000462710 0.900015368904341 0.681638801922982 -0.0288403641153087 ENSG00000133226 SRRM1
ENST00000374389 0.642009825692237 0.275439534726841 -0.0535414715905959 ENSG00000133226 SRRM1
ENST00000490543 0.900015368904341 0.681638801922982 -0.0288403641153087 ENSG00000133226 SRRM1
ENST00000479034 0.819574465973893 0.510551042129323 -0.0331766424168992 ENSG00000133226 SRRM1
ENST00000596378 0.836502513216895 0.543804230385593 -0.0305789042003126 ENSG00000133226 SRRM1
ENST00000494934 0.909469368496546 0.706684827718225 -0.0344854707599068 ENSG00000133226 SRRM1
ENST00000495561 0.901279561261304 0.684891755856742 -0.0380130465587352 ENSG00000133226 SRRM1
ENST00000537199 0.926503786944969 0.749163534021868 -0.0203617379459545 ENSG00000133226 SRRM1
ENST00000496882 0.878619340343543 0.633451491034598 -0.0370404973173294 ENSG00000133226 SRRM1
ENST00000461768 0.871197187414715 0.618183714300049 -0.0388003108606659 ENSG00000133226 SRRM1
ENST00000485541 0.882986004853871 0.644569098966429 -0.040555347656873 ENSG00000133226 SRRM1
ENST00000374379 0.0727810585595331 0.00474431585371346 -0.0984208717043649 ENSG00000169504 CLIC4
ENST00000497755 0.0324124134899127 0.00130795379440005 0.161789704034565 ENSG00000169504 CLIC4
ENST00000488683 0.07336856067256 0.00481837072536707 -0.0983447360457842 ENSG00000169504 CLIC4
ENST00000489758 0.00139486776971194 7.82585784586717e-06 0.230132917948272 ENSG00000169504 CLIC4
ENST00000236273 0.968628989766254 0.876682584578982 -0.00902327009947207 ENSG00000117614 SYF2
ENST00000354361 0.962563340440905 0.858482236622086 -0.0104110857308169 ENSG00000117614 SYF2
ENST00000474160 0.94567900108922 0.808129895104091 0.0167523972517487 ENSG00000117614 SYF2
ENST00000476231 0.997914202859844 0.992687677768812 0.000671464884529013 ENSG00000117614 SYF2
ENST00000243189 0.81431676600463 0.50118381773033 -0.0466969551209487 ENSG00000117616 C1orf63
ENST00000569495 0.492032460747524 0.151766509977979 -0.124893736928121 ENSG00000117616 C1orf63
ENST00000498238 0.814399957788898 0.501285460224814 -0.0466959434690957 ENSG00000117616 C1orf63
ENST00000566395 0.460375935708387 0.132057783535418 -0.100959004568292 ENSG00000117616 C1orf63
ENST00000565733 0.535340126041643 0.183667756418493 -0.0883883030139392 ENSG00000117616 C1orf63
ENST00000568254 0.814399957788898 0.501285460224814 -0.0466959434690957 ENSG00000117616 C1orf63
ENST00000473314 0.759668306327638 0.413667868413326 -0.050861263524824 ENSG00000117616 C1orf63
ENST00000417642 0.814399957788898 0.501285460224814 -0.0466959434690957 ENSG00000117616 C1orf63
ENST00000570063 0.515412052384351 0.168535574283671 -0.0912784110233829 ENSG00000117616 C1orf63
ENST00000475766 0.35975144209194 0.0804415389129206 -0.119904861493653 ENSG00000117616 C1orf63
ENST00000491378 0.558056107065509 0.201229365295716 -0.108573595928262 ENSG00000117616 C1orf63
ENST00000431849 0.995002692983598 0.977934172162967 0.00219989677391303 ENSG00000117616 C1orf63
ENST00000568212 0.998521026175233 0.995123776703618 0.000508200029086941 ENSG00000117616 C1orf63
ENST00000568701 0.848551207089343 0.570218680040506 0.046560890090879 ENSG00000117616 C1orf63
ENST00000561867 0.981032536257173 0.92733376621078 -0.00675587319999695 ENSG00000117616 C1orf63
ENST00000568996 0.979753819933991 0.923182085381321 -0.00713159593407374 ENSG00000117616 C1orf63
ENST00000374358 0.645363598702175 0.278013222623071 0.0472589590858578 ENSG00000183726 TMEM50A
ENST00000498135 0.281623098916732 0.0507959949217026 0.0914858790501922 ENSG00000183726 TMEM50A
ENST00000491936 0.397137938890523 0.0983153193922121 0.0725659396769915 ENSG00000183726 TMEM50A
ENST00000480937 0.380294441340007 0.0894905988376441 0.0739192031763593 ENSG00000183726 TMEM50A
ENST00000468704 0.210245075195031 0.0296741270125038 0.106415995836519 ENSG00000183726 TMEM50A
ENST00000487234 0.242576287223585 0.0386880091762146 0.145473276110114 ENSG00000183726 TMEM50A
ENST00000399763 0.884051822283581 0.64713384076547 -0.0208058800222775 ENSG00000204178 TMEM57
ENST00000399766 0.884051822283581 0.64713384076547 -0.0208058800222775 ENSG00000204178 TMEM57
ENST00000374343 0.887230823906022 0.654298788110238 -0.0203467784558507 ENSG00000204178 TMEM57
ENST00000470035 0.929739865451407 0.758073819919051 0.0252116536817252 ENSG00000204178 TMEM57
ENST00000374338 0.956797852442305 0.84400793338949 0.012986033028565 ENSG00000157978 LDLRAP1
ENST00000488127 0.870323215811264 0.615997290108967 0.0347097188800674 ENSG00000157978 LDLRAP1
ENST00000354177 0.339064718291015 0.0720587586977389 -0.06877508162902 ENSG00000162430 SEPN1
ENST00000361547 0.339064718291015 0.0720587586977389 -0.06877508162902 ENSG00000162430 SEPN1
ENST00000374315 0.339064718291015 0.0720587586977389 -0.06877508162902 ENSG00000162430 SEPN1
ENST00000559265 0.583231215938782 0.220456543021338 -0.0501365112323286 ENSG00000255054 RP1-317E23.6
ENST00000494537 0.949790939343944 0.821367359845207 -0.0139567692726568 ENSG00000162430 SEPN1
ENST00000527604 0.681756567991261 0.316054720062757 -0.0438089021860005 ENSG00000255054 RP1-317E23.6
ENST00000442055 0.229880607787738 0.0348599402769786 -0.131472302696785 ENSG00000228172 RP1-317E23.3
ENST00000453649 0.222578221032601 0.0329439214759193 -0.132869353181134 ENSG00000228172 RP1-317E23.3
ENST00000424294 0.981907619610291 0.930908894365455 -0.00610695784232035 ENSG00000117640 MTFR1L
ENST00000374303 0.472564546209054 0.139310507835392 -0.0935378148101957 ENSG00000117640 MTFR1L
ENST00000533762 0.981397969155633 0.928531431817959 -0.00650950265333692 ENSG00000117640 MTFR1L
ENST00000529116 0.991126294978789 0.964741411049537 -0.00316923145383514 ENSG00000117640 MTFR1L
ENST00000474295 0.477313039774919 0.142550630331114 -0.092877694859908 ENSG00000117640 MTFR1L
ENST00000488327 0.983248858320599 0.935800122888114 -0.00569656797900948 ENSG00000117640 MTFR1L
ENST00000472643 0.820852151318473 0.512657195964022 -0.0458219052627574 ENSG00000117640 MTFR1L
ENST00000494293 0.905954096850752 0.69745216634138 0.0306755123961631 ENSG00000117640 MTFR1L
ENST00000469815 0.512440409553596 0.166605287756314 -0.0899078964421919 ENSG00000117640 MTFR1L
ENST00000526894 0.820852151318473 0.512657195964022 -0.0458219052627574 ENSG00000117640 MTFR1L
ENST00000478284 0.979263686868461 0.921349256193825 -0.00702794101123245 ENSG00000117640 MTFR1L
ENST00000524618 0.532471955041801 0.181242856360587 -0.0874010817459067 ENSG00000117640 MTFR1L
ENST00000374307 0.477313039774919 0.142550630331114 -0.092877694859908 ENSG00000117640 MTFR1L
ENST00000528624 0.985700937422699 0.944305567426301 0.00530916606934079 ENSG00000117640 MTFR1L
ENST00000525713 0.98234066417882 0.932910763049169 -0.00612274796557769 ENSG00000117640 MTFR1L
ENST00000374301 0.472564546209054 0.139278546207237 -0.093684210664391 ENSG00000117640 MTFR1L
ENST00000464008 0.953389250758992 0.833656664615264 -0.0145780711596833 ENSG00000117640 MTFR1L
ENST00000526158 0.990748950128526 0.963213153837328 0.00330642493710625 ENSG00000117640 MTFR1L
ENST00000530599 0.986875042736388 0.947867484363623 -0.0046926745787604 ENSG00000117640 MTFR1L
ENST00000374300 0.489835156345835 0.150196589544209 -0.091247918277531 ENSG00000117640 MTFR1L
ENST00000466284 0.488967137055005 0.14963948106352 -0.0928172967406593 ENSG00000117640 MTFR1L
ENST00000531361 0.9344274963075 0.772718300675323 -0.0208957648491895 ENSG00000117640 MTFR1L
ENST00000497956 0.189085467351986 0.0246353505189747 -0.169133287431735 ENSG00000117640 MTFR1L
ENST00000538789 0.0671431434607916 0.0041712958653697 -0.251733227652467 ENSG00000127423 AUNIP
ENST00000455431 0.331812765457101 0.0689207546009169 -0.151626662842608 ENSG00000236528 RP1-125I3.2
ENST00000374296 0.387572058592104 0.0932499914574732 -0.120555961619084 ENSG00000182749 PAQR7
ENST00000426559 0.72979713026102 0.373494901996873 0.0724107104303604 ENSG00000117632 STMN1
ENST00000455785 0.753467485347185 0.40570005976634 0.0680745633995442 ENSG00000117632 STMN1
ENST00000399728 0.755697792509533 0.408671111138499 0.0676100821031151 ENSG00000117632 STMN1
ENST00000465604 0.745148555224141 0.394811176892262 0.0692107861216874 ENSG00000117632 STMN1
ENST00000357865 0.734281579086767 0.37982568805889 0.0713229403916009 ENSG00000117632 STMN1
ENST00000374291 0.754190558755059 0.406758782027718 0.0673772816875702 ENSG00000117632 STMN1
ENST00000485226 0.973826106361821 0.898811898069077 -0.0109114070429752 ENSG00000117632 STMN1
ENST00000446334 0.971991111456156 0.892509950561597 -0.0118088194772393 ENSG00000117632 STMN1
ENST00000374282 0.867990141598822 0.610811996291736 -0.0501728318580427 ENSG00000158006 PAFAH2
ENST00000270792 0.542827798132153 0.189282554131846 0.0694240368391031 ENSG00000142669 SH3BGRL3
ENST00000319041 0.556263839571907 0.199789100519512 0.0679640071847901 ENSG00000142669 SH3BGRL3
ENST00000314675 0.887534752005222 0.654934986156805 0.0267397869130118 ENSG00000158062 UBXN11
ENST00000434391 0.751098012782813 0.402457422665492 0.0354368946484243 ENSG00000117682 DHDDS
ENST00000427245 0.799974004685339 0.478415256240178 0.0380316282152342 ENSG00000117682 DHDDS
ENST00000527611 0.786420648010768 0.454370484177766 0.0511285782681663 ENSG00000117682 DHDDS
ENST00000374186 0.890149160376386 0.659859734915214 0.0245969172458519 ENSG00000117682 DHDDS
ENST00000525682 0.654766567501821 0.287628800522162 0.0494150333186687 ENSG00000117682 DHDDS
ENST00000236342 0.616731037687221 0.250678405410286 0.0529588001554661 ENSG00000117682 DHDDS
ENST00000526219 0.597847938543421 0.232849622757626 0.0549464903894055 ENSG00000117682 DHDDS
ENST00000374185 0.769187862988682 0.425758888625272 0.0425077179149534 ENSG00000117682 DHDDS
ENST00000487944 0.52456480042002 0.175314107995895 0.0839554134444752 ENSG00000117682 DHDDS
ENST00000360009 0.751098012782813 0.402457422665492 0.0354368946484243 ENSG00000117682 DHDDS
ENST00000533087 0.753613382441874 0.405891753572765 0.0441923052283377 ENSG00000117682 DHDDS
ENST00000531312 0.758977248517813 0.412610479982892 0.0434751941256097 ENSG00000117682 DHDDS
ENST00000525165 0.733471410296983 0.377983359323361 0.046658153002161 ENSG00000117682 DHDDS
ENST00000525546 0.824361725561405 0.520716835716209 0.0367891716657945 ENSG00000117682 DHDDS
ENST00000528557 0.894030524699476 0.668324249163558 0.0239721126280498 ENSG00000117682 DHDDS
ENST00000525326 0.811789165628978 0.49702322110398 0.0390470996321401 ENSG00000117682 DHDDS
ENST00000526278 0.770515377458202 0.427918840769167 0.0421142593733433 ENSG00000117682 DHDDS
ENST00000436153 0.740140029384127 0.387882054263191 0.0459139596819387 ENSG00000117682 DHDDS
ENST00000529688 0.762776781506152 0.417759959258377 0.0429620947082605 ENSG00000117682 DHDDS
ENST00000530781 0.722167401103288 0.363576740095439 0.057479973740885 ENSG00000117682 DHDDS
ENST00000531955 0.854678385947799 0.584892161495942 0.0326414019583575 ENSG00000117682 DHDDS
ENST00000525410 0.745723604100452 0.395765622915151 0.048324255257259 ENSG00000117682 DHDDS
ENST00000430232 0.681444820830297 0.315719439243487 0.0536675117166221 ENSG00000117682 DHDDS
ENST00000431933 0.832974679305776 0.536250930787104 0.0335031673596476 ENSG00000117682 DHDDS
ENST00000416052 0.733945181031118 0.379064000686401 0.0704815409135535 ENSG00000117682 DHDDS
ENST00000468388 0.606332351023082 0.239858111140117 -0.0790675044870159 ENSG00000198830 HMGN2
ENST00000479815 0.47070726787919 0.138133100150354 -0.0861544106152632 ENSG00000198830 HMGN2
ENST00000460563 0.485015343664787 0.14715328756878 -0.0814016444193476 ENSG00000198830 HMGN2
ENST00000464888 0.497334875260311 0.15522908591476 -0.0836712513756675 ENSG00000198830 HMGN2
ENST00000463817 0.408897572541665 0.104458209684108 -0.089277754983365 ENSG00000198830 HMGN2
ENST00000467700 0.399062208120428 0.0992671266312226 -0.0898353103554657 ENSG00000198830 HMGN2
ENST00000361427 0.407313940693333 0.103328381400855 -0.0886002202182339 ENSG00000198830 HMGN2
ENST00000466194 0.447600660494268 0.124670776460112 -0.0850490010316515 ENSG00000198830 HMGN2
ENST00000493418 0.561330625082021 0.2034039395094 -0.0722683511526176 ENSG00000198830 HMGN2
ENST00000324856 0.476574962860483 0.142138497957101 0.0723212844036634 ENSG00000117713 ARID1A
ENST00000457599 0.399553548156999 0.0995001810507564 0.0836890172438976 ENSG00000117713 ARID1A
ENST00000374152 0.74171969016556 0.390167047780022 0.0428013504640584 ENSG00000117713 ARID1A
ENST00000430799 0.972611484053012 0.894959043529121 -0.00797726432959844 ENSG00000117713 ARID1A
ENST00000466382 0.960614096190723 0.853146664735625 -0.0119875033406998 ENSG00000117713 ARID1A
ENST00000540690 0.944318502424841 0.803742823303813 -0.0160731280004763 ENSG00000117713 ARID1A
ENST00000532781 0.94866688862517 0.818284126484175 -0.0157767680679177 ENSG00000117713 ARID1A
ENST00000472757 0.846304558112009 0.565039636423964 0.0638170405819518 ENSG00000060642 PIGV
ENST00000078527 0.798670949763878 0.475325471219712 0.0756899113509955 ENSG00000060642 PIGV
ENST00000449950 0.847766015549529 0.568649677572369 0.0605602309562152 ENSG00000060642 PIGV
ENST00000374145 0.818712219501239 0.508365888269308 0.0700369763635478 ENSG00000060642 PIGV
ENST00000374142 0.856706325328685 0.588553403768406 -0.0317352374315168 ENSG00000204160 ZDHHC18
ENST00000374141 0.697516243832451 0.333315227126911 -0.0794839788913596 ENSG00000204160 ZDHHC18
ENST00000488397 0.839372679907626 0.549980023582377 -0.0384530076646313 ENSG00000204160 ZDHHC18
ENST00000374135 0.162221409019825 0.0189617344915208 -0.140426110144714 ENSG00000142751 GPN2
ENST00000374133 0.609681919262994 0.243014979541224 -0.100081076097536 ENSG00000142751 GPN2
ENST00000477418 0.561497855418064 0.203608418723168 -0.109652471052492 ENSG00000142751 GPN2
ENST00000431781 0.0676670397359586 0.00423000592829401 -0.247292126204835 ENSG00000142751 GPN2
ENST00000435827 0.938488926350924 0.783782244879129 -0.0154181601895664 ENSG00000090273 NUDC
ENST00000321265 0.917284558622958 0.724638678594395 0.0155190449946623 ENSG00000090273 NUDC
ENST00000452707 0.997119972081962 0.987677910928495 0.000883906442747659 ENSG00000090273 NUDC
ENST00000484772 0.861090869304502 0.596927589940211 0.0352405314320709 ENSG00000090273 NUDC
ENST00000522111 0.972347046271609 0.893944687810759 -0.00970632373841414 ENSG00000253368 TRNP1
ENST00000531285 0.758288520312194 0.411869032728186 -0.0767685316741556 ENSG00000253368 TRNP1
ENST00000374089 0.860271294467724 0.595298350540302 0.0442199267578454 ENSG00000090020 SLC9A1
ENST00000263980 0.617475816955292 0.251315162741146 0.0868356802253859 ENSG00000090020 SLC9A1
ENST00000545949 0.608353974009508 0.241830734858055 0.0968901143419179 ENSG00000090020 SLC9A1
ENST00000447808 0.797451507633567 0.472715222120602 0.0718502047866086 ENSG00000090020 SLC9A1
ENST00000374086 0.537320097734539 0.185348470185858 0.114093927100287 ENSG00000090020 SLC9A1
ENST00000374084 0.59486819473546 0.23008853086999 0.112677178011819 ENSG00000090020 SLC9A1
ENST00000319394 0.816393751869681 0.503887358617153 0.0412799151310359 ENSG00000142784 WDTC1
ENST00000361771 0.833476341099085 0.5373324875847 0.0382063341536367 ENSG00000142784 WDTC1
ENST00000447062 0.648556892399294 0.281426984569188 0.0703162830685412 ENSG00000142784 WDTC1
ENST00000491239 0.63436323854961 0.267312269113225 0.0733293083079159 ENSG00000142784 WDTC1
ENST00000374076 0.871371535320155 0.618451760383267 0.0348676574569435 ENSG00000186501 TMEM222
ENST00000464720 0.871463647395953 0.61873558601223 0.0348573029252199 ENSG00000186501 TMEM222
ENST00000608611 0.871463647395953 0.61873558601223 0.0348573029252199 ENSG00000186501 TMEM222
ENST00000466759 0.978324706497731 0.916786483701739 -0.0095748513663122 ENSG00000186501 TMEM222
ENST00000486082 0.70711219004783 0.344435749504833 0.0758869658678012 ENSG00000186501 TMEM222
ENST00000464813 0.841887402400435 0.555397595766795 0.0474252206265366 ENSG00000186501 TMEM222
ENST00000478104 0.837654748373013 0.546157036335987 0.044075953198481 ENSG00000186501 TMEM222
ENST00000498220 0.868990411478099 0.613154980598692 0.0413428089902355 ENSG00000186501 TMEM222
ENST00000471456 0.841985206100895 0.555526363664534 0.0503479694660334 ENSG00000186501 TMEM222
ENST00000470223 0.86673572822841 0.607720618156935 0.0440339344991183 ENSG00000186501 TMEM222
ENST00000472410 0.942915379887703 0.798517565390261 0.0212837988780812 ENSG00000142733 MAP3K6
ENST00000374040 0.959365591644252 0.850478127692022 -0.014563226743655 ENSG00000142733 MAP3K6
ENST00000493901 0.954117795395197 0.835662915250014 -0.0160074245902767 ENSG00000142733 MAP3K6
ENST00000357582 0.942162433087045 0.795801713766353 -0.0200448288624267 ENSG00000142733 MAP3K6
ENST00000430629 0.951172793275445 0.824837222611912 -0.00873689232367424 ENSG00000158195 WASF2
ENST00000536657 0.424332199349259 0.111898778001931 0.0943421060412754 ENSG00000158195 WASF2
ENST00000247087 0.61417719663618 0.247314629995743 0.0689831051165012 ENSG00000126705 AHDC1
ENST00000374011 0.616044797659408 0.249666557728417 0.0682072908499605 ENSG00000126705 AHDC1
ENST00000490295 0.371546844564379 0.0857818595650239 0.125785579091522 ENSG00000126705 AHDC1
ENST00000480033 0.337690035124994 0.0715269506408695 0.154594134884259 ENSG00000126705 AHDC1
ENST00000373943 0.683736124485422 0.31825911860424 -0.0516164620111829 ENSG00000117758 STX12
ENST00000440806 0.890973730617547 0.66196080510435 0.0283526827319569 ENSG00000117758 STX12
ENST00000468761 0.86604190951882 0.60667092598198 0.0399030346715479 ENSG00000117758 STX12
ENST00000472285 0.975988196542768 0.906912745195656 0.0109564600931357 ENSG00000117758 STX12
ENST00000311772 0.595821981495144 0.231373507170966 -0.0625211584790901 ENSG00000117751 PPP1R8
ENST00000236412 0.593078224950912 0.227948523154222 -0.0630112546295107 ENSG00000117751 PPP1R8
ENST00000373931 0.596011481199689 0.231498003460066 -0.0625215893592135 ENSG00000117751 PPP1R8
ENST00000431586 0.917854126647802 0.725881561643752 -0.0224560187928508 ENSG00000117751 PPP1R8
ENST00000486634 0.905744381157973 0.69628031387226 -0.0263192482319419 ENSG00000117751 PPP1R8
ENST00000373912 0.8052075973202 0.486769743329807 -0.0492166706576966 ENSG00000117748 RPA2
ENST00000419958 0.865882975637778 0.606344822836921 -0.0472748899332728 ENSG00000117748 RPA2
ENST00000373909 0.871681737301382 0.619167655553986 -0.0363219440444011 ENSG00000117748 RPA2
ENST00000313433 0.905393915393376 0.694539576759926 -0.0308138792999489 ENSG00000117748 RPA2
ENST00000444045 0.747334495481065 0.397745503962649 -0.079915457348792 ENSG00000117748 RPA2
ENST00000373871 0.535739221240135 0.184189063074353 0.0689213703113848 ENSG00000158161 EYA3
ENST00000436342 0.535739221240135 0.184189063074353 0.0689213703113848 ENSG00000158161 EYA3
ENST00000373864 0.747810629703258 0.398395860137875 0.0506910916110564 ENSG00000158161 EYA3
ENST00000540618 0.116346514606065 0.0106040264848442 0.156909629330587 ENSG00000158161 EYA3
ENST00000545175 0.102794931690754 0.00863685225765289 0.160786036461684 ENSG00000158161 EYA3
ENST00000373863 0.0822716899147676 0.00580920466904758 0.173326756592339 ENSG00000158161 EYA3
ENST00000471498 0.0560028242531929 0.00313841457183901 0.195521009189242 ENSG00000158161 EYA3
ENST00000468665 0.723791344337531 0.366506628487237 0.0851557813026922 ENSG00000158161 EYA3
ENST00000603289 0.95904144162108 0.849616529396153 -0.0102783315500873 ENSG00000126698 DNAJC8
ENST00000263697 0.956139544550792 0.842279379554459 -0.0104303911430082 ENSG00000126698 DNAJC8
ENST00000596102 0.50617447406214 0.161340730713742 -0.117410187210043 ENSG00000269804 AL353354.2
ENST00000489277 0.956139544550792 0.842279379554459 -0.0104303911430082 ENSG00000126698 DNAJC8
ENST00000470967 0.807702627821164 0.490450832718146 -0.0458007058926892 ENSG00000126698 DNAJC8
ENST00000482674 0.929248167988342 0.757301870208963 0.0239255107139507 ENSG00000126698 DNAJC8
ENST00000488868 0.915726833480857 0.721014556549846 0.0275592619802542 ENSG00000126698 DNAJC8
ENST00000497986 0.66139380634938 0.294291761851466 0.0561087875524527 ENSG00000130770 ATPIF1
ENST00000335514 0.662088996425894 0.294941344968403 0.0560920558438358 ENSG00000130770 ATPIF1
ENST00000468425 0.679711219990485 0.31379386573842 0.0534160065525073 ENSG00000130770 ATPIF1
ENST00000465645 0.662088996425894 0.294941344968403 0.0560920558438358 ENSG00000130770 ATPIF1
ENST00000253063 0.895551434401937 0.672203007135262 0.0445580014202426 ENSG00000130766 SESN2
ENST00000373842 0.440178474513782 0.120714615033575 0.12738116359973 ENSG00000130772 MED18
ENST00000398997 0.440178474513782 0.120714615033575 0.12738116359973 ENSG00000130772 MED18
ENST00000373839 0.322037214876093 0.0650767779225017 0.0891213132387413 ENSG00000204138 PHACTR4
ENST00000463428 0.276439854961911 0.0491566692053418 0.149082039240562 ENSG00000204138 PHACTR4
ENST00000493669 0.274601227480551 0.0486225363713161 0.107196883825974 ENSG00000204138 PHACTR4
ENST00000373836 0.925984924231621 0.747951718248208 0.0164335169765292 ENSG00000204138 PHACTR4
ENST00000398958 0.939724004992183 0.787404302225566 0.0187758322158535 ENSG00000180198 RCC1
ENST00000413987 0.997914202859844 0.992635736415926 0.000616447776765005 ENSG00000242125 SNHG3
ENST00000427469 0.903067756180914 0.689478956472981 0.0284631451384717 ENSG00000180198 RCC1
ENST00000447507 0.674359842320852 0.307673978027489 -0.0770446948574011 ENSG00000242125 SNHG3
ENST00000434290 0.901398734512765 0.685441631397867 0.028657560368462 ENSG00000180198 RCC1
ENST00000373833 0.938385646688952 0.783168698751044 0.0191740959621981 ENSG00000180198 RCC1
ENST00000437681 0.996770080550717 0.985247875334585 -0.00126546652243356 ENSG00000242125 SNHG3
ENST00000419074 0.718447149250914 0.359230105017514 0.0899876849497822 ENSG00000180198 RCC1
ENST00000373832 0.865691462766933 0.606162720302575 0.0497079486357414 ENSG00000180198 RCC1
ENST00000373831 0.849913785355787 0.573402780575617 0.0598167194510585 ENSG00000180198 RCC1
ENST00000411533 0.791813691193603 0.462080128736556 0.0825933546595388 ENSG00000180198 RCC1
ENST00000430407 0.8029024778005 0.483181670496983 0.0787916857261452 ENSG00000180198 RCC1
ENST00000373830 0.196971310023545 0.0266329774731815 0.172411561275699 ENSG00000180098 TRNAU1AP
ENST00000480930 0.202131825787091 0.0278371689073473 0.171180956099153 ENSG00000180098 TRNAU1AP
ENST00000491577 0.217892986044128 0.0316331791825471 0.167251643477722 ENSG00000180098 TRNAU1AP
ENST00000484775 0.206743772634578 0.028881438406479 0.180381095120644 ENSG00000180098 TRNAU1AP
ENST00000531126 0.924713699434866 0.744378401996497 -0.03078940549816 ENSG00000197989 SNHG12
ENST00000461448 0.924713699434866 0.744378401996497 -0.03078940549816 ENSG00000197989 SNHG12
ENST00000470977 0.924713699434866 0.744378401996497 -0.03078940549816 ENSG00000197989 SNHG12
ENST00000474814 0.924713699434866 0.744378401996497 -0.03078940549816 ENSG00000197989 SNHG12
ENST00000481220 0.924713699434866 0.744378401996497 -0.03078940549816 ENSG00000197989 SNHG12
ENST00000488745 0.935229727996424 0.774949105289868 -0.0269214950384114 ENSG00000197989 SNHG12
ENST00000483436 0.924713699434866 0.744369537453495 -0.0307895969744882 ENSG00000197989 SNHG12
ENST00000471683 0.945250840724212 0.806664023341063 -0.0187166444490545 ENSG00000120656 TAF12
ENST00000373824 0.70537422985563 0.342238799942197 0.0601788885276976 ENSG00000120656 TAF12
ENST00000263974 0.694714546097277 0.330026273953199 0.0616409407474085 ENSG00000120656 TAF12
ENST00000495422 0.650294881141722 0.28299329805141 0.0719676222561443 ENSG00000120656 TAF12
ENST00000373816 0.879783273524323 0.63690143534773 0.0317868621531091 ENSG00000162419 GMEB1
ENST00000361872 0.679711219990485 0.313905121109483 0.0793509891431568 ENSG00000162419 GMEB1
ENST00000294409 0.685888540729109 0.320991521441575 0.0780163130419999 ENSG00000162419 GMEB1
ENST00000480454 0.715716131918269 0.355866144772004 0.0777967861597462 ENSG00000162419 GMEB1
ENST00000474884 0.878188109961426 0.632345702310076 -0.0335099712946567 ENSG00000198492 YTHDF2
ENST00000542507 0.736077172973537 0.382459933584162 0.0382270892533306 ENSG00000198492 YTHDF2
ENST00000373812 0.733726552473831 0.378499140921188 0.0385864489146534 ENSG00000198492 YTHDF2
ENST00000541996 0.735744882036462 0.381692860576165 0.0383035374957163 ENSG00000198492 YTHDF2
ENST00000478283 0.801723557607107 0.481610846228434 0.0314747200753961 ENSG00000198492 YTHDF2
ENST00000496288 0.862091376384921 0.598916951512001 -0.0361442282267437 ENSG00000198492 YTHDF2
ENST00000476976 0.979263686868461 0.921351935193759 0.0074867522951816 ENSG00000198492 YTHDF2
ENST00000468863 0.999173681155432 0.997518756264062 0.000239063535919137 ENSG00000198492 YTHDF2
ENST00000343067 0.756694814296096 0.409881119251655 0.0541804049807177 ENSG00000159023 EPB41
ENST00000356093 0.756694814296096 0.409881119251655 0.0541804049807177 ENSG00000159023 EPB41
ENST00000398863 0.756694814296096 0.409881119251655 0.0541804049807177 ENSG00000159023 EPB41
ENST00000373800 0.619627580013821 0.25374342610403 0.0881867885734838 ENSG00000159023 EPB41
ENST00000349460 0.619627580013821 0.25374342610403 0.0881867885734838 ENSG00000159023 EPB41
ENST00000347529 0.619627580013821 0.25374342610403 0.0881867885734838 ENSG00000159023 EPB41
ENST00000373798 0.777142670560792 0.439512376302492 0.0497858615877618 ENSG00000159023 EPB41
ENST00000373797 0.89895673313123 0.678965851615992 0.0390203535403157 ENSG00000159023 EPB41
ENST00000373795 0.956608652369884 0.843536951314618 -0.00867113017820683 ENSG00000116350 SRSF4
ENST00000546138 0.932512363713639 0.767105274612477 -0.0132290259160465 ENSG00000116350 SRSF4
ENST00000466448 0.944203357629094 0.802816302045403 -0.0108881666943204 ENSG00000116350 SRSF4
ENST00000497015 0.958810167788883 0.848670102721843 0.0141741955747018 ENSG00000116350 SRSF4
ENST00000605204 0.928489518278685 0.755203197762868 0.0146200867247365 ENSG00000116350 SRSF4
ENST00000472353 0.936583484765255 0.778986263754146 -0.0191464997863479 ENSG00000116350 SRSF4
ENST00000373791 0.225490149330669 0.033846795281409 0.15521019965426 ENSG00000116353 MECR
ENST00000263702 0.197643693030549 0.0267826249528763 0.163321500877188 ENSG00000116353 MECR
ENST00000473030 0.455233995623302 0.129016988894138 0.129035441571798 ENSG00000116353 MECR
ENST00000478505 0.614348509143372 0.247567755739624 0.0988234061155399 ENSG00000116353 MECR
ENST00000490529 0.250498608095639 0.0409997556206312 0.156600694200895 ENSG00000116353 MECR
ENST00000345512 0.906019478325288 0.698040390641191 -0.0253384545069303 ENSG00000060656 PTPRU
ENST00000373779 0.899163079130515 0.679580547839901 -0.0257095301379512 ENSG00000060656 PTPRU
ENST00000323874 0.899163079130515 0.679580547839901 -0.0257095301379512 ENSG00000060656 PTPRU
ENST00000356870 0.899163079130515 0.679580547839901 -0.0257095301379512 ENSG00000060656 PTPRU
ENST00000428026 0.899163079130515 0.679580547839901 -0.0257095301379512 ENSG00000060656 PTPRU
ENST00000460170 0.898957220343558 0.679019701541967 -0.0257294134641239 ENSG00000060656 PTPRU
ENST00000336798 0.753919997235681 0.406250615666623 -0.0392447977940674 ENSG00000162512 SDC3
ENST00000339394 0.381434544115532 0.0901687663197439 0.104745045240423 ENSG00000162512 SDC3
ENST00000424085 0.997601140515397 0.990681848330394 0.000459334172019282 ENSG00000134644 PUM1
ENST00000257075 0.997601140515397 0.990694829442204 0.000458735158074978 ENSG00000134644 PUM1
ENST00000373747 0.996928914525064 0.986751138611229 0.000652793348381763 ENSG00000134644 PUM1
ENST00000525843 0.969111270816229 0.878125165950691 0.00605184452923808 ENSG00000134644 PUM1
ENST00000426105 0.875109603374073 0.625427111085324 0.0197841753697848 ENSG00000134644 PUM1
ENST00000440538 0.878068617801727 0.631345666182908 0.019455613795963 ENSG00000134644 PUM1
ENST00000498419 0.842680927508272 0.557011736255722 -0.0280232425608153 ENSG00000134644 PUM1
ENST00000373741 0.876472292087713 0.627873332054179 0.019626840276866 ENSG00000134644 PUM1
ENST00000423018 0.880255985133131 0.638647803011388 0.0190761488290531 ENSG00000134644 PUM1
ENST00000373742 0.875364743737448 0.625827692248712 0.0196356808907229 ENSG00000134644 PUM1
ENST00000530669 0.896953194137963 0.675144183740489 -0.0302654748501301 ENSG00000134644 PUM1
ENST00000529846 0.713015960804387 0.352493490936778 -0.0660871604349644 ENSG00000134644 PUM1
ENST00000525997 0.72442757533613 0.367726016851881 -0.064012998874739 ENSG00000134644 PUM1
ENST00000527498 0.905290121448521 0.694075091191281 -0.0281455202014009 ENSG00000134644 PUM1
ENST00000532678 0.975860593101195 0.906180489585654 0.00749067125422012 ENSG00000134644 PUM1
ENST00000526215 0.626227572808153 0.25976253137567 0.0589210063913286 ENSG00000134644 PUM1
ENST00000525948 0.547923272226348 0.194021190789471 0.066294963973869 ENSG00000134644 PUM1
ENST00000480602 0.443561427273226 0.122586268884376 0.0863143992688741 ENSG00000134644 PUM1
ENST00000524516 0.450220232083232 0.126064381944093 0.102417052439419 ENSG00000134644 PUM1
ENST00000531867 0.897962411946232 0.676926493874308 -0.0364028265939279 ENSG00000134644 PUM1
ENST00000263694 0.737421968310351 0.38449022349971 -0.0502212176264009 ENSG00000060688 SNRNP40
ENST00000489853 0.890307755325391 0.660211838489103 -0.0339111077005545 ENSG00000060688 SNRNP40
ENST00000446633 0.74206621674955 0.390771890152788 -0.0497909918472756 ENSG00000060688 SNRNP40
ENST00000344147 0.510126697334575 0.164842456936657 0.0911647859085299 ENSG00000121766 ZCCHC17
ENST00000479629 0.834853739107675 0.539989998489966 0.0469159751700699 ENSG00000121766 ZCCHC17
ENST00000373714 0.510126697334575 0.164842456936657 0.0911647859085299 ENSG00000121766 ZCCHC17
ENST00000546109 0.581547189837542 0.219284966417307 0.0873876750037129 ENSG00000121766 ZCCHC17
ENST00000422613 0.538233999534109 0.185916574342596 0.0898195565958483 ENSG00000121766 ZCCHC17
ENST00000490049 0.761474571953293 0.415865171953081 0.070552538149216 ENSG00000121766 ZCCHC17
ENST00000457433 0.743461667472464 0.39249736326212 -0.124901677647725 ENSG00000142910 TINAGL1
ENST00000271064 0.745126353983011 0.39471200747934 -0.124297667665121 ENSG00000142910 TINAGL1
ENST00000537531 0.900676604724185 0.683124966551566 -0.0629635197132649 ENSG00000142910 TINAGL1
ENST00000461030 0.900818131889507 0.683433126720369 -0.0629406272501635 ENSG00000142910 TINAGL1
ENST00000478398 0.91548606655532 0.720402078338262 -0.0548723277371281 ENSG00000142910 TINAGL1
ENST00000481165 0.738444559963019 0.38602637463737 -0.12732944919896 ENSG00000142910 TINAGL1
ENST00000463112 0.752032093174033 0.40325706959337 -0.125410095083473 ENSG00000142910 TINAGL1
ENST00000373705 0.80788771907241 0.491104185238963 0.051782697807579 ENSG00000121764 HCRTR1
ENST00000373703 0.844281763046897 0.560313260718699 0.0339306652984182 ENSG00000162517 PEF1
ENST00000461006 0.75423901112409 0.407022159722406 0.0630923664806396 ENSG00000162517 PEF1
ENST00000478502 0.683190804289038 0.317596920977415 0.0623093542204648 ENSG00000162517 PEF1
ENST00000489164 0.981171243854057 0.927923880876993 0.0063674818987309 ENSG00000162517 PEF1
ENST00000492061 0.940603275524573 0.789505399512438 -0.0211093334224547 ENSG00000162517 PEF1
ENST00000496805 0.977075146289623 0.912302382499514 0.00894026236620027 ENSG00000162517 PEF1
ENST00000472443 0.935136822171738 0.774721152627009 0.0235332375408304 ENSG00000162517 PEF1
ENST00000440872 0.942162433087045 0.795794813583107 0.0221957582591078 ENSG00000162517 PEF1
ENST00000609625 0.785433218119499 0.452899974944656 -0.104213820970369 ENSG00000235790 RP11-73M7.6
ENST00000609549 0.785433218119499 0.452899974944656 -0.104213820970369 ENSG00000235790 RP11-73M7.6
ENST00000610043 0.786840528633358 0.454828176973847 -0.103994392845618 ENSG00000235790 RP11-73M7.6
ENST00000608332 0.782244264526749 0.446673780260978 -0.105984914761573 ENSG00000235790 RP11-73M7.6
ENST00000585660 0.783110638628073 0.448185164249828 -0.105959483133258 ENSG00000235790 RP11-73M7.6
ENST00000591592 0.782020857311913 0.446334688751501 -0.106328241325794 ENSG00000235790 RP11-73M7.6
ENST00000608246 0.78185187748867 0.446171462182516 -0.106207272117233 ENSG00000235790 RP11-73M7.6
ENST00000608888 0.783110638628073 0.448350210743899 -0.105815339372397 ENSG00000235790 RP11-73M7.6
ENST00000607926 0.783110638628073 0.448342714291694 -0.105820944336753 ENSG00000235790 RP11-73M7.6
ENST00000610216 0.783110638628073 0.448342714291694 -0.105820944336753 ENSG00000235790 RP11-73M7.6
ENST00000585413 0.780409816297849 0.444379507583419 -0.106809199359019 ENSG00000235790 RP11-73M7.6
ENST00000609033 0.784559079289158 0.451176298305934 -0.105303068331356 ENSG00000235790 RP11-73M7.6
ENST00000589462 0.780409816297849 0.444336962190276 -0.106828512178912 ENSG00000235790 RP11-73M7.6
ENST00000593188 0.780409816297849 0.444371666662225 -0.106817141732607 ENSG00000235790 RP11-73M7.6
ENST00000609373 0.781286158938 0.445537204850714 -0.106630869222311 ENSG00000235790 RP11-73M7.6
ENST00000587445 0.780409816297849 0.444336962190276 -0.106828512178912 ENSG00000235790 RP11-73M7.6
ENST00000591929 0.779961786732727 0.443556582096479 -0.107094388319935 ENSG00000235790 RP11-73M7.6
ENST00000609338 0.782091130291658 0.446424888852938 -0.106371618032455 ENSG00000235790 RP11-73M7.6
ENST00000373672 0.767285749539442 0.423596775179055 -0.105955985858751 ENSG00000084636 COL16A1
ENST00000271069 0.767548206887031 0.42406642336516 -0.105840943382989 ENSG00000084636 COL16A1
ENST00000488128 0.737800824157103 0.384954312015441 -0.117930167618739 ENSG00000084636 COL16A1
ENST00000488897 0.799491990556399 0.47690384731545 -0.0986479193569666 ENSG00000084636 COL16A1
ENST00000461217 0.926876855997364 0.749911124253417 -0.0468538468463454 ENSG00000084636 COL16A1
ENST00000445166 0.571251109657477 0.210974757338006 -0.178465008682371 ENSG00000235790 RP11-73M7.6
ENST00000440437 0.667993444177902 0.300570825366452 -0.144752080888646 ENSG00000084636 COL16A1
ENST00000588288 0.518801508831766 0.17105050814355 -0.188141695940095 ENSG00000235790 RP11-73M7.6
ENST00000466829 0.553842666362218 0.197962583344332 -0.181712388693076 ENSG00000084636 COL16A1
ENST00000470799 0.684141739310863 0.318623346879563 -0.139507126348007 ENSG00000084636 COL16A1
ENST00000482910 0.677137502652703 0.310840286291395 -0.141113686446896 ENSG00000084636 COL16A1
ENST00000468459 0.734724624722737 0.380274198455558 -0.126417730056284 ENSG00000084636 COL16A1
ENST00000479100 0.728260791104937 0.37181885286939 -0.128572142423043 ENSG00000084636 COL16A1
ENST00000458715 0.817838410197626 0.506537059042895 -0.0939651762959408 ENSG00000084636 COL16A1
ENST00000373668 0.769395705030089 0.426038302896511 -0.10646258279768 ENSG00000084636 COL16A1
ENST00000474000 0.638717447187543 0.271501065673031 -0.156768254914699 ENSG00000084636 COL16A1
ENST00000482478 0.632465850825771 0.26539641898005 -0.159384498293324 ENSG00000084636 COL16A1
ENST00000529928 0.507167402674705 0.162485620288906 -0.199012058228922 ENSG00000084636 COL16A1
ENST00000373667 0.785407226789527 0.452797491533421 -0.103955719811436 ENSG00000084636 COL16A1
ENST00000532877 0.826237182125208 0.524865567342489 -0.0876636045165244 ENSG00000084636 COL16A1
ENST00000398556 0.774917265292969 0.435497645797082 -0.0691650061537299 ENSG00000121753 BAI2
ENST00000398547 0.805880919517509 0.488202535425657 -0.0615015845938747 ENSG00000121753 BAI2
ENST00000373655 0.799247725428336 0.47651332654201 -0.0630300192548398 ENSG00000121753 BAI2
ENST00000373658 0.799247725428336 0.47651332654201 -0.0630300192548398 ENSG00000121753 BAI2
ENST00000398542 0.789585118457557 0.458787510120344 -0.0656388598076123 ENSG00000121753 BAI2
ENST00000257070 0.799247725428336 0.47651332654201 -0.0630300192548398 ENSG00000121753 BAI2
ENST00000527361 0.746531418544333 0.396718559608352 -0.0760350116471811 ENSG00000121753 BAI2
ENST00000440175 0.82451396624988 0.521032684953658 -0.0625122439357604 ENSG00000121753 BAI2
ENST00000398538 0.743804132232549 0.393034336567721 -0.0756405354816139 ENSG00000121753 BAI2
ENST00000527035 0.272854221069725 0.0480608868901895 -0.164231879500213 ENSG00000254545 RP11-84A19.3
ENST00000257100 0.718788209892981 0.359655035964389 -0.0597029913900897 ENSG00000134668 SPOCD1
ENST00000373648 0.718723843385294 0.359551207636168 -0.0597046889515205 ENSG00000134668 SPOCD1
ENST00000360482 0.718723843385294 0.359551207636168 -0.0597046889515205 ENSG00000134668 SPOCD1
ENST00000473361 0.71119562307355 0.349807219690781 -0.0611328779508793 ENSG00000134668 SPOCD1
ENST00000452755 0.718296943956544 0.359000200845987 -0.0601634873016831 ENSG00000134668 SPOCD1
ENST00000533231 0.716560701732124 0.356908332724088 -0.0600784434239085 ENSG00000134668 SPOCD1
ENST00000528579 0.904886486858414 0.693055050302042 -0.0257211099698153 ENSG00000134668 SPOCD1
ENST00000532604 0.9658211753329 0.86809098935146 -0.0108735513724137 ENSG00000134668 SPOCD1
ENST00000531039 0.960517312140598 0.852959063478089 -0.0123564439049159 ENSG00000134668 SPOCD1
ENST00000468720 0.971863682705366 0.891023060659415 -0.00921880328706191 ENSG00000134668 SPOCD1
ENST00000485944 0.969646842451462 0.879958155360553 -0.0100863017279694 ENSG00000134668 SPOCD1
ENST00000460061 0.969848420036999 0.881632347607632 -0.0100331523707719 ENSG00000134668 SPOCD1
ENST00000602889 0.801943582476915 0.481971912119705 -0.0250726694193398 ENSG00000269967 RP11-84A19.4
ENST00000602725 0.840405608002574 0.552259991015482 -0.0212018868400199 ENSG00000184007 PTP4A2
ENST00000344035 0.968446117714393 0.876052634135767 -0.0055213869183286 ENSG00000184007 PTP4A2
ENST00000356536 0.954067683476036 0.835428901852245 -0.0080622552180566 ENSG00000184007 PTP4A2
ENST00000457805 0.89301978227689 0.666322810854561 -0.0167544368915521 ENSG00000184007 PTP4A2
ENST00000489313 0.872401501806852 0.620573111855431 0.0243661763911592 ENSG00000184007 PTP4A2
ENST00000602683 0.935571421094775 0.775863600031652 0.0111866953913347 ENSG00000184007 PTP4A2
ENST00000470404 0.929042325163297 0.756630214009267 0.0121071749797868 ENSG00000184007 PTP4A2
ENST00000532001 0.966563663236834 0.869838281897972 -0.00668800897944196 ENSG00000184007 PTP4A2
ENST00000528253 0.799974004685339 0.478439954978462 -0.0304862821668264 ENSG00000184007 PTP4A2
ENST00000484483 0.874091607524536 0.623967545749782 -0.0260608996388664 ENSG00000184007 PTP4A2
ENST00000468531 0.882831456252706 0.644116947318776 -0.0220657677760003 ENSG00000184007 PTP4A2
ENST00000534796 0.780221847260627 0.444028144553865 -0.0378374291043075 ENSG00000184007 PTP4A2
ENST00000532289 0.823202696895105 0.518789382715487 -0.0340722906470581 ENSG00000184007 PTP4A2
ENST00000526960 0.968306631534598 0.875081954998672 -0.00826473684697824 ENSG00000184007 PTP4A2
ENST00000524384 0.715487418780355 0.355599640749658 -0.0520045975878928 ENSG00000184007 PTP4A2
ENST00000528840 0.697292066960927 0.333068391721336 -0.0543365265143882 ENSG00000184007 PTP4A2
ENST00000494444 0.652827618072293 0.285378276383245 -0.0603824765331725 ENSG00000184007 PTP4A2
ENST00000529477 0.850011723604926 0.573559764924904 -0.0311659476927452 ENSG00000184007 PTP4A2
ENST00000533408 0.895378904987879 0.671711421283021 -0.0270247757043193 ENSG00000184007 PTP4A2
ENST00000475464 0.96597618372752 0.868565607406547 -0.0119161881257058 ENSG00000184007 PTP4A2
ENST00000327300 0.918716338243709 0.727962864070679 -0.0151712350888381 ENSG00000121774 KHDRBS1
ENST00000307714 0.908736214054017 0.704259246307732 -0.0165329071148081 ENSG00000121774 KHDRBS1
ENST00000492989 0.840664576994443 0.55270757097541 0.0289974331527411 ENSG00000121774 KHDRBS1
ENST00000484270 0.988725601412287 0.956609887787841 -0.00223788892226023 ENSG00000121774 KHDRBS1
ENST00000366152 0.11129364558072 0.00980087538703583 0.213887540991143 ENSG00000203325 RP11-277A4.4
ENST00000487305 0.697920511325056 0.333711908839791 -0.0790136085137207 ENSG00000121775 TMEM39B
ENST00000336294 0.636895320561618 0.270080971014157 -0.0892374542623401 ENSG00000121775 TMEM39B
ENST00000441402 0.630704337219418 0.263537965683021 -0.090536974154834 ENSG00000121775 TMEM39B
ENST00000456834 0.845946455937873 0.564060646355158 -0.049213615067902 ENSG00000121775 TMEM39B
ENST00000468135 0.630400972041845 0.263306491845793 -0.0905357869384824 ENSG00000121775 TMEM39B
ENST00000373634 0.638965839006973 0.27227674990364 -0.0891182326129298 ENSG00000121775 TMEM39B
ENST00000427288 0.799691678457243 0.477836657078534 -0.059137153333207 ENSG00000121775 TMEM39B
ENST00000476968 0.632057308081943 0.265032247896886 -0.0899280148121816 ENSG00000121775 TMEM39B
ENST00000373625 0.922641466309613 0.739741706511403 -0.0140059047131282 ENSG00000025800 KPNA6
ENST00000471599 0.962766420760027 0.859150706476817 0.00768708688878626 ENSG00000025800 KPNA6
ENST00000537234 0.942464666912683 0.797061342648827 0.0114288427528643 ENSG00000025800 KPNA6
ENST00000469790 0.989818333988845 0.960551444107788 -0.00347635219057889 ENSG00000025800 KPNA6
ENST00000545542 0.679711219990485 0.313802605171001 -0.0516819346668128 ENSG00000025800 KPNA6
ENST00000446515 0.424160197962395 0.111823228785901 -0.0999451837663316 ENSG00000025800 KPNA6
ENST00000515055 0.905974855760784 0.697881258178175 -0.0192279059351498 ENSG00000250135 RP4-622L5.2
ENST00000373610 0.280295709281073 0.0503371111478501 -0.0709837237821197 ENSG00000084652 TXLNA
ENST00000373609 0.275989974414633 0.0490255947148664 -0.0713733756413766 ENSG00000084652 TXLNA
ENST00000466796 0.966761760067755 0.87042684147239 -0.0139141361169658 ENSG00000160055 TMEM234
ENST00000491434 0.968373585292684 0.875440920712754 -0.01273706056798 ENSG00000160055 TMEM234
ENST00000489170 0.968413925218062 0.875770440593314 -0.0127124516653386 ENSG00000160055 TMEM234
ENST00000461402 0.968413925218062 0.875770440593314 -0.0127124516653386 ENSG00000160055 TMEM234
ENST00000483001 0.967527422534882 0.873164402080949 -0.0136929347645987 ENSG00000160055 TMEM234
ENST00000545122 0.841211265559252 0.553801003423942 -0.0506790701541277 ENSG00000160055 TMEM234
ENST00000309777 0.889342477600729 0.658742664275657 -0.0379968351707169 ENSG00000160055 TMEM234
ENST00000373593 0.889045571287314 0.658370867290125 -0.0380058087668135 ENSG00000160055 TMEM234
ENST00000344461 0.876969715052384 0.628464710060386 -0.0415370076010603 ENSG00000160055 TMEM234
ENST00000484490 0.891767242803547 0.663778340160164 -0.0369832464519587 ENSG00000160055 TMEM234
ENST00000487174 0.865000721076743 0.605099018181096 -0.0453974131942204 ENSG00000160055 TMEM234
ENST00000355082 0.757299826298725 0.410550451124973 0.0406408108164978 ENSG00000084623 EIF3I
ENST00000373586 0.981907619610291 0.930892059898592 -0.00322344663951993 ENSG00000084623 EIF3I
ENST00000489353 0.944175241746278 0.802215467631691 0.0122590493653722 ENSG00000084623 EIF3I
ENST00000471486 0.899910014682032 0.681217052670244 0.0166853909300612 ENSG00000084623 EIF3I
ENST00000483517 0.941568431522145 0.793456404628633 0.0104373050913654 ENSG00000084623 EIF3I
ENST00000474371 0.958444951771058 0.847898706497386 0.0073766557856396 ENSG00000084623 EIF3I
ENST00000373548 0.767009636419026 0.423133741171048 -0.0415070055605222 ENSG00000116478 HDAC1
ENST00000481281 0.624469418941968 0.25817981158677 0.0770138767857922 ENSG00000116478 HDAC1
ENST00000463172 0.531232855183018 0.180422205419654 0.0946803416401758 ENSG00000116478 HDAC1
ENST00000428704 0.992582142436375 0.969656498466331 0.00243281098469498 ENSG00000116478 HDAC1
ENST00000472928 0.616726445178198 0.250563130734004 0.0780961331305537 ENSG00000116478 HDAC1
ENST00000373541 0.744872209589655 0.394380912791778 -0.0442216720398977 ENSG00000116478 HDAC1
ENST00000490081 0.132227342974193 0.0133177941710074 -0.14416914668356 ENSG00000116478 HDAC1
ENST00000482310 0.088771246217368 0.00666621572776163 -0.157429449243819 ENSG00000116478 HDAC1
ENST00000476391 0.492663326981077 0.152059699512801 -0.0963369400315737 ENSG00000116478 HDAC1
ENST00000484305 0.360914434700881 0.0810004480063636 -0.145808567610894 ENSG00000116478 HDAC1
ENST00000471488 0.848551145112525 0.570180772961196 -0.054820250374128 ENSG00000116478 HDAC1
ENST00000329421 0.995093094778149 0.978093853355503 0.00175958553935555 ENSG00000175130 MARCKSL1
ENST00000455895 0.502951749223065 0.159505463203522 -0.079114590593268 ENSG00000160058 BSDC1
ENST00000413080 0.502951749223065 0.159504709798656 -0.0791146469559232 ENSG00000160058 BSDC1
ENST00000444377 0.503384068389372 0.159775801677122 -0.0790688349764939 ENSG00000160058 BSDC1
ENST00000341071 0.510831981439408 0.165550431453742 -0.0780505307300653 ENSG00000160058 BSDC1
ENST00000526031 0.625412041266105 0.258898950074412 -0.0661131473161244 ENSG00000160058 BSDC1
ENST00000419121 0.62931389438464 0.262377621536664 -0.0657010711913045 ENSG00000160058 BSDC1
ENST00000446293 0.725254423082239 0.368681847274942 -0.0535719386049281 ENSG00000160058 BSDC1
ENST00000373520 0.949790939343944 0.821324282723566 -0.0139454170309225 ENSG00000160058 BSDC1
ENST00000449308 0.983022287615543 0.934654686139068 -0.00534141285123464 ENSG00000160058 BSDC1
ENST00000527513 0.986177457888451 0.945744813875087 0.00465160879602316 ENSG00000160058 BSDC1
ENST00000527163 0.985729455304103 0.944473640595156 0.00485079620774422 ENSG00000160058 BSDC1
ENST00000530485 0.892241085525397 0.66481455500604 0.0317114233281973 ENSG00000160058 BSDC1
ENST00000474414 0.849803186084766 0.572915412910857 0.0432595985023038 ENSG00000160058 BSDC1
ENST00000530876 0.778112858229871 0.440721894204987 0.0607732579167421 ENSG00000160058 BSDC1
ENST00000530753 0.773933747437391 0.433851453744393 0.0624157951802169 ENSG00000160058 BSDC1
ENST00000533084 0.775892843770024 0.436953345631165 0.0644458096537673 ENSG00000160058 BSDC1
ENST00000531222 0.619862202108975 0.253945397569821 0.0989386024685539 ENSG00000160058 BSDC1
ENST00000373510 0.941568431522145 0.792827944629789 0.0226702385367519 ENSG00000160062 ZBTB8A
ENST00000341885 0.2152920598131 0.0309061873607418 0.104748650212549 ENSG00000176261 ZBTB8OS
ENST00000468695 0.289232623289521 0.0532932972010558 0.104961405482398 ENSG00000176261 ZBTB8OS
ENST00000492007 0.272778574104018 0.0480318625253414 0.10740977424622 ENSG00000176261 ZBTB8OS
ENST00000373506 0.315241702604216 0.0628239532316381 0.101284992827525 ENSG00000176261 ZBTB8OS
ENST00000498691 0.566971048073445 0.207756207237675 0.0920935920487516 ENSG00000176261 ZBTB8OS
ENST00000478041 0.252695675300095 0.0416606310424678 0.111298024656113 ENSG00000176261 ZBTB8OS
ENST00000473294 0.261172136480714 0.0442220996697503 0.10977707988769 ENSG00000176261 ZBTB8OS
ENST00000436661 0.254023998144416 0.0420568926415042 0.110877266278531 ENSG00000176261 ZBTB8OS
ENST00000373501 0.253667668591472 0.0419422352567116 0.110885327724996 ENSG00000176261 ZBTB8OS
ENST00000476493 0.257304036383549 0.0429889231653583 0.110369192244302 ENSG00000176261 ZBTB8OS
ENST00000465588 0.256085493446819 0.042621303898287 0.110913971252115 ENSG00000176261 ZBTB8OS
ENST00000483138 0.296483779931075 0.0558442151365656 0.110148441054224 ENSG00000176261 ZBTB8OS
ENST00000479075 0.222629439860371 0.0329829576333525 0.127908510171289 ENSG00000176261 ZBTB8OS
ENST00000473383 0.611806742402613 0.245088500693423 0.102105350531331 ENSG00000176261 ZBTB8OS
ENST00000466361 0.179481980680055 0.0225179684779462 0.145158966100683 ENSG00000176261 ZBTB8OS
ENST00000414241 0.290896960175472 0.0538808505778784 -0.090547882200474 ENSG00000162521 RBBP4
ENST00000373493 0.200825549173289 0.027525190858855 -0.0864472031148305 ENSG00000162521 RBBP4
ENST00000527118 0.955729736839949 0.841197272967521 -0.0120990227049996 ENSG00000162521 RBBP4
ENST00000401893 0.878188109961426 0.63250681465372 -0.030516739405 ENSG00000162521 RBBP4
ENST00000524393 0.953060388650119 0.832389606435667 -0.0127577329690047 ENSG00000162521 RBBP4
ENST00000526193 0.928944172194953 0.756459029651871 -0.0185087002332659 ENSG00000162521 RBBP4
ENST00000492348 0.203933361934608 0.0282001117308085 -0.0998970036435313 ENSG00000162521 RBBP4
ENST00000544435 0.203933361934608 0.0282001117308085 -0.0998970036435313 ENSG00000162521 RBBP4
ENST00000525506 0.819399055492122 0.509878713452226 -0.0473712062398547 ENSG00000162521 RBBP4
ENST00000465780 0.621055900819252 0.255059353134619 -0.0856771762299241 ENSG00000162521 RBBP4
ENST00000373485 0.196531876170186 0.0265092110002493 -0.0965454859970884 ENSG00000162521 RBBP4
ENST00000477563 0.902511329171246 0.688388633549175 -0.0261157078457964 ENSG00000162521 RBBP4
ENST00000458695 0.262576267349614 0.0446317977386916 -0.0942206676772456 ENSG00000162521 RBBP4
ENST00000490500 0.939063848140867 0.785754940596139 -0.0203464092263446 ENSG00000162521 RBBP4
ENST00000445722 0.946416542371801 0.811224112546277 -0.0160104285156491 ENSG00000162521 RBBP4
ENST00000475321 0.446842864777493 0.124189810649171 -0.104328723678033 ENSG00000162521 RBBP4
ENST00000463378 0.13110521771681 0.0131525157555749 -0.152483820986714 ENSG00000162521 RBBP4
ENST00000460669 0.082459396057083 0.00582594572932648 -0.152704165023464 ENSG00000162521 RBBP4
ENST00000482190 0.0867358350638268 0.00641705651401107 -0.151481385838008 ENSG00000162521 RBBP4
ENST00000373484 0.571589249296579 0.211303717356873 -0.0695194985259325 ENSG00000162520 SYNC
ENST00000409190 0.942332975151594 0.79646454560272 -0.0171872456169277 ENSG00000162520 SYNC
ENST00000469100 0.635623856073754 0.268591685099826 0.063210350412204 ENSG00000134684 YARS
ENST00000373477 0.852197903778987 0.579453082085537 0.0250649611888527 ENSG00000134684 YARS
ENST00000490826 0.782688410614957 0.44744926185451 0.0439571086500962 ENSG00000134684 YARS
ENST00000487404 0.994884039445841 0.977803390978738 0.00158648204843639 ENSG00000134684 YARS
ENST00000478828 0.543080178222764 0.189438303181613 0.0762005909141907 ENSG00000134684 YARS
ENST00000481895 0.963674743103951 0.861383059309856 -0.00899600419130553 ENSG00000134684 YARS
ENST00000466052 0.977756783818161 0.91404843732324 -0.00705993306867291 ENSG00000134684 YARS
ENST00000470377 0.934088418810925 0.771430346064954 0.0201380192734377 ENSG00000134684 YARS
ENST00000472692 0.784814526476391 0.451985433974859 -0.0643396680746718 ENSG00000134684 YARS
ENST00000530710 0.936512319650462 0.778522382719965 0.022941097526756 ENSG00000116497 S100PBP
ENST00000373476 0.399657546630412 0.0995602165063075 -0.107022701074261 ENSG00000116497 S100PBP
ENST00000373475 0.347633425220545 0.0753020171991716 -0.111670951984056 ENSG00000116497 S100PBP
ENST00000531123 0.732381384635462 0.376648129301282 -0.0639279883709403 ENSG00000116497 S100PBP
ENST00000398243 0.868924998039394 0.613028086906952 -0.0402614094475763 ENSG00000116497 S100PBP
ENST00000356689 0.830699235984238 0.532643844266744 -0.0480778045389802 ENSG00000116497 S100PBP
ENST00000526230 0.597812123433125 0.232818652726315 -0.110964494596747 ENSG00000116497 S100PBP
ENST00000531256 0.608141556875276 0.24164633974664 -0.10746951455957 ENSG00000116497 S100PBP
ENST00000482212 0.623120525648865 0.257062693046352 -0.105934217116214 ENSG00000116497 S100PBP
ENST00000373456 0.773186801549661 0.432730595498062 -0.0918382630958061 ENSG00000116514 RNF19B
ENST00000356990 0.772747702955682 0.432379913629864 -0.0918850924264598 ENSG00000116514 RNF19B
ENST00000235150 0.77049586464473 0.427877759042299 -0.0927688653390513 ENSG00000116514 RNF19B
ENST00000427524 0.665895827652242 0.298333976940825 -0.0389372920363754 ENSG00000236065 RP1-117O3.2
ENST00000373449 0.648480361845369 0.281314565711463 -0.0428238597729772 ENSG00000004455 AK2
ENST00000548033 0.563821212772226 0.205526457032467 -0.053900706233231 ENSG00000004455 AK2
ENST00000482191 0.47482852060846 0.141001851610614 -0.102730987850585 ENSG00000004455 AK2
ENST00000491241 0.681444820830297 0.315737555463929 -0.0617502234152558 ENSG00000004455 AK2
ENST00000467905 0.836722170777953 0.54435030687163 -0.0278118294979688 ENSG00000004455 AK2
ENST00000354858 0.89271815325263 0.665727102451863 -0.0201733179957332 ENSG00000004455 AK2
ENST00000480134 0.89271815325263 0.665727102451863 -0.0201733179957332 ENSG00000004455 AK2
ENST00000550338 0.873160244543911 0.622049342189048 -0.0233038963807135 ENSG00000004455 AK2
ENST00000469238 0.822588977933765 0.517708578108646 -0.0332658387496165 ENSG00000004455 AK2
ENST00000466029 0.841602351279357 0.554358898052471 -0.0302379072577241 ENSG00000004455 AK2
ENST00000487289 0.831499921363784 0.534245977176955 -0.0300773012330893 ENSG00000004455 AK2
ENST00000548559 0.82051825578009 0.512004793303562 -0.0330850920432115 ENSG00000004455 AK2
ENST00000551979 0.587038745095147 0.223161425808775 -0.0741912681626973 ENSG00000004455 AK2
ENST00000294517 0.807702627821164 0.490419967611591 0.0724615489046533 ENSG00000142920 ADC
ENST00000481886 0.807772406073446 0.490833701348524 0.0724620053194196 ENSG00000142920 ADC
ENST00000475935 0.807772406073446 0.490833701348524 0.0724620053194196 ENSG00000142920 ADC
ENST00000471119 0.807772406073446 0.490833701348524 0.0724620053194196 ENSG00000142920 ADC
ENST00000398167 0.807772406073446 0.490833701348524 0.0724620053194196 ENSG00000142920 ADC
ENST00000373443 0.807772406073446 0.490833701348524 0.0724620053194196 ENSG00000142920 ADC
ENST00000484656 0.812726779773181 0.498595870097115 0.0746136647573784 ENSG00000142920 ADC
ENST00000373441 0.770954315503609 0.428899812585191 0.0868015765829969 ENSG00000142920 ADC
ENST00000478204 0.783923937532668 0.449552394841319 0.0820746738884317 ENSG00000142920 ADC
ENST00000539719 0.910044650783722 0.707625746713934 0.0291016853673812 ENSG00000160094 ZNF362
ENST00000373428 0.908893832270087 0.704563576266134 0.034488803065991 ENSG00000160094 ZNF362
ENST00000588828 0.547709066063019 0.193836534733101 -0.081801323373783 ENSG00000225313 RP11-415J8.3
ENST00000457957 0.610270287932644 0.243737080089828 -0.0731240821962683 ENSG00000225313 RP11-415J8.3
ENST00000587696 0.60526606957308 0.238935555687401 -0.0747894551372764 ENSG00000225313 RP11-415J8.3
ENST00000431992 0.777800799086511 0.440238906269209 -0.0383510987381176 ENSG00000134686 PHC2
ENST00000485928 0.597445197053242 0.232539670191938 -0.0566553122599201 ENSG00000134686 PHC2
ENST00000373418 0.599097749012201 0.233811151303256 -0.0564568504102549 ENSG00000134686 PHC2
ENST00000373422 0.673137240167348 0.306353480795099 -0.0495454235699763 ENSG00000134686 PHC2
ENST00000257118 0.777800799086511 0.440228479628894 -0.038351039750381 ENSG00000134686 PHC2
ENST00000419414 0.988725601412287 0.956151488966775 0.0031808225691357 ENSG00000134686 PHC2
ENST00000467894 0.631035668643932 0.263733292904101 -0.0566396481886534 ENSG00000134686 PHC2
ENST00000373416 0.8401017348295 0.551791783636749 -0.0327725371950454 ENSG00000134686 PHC2
ENST00000486897 0.731241027164693 0.375410992421387 -0.0484653227246975 ENSG00000134686 PHC2
ENST00000493483 0.766998752201122 0.423018342219536 -0.0433010391169996 ENSG00000134686 PHC2
ENST00000473158 0.469982608021284 0.137682761972732 -0.0996729623518802 ENSG00000134686 PHC2
ENST00000484692 0.547282393044606 0.19353998737469 0.117459193552869 ENSG00000134686 PHC2
ENST00000361328 0.539870166510855 0.187121394983668 -0.115310966086685 ENSG00000121903 ZSCAN20
ENST00000241312 0.543308282334892 0.189572012243266 0.127655549456475 ENSG00000121904 CSMD2
ENST00000373381 0.542868002667897 0.189310194225252 0.127708329291911 ENSG00000121904 CSMD2
ENST00000373380 0.614160710361565 0.247290505115902 0.131051331889748 ENSG00000121904 CSMD2
ENST00000373388 0.657197169554084 0.290251431969406 0.121523790030417 ENSG00000121904 CSMD2
ENST00000338325 0.47351798220487 0.139820835883917 0.168717406944099 ENSG00000121904 CSMD2
ENST00000471438 0.626718687701466 0.26021706419678 0.141237859265523 ENSG00000121904 CSMD2
ENST00000426886 0.796136973580557 0.470445665885539 0.0445325340471585 ENSG00000163866 SMIM12
ENST00000521580 0.740761946689319 0.388828744845725 0.0562479891698498 ENSG00000163866 SMIM12
ENST00000446026 0.459850099225631 0.131846013561582 0.113155527756336 ENSG00000163866 SMIM12
ENST00000456842 0.469802386504679 0.13750963893551 0.111777680649572 ENSG00000163866 SMIM12
ENST00000423898 0.41883629320676 0.109189039033024 0.123134168501112 ENSG00000163866 SMIM12
ENST00000417239 0.613829179492644 0.246903533658899 0.108104808038215 ENSG00000163866 SMIM12
ENST00000417456 0.384349963660957 0.0916294474935326 -0.134148893011133 ENSG00000241014 RP11-244H3.1
ENST00000487874 0.246420905844838 0.0397809534099289 -0.107929561701435 ENSG00000271741 RP11-244H3.4
ENST00000373340 0.163014413231077 0.0191163354229748 -0.134156252237921 ENSG00000163867 ZMYM6
ENST00000493328 0.217261644189708 0.0314551311826407 -0.135963348307573 ENSG00000163867 ZMYM6
ENST00000357182 0.201452660746471 0.0276862977698972 -0.137677909153875 ENSG00000163867 ZMYM6
ENST00000415531 0.326414061595174 0.0667279653285884 -0.142585826997477 ENSG00000163867 ZMYM6
ENST00000317538 0.561875778097202 0.20389743696314 -0.106251403144265 ENSG00000163867 ZMYM6
ENST00000460607 0.542148470410562 0.188782532439371 -0.110115794666132 ENSG00000163867 ZMYM6
ENST00000417119 0.740761946689319 0.388870538482077 -0.0682942502028206 ENSG00000197056 ZMYM1
ENST00000359858 0.610016258843704 0.243331515463409 -0.0851112414249994 ENSG00000197056 ZMYM1
ENST00000488455 0.529300264207637 0.179025481917706 -0.10242193107674 ENSG00000197056 ZMYM1
ENST00000475654 0.716787743589457 0.357164276476876 -0.0754064175470163 ENSG00000197056 ZMYM1
ENST00000373329 0.610016258843704 0.243331515463409 -0.0851112414249994 ENSG00000197056 ZMYM1
ENST00000373330 0.610191653980311 0.243638242983112 -0.0851186676437477 ENSG00000197056 ZMYM1
ENST00000468598 0.63499970715033 0.267855394294646 -0.0780016939711963 ENSG00000116560 SFPQ
ENST00000460428 0.129092822962329 0.0127967796108438 -0.112205084258553 ENSG00000116560 SFPQ
ENST00000470472 0.117969491793419 0.0108522863686963 -0.113340216812063 ENSG00000116560 SFPQ
ENST00000466745 0.994092028875632 0.975428127124383 -0.00231083538893124 ENSG00000116560 SFPQ
ENST00000466213 0.997914202859844 0.992731277968967 -0.000681606478410597 ENSG00000116560 SFPQ
ENST00000490668 0.432222731306754 0.116488965821831 -0.102149195394762 ENSG00000116560 SFPQ
ENST00000485365 0.362639618984373 0.081732656384947 -0.109883485511307 ENSG00000116560 SFPQ
ENST00000357214 0.192577052634728 0.0254877764729884 -0.0983941922676609 ENSG00000116560 SFPQ
ENST00000373297 0.980115739495415 0.924088427950593 -0.00339559830552534 ENSG00000146463 ZMYM4
ENST00000314607 0.980115739495415 0.924088427950593 -0.00339559830552534 ENSG00000146463 ZMYM4
ENST00000441447 0.430700341182425 0.115491090134702 0.130958374105522 ENSG00000146463 ZMYM4
ENST00000432683 0.679170757328675 0.3130228619164 0.0809693881275948 ENSG00000227409 ZMYM4-AS1
ENST00000457946 0.384412372655261 0.0916870690065292 -0.0681633337837539 ENSG00000146463 ZMYM4
ENST00000325722 0.700942535675776 0.337374434211659 -0.0382504147876574 ENSG00000142687 KIAA0319L
ENST00000373266 0.304349350344115 0.0588993173206354 -0.0938001492954135 ENSG00000142687 KIAA0319L
ENST00000426982 0.704863112219962 0.341368682151372 -0.0382475088202186 ENSG00000142687 KIAA0319L
ENST00000461312 0.477313039774919 0.142550039211512 -0.104449560418157 ENSG00000142687 KIAA0319L
ENST00000485551 0.332819142127676 0.0694113521556047 -0.0938273773568995 ENSG00000142687 KIAA0319L
ENST00000440579 0.947229531230647 0.814675380871229 -0.0114785265968153 ENSG00000142687 KIAA0319L
ENST00000431916 0.882122294419108 0.642295822507621 -0.0329137582418459 ENSG00000142687 KIAA0319L
ENST00000482929 0.915347283756648 0.720068109509812 0.0218601932070853 ENSG00000142687 KIAA0319L
ENST00000478463 0.831662219705417 0.534586720853566 0.0405402481436101 ENSG00000142687 KIAA0319L
ENST00000470388 0.831863192895698 0.534848544524982 0.0405342007681633 ENSG00000142687 KIAA0319L
ENST00000492888 0.850421008158926 0.575046586469369 0.0414357871939951 ENSG00000142687 KIAA0319L
ENST00000469892 0.846821802524892 0.565870142865523 0.0434878647574589 ENSG00000142687 KIAA0319L
ENST00000494948 0.608353974009508 0.241820825560285 0.094391171121777 ENSG00000142687 KIAA0319L
ENST00000373253 0.783956367253347 0.449772698624428 -0.0433632537574134 ENSG00000020129 NCDN
ENST00000356090 0.785967534219246 0.453577505903335 -0.0431739781251623 ENSG00000020129 NCDN
ENST00000373243 0.786121701349107 0.453845533155551 -0.0431893777288115 ENSG00000020129 NCDN
ENST00000423723 0.780653784573548 0.444685010523103 -0.0582728756710441 ENSG00000020129 NCDN
ENST00000373237 0.689372234902263 0.324659056239929 -0.0531999549285882 ENSG00000126067 PSMB2
ENST00000270815 0.9707917163954 0.887174274755747 -0.00883394883615003 ENSG00000142686 C1orf216
ENST00000251195 0.972783308801784 0.895711757600685 0.0150962616751559 ENSG00000092853 CLSPN
ENST00000318121 0.984482642617408 0.940069154191833 -0.00895524048514361 ENSG00000092853 CLSPN
ENST00000373220 0.984482642617408 0.940069154191833 -0.00895524048514361 ENSG00000092853 CLSPN
ENST00000520551 0.984482642617408 0.940069154191833 -0.00895524048514361 ENSG00000092853 CLSPN
ENST00000373210 0.698387320748752 0.33432515388737 -0.0596563009961243 ENSG00000134698 AGO4
ENST00000373206 0.31284972150573 0.0619623993262709 -0.131950826353638 ENSG00000092847 AGO1
ENST00000373204 0.367000272551793 0.0836976918824076 -0.108077280216592 ENSG00000092847 AGO1
ENST00000324350 0.869728079541313 0.614438746386803 0.0454679581678074 ENSG00000126070 AGO3
ENST00000373191 0.711690507725177 0.350592046826422 0.0588884375592054 ENSG00000126070 AGO3
ENST00000397828 0.811326071367646 0.496215484242781 0.0605408736758165 ENSG00000126070 AGO3
ENST00000246314 0.402594566493241 0.101082786949125 0.110146708128898 ENSG00000126070 AGO3
ENST00000373178 0.899230312211663 0.679700087653078 0.0285440790042952 ENSG00000116863 ADPRHL2
ENST00000373166 0.808022762436497 0.491578049318973 -0.0337020936543411 ENSG00000054116 TRAPPC3
ENST00000462715 0.614090513911318 0.247183561546623 -0.0607837384163601 ENSG00000054116 TRAPPC3
ENST00000373163 0.823873739503487 0.519995818868677 -0.0322673584071552 ENSG00000054116 TRAPPC3
ENST00000373162 0.864069098678234 0.603413821459565 -0.0260857514446071 ENSG00000054116 TRAPPC3
ENST00000469757 0.978005288217399 0.914976127926252 -0.00566273622351438 ENSG00000054116 TRAPPC3
ENST00000373159 0.969250446726742 0.878539715860667 -0.00876081300130428 ENSG00000054116 TRAPPC3
ENST00000497251 0.977030667787759 0.91175370350806 0.00647782795404146 ENSG00000054116 TRAPPC3
ENST00000429533 0.111416314641749 0.00981706242377007 0.125047221481069 ENSG00000116871 MAP7D1
ENST00000316156 0.424592597661952 0.112041859136484 0.0681734921172849 ENSG00000116871 MAP7D1
ENST00000527764 0.172641499236085 0.0209961752149459 0.142640373456208 ENSG00000116871 MAP7D1
ENST00000373150 0.431021510495548 0.115706066245492 0.0676377384464101 ENSG00000116871 MAP7D1
ENST00000373151 0.432222731306754 0.116523109843574 0.067471075485551 ENSG00000116871 MAP7D1
ENST00000530729 0.0839571783629028 0.00602861424531969 0.151564726303872 ENSG00000116871 MAP7D1
ENST00000462118 0.543707592228915 0.190183489908985 0.0837256990257627 ENSG00000116871 MAP7D1
ENST00000474796 0.768845802207452 0.425308707839379 0.0450632214519502 ENSG00000116871 MAP7D1
ENST00000530975 0.850160495895866 0.573976087488574 0.0343487080426784 ENSG00000116871 MAP7D1
ENST00000487131 0.535340126041643 0.183678257560671 0.0740923300264823 ENSG00000116871 MAP7D1
ENST00000373148 0.774282587787709 0.434634193467513 0.0402682413041556 ENSG00000116871 MAP7D1
ENST00000532131 0.846304558112009 0.565058439462045 0.0318700253145251 ENSG00000116871 MAP7D1
ENST00000487114 0.711858613319576 0.350973144274599 0.0561671875516239 ENSG00000116871 MAP7D1
ENST00000354618 0.483239468750095 0.146034699161891 -0.0548592720651899 ENSG00000054118 THRAP3
ENST00000469141 0.497924521483552 0.155696663312495 -0.0568588821743613 ENSG00000054118 THRAP3
ENST00000478853 0.293015501191027 0.0546153029695226 0.158282738462282 ENSG00000054118 THRAP3
ENST00000466743 0.0776331323350162 0.00528790187425391 -0.237006510086518 ENSG00000054118 THRAP3
ENST00000480549 0.914155597467789 0.717475268726572 -0.0290231889065386 ENSG00000214193 SH3D21
ENST00000474766 0.961210040020797 0.854428371236888 -0.0149061330469688 ENSG00000214193 SH3D21
ENST00000270824 0.952229506316925 0.828175396136268 0.018495823185448 ENSG00000142694 EVA1B
ENST00000490466 0.997431966227913 0.990006083126148 0.00108671283951744 ENSG00000142694 EVA1B
ENST00000359297 0.522805177124841 0.173978131119229 0.0745646534069006 ENSG00000196182 STK40
ENST00000373129 0.16218427686129 0.0189440101309258 0.109018540939815 ENSG00000196182 STK40
ENST00000373130 0.16218427686129 0.0189440101309258 0.109018540939815 ENSG00000196182 STK40
ENST00000373132 0.16218427686129 0.0189440101309258 0.109018540939815 ENSG00000196182 STK40
ENST00000460417 0.739255915682092 0.386915416723693 0.0692258657647861 ENSG00000196182 STK40
ENST00000482458 0.219467242541056 0.0319960713340873 0.129527430886736 ENSG00000196182 STK40
ENST00000460017 0.266071102325461 0.0458886953473267 0.163573126601731 ENSG00000196182 STK40
ENST00000476041 0.927617086285846 0.751377102891001 0.0264035402932362 ENSG00000181817 LSM10
ENST00000315732 0.944244522723228 0.803365110057481 0.0214837116621986 ENSG00000181817 LSM10
ENST00000373116 0.97501385689151 0.904086092513751 0.00825726253121627 ENSG00000116898 MRPS15
ENST00000488606 0.934432031103156 0.772821625860587 -0.0261845357282811 ENSG00000116898 MRPS15
ENST00000462067 0.979263686868461 0.921375213444848 0.00676689077488618 ENSG00000116898 MRPS15
ENST00000373087 0.793586448545022 0.465116141079936 -0.101030391696637 ENSG00000163874 ZC3H12A
ENST00000373075 0.797771462461777 0.473768016628308 -0.0418263944636439 ENSG00000163875 MEAF6
ENST00000296214 0.816956291212191 0.504796676715423 -0.0395829335065782 ENSG00000163875 MEAF6
ENST00000373074 0.798686150918238 0.475345888126397 -0.041749731139462 ENSG00000163875 MEAF6
ENST00000475828 0.809152775129883 0.493243958019241 -0.0404589792466528 ENSG00000163875 MEAF6
ENST00000487788 0.822005454071335 0.516237225426158 -0.0384175124188999 ENSG00000163875 MEAF6
ENST00000373073 0.82115950908479 0.513844276020294 -0.039679386016693 ENSG00000163875 MEAF6
ENST00000487792 0.776892235190425 0.439005770996494 -0.0472413323114604 ENSG00000163875 MEAF6
ENST00000448519 0.983619651886918 0.936873144835007 -0.00505869065244913 ENSG00000163875 MEAF6
ENST00000485039 0.921909575740866 0.736939676403153 -0.0250183543733875 ENSG00000163875 MEAF6
ENST00000296215 0.734048510829739 0.379329187289313 0.0666113265217566 ENSG00000163877 SNIP1
ENST00000373062 0.451983432507501 0.127021210636068 -0.0795093272256841 ENSG00000134697 GNL2
ENST00000462812 0.457853624087584 0.13081278454384 -0.105554639521126 ENSG00000134697 GNL2
ENST00000538069 0.838023968740085 0.547177660961011 -0.0500605707486417 ENSG00000134697 GNL2
ENST00000463351 0.819698524029183 0.510832933193169 -0.0560933105521045 ENSG00000134697 GNL2
ENST00000358011 0.433213007167601 0.117200939400855 -0.131844749242547 ENSG00000116922 C1orf109
ENST00000494120 0.396603204832722 0.0978320190562414 -0.135725277719213 ENSG00000116922 C1orf109
ENST00000373055 0.958486902379006 0.848113202423937 -0.023619947148875 ENSG00000134690 CDCA8
ENST00000327331 0.958486902379006 0.848113202423937 -0.023619947148875 ENSG00000134690 CDCA8
ENST00000373044 0.927687517675381 0.751539111500104 -0.0253678036676434 ENSG00000196449 YRDC
ENST00000373043 0.88491815606659 0.64886439553736 -0.0370780520146688 ENSG00000197982 C1orf122
ENST00000419397 0.920941113295719 0.73432746383097 0.0298108986996624 ENSG00000197982 C1orf122
ENST00000468084 0.953304577859197 0.833318515203164 -0.0171285904660666 ENSG00000197982 C1orf122
ENST00000373042 0.807467143007628 0.48999789173587 -0.0550931693745039 ENSG00000197982 C1orf122
ENST00000446260 0.742089113092917 0.390885166129466 -0.0687939010708205 ENSG00000197982 C1orf122
ENST00000373036 0.282892309300288 0.0512625337610389 0.101954818848052 ENSG00000188786 MTF1
ENST00000373027 0.646674685205315 0.279383348944564 0.0736726973896996 ENSG00000204084 INPP5B
ENST00000373023 0.357106456563294 0.0792959856142682 0.109961336484055 ENSG00000204084 INPP5B
ENST00000373026 0.285093432300504 0.0519170984276515 0.127370735301272 ENSG00000204084 INPP5B
ENST00000373024 0.302254069034693 0.0579669570433766 0.124835625586531 ENSG00000204084 INPP5B
ENST00000373019 0.234641384347121 0.0362260861487186 -0.0952754474707434 ENSG00000183431 SF3A3
ENST00000448721 0.206936575565504 0.0289525612450392 -0.0966292722425747 ENSG00000183431 SF3A3
ENST00000460925 0.723386711732029 0.365982494814501 -0.0696001958090026 ENSG00000183431 SF3A3
ENST00000489537 0.378909088412284 0.0889662610533784 -0.0905015920094807 ENSG00000183431 SF3A3
ENST00000461869 0.267784561718072 0.0465120569082811 -0.100887510377222 ENSG00000183431 SF3A3
ENST00000470585 0.318515155640089 0.063807967311363 -0.0952311588743012 ENSG00000183431 SF3A3
ENST00000462258 0.49950295741461 0.156832036484496 -0.0786274921459511 ENSG00000183431 SF3A3
ENST00000485803 0.948758732503773 0.818563878721649 -0.0179565796211619 ENSG00000183386 FHL3
ENST00000373016 0.948758732503773 0.818563878721649 -0.0179565796211619 ENSG00000183386 FHL3
ENST00000475084 0.901526116845967 0.68645926968556 -0.0321396070092326 ENSG00000183386 FHL3
ENST00000477194 0.946617415615961 0.812841648399253 -0.0193340397210428 ENSG00000183386 FHL3
ENST00000483182 0.811789165628978 0.497054317437507 -0.0438858822755218 ENSG00000183520 UTP11L
ENST00000486563 0.72769586583826 0.370962726548599 -0.0738692197569086 ENSG00000183520 UTP11L
ENST00000373014 0.529834659228774 0.17947022395458 -0.0781931127646939 ENSG00000183520 UTP11L
ENST00000537711 0.758254860863915 0.411677725172909 -0.0486980757810517 ENSG00000183520 UTP11L
ENST00000488453 0.837781143423987 0.546394751512256 -0.0389617763456742 ENSG00000183520 UTP11L
ENST00000373001 0.486280274643658 0.147819734202363 -0.105689409992258 ENSG00000116954 RRAGC
ENST00000493015 0.39043309165699 0.0944410479967339 -0.139810932302512 ENSG00000116954 RRAGC
ENST00000433671 0.848551207089343 0.570211729881444 0.0372460879357471 ENSG00000228436 RP5-864K19.4
ENST00000456813 0.955378080575585 0.838790721244369 -0.0132853869701103 ENSG00000228436 RP5-864K19.4
ENST00000397572 0.848885747101787 0.571474320374152 -0.0383593820911753 ENSG00000214114 MYCBP
ENST00000494695 0.87098406699713 0.61787683665155 -0.0400398571999549 ENSG00000214114 MYCBP
ENST00000495043 0.796130076685952 0.47033194209758 -0.0582682535384118 ENSG00000214114 MYCBP
ENST00000489803 0.904552288839583 0.692505413400476 -0.0332442235770646 ENSG00000214114 MYCBP
ENST00000454994 0.904517239532629 0.692465279953679 -0.0332504566635089 ENSG00000131233 GJA9
ENST00000489575 0.898601617598308 0.678158497885923 -0.0348983893075442 ENSG00000214114 MYCBP
ENST00000465771 0.934550597987876 0.773171987897703 -0.0260348937271851 ENSG00000214114 MYCBP
ENST00000432648 0.0962695646732235 0.0076815561248974 -0.118276244031985 ENSG00000174574 AKIRIN1
ENST00000446189 0.176066553538583 0.0217170449350826 -0.105293361577987 ENSG00000174574 AKIRIN1
ENST00000372984 0.196570519441487 0.0265284151798035 -0.100320739492399 ENSG00000174574 AKIRIN1
ENST00000531822 0.0492143850858005 0.00253550942594508 -0.154824339321119 ENSG00000174574 AKIRIN1
ENST00000372967 0.904915267717224 0.693452756227748 0.0196780580298425 ENSG00000168653 NDUFS5
ENST00000372969 0.904915267717224 0.693452756227748 0.0196780580298425 ENSG00000168653 NDUFS5
ENST00000545844 0.914053165765834 0.716832576864921 0.019909080131561 ENSG00000127603 MACF1
ENST00000567887 0.914053165765834 0.717044030076603 0.0198926534080247 ENSG00000127603 MACF1
ENST00000372915 0.914053165765834 0.716985633018865 0.019893060756455 ENSG00000127603 MACF1
ENST00000539005 0.914053165765834 0.717039168352643 0.0198937776518558 ENSG00000127603 MACF1
ENST00000317713 0.914053165765834 0.717039168352643 0.0198937776518558 ENSG00000127603 MACF1
ENST00000361689 0.914053165765834 0.716992423980415 0.0198930971607753 ENSG00000127603 MACF1
ENST00000524432 0.185481271366408 0.0239017220927998 0.124412294428875 ENSG00000127603 MACF1
ENST00000467673 0.0128587704529422 0.000292459290006012 0.322938239147255 ENSG00000127603 MACF1
ENST00000564288 0.976542073906719 0.909381781230467 -0.00679991145954928 ENSG00000127603 MACF1
ENST00000494012 0.029208639928154 0.00111769982385761 0.247188988894644 ENSG00000127603 MACF1
ENST00000536367 0.0425126948613389 0.00200081100735407 0.20967131206619 ENSG00000127603 MACF1
ENST00000480624 0.00768277384759369 0.00011844581597671 0.276786436403128 ENSG00000127603 MACF1
ENST00000469366 0.0114406449276421 0.000235669630725291 0.301144459195988 ENSG00000127603 MACF1
ENST00000496804 0.98640652252177 0.94632301948337 -0.00478781688467319 ENSG00000127603 MACF1
ENST00000530262 0.994863567284374 0.97776910752621 0.00191044933205356 ENSG00000127603 MACF1
ENST00000485063 0.876053238524413 0.626905462863441 -0.0422232112338174 ENSG00000127603 MACF1
ENST00000472385 0.752975212928919 0.404598895465899 -0.0744497009505711 ENSG00000127603 MACF1
ENST00000484393 0.939230556185939 0.78596212509959 -0.0271722183393689 ENSG00000127603 MACF1
ENST00000476350 0.988725601412287 0.956408120753489 -0.00377098306420053 ENSG00000127603 MACF1
ENST00000372925 0.939585158282143 0.787140827028081 -0.0163451560017982 ENSG00000127603 MACF1
ENST00000528611 0.984881799932471 0.941621832964718 0.00725945071047276 ENSG00000127603 MACF1
ENST00000289893 0.934969285227411 0.774302842890162 -0.0173337547481447 ENSG00000127603 MACF1
ENST00000530275 0.995728664875507 0.981574044251943 0.00161346440123649 ENSG00000255103 KIAA0754
ENST00000482035 0.949577510097968 0.820736692264048 0.0147111634651856 ENSG00000127603 MACF1
ENST00000473843 0.879783273524323 0.636985252619628 -0.0376522871312426 ENSG00000127603 MACF1
ENST00000469490 0.983248858320599 0.935895428768313 -0.00580756268940164 ENSG00000127603 MACF1
ENST00000487656 0.756694814296096 0.409834358716337 -0.0752109547945816 ENSG00000127603 MACF1
ENST00000360115 0.865258706387901 0.605503045515686 -0.0310429518480989 ENSG00000127603 MACF1
ENST00000497964 0.826885608919694 0.525794843373136 -0.0455592688596595 ENSG00000127603 MACF1
ENST00000446276 0.769912011428043 0.426837439550796 -0.0480920486760989 ENSG00000127603 MACF1
ENST00000442046 0.795697561855349 0.469107630860333 -0.0443472451169473 ENSG00000127603 MACF1
ENST00000422234 0.935285790502886 0.775170557366435 0.0199304056941866 ENSG00000127603 MACF1
ENST00000462496 0.93042051725051 0.760082788135793 0.0210753838563734 ENSG00000127603 MACF1
ENST00000462103 0.708826531767777 0.347263951373853 0.0781847065786684 ENSG00000127603 MACF1
ENST00000496360 0.95236131630285 0.829169258068174 -0.0140679786032022 ENSG00000127603 MACF1
ENST00000497807 0.907749882692269 0.701976455281261 -0.0243730466800628 ENSG00000127603 MACF1
ENST00000482028 0.917606993743738 0.725176662405721 -0.0268943418493032 ENSG00000090621 PABPC4
ENST00000372856 0.97211355118114 0.89307959159974 -0.00459031446530389 ENSG00000090621 PABPC4
ENST00000372857 0.971863682705366 0.891325479585614 -0.00466738877303104 ENSG00000090621 PABPC4
ENST00000372858 0.906019478325288 0.698073526609635 -0.0137157409818918 ENSG00000090621 PABPC4
ENST00000372862 0.909910117353729 0.707483589886088 -0.0133121123704856 ENSG00000090621 PABPC4
ENST00000468476 0.925203158285757 0.746051619650026 0.0190218908322377 ENSG00000090621 PABPC4
ENST00000437136 0.953389250758992 0.833662489885092 0.0122216803833286 ENSG00000090621 PABPC4
ENST00000492468 0.990262570502657 0.961331518794301 0.00283553598836634 ENSG00000090621 PABPC4
ENST00000530186 0.998611306283508 0.995298950466523 -0.000431135305657847 ENSG00000090621 PABPC4
ENST00000421687 0.87036936144197 0.61639625922688 -0.0185339946698254 ENSG00000090621 PABPC4
ENST00000484555 0.79894120537305 0.476017494391907 0.0586523068220802 ENSG00000090621 PABPC4
ENST00000525045 0.782427249492395 0.446984464725338 0.0465882277275039 ENSG00000090621 PABPC4
ENST00000527718 0.963605694091909 0.861222117196501 0.00794736645729621 ENSG00000090621 PABPC4
ENST00000477556 0.62675531047639 0.260302232993957 0.0956731280306617 ENSG00000090621 PABPC4
ENST00000461578 0.510216440412095 0.164939527874581 0.12415288180056 ENSG00000090621 PABPC4
ENST00000483770 0.432673466855692 0.11688250704041 0.107761900393817 ENSG00000090621 PABPC4
ENST00000525669 0.997844578857119 0.991845456238126 -0.00047172158672859 ENSG00000090621 PABPC4
ENST00000470443 0.77661623910649 0.438569754119633 -0.0299622093732763 ENSG00000090621 PABPC4
ENST00000415255 0.827787092810181 0.527111063583165 -0.0242480838660929 ENSG00000228060 RP11-69E11.8
ENST00000513632 0.871765715760307 0.61938852496258 -0.0259520990112521 ENSG00000090621 PABPC4
ENST00000525751 0.837084408973037 0.544924134863962 -0.0274575539828847 ENSG00000090621 PABPC4
ENST00000474378 0.58744961397238 0.223488925240162 -0.053712588974805 ENSG00000090621 PABPC4
ENST00000529216 0.782091130291658 0.446410131111766 -0.0359525228230255 ENSG00000090621 PABPC4
ENST00000492519 0.948886609665452 0.819234482402743 -0.0132755488199012 ENSG00000090621 PABPC4
ENST00000451091 0.982747976348274 0.933912949150548 -0.0044276235950389 ENSG00000090621 PABPC4
ENST00000531243 0.763541683553701 0.418794391614001 0.0505766301900516 ENSG00000090621 PABPC4
ENST00000470018 0.794441257957738 0.466802803362597 -0.0540934616781383 ENSG00000084072 PPIE
ENST00000485507 0.926101613655888 0.748397908584639 -0.0275081286179765 ENSG00000084072 PPIE
ENST00000324379 0.740876128755966 0.389248692545629 -0.0531818724436271 ENSG00000084072 PPIE
ENST00000356511 0.759441781050484 0.413235064470233 -0.0494256199377646 ENSG00000084072 PPIE
ENST00000456578 0.878659414013647 0.633555403513293 -0.0421950530507001 ENSG00000084072 PPIE
ENST00000495526 0.735960095508778 0.382271371385273 -0.0540382340806049 ENSG00000084072 PPIE
ENST00000482751 0.735960095508778 0.382271371385273 -0.0540382340806049 ENSG00000084072 PPIE
ENST00000372830 0.759441781050484 0.413235064470233 -0.0494256199377646 ENSG00000084072 PPIE
ENST00000497370 0.571529053445081 0.211265191853583 -0.0813274052191914 ENSG00000084072 PPIE
ENST00000372835 0.745812436273291 0.395929839292011 -0.0526923827010417 ENSG00000084072 PPIE
ENST00000470213 0.586086562174959 0.222495129240795 -0.079434763764837 ENSG00000084072 PPIE
ENST00000474804 0.604378549877332 0.238086173139804 -0.0792910080079433 ENSG00000084072 PPIE
ENST00000475350 0.735960095508778 0.382271371385273 -0.0540382340806049 ENSG00000084072 PPIE
ENST00000480169 0.742089113092917 0.390855516459241 -0.0629106204643222 ENSG00000084072 PPIE
ENST00000441669 0.925203158285757 0.746196598753858 0.0215065427434692 ENSG00000043514 TRIT1
ENST00000462797 0.925203158285757 0.746196598753858 0.0215065427434692 ENSG00000043514 TRIT1
ENST00000316891 0.925203158285757 0.746196598753858 0.0215065427434692 ENSG00000043514 TRIT1
ENST00000372818 0.925203158285757 0.746196598753858 0.0215065427434692 ENSG00000043514 TRIT1
ENST00000495175 0.95975823259391 0.851150955337323 0.012745975777952 ENSG00000043514 TRIT1
ENST00000491865 0.954242559877057 0.836326173002426 0.0140569484170377 ENSG00000043514 TRIT1
ENST00000537223 0.885679944368882 0.651307211055733 0.0324141070830632 ENSG00000043514 TRIT1
ENST00000537440 0.885679944368882 0.651307211055733 0.0324141070830632 ENSG00000043514 TRIT1
ENST00000541099 0.885679944368882 0.651307211055733 0.0324141070830632 ENSG00000043514 TRIT1
ENST00000545233 0.885679944368882 0.651307211055733 0.0324141070830632 ENSG00000043514 TRIT1
ENST00000492612 0.952136429802764 0.827936316978014 -0.0168056404111109 ENSG00000043514 TRIT1
ENST00000489945 0.887826840353501 0.655510189821865 -0.0358001084185934 ENSG00000043514 TRIT1
ENST00000486825 0.878183788180988 0.632107449879567 -0.0384069304318039 ENSG00000043514 TRIT1
ENST00000544981 0.824965122578991 0.52183012031555 -0.0562623221502984 ENSG00000043514 TRIT1
ENST00000372811 0.740876128755966 0.389220837108759 -0.0650960751368542 ENSG00000168389 MFSD2A
ENST00000420632 0.684782577113502 0.319543756916391 -0.0766191481697842 ENSG00000168389 MFSD2A
ENST00000434861 0.853526747458621 0.582713997074882 -0.0474065271272858 ENSG00000168389 MFSD2A
ENST00000372809 0.740876128755966 0.389220837108759 -0.0650960751368542 ENSG00000168389 MFSD2A
ENST00000483824 0.740876128755966 0.389220837108759 -0.0650960751368542 ENSG00000168389 MFSD2A
ENST00000372797 0.642695276123993 0.276018991469206 -0.0419528215560491 ENSG00000131236 CAP1
ENST00000372802 0.647725604753258 0.280326088833423 -0.041610454108181 ENSG00000131236 CAP1
ENST00000449311 0.983248858320599 0.935758386658793 -0.00377127711352295 ENSG00000131236 CAP1
ENST00000421589 0.99652339050792 0.984734429695566 0.000889480912538086 ENSG00000131236 CAP1
ENST00000414893 0.954339921115085 0.836550368605045 -0.00923337224616108 ENSG00000131236 CAP1
ENST00000414281 0.998386897004278 0.994833665824108 0.000300883956057131 ENSG00000131236 CAP1
ENST00000420216 0.995402618667485 0.979756235441141 -0.00118291913273171 ENSG00000131236 CAP1
ENST00000372792 0.784710359483064 0.451779275128352 -0.0304609928218008 ENSG00000131236 CAP1
ENST00000372798 0.748540062133264 0.39912463992954 -0.0338128511692874 ENSG00000131236 CAP1
ENST00000340450 0.635886204022521 0.268765910704373 -0.042547973804394 ENSG00000131236 CAP1
ENST00000372805 0.629438783370759 0.262528257885921 -0.0435149337505218 ENSG00000131236 CAP1
ENST00000435719 0.991884801171975 0.96763392091123 -0.00183486029191905 ENSG00000131236 CAP1
ENST00000427843 0.988725601412287 0.956146794758382 -0.00255607371200445 ENSG00000131236 CAP1
ENST00000417287 0.991236630282605 0.965188852686616 -0.00202991074546782 ENSG00000131236 CAP1
ENST00000424977 0.998149860321859 0.994114348038687 0.000342436783199063 ENSG00000131236 CAP1
ENST00000446031 0.913661791151927 0.716080638010584 -0.0199563848571093 ENSG00000131236 CAP1
ENST00000479759 0.534606455224027 0.182962124287324 -0.0550537708716369 ENSG00000131236 CAP1
ENST00000461993 0.420958628365363 0.110080276808931 -0.0647744809918025 ENSG00000131236 CAP1
ENST00000494114 0.670968001634973 0.304344408224419 -0.0502106566942332 ENSG00000131236 CAP1
ENST00000433473 0.646148160610594 0.278765629111309 -0.0601377763492962 ENSG00000131238 PPT1
ENST00000529905 0.661655736612611 0.294455405825992 -0.0576195099308339 ENSG00000131238 PPT1
ENST00000530704 0.949177222087121 0.819890758126276 -0.0145486426523957 ENSG00000131238 PPT1
ENST00000372775 0.876440310110788 0.627800513685593 -0.0361602194177679 ENSG00000131238 PPT1
ENST00000449045 0.937051811970098 0.780082793941027 -0.017796591204789 ENSG00000131238 PPT1
ENST00000439754 0.917165514181659 0.724237408242753 -0.0241533802230049 ENSG00000131238 PPT1
ENST00000530076 0.853303107959868 0.582036659047464 -0.0418834096593779 ENSG00000131238 PPT1
ENST00000527311 0.830620023121274 0.532474201169821 -0.0417440579962682 ENSG00000131238 PPT1
ENST00000372779 0.799491990556399 0.476819846873803 -0.0507043552454001 ENSG00000131238 PPT1
ENST00000526547 0.990733245941038 0.96289628791423 0.00433555814199985 ENSG00000131238 PPT1
ENST00000372771 0.908893832270087 0.70460934238567 -0.0273499952220058 ENSG00000117000 RLF
ENST00000372759 0.351294434547007 0.0768651926683394 -0.0905054168212471 ENSG00000084073 ZMPSTE24
ENST00000479131 0.740761946689319 0.388807689459954 -0.0702400245899863 ENSG00000084073 ZMPSTE24
ENST00000472583 0.792915070895824 0.463968594325455 -0.0541670595838025 ENSG00000084073 ZMPSTE24
ENST00000474142 0.419620331962613 0.109479419515678 -0.122317097151621 ENSG00000084073 ZMPSTE24
ENST00000435168 0.923509546896687 0.74169747422014 -0.0215559107154543 ENSG00000084070 SMAP2
ENST00000372718 0.90111773815831 0.684436412580233 -0.0228430338341757 ENSG00000084070 SMAP2
ENST00000372708 0.944688600436176 0.804691377565095 -0.014505694908173 ENSG00000084070 SMAP2
ENST00000539317 0.832227687025983 0.535219317522794 -0.0430816670210061 ENSG00000084070 SMAP2
ENST00000467203 0.221622070050133 0.0326472318103423 0.158443111642249 ENSG00000066136 NFYC
ENST00000424419 0.203445884812474 0.0281021484850941 0.148227536755134 ENSG00000066136 NFYC
ENST00000427410 0.374373037921881 0.0870170739348415 0.109841503649761 ENSG00000066136 NFYC
ENST00000447388 0.39043309165699 0.0944566854389923 0.103056685975811 ENSG00000066136 NFYC
ENST00000425457 0.334392056858077 0.0700726183635972 0.115720121593864 ENSG00000066136 NFYC
ENST00000453631 0.167114042486117 0.0199111088666006 0.175322520786006 ENSG00000066136 NFYC
ENST00000456393 0.376034547416769 0.0878190155935952 0.104631142392318 ENSG00000066136 NFYC
ENST00000372654 0.33858679773264 0.0718249465960246 0.116134754451935 ENSG00000066136 NFYC
ENST00000534399 0.0999380038340601 0.00820943090531038 0.223819663248714 ENSG00000066136 NFYC
ENST00000372653 0.325419010032211 0.0663830023494881 0.118574548021273 ENSG00000066136 NFYC
ENST00000372669 0.219392313783564 0.0319789010012088 0.145767435429631 ENSG00000066136 NFYC
ENST00000372652 0.633829562257184 0.266858983611022 0.0773959477274854 ENSG00000066136 NFYC
ENST00000372651 0.509944600957714 0.164634350058115 0.1031673465888 ENSG00000066136 NFYC
ENST00000440226 0.978803852804074 0.919258925410812 0.00761533635619386 ENSG00000066136 NFYC
ENST00000308733 0.990640824405368 0.962350903503422 -0.00342808900840825 ENSG00000066136 NFYC
ENST00000414185 0.844587388446839 0.560942131405778 -0.0485730019971778 ENSG00000066136 NFYC
ENST00000372621 0.940466265533076 0.789242114920178 -0.0153389501746682 ENSG00000171793 CTPS1
ENST00000541520 0.901526116845967 0.686525277458885 -0.0233138559235913 ENSG00000171793 CTPS1
ENST00000470271 0.851212154861658 0.577910186492289 -0.0407340477335561 ENSG00000171793 CTPS1
ENST00000475060 0.991262542931542 0.965317729171441 -0.00342973772209024 ENSG00000171793 CTPS1
ENST00000479480 0.83416315907967 0.538742574338476 -0.0418481270232113 ENSG00000171793 CTPS1
ENST00000543104 0.904886486858414 0.693028390345817 -0.0256779946204585 ENSG00000171793 CTPS1
ENST00000372616 0.919284779351647 0.729697928156062 -0.020520198145467 ENSG00000171793 CTPS1
ENST00000480420 0.933366253190319 0.769759752008279 -0.0210274626762897 ENSG00000171793 CTPS1
ENST00000463285 0.717184066914338 0.357648635774561 -0.0690291879771738 ENSG00000171793 CTPS1
ENST00000486889 0.875921364513077 0.626568392398791 -0.0401349963420832 ENSG00000171793 CTPS1
ENST00000497210 0.467788177635877 0.136297539065748 -0.127742921085385 ENSG00000171793 CTPS1
ENST00000464283 0.87313955078115 0.621817972011972 -0.0329150434543227 ENSG00000171793 CTPS1
ENST00000463423 0.995728664875507 0.981253173515025 0.00155721432869567 ENSG00000171793 CTPS1
ENST00000498694 0.958444951771058 0.847887583691332 -0.0130443593584519 ENSG00000171793 CTPS1
ENST00000302946 0.731946538009529 0.376252509658853 0.0963474184377671 ENSG00000171790 SLFNL1
ENST00000372613 0.73825598147101 0.385703160872648 0.0947052906279283 ENSG00000171790 SLFNL1
ENST00000397197 0.73825598147101 0.385703160872648 0.0947052906279283 ENSG00000171790 SLFNL1
ENST00000439569 0.73825598147101 0.385703160872648 0.0947052906279283 ENSG00000171790 SLFNL1
ENST00000372611 0.742320074933083 0.391233166975196 0.0933005944436515 ENSG00000171790 SLFNL1
ENST00000359345 0.689699928060512 0.325008043371012 0.103578492674349 ENSG00000171790 SLFNL1
ENST00000456518 0.0887443711606862 0.00666167085387285 0.195790085025903 ENSG00000010803 SCMH1
ENST00000397174 0.0802902190184728 0.00557785278397248 0.198206840566909 ENSG00000010803 SCMH1
ENST00000402904 0.0802902190184728 0.00557785278397248 0.198206840566909 ENSG00000010803 SCMH1
ENST00000361191 0.0808046264434618 0.00563429511452881 0.197936417046074 ENSG00000010803 SCMH1
ENST00000361705 0.0808046264434618 0.00563429511452881 0.197936417046074 ENSG00000010803 SCMH1
ENST00000397171 0.0808046264434618 0.00563429511452881 0.197936417046074 ENSG00000010803 SCMH1
ENST00000372597 0.10426940313305 0.00886761213348764 0.163896296375244 ENSG00000010803 SCMH1
ENST00000372596 0.10426940313305 0.00886761213348764 0.163896296375244 ENSG00000010803 SCMH1
ENST00000337495 0.10426940313305 0.00886761213348764 0.163896296375244 ENSG00000010803 SCMH1
ENST00000326197 0.0894555190986538 0.00677745423365415 0.194575065696752 ENSG00000010803 SCMH1
ENST00000372595 0.068433632792763 0.00430602401514716 0.201500676137885 ENSG00000010803 SCMH1
ENST00000472037 0.592644546675179 0.227611966255918 0.0948970685219641 ENSG00000010803 SCMH1
ENST00000460215 0.624464133490635 0.258161877969709 0.0954627936277239 ENSG00000010803 SCMH1
ENST00000498793 0.602366036316203 0.236564479234894 0.0982274387611219 ENSG00000010803 SCMH1
ENST00000489421 0.567340654421719 0.208081167137472 0.120190317480988 ENSG00000010803 SCMH1
ENST00000482530 0.393754690366783 0.0964412244720828 0.178233530173018 ENSG00000010803 SCMH1
ENST00000488592 0.3273962082501 0.067171103328357 0.166722841657616 ENSG00000010803 SCMH1
ENST00000372583 0.00999756476445082 0.000189291211285068 0.262844717660566 ENSG00000127124 HIVEP3
ENST00000372584 0.0105728664146187 0.000207375340501847 0.261770958133483 ENSG00000127124 HIVEP3
ENST00000247584 0.213113010260189 0.0303215771178879 0.176617552209379 ENSG00000127124 HIVEP3
ENST00000460604 0.576619707409039 0.215527468684344 0.114969477535399 ENSG00000127124 HIVEP3
ENST00000429157 0.209173898551278 0.0294230285926599 0.178128894990041 ENSG00000127124 HIVEP3
ENST00000491442 0.00248778588373453 2.01834780352989e-05 0.322432025432 ENSG00000127124 HIVEP3
ENST00000489103 0.00228648848972597 1.74794550357014e-05 0.298921990522407 ENSG00000127124 HIVEP3
ENST00000372571 0.214466363186228 0.0306807955535399 -0.145721582375604 ENSG00000198815 FOXJ3
ENST00000372572 0.74334588085493 0.392324082665181 -0.0429500680380733 ENSG00000198815 FOXJ3
ENST00000372573 0.733443880400185 0.377923939099293 -0.0441612232584456 ENSG00000198815 FOXJ3
ENST00000361346 0.731544294586378 0.375793715609079 -0.0444951423593391 ENSG00000198815 FOXJ3
ENST00000361776 0.731544294586378 0.375793715609079 -0.0444951423593391 ENSG00000198815 FOXJ3
ENST00000545068 0.70082482832969 0.337198057482908 -0.0468750559226246 ENSG00000198815 FOXJ3
ENST00000445886 0.746456249354095 0.396622294126162 0.0630897890161681 ENSG00000198815 FOXJ3
ENST00000372562 0.319127244680673 0.0640026282733479 -0.148168392217319 ENSG00000127125 PPCS
ENST00000455780 0.336487238804463 0.0709009175916184 -0.142877411857099 ENSG00000127125 PPCS
ENST00000472013 0.336514204116026 0.0709338785120654 -0.142883832533205 ENSG00000127125 PPCS
ENST00000372561 0.336487238804463 0.0709092546946041 -0.142868450505618 ENSG00000127125 PPCS
ENST00000372556 0.336487238804463 0.0709092546946041 -0.142868450505618 ENSG00000127125 PPCS
ENST00000471420 0.47418368869593 0.140327859927553 -0.115767102395552 ENSG00000127125 PPCS
ENST00000482168 0.467224882510135 0.135950206763933 -0.135685901501042 ENSG00000127125 PPCS
ENST00000304979 0.923957888979392 0.742859963940352 0.0241114519564375 ENSG00000171960 PPIH
ENST00000372550 0.333085892177791 0.0695001768332248 0.156004184764077 ENSG00000171960 PPIH
ENST00000440068 0.274081500241649 0.0484899266639722 0.170041161826529 ENSG00000171960 PPIH
ENST00000455203 0.221123416809796 0.0325082429410601 0.191315343491732 ENSG00000171960 PPIH
ENST00000461351 0.792011163153691 0.462556167248632 -0.063380347913094 ENSG00000171960 PPIH
ENST00000321358 0.689749473113711 0.325172518351963 0.0426057465097148 ENSG00000065978 YBX1
ENST00000332220 0.674143594989002 0.30744862618797 0.0465931180975542 ENSG00000065978 YBX1
ENST00000436427 0.59191635242971 0.227101396744724 0.0542899267762857 ENSG00000065978 YBX1
ENST00000467957 0.461220857372353 0.132676914583574 0.0729704909433812 ENSG00000065978 YBX1
ENST00000397054 0.359998027813882 0.0805325504885378 -0.12162077184646 ENSG00000117385 LEPRE1
ENST00000460031 0.360914434700881 0.0809420568501073 -0.121483853806377 ENSG00000117385 LEPRE1
ENST00000236040 0.35937478408 0.0803112728377513 -0.121723144241843 ENSG00000117385 LEPRE1
ENST00000495874 0.35937478408 0.0803112728377513 -0.121723144241843 ENSG00000117385 LEPRE1
ENST00000296388 0.35937478408 0.0803112728377513 -0.121723144241843 ENSG00000117385 LEPRE1
ENST00000462474 0.34847391550569 0.0756130602909492 -0.147468589483522 ENSG00000117385 LEPRE1
ENST00000472802 0.39980118056104 0.0996415299036532 -0.1451964562725 ENSG00000117385 LEPRE1
ENST00000431412 0.347227927937024 0.0751400346298056 -0.125596529374841 ENSG00000117385 LEPRE1
ENST00000460831 0.209656350287107 0.0295152186790849 -0.192103687604285 ENSG00000117385 LEPRE1
ENST00000481465 0.458835807843422 0.131262164006439 -0.119609876630367 ENSG00000117385 LEPRE1
ENST00000447502 0.452780445290978 0.127587513707597 -0.113976461037165 ENSG00000117385 LEPRE1
ENST00000463465 0.27355939246954 0.0482737520953335 -0.138449022356489 ENSG00000117385 LEPRE1
ENST00000372526 0.500478033673294 0.157612157020519 -0.117024098692989 ENSG00000117385 LEPRE1
ENST00000492956 0.498193678314176 0.155899773436323 -0.121403610126085 ENSG00000117385 LEPRE1
ENST00000464081 0.914533305928168 0.718628069932192 -0.0307432657766679 ENSG00000164008 C1orf50
ENST00000603943 0.941124632544858 0.790604246315371 -0.0231042698301006 ENSG00000164008 C1orf50
ENST00000536543 0.922713473935097 0.740020835064418 -0.0282947210452291 ENSG00000164008 C1orf50
ENST00000487556 0.878619340343543 0.63348892189476 0.0313531373530221 ENSG00000164010 ERMAP
ENST00000372517 0.878619340343543 0.63348892189476 0.0313531373530221 ENSG00000164010 ERMAP
ENST00000372514 0.942332975151594 0.796335439889541 0.0187252462936957 ENSG00000164010 ERMAP
ENST00000328249 0.940193843716076 0.788601054564845 0.0210098843505488 ENSG00000164010 ERMAP
ENST00000414798 0.82451396624988 0.521105152107988 0.0536082599771449 ENSG00000228192 RP11-342M1.3
ENST00000416809 0.973070755527217 0.896203083487633 0.0112530570331599 ENSG00000228192 RP11-342M1.3
ENST00000426263 0.997844578857119 0.991770003332185 -0.000720309519794564 ENSG00000117394 SLC2A1
ENST00000475162 0.894868226355747 0.669929489821723 -0.0305702406483352 ENSG00000117394 SLC2A1
ENST00000439722 0.885966507863475 0.652080939983056 -0.043124069242439 ENSG00000117394 SLC2A1
ENST00000415851 0.901485917065006 0.686076405926884 0.0386173036620876 ENSG00000117394 SLC2A1
ENST00000372500 0.841878127198744 0.555293080894386 0.0627640480047123 ENSG00000117394 SLC2A1
ENST00000431635 0.654536020263795 0.287382730969834 0.0568466427353004 ENSG00000117395 EBNA1BP2
ENST00000236051 0.655476556154242 0.288581895959857 0.0568070095464709 ENSG00000117395 EBNA1BP2
ENST00000463906 0.794385818995777 0.466724993035443 0.0414084570225855 ENSG00000117395 EBNA1BP2
ENST00000491223 0.680278433197645 0.314572462033115 0.0666227274246981 ENSG00000117395 EBNA1BP2
ENST00000472982 0.604439504814382 0.238233416103454 0.0798327539902441 ENSG00000117395 EBNA1BP2
ENST00000483082 0.61977386539802 0.253855055051449 0.0769291337238825 ENSG00000117395 EBNA1BP2
ENST00000461557 0.453466895215983 0.128108495634774 0.104756732989867 ENSG00000117395 EBNA1BP2
ENST00000310955 0.913780481630426 0.716389848442867 -0.0389978942716772 ENSG00000117399 CDC20
ENST00000372462 0.911161333050419 0.709456060330498 -0.0400210670180523 ENSG00000117399 CDC20
ENST00000372458 0.459108165001005 0.131382907436119 -0.0793681393172891 ENSG00000066322 ELOVL1
ENST00000413844 0.461220857372353 0.13267333189779 -0.0791010607688841 ENSG00000066322 ELOVL1
ENST00000468865 0.506488558068865 0.161741779978657 -0.0815258599557827 ENSG00000066322 ELOVL1
ENST00000464204 0.494149198416845 0.152998742514236 -0.0777157570911209 ENSG00000066322 ELOVL1
ENST00000470968 0.493234097134607 0.152446515522663 -0.0778549112803215 ENSG00000066322 ELOVL1
ENST00000487209 0.504186453458291 0.160195564876299 -0.0777032558288428 ENSG00000066322 ELOVL1
ENST00000470769 0.495065396265029 0.153730059354992 -0.0797484708444959 ENSG00000066322 ELOVL1
ENST00000497569 0.516053906573372 0.169042642042185 -0.0756144667249515 ENSG00000066322 ELOVL1
ENST00000482302 0.532358453712291 0.181161528089906 -0.0748433822958433 ENSG00000066322 ELOVL1
ENST00000497050 0.570712313996026 0.21055280336839 -0.0708025034794183 ENSG00000066322 ELOVL1
ENST00000478481 0.635339447911738 0.268345037197848 -0.0755985917337775 ENSG00000066322 ELOVL1
ENST00000479439 0.457123794759883 0.130255390076359 -0.0959118190779007 ENSG00000066322 ELOVL1
ENST00000465321 0.556046911351504 0.199515931271658 -0.0805346846025308 ENSG00000066322 ELOVL1
ENST00000479686 0.636799437449779 0.269932029576482 -0.0712717269540937 ENSG00000066322 ELOVL1
ENST00000496932 0.555370512065978 0.199094653633927 -0.0799166010102535 ENSG00000066322 ELOVL1
ENST00000290663 0.89895673313123 0.678859902198975 -0.0189757172754663 ENSG00000159479 MED8
ENST00000372457 0.901665847187037 0.686983789689701 -0.0185223562351731 ENSG00000159479 MED8
ENST00000372455 0.957263957808276 0.845277449060325 -0.00941748802631347 ENSG00000159479 MED8
ENST00000436713 0.9707917163954 0.887249315859985 -0.0076368657287182 ENSG00000229431 RP1-92O14.6
ENST00000460803 0.625863130190481 0.259336065167327 -0.0847847721287057 ENSG00000159479 MED8
ENST00000473560 0.983783372806341 0.937202641110792 -0.00441637063998856 ENSG00000159479 MED8
ENST00000357658 0.3273962082501 0.0671707851811253 0.151831771325916 ENSG00000198198 SZT2
ENST00000406439 0.665473506514342 0.297869143594903 0.0821938425672857 ENSG00000198198 SZT2
ENST00000562955 0.906196167363483 0.69842965242995 0.0195802115550495 ENSG00000198198 SZT2
ENST00000470139 0.989465746711828 0.959209181491001 0.00423761868351476 ENSG00000198198 SZT2
ENST00000372442 0.987626033070854 0.95060675276513 0.00358252808470546 ENSG00000198198 SZT2
ENST00000460536 0.99742651866098 0.989768063495489 -0.000850665172666048 ENSG00000198198 SZT2
ENST00000583037 0.942332975151594 0.796466610373787 0.0163939447524461 ENSG00000178922 HYI
ENST00000372425 0.942332975151594 0.796466610373787 0.0163939447524461 ENSG00000178922 HYI
ENST00000372433 0.958144502040057 0.847278269388885 0.0121029843207334 ENSG00000178922 HYI
ENST00000372434 0.957403711574191 0.845612139780306 0.0124460538893543 ENSG00000178922 HYI
ENST00000470662 0.941123570432487 0.790362524941271 0.0168167500502891 ENSG00000178922 HYI
ENST00000487366 0.932243190853508 0.766128951235643 0.0188125618110942 ENSG00000178922 HYI
ENST00000372430 0.941447751269252 0.792085399762195 0.0167025190992869 ENSG00000178922 HYI
ENST00000372432 0.936512319650462 0.778761527424556 0.0179418291166978 ENSG00000178922 HYI
ENST00000372427 0.946508242232275 0.811912600810705 0.0152739866323663 ENSG00000178922 HYI
ENST00000372426 0.92914388680849 0.7567737343057 0.0196425083257826 ENSG00000178922 HYI
ENST00000486909 0.950596289913114 0.823179378289919 0.014343190922331 ENSG00000178922 HYI
ENST00000496142 0.965548672068888 0.867687123759404 0.0148377544054348 ENSG00000178922 HYI
ENST00000469587 0.917844498052254 0.725821259571007 0.0317371018007935 ENSG00000178922 HYI
ENST00000496043 0.269521440962262 0.0470055829344249 0.122136609219726 ENSG00000142949 PTPRF
ENST00000481019 0.32852079284124 0.0675356514135969 0.112982095861139 ENSG00000142949 PTPRF
ENST00000359947 0.973084643097155 0.896312843082287 0.00617137032332712 ENSG00000142949 PTPRF
ENST00000438120 0.916762314988174 0.723569453592061 0.0173701346368337 ENSG00000142949 PTPRF
ENST00000436724 0.107348225930948 0.00928532736502871 0.138819388681856 ENSG00000142949 PTPRF
ENST00000372405 0.100982547617584 0.00834773612151478 0.145718862928784 ENSG00000142949 PTPRF
ENST00000372413 0.99372035612809 0.973770293202984 0.00158364452478212 ENSG00000142949 PTPRF
ENST00000372414 0.99372035612809 0.973770293202984 0.00158364452478212 ENSG00000142949 PTPRF
ENST00000437607 0.223434404479181 0.0332167707367331 0.123506563601533 ENSG00000142949 PTPRF
ENST00000467464 0.896833675880716 0.674926549103256 -0.0325488440572681 ENSG00000142949 PTPRF
ENST00000412568 0.821916042965626 0.515731986985492 -0.0340429966905698 ENSG00000142949 PTPRF
ENST00000429895 0.744743823181732 0.394259926723028 -0.0421747358727397 ENSG00000142949 PTPRF
ENST00000414879 0.700319980417344 0.336396850725917 -0.0486836349533309 ENSG00000142949 PTPRF
ENST00000422171 0.700319980417344 0.336396850725917 -0.0486836349533309 ENSG00000142949 PTPRF
ENST00000496447 0.70711219004783 0.344658520324947 -0.044811538779434 ENSG00000142949 PTPRF
ENST00000372407 0.725275977924586 0.368916061313344 -0.0430819851113794 ENSG00000142949 PTPRF
ENST00000463041 0.723972783921004 0.366959228009215 0.0838074895926795 ENSG00000142949 PTPRF
ENST00000477970 0.574627311250523 0.213827778680616 -0.0650858643348477 ENSG00000142949 PTPRF
ENST00000372396 0.898601617598308 0.678057554554425 -0.0225503893245341 ENSG00000066135 KDM4A
ENST00000463151 0.887534752005222 0.65492776029631 0.0322314828606017 ENSG00000066135 KDM4A
ENST00000485249 0.871986219452807 0.619950958401244 0.0385068863656827 ENSG00000066135 KDM4A
ENST00000398804 0.932023301268541 0.765374960974814 -0.0224201846649162 ENSG00000236200 KDM4A-AS1
ENST00000439057 0.859819387272843 0.594547755683733 -0.0407588660082012 ENSG00000236200 KDM4A-AS1
ENST00000418149 0.946617415615961 0.812704093594806 -0.0196674382034702 ENSG00000236200 KDM4A-AS1
ENST00000532911 0.000530394114646546 7.32411262306427e-07 0.373356879901017 ENSG00000126091 ST3GAL3
ENST00000489897 0.00147813235521716 8.79577656033561e-06 0.287278969935173 ENSG00000126091 ST3GAL3
ENST00000372374 0.00123138191416561 6.42654375256696e-06 0.279140726428513 ENSG00000126091 ST3GAL3
ENST00000372375 0.00123138191416561 6.42654375256696e-06 0.279140726428513 ENSG00000126091 ST3GAL3
ENST00000545417 0.00123138191416561 6.42654375256696e-06 0.279140726428513 ENSG00000126091 ST3GAL3
ENST00000372377 0.00123138191416561 6.42654375256696e-06 0.279140726428513 ENSG00000126091 ST3GAL3
ENST00000361392 0.00123138191416561 6.42654375256696e-06 0.279140726428513 ENSG00000126091 ST3GAL3
ENST00000361400 0.00123138191416561 6.42654375256696e-06 0.279140726428513 ENSG00000126091 ST3GAL3
ENST00000353126 0.00123138191416561 6.42654375256696e-06 0.279140726428513 ENSG00000126091 ST3GAL3
ENST00000530154 0.00128206202630708 6.85855965797656e-06 0.298364715467625 ENSG00000126091 ST3GAL3
ENST00000262915 0.00123138191416561 6.42654375256696e-06 0.279140726428513 ENSG00000126091 ST3GAL3
ENST00000330208 0.00123138191416561 6.42654375256696e-06 0.279140726428513 ENSG00000126091 ST3GAL3
ENST00000335430 0.00123138191416561 6.42654375256696e-06 0.279140726428513 ENSG00000126091 ST3GAL3
ENST00000351035 0.00123138191416561 6.42654375256696e-06 0.279140726428513 ENSG00000126091 ST3GAL3
ENST00000479383 0.00056384083139189 9.28597108579217e-07 0.376987246525824 ENSG00000126091 ST3GAL3
ENST00000347631 0.00146527729606653 8.61395798484317e-06 0.287608219496979 ENSG00000126091 ST3GAL3
ENST00000484868 0.000849490237919979 2.2712501646894e-06 0.398313711742906 ENSG00000126091 ST3GAL3
ENST00000461066 0.00056384083139189 8.8390267019829e-07 0.377688865458385 ENSG00000126091 ST3GAL3
ENST00000533997 0.00119689621248422 5.74210297682656e-06 0.296290471176992 ENSG00000126091 ST3GAL3
ENST00000469715 0.00119689621248422 5.74210297682656e-06 0.296290471176992 ENSG00000126091 ST3GAL3
ENST00000490541 0.00119689621248422 5.74210297682656e-06 0.296290471176992 ENSG00000126091 ST3GAL3
ENST00000528371 0.00119689621248422 5.74210297682656e-06 0.296290471176992 ENSG00000126091 ST3GAL3
ENST00000530581 0.00119689621248422 5.74210297682656e-06 0.296290471176992 ENSG00000126091 ST3GAL3
ENST00000531816 0.00119689621248422 5.74210297682656e-06 0.296290471176992 ENSG00000126091 ST3GAL3
ENST00000531993 0.00119689621248422 5.74210297682656e-06 0.296290471176992 ENSG00000126091 ST3GAL3
ENST00000533212 0.00119689621248422 5.74210297682656e-06 0.296290471176992 ENSG00000126091 ST3GAL3
ENST00000533933 0.00119689621248422 5.74210297682656e-06 0.296290471176992 ENSG00000126091 ST3GAL3
ENST00000372369 0.00119689621248422 5.74210297682656e-06 0.296290471176992 ENSG00000126091 ST3GAL3
ENST00000372372 0.00119689621248422 5.74210297682656e-06 0.296290471176992 ENSG00000126091 ST3GAL3
ENST00000372368 0.00119689621248422 5.74210297682656e-06 0.296290471176992 ENSG00000126091 ST3GAL3
ENST00000372367 0.00119689621248422 5.74210297682656e-06 0.296290471176992 ENSG00000126091 ST3GAL3
ENST00000372366 0.00119689621248422 5.74210297682656e-06 0.296290471176992 ENSG00000126091 ST3GAL3
ENST00000372365 0.00119689621248422 5.74210297682656e-06 0.296290471176992 ENSG00000126091 ST3GAL3
ENST00000361746 0.00119689621248422 5.74210297682656e-06 0.296290471176992 ENSG00000126091 ST3GAL3
ENST00000332628 0.00119689621248422 5.74210297682656e-06 0.296290471176992 ENSG00000126091 ST3GAL3
ENST00000531451 0.00119689621248422 5.49084650037136e-06 0.29665723286482 ENSG00000126091 ST3GAL3
ENST00000372362 0.00119689621248422 5.49084650037136e-06 0.29665723286482 ENSG00000126091 ST3GAL3
ENST00000361812 0.00119689621248422 5.49084650037136e-06 0.29665723286482 ENSG00000126091 ST3GAL3
ENST00000461375 0.0467271632318656 0.00233619186091981 0.215756376300151 ENSG00000126091 ST3GAL3
ENST00000490502 0.701456211832573 0.33792125003081 0.0829982668015834 ENSG00000126091 ST3GAL3
ENST00000372343 0.970234724268005 0.884291198322513 -0.00945759222713099 ENSG00000117408 IPO13
ENST00000489773 0.950920466094457 0.824158145010985 0.0207316997374647 ENSG00000117408 IPO13
ENST00000255108 0.21318248682193 0.0303437950961264 -0.164567455726419 ENSG00000132768 DPH2
ENST00000412950 0.191514038507122 0.0251807767051289 -0.182085054793292 ENSG00000132768 DPH2
ENST00000524776 0.191514038507122 0.0251807767051289 -0.182085054793292 ENSG00000132768 DPH2
ENST00000495421 0.219592384954559 0.0320455767409664 -0.16297438012634 ENSG00000132768 DPH2
ENST00000396758 0.219725799185717 0.0320887700570306 -0.162950703215083 ENSG00000132768 DPH2
ENST00000472505 0.723817951120487 0.366530405570601 -0.0775477549661014 ENSG00000117410 ATP6V0B
ENST00000472174 0.833777465632938 0.538147070277687 -0.0487517066620391 ENSG00000117410 ATP6V0B
ENST00000532642 0.835795371344768 0.541606258790068 -0.0483135133867219 ENSG00000117410 ATP6V0B
ENST00000236067 0.837083530706937 0.544740853303168 -0.0479323560355994 ENSG00000117410 ATP6V0B
ENST00000471859 0.811014026798014 0.495683183322929 -0.0540624736501933 ENSG00000117410 ATP6V0B
ENST00000472277 0.784710359483064 0.451766526792741 -0.0631037088536899 ENSG00000117410 ATP6V0B
ENST00000461670 0.742138651894052 0.391045008448584 -0.0734988794682137 ENSG00000117410 ATP6V0B
ENST00000468183 0.835951950468316 0.542126405595412 -0.0482338627069727 ENSG00000117410 ATP6V0B
ENST00000473485 0.835951950468316 0.542126405595412 -0.0482338627069727 ENSG00000117410 ATP6V0B
ENST00000496131 0.762795605694354 0.417781128021623 -0.0689068833679832 ENSG00000117410 ATP6V0B
ENST00000498208 0.830974456196601 0.533008983882842 -0.0538393480763302 ENSG00000117410 ATP6V0B
ENST00000532072 0.750438795314663 0.401505298987419 -0.069459167675359 ENSG00000117410 ATP6V0B
ENST00000498664 0.768818444514099 0.425249678024541 -0.0599233598436211 ENSG00000117410 ATP6V0B
ENST00000498543 0.429782198606454 0.114974692900273 0.137350303006358 ENSG00000117411 B4GALT2
ENST00000372324 0.914533305928168 0.718655648378087 0.0170452252466457 ENSG00000117411 B4GALT2
ENST00000497866 0.483566604346715 0.146381383370041 0.104452736941866 ENSG00000117411 B4GALT2
ENST00000434555 0.969612608890693 0.879686778914922 -0.00712530247316852 ENSG00000117411 B4GALT2
ENST00000356836 0.981154695407001 0.927519076781293 -0.00435365535806487 ENSG00000117411 B4GALT2
ENST00000309519 0.975928685062961 0.90658254033868 0.00569502676851768 ENSG00000117411 B4GALT2
ENST00000485678 0.698484594264023 0.334406065296283 0.0606027769716366 ENSG00000117411 B4GALT2
ENST00000481924 0.909078791927666 0.705063924349114 0.0301615421232237 ENSG00000117411 B4GALT2
ENST00000372307 0.539940047209148 0.187194719709036 -0.150293819234209 ENSG00000196517 SLC6A9
ENST00000372306 0.743394735772085 0.392392198917466 -0.0985324371988662 ENSG00000196517 SLC6A9
ENST00000372310 0.879783273524323 0.637341253718247 -0.0717454622421465 ENSG00000196517 SLC6A9
ENST00000361745 0.109380739667539 0.00956546207954577 -0.173698814173093 ENSG00000178028 DMAP1
ENST00000446292 0.178075643534966 0.0222375905059253 -0.15699145215354 ENSG00000178028 DMAP1
ENST00000440641 0.286216058961993 0.0522868779142767 -0.143443216242104 ENSG00000178028 DMAP1
ENST00000437511 0.290645277042438 0.0537845819100954 -0.136052700980962 ENSG00000178028 DMAP1
ENST00000471829 0.37647139692902 0.0879667777986773 -0.131454033112545 ENSG00000178028 DMAP1
ENST00000487922 0.431281287653992 0.115898595872225 -0.123196894000926 ENSG00000178028 DMAP1
ENST00000315913 0.109442333723393 0.0095786385896707 -0.173654138378098 ENSG00000178028 DMAP1
ENST00000372289 0.109442333723393 0.0095786385896707 -0.173654138378098 ENSG00000178028 DMAP1
ENST00000372290 0.07336856067256 0.00482021364515431 -0.22845794714528 ENSG00000178028 DMAP1
ENST00000488433 0.00809448895270732 0.000131330794870086 -0.283302806859009 ENSG00000178028 DMAP1
ENST00000372257 0.515271223686684 0.168442951583425 0.0856628931776816 ENSG00000117419 ERI3
ENST00000372259 0.497621584955732 0.155402204497241 0.0919360651618503 ENSG00000117419 ERI3
ENST00000456170 0.565382411470784 0.206536841457694 0.0815759800224986 ENSG00000117419 ERI3
ENST00000537474 0.35141572396852 0.0769017369043219 0.110658211352732 ENSG00000117419 ERI3
ENST00000489710 0.95053815833919 0.823060260156647 0.0159723288015789 ENSG00000117419 ERI3
ENST00000479101 0.997923946078957 0.993391709250394 0.00058919099004552 ENSG00000117419 ERI3
ENST00000462341 0.991302098553679 0.965578772729801 -0.00300607825742512 ENSG00000117419 ERI3
ENST00000452396 0.431532268038063 0.1160950502012 0.112445890443131 ENSG00000117419 ERI3
ENST00000495828 0.563955633105591 0.205607570130745 0.0934170196388444 ENSG00000117419 ERI3
ENST00000457571 0.406086229888877 0.102754450395815 0.121522162873808 ENSG00000117419 ERI3
ENST00000355387 0.862514263774 0.600215390579212 -0.0308335851521007 ENSG00000187147 RNF220
ENST00000361799 0.862514263774 0.600215390579212 -0.0308335851521007 ENSG00000187147 RNF220
ENST00000372247 0.858603986858996 0.591770304109336 -0.0315504793405232 ENSG00000187147 RNF220
ENST00000443020 0.901046827980553 0.684197164327851 -0.026086310497196 ENSG00000187147 RNF220
ENST00000335497 0.758927929980863 0.412518844366564 -0.0567577290171229 ENSG00000187147 RNF220
ENST00000440132 0.785074164431255 0.452370006153013 -0.0503555319293387 ENSG00000187147 RNF220
ENST00000474064 0.845345987720727 0.562567822858852 -0.0340954756663343 ENSG00000187147 RNF220
ENST00000471494 0.784403173179949 0.450809670372443 -0.0569303029605742 ENSG00000187147 RNF220
ENST00000488865 0.992243072091248 0.968837181701111 0.00349619835910923 ENSG00000187147 RNF220
ENST00000497469 0.727576486267697 0.37082399896424 -0.0724821147213033 ENSG00000187147 RNF220
ENST00000475378 0.795818088176507 0.469220553178253 -0.0490361801493396 ENSG00000187147 RNF220
ENST00000484745 0.784566457464841 0.451205292172605 -0.0467924917167248 ENSG00000187147 RNF220
ENST00000372242 0.879783273524323 0.637269230433911 -0.0282182932067944 ENSG00000126106 TMEM53
ENST00000372243 0.879783273524323 0.637269230433911 -0.0282182932067944 ENSG00000126106 TMEM53
ENST00000372244 0.879783273524323 0.637269230433911 -0.0282182932067944 ENSG00000126106 TMEM53
ENST00000495630 0.760648878542743 0.414861980706521 -0.0489009349212594 ENSG00000126106 TMEM53
ENST00000474394 0.892129215605952 0.664693099255018 -0.0333514118553705 ENSG00000187147 RNF220
ENST00000480686 0.974083736591469 0.900044475197291 0.00908290647739627 ENSG00000187147 RNF220
ENST00000372224 0.896221109029281 0.673921872919278 -0.0438953383557203 ENSG00000142945 KIF2C
ENST00000372218 0.896221109029281 0.673921872919278 -0.0438953383557203 ENSG00000142945 KIF2C
ENST00000372217 0.829459230718806 0.530587833697425 -0.0658248904562604 ENSG00000142945 KIF2C
ENST00000497035 0.932681783812488 0.767609942758098 0.0138199274121736 ENSG00000142937 RPS8
ENST00000396651 0.933048837120355 0.768826334474799 0.0136605082137409 ENSG00000142937 RPS8
ENST00000372209 0.933229943868929 0.769527767652074 0.0136262016058181 ENSG00000142937 RPS8
ENST00000470475 0.931961431218665 0.764807571293672 0.0156108093294011 ENSG00000142937 RPS8
ENST00000485390 0.933860038817091 0.770978536268499 0.0135348230483922 ENSG00000142937 RPS8
ENST00000464658 0.788627396118839 0.457492581562284 0.032028100411725 ENSG00000142937 RPS8
ENST00000484599 0.775184583735011 0.435912720970783 0.0337377782793525 ENSG00000142937 RPS8
ENST00000474582 0.861329857465576 0.597909694778794 0.0288550909568996 ENSG00000142937 RPS8
ENST00000372201 0.701826513671036 0.338339427132977 -0.0765970034422058 ENSG00000173846 PLK3
ENST00000465443 0.702125843919265 0.338648593417123 -0.0766715019773548 ENSG00000173846 PLK3
ENST00000476731 0.835830641144949 0.541716417953261 -0.0656684792670593 ENSG00000173846 PLK3
ENST00000492398 0.695927725963794 0.331489026628779 -0.0878641580677173 ENSG00000173846 PLK3
ENST00000461358 0.282560519477115 0.0511460887629229 -0.199788700626421 ENSG00000173846 PLK3
ENST00000493100 0.934167271804264 0.77161178148143 0.0301043858694441 ENSG00000173846 PLK3
ENST00000450269 0.736077172973537 0.382575973916904 -0.0778688262184691 ENSG00000222009 BTBD19
ENST00000453418 0.736077172973537 0.382575973916904 -0.0778688262184691 ENSG00000222009 BTBD19
ENST00000409335 0.80041473359367 0.479598522148325 -0.0637820428787122 ENSG00000222009 BTBD19
ENST00000439563 0.773949151435063 0.433964284599552 -0.070011505442731 ENSG00000222009 BTBD19
ENST00000485668 0.606294137806214 0.239824740737184 -0.0971437046843376 ENSG00000222009 BTBD19
ENST00000482715 0.789837747983443 0.459442810454146 -0.068380586709485 ENSG00000222009 BTBD19
ENST00000475105 0.793935322170859 0.465933704069022 -0.0759427243801507 ENSG00000222009 BTBD19
ENST00000495433 0.945250840724212 0.806612737749792 -0.0257072772864542 ENSG00000222009 BTBD19
ENST00000439363 0.0659941392841482 0.00405106717845998 0.190733886987228 ENSG00000070785 EIF2B3
ENST00000360403 0.0849669815947224 0.00617007008491251 0.164800682879461 ENSG00000070785 EIF2B3
ENST00000372183 0.0873090857504042 0.00648681213654152 0.176884358687279 ENSG00000070785 EIF2B3
ENST00000480675 0.500812320481749 0.157842015877178 0.120924489159862 ENSG00000070785 EIF2B3
ENST00000477953 0.515937925759148 0.16893854694834 0.118045332380816 ENSG00000070785 EIF2B3
ENST00000372168 0.921806054544849 0.736493678963172 -0.0301076823407799 ENSG00000126107 HECTD3
ENST00000372172 0.776203644002815 0.437723212022383 -0.0505137408566288 ENSG00000126107 HECTD3
ENST00000486132 0.955378080575585 0.839097495382245 -0.0197619451622222 ENSG00000126107 HECTD3
ENST00000466423 0.606548499646077 0.240167128893957 -0.114048868719009 ENSG00000126107 HECTD3
ENST00000246337 0.842381967171247 0.556498386256624 0.0359637928017913 ENSG00000126088 UROD
ENST00000491773 0.913464982033221 0.715487334147496 0.0262383764079739 ENSG00000126088 UROD
ENST00000463092 0.895061257608449 0.670687513068237 0.0302458565196796 ENSG00000126088 UROD
ENST00000461035 0.917104937353987 0.724001948580796 0.0276091509482052 ENSG00000126088 UROD
ENST00000491300 0.964835877252478 0.865197163836247 0.0107575837985678 ENSG00000126088 UROD
ENST00000434478 0.977002579586194 0.911160500314523 0.00731092953074497 ENSG00000126088 UROD
ENST00000494399 0.842402793727973 0.556625036242919 0.0359608955964279 ENSG00000126088 UROD
ENST00000460334 0.914267401359861 0.717885384262337 0.0246758402898045 ENSG00000126088 UROD
ENST00000462688 0.96324137465953 0.860438035121876 0.0111225195235724 ENSG00000126088 UROD
ENST00000460906 0.917733840354725 0.725664483006901 0.0239645664086216 ENSG00000126088 UROD
ENST00000490385 0.935708127653819 0.776242180783905 0.0194326049620232 ENSG00000126088 UROD
ENST00000469548 0.94526563117971 0.806924514878304 0.0154048636308417 ENSG00000126088 UROD
ENST00000486699 0.946617415615961 0.813213709931411 0.0148886268165993 ENSG00000126088 UROD
ENST00000478467 0.946617415615961 0.812481334612514 0.0149128135292718 ENSG00000126088 UROD
ENST00000428106 0.936866700045616 0.779793861817923 0.0175995206035098 ENSG00000126088 UROD
ENST00000496439 0.932842977015575 0.768385329818467 0.0198445003914102 ENSG00000126088 UROD
ENST00000473012 0.927862220768588 0.752550307741235 0.0216387143377887 ENSG00000126088 UROD
ENST00000262746 0.519458997587909 0.171624371578116 -0.0748742640700979 ENSG00000117450 PRDX1
ENST00000319248 0.519458997587909 0.171637032323832 -0.0748737655636647 ENSG00000117450 PRDX1
ENST00000372079 0.519851378468305 0.171936893386777 -0.0748282361589387 ENSG00000117450 PRDX1
ENST00000447184 0.506852248741471 0.162277403194657 -0.0779528534510599 ENSG00000117450 PRDX1
ENST00000424390 0.506381967558074 0.161599609463298 -0.0780562090167576 ENSG00000117450 PRDX1
ENST00000483583 0.509944600957714 0.16464195784733 -0.0816063556089891 ENSG00000117450 PRDX1
ENST00000372070 0.902777265355172 0.689141184751584 -0.0217208040869145 ENSG00000117448 AKR1A1
ENST00000434299 0.941945033463576 0.79455473941647 -0.0163787676961818 ENSG00000117448 AKR1A1
ENST00000496999 0.998985810529169 0.996218502811307 -0.000329853091320236 ENSG00000117448 AKR1A1
ENST00000476957 0.965548672068888 0.867705624889306 -0.00957146934936507 ENSG00000117448 AKR1A1
ENST00000481885 0.93599491972741 0.776844470282977 0.0187850802637259 ENSG00000117448 AKR1A1
ENST00000351829 0.95292806103279 0.831582178679052 -0.0117961808793171 ENSG00000117448 AKR1A1
ENST00000471651 0.950349470791973 0.822802147404093 0.0156733562534325 ENSG00000117448 AKR1A1
ENST00000497973 0.636703520395659 0.269820359096889 -0.0701250994832343 ENSG00000117448 AKR1A1
ENST00000473038 0.825083555203519 0.522100705086432 -0.0489618037665325 ENSG00000117448 AKR1A1
ENST00000495913 0.718922091814986 0.359911955647452 -0.0714695523263252 ENSG00000117448 AKR1A1
ENST00000487654 0.795463241415944 0.468808045659607 -0.0620532015566769 ENSG00000117448 AKR1A1
ENST00000437901 0.286216058961993 0.0522902550806903 -0.121152833645238 ENSG00000132780 NASP
ENST00000437362 0.282209280128353 0.0509939680527604 -0.121819652793964 ENSG00000132780 NASP
ENST00000464190 0.97048023439751 0.885348332047795 -0.0114537406683125 ENSG00000132780 NASP
ENST00000528084 0.995188172021255 0.978690730103514 0.00231712782697848 ENSG00000132780 NASP
ENST00000527359 0.421461917264275 0.110391298866481 -0.101026930111017 ENSG00000132780 NASP
ENST00000525515 0.33234876490829 0.0691429261921809 -0.118968944205564 ENSG00000132780 NASP
ENST00000453748 0.449209089724953 0.125550887017866 -0.0960929727878916 ENSG00000132780 NASP
ENST00000402363 0.499675212300746 0.157119027536464 -0.0832106500831259 ENSG00000132780 NASP
ENST00000537798 0.499778924788105 0.15716249424352 -0.0832083229619124 ENSG00000132780 NASP
ENST00000527470 0.636111401940091 0.269295501927368 -0.0777222254450769 ENSG00000132780 NASP
ENST00000529333 0.655036718327216 0.288046426441118 -0.0757653413100237 ENSG00000132780 NASP
ENST00000531532 0.848241048632611 0.569688029148783 0.0515254601259175 ENSG00000132780 NASP
ENST00000528238 0.384412372655261 0.0916693869389134 -0.101554186665176 ENSG00000132780 NASP
ENST00000534101 0.613760869136877 0.246814962365699 -0.0817064688812877 ENSG00000132780 NASP
ENST00000350030 0.500777552720927 0.157795385736 -0.0819156751804548 ENSG00000132780 NASP
ENST00000470768 0.65265326974393 0.285171710559477 -0.0733179017159581 ENSG00000132780 NASP
ENST00000372052 0.499675212300746 0.157103900113511 -0.0832095710735649 ENSG00000132780 NASP
ENST00000351223 0.499675212300746 0.157103900113511 -0.0832095710735649 ENSG00000132780 NASP
ENST00000530073 0.434110726783346 0.117678645589131 -0.0989134107151156 ENSG00000132780 NASP
ENST00000481782 0.515743364421932 0.168826570924976 -0.0912081516476298 ENSG00000132780 NASP
ENST00000531612 0.732870243479715 0.377384617369895 -0.0606465114413369 ENSG00000132780 NASP
ENST00000527932 0.900818131889507 0.683477990854323 -0.0349525443312418 ENSG00000132780 NASP
ENST00000534450 0.977943887570993 0.914691844993785 0.00879992510893934 ENSG00000132780 NASP
ENST00000479235 0.553216235022338 0.197448959825067 -0.0942024081319264 ENSG00000159592 GPBP1L1
ENST00000290795 0.853306684339242 0.58205124606897 -0.0242161145382144 ENSG00000159592 GPBP1L1
ENST00000355105 0.855432242705089 0.586073552444021 -0.0239407931084163 ENSG00000159592 GPBP1L1
ENST00000498128 0.885679944368882 0.650921220981445 0.0331756141349783 ENSG00000159592 GPBP1L1
ENST00000488278 0.991841784522919 0.967043194688948 -0.00237632371885233 ENSG00000159592 GPBP1L1
ENST00000480941 0.999400295797297 0.998331458592806 -0.000121372158926171 ENSG00000159592 GPBP1L1
ENST00000480083 0.988035832993403 0.951963429310182 -0.00351084402256094 ENSG00000159592 GPBP1L1
ENST00000493083 0.982213753922311 0.931997927736795 -0.00522377739240596 ENSG00000159592 GPBP1L1
ENST00000460859 0.988790901607246 0.957376460876818 -0.00337650076747072 ENSG00000159592 GPBP1L1
ENST00000372025 0.934550597987876 0.773258412094792 -0.0232111134401058 ENSG00000159596 TMEM69
ENST00000496366 0.887207854387672 0.654269218776997 -0.0374054658561046 ENSG00000159596 TMEM69
ENST00000359942 0.789696243417606 0.459146774799682 -0.0491087309450233 ENSG00000197429 IPP
ENST00000495072 0.905954096850752 0.697384223147758 0.032103267650651 ENSG00000197429 IPP
ENST00000396478 0.901112503739915 0.684370668233026 -0.0308861127209622 ENSG00000197429 IPP
ENST00000470809 0.0833114898226879 0.00594949265690865 0.253325346446171 ENSG00000086015 MAST2
ENST00000372009 0.711736632622265 0.350650841905534 0.0427651710102303 ENSG00000086015 MAST2
ENST00000361297 0.713466235472038 0.353030954694812 0.0425210869966888 ENSG00000086015 MAST2
ENST00000372008 0.723125398093153 0.365551752954486 0.0436080401365714 ENSG00000086015 MAST2
ENST00000482881 0.742685678804297 0.391700747787623 0.0537646272599221 ENSG00000086015 MAST2
ENST00000262741 0.984158061514252 0.938791430099926 -0.00725961102580591 ENSG00000117461 PIK3R3
ENST00000372006 0.984158061514252 0.93886112684779 -0.00725069328047936 ENSG00000117461 PIK3R3
ENST00000340332 0.987748909280856 0.951385912919545 -0.00576801654409705 ENSG00000117461 PIK3R3
ENST00000354242 0.987748909280856 0.951385912919545 -0.00576801654409705 ENSG00000117461 PIK3R3
ENST00000420542 0.987748909280856 0.951385912919545 -0.00576801654409705 ENSG00000117461 PIK3R3
ENST00000540385 0.692037457266199 0.327426958880707 0.104118074903362 ENSG00000117461 PIK3R3
ENST00000423209 0.700668756149998 0.336812889607052 0.101213804214894 ENSG00000117461 PIK3R3
ENST00000396420 0.5144929293967 0.168019285076549 -0.058414507479273 ENSG00000085998 POMGNT1
ENST00000371984 0.501481640920569 0.158415226877748 -0.0617214613968226 ENSG00000085998 POMGNT1
ENST00000371992 0.513975620555653 0.167696024592711 -0.0584121174284963 ENSG00000085998 POMGNT1
ENST00000475642 0.878992107405533 0.634669850374366 -0.0394595445612118 ENSG00000085998 POMGNT1
ENST00000535522 0.594554534802475 0.229882570506587 -0.0548404570940066 ENSG00000085998 POMGNT1
ENST00000371986 0.498361694993237 0.15601782382513 -0.0620598249764798 ENSG00000085998 POMGNT1
ENST00000485714 0.871463647395953 0.618712807276791 -0.031636582098269 ENSG00000085998 POMGNT1
ENST00000477114 0.931458192385475 0.763395402641773 -0.0270484423948828 ENSG00000085998 POMGNT1
ENST00000497439 0.468023953038032 0.136446999322876 -0.0962708493227942 ENSG00000085998 POMGNT1
ENST00000489985 0.443797298569259 0.122711579900501 -0.112500712138266 ENSG00000085998 POMGNT1
ENST00000496156 0.494132491018178 0.152949288237002 -0.0850061608881828 ENSG00000132128 LRRC41
ENST00000343304 0.571164293556293 0.210853903630177 0.0539308069984126 ENSG00000132128 LRRC41
ENST00000472710 0.777979197850085 0.440494681580454 0.0359206673786875 ENSG00000132128 LRRC41
ENST00000498402 0.23423072809038 0.0360791014013512 0.111191837428854 ENSG00000132128 LRRC41
ENST00000469150 0.519111148163549 0.171305336618014 0.111847805833934 ENSG00000132128 LRRC41
ENST00000311672 0.31461675854065 0.0626226232028223 0.0878066333516 ENSG00000173660 UQCRH
ENST00000489056 0.314530853167082 0.062585672921024 0.0878071718816332 ENSG00000173660 UQCRH
ENST00000486951 0.27929100549875 0.0500731856110935 0.0953806401068116 ENSG00000173660 UQCRH
ENST00000496387 0.314569181076443 0.0626003641863136 0.0878067140651793 ENSG00000173660 UQCRH
ENST00000460947 0.273866290968458 0.0483578035548033 0.102235045112301 ENSG00000173660 UQCRH
ENST00000474844 0.873937913057418 0.623572291163795 -0.0370828454092279 ENSG00000117481 NSUN4
ENST00000307089 0.543967711981813 0.19037299773074 -0.0896142400452697 ENSG00000117481 NSUN4
ENST00000486270 0.821474602554462 0.514519440367124 -0.0529547257316951 ENSG00000117481 NSUN4
ENST00000536062 0.769912011428043 0.426765717052318 -0.0606274441635394 ENSG00000117481 NSUN4
ENST00000471871 0.823157597960339 0.518443555321933 -0.0492053229240938 ENSG00000117481 NSUN4
ENST00000537428 0.799491990556399 0.4773755639585 -0.054434512785331 ENSG00000117481 NSUN4
ENST00000498008 0.868463038898228 0.612278888458059 -0.0390687917050924 ENSG00000117481 NSUN4
ENST00000495427 0.848885747101787 0.571392681886782 -0.0437946561060754 ENSG00000117481 NSUN4
ENST00000342571 0.337931130698262 0.0716080131033331 -0.133518657603494 ENSG00000079277 MKNK1
ENST00000371946 0.182079153535114 0.0231133861779858 -0.134916399772234 ENSG00000079277 MKNK1
ENST00000341183 0.181992726148956 0.0230790975092163 -0.134915258540641 ENSG00000079277 MKNK1
ENST00000371944 0.337931130698262 0.0716080131033331 -0.133518657603494 ENSG00000079277 MKNK1
ENST00000371945 0.182079153535114 0.0231133861779858 -0.134916399772234 ENSG00000079277 MKNK1
ENST00000528077 0.111803657711598 0.00988145922516398 -0.158476133261418 ENSG00000079277 MKNK1
ENST00000428112 0.116201674889423 0.0105627197256271 -0.161356102247997 ENSG00000079277 MKNK1
ENST00000531355 0.0848520568766524 0.00614722923261847 -0.174398636129862 ENSG00000079277 MKNK1
ENST00000496619 0.220507573214992 0.032285862203946 -0.142910193409209 ENSG00000079277 MKNK1
ENST00000526513 0.135297015347299 0.0138234277051401 -0.168253305474808 ENSG00000079277 MKNK1
ENST00000484301 0.170402541417079 0.0205807553759342 -0.168855492036175 ENSG00000079277 MKNK1
ENST00000545730 0.147481343945062 0.0160571900988231 -0.152994133933877 ENSG00000079277 MKNK1
ENST00000486716 0.190463686566259 0.0249694652941659 -0.172675183353714 ENSG00000079277 MKNK1
ENST00000529170 0.22126591101587 0.0325518277889974 -0.166340907989399 ENSG00000079277 MKNK1
ENST00000531769 0.182198185968868 0.0231414650895329 -0.14987065273661 ENSG00000079277 MKNK1
ENST00000465783 0.153016630240709 0.0171731674731654 -0.198608667713271 ENSG00000079277 MKNK1
ENST00000474868 0.15319126349476 0.0172098952030777 -0.198553412152986 ENSG00000079277 MKNK1
ENST00000532110 0.239936857309237 0.0377366433337083 -0.172977607257707 ENSG00000079277 MKNK1
ENST00000525888 0.352988527645757 0.0775539613282376 -0.154215502946812 ENSG00000079277 MKNK1
ENST00000319928 0.4820007635795 0.1452767623139 -0.141097222199885 ENSG00000142961 MOB3C
ENST00000371940 0.309598246476728 0.0608692476496444 -0.181206986422881 ENSG00000142961 MOB3C
ENST00000576409 0.848885747101787 0.57130692607909 -0.0356374812903908 ENSG00000123472 ATPAF1
ENST00000371937 0.849913785355787 0.573437243461909 -0.0355227760440092 ENSG00000123472 ATPAF1
ENST00000574428 0.849913785355787 0.573437243461909 -0.0355227760440092 ENSG00000123472 ATPAF1
ENST00000492233 0.408280845859302 0.103917050937696 -0.135081997746336 ENSG00000123472 ATPAF1
ENST00000526821 0.607446968273843 0.240988174119658 -0.0831759715164715 ENSG00000123472 ATPAF1
ENST00000542495 0.792938301803237 0.464081037115224 -0.0529469181910986 ENSG00000123472 ATPAF1
ENST00000529214 0.792938301803237 0.464081037115224 -0.0529469181910986 ENSG00000123472 ATPAF1
ENST00000329231 0.986098184427048 0.945528410735053 0.00448716746451496 ENSG00000123472 ATPAF1
ENST00000534216 0.975773873592228 0.905525352841513 -0.00995492964776719 ENSG00000123472 ATPAF1
ENST00000532925 0.982785674302234 0.934137917969537 -0.00648021577001811 ENSG00000123472 ATPAF1
ENST00000544071 0.152528523934842 0.0170667553899182 -0.122056971312625 ENSG00000159658 EFCAB14
ENST00000442839 0.200998816571626 0.0275666965456765 -0.142734243070397 ENSG00000228237 EFCAB14-AS1
ENST00000418985 0.197116785062218 0.0266638720430094 -0.143262386095361 ENSG00000228237 EFCAB14-AS1
ENST00000371933 0.0961906645961582 0.007673891158045 -0.144372818947554 ENSG00000159658 EFCAB14
ENST00000479745 0.815404014043856 0.502437453243873 -0.0469093983749572 ENSG00000159658 EFCAB14
ENST00000487741 0.833561000123884 0.537570035052562 -0.0432993754850524 ENSG00000159658 EFCAB14
ENST00000481623 0.878992107405533 0.635004359710923 -0.0377322536499625 ENSG00000159658 EFCAB14
ENST00000484461 0.810997106612924 0.495538579764344 -0.0503555800605336 ENSG00000159658 EFCAB14
ENST00000337817 0.922414696712587 0.73845745740551 0.0284488786092392 ENSG00000123473 STIL
ENST00000360380 0.922414696712587 0.73845745740551 0.0284488786092392 ENSG00000123473 STIL
ENST00000371877 0.922414696712587 0.738354961836843 0.0284617475589578 ENSG00000123473 STIL
ENST00000243182 0.905192119125828 0.693935522913303 0.0345024053902637 ENSG00000123473 STIL
ENST00000396221 0.905192119125828 0.693935522913303 0.0345024053902637 ENSG00000123473 STIL
ENST00000371873 0.136898923996164 0.0141254665972553 -0.104159693604426 ENSG00000162368 CMPK1
ENST00000371871 0.437021497534235 0.119169054285877 -0.0696715358006882 ENSG00000162368 CMPK1
ENST00000471289 0.79894120537305 0.475854925167164 0.0682353040999608 ENSG00000162368 CMPK1
ENST00000450808 0.496145314473813 0.154388893879643 -0.0637019573916669 ENSG00000162368 CMPK1
ENST00000371870 0.70934178005444 0.347728438980349 -0.0475267714269033 ENSG00000162368 CMPK1
ENST00000371847 0.571002226841359 0.210728498531753 0.137429030929165 ENSG00000132122 SPATA6
ENST00000371843 0.638955494481012 0.272120497983295 0.124493029220617 ENSG00000132122 SPATA6
ENST00000396153 0.000577896387310447 1.22672432943094e-06 0.302472927202397 ENSG00000185104 FAF1
ENST00000371778 0.000569107914000342 1.08610653486733e-06 0.304279908880773 ENSG00000185104 FAF1
ENST00000545823 0.017803112454288 0.000512968888995359 0.225671866173124 ENSG00000185104 FAF1
ENST00000494400 0.000977361164647458 2.94968420393282e-06 0.286700899587054 ENSG00000185104 FAF1
ENST00000472808 0.00732545565600689 0.000110503772424339 0.347739875052444 ENSG00000185104 FAF1
ENST00000487898 0.00480466790166153 5.79337136124609e-05 0.320399873074039 ENSG00000185104 FAF1
ENST00000242719 0.4820007635795 0.145310415977266 -0.0556669250780096 ENSG00000123091 RNF11
ENST00000494873 0.689372234902263 0.324680632351149 -0.0427210085904347 ENSG00000123091 RNF11
ENST00000486691 0.723123913070096 0.36531525553479 -0.0487674021028286 ENSG00000123091 RNF11
ENST00000371730 0.881331443501075 0.640662874611869 -0.029536003068192 ENSG00000085832 EPS15
ENST00000371733 0.881331443501075 0.640662874611869 -0.029536003068192 ENSG00000085832 EPS15
ENST00000396122 0.486280274643658 0.147884249593422 -0.103767988114656 ENSG00000085832 EPS15
ENST00000493793 0.480966593567477 0.144595639925281 -0.145084224212901 ENSG00000085832 EPS15
ENST00000371727 0.829340369768679 0.53038022704679 0.0527122072396885 ENSG00000085832 EPS15
ENST00000471391 0.882122294419108 0.642293479979265 0.0407259618937634 ENSG00000085832 EPS15
ENST00000465467 0.88015003619776 0.638436083921806 0.0416639465372448 ENSG00000085832 EPS15
ENST00000371714 0.336167208405281 0.0707395827727878 0.0697766509289419 ENSG00000117859 OSBPL9
ENST00000337809 0.341951503566437 0.0731950004644451 0.068630618065997 ENSG00000117859 OSBPL9
ENST00000371710 0.341951503566437 0.0731950004644451 0.068630618065997 ENSG00000117859 OSBPL9
ENST00000447887 0.337389580045324 0.0713467867421617 0.0698191726391567 ENSG00000117859 OSBPL9
ENST00000495776 0.337389580045324 0.0713467867421617 0.0698191726391567 ENSG00000117859 OSBPL9
ENST00000435686 0.335337954410495 0.0703949530320615 0.0700787079346751 ENSG00000117859 OSBPL9
ENST00000435274 0.368448132452491 0.0843373552808542 0.06772571728027 ENSG00000117859 OSBPL9
ENST00000428468 0.337389580045324 0.0713467867421617 0.0698191726391567 ENSG00000117859 OSBPL9
ENST00000453295 0.337389580045324 0.0713467867421617 0.0698191726391567 ENSG00000117859 OSBPL9
ENST00000489990 0.12013691511078 0.0111712277313175 0.123754919630069 ENSG00000117859 OSBPL9
ENST00000530544 0.57266759180688 0.212224112035258 0.0511728720854164 ENSG00000117859 OSBPL9
ENST00000484890 0.592800432027496 0.227719081184852 0.0826661413617599 ENSG00000117859 OSBPL9
ENST00000534040 0.682206276173609 0.316556531737188 0.0622697586534493 ENSG00000117859 OSBPL9
ENST00000532975 0.81815014177249 0.507137781664997 0.0396212617300437 ENSG00000117859 OSBPL9
ENST00000527631 0.828866353943507 0.529539652979725 0.0390192253059965 ENSG00000117859 OSBPL9
ENST00000531828 0.850597774728613 0.575897831258627 0.0245033108809866 ENSG00000117859 OSBPL9
ENST00000361556 0.866874792472599 0.607961002616568 0.0221114609418289 ENSG00000117859 OSBPL9
ENST00000473207 0.694555995225493 0.329831288899309 0.0601997184086825 ENSG00000117859 OSBPL9
ENST00000533884 0.661816255843409 0.294545684481921 0.0651342677914803 ENSG00000117859 OSBPL9
ENST00000481937 0.680456295549588 0.31469832263534 0.0715683735212738 ENSG00000117859 OSBPL9
ENST00000526917 0.851127324107589 0.577575652633547 0.0333514006675213 ENSG00000117859 OSBPL9
ENST00000462759 0.866874792472599 0.607961002616568 0.0221114609418289 ENSG00000117859 OSBPL9
ENST00000486942 0.863595359265426 0.602373927772517 0.0225277328593708 ENSG00000117859 OSBPL9
ENST00000524620 0.657711345440477 0.29078142861709 0.0790426719873577 ENSG00000117859 OSBPL9
ENST00000528603 0.892719312635459 0.665827210611527 0.028403145183578 ENSG00000117859 OSBPL9
ENST00000475697 0.942135925984148 0.795440004135387 -0.0131907509545417 ENSG00000117859 OSBPL9
ENST00000531061 0.959630006187899 0.850941610868219 -0.0160376698302019 ENSG00000117859 OSBPL9
ENST00000531819 0.98763147423949 0.950766018893217 -0.00316001443114087 ENSG00000117859 OSBPL9
ENST00000533825 0.71200788667133 0.351184244423113 0.071567721853396 ENSG00000117859 OSBPL9
ENST00000440943 0.0853512014970488 0.00621320788338398 -0.131396866824083 ENSG00000078618 NRD1
ENST00000352171 0.220183049547666 0.0322046682795823 -0.0844158470864299 ENSG00000078618 NRD1
ENST00000354831 0.220183049547666 0.0322046682795823 -0.0844158470864299 ENSG00000078618 NRD1
ENST00000485608 0.198981226407102 0.0270884870892326 -0.0940448257493807 ENSG00000078618 NRD1
ENST00000539524 0.191535932339458 0.025224074198538 -0.0884510550047398 ENSG00000078618 NRD1
ENST00000588291 0.845976167846793 0.564116587345884 -0.0453872772522763 ENSG00000266993 RP4-657D16.3
ENST00000586761 0.689736847164582 0.325148156236094 -0.0758860083196741 ENSG00000266993 RP4-657D16.3
ENST00000497358 0.437308132981904 0.119323581534118 -0.117563820353425 ENSG00000078618 NRD1
ENST00000544028 0.24143269182893 0.0382710943628036 -0.0777620574998822 ENSG00000078618 NRD1
ENST00000483007 0.0380206807892369 0.00168051717008274 -0.202781970067282 ENSG00000078618 NRD1
ENST00000473805 0.627693937433999 0.260926581471608 -0.070069961451014 ENSG00000078618 NRD1
ENST00000475715 0.864432595802648 0.603895976355505 0.0312484076378893 ENSG00000078618 NRD1
ENST00000491410 0.650846575976648 0.283557570486305 -0.05070529971481 ENSG00000078618 NRD1
ENST00000468722 0.734327637030374 0.379874478317744 -0.0532094706330117 ENSG00000078618 NRD1
ENST00000371655 0.96103193680441 0.853935944188496 0.0163390064706088 ENSG00000169213 RAB3B
ENST00000469458 0.679711219990485 0.313790483743087 -0.059906454216046 ENSG00000117862 TXNDC12
ENST00000371626 0.667993444177902 0.300623200950901 -0.0516646935937465 ENSG00000117862 TXNDC12
ENST00000472624 0.954663527571673 0.837138611001991 -0.0112063802386925 ENSG00000117862 TXNDC12
ENST00000471493 0.851776579290315 0.578909779322062 -0.0491390346921617 ENSG00000117862 TXNDC12
ENST00000610127 0.766496481197345 0.422304661495912 -0.060169103004371 ENSG00000117862 TXNDC12
ENST00000313334 0.94919579460295 0.820001389418257 -0.0128398346479421 ENSG00000134717 BTF3L4
ENST00000477828 0.814978694650523 0.50198139627652 -0.0431434669769972 ENSG00000134717 BTF3L4
ENST00000489308 0.87289492416853 0.621390650231242 -0.0302192830918935 ENSG00000134717 BTF3L4
ENST00000526132 0.895718306551088 0.672661638938006 -0.0262968935237843 ENSG00000134717 BTF3L4
ENST00000472944 0.903495840758102 0.690081342374861 -0.0223290508028349 ENSG00000134717 BTF3L4
ENST00000524414 0.633497595587293 0.266518997795519 -0.0903299182741626 ENSG00000134717 BTF3L4
ENST00000484036 0.807716967668742 0.490609436394366 -0.0438068466129998 ENSG00000134717 BTF3L4
ENST00000533836 0.783922456846097 0.4495403858876 -0.0475824731620703 ENSG00000134717 BTF3L4
ENST00000361625 0.934540203549627 0.773109644023455 0.02011516158688 ENSG00000157077 ZFYVE9
ENST00000357206 0.57606563348166 0.215057942521504 0.0656156087307415 ENSG00000157077 ZFYVE9
ENST00000287727 0.587795390312043 0.223809033869059 0.0644176418076282 ENSG00000157077 ZFYVE9
ENST00000371591 0.663712079840059 0.296601252642808 0.0591926751576058 ENSG00000157077 ZFYVE9
ENST00000470844 0.688339193913141 0.323596344232239 -0.0783663058650532 ENSG00000154222 CC2D1B
ENST00000371586 0.954405312746044 0.836621276071612 -0.0119887085341353 ENSG00000154222 CC2D1B
ENST00000284376 0.989479238172665 0.959499521618894 -0.00296949135662938 ENSG00000154222 CC2D1B
ENST00000491136 0.987641123641678 0.951102943309108 -0.00359135336599495 ENSG00000154222 CC2D1B
ENST00000438021 0.701398107710441 0.337844231094145 -0.0631834251705647 ENSG00000154222 CC2D1B
ENST00000460261 0.970680763535951 0.886608989525662 0.00916201576687472 ENSG00000154222 CC2D1B
ENST00000450942 0.941626902743028 0.793740390536245 -0.0183957607414569 ENSG00000154222 CC2D1B
ENST00000438831 0.947063077691551 0.814397397792841 0.0152107856775851 ENSG00000154222 CC2D1B
ENST00000257181 0.398244271077399 0.0987886173182956 -0.0955575402257346 ENSG00000134748 PRPF38A
ENST00000487160 0.616971691740859 0.250995800909367 -0.0989547122276945 ENSG00000134748 PRPF38A
ENST00000474048 0.49273568245796 0.152103075498874 -0.101382786996176 ENSG00000134748 PRPF38A
ENST00000528457 0.58736226846464 0.223361731002153 -0.0700721390055374 ENSG00000134744 ZCCHC11
ENST00000527941 0.689736847164582 0.325138394908098 -0.0571565394483306 ENSG00000134744 ZCCHC11
ENST00000257177 0.93730332796159 0.780732507970113 -0.0132879244808287 ENSG00000134744 ZCCHC11
ENST00000371544 0.937280366048408 0.78068669566697 -0.0132877002022231 ENSG00000134744 ZCCHC11
ENST00000531722 0.419279615622613 0.109342775693511 -0.130585299654287 ENSG00000134744 ZCCHC11
ENST00000474453 0.387016857569955 0.092917256254019 -0.137636079571366 ENSG00000134744 ZCCHC11
ENST00000469810 0.682242752289028 0.316653752232984 -0.075218980617531 ENSG00000134744 ZCCHC11
ENST00000528642 0.899080188540003 0.679292232135862 0.0217524360662388 ENSG00000134744 ZCCHC11
ENST00000484723 0.905454265001392 0.694992043970841 0.0207491127593969 ENSG00000134744 ZCCHC11
ENST00000371541 0.946012504963348 0.809723138457133 0.0139699931363085 ENSG00000134744 ZCCHC11
ENST00000473856 0.642685653286182 0.276000240759169 0.0641007865524911 ENSG00000134744 ZCCHC11
ENST00000355809 0.69040072640876 0.3257449110309 0.0767653913275419 ENSG00000134744 ZCCHC11
ENST00000361314 0.968446117714393 0.876095582059572 0.0174982592462056 ENSG00000116157 GPX7
ENST00000371538 0.875931651129446 0.626731256076902 -0.0414179456063459 ENSG00000162377 COA7
ENST00000443756 0.996928914525064 0.986792128605555 -0.00114334251508696 ENSG00000162378 ZYG11B
ENST00000545132 0.946416542371801 0.811431709992888 0.017054957916384 ENSG00000162378 ZYG11B
ENST00000294353 0.176562589415551 0.0219184974414993 -0.115941203813659 ENSG00000162378 ZYG11B
ENST00000371522 0.810397464326113 0.49491161931461 -0.0471205268751138 ENSG00000121310 ECHDC2
ENST00000460612 0.804170149717351 0.485055010940624 -0.0481421057495222 ENSG00000121310 ECHDC2
ENST00000371520 0.803905873026007 0.484692188431506 -0.048142858023058 ENSG00000121310 ECHDC2
ENST00000358358 0.803685363319432 0.484482164302366 -0.048149401201526 ENSG00000121310 ECHDC2
ENST00000476477 0.801384914885926 0.480993159206551 -0.0483614824960241 ENSG00000121310 ECHDC2
ENST00000536120 0.801384914885926 0.480993159206551 -0.0483614824960241 ENSG00000121310 ECHDC2
ENST00000479593 0.860159071374779 0.595131725688653 -0.0416778304503443 ENSG00000121310 ECHDC2
ENST00000467988 0.746842964920096 0.397108672837358 -0.0584574177181385 ENSG00000121310 ECHDC2
ENST00000487851 0.826801674057833 0.525647888984964 -0.0512350202713678 ENSG00000121310 ECHDC2
ENST00000541281 0.710839439929124 0.349403718156065 -0.0716225170460102 ENSG00000121310 ECHDC2
ENST00000488268 0.80005387585933 0.478862568726503 -0.0564169770471089 ENSG00000121310 ECHDC2
ENST00000544365 0.747334495481065 0.39774855787679 -0.0667069775052802 ENSG00000121310 ECHDC2
ENST00000495920 0.695038344719489 0.330299294275986 -0.0771272390696632 ENSG00000121310 ECHDC2
ENST00000480312 0.704008528890878 0.340575157466227 -0.0786222885167561 ENSG00000121310 ECHDC2
ENST00000544531 0.668930136323819 0.301641248425454 -0.0839034896194889 ENSG00000121310 ECHDC2
ENST00000542552 0.558387647594211 0.201566454267868 -0.117203237656606 ENSG00000121310 ECHDC2
ENST00000474789 0.671167466851943 0.304585041202145 -0.0962503954072506 ENSG00000121310 ECHDC2
ENST00000371514 0.245918872058633 0.0396648988600514 -0.0929280406707853 ENSG00000116171 SCP2
ENST00000478631 0.249541052699301 0.0407180517622519 -0.0925168187086711 ENSG00000116171 SCP2
ENST00000528311 0.519458997587909 0.171696191985139 -0.0634212203944668 ENSG00000116171 SCP2
ENST00000371509 0.464900079119284 0.134747891107817 -0.0687944973831795 ENSG00000116171 SCP2
ENST00000407246 0.218087706466565 0.0316769715862817 -0.0966555410815717 ENSG00000116171 SCP2
ENST00000371513 0.666041396599532 0.298464674811874 -0.0879121349588502 ENSG00000116171 SCP2
ENST00000430330 0.236144742510475 0.0366495833560994 -0.105472271620595 ENSG00000116171 SCP2
ENST00000408941 0.249541052699301 0.0407179683576154 -0.103899647769307 ENSG00000116171 SCP2
ENST00000478274 0.980274512408604 0.925458962764629 -0.00616929076274912 ENSG00000116171 SCP2
ENST00000484100 0.40530187357078 0.102293357769754 -0.0840605991840073 ENSG00000116171 SCP2
ENST00000533119 0.311286277129382 0.0614285767466367 -0.0968423413102373 ENSG00000116171 SCP2
ENST00000435345 0.265679113376767 0.0457681393831911 -0.101306618377664 ENSG00000116171 SCP2
ENST00000488965 0.249453964638903 0.0406825342572892 -0.103437311834275 ENSG00000116171 SCP2
ENST00000371486 0.863282208133795 0.601493279712898 -0.0488547824228059 ENSG00000157184 CPT2
ENST00000294360 0.527195843173028 0.177442022527689 0.0945320557236694 ENSG00000162384 C1orf123
ENST00000483739 0.572646767623449 0.21218435940884 0.0902564430503243 ENSG00000162384 C1orf123
ENST00000470385 0.628009957170105 0.261217096285802 0.0800089594685039 ENSG00000162384 C1orf123
ENST00000489755 0.78220511811632 0.446640291659842 0.0645712312352662 ENSG00000162384 C1orf123
ENST00000371470 0.722066324895653 0.36344422787938 -0.0559270710465787 ENSG00000162385 MAGOH
ENST00000371466 0.721521185065414 0.363014794197981 -0.0559406889885242 ENSG00000162385 MAGOH
ENST00000495868 0.995728664875507 0.980842610045501 -0.00163601106422096 ENSG00000162385 MAGOH
ENST00000462941 0.815941284922447 0.503368108991253 -0.0431540353459395 ENSG00000162385 MAGOH
ENST00000306052 0.796354422191271 0.470800439146486 0.0448930654658614 ENSG00000157193 LRP8
ENST00000529670 0.173391377656565 0.0211688298780369 -0.181429668446741 ENSG00000157193 LRP8
ENST00000371454 0.663304820852046 0.29616917268221 0.0653693678473091 ENSG00000157193 LRP8
ENST00000465675 0.701547834084375 0.338103124790311 0.0604056311614215 ENSG00000157193 LRP8
ENST00000354412 0.700687468802617 0.337030000371719 0.0606612288300876 ENSG00000157193 LRP8
ENST00000480045 0.581356286650607 0.219070691092674 0.0798333484682332 ENSG00000157193 LRP8
ENST00000347547 0.618356050241483 0.252201592133511 0.0745202666744038 ENSG00000157193 LRP8
ENST00000459674 0.976493793878153 0.909107084152709 -0.010244096392668 ENSG00000157193 LRP8
ENST00000496580 0.0690220590810635 0.00436859669263874 0.221602451822987 ENSG00000157193 LRP8
ENST00000312233 0.755619859835382 0.408537072484703 0.101282449960092 ENSG00000174332 GLIS1
ENST00000371429 0.996928914525064 0.986899762751295 0.00125638995501103 ENSG00000058804 NDC1
ENST00000540001 0.996928914525064 0.986875737621084 0.00125893256723707 ENSG00000058804 NDC1
ENST00000537333 0.805766434832081 0.488019962038672 0.0600618399087531 ENSG00000058804 NDC1
ENST00000234725 0.813393750915012 0.500002515499517 0.0601695923956983 ENSG00000058804 NDC1
ENST00000464950 0.941396744802926 0.791514675058111 0.0207785524516051 ENSG00000058799 YIPF1
ENST00000371399 0.941396744802926 0.791514675058111 0.0207785524516051 ENSG00000058799 YIPF1
ENST00000072644 0.941396744802926 0.791593023493832 0.02077929564227 ENSG00000058799 YIPF1
ENST00000539954 0.955378080575585 0.839298624804805 0.0171970131636132 ENSG00000058799 YIPF1
ENST00000371378 0.554870158477041 0.19877219258191 -0.0839329540048333 ENSG00000081870 HSPB11
ENST00000194214 0.648701054267667 0.28153321005629 -0.071977681597801 ENSG00000081870 HSPB11
ENST00000371377 0.613301946473395 0.246385948173951 -0.0795759007572964 ENSG00000081870 HSPB11
ENST00000371376 0.552417401421065 0.196926245981705 -0.0972971966343115 ENSG00000081870 HSPB11
ENST00000488884 0.329131213199003 0.0678332985990009 -0.148380500263697 ENSG00000081870 HSPB11
ENST00000371370 0.606345185385412 0.239901511549527 -0.0850719210046691 ENSG00000116212 LRRC42
ENST00000371368 0.879783273524323 0.637140189922186 -0.0392482270111725 ENSG00000116212 LRRC42
ENST00000319223 0.593791390709304 0.228966911228732 -0.0881660947673334 ENSG00000116212 LRRC42
ENST00000444987 0.790433172836664 0.460320716737806 -0.0605572219186318 ENSG00000116212 LRRC42
ENST00000371348 0.30008100320963 0.0570771198502935 -0.136408727775352 ENSG00000116209 TMEM59
ENST00000371344 0.376658153525034 0.0880450833636708 -0.123913624097979 ENSG00000116209 TMEM59
ENST00000234831 0.476495219907366 0.142029082171808 -0.0951066283721517 ENSG00000116209 TMEM59
ENST00000371341 0.486759680934345 0.148174504891026 -0.0923998520844594 ENSG00000116209 TMEM59
ENST00000470395 0.692651823821994 0.328031182334759 -0.0644339380925038 ENSG00000116209 TMEM59
ENST00000420738 0.444622983386137 0.123132092440278 -0.0995968960461209 ENSG00000116209 TMEM59
ENST00000440019 0.445357154956544 0.123561329531612 -0.099490296382326 ENSG00000116209 TMEM59
ENST00000452421 0.444622983386137 0.123142432084523 -0.0995976554289702 ENSG00000116209 TMEM59
ENST00000371337 0.444858537388603 0.123245668675629 -0.103546951022258 ENSG00000116209 TMEM59
ENST00000498272 0.705371580410942 0.34222614175714 -0.0842214579695972 ENSG00000116205 TCEANC2
ENST00000487096 0.975328028149432 0.904793548093193 -0.00760925460369217 ENSG00000116221 MRPL37
ENST00000360840 0.978451539255623 0.91731660003158 -0.00653923162410364 ENSG00000116221 MRPL37
ENST00000605337 0.969891783687575 0.882179636600955 -0.00928266913461342 ENSG00000116221 MRPL37
ENST00000490670 0.997759599604711 0.991353598046996 0.000712022044381495 ENSG00000116221 MRPL37
ENST00000336230 0.978451539255623 0.91731660003158 -0.00653923162410364 ENSG00000116221 MRPL37
ENST00000398219 0.988563597077457 0.95474490523894 -0.0045708864395074 ENSG00000116221 MRPL37
ENST00000326956 0.390802757000261 0.0947173028390555 0.115009987721377 ENSG00000157216 SSBP3
ENST00000528930 0.654035423181776 0.286745837513269 -0.0863984505888847 ENSG00000157216 SSBP3
ENST00000417664 0.27138581590844 0.0476323044679847 0.151150769791873 ENSG00000157216 SSBP3
ENST00000371320 0.245385303964125 0.0394891698797871 0.155414462889164 ENSG00000157216 SSBP3
ENST00000371319 0.23402229279445 0.0360219541527831 0.158158928403818 ENSG00000157216 SSBP3
ENST00000533946 0.270543557601048 0.0473109411569688 0.152711014522493 ENSG00000157216 SSBP3
ENST00000357475 0.259190950769592 0.0435619384267322 0.157256815631568 ENSG00000157216 SSBP3
ENST00000426150 0.284922214120973 0.0518453376168307 0.145902265343393 ENSG00000157216 SSBP3
ENST00000444533 0.513031040618344 0.167001601642889 0.131013192365393 ENSG00000157216 SSBP3
ENST00000420121 0.136454169582482 0.014019357133985 0.217091037920434 ENSG00000157216 SSBP3
ENST00000533209 0.0235142238944784 0.000791063409618748 0.284706097028102 ENSG00000157216 SSBP3
ENST00000525990 0.0936273743707192 0.00734544038945168 0.222447239985671 ENSG00000157216 SSBP3
ENST00000528787 0.0274450898227782 0.00100891971086021 0.284592180400341 ENSG00000157216 SSBP3
ENST00000606515 0.628959322112861 0.262050715072633 -0.0706797283207496 ENSG00000271723 MROH7-TTC4
ENST00000425300 0.668009829624498 0.300683639878417 -0.064916276425284 ENSG00000271723 MROH7-TTC4
ENST00000414150 0.653577668072657 0.285962444059676 -0.066674613263262 ENSG00000271723 MROH7-TTC4
ENST00000460155 0.561283173995722 0.20335907741142 -0.0808910278337973 ENSG00000271723 MROH7-TTC4
ENST00000371281 0.570222725604135 0.210173611935503 -0.0802123323121732 ENSG00000243725 TTC4
ENST00000371284 0.554810790331972 0.198719332119758 -0.0824401165827498 ENSG00000243725 TTC4
ENST00000371269 0.988725601412287 0.957072766407986 -0.00436175453154935 ENSG00000116133 DHCR24
ENST00000436604 0.839858585386011 0.551403839647044 -0.052300307030451 ENSG00000116133 DHCR24
ENST00000537443 0.896174604563897 0.673769560839352 0.0358451800113107 ENSG00000116133 DHCR24
ENST00000535035 0.938665195237301 0.784673057577473 0.0221449710739214 ENSG00000116133 DHCR24
ENST00000415336 0.484211325584358 0.146693732219528 0.157480836070931 ENSG00000242396 RP11-67L3.5
ENST00000294383 0.971656874705036 0.889929283011812 0.00669076348262658 ENSG00000162402 USP24
ENST00000407756 0.973309721691581 0.896838850398025 0.00628646378492165 ENSG00000162402 USP24
ENST00000371250 0.812544875622978 0.498319504391503 0.0571585203300932 ENSG00000162407 PPAP2B
ENST00000461655 0.234258274016018 0.0360929834936671 0.212406193989643 ENSG00000162407 PPAP2B
ENST00000485760 0.408396895158432 0.104060893458804 0.124950283562559 ENSG00000173406 DAB1
ENST00000421528 0.843099077517256 0.557905464737443 0.0564811175836844 ENSG00000162600 OMA1
ENST00000358603 0.985729455304103 0.944566370672207 -0.0061236797405127 ENSG00000162600 OMA1
ENST00000371226 0.99742651866098 0.989862839164359 -0.00110689407739972 ENSG00000162600 OMA1
ENST00000456980 0.775042174858609 0.435687456770116 -0.0782669106515002 ENSG00000162600 OMA1
ENST00000467063 0.740773287233716 0.388982855305981 -0.0871764786291227 ENSG00000162600 OMA1
ENST00000472487 0.14596334748165 0.0157402294542509 -0.132138604499586 ENSG00000162601 MYSM1
ENST00000493821 0.210114789754486 0.0296454933626125 -0.129094024649778 ENSG00000162601 MYSM1
ENST00000401044 0.182336525450568 0.0231694188365261 -0.14200950960698 ENSG00000162601 MYSM1
ENST00000466774 0.0530713553931809 0.0028626573504842 -0.200884822869042 ENSG00000162601 MYSM1
ENST00000371222 0.92257260042388 0.739414615819897 -0.016770917590461 ENSG00000177606 JUN
ENST00000474476 0.219307710102668 0.0319578501612279 0.177099708546834 ENSG00000172456 FGGY
ENST00000371218 0.195852273543352 0.0263610917664817 0.174272951502332 ENSG00000172456 FGGY
ENST00000495718 0.327014531543526 0.0670089994595703 0.152544332296531 ENSG00000172456 FGGY
ENST00000303721 0.195852273543352 0.0263610917664817 0.174272951502332 ENSG00000172456 FGGY
ENST00000430447 0.181560557641256 0.0229955522921196 0.185757635996534 ENSG00000172456 FGGY
ENST00000371212 0.191129071447817 0.0251138348560517 0.177220182329762 ENSG00000172456 FGGY
ENST00000475949 0.499200581508991 0.156608575219712 0.139139903424767 ENSG00000172456 FGGY
ENST00000371210 0.153624917858441 0.017283760065987 0.206076833700338 ENSG00000172456 FGGY
ENST00000371191 0.0155709707362759 0.000412964886919809 0.301837480066779 ENSG00000162599 NFIA
ENST00000476646 0.0199277501040811 0.000617307768901423 0.314588836274457 ENSG00000162599 NFIA
ENST00000407417 0.0139663097063539 0.000335634715116572 0.317369395859664 ENSG00000162599 NFIA
ENST00000479364 0.0207718529041224 0.000654101197578743 0.306461765067487 ENSG00000162599 NFIA
ENST00000371189 0.0139728932904476 0.000340942972451095 0.320102943761574 ENSG00000162599 NFIA
ENST00000403491 0.0249022221514381 0.000867828882151335 0.286615212344121 ENSG00000162599 NFIA
ENST00000371187 0.0111018181124812 0.0002231584764015 0.321144268161638 ENSG00000162599 NFIA
ENST00000485903 0.0158131839827946 0.000425675563799365 0.311777595355223 ENSG00000162599 NFIA
ENST00000371185 0.0148309435649944 0.000380158521893698 0.314962154869357 ENSG00000162599 NFIA
ENST00000371184 0.0140211053177715 0.000342367436966648 0.317911792914558 ENSG00000162599 NFIA
ENST00000606498 0.7663334156382 0.421931844436606 -0.0534762551580149 ENSG00000162604 TM2D1
ENST00000294613 0.747786145939355 0.398314166337358 -0.056067129440077 ENSG00000162604 TM2D1
ENST00000472357 0.500812320481749 0.157882917344638 -0.129351109359469 ENSG00000162604 TM2D1
ENST00000371180 0.747786145939355 0.398314166337358 -0.056067129440077 ENSG00000162604 TM2D1
ENST00000488206 0.786121701349107 0.45383218080317 -0.0499660033354893 ENSG00000162604 TM2D1
ENST00000472989 0.618503671459156 0.252342418078243 -0.0914993157209072 ENSG00000162604 TM2D1
ENST00000488410 0.870838234419395 0.617700702799926 -0.0432591654444639 ENSG00000162604 TM2D1
ENST00000468586 0.920241054418815 0.732590220003624 -0.024405527941936 ENSG00000162604 TM2D1
ENST00000371178 0.974259312824345 0.901012094730737 -0.00879145869959233 ENSG00000162604 TM2D1
ENST00000494926 0.958486902379006 0.848077891814615 -0.0137343309468229 ENSG00000162604 TM2D1
ENST00000496465 0.962937953930027 0.859550124923831 -0.0126696325414783 ENSG00000162604 TM2D1
ENST00000371177 0.955086418475682 0.837993326641209 -0.0157173756445176 ENSG00000162604 TM2D1
ENST00000371146 0.912569427549983 0.713905883078937 -0.0231085650710939 ENSG00000162607 USP1
ENST00000339950 0.914653426996677 0.719014338938807 -0.0226193585371449 ENSG00000162607 USP1
ENST00000251157 0.980317444327067 0.925616735236833 -0.00468875714043968 ENSG00000116641 DOCK7
ENST00000454575 0.883734916290802 0.646407732684724 -0.0282134986317427 ENSG00000116641 DOCK7
ENST00000340370 0.979570377588642 0.922800059314553 -0.00486392848344094 ENSG00000116641 DOCK7
ENST00000489185 0.286685260585648 0.0524722385272928 -0.169942402537765 ENSG00000116641 DOCK7
ENST00000404627 0.929739865451407 0.758254896289672 0.019007695466226 ENSG00000116641 DOCK7
ENST00000317868 0.98751674722177 0.950276632432241 0.00603097451973389 ENSG00000125703 ATG4C
ENST00000371120 0.98751674722177 0.950276632432241 0.00603097451973389 ENSG00000125703 ATG4C
ENST00000371108 0.977267242715786 0.912937743793299 0.00937239860313512 ENSG00000088035 ALG6
ENST00000263440 0.969250446726742 0.878680087605432 0.0131719069276341 ENSG00000088035 ALG6
ENST00000603108 0.969250446726742 0.878680087605432 0.0131719069276341 ENSG00000088035 ALG6
ENST00000478138 0.519111148163549 0.171296948953703 0.104208117819004 ENSG00000142856 ITGB3BP
ENST00000371084 0.799860189243447 0.478203462851277 0.0394643161328237 ENSG00000079739 PGM1
ENST00000540265 0.792037144875715 0.46266154410542 0.0420544032153532 ENSG00000079739 PGM1
ENST00000371083 0.941568431522145 0.792986336240783 -0.014824657689259 ENSG00000079739 PGM1
ENST00000483707 0.604093511512316 0.23772049237519 -0.0974982720258763 ENSG00000079739 PGM1
ENST00000371080 0.0144904835755638 0.000366372154622502 0.442337197602787 ENSG00000185483 ROR1
ENST00000371079 0.0628658489946527 0.0037516355468088 0.33177526360153 ENSG00000185483 ROR1
ENST00000482426 0.0139686290205619 0.000339686339593984 0.479260235429846 ENSG00000185483 ROR1
ENST00000371073 0.985700937422699 0.944286441289526 -0.00681480162514988 ENSG00000158966 CACHD1
ENST00000290039 0.987288627326817 0.949723411928659 -0.00615529579531643 ENSG00000158966 CACHD1
ENST00000495994 0.877663259385085 0.62966357206877 -0.0469032065129985 ENSG00000158966 CACHD1
ENST00000470527 0.690481666221918 0.325802759298533 -0.0956782393560935 ENSG00000158966 CACHD1
ENST00000342505 0.117900447461837 0.0108358643150917 -0.0933274302470094 ENSG00000162434 JAK1
ENST00000481702 0.217940125933885 0.0316465116816701 -0.170906948882244 ENSG00000162434 JAK1
ENST00000465376 0.630109803800572 0.263088967728197 -0.0762959974385233 ENSG00000162434 JAK1
ENST00000471473 0.65136196940691 0.283964273234117 -0.0807789834362363 ENSG00000162434 JAK1
ENST00000494904 0.413633340298488 0.106777592656886 -0.115598213072692 ENSG00000162434 JAK1
ENST00000344610 0.601484744275304 0.235660534791765 -0.0487548991802715 ENSG00000116678 LEPR
ENST00000371065 0.366046334825482 0.0831663351038308 -0.0815306546854871 ENSG00000213625 LEPROT
ENST00000475108 0.37521505950606 0.0873946915806199 -0.0970414885484823 ENSG00000213625 LEPROT
ENST00000371059 0.581844775582111 0.21959266631728 -0.0503848306258621 ENSG00000116678 LEPR
ENST00000371060 0.575654311558498 0.214732293056692 -0.0501459310275241 ENSG00000116678 LEPR
ENST00000349533 0.604343015913384 0.238017550240366 -0.0477751473723402 ENSG00000116678 LEPR
ENST00000497874 0.350980109199583 0.07676643743672 -0.116556058034413 ENSG00000213625 LEPROT
ENST00000488747 0.362084931947981 0.0815197754134251 -0.0989759762148318 ENSG00000213625 LEPROT
ENST00000484243 0.546119939077756 0.192137629475276 -0.0775115038345805 ENSG00000213625 LEPROT
ENST00000406510 0.597247863865385 0.232360203096909 -0.0484630995040941 ENSG00000116678 LEPR
ENST00000329654 0.107924146040812 0.00936279800658707 0.247258534525324 ENSG00000184588 PDE4B
ENST00000341517 0.0979836447689773 0.00792599049576797 0.253009856527183 ENSG00000184588 PDE4B
ENST00000371049 0.18036706177393 0.0227364910332633 0.223599619642664 ENSG00000184588 PDE4B
ENST00000423207 0.273903799488643 0.0483781684142016 0.2168999721335 ENSG00000184588 PDE4B
ENST00000531358 0.125310396172994 0.0120391569875355 0.288672530210565 ENSG00000184588 PDE4B
ENST00000532040 0.0375058498970614 0.00164349333085351 0.347864511903797 ENSG00000184588 PDE4B
ENST00000526666 0.0380206807892369 0.00168060664603289 0.347025922873675 ENSG00000184588 PDE4B
ENST00000237247 0.0203108420666437 0.000633222921573772 0.302806423948287 ENSG00000118473 SGIP1
ENST00000371039 0.0194897789141071 0.000590856937811612 0.304493380817209 ENSG00000118473 SGIP1
ENST00000493564 0.0135315732104915 0.000318316559824733 0.420586321193637 ENSG00000118473 SGIP1
ENST00000424320 0.0119649903883028 0.00025447641312726 0.353502708563242 ENSG00000118473 SGIP1
ENST00000371035 0.0267737243118801 0.000965447272859168 0.298794213238056 ENSG00000118473 SGIP1
ENST00000468286 0.0111364147051941 0.000224963662419679 0.356858148049534 ENSG00000118473 SGIP1
ENST00000497055 0.0121867603417458 0.000261795449579251 0.422197987280636 ENSG00000118473 SGIP1
ENST00000371036 0.0235974227819543 0.000795818842201578 0.30033106718211 ENSG00000118473 SGIP1
ENST00000371037 0.0243040383812625 0.000831066982586554 0.29904125869153 ENSG00000118473 SGIP1
ENST00000371018 0.914155597467789 0.71737514723468 0.0181150725339104 ENSG00000198160 MIER1
ENST00000355977 0.914155597467789 0.71737514723468 0.0181150725339104 ENSG00000198160 MIER1
ENST00000357692 0.918820653460135 0.72888265489946 0.0173775465842588 ENSG00000198160 MIER1
ENST00000401041 0.80023999430067 0.479294226200901 0.0358285569425337 ENSG00000198160 MIER1
ENST00000371014 0.877327945693738 0.628917102410069 0.0243247757658887 ENSG00000198160 MIER1
ENST00000371016 0.877327945693738 0.628917102410069 0.0243247757658887 ENSG00000198160 MIER1
ENST00000371012 0.878992107405533 0.634790794535178 0.0393071208164629 ENSG00000198160 MIER1
ENST00000401042 0.79245562597722 0.463165466298253 0.036279583413697 ENSG00000198160 MIER1
ENST00000355356 0.849803186084766 0.573007728790732 0.0279014374998601 ENSG00000198160 MIER1
ENST00000479067 0.692243376740102 0.327625115275349 0.0695817959712915 ENSG00000198160 MIER1
ENST00000235345 0.455690530283697 0.129308553493415 -0.0805592741976606 ENSG00000116704 SLC35D1
ENST00000506472 0.845691034377194 0.563177699984054 0.0474156721903075 ENSG00000116704 SLC35D1
ENST00000370994 0.250821150773357 0.0410876074019363 -0.080116980404951 ENSG00000142864 SERBP1
ENST00000370995 0.28413046917467 0.0516041928355106 -0.0779637057434885 ENSG00000142864 SERBP1
ENST00000361219 0.441053917260272 0.121155618014865 -0.0652558893487676 ENSG00000142864 SERBP1
ENST00000370990 0.586595056277363 0.222903432666233 -0.0531564437616769 ENSG00000142864 SERBP1
ENST00000493607 0.562693805391407 0.204594810783713 -0.0666280820567468 ENSG00000142864 SERBP1
ENST00000462814 0.903044783818946 0.689435386311143 0.0207655812577459 ENSG00000142864 SERBP1
ENST00000484880 0.678523504154103 0.312297160596812 -0.0552942953190941 ENSG00000142864 SERBP1
ENST00000490406 0.467223630124517 0.135940160189122 -0.0876650907124629 ENSG00000142864 SERBP1
ENST00000370986 0.962932404365 0.859467857280475 -0.0181421287235142 ENSG00000116717 GADD45A
ENST00000370985 0.919380312600458 0.729959156259295 -0.035946234446863 ENSG00000116717 GADD45A
ENST00000460575 0.984628157731006 0.940549888238165 -0.00810062160274277 ENSG00000116717 GADD45A
ENST00000484245 0.99742651866098 0.989821656143185 -0.00137285260952029 ENSG00000116717 GADD45A
ENST00000370982 0.991844336422291 0.967246116123973 -0.00177498408575508 ENSG00000172380 GNG12
ENST00000494936 0.0939193704654753 0.00739155796484641 0.195501074908746 ENSG00000172380 GNG12
ENST00000420587 0.79290843798233 0.46393905013456 -0.0475118821423431 ENSG00000232284 GNG12-AS1
ENST00000413628 0.792921160917374 0.464046494373614 -0.0474934140666204 ENSG00000232284 GNG12-AS1
ENST00000370981 0.855978855913411 0.587297256728588 -0.0697979776427558 ENSG00000162595 DIRAS3
ENST00000395201 0.859330700163724 0.5932766827943 -0.0689067504460413 ENSG00000162595 DIRAS3
ENST00000540432 0.53543250004663 0.183927485602181 -0.068942188921319 ENSG00000116729 WLS
ENST00000354777 0.535478091402747 0.183968781525384 -0.0689431979381261 ENSG00000116729 WLS
ENST00000262348 0.571589249296579 0.211299635799204 -0.062312704725488 ENSG00000116729 WLS
ENST00000370976 0.562175205814172 0.204169789151684 -0.0630337381995606 ENSG00000116729 WLS
ENST00000498615 0.751757263358832 0.402981276272714 -0.0602464317089436 ENSG00000116729 WLS
ENST00000491811 0.408486566945623 0.104143866857843 -0.0921156086378885 ENSG00000116729 WLS
ENST00000497187 0.234311982182215 0.0361236791791127 -0.115099672283878 ENSG00000116729 WLS
ENST00000534713 0.585418137525201 0.222033027545682 -0.0721585489603286 ENSG00000116729 WLS
ENST00000533537 0.535899318581916 0.184537954547341 -0.0800450287590217 ENSG00000116729 WLS
ENST00000530486 0.500478033673294 0.157613710028053 -0.0822430020729483 ENSG00000116729 WLS
ENST00000370973 0.543524849586758 0.189954942047975 -0.0768330646976014 ENSG00000116729 WLS
ENST00000471243 0.57181522637901 0.211444238098011 -0.0859131900296977 ENSG00000116729 WLS
ENST00000491076 0.706665316298869 0.343710259757523 -0.065857342523537 ENSG00000116729 WLS
ENST00000527864 0.869741007518284 0.614593611586959 -0.0390396295532249 ENSG00000116729 WLS
ENST00000370971 0.684234872245936 0.318715702067071 -0.0704628188879626 ENSG00000116729 WLS
ENST00000456315 0.57262656943707 0.21212594030539 -0.137598561993113 ENSG00000024526 DEPDC1
ENST00000370966 0.57262656943707 0.21212594030539 -0.137598561993113 ENSG00000024526 DEPDC1
ENST00000370952 0.967231969592666 0.871787838876358 0.0121240509790749 ENSG00000066557 LRRC40
ENST00000370951 0.0360896907739687 0.00154464855774642 -0.127002753364333 ENSG00000116754 SRSF11
ENST00000463877 0.714325519354911 0.354126438520945 -0.0477493285776904 ENSG00000116754 SRSF11
ENST00000405432 0.0519609976838937 0.00277919867773121 -0.115697618702637 ENSG00000116754 SRSF11
ENST00000370950 0.0429138043203851 0.00202575131055365 -0.122674831871511 ENSG00000116754 SRSF11
ENST00000454435 0.398673836468256 0.0990257114200034 -0.0807741214532415 ENSG00000116754 SRSF11
ENST00000475204 0.161874342425143 0.0188755461428478 -0.110299906198472 ENSG00000116754 SRSF11
ENST00000395136 0.0618919967314366 0.00365827561291088 -0.117817691623113 ENSG00000116754 SRSF11
ENST00000436161 0.137203610400142 0.0141896363609909 -0.11421187518541 ENSG00000116754 SRSF11
ENST00000473950 0.194985990248239 0.0260980607917139 -0.106284869990044 ENSG00000116754 SRSF11
ENST00000469170 0.266911974235501 0.0461895075636237 -0.0983062263181451 ENSG00000116754 SRSF11
ENST00000486667 0.128849712475276 0.0127428137599223 -0.120791050200883 ENSG00000116754 SRSF11
ENST00000481648 0.0515060135069736 0.00273422911762409 -0.150263726420257 ENSG00000116754 SRSF11
ENST00000463116 0.470198215802666 0.137874093695895 -0.115566981731496 ENSG00000116754 SRSF11
ENST00000484162 0.0388112941555655 0.00174428437111709 -0.149753436336596 ENSG00000116754 SRSF11
ENST00000370949 0.0272536746992792 0.000995169415668747 -0.153711832027711 ENSG00000116754 SRSF11
ENST00000463859 0.0263304972214182 0.000938078066327925 -0.164488681167749 ENSG00000116754 SRSF11
ENST00000460795 0.123916435542469 0.0118350824408061 -0.137172843383341 ENSG00000116754 SRSF11
ENST00000461935 0.0784304060185394 0.00538724050166492 -0.153969614057521 ENSG00000116754 SRSF11
ENST00000489188 0.0517046862396203 0.00275140034399175 -0.163589939193808 ENSG00000116754 SRSF11
ENST00000370944 0.946617415615961 0.813291803414807 0.0136802543118045 ENSG00000118454 ANKRD13C
ENST00000262346 0.79767385893991 0.473103677138825 0.0428941535894578 ENSG00000118454 ANKRD13C
ENST00000464236 0.975040448118986 0.904207913322898 0.011601801125267 ENSG00000118454 ANKRD13C
ENST00000411986 0.529618258700796 0.179238591559456 -0.183065077607594 ENSG00000116761 CTH
ENST00000370938 0.530508645108553 0.179962506613019 -0.183363771381237 ENSG00000116761 CTH
ENST00000346806 0.528203745959461 0.178197599396115 -0.187114725579084 ENSG00000116761 CTH
ENST00000450461 0.046363291145117 0.00231007927977663 -0.162405050162956 ENSG00000235079 ZRANB2-AS1
ENST00000426999 0.0295814906840371 0.0011391263762591 -0.17720666918504 ENSG00000235079 ZRANB2-AS1
ENST00000370920 0.0983700572485192 0.00799619940051313 -0.121599484111829 ENSG00000132485 ZRANB2
ENST00000477096 0.0992337723414115 0.00812542600022986 -0.156076307430294 ENSG00000132485 ZRANB2
ENST00000254821 0.097799727513833 0.00789800037586114 -0.121902945917027 ENSG00000132485 ZRANB2
ENST00000487510 0.144180841690585 0.0154269087642742 -0.156928826854514 ENSG00000132485 ZRANB2
ENST00000479947 0.278617182893657 0.0498254545022439 -0.142127554751222 ENSG00000132485 ZRANB2
ENST00000473260 0.365930535852222 0.0830369811585795 -0.130897869449711 ENSG00000132485 ZRANB2
ENST00000583678 0.450443008541407 0.126171494569873 -0.158363746599238 ENSG00000229956 ZRANB2-AS2
ENST00000599146 0.278880587791679 0.0499300536800462 -0.204394952525177 ENSG00000229956 ZRANB2-AS2
ENST00000594152 0.278880587791679 0.0499300536800462 -0.204394952525177 ENSG00000229956 ZRANB2-AS2
ENST00000600103 0.195635708009124 0.0263016025595065 -0.233259478989183 ENSG00000229956 ZRANB2-AS2
ENST00000357731 0.407929318798387 0.103688293682245 0.21530012424494 ENSG00000172260 NEGR1
ENST00000608579 0.101457352694515 0.00841181040775647 -0.284880436376071 ENSG00000229956 ZRANB2-AS2
ENST00000430605 0.10154339436791 0.00843383310400301 -0.284656504024832 ENSG00000229956 ZRANB2-AS2
ENST00000306821 0.588721763593465 0.22466560783606 0.152493956748513 ENSG00000172260 NEGR1
ENST00000434200 0.240355618918915 0.0378984815310114 0.306283705803426 ENSG00000172260 NEGR1
ENST00000585415 0.124904470063934 0.0119756794915026 0.354395671702125 ENSG00000229956 ZRANB2-AS2
ENST00000467479 0.301849156771924 0.0577039263330164 0.276082223794206 ENSG00000172260 NEGR1
ENST00000370898 0.759668306327638 0.413678298151396 -0.0736691114507352 ENSG00000254685 FPGT
ENST00000557284 0.911184830432589 0.70950354715882 -0.029194189698275 ENSG00000259030 FPGT-TNNI3K
ENST00000524915 0.859543165141378 0.593695990170041 -0.0438660190416346 ENSG00000254685 FPGT
ENST00000370894 0.54368491186227 0.190160296414081 -0.121173339166639 ENSG00000254685 FPGT
ENST00000370899 0.905902974216471 0.69689761123675 -0.0305444599250186 ENSG00000259030 FPGT-TNNI3K
ENST00000609362 0.753223172332688 0.405093404455127 -0.0750827567710938 ENSG00000254685 FPGT
ENST00000370895 0.883803599790807 0.646587668828378 -0.0361685829834084 ENSG00000259030 FPGT-TNNI3K
ENST00000534632 0.882900526709562 0.644314361486266 -0.0362451921307637 ENSG00000259030 FPGT-TNNI3K
ENST00000533006 0.904886486858414 0.692971688606618 -0.0323824043503971 ENSG00000259030 FPGT-TNNI3K
ENST00000370891 0.911184830432589 0.70950354715882 -0.029194189698275 ENSG00000116783 TNNI3K
ENST00000370893 0.878891777887536 0.634014157060931 -0.0387047852171244 ENSG00000259030 FPGT-TNNI3K
ENST00000534056 0.534346582572339 0.182645034202602 -0.123313951047757 ENSG00000254685 FPGT
ENST00000370872 0.773779359083416 0.433688607160846 -0.057545244227795 ENSG00000116791 CRYZ
ENST00000340866 0.773779359083416 0.433688607160846 -0.057545244227795 ENSG00000116791 CRYZ
ENST00000492102 0.470683241712931 0.13810976285888 -0.120887698829777 ENSG00000116791 CRYZ
ENST00000417775 0.813671758338618 0.500310967255504 -0.0482008086529018 ENSG00000116791 CRYZ
ENST00000370871 0.861726887968579 0.598406115668123 -0.0387924203388092 ENSG00000116791 CRYZ
ENST00000370870 0.950400175289979 0.822901132955657 -0.0178695104701688 ENSG00000116791 CRYZ
ENST00000441120 0.939825915665134 0.787600919068758 -0.02372833699597 ENSG00000116791 CRYZ
ENST00000457880 0.934540203549627 0.773122646575214 -0.0166643336228715 ENSG00000162623 TYW3
ENST00000370867 0.937719140235241 0.781773023127574 -0.0160246375361807 ENSG00000162623 TYW3
ENST00000421739 0.993776397556495 0.974185451293631 -0.00208445505580215 ENSG00000162623 TYW3
ENST00000479111 0.975928685062961 0.906583145403278 -0.00753387384198161 ENSG00000162623 TYW3
ENST00000483990 0.941686223966514 0.793834314732736 0.0223889799452669 ENSG00000162623 TYW3
ENST00000467646 0.816679892562887 0.504434836682366 -0.0501009344672626 ENSG00000162623 TYW3
ENST00000370841 0.782990594835623 0.44796514406444 -0.0498511008621459 ENSG00000117054 ACADM
ENST00000525881 0.827842688910332 0.527262472691358 0.0583031497605154 ENSG00000117054 ACADM
ENST00000526129 0.848793046096935 0.570787140062327 -0.0387704107711622 ENSG00000117054 ACADM
ENST00000526196 0.847560037265471 0.56806853319803 -0.0386630157008427 ENSG00000117054 ACADM
ENST00000370834 0.786840528633358 0.45483179820852 -0.0493891066630458 ENSG00000117054 ACADM
ENST00000534146 0.785622203330187 0.453210456908665 0.0689955063682704 ENSG00000117054 ACADM
ENST00000532509 0.970851584447371 0.887400778455582 -0.0103470033419553 ENSG00000117054 ACADM
ENST00000473018 0.753351870686888 0.405462257366012 0.0769543312369296 ENSG00000117054 ACADM
ENST00000541113 0.829466308436417 0.53071910075699 -0.0414943615672109 ENSG00000117054 ACADM
ENST00000530953 0.97239452212203 0.894029864285418 -0.00965432245192675 ENSG00000117054 ACADM
ENST00000534334 0.850561137789944 0.575226100246979 -0.0389658068282844 ENSG00000117054 ACADM
ENST00000525808 0.824385381936894 0.520860872960684 -0.042212854308515 ENSG00000117054 ACADM
ENST00000543667 0.824385381936894 0.520860872960684 -0.042212854308515 ENSG00000117054 ACADM
ENST00000420607 0.832986045751485 0.536364066492968 -0.0416577387331591 ENSG00000117054 ACADM
ENST00000529059 0.652125320339071 0.284597534633277 -0.0744090095266173 ENSG00000117054 ACADM
ENST00000526930 0.613296826912999 0.246375160632898 -0.100341989431309 ENSG00000117054 ACADM
ENST00000528016 0.320448720667023 0.0645492662384229 -0.121242416265229 ENSG00000117054 ACADM
ENST00000481374 0.497588606824899 0.155357866394529 -0.148302118504951 ENSG00000117054 ACADM
ENST00000535300 0.50846884069384 0.163279398794074 -0.0713215096346185 ENSG00000137955 RABGGTB
ENST00000496055 0.514136019247109 0.1677812232033 -0.0706451997724858 ENSG00000137955 RABGGTB
ENST00000319942 0.517989824024452 0.170502679352173 -0.0701955261140942 ENSG00000137955 RABGGTB
ENST00000473406 0.436364466354111 0.118885944296177 -0.08070031221925 ENSG00000137955 RABGGTB
ENST00000485459 0.499050695950801 0.156472564346955 -0.0726944568619689 ENSG00000137955 RABGGTB
ENST00000370826 0.500512128919027 0.157638697988534 -0.0805493904412061 ENSG00000137955 RABGGTB
ENST00000497648 0.449704826375303 0.125862294633618 -0.103238997654298 ENSG00000137955 RABGGTB
ENST00000462042 0.40008951273794 0.099781807009811 -0.0976985564410033 ENSG00000137955 RABGGTB
ENST00000470201 0.507533136046916 0.162638919388086 -0.0710253206387276 ENSG00000137955 RABGGTB
ENST00000471759 0.545524856554737 0.191742650584804 -0.0669030070047396 ENSG00000137955 RABGGTB
ENST00000491266 0.528143268272479 0.178085293647974 -0.0688177798183298 ENSG00000137955 RABGGTB
ENST00000461653 0.526284284030476 0.176490433840251 -0.0700235200494365 ENSG00000137955 RABGGTB
ENST00000489450 0.521092612920591 0.172837024534655 -0.0706323208689532 ENSG00000137955 RABGGTB
ENST00000467748 0.890961593341158 0.661839572768637 -0.0331906974282791 ENSG00000137955 RABGGTB
ENST00000459697 0.946787198149374 0.813699172129082 0.0227139822693509 ENSG00000137955 RABGGTB
ENST00000328299 0.974501548949007 0.902489083713225 0.0162946994067071 ENSG00000184005 ST6GALNAC3
ENST00000477717 0.044421677521372 0.00215844952934914 0.297493630069585 ENSG00000117069 ST6GALNAC5
ENST00000480428 0.943376380566723 0.800148268941087 0.0232914824636938 ENSG00000117069 ST6GALNAC5
ENST00000318803 0.0349425276784422 0.00146744190549369 0.308928309149843 ENSG00000117069 ST6GALNAC5
ENST00000488940 0.0752404225329293 0.00501709928314102 0.328831525807547 ENSG00000117069 ST6GALNAC5
ENST00000370812 0.748794826662652 0.399602917024997 -0.043078275500631 ENSG00000142892 PIGK
ENST00000445065 0.748794826662652 0.399602917024997 -0.043078275500631 ENSG00000142892 PIGK
ENST00000370813 0.873533312978522 0.622914503109959 0.0266282048388733 ENSG00000142892 PIGK
ENST00000487906 0.931573821211013 0.763722458454811 0.0176768353256307 ENSG00000142892 PIGK
ENST00000359130 0.996300332742136 0.98384548827037 -0.00143354537603919 ENSG00000142892 PIGK
ENST00000478391 0.975281659164951 0.904690170098415 -0.00869021757223271 ENSG00000142892 PIGK
ENST00000354567 0.21404402885595 0.0305420964291144 0.242534049438732 ENSG00000154027 AK5
ENST00000344720 0.197169416572748 0.0266861659295158 0.250102323667694 ENSG00000154027 AK5
ENST00000530826 0.263651085068869 0.0450227229695215 0.253946424828791 ENSG00000154027 AK5
ENST00000527263 0.397137938890523 0.0983164254974855 0.195980037267376 ENSG00000154027 AK5
ENST00000481346 0.475747772830077 0.141610223960482 0.104937207099319 ENSG00000036549 ZZZ3
ENST00000370801 0.438948489903268 0.120160854426877 0.0881679233593959 ENSG00000036549 ZZZ3
ENST00000476275 0.655089466617179 0.288100033714062 0.059657046186827 ENSG00000036549 ZZZ3
ENST00000370798 0.389355556822259 0.0940475093876829 0.0931083278455993 ENSG00000036549 ZZZ3
ENST00000433749 0.143044024436926 0.0152106487190828 0.189078864682682 ENSG00000036549 ZZZ3
ENST00000414381 0.0845184001252342 0.00609803461811848 0.2114328219777 ENSG00000036549 ZZZ3
ENST00000463166 0.0624590069006292 0.003708684145242 0.238740088490551 ENSG00000036549 ZZZ3
ENST00000469944 0.079351965406152 0.00548434269250497 0.249258342972736 ENSG00000036549 ZZZ3
ENST00000370794 0.338589275743058 0.071863157691697 -0.0828371444140259 ENSG00000077254 USP33
ENST00000481579 0.233965160445647 0.0359982269783835 -0.117207870515757 ENSG00000077254 USP33
ENST00000357428 0.139702193800261 0.0146374567068107 -0.117602585804016 ENSG00000077254 USP33
ENST00000370793 0.338589275743058 0.071863157691697 -0.0828371444140259 ENSG00000077254 USP33
ENST00000370792 0.474426063234927 0.140594282657443 -0.0778751135988825 ENSG00000077254 USP33
ENST00000527390 0.219878692877643 0.0321374409534453 -0.183325251609635 ENSG00000077254 USP33
ENST00000524536 0.905578644280693 0.695940795514781 0.0300922317444808 ENSG00000077254 USP33
ENST00000525113 0.881580098434141 0.64112063959724 0.0397660552160002 ENSG00000077254 USP33
ENST00000528150 0.880486699774485 0.638948122187715 0.0397297804684716 ENSG00000077254 USP33
ENST00000530709 0.83416315907967 0.538810809724276 0.0538203257435077 ENSG00000077254 USP33
ENST00000524778 0.832635380775727 0.53575751406765 0.0542107743896817 ENSG00000077254 USP33
ENST00000370791 0.0705692791281848 0.00450871841023978 -0.133086518324559 ENSG00000180488 FAM73A
ENST00000443751 0.66613193171471 0.298660791658615 -0.057193223125247 ENSG00000180488 FAM73A
ENST00000476203 0.655919559468034 0.2889332896095 -0.0732754213617775 ENSG00000180488 FAM73A
ENST00000401035 0.963821926404704 0.861958249536194 0.0130888791872531 ENSG00000162614 NEXN
ENST00000457030 0.9517133848653 0.826570861154112 0.0149042535525307 ENSG00000162614 NEXN
ENST00000330010 0.990733245941038 0.962843360340439 0.00317631952741877 ENSG00000162614 NEXN
ENST00000294624 0.510372855561089 0.1651551238293 0.117711166026199 ENSG00000162614 NEXN
ENST00000334785 0.973899776826583 0.8990584905665 0.00857174229214162 ENSG00000162614 NEXN
ENST00000440324 0.955688005854858 0.840808763586464 0.0147214320326965 ENSG00000162614 NEXN
ENST00000342754 0.867913960194079 0.610004610788324 -0.0357367094273806 ENSG00000162614 NEXN
ENST00000464998 0.803291412754474 0.483896022929825 -0.0543054802018782 ENSG00000162614 NEXN
ENST00000480732 0.964682695600722 0.864531457969183 -0.0115575396525114 ENSG00000162614 NEXN
ENST00000470735 0.957709022763803 0.846349239812797 0.0166356781870132 ENSG00000162614 NEXN
ENST00000492724 0.174194163282251 0.0213362741957505 -0.144887447867027 ENSG00000162613 FUBP1
ENST00000488814 0.140415330989615 0.0147316113398084 -0.169260897111519 ENSG00000162613 FUBP1
ENST00000492405 0.193930227456147 0.0258463205843042 -0.139663501067227 ENSG00000162613 FUBP1
ENST00000489495 0.320040720704952 0.0644227459715 -0.157846612500014 ENSG00000162613 FUBP1
ENST00000474632 0.387310367904307 0.093093552612034 -0.149663387781214 ENSG00000162613 FUBP1
ENST00000294623 0.407658983553227 0.103521278369079 -0.0762165907865951 ENSG00000162613 FUBP1
ENST00000370768 0.504990796574721 0.160703357193608 -0.0674751122789679 ENSG00000162613 FUBP1
ENST00000370767 0.506714306360953 0.161973564177057 -0.0672607311633708 ENSG00000162613 FUBP1
ENST00000436586 0.51377102801182 0.167548817847459 -0.0663494403105445 ENSG00000162613 FUBP1
ENST00000487684 0.388468248632924 0.093683994828807 -0.137852662979859 ENSG00000162613 FUBP1
ENST00000470287 0.770911362717561 0.42883610487721 0.0619531399281733 ENSG00000162613 FUBP1
ENST00000421641 0.91453928977345 0.718822599331456 -0.025047461246241 ENSG00000162613 FUBP1
ENST00000487931 0.937133906097541 0.780216614840351 0.0173115529096703 ENSG00000162616 DNAJB4
ENST00000477671 0.869229770406714 0.613810601760354 0.0303525258884324 ENSG00000162616 DNAJB4
ENST00000484662 0.878568141564478 0.633119789459199 0.0289670349571145 ENSG00000162616 DNAJB4
ENST00000476882 0.943306241983267 0.799703817101406 0.0176338578699533 ENSG00000137960 GIPC2
ENST00000426517 0.875931651129446 0.626709846085459 0.0307602385826851 ENSG00000162616 DNAJB4
ENST00000370763 0.943346719100164 0.799974670226744 -0.0185550178506369 ENSG00000162616 DNAJB4
ENST00000476396 0.882539559128459 0.643413992484684 -0.0320614255300259 ENSG00000162616 DNAJB4
ENST00000370758 0.457434647865626 0.130552349923981 -0.139289904700258 ENSG00000122420 PTGFR
ENST00000497923 0.663102508331225 0.295948846732041 -0.106334143987818 ENSG00000122420 PTGFR
ENST00000370757 0.400605071404954 0.100042213628139 -0.151277678173254 ENSG00000122420 PTGFR
ENST00000370756 0.400605071404954 0.100042213628139 -0.151277678173254 ENSG00000122420 PTGFR
ENST00000401034 0.69244992107779 0.327845390778064 -0.080524215729033 ENSG00000162618 ELTD1
ENST00000370742 0.638965839006973 0.272241062841552 -0.0673107451853008 ENSG00000162618 ELTD1
ENST00000370723 0.969848420036999 0.881971290589506 -0.00927319596976977 ENSG00000117114 LPHN2
ENST00000370730 0.944175241746278 0.802076774091404 -0.0152698844182248 ENSG00000117114 LPHN2
ENST00000370728 0.944175241746278 0.802076774091404 -0.0152698844182248 ENSG00000117114 LPHN2
ENST00000370727 0.969848420036999 0.881971290589506 -0.00927319596976977 ENSG00000117114 LPHN2
ENST00000370725 0.969848420036999 0.881971290589506 -0.00927319596976977 ENSG00000117114 LPHN2
ENST00000370721 0.969848420036999 0.881971290589506 -0.00927319596976977 ENSG00000117114 LPHN2
ENST00000469377 0.943773592035247 0.800981567889036 -0.0153734136900843 ENSG00000117114 LPHN2
ENST00000359929 0.977075146289623 0.912127538615817 -0.0067660274005931 ENSG00000117114 LPHN2
ENST00000370713 0.935229727996424 0.775040133789391 -0.0174909698515394 ENSG00000117114 LPHN2
ENST00000394879 0.939428906612449 0.78681816086118 -0.0165374814912461 ENSG00000117114 LPHN2
ENST00000370717 0.939428906612449 0.78681816086118 -0.0165374814912461 ENSG00000117114 LPHN2
ENST00000335786 0.939428906612449 0.78681816086118 -0.0165374814912461 ENSG00000117114 LPHN2
ENST00000271029 0.939428906612449 0.78681816086118 -0.0165374814912461 ENSG00000117114 LPHN2
ENST00000370715 0.935229727996424 0.775040133789391 -0.0174909698515394 ENSG00000117114 LPHN2
ENST00000319517 0.935229727996424 0.775040133789391 -0.0174909698515394 ENSG00000117114 LPHN2
ENST00000449420 0.650357873424347 0.283034355718555 -0.0725886867834049 ENSG00000117114 LPHN2
ENST00000402328 0.231275011030864 0.0351851763751879 -0.167898000838414 ENSG00000117114 LPHN2
ENST00000472688 0.808022762436497 0.491588192033635 -0.0458527196237212 ENSG00000137941 TTLL7
ENST00000260505 0.949192628263459 0.819949752773782 0.0152421769633555 ENSG00000137941 TTLL7
ENST00000474957 0.949192628263459 0.819949752773782 0.0152421769633555 ENSG00000137941 TTLL7
ENST00000488014 0.949192628263459 0.819949752773782 0.0152421769633555 ENSG00000137941 TTLL7
ENST00000477524 0.949193790804125 0.819986145738013 0.0152403485698914 ENSG00000137941 TTLL7
ENST00000480174 0.71299382729983 0.352443953505867 -0.0591598144834098 ENSG00000137941 TTLL7
ENST00000485638 0.778736584206658 0.441666531636319 0.0549244224823762 ENSG00000137941 TTLL7
ENST00000482783 0.679170757328675 0.312982940921652 0.0767729478906303 ENSG00000137941 TTLL7
ENST00000370689 0.520529212668002 0.1724766655841 0.102117799461288 ENSG00000142875 PRKACB
ENST00000370688 0.117436823424952 0.0107514586297369 0.242988062865602 ENSG00000142875 PRKACB
ENST00000370685 0.867917444344557 0.610485813753795 -0.0372609592189367 ENSG00000142875 PRKACB
ENST00000470673 0.72253927013672 0.364422965161529 0.0992252065651558 ENSG00000142875 PRKACB
ENST00000370684 0.905841573858608 0.69654826125664 -0.0429898605630778 ENSG00000142875 PRKACB
ENST00000370682 0.647106821676948 0.279746009104885 -0.0778012008270285 ENSG00000142875 PRKACB
ENST00000394838 0.647106821676948 0.279746009104885 -0.0778012008270285 ENSG00000142875 PRKACB
ENST00000370680 0.945350744966015 0.807091304475184 -0.0272853308483837 ENSG00000142875 PRKACB
ENST00000394839 0.643540849910856 0.276735006988978 -0.0775486130946352 ENSG00000142875 PRKACB
ENST00000370656 0.775023381701015 0.435638409705582 0.0688504133440759 ENSG00000117133 RPF1
ENST00000370654 0.878992107405533 0.63476662136384 0.0331102444069474 ENSG00000117133 RPF1
ENST00000487806 0.953435325617392 0.833830057066741 0.0120544660321698 ENSG00000174021 GNG5
ENST00000370645 0.94015802206951 0.78827656097698 0.0134969467269582 ENSG00000174021 GNG5
ENST00000370641 0.939960601691929 0.788030746590354 0.0135005382186346 ENSG00000174021 GNG5
ENST00000263717 0.50042194726947 0.157460691871266 -0.082322049953379 ENSG00000122432 SPATA1
ENST00000490879 0.524116003383611 0.175085858572138 0.141230613391742 ENSG00000122432 SPATA1
ENST00000431031 0.524465973036522 0.175232634168513 0.141710281900432 ENSG00000122432 SPATA1
ENST00000460286 0.0546901248074699 0.00301070129732346 -0.180043447515777 ENSG00000122432 SPATA1
ENST00000370630 0.0245711219758799 0.000846496052126549 -0.187873709620901 ENSG00000117151 CTBS
ENST00000477677 0.026359341539279 0.000940373121182051 -0.191092866734467 ENSG00000117151 CTBS
ENST00000465118 0.0872708918062938 0.00647844368415056 -0.164011713070969 ENSG00000117151 CTBS
ENST00000370625 0.0788599856386461 0.00542797960866833 -0.174524208970727 ENSG00000117151 CTBS
ENST00000437941 0.0770269933674852 0.00521607510149945 -0.208004597962046 ENSG00000117155 SSX2IP
ENST00000342203 0.0767981402360738 0.00517891366358149 -0.208022454251987 ENSG00000117155 SSX2IP
ENST00000481102 0.0877289776127814 0.00652800008515921 -0.210185621330205 ENSG00000117155 SSX2IP
ENST00000476905 0.0853388746305834 0.00620898571222257 -0.211032738833698 ENSG00000117155 SSX2IP
ENST00000605755 0.0924457458824115 0.00717377408790697 -0.208425928227744 ENSG00000117155 SSX2IP
ENST00000603677 0.115605763208196 0.0104746080898322 -0.201028438460391 ENSG00000117155 SSX2IP
ENST00000370612 0.1139156686096 0.010231247110228 -0.200362011502609 ENSG00000117155 SSX2IP
ENST00000341460 0.913591217121168 0.715753325250977 -0.0298900519714425 ENSG00000097096 SYDE2
ENST00000294661 0.411645279168479 0.105839922942016 -0.0978312215461404 ENSG00000162642 C1orf52
ENST00000471115 0.34793198439322 0.0754040413454898 -0.109925386644252 ENSG00000162642 C1orf52
ENST00000344356 0.734048510829739 0.379347849520217 -0.0708219093309757 ENSG00000162642 C1orf52
ENST00000493514 0.734048510829739 0.379347849520217 -0.0708219093309757 ENSG00000162642 C1orf52
ENST00000370580 0.0678112812424859 0.00424466088153193 -0.18991789168468 ENSG00000142867 BCL10
ENST00000427819 0.275936806213679 0.0490082937479089 0.126667297046233 ENSG00000223653 RP11-131L23.1
ENST00000426125 0.0155331978250245 0.000411520836392208 0.256080964635482 ENSG00000223653 RP11-131L23.1
ENST00000535924 0.00663885887335371 9.66837871370325e-05 0.304765741863697 ENSG00000153904 DDAH1
ENST00000284031 0.0109051438929776 0.000216565958156506 0.27964205798105 ENSG00000153904 DDAH1
ENST00000483110 0.00663885887335371 9.66837871370325e-05 0.304765741863697 ENSG00000153904 DDAH1
ENST00000539042 0.0109278005766609 0.000217638166513611 0.279633807834406 ENSG00000153904 DDAH1
ENST00000426972 0.00168584828083457 1.08503663716043e-05 0.38922218220006 ENSG00000153904 DDAH1
ENST00000542148 0.0129844234967084 0.000300214483993898 0.284169874497935 ENSG00000153904 DDAH1
ENST00000488557 0.105908297444144 0.00908237716283756 0.202057944095734 ENSG00000153904 DDAH1
ENST00000498304 0.00634952381336426 8.77357869818507e-05 0.346928297581739 ENSG00000153904 DDAH1
ENST00000467530 0.00526785382259303 6.6368433810162e-05 0.392497519885211 ENSG00000153904 DDAH1
ENST00000472448 0.00270259724746698 2.38922754740835e-05 0.404333693072175 ENSG00000153904 DDAH1
ENST00000467666 0.00574279825047288 7.57040526719038e-05 0.397564481620834 ENSG00000153904 DDAH1
ENST00000451137 0.514607913736402 0.168078145986964 -0.0733557147234624 ENSG00000142871 CYR61
ENST00000480413 0.576576184700428 0.21545374435478 -0.0767019400836061 ENSG00000142871 CYR61
ENST00000431532 0.755431198420114 0.408283668752183 0.0525939575654428 ENSG00000117174 ZNHIT6
ENST00000370574 0.706081970967327 0.342923945071127 0.0607100893802362 ENSG00000117174 ZNHIT6
ENST00000359242 0.969646842451462 0.880303344362247 -0.00999170361176863 ENSG00000122417 ODF2L
ENST00000460698 0.842308017413231 0.556245355662214 0.0427204677227156 ENSG00000122417 ODF2L
ENST00000394731 0.970234724268005 0.883938353090868 -0.00973523163337746 ENSG00000122417 ODF2L
ENST00000370566 0.970234724268005 0.883938353090868 -0.00973523163337746 ENSG00000122417 ODF2L
ENST00000370567 0.970234724268005 0.883938353090868 -0.00973523163337746 ENSG00000122417 ODF2L
ENST00000317336 0.970234724268005 0.883938353090868 -0.00973523163337746 ENSG00000122417 ODF2L
ENST00000462648 0.948877857621661 0.818928556875888 0.0224003078347586 ENSG00000122417 ODF2L
ENST00000294678 0.995197613999584 0.978775603049283 -0.00178244982866789 ENSG00000122417 ODF2L
ENST00000524695 0.792525681798389 0.4633155187334 0.0634175651235393 ENSG00000122417 ODF2L
ENST00000534092 0.828646154433615 0.529097264127788 0.060010849884032 ENSG00000122417 ODF2L
ENST00000496592 0.933537698156213 0.770163115169923 0.0231036420759036 ENSG00000122417 ODF2L
ENST00000488879 0.867917444344557 0.610526082673466 -0.0353443423481542 ENSG00000122417 ODF2L
ENST00000479890 0.867917444344557 0.610526082673466 -0.0353443423481542 ENSG00000122417 ODF2L
ENST00000486557 0.78462066512166 0.451314270751433 0.0729646503735226 ENSG00000122417 ODF2L
ENST00000472368 0.891380000971663 0.662815169631331 -0.0391877107791097 ENSG00000122417 ODF2L
ENST00000394733 0.348958276473282 0.0758231902507654 -0.146798744930821 ENSG00000122417 ODF2L
ENST00000478286 0.357938853737442 0.0796897392497665 -0.153246933134812 ENSG00000122417 ODF2L
ENST00000370558 0.478861124998751 0.143370342721904 -0.0576704620135634 ENSG00000097033 SH3GLB1
ENST00000535010 0.525248479525135 0.175821999544904 -0.0535675669062027 ENSG00000097033 SH3GLB1
ENST00000482504 0.539772002010608 0.187031824741095 -0.0524111278097898 ENSG00000097033 SH3GLB1
ENST00000602603 0.547872854950216 0.193959571367948 -0.0966415359663672 ENSG00000097033 SH3GLB1
ENST00000331835 0.771122138892753 0.429115852300126 0.0333626186311091 ENSG00000183291 SEP15
ENST00000370554 0.789017084619597 0.458089312577992 0.0316685032600112 ENSG00000183291 SEP15
ENST00000469566 0.680897256939987 0.315173668010587 0.0426238299530304 ENSG00000183291 SEP15
ENST00000401030 0.611872962880097 0.245167291810424 0.0516231820161133 ENSG00000183291 SEP15
ENST00000497861 0.472010673617889 0.138979240692417 0.0712469184224104 ENSG00000183291 SEP15
ENST00000467557 0.0385243488022167 0.00172206499023362 0.163309255861372 ENSG00000183291 SEP15
ENST00000370551 0.123745197214554 0.0117923033689832 0.181671521104925 ENSG00000153936 HS2ST1
ENST00000370550 0.928411315885539 0.754998199395554 0.0173209448264395 ENSG00000153936 HS2ST1
ENST00000591456 0.290528807159171 0.053746485145326 0.176590950435684 ENSG00000153936 HS2ST1
ENST00000370548 0.49088228320134 0.151005970380372 -0.0858387328449951 ENSG00000267561 RP5-1052I5.2
ENST00000356813 0.486280274643658 0.147869420595285 -0.0862585494419174 ENSG00000153936 HS2ST1
ENST00000370544 0.636806867319793 0.269952806534968 0.0709194915649843 ENSG00000143013 LMO4
ENST00000495705 0.850347023822597 0.574790766391124 0.0487417666257899 ENSG00000143013 LMO4
ENST00000370542 0.618119838402377 0.251912412296815 0.0807334322162569 ENSG00000143013 LMO4
ENST00000489303 0.623047453783565 0.256987113559237 0.0815706911529025 ENSG00000143013 LMO4
ENST00000316005 0.0890376530765321 0.00670776937975667 0.182329338949264 ENSG00000065243 PKN2
ENST00000370521 0.56100420795425 0.203173849389368 0.0684774424416722 ENSG00000065243 PKN2
ENST00000370505 0.290088453284507 0.0536235653210385 0.107315891158764 ENSG00000065243 PKN2
ENST00000370513 0.306264334116481 0.0596048076262569 0.108402463598144 ENSG00000065243 PKN2
ENST00000436111 0.344219283845126 0.074014278574483 0.149627037478332 ENSG00000065243 PKN2
ENST00000544045 0.800050272771316 0.478677945206249 0.0460246790802686 ENSG00000065243 PKN2
ENST00000370500 0.921835260486075 0.736626290075172 0.0244848264414575 ENSG00000137947 GTF2B
ENST00000448623 0.944510991611355 0.804231617002787 0.018302616981021 ENSG00000137947 GTF2B
ENST00000494819 0.972529098589233 0.894422798200494 0.00987424024558365 ENSG00000137947 GTF2B
ENST00000418217 0.930002215229148 0.75900202145166 0.0237664402488648 ENSG00000137947 GTF2B
ENST00000486078 0.676547419188801 0.310333343217415 0.0866896423056547 ENSG00000137947 GTF2B
ENST00000471296 0.541336027301299 0.188233354389296 0.125456498359475 ENSG00000137947 GTF2B
ENST00000471471 0.608218543639863 0.241694247664078 0.113324090607024 ENSG00000137947 GTF2B
ENST00000446900 0.506381967558074 0.16157106754851 0.073048361379236 ENSG00000137944 CCBL2
ENST00000370491 0.462476803896375 0.133334475514405 0.0774108367450064 ENSG00000137944 CCBL2
ENST00000260508 0.467886162938395 0.136379374847514 0.0769380030429497 ENSG00000137944 CCBL2
ENST00000370485 0.420009820156587 0.109689189687074 0.0824871933583209 ENSG00000137944 CCBL2
ENST00000370486 0.587797554338966 0.22389728808217 0.0763427056024946 ENSG00000137944 CCBL2
ENST00000321792 0.98234066417882 0.932910186888276 0.00692867236437917 ENSG00000213516 RBMXL1
ENST00000399794 0.982213753922311 0.931906115575454 0.007048388082675 ENSG00000213516 RBMXL1
ENST00000370481 0.539116982120227 0.186536241019747 -0.0874455429827468 ENSG00000117226 GBP3
ENST00000370482 0.538734171385761 0.18614302902276 -0.0874507023072092 ENSG00000117226 GBP3
ENST00000489444 0.54356820369722 0.190026398721512 -0.0867430099334087 ENSG00000117226 GBP3
ENST00000493594 0.556207207153542 0.199714381066547 -0.0836900869554338 ENSG00000117226 GBP3
ENST00000235878 0.647030119002147 0.279619806712908 -0.0741131411864097 ENSG00000117226 GBP3
ENST00000445969 0.496091060053486 0.154346503202633 -0.123806665786205 ENSG00000117226 GBP3
ENST00000564665 0.961210040020797 0.854283701986037 -0.0175192483933307 ENSG00000117226 GBP3
ENST00000370473 0.365458534222665 0.0828008829783184 -0.128235653759409 ENSG00000117228 GBP1
ENST00000484970 0.241306843150915 0.0382099226474145 -0.205555802599812 ENSG00000117228 GBP1
ENST00000479889 0.393235828396465 0.0961467058539295 -0.177430198881346 ENSG00000117228 GBP1
ENST00000468959 0.486759680934345 0.148179500563742 -0.151068076092662 ENSG00000117228 GBP1
ENST00000429074 0.0153078827599195 0.00040255059266057 0.282346888558643 ENSG00000230735 RP11-413E1.4
ENST00000370454 0.95904144162108 0.849553472747247 0.00926524418926873 ENSG00000171488 LRRC8C
ENST00000479252 0.962481120446238 0.858258319697241 0.00866471756874851 ENSG00000171488 LRRC8C
ENST00000370453 0.112278892624073 0.0099691572823168 0.10734447978409 ENSG00000271949 RP11-302M6.4
ENST00000482063 0.00142826331498995 8.20266802949486e-06 0.310035274829631 ENSG00000171488 LRRC8C
ENST00000525774 0.0183541433905677 0.000541649074647972 0.281374529569202 ENSG00000171492 LRRC8D
ENST00000337338 0.239133397641483 0.0375015091240455 0.118772186106101 ENSG00000171492 LRRC8D
ENST00000394593 0.235894552722653 0.0365813835546332 0.118653141617162 ENSG00000171492 LRRC8D
ENST00000532201 0.023175256705638 0.000771023915169421 0.264075510940805 ENSG00000171492 LRRC8D
ENST00000414841 0.0174390269732277 0.000494737392764828 0.267584302706802 ENSG00000171492 LRRC8D
ENST00000527156 0.0155995329727756 0.00041438861879421 0.265097185196302 ENSG00000171492 LRRC8D
ENST00000441269 0.0355636133999368 0.00150871333093902 0.225854931430627 ENSG00000171492 LRRC8D
ENST00000394583 0.245880124470506 0.0396551488380151 -0.113958057950089 ENSG00000162664 ZNF326
ENST00000340281 0.209763533233264 0.0295391966793856 -0.120505242046244 ENSG00000162664 ZNF326
ENST00000370447 0.158228038880261 0.0182003353142929 -0.127874137788669 ENSG00000162664 ZNF326
ENST00000455342 0.23423072809038 0.036076720197158 -0.114379205220142 ENSG00000162664 ZNF326
ENST00000370440 0.546056187178651 0.192095482204429 0.0814609840709384 ENSG00000122482 ZNF644
ENST00000347275 0.555246526567837 0.199026288736532 0.0802552913724726 ENSG00000122482 ZNF644
ENST00000337393 0.533353243169593 0.181717462720163 0.0831342152272272 ENSG00000122482 ZNF644
ENST00000361321 0.528203745959461 0.178220964954174 0.0851539772098312 ENSG00000122482 ZNF644
ENST00000467231 0.532797162240936 0.181399059465503 0.0844257814568262 ENSG00000122482 ZNF644
ENST00000479798 0.923509546896687 0.741619147802186 0.0261098332438587 ENSG00000122482 ZNF644
ENST00000498303 0.051345279132759 0.00272162329225554 0.271258020842053 ENSG00000122482 ZNF644
ENST00000370425 0.936512319650462 0.778640218760756 -0.0416816783169749 ENSG00000162669 HFM1
ENST00000294696 0.936512319650462 0.778640218760756 -0.0416816783169749 ENSG00000162669 HFM1
ENST00000370424 0.936512319650462 0.77861868003059 -0.0416852788327664 ENSG00000162669 HFM1
ENST00000481900 0.93625516993912 0.777753124919438 -0.0418703684339088 ENSG00000162669 HFM1
ENST00000488023 0.93625516993912 0.777753124919438 -0.0418703684339088 ENSG00000162669 HFM1
ENST00000448819 0.935758302786735 0.776403339869336 -0.0421300588887486 ENSG00000162669 HFM1
ENST00000427444 0.9351956700182 0.774834838526496 -0.042434839743392 ENSG00000162669 HFM1
ENST00000212355 0.968855089390861 0.877494996604548 0.0138429211129614 ENSG00000069702 TGFBR3
ENST00000533089 0.930482275063989 0.760716354834878 0.0282098568189525 ENSG00000069702 TGFBR3
ENST00000370399 0.818887724745506 0.508865656955884 0.0612381205695497 ENSG00000069702 TGFBR3
ENST00000525962 0.786185163954521 0.454071693847283 0.0721942583304436 ENSG00000069702 TGFBR3
ENST00000532540 0.708868185860386 0.347304541028843 0.0873942240074023 ENSG00000069702 TGFBR3
ENST00000465892 0.73410280422601 0.379539072028309 0.0818913702561172 ENSG00000069702 TGFBR3
ENST00000370360 0.151177100249055 0.0168017598639672 0.134806721673612 ENSG00000174842 GLMN
ENST00000534881 0.151177100249055 0.0168017598639672 0.134806721673612 ENSG00000174842 GLMN
ENST00000495106 0.147872921420331 0.016176666523625 0.135508553224849 ENSG00000174842 GLMN
ENST00000495852 0.2458797547065 0.0396445882526275 0.130230687771067 ENSG00000174842 GLMN
ENST00000463560 0.366618301796785 0.0834470048384526 0.127165941687223 ENSG00000174842 GLMN
ENST00000610020 0.845011964767135 0.561864335092445 0.0302738787152365 ENSG00000122484 RPAP2
ENST00000484158 0.519696848615442 0.171841393733232 -0.101284610984046 ENSG00000122484 RPAP2
ENST00000477322 0.0169645341319529 0.000472539805802772 0.278460013948484 ENSG00000122484 RPAP2
ENST00000370331 0.172648602996406 0.0210026658719824 0.144674270046802 ENSG00000067208 EVI5
ENST00000540033 0.172648602996406 0.0210026658719824 0.144674270046802 ENSG00000067208 EVI5
ENST00000543509 0.0829576259480975 0.00591196349200905 0.20517336469305 ENSG00000067208 EVI5
ENST00000491940 0.123887635840401 0.0118169119576006 0.189941885541729 ENSG00000067208 EVI5
ENST00000492513 0.886276484638437 0.652699197143079 0.0413860541796898 ENSG00000067208 EVI5
ENST00000468580 0.130996469061221 0.013131945108748 0.191862898885835 ENSG00000067208 EVI5
ENST00000492613 0.112816796438977 0.0100602806305609 0.213302449815547 ENSG00000067208 EVI5
ENST00000474806 0.126016025009633 0.0122060365031752 0.22811328761811 ENSG00000067208 EVI5
ENST00000466778 0.143004118925885 0.0152012492849254 0.262458907111679 ENSG00000067208 EVI5
ENST00000370321 0.605952026307445 0.239540585789649 -0.0367248992780068 ENSG00000122406 RPL5
ENST00000470843 0.474459835872034 0.14074202810756 -0.0472604668332124 ENSG00000122406 RPL5
ENST00000315741 0.465665140325409 0.135188400692662 -0.0480410059053002 ENSG00000122406 RPL5
ENST00000461952 0.45267613722033 0.127492212564054 -0.0494632597041201 ENSG00000122406 RPL5
ENST00000497519 0.944871930470126 0.805306478092323 0.0104546851891842 ENSG00000122406 RPL5
ENST00000540243 0.905464995056429 0.695461029818135 0.022734037796554 ENSG00000143033 MTF2
ENST00000545708 0.905464995056429 0.695461029818135 0.022734037796554 ENSG00000143033 MTF2
ENST00000370298 0.905464995056429 0.695461029818135 0.022734037796554 ENSG00000143033 MTF2
ENST00000474314 0.1518626411461 0.0169280439872154 0.209310866686725 ENSG00000143033 MTF2
ENST00000473430 0.157776292462837 0.0181304040538119 0.194031566873794 ENSG00000143033 MTF2
ENST00000494963 0.155978615575148 0.0177652301157352 0.196883483486607 ENSG00000143033 MTF2
ENST00000471953 0.830605282075334 0.532435911956879 0.0373806242245449 ENSG00000143033 MTF2
ENST00000370303 0.839158687408018 0.549519008002344 0.0355917292639945 ENSG00000143033 MTF2
ENST00000467953 0.906637033354754 0.699266904517377 -0.0272644075414614 ENSG00000143033 MTF2
ENST00000497976 0.964244838643367 0.863476731719617 0.0125344088644062 ENSG00000143033 MTF2
ENST00000476037 0.751361971797956 0.402651719928283 -0.0674447991899572 ENSG00000143033 MTF2
ENST00000487263 0.846939436411328 0.566350788046994 -0.0467005537634249 ENSG00000143033 MTF2
ENST00000370282 0.0495096346227075 0.00256199760628574 -0.149084150795303 ENSG00000117500 TMED5
ENST00000370290 0.0402668372326053 0.00184008182100737 -0.152258441853065 ENSG00000117500 TMED5
ENST00000483033 0.0301827543991509 0.00117688895009288 -0.170603010882794 ENSG00000117500 TMED5
ENST00000479918 0.0829255796070982 0.00590849919472598 -0.133674159746927 ENSG00000117500 TMED5
ENST00000370280 0.354403189856624 0.0781306541123166 -0.103899303710627 ENSG00000117500 TMED5
ENST00000343253 0.376728390725065 0.0880827446004545 0.10170067879306 ENSG00000122483 CCDC18
ENST00000528942 0.682421255147378 0.316821438862072 -0.0866392665413499 ENSG00000122483 CCDC18
ENST00000334652 0.204522498705112 0.0283326866357597 0.148541141081684 ENSG00000122483 CCDC18
ENST00000557479 0.204522498705112 0.0283326866357597 0.148541141081684 ENSG00000122483 CCDC18
ENST00000338949 0.204522498705112 0.0283326866357597 0.148541141081684 ENSG00000122483 CCDC18
ENST00000401026 0.209173898551278 0.0294159323344289 0.14743865399427 ENSG00000122483 CCDC18
ENST00000370276 0.256605683214148 0.0428059704733915 0.141725152257643 ENSG00000122483 CCDC18
ENST00000455267 0.348645093547757 0.0756817680088091 0.172642157470355 ENSG00000122483 CCDC18
ENST00000413606 0.193730546089502 0.0257645492429088 0.131911969733342 ENSG00000223745 RP4-717I23.3
ENST00000457025 0.0760542377684522 0.00509735000945082 0.195508254877146 ENSG00000223745 RP4-717I23.3
ENST00000446528 0.0302026236148394 0.00117852361489465 0.236554004600175 ENSG00000223745 RP4-717I23.3
ENST00000451302 0.127836790528298 0.0125607449388044 0.145120722910065 ENSG00000223745 RP4-717I23.3
ENST00000415150 0.0378538917205882 0.00166806116563127 0.254521066780479 ENSG00000223745 RP4-717I23.3
ENST00000455474 0.0405055163904101 0.00185537837585631 0.221925680003633 ENSG00000223745 RP4-717I23.3
ENST00000447577 0.121694967135449 0.0114756560937464 0.16242261620681 ENSG00000223745 RP4-717I23.3
ENST00000442860 0.0179001084438666 0.000517292620699682 0.30771212100704 ENSG00000223745 RP4-717I23.3
ENST00000414430 0.0280964923403978 0.0010504101718175 0.277943860965569 ENSG00000223745 RP4-717I23.3
ENST00000429859 0.0370669860295843 0.00161259462319609 0.224273056837389 ENSG00000223745 RP4-717I23.3
ENST00000427669 0.0338181728210596 0.00139278203390028 0.270988265614656 ENSG00000223745 RP4-717I23.3
ENST00000424517 0.043151255226169 0.00204555958007077 0.250500331842639 ENSG00000223745 RP4-717I23.3
ENST00000450843 0.562792243755311 0.204662650248835 0.0885438134517941 ENSG00000223745 RP4-717I23.3
ENST00000440778 0.542231980501309 0.188879981933042 0.102404310394351 ENSG00000223745 RP4-717I23.3
ENST00000421202 0.711784610539839 0.350815898748453 0.0607185847628533 ENSG00000223745 RP4-717I23.3
ENST00000436200 0.430599346191142 0.11535147885931 0.124479701794062 ENSG00000223745 RP4-717I23.3
ENST00000432741 0.482059183369727 0.145355478154377 0.117040813949537 ENSG00000223745 RP4-717I23.3
ENST00000411670 0.83416315907967 0.538738627207097 0.0404996720470548 ENSG00000223745 RP4-717I23.3
ENST00000452347 0.988907625380313 0.957660045782684 0.00432279428725025 ENSG00000223745 RP4-717I23.3
ENST00000438777 0.991236630282605 0.965222483978771 0.00374764875203217 ENSG00000223745 RP4-717I23.3
ENST00000449305 0.993096268946193 0.971234170616455 0.00313339320277278 ENSG00000223745 RP4-717I23.3
ENST00000457387 0.997915855112128 0.993255178496051 -0.0007342582687355 ENSG00000223745 RP4-717I23.3
ENST00000445076 0.988725601412287 0.956751993786912 -0.00471400964410061 ENSG00000223745 RP4-717I23.3
ENST00000370272 0.642114194084068 0.275550504851745 -0.0539117384080339 ENSG00000117505 DR1
ENST00000370267 0.753948392557554 0.406311901534121 -0.0443337516771769 ENSG00000117505 DR1
ENST00000481583 0.769187862988682 0.425815480504533 -0.0693260613135178 ENSG00000117505 DR1
ENST00000370256 0.723246846146023 0.365748978859136 0.0575727627726111 ENSG00000137942 FNBP1L
ENST00000271234 0.723246846146023 0.365748978859136 0.0575727627726111 ENSG00000137942 FNBP1L
ENST00000260506 0.723246846146023 0.365748978859136 0.0575727627726111 ENSG00000137942 FNBP1L
ENST00000604705 0.259870268759392 0.0437870951816665 0.149974427818981 ENSG00000137942 FNBP1L
ENST00000370253 0.729719793512978 0.373362646432486 0.0569159987036543 ENSG00000137942 FNBP1L
ENST00000424449 0.873152417702283 0.621877933769595 -0.0405450262755088 ENSG00000137942 FNBP1L
ENST00000370247 0.445232573683385 0.123514088737535 0.0881032568583955 ENSG00000137936 BCAR3
ENST00000260502 0.020342994078506 0.00063538371426069 0.184202788033453 ENSG00000137936 BCAR3
ENST00000370244 0.0345504450676723 0.00144409006646289 0.171765951516315 ENSG00000137936 BCAR3
ENST00000539242 0.922439192317036 0.738924286375124 0.0224848784209241 ENSG00000137936 BCAR3
ENST00000370243 0.0203410241055802 0.00063503261247829 0.18771155314813 ENSG00000137936 BCAR3
ENST00000538653 0.764086387795808 0.419391584331392 -0.0714512214545308 ENSG00000137936 BCAR3
ENST00000427243 0.58736226846464 0.223373726202174 0.117431755362496 ENSG00000224093 RP5-1033H22.2
ENST00000417401 0.513229294994229 0.167204105857256 0.122045693819356 ENSG00000224093 RP5-1033H22.2
ENST00000479503 0.017524898947609 0.000498264444112365 0.233669529740672 ENSG00000137936 BCAR3
ENST00000436063 0.38529877260066 0.0921344753150375 -0.0804893534589609 ENSG00000067334 DNTTIP2
ENST00000359208 0.358336664440092 0.079880330677876 -0.0840368826452007 ENSG00000067334 DNTTIP2
ENST00000460191 0.334231021183391 0.0700223942117939 -0.0913847506829157 ENSG00000067334 DNTTIP2
ENST00000496672 0.176437768047241 0.0218654298980109 -0.126163749200495 ENSG00000067334 DNTTIP2
ENST00000528680 0.594362011332682 0.22972376194767 -0.0831009112066714 ENSG00000067334 DNTTIP2
ENST00000370238 0.849913785355787 0.57339364726958 -0.0515238690154229 ENSG00000023909 GCLM
ENST00000467772 0.639687721033603 0.273059097660938 -0.108705051313541 ENSG00000023909 GCLM
ENST00000552844 0.971863682705366 0.890859244962542 0.0133951764289938 ENSG00000137962 ARHGAP29
ENST00000260526 0.989479238172665 0.959545435886023 0.00495481076628843 ENSG00000137962 ARHGAP29
ENST00000482481 0.993329727394535 0.972316303308717 -0.00384271916842311 ENSG00000137962 ARHGAP29
ENST00000370217 0.594323189551407 0.229524116931715 0.120925231043858 ENSG00000137962 ARHGAP29
ENST00000394233 0.948358853560009 0.817533135039458 -0.0115708249376348 ENSG00000117528 ABCD3
ENST00000454898 0.997844578857119 0.991800128492999 0.000556977156861185 ENSG00000117528 ABCD3
ENST00000536817 0.93018814984241 0.759519048978458 -0.0160023473839429 ENSG00000117528 ABCD3
ENST00000370214 0.952614518090347 0.830088835729768 -0.0107415330219031 ENSG00000117528 ABCD3
ENST00000315713 0.850705583971124 0.576218540683001 0.0405669740039037 ENSG00000117528 ABCD3
ENST00000468860 0.707389634448092 0.34569394791564 0.0716174331911858 ENSG00000117528 ABCD3
ENST00000484213 0.648622501196605 0.28148988467476 -0.0736369198242693 ENSG00000117528 ABCD3
ENST00000464165 0.844267115760878 0.560159856826453 -0.0512459413510754 ENSG00000117528 ABCD3
ENST00000334047 0.981409253940788 0.928751677200766 -0.012259253321108 ENSG00000117525 F3
ENST00000370207 0.977943887570993 0.914695713494818 -0.0146882545379604 ENSG00000117525 F3
ENST00000478217 0.975988196542768 0.906901178617583 -0.0171652139313269 ENSG00000117525 F3
ENST00000480356 0.970234724268005 0.884213616466955 -0.0201605592025281 ENSG00000117525 F3
ENST00000370206 0.443719362400953 0.122677396785379 -0.0825580256744767 ENSG00000117519 CNN3
ENST00000538964 0.421192432016338 0.110237353016163 -0.0855960182790114 ENSG00000117519 CNN3
ENST00000394202 0.44317437822693 0.122350070709016 -0.083200366136085 ENSG00000117519 CNN3
ENST00000545882 0.401274018835527 0.100461861584642 -0.0878299118644898 ENSG00000117519 CNN3
ENST00000461018 0.563541561321421 0.20515200484479 -0.0762719303263822 ENSG00000117519 CNN3
ENST00000487539 0.373899239417775 0.0868199942222697 -0.106267156132132 ENSG00000117519 CNN3
ENST00000415017 0.638193303853995 0.271103824998266 -0.0614903011301085 ENSG00000117519 CNN3
ENST00000474409 0.723123913070096 0.365334604737035 -0.0566883618060659 ENSG00000117519 CNN3
ENST00000370205 0.215890655042697 0.0310320726594933 0.223028950362291 ENSG00000172339 ALG14
ENST00000604534 0.764599888435658 0.419890459054651 -0.0698389990289749 ENSG00000271092 TMEM56-RWDD3
ENST00000604203 0.796915516799984 0.471528679268307 -0.0558266814715753 ENSG00000271092 TMEM56-RWDD3
ENST00000370202 0.821719784663597 0.515370083400748 -0.0516475866564836 ENSG00000122481 RWDD3
ENST00000429514 0.751760175753946 0.402993539443243 -0.0727353197897294 ENSG00000122481 RWDD3
ENST00000263893 0.821844077956227 0.515651731679732 -0.0516555611420265 ENSG00000122481 RWDD3
ENST00000495272 0.821844077956227 0.515651731679732 -0.0516555611420265 ENSG00000122481 RWDD3
ENST00000497058 0.821844077956227 0.515651731679732 -0.0516555611420265 ENSG00000122481 RWDD3
ENST00000473397 0.821601139284916 0.515211138548302 -0.0516799886588443 ENSG00000122481 RWDD3
ENST00000444665 0.921301857357952 0.735104880796323 -0.0308345853124479 ENSG00000228852 RP11-57H12.5
ENST00000468715 0.413633340298488 0.106790876257496 -0.150856136949883 ENSG00000137970 RPL7P9
ENST00000482253 0.121009046503092 0.0113644626632628 0.13276231425744 ENSG00000117569 PTBP2
ENST00000609116 0.102539547639339 0.0086002122923618 0.14003057848849 ENSG00000117569 PTBP2
ENST00000460706 0.335577848556674 0.0704723086435293 0.168228409400829 ENSG00000117569 PTBP2
ENST00000370197 0.125268654904198 0.0120266468599033 0.131312728075598 ENSG00000117569 PTBP2
ENST00000370198 0.125268654904198 0.0120266468599033 0.131312728075598 ENSG00000117569 PTBP2
ENST00000476419 0.100376201502426 0.00826787247338652 0.138187899098014 ENSG00000117569 PTBP2
ENST00000426398 0.12601484889935 0.0122016205078035 0.131002965169117 ENSG00000117569 PTBP2
ENST00000394184 0.10232922919834 0.00856993977861807 0.137557943459832 ENSG00000117569 PTBP2
ENST00000541987 0.0952825117244755 0.00756617339880595 0.138425855887824 ENSG00000117569 PTBP2
ENST00000459735 0.302066473681855 0.057781581704934 0.102335418030285 ENSG00000117569 PTBP2
ENST00000476783 0.321572772298955 0.0649384683856726 0.0990549740042748 ENSG00000117569 PTBP2
ENST00000492905 0.321572772298955 0.0649384683856726 0.0990549740042748 ENSG00000117569 PTBP2
ENST00000370192 0.000995805893577099 3.33324688762219e-06 0.350492485528293 ENSG00000188641 DPYD
ENST00000422980 0.00146527729606653 8.58788977667992e-06 0.412470618834996 ENSG00000232878 DPYD-AS1
ENST00000423006 0.0865224887609886 0.00638085126382556 0.260729939292868 ENSG00000188641 DPYD
ENST00000306031 0.129237947279339 0.0128236056813274 0.242672981797316 ENSG00000188641 DPYD
ENST00000460019 0.212247119102899 0.0301306608540695 0.24078540795992 ENSG00000188641 DPYD
ENST00000602672 0.263651085068869 0.045022989686375 0.216753395938782 ENSG00000269998 RP11-272L13.3
ENST00000424528 0.058481461493044 0.00335178822650715 0.268997153157244 ENSG00000225206 MIR137HG
ENST00000413670 0.648260303231017 0.280986586584611 0.110484398066279 ENSG00000225206 MIR137HG
ENST00000538428 0.654776444812361 0.287702683025604 0.108661792421183 ENSG00000225206 MIR137HG
ENST00000602852 0.387482985446053 0.0932056286207838 0.182344271155456 ENSG00000225206 MIR137HG
ENST00000602984 0.388399029867333 0.0935782944404208 0.184612889777719 ENSG00000225206 MIR137HG
ENST00000418344 0.0124774167559371 0.000272237613254591 0.398581987673784 ENSG00000226053 RP5-1070A16.1
ENST00000370189 0.701915985419782 0.33842388459933 0.0593152355782212 ENSG00000162627 SNX7
ENST00000529992 0.706300534358661 0.343139949979803 0.0587801330578239 ENSG00000162627 SNX7
ENST00000306121 0.706058497894102 0.342880563679115 0.0587848979701344 ENSG00000162627 SNX7
ENST00000528824 0.690151986010688 0.32550471407233 0.0615811945376042 ENSG00000162627 SNX7
ENST00000361915 0.711809866627864 0.350922224695287 -0.0701971632866091 ENSG00000162688 AGL
ENST00000294724 0.744735643075341 0.394244994282862 -0.0648352896306245 ENSG00000162688 AGL
ENST00000370163 0.744735643075341 0.394244994282862 -0.0648352896306245 ENSG00000162688 AGL
ENST00000370165 0.744735643075341 0.394244994282862 -0.0648352896306245 ENSG00000162688 AGL
ENST00000361302 0.747013554514141 0.397313861067332 -0.0646999718555279 ENSG00000162688 AGL
ENST00000370161 0.713045987532623 0.352559089458083 -0.0716720882361556 ENSG00000162688 AGL
ENST00000361522 0.691597552502515 0.326988937486134 -0.0759644289075675 ENSG00000162688 AGL
ENST00000370155 0.66081556446479 0.293789879396902 -0.0543540977074471 ENSG00000117620 SLC35A3
ENST00000465289 0.606230148917432 0.239772251946579 -0.062293756239208 ENSG00000117620 SLC35A3
ENST00000427993 0.671647416498252 0.304983096932803 -0.0542582190237501 ENSG00000117620 SLC35A3
ENST00000533028 0.554140352625318 0.19823837694711 -0.0682132993847623 ENSG00000117620 SLC35A3
ENST00000370153 0.620424207309631 0.254470910935182 -0.0595003839424194 ENSG00000117620 SLC35A3
ENST00000422078 0.712860973278019 0.352093884712787 -0.0632118588268962 ENSG00000117620 SLC35A3
ENST00000370156 0.375519349168509 0.0876236752185286 -0.0931053128954671 ENSG00000117620 SLC35A3
ENST00000370152 0.766998752201122 0.42303128559368 0.0407763429253165 ENSG00000156875 HIAT1
ENST00000432294 0.931795206036409 0.764378488898028 -0.015723126880291 ENSG00000241073 RP4-714D9.2
ENST00000370143 0.471878291002009 0.13883949773549 -0.142429071950231 ENSG00000122435 TRMT13
ENST00000370141 0.479690363247419 0.143871882991818 -0.096215084623962 ENSG00000122435 TRMT13
ENST00000482437 0.451448347298383 0.126732098973204 -0.124880205611386 ENSG00000122435 TRMT13
ENST00000370139 0.429176418321206 0.114630630845417 -0.149135605964426 ENSG00000122435 TRMT13
ENST00000370132 0.0817792733444115 0.00574004599627541 -0.211294221797534 ENSG00000137992 DBT
ENST00000370131 0.225350199760448 0.0338097480998699 -0.185355884503095 ENSG00000137992 DBT
ENST00000370128 0.835756160842634 0.541523200341487 -0.0290867868784874 ENSG00000137996 RTCA
ENST00000498617 0.901526116845967 0.686498572141546 -0.0241345282621068 ENSG00000137996 RTCA
ENST00000483474 0.764932716979342 0.420225689347751 -0.0510735310153674 ENSG00000137996 RTCA
ENST00000260563 0.8730747918298 0.621694426388291 -0.0233745035651038 ENSG00000137996 RTCA
ENST00000370126 0.469729287063325 0.137464476614882 -0.123835749533192 ENSG00000137996 RTCA
ENST00000370125 0.608215748302343 0.241684478359503 0.12503823364404 ENSG00000079335 CDC14A
ENST00000336454 0.609088366877053 0.242438760593386 0.124965001492739 ENSG00000079335 CDC14A
ENST00000370113 0.421238763841701 0.11026554820872 -0.0984904202970878 ENSG00000162694 EXTL2
ENST00000370114 0.438474524204498 0.119861437619437 -0.095511949813659 ENSG00000162694 EXTL2
ENST00000535414 0.612105705957727 0.245365114504345 -0.0769999903367537 ENSG00000162694 EXTL2
ENST00000450240 0.793586448545022 0.465124003390249 -0.0507767752513404 ENSG00000162694 EXTL2
ENST00000416479 0.919392547481588 0.730129341791179 -0.0247034048879033 ENSG00000162694 EXTL2
ENST00000494907 0.92703283133232 0.750230797858633 0.0273974762088902 ENSG00000162694 EXTL2
ENST00000480774 0.714605772898922 0.354530730806853 0.0824735967732547 ENSG00000162694 EXTL2
ENST00000370112 0.942582546222912 0.797702999613633 -0.0126840691201851 ENSG00000162695 SLC30A7
ENST00000357650 0.162221409019825 0.0189598580048795 0.136702448432254 ENSG00000162695 SLC30A7
ENST00000370105 0.477313039774919 0.142515676595877 0.0856469959389388 ENSG00000117543 DPH5
ENST00000488789 0.59477901458341 0.230020168128307 0.0680539400626651 ENSG00000117543 DPH5
ENST00000370109 0.455702869045167 0.12934101946259 0.0883255593897303 ENSG00000117543 DPH5
ENST00000492067 0.548999018044621 0.19492350607231 0.0883424866207741 ENSG00000117543 DPH5
ENST00000481871 0.497033741202486 0.154997009864682 0.0894369453416713 ENSG00000117543 DPH5
ENST00000464270 0.478108300575943 0.142952646266589 0.0855569667036732 ENSG00000117543 DPH5
ENST00000342173 0.483474562176362 0.146296583620799 0.0848829363366828 ENSG00000117543 DPH5
ENST00000466807 0.522255680957901 0.173579635272807 0.080330054380802 ENSG00000117543 DPH5
ENST00000477293 0.511900709858057 0.166217428872552 0.0816950804089534 ENSG00000117543 DPH5
ENST00000498372 0.511529116592716 0.16601752194566 0.0816908229124482 ENSG00000117543 DPH5
ENST00000488176 0.533972625444697 0.182192627540229 0.07890720488429 ENSG00000117543 DPH5
ENST00000490732 0.503604536094056 0.159860117386651 0.0831925121847761 ENSG00000117543 DPH5
ENST00000476507 0.353451501586721 0.0777521317948733 0.140556966200316 ENSG00000117543 DPH5
ENST00000453011 0.159836521324083 0.0184718183516109 0.159252639298226 ENSG00000233184 RP11-421L21.3
ENST00000446527 0.0986901870368872 0.00803627119155804 0.17730643124686 ENSG00000233184 RP11-421L21.3
ENST00000416329 0.426102817791429 0.112866505859418 0.139262259905322 ENSG00000233184 RP11-421L21.3
ENST00000449473 0.7433145661199 0.392292038001352 0.07919908723738 ENSG00000233184 RP11-421L21.3
ENST00000305352 0.514286661967674 0.167863400748734 0.124997818227311 ENSG00000170989 S1PR1
ENST00000358392 0.634234198441666 0.267218952766454 -0.0600983989678611 ENSG00000060718 COL11A1
ENST00000353414 0.634234198441666 0.267218952766454 -0.0600983989678611 ENSG00000060718 COL11A1
ENST00000370096 0.634229368781495 0.267189831452072 -0.0600985920756665 ENSG00000060718 COL11A1
ENST00000470170 0.0808943211603164 0.00564170089493046 -0.193331325940006 ENSG00000060718 COL11A1
ENST00000512756 0.627961982904479 0.26118102290213 -0.0610228696794652 ENSG00000060718 COL11A1
ENST00000461720 0.481414404630922 0.144982870381766 -0.106568805764907 ENSG00000060718 COL11A1
ENST00000475980 0.638937412288672 0.272056319316836 -0.0945186846589648 ENSG00000060718 COL11A1
ENST00000427239 0.80041473359367 0.479644925559 -0.0416540916598995 ENSG00000060718 COL11A1
ENST00000447608 0.988686241789069 0.955441499770338 -0.0033676804601088 ENSG00000060718 COL11A1
ENST00000524631 0.753130945745063 0.404738483565899 -0.0652710659463625 ENSG00000185946 RNPC3
ENST00000533099 0.332361158908532 0.0691510528375207 -0.131595515724344 ENSG00000185946 RNPC3
ENST00000423855 0.390504025629686 0.0945465140394157 -0.123241855409711 ENSG00000185946 RNPC3
ENST00000361318 0.499531475438009 0.156882395785832 -0.11709027266454 ENSG00000198890 PRMT6
ENST00000370078 0.499200581508991 0.156633743157648 -0.117001534029554 ENSG00000198890 PRMT6
ENST00000565488 0.833963054950037 0.538463867282496 -0.0313680322833521 ENSG00000085491 SLC25A24
ENST00000264128 0.825687738632366 0.523702036677844 -0.0325037233872145 ENSG00000085491 SLC25A24
ENST00000370041 0.738410243500795 0.385970452673738 -0.0459790989013299 ENSG00000085491 SLC25A24
ENST00000405454 0.470048108255519 0.13781921613824 -0.124664615313131 ENSG00000162636 FAM102B
ENST00000370035 0.438704778126198 0.120053252918944 -0.131126259656822 ENSG00000162636 FAM102B
ENST00000370025 0.848870391470438 0.571062648061026 -0.0304823859555402 ENSG00000134186 PRPF38B
ENST00000370022 0.684857042057619 0.319764385650963 -0.081814192693381 ENSG00000134186 PRPF38B
ENST00000467302 0.684857042057619 0.319764385650963 -0.081814192693381 ENSG00000134186 PRPF38B
ENST00000370021 0.848870391470438 0.571062648061026 -0.0304823859555402 ENSG00000134186 PRPF38B
ENST00000485810 0.948375314522628 0.817648439210742 0.0225003812053554 ENSG00000134186 PRPF38B
ENST00000483586 0.841033696918801 0.553434620841667 0.0530582736192732 ENSG00000116266 STXBP3
ENST00000469338 0.890967068005149 0.661861250518111 0.0398298308920793 ENSG00000116266 STXBP3
ENST00000370008 0.802905118485431 0.483212433465152 -0.0420159281781991 ENSG00000116266 STXBP3
ENST00000485167 0.97851765409266 0.917533246878712 0.00910615479465932 ENSG00000116266 STXBP3
ENST00000357393 0.138788612921447 0.0144785102923819 -0.0988000207968164 ENSG00000162641 AKNAD1
ENST00000406462 0.625411152022542 0.258889678674802 -0.0641357236122587 ENSG00000121957 GPSM2
ENST00000264126 0.81667011311542 0.504302078391452 0.0509174333223182 ENSG00000121957 GPSM2
ENST00000369968 0.0317160616457302 0.00126512074568533 -0.162866544290791 ENSG00000121940 CLCC1
ENST00000369969 0.0317160616457302 0.00126512074568533 -0.162866544290791 ENSG00000121940 CLCC1
ENST00000356970 0.0360297223684471 0.00154130992550621 -0.145649408145266 ENSG00000121940 CLCC1
ENST00000369971 0.0359657214965108 0.00153754803408103 -0.145650146007223 ENSG00000121940 CLCC1
ENST00000415331 0.0359657214965108 0.00153754803408103 -0.145650146007223 ENSG00000121940 CLCC1
ENST00000369976 0.0364518013113925 0.0015675402557411 -0.145742818658674 ENSG00000121940 CLCC1
ENST00000473062 0.212404319588713 0.0301693439054242 -0.12536115586803 ENSG00000121940 CLCC1
ENST00000482889 0.162458100933075 0.0190106853109812 -0.134467701495987 ENSG00000121940 CLCC1
ENST00000369970 0.0481772144259506 0.00244641076030131 -0.174107451489358 ENSG00000121940 CLCC1
ENST00000302500 0.117969774062868 0.010855671144457 -0.156296973399413 ENSG00000121940 CLCC1
ENST00000348264 0.117969774062868 0.010855671144457 -0.156296973399413 ENSG00000121940 CLCC1
ENST00000400794 0.828209305260953 0.528110914673622 -0.0405052894474706 ENSG00000085433 WDR47
ENST00000361054 0.828177169721403 0.527983174512889 -0.0405337052482294 ENSG00000085433 WDR47
ENST00000369962 0.828177169721403 0.527983174512889 -0.0405337052482294 ENSG00000085433 WDR47
ENST00000369965 0.828357790640749 0.528535784419081 -0.0405278744491972 ENSG00000085433 WDR47
ENST00000357672 0.828612842233783 0.528822824862701 -0.040519239243791 ENSG00000085433 WDR47
ENST00000461096 0.248898750016674 0.0405352936179195 -0.134908879367634 ENSG00000197780 TAF13
ENST00000338366 0.346693040416986 0.0748691836222864 -0.120008344673521 ENSG00000197780 TAF13
ENST00000338272 0.0577383817284137 0.00328454086962405 -0.151222446395456 ENSG00000215717 TMEM167B
ENST00000479160 0.869741007518284 0.614764509660426 -0.0338600597776409 ENSG00000215717 TMEM167B
ENST00000234677 0.997914202859844 0.992609890208457 0.000474792596711982 ENSG00000031698 SARS
ENST00000482384 0.644808798973454 0.277664525128418 0.092522806257576 ENSG00000031698 SARS
ENST00000477544 0.932027158968483 0.765471006551494 0.0166216374691179 ENSG00000031698 SARS
ENST00000369923 0.997524992597371 0.990453066534114 0.000613414573314567 ENSG00000031698 SARS
ENST00000471705 0.867109661336874 0.608513600473522 0.0325682343734516 ENSG00000031698 SARS
ENST00000468588 0.616813638621805 0.250763865317743 -0.076002504375689 ENSG00000031698 SARS
ENST00000256637 0.968592194923512 0.876588698286183 0.0105063196328083 ENSG00000134243 SORT1
ENST00000485149 0.643035669043709 0.276345979691557 -0.109348881134701 ENSG00000134243 SORT1
ENST00000538502 0.99884824537571 0.995961688413488 0.000355283246907286 ENSG00000134243 SORT1
ENST00000493736 0.928253224450733 0.754033130335017 -0.0258947373008759 ENSG00000134243 SORT1
ENST00000482236 0.984848891842567 0.941465483959909 0.00683055073400213 ENSG00000134243 SORT1
ENST00000271308 0.742319036834676 0.391222052283529 0.0357376871612644 ENSG00000143106 PSMA5
ENST00000538610 0.746822922831171 0.397064093270549 0.0350154517692561 ENSG00000143106 PSMA5
ENST00000490870 0.786616814380753 0.454612895058943 0.031521091696168 ENSG00000143106 PSMA5
ENST00000477897 0.819399055492122 0.509894960690037 0.0347148503467966 ENSG00000143106 PSMA5
ENST00000484563 0.723125398093153 0.36553231710404 0.0433961130148454 ENSG00000143106 PSMA5
ENST00000491287 0.667100123305604 0.299546901406582 -0.0548791345694516 ENSG00000143106 PSMA5
ENST00000496961 0.974083736591469 0.900135802643512 -0.0118624617530977 ENSG00000174151 CYB561D1
ENST00000310611 0.894084400091411 0.668404996034662 -0.0374478033795113 ENSG00000174151 CYB561D1
ENST00000420578 0.970479573599444 0.885223264272343 -0.01364092950632 ENSG00000174151 CYB561D1
ENST00000528785 0.886022835339488 0.652312926207973 -0.0392173505795781 ENSG00000174151 CYB561D1
ENST00000430195 0.888245828365906 0.656249250000006 -0.0389124267182117 ENSG00000174151 CYB561D1
ENST00000369851 0.446849516860573 0.124198020744335 -0.0589698525808641 ENSG00000065135 GNAI3
ENST00000351050 0.885795396850318 0.651638734822934 0.0458627884659465 ENSG00000134183 GNAT2
ENST00000531734 0.977943887570993 0.914710616343895 0.00659053285944106 ENSG00000116337 AMPD2
ENST00000526301 0.853388802367837 0.582155854803394 -0.030627542533923 ENSG00000116337 AMPD2
ENST00000342115 0.952686400320338 0.830839175318937 -0.0112531651254536 ENSG00000116337 AMPD2
ENST00000474459 0.855101293133539 0.585536061997636 0.0364678352456964 ENSG00000116337 AMPD2
ENST00000528667 0.909469368496546 0.70648858124056 -0.0206307449547364 ENSG00000116337 AMPD2
ENST00000531203 0.779411633344967 0.442593076268737 0.0558511219394033 ENSG00000116337 AMPD2
ENST00000256578 0.953304577859197 0.833170278041264 -0.0106638673362578 ENSG00000116337 AMPD2
ENST00000358729 0.886664024252178 0.653308838201676 -0.0233863813383722 ENSG00000116337 AMPD2
ENST00000369840 0.954304473511394 0.836451369266091 -0.0107747854586683 ENSG00000116337 AMPD2
ENST00000486282 0.74184438706887 0.3903804935298 0.0661024099294456 ENSG00000116337 AMPD2
ENST00000528270 0.728333340737596 0.372000051234728 0.071798651366561 ENSG00000116337 AMPD2
ENST00000527846 0.807772406073446 0.490759949374819 0.0547341862299619 ENSG00000116337 AMPD2
ENST00000528454 0.878188109961426 0.632531072209719 -0.026690641987771 ENSG00000116337 AMPD2
ENST00000393688 0.81112195385255 0.495774869642668 -0.0374301776463139 ENSG00000116337 AMPD2
ENST00000532851 0.69592607842457 0.331462720561618 -0.0769037333633791 ENSG00000116337 AMPD2
ENST00000369843 0.315786455437185 0.0629888462922523 -0.142387373636173 ENSG00000228703 RP5-1160K1.6
ENST00000533132 0.613548921962184 0.246642386765864 -0.106495617677582 ENSG00000116337 AMPD2
ENST00000479919 0.571347968946856 0.211128004533522 -0.101529732896 ENSG00000116337 AMPD2
ENST00000476688 0.719809944215483 0.361157044709991 -0.0680558589048582 ENSG00000116337 AMPD2
ENST00000528958 0.972611484053012 0.894992862460254 0.0128285973660636 ENSG00000116337 AMPD2
ENST00000369831 0.863648728613117 0.602520315400104 -0.029653551990496 ENSG00000213366 GSTM2
ENST00000442650 0.913459919562595 0.715445374543168 -0.027586539047391 ENSG00000213366 GSTM2
ENST00000369827 0.909386406091265 0.705617567997785 -0.0286998682191367 ENSG00000213366 GSTM2
ENST00000460717 0.868173029556342 0.611454069401146 -0.0293556775539629 ENSG00000213366 GSTM2
ENST00000464206 0.926749915591215 0.749540080496601 0.0290748740875824 ENSG00000213366 GSTM2
ENST00000476040 0.943822266791031 0.801067492824126 0.0229324587160027 ENSG00000213366 GSTM2
ENST00000241337 0.905292891740814 0.694103323092268 -0.0298840116712323 ENSG00000213366 GSTM2
ENST00000467579 0.89909410597613 0.679353944948325 -0.0321962831841382 ENSG00000213366 GSTM2
ENST00000414179 0.908649390774506 0.704101411326613 -0.0287570177951391 ENSG00000213366 GSTM2
ENST00000369829 0.878953685193131 0.6342334843906 -0.0363812636007709 ENSG00000213366 GSTM2
ENST00000490021 0.936110085705832 0.776993359628138 -0.0225212614822259 ENSG00000134184 GSTM1
ENST00000309851 0.952686400320338 0.830695975185834 -0.0174188585943566 ENSG00000134184 GSTM1
ENST00000369823 0.951689873615884 0.82632883154075 -0.0178714809337899 ENSG00000134184 GSTM1
ENST00000349334 0.948039799485129 0.816200180108416 -0.0189984490014752 ENSG00000134184 GSTM1
ENST00000483399 0.931479517368967 0.763509540196033 -0.0240457990190685 ENSG00000134184 GSTM1
ENST00000476065 0.878619340343543 0.63341981421192 -0.0401495907998503 ENSG00000134184 GSTM1
ENST00000369819 0.947775868769279 0.815725439163685 -0.0190380082424032 ENSG00000134184 GSTM1
ENST00000429410 0.725254423082239 0.368720866849213 -0.071021676029589 ENSG00000134201 GSTM5
ENST00000431955 0.720090471016014 0.361516272344662 -0.0737244722873335 ENSG00000241720 RP4-735C1.4
ENST00000256594 0.705084371145522 0.341945512045913 -0.0763228299148798 ENSG00000134202 GSTM3
ENST00000540225 0.705580408375414 0.342529133391989 -0.0763138798584183 ENSG00000134202 GSTM3
ENST00000361066 0.745215661217997 0.394951777613869 -0.0690332975921929 ENSG00000134202 GSTM3
ENST00000486823 0.775727067975736 0.436731799220168 -0.0626324245559336 ENSG00000134202 GSTM3
ENST00000488824 0.684234872245936 0.318764645020222 -0.0805115399203356 ENSG00000134202 GSTM3
ENST00000344188 0.692028620290342 0.327383133359934 -0.112065574328917 ENSG00000184371 CSF1
ENST00000329608 0.735489319002161 0.38131450655175 -0.0993093778786159 ENSG00000184371 CSF1
ENST00000488198 0.49758930883292 0.15536516920254 -0.180343004432593 ENSG00000184371 CSF1
ENST00000369802 0.454529862685021 0.128662136659249 -0.180032446539806 ENSG00000184371 CSF1
ENST00000420111 0.417596470389043 0.108582810615074 -0.188495061691063 ENSG00000184371 CSF1
ENST00000369801 0.479614444811497 0.143810684042738 -0.177714394830438 ENSG00000184371 CSF1
ENST00000369799 0.106514163322101 0.00915463133147729 -0.141485495194039 ENSG00000168710 AHCYL1
ENST00000475081 0.108959476046498 0.00950841362060534 -0.180876847979224 ENSG00000168710 AHCYL1
ENST00000359172 0.0673738143789862 0.00419329940159339 -0.168862726020674 ENSG00000168710 AHCYL1
ENST00000393614 0.0826003238106404 0.0058488719572087 -0.168421561211798 ENSG00000168710 AHCYL1
ENST00000481423 0.385036048033722 0.0919122176328728 -0.112036463208753 ENSG00000168710 AHCYL1
ENST00000369796 0.0319218510593401 0.00127778681387275 -0.169504048466896 ENSG00000143093 STRIP1
ENST00000369795 0.0323652927779232 0.00130161509143189 -0.169565029997854 ENSG00000143093 STRIP1
ENST00000485775 0.0323652927779232 0.00130161509143189 -0.169565029997854 ENSG00000143093 STRIP1
ENST00000473429 0.192634151159784 0.0255035604781264 -0.111933181744267 ENSG00000143093 STRIP1
ENST00000469655 0.839858585386011 0.551312031582903 0.0567822926366448 ENSG00000116396 KCNC4
ENST00000369787 0.826072979989885 0.52464365942471 0.060886492084211 ENSG00000116396 KCNC4
ENST00000413138 0.831122104466071 0.533382277843906 0.0595131472974946 ENSG00000116396 KCNC4
ENST00000438661 0.830963554707906 0.532990161875143 0.0595210463757865 ENSG00000116396 KCNC4
ENST00000412512 0.757726873089766 0.411067772506296 0.086250476306108 ENSG00000116396 KCNC4
ENST00000459877 0.821991386243196 0.515825993157527 0.0664304050578162 ENSG00000116396 KCNC4
ENST00000369784 0.944175241746278 0.802131349616893 0.0199304330661357 ENSG00000162775 RBM15
ENST00000487146 0.941124632544858 0.790738546703189 0.0211052278283451 ENSG00000162775 RBM15
ENST00000369779 0.5163171852944 0.169276678184108 0.108513683399399 ENSG00000168679 SLC16A4
ENST00000472422 0.516385480454671 0.169320332711402 0.108487942387704 ENSG00000168679 SLC16A4
ENST00000369781 0.51615045946867 0.169163575458676 0.108505541180593 ENSG00000168679 SLC16A4
ENST00000461647 0.51615045946867 0.169163575458676 0.108505541180593 ENSG00000168679 SLC16A4
ENST00000437429 0.663185327711154 0.296028342767518 0.085576958227741 ENSG00000168679 SLC16A4
ENST00000528649 0.663025701877349 0.295825259185661 0.0855974712145224 ENSG00000168679 SLC16A4
ENST00000492412 0.663025701877349 0.295876812253531 0.0860095314151767 ENSG00000168679 SLC16A4
ENST00000541986 0.663025701877349 0.295876812253531 0.0860095314151767 ENSG00000168679 SLC16A4
ENST00000590413 0.71728308108038 0.357849629304663 0.0503821014559114 ENSG00000224699 LAMTOR5-AS1
ENST00000474861 0.752971124145947 0.404585979212252 0.0483782932172129 ENSG00000134248 LAMTOR5
ENST00000464240 0.752971124145947 0.404585979212252 0.0483782932172129 ENSG00000134248 LAMTOR5
ENST00000483260 0.752971124145947 0.404585979212252 0.0483782932172129 ENSG00000134248 LAMTOR5
ENST00000602318 0.752971124145947 0.404585192603213 0.0483771691686017 ENSG00000134248 LAMTOR5
ENST00000256644 0.750699273512162 0.401719491655238 0.0486799437086543 ENSG00000134248 LAMTOR5
ENST00000602858 0.713846742388391 0.353545546135073 0.0550607945767303 ENSG00000134248 LAMTOR5
ENST00000531779 0.802660828119455 0.482832857491383 0.0415941775302796 ENSG00000134248 LAMTOR5
ENST00000457535 0.0272536746992792 0.00099511936117846 0.377250400442195 ENSG00000224699 LAMTOR5-AS1
ENST00000440689 0.562249658172595 0.204277826107557 -0.11372480362951 ENSG00000232811 RP11-96K19.2
ENST00000369763 0.903750382291554 0.690668827283899 -0.0310714815350634 ENSG00000121931 LRIF1
ENST00000494675 0.529987080133591 0.179605085873727 -0.120019815309209 ENSG00000121931 LRIF1
ENST00000485275 0.894868226355747 0.670082103030433 -0.0333184766639412 ENSG00000121931 LRIF1
ENST00000484310 0.962138416075981 0.857220197453417 -0.0106281424417295 ENSG00000156171 DRAM2
ENST00000286692 0.978964272803312 0.919929570552691 -0.00594332499150242 ENSG00000156171 DRAM2
ENST00000539140 0.962223540350335 0.857440293406877 -0.0106166041290619 ENSG00000156171 DRAM2
ENST00000461449 0.86839556617335 0.612125820021134 0.0407358598493183 ENSG00000156171 DRAM2
ENST00000496430 0.966999838542705 0.871187703556347 -0.010099885543319 ENSG00000156171 DRAM2
ENST00000480600 0.927792831971196 0.752264754418191 0.023002539537982 ENSG00000156171 DRAM2
ENST00000462092 0.997324623004612 0.988978346522987 0.000964053307496661 ENSG00000156171 DRAM2
ENST00000490780 0.957263957808276 0.845250379339539 0.0160455218557321 ENSG00000156171 DRAM2
ENST00000463682 0.962563340440905 0.858575904464346 0.0145889570013574 ENSG00000156171 DRAM2
ENST00000498239 0.87069970180615 0.617490882552167 -0.0285656105292254 ENSG00000134255 CEPT1
ENST00000545121 0.851639233617516 0.578475510985023 -0.0316453507400951 ENSG00000134255 CEPT1
ENST00000480324 0.959690534180399 0.851036269558907 -0.018012711558221 ENSG00000134255 CEPT1
ENST00000476865 0.965607800909108 0.867885459722363 0.0166633488417274 ENSG00000134255 CEPT1
ENST00000357172 0.962234976578811 0.857573173388171 -0.010678278543957 ENSG00000134255 CEPT1
ENST00000460443 0.912001525036538 0.712022031974572 -0.0269011712019779 ENSG00000134255 CEPT1
ENST00000478042 0.958810167788883 0.848769311351512 -0.0115076779961712 ENSG00000134255 CEPT1
ENST00000473474 0.412571074500695 0.106295270927662 0.141165540472512 ENSG00000134255 CEPT1
ENST00000467362 0.986050383714886 0.945325359216026 -0.00615626490013203 ENSG00000134255 CEPT1
ENST00000445680 0.971863682705366 0.891701145418237 -0.00919182723607296 ENSG00000243960 RP11-552M11.4
ENST00000416099 0.923172588651375 0.740708942492846 -0.0227980347651699 ENSG00000243960 RP11-552M11.4
ENST00000235090 0.853787141061906 0.583156854452405 -0.028938779313233 ENSG00000116455 WDR77
ENST00000411751 0.793980179322327 0.466011941252477 -0.0475176969744918 ENSG00000116455 WDR77
ENST00000449340 0.643845955804321 0.276955748625831 -0.0754056874544807 ENSG00000116455 WDR77
ENST00000497278 0.696098709279896 0.331714787412738 -0.0732116057704174 ENSG00000116455 WDR77
ENST00000459665 0.655089466617179 0.288149508528456 -0.0902510179301276 ENSG00000116455 WDR77
ENST00000493119 0.778736584206658 0.441660513718128 -0.0377053907858723 ENSG00000116459 ATP5F1
ENST00000369722 0.423714593319923 0.1115730490802 -0.0603044301842213 ENSG00000116459 ATP5F1
ENST00000369721 0.377515090351306 0.0883690032122788 -0.0672995760812975 ENSG00000116459 ATP5F1
ENST00000483994 0.286045329063976 0.0521922269572636 -0.0759960805023048 ENSG00000116459 ATP5F1
ENST00000468818 0.372536805707887 0.0862911704935135 -0.0675302302788823 ENSG00000116459 ATP5F1
ENST00000464154 0.544755662814904 0.191123970532754 -0.0609062609222606 ENSG00000116459 ATP5F1
ENST00000356415 0.0808995301859549 0.00564389356981014 0.11185888878563 ENSG00000116473 RAP1A
ENST00000433097 0.0073548285878466 0.000111375979345865 0.1859923362606 ENSG00000116473 RAP1A
ENST00000369709 0.0924457458824115 0.00717151516733425 0.111799312666181 ENSG00000116473 RAP1A
ENST00000436150 0.0795916657675798 0.00551572679844228 0.115526805912272 ENSG00000116473 RAP1A
ENST00000545460 0.0296662257855887 0.00114943921452662 0.135593008785324 ENSG00000116473 RAP1A
ENST00000494982 0.0910051874122819 0.00697907245483611 0.116281168668146 ENSG00000116473 RAP1A
ENST00000527570 0.632237480703203 0.265180623445917 0.051688165960867 ENSG00000197852 FAM212B
ENST00000369702 0.822736631308983 0.517965332965576 -0.0501615160672695 ENSG00000064703 DDX20
ENST00000475700 0.774917615177567 0.435528509444937 -0.0643025322727297 ENSG00000064703 DDX20
ENST00000271277 0.331778705151417 0.0688584965082251 0.0949958490297185 ENSG00000143079 CTTNBP2NL
ENST00000441739 0.119040100310804 0.0109948348041354 0.165210274449685 ENSG00000143079 CTTNBP2NL
ENST00000607039 0.945250840724212 0.806780474113128 -0.0151791872654494 ENSG00000143079 CTTNBP2NL
ENST00000256640 0.627340456641333 0.26071535270454 0.134066555306529 ENSG00000134245 WNT2B
ENST00000369686 0.70539689160243 0.342259837091403 0.102614208852612 ENSG00000134245 WNT2B
ENST00000360743 0.307548696379264 0.0600736801625721 0.120028423719737 ENSG00000007341 ST7L
ENST00000358039 0.296475798460971 0.0558109984161728 0.120664990939819 ENSG00000007341 ST7L
ENST00000490715 0.258343646383207 0.0432878921957916 0.12726256470917 ENSG00000007341 ST7L
ENST00000361846 0.309679914486536 0.0609131949385788 0.119489783388722 ENSG00000007341 ST7L
ENST00000480988 0.2862793916848 0.0523164431782728 0.12744467540244 ENSG00000007341 ST7L
ENST00000495109 0.645719091365069 0.27829026652411 0.104657080912118 ENSG00000007341 ST7L
ENST00000544629 0.266825043692727 0.046120412716499 0.131714544881563 ENSG00000007341 ST7L
ENST00000369669 0.256628836717971 0.0428197373397714 0.136175156544087 ENSG00000007341 ST7L
ENST00000490067 0.247308839896423 0.0400361270956593 0.136973534615133 ENSG00000007341 ST7L
ENST00000369668 0.253161648337563 0.0418025761131382 0.143400651751904 ENSG00000007341 ST7L
ENST00000497457 0.271735796976451 0.0477571180450087 0.141187831407051 ENSG00000007341 ST7L
ENST00000343210 0.260672480042108 0.0440836737426052 0.143414446273648 ENSG00000007341 ST7L
ENST00000369666 0.260672480042108 0.0440836737426052 0.143414446273648 ENSG00000007341 ST7L
ENST00000538187 0.21404402885595 0.0305310399526327 0.156755180787934 ENSG00000007341 ST7L
ENST00000463235 0.203445884812474 0.0281000011672215 0.142043692836389 ENSG00000007341 ST7L
ENST00000418497 0.303460441674635 0.0584975135698801 0.142836146834934 ENSG00000007341 ST7L
ENST00000543570 0.222492617678557 0.0329083029296908 0.156042402563296 ENSG00000007341 ST7L
ENST00000497235 0.455702869045167 0.129350978801218 0.124045120110686 ENSG00000007341 ST7L
ENST00000369664 0.507767131065117 0.162786188221032 0.119732200217474 ENSG00000007341 ST7L
ENST00000479436 0.850344161954219 0.574711535520278 0.0497376937009482 ENSG00000007341 ST7L
ENST00000470519 0.736759358728214 0.383687534500612 0.0797800725198335 ENSG00000007341 ST7L
ENST00000459630 0.736077172973537 0.382603872345421 0.0798299690031726 ENSG00000007341 ST7L
ENST00000263168 0.334248480712687 0.0700330150064677 -0.0786685547100231 ENSG00000116489 CAPZA1
ENST00000485542 0.451723772190661 0.126877500538426 0.0981463513377556 ENSG00000116489 CAPZA1
ENST00000476936 0.606230148917432 0.239766467708853 -0.0510601993242672 ENSG00000116489 CAPZA1
ENST00000498626 0.827136876510758 0.52627312347885 0.0283564707496089 ENSG00000116489 CAPZA1
ENST00000466066 0.215165616916431 0.03087272051962 -0.124698860919766 ENSG00000116489 CAPZA1
ENST00000476820 0.723123913070096 0.365232659871715 -0.0698609719547481 ENSG00000116489 CAPZA1
ENST00000413052 0.535661124089956 0.184074651212292 0.0743483787925133 ENSG00000155363 MOV10
ENST00000369645 0.540285580614028 0.187416977798714 0.0737880040410919 ENSG00000155363 MOV10
ENST00000369644 0.595703130665334 0.231070979605846 0.0674952532248628 ENSG00000155363 MOV10
ENST00000496577 0.595821981495144 0.231365062553838 0.06749295721948 ENSG00000155363 MOV10
ENST00000468624 0.597424475901031 0.232523100165623 0.0671267911023685 ENSG00000155363 MOV10
ENST00000357443 0.59191635242971 0.227098611813027 0.067832039218433 ENSG00000155363 MOV10
ENST00000339083 0.287264184248033 0.0526681675411831 0.0805170216086306 ENSG00000155366 RHOC
ENST00000369633 0.282228946070614 0.0510037920142657 0.0816086913787224 ENSG00000155366 RHOC
ENST00000369642 0.285226201375585 0.0519615588156219 0.0806528937914504 ENSG00000155366 RHOC
ENST00000285735 0.280901175475071 0.0505447532291563 0.0817293442428371 ENSG00000155366 RHOC
ENST00000468093 0.285093432300504 0.0519142748598497 0.0813684541069126 ENSG00000155366 RHOC
ENST00000369638 0.279069509452154 0.0499977190754553 0.0819937356626143 ENSG00000155366 RHOC
ENST00000369637 0.285724880644645 0.0520930820188764 0.0813555510687634 ENSG00000155366 RHOC
ENST00000369636 0.290687237678292 0.053813037778753 0.0809089122784732 ENSG00000155366 RHOC
ENST00000473074 0.271921556111951 0.0478081178648364 0.0864453347258354 ENSG00000155366 RHOC
ENST00000484280 0.327600157292293 0.0672338713216633 0.0796326172451125 ENSG00000155366 RHOC
ENST00000369632 0.338953042761157 0.0719876186769759 0.0805554081822405 ENSG00000155366 RHOC
ENST00000425265 0.267579220740061 0.0464459169831811 0.0899116798887391 ENSG00000155366 RHOC
ENST00000534717 0.28477545038549 0.051803808459364 0.0874882719302864 ENSG00000155366 RHOC
ENST00000436685 0.396448481868787 0.0977110479976412 0.0725675501999434 ENSG00000155366 RHOC
ENST00000471038 0.435830947863729 0.118675946190954 0.0685284650224243 ENSG00000271810 RP11-426L16.10
ENST00000607158 0.48771402451803 0.148761527013428 0.0655458821381214 ENSG00000271810 RP11-426L16.10
ENST00000605933 0.483368706917296 0.14618003359431 0.0660380797395926 ENSG00000271810 RP11-426L16.10
ENST00000606505 0.483368706917296 0.14618003359431 0.0660380797395926 ENSG00000271810 RP11-426L16.10
ENST00000606954 0.483368706917296 0.14618003359431 0.0660380797395926 ENSG00000271810 RP11-426L16.10
ENST00000528831 0.502951749223065 0.159528806364419 0.0654539033278162 ENSG00000155366 RHOC
ENST00000484054 0.511896349227444 0.166204188117078 0.0664840977440898 ENSG00000155366 RHOC
ENST00000414971 0.470894647599547 0.138248420776503 0.0720026020194103 ENSG00000155366 RHOC
ENST00000478447 0.433178291731855 0.117101673414871 0.0824407656111435 ENSG00000155366 RHOC
ENST00000527563 0.661882644222487 0.294669455943766 0.0708032590402156 ENSG00000155366 RHOC
ENST00000369626 0.593539792365014 0.228368973709208 -0.0485000732706198 ENSG00000155380 SLC16A1
ENST00000538576 0.593758611250445 0.228891842981254 -0.0484141748313442 ENSG00000155380 SLC16A1
ENST00000458229 0.547204582776832 0.193383150683252 -0.0623981539374516 ENSG00000155380 SLC16A1
ENST00000433570 0.667984861940404 0.300372095296627 -0.0497055689351994 ENSG00000155380 SLC16A1
ENST00000443580 0.491412928113751 0.151344968137418 -0.0776993505329571 ENSG00000155380 SLC16A1
ENST00000429288 0.609604507922455 0.242945925471049 -0.0599718258838253 ENSG00000155380 SLC16A1
ENST00000481750 0.994844961281574 0.977732496213703 -0.00254872990649671 ENSG00000155380 SLC16A1
ENST00000478835 0.833108986009765 0.536750137089387 -0.043118383742123 ENSG00000155380 SLC16A1
ENST00000435800 0.0197251196328069 0.000604572319302914 0.221772150424733 ENSG00000226419 SLC16A1-AS1
ENST00000428411 0.222492617678557 0.0329063304111666 0.191337486790106 ENSG00000226419 SLC16A1-AS1
ENST00000420168 0.248113257826116 0.0402872776534228 0.189722050427087 ENSG00000226419 SLC16A1-AS1
ENST00000413231 0.316753515540618 0.0633518900954961 0.174895265814101 ENSG00000236066 RP11-389O22.1
ENST00000421157 0.323121650880586 0.0654487909579362 0.181597408138026 ENSG00000238198 RP11-31F15.2
ENST00000361127 0.820126082943092 0.511290425715662 -0.0423755186882327 ENSG00000198799 LRIG2
ENST00000492207 0.883587106323432 0.645851129821016 -0.0349546818216841 ENSG00000198799 LRIG2
ENST00000466161 0.88444691524286 0.648229268764516 0.038063898980831 ENSG00000198799 LRIG2
ENST00000369617 0.0129844234967084 0.000298369111729693 0.297428256803403 ENSG00000081026 MAGI3
ENST00000307546 0.0554811218609036 0.00308346928243957 0.226074349994607 ENSG00000081026 MAGI3
ENST00000369615 0.0566255100240989 0.00320752942395743 0.225317176382717 ENSG00000081026 MAGI3
ENST00000369611 0.0128333715728725 0.000290656925787415 0.29857268228013 ENSG00000081026 MAGI3
ENST00000486456 0.0041152661546837 4.51100425525866e-05 0.370699571299674 ENSG00000081026 MAGI3
ENST00000474926 0.576386529418602 0.215333642131573 -0.078062283399153 ENSG00000116793 PHTF1
ENST00000369596 0.950841866839169 0.823832837918222 -0.012605347236531 ENSG00000116793 PHTF1
ENST00000393357 0.950841866839169 0.823832837918222 -0.012605347236531 ENSG00000116793 PHTF1
ENST00000369604 0.964244838643367 0.863396925357559 -0.00954129626611808 ENSG00000116793 PHTF1
ENST00000369600 0.964244838643367 0.863409825438646 -0.00954079366775888 ENSG00000116793 PHTF1
ENST00000369598 0.962563340440905 0.858635040801231 -0.00990391888657755 ENSG00000116793 PHTF1
ENST00000357783 0.951978291118408 0.827378840502099 0.0126061586021755 ENSG00000116793 PHTF1
ENST00000412670 0.638336840379116 0.271246584788614 -0.0858989733089912 ENSG00000116793 PHTF1
ENST00000447664 0.91764560297674 0.725478628884485 0.0227686411270292 ENSG00000116793 PHTF1
ENST00000446739 0.971171648202899 0.888546351150827 0.0122096068446129 ENSG00000116793 PHTF1
ENST00000261441 0.971863682705366 0.891692206463704 0.0104168045783369 ENSG00000081019 RSBN1
ENST00000476412 0.801604790494903 0.481338270362589 0.0579915028013036 ENSG00000081019 RSBN1
ENST00000419536 0.396769892319676 0.0979032321670858 -0.122031033460262 ENSG00000226167 AP4B1-AS1
ENST00000256658 0.934550597987876 0.773173580559709 -0.0200243685126128 ENSG00000134262 AP4B1
ENST00000369569 0.932512363713639 0.766902465549888 -0.0206048938602026 ENSG00000134262 AP4B1
ENST00000369567 0.927692157915505 0.75183081626829 -0.0220247105670161 ENSG00000134262 AP4B1
ENST00000479285 0.596627122513312 0.23190699627167 -0.0993769089511496 ENSG00000134262 AP4B1
ENST00000484201 0.898413035985994 0.677563425172446 -0.0325759187820659 ENSG00000134262 AP4B1
ENST00000369566 0.969848420036999 0.881345904862755 -0.0128838680012881 ENSG00000134262 AP4B1
ENST00000369564 0.985280159725219 0.942794379900211 0.00622263768272328 ENSG00000134262 AP4B1
ENST00000489499 0.984619740854449 0.940463392055738 0.00652700818788568 ENSG00000134262 AP4B1
ENST00000432415 0.970342829930644 0.884504544711923 0.012761058096282 ENSG00000134262 AP4B1
ENST00000489092 0.938727626345561 0.784782979256474 0.0240616740540029 ENSG00000134262 AP4B1
ENST00000369571 0.910959511000186 0.70918544833876 0.0335714193368313 ENSG00000134262 AP4B1
ENST00000426820 0.878068617801727 0.631247918343022 0.0301409948916455 ENSG00000163349 HIPK1
ENST00000369559 0.805125907677716 0.486598467199326 0.0451150385925149 ENSG00000163349 HIPK1
ENST00000369554 0.604387746531914 0.238141420008688 -0.0669504091806295 ENSG00000163349 HIPK1
ENST00000369558 0.605044561586806 0.238718912725152 -0.066969380983238 ENSG00000163349 HIPK1
ENST00000369561 0.889024969463385 0.658333750936722 0.0281556436516283 ENSG00000163349 HIPK1
ENST00000369555 0.870473875426393 0.61674830635592 0.0322089616528467 ENSG00000163349 HIPK1
ENST00000340480 0.295382611372399 0.0554100882628821 -0.118885604253289 ENSG00000163349 HIPK1
ENST00000369553 0.996101326398806 0.983248686033048 0.00154543769569149 ENSG00000163349 HIPK1
ENST00000406344 0.305351672601187 0.0592533084095207 -0.116996713432456 ENSG00000163349 HIPK1
ENST00000361587 0.271259572273494 0.0475593103534835 -0.135930358769501 ENSG00000163349 HIPK1
ENST00000369551 0.432231095881586 0.11663489836594 -0.0561901398800946 ENSG00000116774 OLFML3
ENST00000320334 0.432231095881586 0.11663489836594 -0.0561901398800946 ENSG00000116774 OLFML3
ENST00000491700 0.437971061858806 0.119604226345469 -0.0557388232417448 ENSG00000116774 OLFML3
ENST00000393300 0.424776727847028 0.11218724672104 -0.0570621766545652 ENSG00000116774 OLFML3
ENST00000358465 0.565709284542914 0.206850921396324 -0.0593026777890351 ENSG00000197323 TRIM33
ENST00000369543 0.988320042072345 0.953610904946221 0.00313915043358502 ENSG00000197323 TRIM33
ENST00000448034 0.841211265559252 0.553780371780793 -0.0330146326280719 ENSG00000197323 TRIM33
ENST00000450349 0.853460342091674 0.582416553595942 -0.0307141729835128 ENSG00000197323 TRIM33
ENST00000369541 0.762700155709601 0.417696277174865 0.0490469775375902 ENSG00000116752 BCAS2
ENST00000485021 0.79767385893991 0.473067510081945 0.0444924644545393 ENSG00000116752 BCAS2
ENST00000369535 0.265024808468217 0.0455611016736022 -0.0997879441380847 ENSG00000213281 NRAS
ENST00000339438 0.231275011030864 0.0351786677478652 -0.0684663209147026 ENSG00000009307 CSDE1
ENST00000438362 0.21666766609639 0.0312455471215949 -0.0714229658061776 ENSG00000009307 CSDE1
ENST00000358528 0.230738165318688 0.0350708003738682 -0.0685074571001724 ENSG00000009307 CSDE1
ENST00000261443 0.238375896396422 0.03731145250023 -0.0678368174343875 ENSG00000009307 CSDE1
ENST00000530886 0.238523096972443 0.0373378884519749 -0.0677875123125288 ENSG00000009307 CSDE1
ENST00000369530 0.24274579155569 0.0387487872548075 -0.0673157922665967 ENSG00000009307 CSDE1
ENST00000483407 0.430987345936808 0.115688312068311 -0.0790157947744336 ENSG00000009307 CSDE1
ENST00000534699 0.289499939084523 0.0534043935813805 -0.0642373489116193 ENSG00000009307 CSDE1
ENST00000483030 0.326474741910874 0.0667636083358205 -0.0707818747082598 ENSG00000009307 CSDE1
ENST00000530784 0.646220610655233 0.278920388560837 -0.0429286168609676 ENSG00000009307 CSDE1
ENST00000529046 0.562175205814172 0.204196525982138 -0.0491880551651511 ENSG00000009307 CSDE1
ENST00000525132 0.748861121816326 0.399723080112508 -0.035628624462857 ENSG00000009307 CSDE1
ENST00000534389 0.413401855918425 0.106679983518162 -0.0751793712675595 ENSG00000009307 CSDE1
ENST00000525878 0.936161527329914 0.777489178488146 -0.0137564449772105 ENSG00000009307 CSDE1
ENST00000525970 0.980201294046033 0.92490146952482 -0.00476540986398752 ENSG00000009307 CSDE1
ENST00000533818 0.997338513887094 0.989018485854667 0.00072788780089585 ENSG00000009307 CSDE1
ENST00000524652 0.976111769390978 0.907892249348552 0.00618423989413258 ENSG00000009307 CSDE1
ENST00000369528 0.426543481728147 0.113155922585294 -0.100504016140485 ENSG00000052723 SIKE1
ENST00000060969 0.367760304923504 0.0840280858996688 -0.139050396920982 ENSG00000052723 SIKE1
ENST00000510745 0.833306740141463 0.537001933207335 -0.0579469660180042 ENSG00000052723 SIKE1
ENST00000506320 0.909469368496546 0.706615915304627 -0.03626930447277 ENSG00000052723 SIKE1
ENST00000425449 0.187489131009993 0.0243312822021083 0.280754545936407 ENSG00000228035 RP4-663N10.1
ENST00000369512 0.181201996453451 0.0229065944694518 0.283456000817558 ENSG00000134259 NGF
ENST00000355485 0.475494096300443 0.141470365325425 -0.107886693222404 ENSG00000173218 VANGL1
ENST00000369510 0.475494096300443 0.141470365325425 -0.107886693222404 ENSG00000173218 VANGL1
ENST00000310260 0.539732453568346 0.187010437574204 -0.114940650839584 ENSG00000173218 VANGL1
ENST00000369509 0.370855217482235 0.0854453802253511 -0.158902266063915 ENSG00000173218 VANGL1
ENST00000369503 0.191535932339458 0.0252095300040426 0.229486120702767 ENSG00000163393 SLC22A15
ENST00000369502 0.220745349065059 0.0323583864947387 0.285372800342855 ENSG00000163393 SLC22A15
ENST00000418797 0.197547943409536 0.0267587540969711 -0.135062358520756 ENSG00000163399 ATP1A1
ENST00000295598 0.59216420807258 0.227271962242562 -0.0620433282559893 ENSG00000163399 ATP1A1
ENST00000598661 0.97812258346648 0.915650216871094 0.00946084009757055 ENSG00000269279 AL136376.1
ENST00000488733 0.234045082526525 0.0360371786263348 -0.136512963770829 ENSG00000163399 ATP1A1
ENST00000537345 0.590473516009557 0.225973501207609 -0.0633798495013408 ENSG00000163399 ATP1A1
ENST00000369494 0.142190961096201 0.0150459878116317 -0.167632058566792 ENSG00000163399 ATP1A1
ENST00000369496 0.565970098917449 0.20701510947596 -0.0671480452659864 ENSG00000163399 ATP1A1
ENST00000463382 0.151492503435577 0.0168562233162854 -0.178050510653815 ENSG00000163399 ATP1A1
ENST00000491156 0.993926182130781 0.974817462226445 -0.00218167907613748 ENSG00000163399 ATP1A1
ENST00000608511 0.638965839006973 0.272289909606473 -0.0625152477413894 ENSG00000203865 ATP1A1OS
ENST00000493908 0.877973461661285 0.630924440571806 -0.0328639196227767 ENSG00000203865 ATP1A1OS
ENST00000440951 0.808016680204983 0.491309110184572 -0.0489086595501915 ENSG00000163399 ATP1A1
ENST00000479960 0.977248489944421 0.912780278649632 -0.00973425251321106 ENSG00000163399 ATP1A1
ENST00000369489 0.910106290677157 0.707840768147848 0.0275913127072102 ENSG00000116815 CD58
ENST00000464088 0.896520968530205 0.674489020946444 0.0308112473790728 ENSG00000116815 CD58
ENST00000457047 0.556046911351504 0.199532872044934 0.100871223783036 ENSG00000116815 CD58
ENST00000526981 0.95904144162108 0.849645837004213 0.01530078310949 ENSG00000116815 CD58
ENST00000369487 0.383136290890803 0.0910599122690289 0.149260031889099 ENSG00000116815 CD58
ENST00000393203 0.580785585860684 0.218506676106857 -0.0846468035696652 ENSG00000134247 PTGFRN
ENST00000497385 0.623414887905183 0.257246835231257 -0.0986689440547737 ENSG00000134247 PTGFRN
ENST00000369466 0.933771853104369 0.77070813637359 0.0283063025412515 ENSG00000116830 TTF2
ENST00000356554 0.132827526277864 0.013417953256 -0.105181912740336 ENSG00000198162 MAN1A2
ENST00000482811 0.962269031620285 0.857780721533585 -0.0110369098714619 ENSG00000198162 MAN1A2
ENST00000449370 0.800492218434421 0.479759732309618 0.0374423138002938 ENSG00000198162 MAN1A2
ENST00000421535 0.329125642198388 0.067825792532762 -0.125514408666016 ENSG00000198162 MAN1A2
ENST00000422329 0.0201094642025651 0.000625226988659723 -0.201705778504947 ENSG00000198162 MAN1A2
ENST00000369443 0.851489820311738 0.578254258497418 -0.0328404629050244 ENSG00000196505 GDAP2
ENST00000369442 0.922023112220738 0.737422642219054 0.0237054806788655 ENSG00000196505 GDAP2
ENST00000369441 0.852197903778987 0.579542080163955 -0.0456658673316438 ENSG00000065183 WDR3
ENST00000487202 0.990904941549672 0.963566699536978 0.00437546301313111 ENSG00000065183 WDR3
ENST00000349139 0.771452485345341 0.429540175198619 -0.0527996584038207 ENSG00000065183 WDR3
ENST00000471680 0.972028745791618 0.8925834993196 0.0130256874736514 ENSG00000065183 WDR3
ENST00000466857 0.911779842929205 0.711610964032463 -0.0307538677108071 ENSG00000155761 SPAG17
ENST00000336338 0.948877857621661 0.818964363381404 -0.018152511123685 ENSG00000155761 SPAG17
ENST00000478697 0.912206823874319 0.713059640758914 -0.0301434214691064 ENSG00000155761 SPAG17
ENST00000469128 0.92257260042388 0.739449286300039 -0.0270466034880316 ENSG00000155761 SPAG17
ENST00000369426 0.639291673753349 0.272666953148119 0.0912018332681978 ENSG00000116874 WARS2
ENST00000235521 0.633394514120733 0.266360224174339 0.0924898943310086 ENSG00000116874 WARS2
ENST00000537870 0.44389740440061 0.122751898077897 0.137315161316137 ENSG00000116874 WARS2
ENST00000440150 0.941357247279197 0.791117997521249 0.0234928733670293 ENSG00000231365 RP11-418J17.1
ENST00000413531 0.762293936229487 0.417208749918595 0.0733049080896952 ENSG00000231365 RP11-418J17.1
ENST00000418015 0.782281228675525 0.446797627441001 0.067152714447207 ENSG00000231365 RP11-418J17.1
ENST00000421812 0.655748855902562 0.288802083494307 -0.0740486292156945 ENSG00000143067 ZNF697
ENST00000493622 0.841122266029955 0.553581068944396 0.0461161623475194 ENSG00000092621 PHGDH
ENST00000496756 0.677962997836388 0.311738058844376 0.0811755407201977 ENSG00000092621 PHGDH
ENST00000369409 0.999787344475506 0.999303427190117 -6.42390342229482e-05 ENSG00000092621 PHGDH
ENST00000462324 0.720481418790966 0.361917678745221 0.0676466436645879 ENSG00000092621 PHGDH
ENST00000369407 0.988725601412287 0.956877965703543 -0.0040160446563451 ENSG00000092621 PHGDH
ENST00000469443 0.973585216795034 0.89779955282699 -0.0112891904365526 ENSG00000092621 PHGDH
ENST00000482968 0.626998661456345 0.26050189956016 -0.0946871684132253 ENSG00000092621 PHGDH
ENST00000256646 0.48273607189332 0.145717640663762 -0.0927663488736442 ENSG00000134250 NOTCH2
ENST00000493703 0.50846884069384 0.163238246711165 -0.125571408993908 ENSG00000134250 NOTCH2
ENST00000478864 0.855101293133539 0.585616825379245 -0.0486003353691866 ENSG00000134250 NOTCH2
ENST00000479412 0.885410399370172 0.650038866930661 -0.0310229674415499 ENSG00000134250 NOTCH2
ENST00000602566 0.816679892562887 0.504398786225761 0.0520079997780776 ENSG00000134250 NOTCH2
ENST00000489731 0.852950715658767 0.581236031694416 0.0462987957561293 ENSG00000134250 NOTCH2
ENST00000610157 0.382321710122253 0.0906030508883312 -0.160758436511063 ENSG00000273131 RP6-42F4.1
ENST00000430394 0.247556372918453 0.0400963244557641 -0.186617075999951 ENSG00000223345 HIST2H2BA
ENST00000426275 0.222992749287972 0.0330909875233514 -0.201636322582186 ENSG00000234998 RP11-439A17.10
ENST00000437515 0.833041148538736 0.536488380635876 -0.041717025671225 ENSG00000230806 RP11-343N15.1
ENST00000367123 0.747595445386351 0.397957956247297 0.0752147030112598 ENSG00000171943 SRGAP2C
ENST00000304465 0.617569454489283 0.251370856897396 0.10528463174351 ENSG00000171943 SRGAP2C
ENST00000467933 0.0456442506613029 0.00225345948171968 0.209614803760104 ENSG00000196369 SRGAP2B
ENST00000491897 0.0579273624309032 0.00330353781618903 0.209344522897852 ENSG00000196369 SRGAP2B
ENST00000429694 0.735101941614587 0.38080988263974 0.045922903163705 ENSG00000225241 RP11-640M9.2
ENST00000421407 0.736695751361628 0.383622946673173 0.0455757625201526 ENSG00000225241 RP11-640M9.2
ENST00000447534 0.316008671529208 0.0630848450491499 0.116364782448998 ENSG00000225241 RP11-640M9.2
ENST00000439352 0.389465270599697 0.0940826560866432 0.134197057861369 ENSG00000225241 RP11-640M9.2
ENST00000428365 0.278013811222783 0.0496463828389885 0.13029067529303 ENSG00000225241 RP11-640M9.2
ENST00000449960 0.781270883543967 0.445472883459129 0.0401643366385341 ENSG00000225241 RP11-640M9.2
ENST00000419820 0.50948093877009 0.164322017919783 0.0895942790346045 ENSG00000225241 RP11-640M9.2
ENST00000423405 0.992546641686864 0.969515094588144 -0.00222243874820512 ENSG00000225241 RP11-640M9.2
ENST00000448227 0.523600742268865 0.17447394938127 0.120218918565222 ENSG00000225241 RP11-640M9.2
ENST00000437451 0.685582237509187 0.320647427996791 0.0723976164165888 ENSG00000225241 RP11-640M9.2
ENST00000437133 0.962135110740456 0.85698845100234 0.010506581475726 ENSG00000225241 RP11-640M9.2
ENST00000446541 0.873024228053827 0.621562925381564 -0.0313382309631836 ENSG00000225241 RP11-640M9.2
ENST00000338347 0.337032340745655 0.0711728627321667 -0.138491430622707 ENSG00000168614 NBPF9
ENST00000440491 0.337032340745655 0.0711728627321667 -0.138491430622707 ENSG00000168614 NBPF9
ENST00000491652 0.337032340745655 0.0711728627321667 -0.138491430622707 ENSG00000168614 NBPF9
ENST00000375552 0.344219283845126 0.0740185391484182 -0.13730503822844 ENSG00000168614 NBPF9
ENST00000496755 0.337032340745655 0.0711728627321667 -0.138491430622707 ENSG00000168614 NBPF9
ENST00000468645 0.337032340745655 0.0711728627321667 -0.138491430622707 ENSG00000168614 NBPF9
ENST00000281815 0.33858679773264 0.0718165218406642 -0.138480475900287 ENSG00000168614 NBPF9
ENST00000473761 0.491333591819647 0.151262694823468 -0.122786424020036 ENSG00000168614 NBPF9
ENST00000531417 0.853830687440759 0.583231332018789 -0.0403360633233852 ENSG00000178104 PDE4DIP
ENST00000525630 0.70711219004783 0.34450388382868 -0.0624701387488723 ENSG00000178104 PDE4DIP
ENST00000460027 0.918728601907512 0.72872051194896 -0.0248674028318887 ENSG00000178104 PDE4DIP
ENST00000524688 0.94526563117971 0.806938773285707 0.0193465006870625 ENSG00000178104 PDE4DIP
ENST00000313382 0.981171243854057 0.92791957629045 0.00360379802385223 ENSG00000178104 PDE4DIP
ENST00000524974 0.818712219501239 0.508279120356911 -0.0357894124199804 ENSG00000178104 PDE4DIP
ENST00000369354 0.875421040051366 0.625994884651887 -0.0222270768112327 ENSG00000178104 PDE4DIP
ENST00000369356 0.876922639176992 0.628362703779893 -0.0220687385599771 ENSG00000178104 PDE4DIP
ENST00000369359 0.95512929176684 0.838181397049494 0.0079940867046435 ENSG00000178104 PDE4DIP
ENST00000530740 0.95512929176684 0.838181397049494 0.0079940867046435 ENSG00000178104 PDE4DIP
ENST00000464924 0.810200906873333 0.494655652261038 -0.0620585410433199 ENSG00000178104 PDE4DIP
ENST00000530062 0.7874115951597 0.455767215425984 -0.0414465080738629 ENSG00000178104 PDE4DIP
ENST00000530130 0.899549304439004 0.680491027865227 -0.0336461232856768 ENSG00000178104 PDE4DIP
ENST00000526664 0.946416542371801 0.811551975877335 -0.0197971793494258 ENSG00000178104 PDE4DIP
ENST00000532137 0.941568431522145 0.793389384347807 -0.0238793071999836 ENSG00000255148 RP4-791M13.4
ENST00000481227 0.857040187353434 0.589307396816261 -0.050778818147636 ENSG00000178104 PDE4DIP
ENST00000479369 0.944241885636332 0.803314674745716 -0.0197031306193434 ENSG00000178104 PDE4DIP
ENST00000525886 0.837434454722307 0.545819618122373 -0.0330352160207645 ENSG00000178104 PDE4DIP
ENST00000530592 0.897190321534467 0.675531986448838 -0.0402496377606189 ENSG00000178104 PDE4DIP
ENST00000467859 0.823193748084325 0.518668655542891 -0.0385609835645834 ENSG00000178104 PDE4DIP
ENST00000369349 0.891024076319471 0.662114669269628 -0.020498255519684 ENSG00000178104 PDE4DIP
ENST00000491426 0.717309092285116 0.358039751238498 -0.0630567119335937 ENSG00000178104 PDE4DIP
ENST00000369351 0.890643409346165 0.661151785339968 -0.020572984012403 ENSG00000178104 PDE4DIP
ENST00000313431 0.706748820238274 0.343770997080238 -0.0526160198946373 ENSG00000178104 PDE4DIP
ENST00000533963 0.850052997833397 0.573611817927267 -0.0356792246226062 ENSG00000178104 PDE4DIP
ENST00000529945 0.704425109257024 0.341008063523127 -0.0541081296479593 ENSG00000178104 PDE4DIP
ENST00000479408 0.735855352531596 0.381802548704094 -0.0486721392090725 ENSG00000178104 PDE4DIP
ENST00000496263 0.718313187903743 0.359060259071018 -0.0640695912478265 ENSG00000178104 PDE4DIP
ENST00000532801 0.556946186133807 0.200181896327231 0.0477207431624535 ENSG00000178104 PDE4DIP
ENST00000496572 0.0648373033257607 0.00395235721888971 0.166978584516434 ENSG00000178104 PDE4DIP
ENST00000530078 0.0260399881464661 0.000922960006017253 0.18118201845314 ENSG00000178104 PDE4DIP
ENST00000497529 0.0243040383812625 0.000830906459359408 0.184342735373854 ENSG00000178104 PDE4DIP
ENST00000533845 0.123802927709482 0.0118031857573269 0.163560886261562 ENSG00000178104 PDE4DIP
ENST00000534536 0.128927402311889 0.0127675685415061 0.161061058757864 ENSG00000178104 PDE4DIP
ENST00000369347 0.147097886070489 0.0159640173974465 0.158706623081119 ENSG00000178104 PDE4DIP
ENST00000369348 0.043377698094443 0.00206688784060156 0.185015926366575 ENSG00000178104 PDE4DIP
ENST00000527063 0.04319789180105 0.00204966294217239 0.185071818506861 ENSG00000178104 PDE4DIP
ENST00000528129 0.136986719629956 0.0141529998116184 0.161858873976315 ENSG00000178104 PDE4DIP
ENST00000526445 0.135077287160806 0.0137971319720803 0.163132395907197 ENSG00000178104 PDE4DIP
ENST00000530472 0.1255471309815 0.0121083590410288 0.165895988263524 ENSG00000178104 PDE4DIP
ENST00000464103 0.126817467341034 0.0123954581090123 0.165013920767595 ENSG00000178104 PDE4DIP
ENST00000532803 0.0283891945384307 0.00107017705370866 0.187365754368466 ENSG00000178104 PDE4DIP
ENST00000533163 0.0283891945384307 0.00107017705370866 0.187365754368466 ENSG00000178104 PDE4DIP
ENST00000528552 0.0388015242500082 0.00174274053681794 0.188105679268804 ENSG00000178104 PDE4DIP
ENST00000533259 0.0284117159701852 0.00107183496791218 0.189507958488365 ENSG00000178104 PDE4DIP
ENST00000530822 0.0385115813607505 0.00172094603019995 0.183390143251892 ENSG00000178104 PDE4DIP
ENST00000531369 0.0442966839820607 0.00215035507692828 0.185882646186162 ENSG00000178104 PDE4DIP
ENST00000533396 0.035894740973386 0.0015309778569798 0.196168677826148 ENSG00000178104 PDE4DIP
ENST00000493130 0.108629339292405 0.009452846834327 0.196684146818598 ENSG00000178104 PDE4DIP
ENST00000478649 0.187510097250122 0.0243380838532839 0.177821723730726 ENSG00000178104 PDE4DIP
ENST00000485062 0.147872921420331 0.0161451786450527 0.186613507001957 ENSG00000178104 PDE4DIP
ENST00000530940 0.140453506892046 0.0147421696393345 0.188026107923627 ENSG00000178104 PDE4DIP
ENST00000526359 0.150979160774827 0.0167633424400763 0.190456785085324 ENSG00000178104 PDE4DIP
ENST00000528661 0.163976642270585 0.019326110347472 0.186751044592578 ENSG00000178104 PDE4DIP
ENST00000453618 0.391260513739308 0.0949354276679171 -0.0651634341438326 ENSG00000223380 SEC22B
ENST00000500203 0.812511152506368 0.498227484096284 0.0369143880946727 ENSG00000223380 SEC22B
ENST00000362074 0.690946341923937 0.326189439008546 0.0579342923019804 ENSG00000213240 NOTCH2NL
ENST00000344859 0.892127305116276 0.664661167807796 -0.022740654010548 ENSG00000213240 NOTCH2NL
ENST00000468030 0.950743594347726 0.823634365019498 -0.0116092742704054 ENSG00000255168 RP11-458D21.5
ENST00000369340 0.879783273524323 0.637014511415419 -0.0266937505247514 ENSG00000213240 NOTCH2NL
ENST00000369339 0.694588937937838 0.329866708941651 -0.0524799562439305 ENSG00000163386 NBPF10
ENST00000479995 0.447038606036139 0.12431474641735 -0.105529221130832 ENSG00000213240 NOTCH2NL
ENST00000464433 0.944273850668892 0.803651202023528 0.0163205857407163 ENSG00000163386 NBPF10
ENST00000448873 0.957034428452837 0.844899058786408 -0.012363430937638 ENSG00000163386 NBPF10
ENST00000369338 0.71522231126533 0.355284608574168 -0.0537215991281917 ENSG00000163386 NBPF10
ENST00000490598 0.820958171473359 0.513091350393461 0.0435968524348899 ENSG00000163386 NBPF10
ENST00000342960 0.990366914595056 0.961625472471927 -0.00293526784899861 ENSG00000163386 NBPF10
ENST00000605176 0.5923355460431 0.227398173563301 -0.0765026637855725 ENSG00000163386 NBPF10
ENST00000369317 0.49227308153501 0.151883187360072 -0.0904468770652541 ENSG00000117289 TXNIP
ENST00000475171 0.492387688023709 0.151943198204873 -0.0904474924368253 ENSG00000117289 TXNIP
ENST00000425134 0.583195354550866 0.220434016432253 -0.0864116055382498 ENSG00000117289 TXNIP
ENST00000488537 0.386376051210328 0.0926488462749912 -0.112520177174083 ENSG00000117289 TXNIP
ENST00000486597 0.501373894534052 0.158312458306144 -0.131057627347759 ENSG00000117289 TXNIP
ENST00000446572 0.397733506576408 0.0986096912787353 -0.132623256324066 ENSG00000121851 POLR3GL
ENST00000369314 0.397733506576408 0.0986096912787353 -0.132623256324066 ENSG00000121851 POLR3GL
ENST00000369313 0.408754731577611 0.104392624165454 -0.131828519399734 ENSG00000121851 POLR3GL
ENST00000471706 0.41739391859944 0.108512317481144 -0.131191740232121 ENSG00000121851 POLR3GL
ENST00000600340 0.128250641723992 0.0126542513908301 -0.138513607622043 ENSG00000234222 RP11-315I20.1
ENST00000369308 0.113428595982596 0.0101616649515051 -0.147969192503137 ENSG00000152022 LIX1L
ENST00000598103 0.0557454267550397 0.00311141174209978 -0.165693300786716 ENSG00000234222 RP11-315I20.1
ENST00000598354 0.0497363612219908 0.00258069542668572 -0.169224501027257 ENSG00000234222 RP11-315I20.1
ENST00000599469 0.0497363612219908 0.00258069542668572 -0.169224501027257 ENSG00000234222 RP11-315I20.1
ENST00000597144 0.0450197036383109 0.00220484551976191 -0.17134305783614 ENSG00000234222 RP11-315I20.1
ENST00000595518 0.0353975192142539 0.00149914755018016 -0.181641235725227 ENSG00000234222 RP11-315I20.1
ENST00000595494 0.0166829081143401 0.00045884231585031 -0.198174712806816 ENSG00000234222 RP11-315I20.1
ENST00000437797 0.0258373066679288 0.000911450579018117 -0.185764106267889 ENSG00000234222 RP11-315I20.1
ENST00000599626 0.0232574353373 0.000776075570227505 -0.190204825883525 ENSG00000234222 RP11-315I20.1
ENST00000599147 0.0232574353373 0.000776075570227505 -0.190204825883525 ENSG00000234222 RP11-315I20.1
ENST00000448561 0.0151238718934261 0.000390557386499751 -0.20913029049875 ENSG00000234222 RP11-315I20.1
ENST00000421764 0.014458826032368 0.000364120766620528 -0.209763151631696 ENSG00000234222 RP11-315I20.1
ENST00000412239 0.210284956747789 0.0297084192578127 -0.114990216411946 ENSG00000234222 RP11-315I20.1
ENST00000601726 0.0232574353373 0.000776075570227505 -0.190204825883525 ENSG00000234222 RP11-315I20.1
ENST00000447686 0.909469368496546 0.706477566901748 -0.0278242478944229 ENSG00000234222 RP11-315I20.1
ENST00000484825 0.279069509452154 0.0499968354453809 -0.117776364596584 ENSG00000131795 RBM8A
ENST00000498663 0.413401855918425 0.106672273447802 -0.0940045245050773 ENSG00000131795 RBM8A
ENST00000330165 0.521834508961101 0.173350534082245 -0.0655276618320167 ENSG00000131795 RBM8A
ENST00000596355 0.618610367685776 0.252481446957808 -0.0757846361790385 ENSG00000234222 RP11-315I20.1
ENST00000369307 0.50524235668723 0.160825953384959 -0.0782174198005038 ENSG00000131795 RBM8A
ENST00000361928 0.879055164866839 0.635125852256932 -0.0342920590361054 ENSG00000211451 GNRHR2
ENST00000312753 0.922414696712587 0.738508723374415 -0.0244542460197434 ENSG00000211451 GNRHR2
ENST00000581100 0.976456188816769 0.908884781117455 -0.00869520576542741 ENSG00000211451 GNRHR2
ENST00000369306 0.96324137465953 0.86041135053046 0.0121402054815113 ENSG00000131779 PEX11B
ENST00000537888 0.962372404468703 0.857997688087115 0.012382893047442 ENSG00000131779 PEX11B
ENST00000428634 0.985684881153446 0.944083146608139 0.00621387625831237 ENSG00000131779 PEX11B
ENST00000393046 0.716560701732124 0.356906102430916 -0.0744459966184459 ENSG00000131788 PIAS3
ENST00000369299 0.802057934910329 0.482159619551475 -0.0554463966920796 ENSG00000131788 PIAS3
ENST00000393045 0.725254423082239 0.368557087583352 -0.0511727024804529 ENSG00000131788 PIAS3
ENST00000369298 0.725254423082239 0.368557087583352 -0.0511727024804529 ENSG00000131788 PIAS3
ENST00000484423 0.719404952253449 0.360567871791404 -0.077028423164074 ENSG00000131788 PIAS3
ENST00000475261 0.854678385947799 0.584902077013434 -0.0348626740707331 ENSG00000131788 PIAS3
ENST00000472114 0.75835737830133 0.411940906673949 -0.0577569991500716 ENSG00000131788 PIAS3
ENST00000334163 0.98836042203879 0.953747757248194 -0.00413194025562374 ENSG00000186141 POLR3C
ENST00000369294 0.984947252627909 0.941980339062143 -0.00517694154971687 ENSG00000186141 POLR3C
ENST00000471254 0.890502016330074 0.660748465219895 -0.0327427362664614 ENSG00000186141 POLR3C
ENST00000466003 0.841878127198744 0.555338000402188 -0.048701581221263 ENSG00000186141 POLR3C
ENST00000369291 0.848885747101787 0.571314040901331 0.0306251424226632 ENSG00000121848 RNF115
ENST00000539368 0.521602659641644 0.173137148723774 0.0826657988973753 ENSG00000121848 RNF115
ENST00000542738 0.575878390080462 0.214881464622379 0.0871973829412652 ENSG00000121848 RNF115
ENST00000313835 0.236275523456253 0.0367304251710767 0.16815908951432 ENSG00000117262 GPR89A
ENST00000460277 0.251393370875934 0.0412779719507868 0.164189990881284 ENSG00000117262 GPR89A
ENST00000454423 0.250821612619695 0.0410912537266347 0.164215291771832 ENSG00000117262 GPR89A
ENST00000534502 0.182603118585534 0.0232292898808504 0.186195242645223 ENSG00000117262 GPR89A
ENST00000462900 0.224028904665493 0.0333725721258333 0.175916672217201 ENSG00000117262 GPR89A
ENST00000446760 0.252299150017179 0.0415128987956232 0.197161778269576 ENSG00000186275 NBPF12
ENST00000442909 0.249654132059267 0.0407436112168472 0.196851413198763 ENSG00000186275 NBPF12
ENST00000254101 0.101783700447243 0.00846494950548499 -0.176762875840067 ENSG00000131791 PRKAB2
ENST00000425272 0.1394841705176 0.0145808564895827 -0.191038864063258 ENSG00000131791 PRKAB2
ENST00000474939 0.34218432015971 0.0732740628349684 -0.149210106961793 ENSG00000131791 PRKAB2
ENST00000606856 0.813847873353537 0.500543379208383 -0.0489081639928949 ENSG00000273071 RP11-337C18.10
ENST00000607149 0.689507709283158 0.324793516869107 -0.0843199412983619 ENSG00000237188 RP11-337C18.8
ENST00000606757 0.697920511325056 0.333820998799158 -0.0833151952202233 ENSG00000237188 RP11-337C18.8
ENST00000527849 0.685582237509187 0.320661813079735 -0.0818241674028102 ENSG00000131781 FMO5
ENST00000369259 0.805736291087797 0.487972571648617 -0.0322529192481517 ENSG00000131778 CHD1L
ENST00000431239 0.805736291087797 0.487972571648617 -0.0322529192481517 ENSG00000131778 CHD1L
ENST00000467213 0.805736291087797 0.487972571648617 -0.0322529192481517 ENSG00000131778 CHD1L
ENST00000488864 0.899917209949084 0.681474861823149 -0.0228589995063506 ENSG00000131778 CHD1L
ENST00000369258 0.805736291087797 0.487972571648617 -0.0322529192481517 ENSG00000131778 CHD1L
ENST00000361293 0.805736291087797 0.487972571648617 -0.0322529192481517 ENSG00000131778 CHD1L
ENST00000234739 0.934789829232559 0.773824152797179 0.0208305890995317 ENSG00000116128 BCL9
ENST00000310701 0.977267242715786 0.912922931412829 0.0100216970675734 ENSG00000122497 NBPF14
ENST00000369219 0.973192977598877 0.896682404668847 0.0119223186681556 ENSG00000122497 NBPF14
ENST00000458135 0.825592783256855 0.523272057846653 0.0626072987605022 ENSG00000122497 NBPF14
ENST00000448574 0.825592783256855 0.523272057846653 0.0626072987605022 ENSG00000122497 NBPF14
ENST00000436356 0.825592783256855 0.523272057846653 0.0626072987605022 ENSG00000122497 NBPF14
ENST00000431121 0.825592783256855 0.523272057846653 0.0626072987605022 ENSG00000122497 NBPF14
ENST00000392972 0.825592783256855 0.523272057846653 0.0626072987605022 ENSG00000122497 NBPF14
ENST00000444640 0.825592783256855 0.523272057846653 0.0626072987605022 ENSG00000122497 NBPF14
ENST00000369202 0.677774961341459 0.311576753528911 -0.0896052010463786 ENSG00000203832 NBPF20
ENST00000464336 0.948148853596207 0.816479953482095 -0.0124660503861637 ENSG00000243452 NBPF15
ENST00000478419 0.782170520260329 0.446587131555 0.0462821513408893 ENSG00000243452 NBPF15
ENST00000488031 0.959639826621886 0.850975629942117 0.0107068655969566 ENSG00000243452 NBPF15
ENST00000442702 0.774917265292969 0.43546488052084 -0.0447747906490579 ENSG00000243452 NBPF15
ENST00000492711 0.71728308108038 0.357822168066996 0.0703924174391329 ENSG00000243452 NBPF15
ENST00000369187 0.766700136133294 0.422621681508761 -0.0458141628900159 ENSG00000243452 NBPF15
ENST00000420597 0.0436156165080997 0.0020910234334005 0.278540585165441 ENSG00000232527 RP11-14N7.2
ENST00000452399 0.0561537347061074 0.00316340494913035 0.172360026282118 ENSG00000232527 RP11-14N7.2
ENST00000294715 0.0708335690849731 0.00454072975428335 0.251431266064089 ENSG00000232527 RP11-14N7.2
ENST00000539543 0.0563894818907245 0.00318452665186852 0.172347324934736 ENSG00000232527 RP11-14N7.2
ENST00000457390 0.275548392099751 0.0489000819405722 0.177358833261907 ENSG00000232527 RP11-14N7.2
ENST00000369146 0.634188508655547 0.267163589552779 -0.103361483159809 ENSG00000159164 SV2A
ENST00000271628 0.865155396928701 0.605331662091946 0.0305949655994322 ENSG00000143368 SF3B4
ENST00000457312 0.85047940147134 0.575110286131256 0.036183801025918 ENSG00000143368 SF3B4
ENST00000466496 0.216333757565713 0.0311789161021465 -0.190674548550948 ENSG00000014914 MTMR11
ENST00000482025 0.217296735753444 0.031475468521479 -0.19049371769832 ENSG00000014914 MTMR11
ENST00000482343 0.216333757565713 0.0311789161021465 -0.190674548550948 ENSG00000014914 MTMR11
ENST00000492824 0.216333757565713 0.0311789161021465 -0.190674548550948 ENSG00000014914 MTMR11
ENST00000439741 0.217110489615214 0.0313677166143665 -0.190511899310622 ENSG00000014914 MTMR11
ENST00000361405 0.217110489615214 0.0313677166143665 -0.190511899310622 ENSG00000014914 MTMR11
ENST00000406732 0.217110489615214 0.0313677166143665 -0.190511899310622 ENSG00000014914 MTMR11
ENST00000369135 0.82115950908479 0.513939148216434 0.0327419259756516 ENSG00000163113 OTUD7B
ENST00000417191 0.123457083377848 0.0117437572941958 0.162186904988229 ENSG00000163113 OTUD7B
ENST00000369130 0.397649767177471 0.0985474495060582 0.0775126064472831 ENSG00000136631 VPS45
ENST00000462852 0.858607600712621 0.59198064210905 -0.0393117540771212 ENSG00000136631 VPS45
ENST00000369128 0.393544565941908 0.0963197075278923 0.0781006777524378 ENSG00000136631 VPS45
ENST00000460366 0.992582142436375 0.9696694512486 -0.00311977870103024 ENSG00000136631 VPS45
ENST00000535106 0.474459835872034 0.140748763336651 0.0712912382905465 ENSG00000136631 VPS45
ENST00000497638 0.989479238172665 0.95957409111834 0.00416271962543361 ENSG00000136631 VPS45
ENST00000419023 0.936320654363045 0.778114520878313 0.018546689616171 ENSG00000136631 VPS45
ENST00000491789 0.358197990668324 0.0797831270837297 0.121474043769296 ENSG00000136631 VPS45
ENST00000484306 0.599765856924874 0.234188903501455 0.0879791804835026 ENSG00000136631 VPS45
ENST00000369126 0.943306241983267 0.799742917341438 -0.0168477021351816 ENSG00000023902 PLEKHO1
ENST00000025469 0.941396744802926 0.791707202976696 -0.0174899730712853 ENSG00000023902 PLEKHO1
ENST00000369124 0.948003027566381 0.816101965891991 -0.0153271310359726 ENSG00000023902 PLEKHO1
ENST00000479194 0.818775659715163 0.508621178551226 -0.0476919591567459 ENSG00000023902 PLEKHO1
ENST00000466659 0.944203357629094 0.803118665753811 -0.0177238246319625 ENSG00000023902 PLEKHO1
ENST00000477309 0.953304577859197 0.833173062633356 -0.0179863233774006 ENSG00000023902 PLEKHO1
ENST00000441340 0.887726561486076 0.655273477856747 -0.0420552793254826 ENSG00000023902 PLEKHO1
ENST00000314136 0.116346514606065 0.0106052634781498 -0.154063157920162 ENSG00000143401 ANP32E
ENST00000369119 0.0928659706030792 0.00722356983949356 -0.170204822794408 ENSG00000143401 ANP32E
ENST00000369116 0.116481185493472 0.0106357793971831 -0.154065045018508 ENSG00000143401 ANP32E
ENST00000436748 0.147872921420331 0.0161855657452688 -0.150331399682265 ENSG00000143401 ANP32E
ENST00000534437 0.211898828703132 0.0300631180419306 -0.165469016352846 ENSG00000143401 ANP32E
ENST00000369114 0.130996469061221 0.013126920729147 -0.153463729260489 ENSG00000143401 ANP32E
ENST00000369115 0.144906028849493 0.0155395702943018 -0.150323740151272 ENSG00000143401 ANP32E
ENST00000533654 0.194634555171099 0.0260122315317286 -0.139217570603915 ENSG00000143401 ANP32E
ENST00000534220 0.219033831872481 0.0318861123884688 -0.13898982568833 ENSG00000143401 ANP32E
ENST00000532744 0.290604664897416 0.0537729295229071 -0.13095587950656 ENSG00000143401 ANP32E
ENST00000369109 0.95291158890124 0.831536748186285 -0.00849504892104452 ENSG00000117362 APH1A
ENST00000360244 0.954461175800249 0.836711007824094 -0.00825206170423348 ENSG00000117362 APH1A
ENST00000414276 0.952812690901517 0.831247131244994 -0.0085077997979258 ENSG00000117362 APH1A
ENST00000461320 0.970234724268005 0.883941253616791 -0.0069405848362789 ENSG00000117362 APH1A
ENST00000236017 0.988174039650109 0.952638450615512 -0.00310061184155951 ENSG00000117362 APH1A
ENST00000486308 0.946787198149374 0.813688515752657 0.0147086444122757 ENSG00000117362 APH1A
ENST00000486720 0.825687738632366 0.523808708561137 0.0413573139613553 ENSG00000117362 APH1A
ENST00000476538 0.798455957934463 0.474870256756777 -0.0488755881444917 ENSG00000117362 APH1A
ENST00000369102 0.886022835339488 0.652253111208118 -0.0357879783689228 ENSG00000118292 C1orf54
ENST00000369099 0.933985717143177 0.771201360463216 -0.0267730971786343 ENSG00000118292 C1orf54
ENST00000369098 0.933682662768089 0.770571054695065 -0.0267973138495255 ENSG00000118292 C1orf54
ENST00000309092 0.601930859866595 0.236187917866082 0.0794561274961183 ENSG00000187145 MRPS21
ENST00000369084 0.601745245870958 0.23602085577958 0.0795525638644937 ENSG00000187145 MRPS21
ENST00000324862 0.769912011428043 0.426844593454979 -0.044494588108084 ENSG00000117360 PRPF3
ENST00000496202 0.232182705338241 0.0354595496173202 -0.13415520797825 ENSG00000117360 PRPF3
ENST00000543398 0.547995910713712 0.194114530815327 -0.0775774275402576 ENSG00000117360 PRPF3
ENST00000414970 0.769938162387419 0.427009053032801 -0.0444935575944605 ENSG00000117360 PRPF3
ENST00000467329 0.999929361080934 0.999595172405399 -2.97833172474917e-05 ENSG00000117360 PRPF3
ENST00000476970 0.564004489923395 0.205641440613823 0.102973088695304 ENSG00000117360 PRPF3
ENST00000492220 0.304145028013699 0.0587567837678285 0.122856496666065 ENSG00000163125 RPRD2
ENST00000401000 0.35453357638104 0.078245199439608 0.105619158246362 ENSG00000163125 RPRD2
ENST00000539519 0.352044752681363 0.0771505786770358 0.129271508958006 ENSG00000163125 RPRD2
ENST00000369067 0.163014413231077 0.0191198768682588 0.222309554815067 ENSG00000163125 RPRD2
ENST00000369068 0.292284416118329 0.05433340316995 0.124951523739215 ENSG00000163125 RPRD2
ENST00000438568 0.785098680850686 0.452416677374261 0.0603874120106273 ENSG00000143374 TARS2
ENST00000369054 0.848772405455824 0.570725293792467 0.0403044021042173 ENSG00000143374 TARS2
ENST00000369064 0.833566046053065 0.537649803040391 0.0435806864542435 ENSG00000143374 TARS2
ENST00000606933 0.83104232761179 0.533143098167982 0.0443467845224365 ENSG00000143374 TARS2
ENST00000369051 0.833561000123884 0.537607766897417 0.0435855697158584 ENSG00000143374 TARS2
ENST00000467982 0.842308017413231 0.556239366248708 0.0420923790694927 ENSG00000143374 TARS2
ENST00000470432 0.678972636896077 0.312823267428353 -0.0857724006336579 ENSG00000143369 ECM1
ENST00000369049 0.678972636896077 0.312791042666767 -0.0857723892007315 ENSG00000143369 ECM1
ENST00000498579 0.837227456989861 0.54546124066523 -0.0576408847007558 ENSG00000143369 ECM1
ENST00000369047 0.687422507056776 0.322414534847394 -0.0839316101433783 ENSG00000143369 ECM1
ENST00000346569 0.687558988939589 0.322578447807499 -0.0841053023293998 ENSG00000143369 ECM1
ENST00000369026 0.172686996125815 0.0210193515350233 -0.117462967060846 ENSG00000143384 MCL1
ENST00000464132 0.699609312635342 0.335507707520062 -0.0572720866944153 ENSG00000143384 MCL1
ENST00000307940 0.479924605830638 0.144021790745389 -0.0864476586687746 ENSG00000143384 MCL1
ENST00000369016 0.919215243459136 0.729562079199 -0.0137464673298554 ENSG00000143420 ENSA
ENST00000369014 0.983248858320599 0.935856908437235 0.00384783643348494 ENSG00000143420 ENSA
ENST00000369009 0.996350635624992 0.984052556819763 0.000968120335564748 ENSG00000143420 ENSA
ENST00000361532 0.984619740854449 0.940480406183645 0.00382584824169424 ENSG00000143420 ENSA
ENST00000361631 0.936738100465733 0.779407286206555 -0.0155890240903262 ENSG00000143420 ENSA
ENST00000509582 0.976732123088134 0.909780964880815 -0.00613388196891707 ENSG00000143420 ENSA
ENST00000339643 0.970593277706449 0.88641854288137 -0.00771337411661193 ENSG00000143420 ENSA
ENST00000271690 0.928157728047579 0.753461799224368 -0.0171162043377592 ENSG00000143420 ENSA
ENST00000356527 0.936553709886141 0.778851831421187 -0.0152329899246577 ENSG00000143420 ENSA
ENST00000513281 0.870722671493594 0.617549437866926 0.0309779581342477 ENSG00000143420 ENSA
ENST00000505321 0.925203158285757 0.746001154497682 0.0200650869576285 ENSG00000143420 ENSA
ENST00000503345 0.886512046218528 0.653024120144231 0.0276870799411889 ENSG00000143420 ENSA
ENST00000354702 0.858603986858996 0.591731088141128 0.0359350017909857 ENSG00000143420 ENSA
ENST00000503241 0.909469368496546 0.706572221272575 0.0237652823094995 ENSG00000143420 ENSA
ENST00000362052 0.788743169738843 0.457716941721606 0.0585255763233065 ENSG00000143420 ENSA
ENST00000271732 0.757822823663796 0.411171659771325 0.0710128351372079 ENSG00000143457 GOLPH3L
ENST00000540514 0.863963404163582 0.603117622587303 0.050933821307596 ENSG00000143457 GOLPH3L
ENST00000427665 0.677614294759112 0.311361251784466 0.101149303308563 ENSG00000143457 GOLPH3L
ENST00000358595 0.729787597551392 0.373458414759683 -0.0466413751308233 ENSG00000143437 ARNT
ENST00000471844 0.733156276238913 0.377735680960682 -0.0459858811559422 ENSG00000143437 ARNT
ENST00000354396 0.817243754515661 0.505261285712302 -0.0350480317188902 ENSG00000143437 ARNT
ENST00000515192 0.729219053152865 0.372798936639045 -0.047994121212442 ENSG00000143437 ARNT
ENST00000505755 0.854880048698064 0.585211145021493 -0.0308754068463484 ENSG00000143437 ARNT
ENST00000497108 0.998861056133536 0.996002901499286 -0.000414811205339909 ENSG00000143437 ARNT
ENST00000505979 0.989354374854048 0.958887035891633 0.00429860529380165 ENSG00000143437 ARNT
ENST00000504358 0.905902974216471 0.697130509128041 0.0337327809800538 ENSG00000143437 ARNT
ENST00000271640 0.972529098589233 0.894428008018489 -0.00778996026378137 ENSG00000143379 SETDB1
ENST00000368962 0.839372679907626 0.549970538359384 -0.0499398014339147 ENSG00000143379 SETDB1
ENST00000534805 0.976741378196407 0.909861802936956 -0.00880954400647226 ENSG00000143379 SETDB1
ENST00000368969 0.970441157404225 0.884898105989221 -0.00850356574324217 ENSG00000143379 SETDB1
ENST00000459773 0.818439157836237 0.507643164736634 -0.0428051258322118 ENSG00000143379 SETDB1
ENST00000368963 0.816679892562887 0.504379476584741 -0.0556948376150286 ENSG00000143379 SETDB1
ENST00000498193 0.957610046658943 0.846143391217325 -0.0114434664290696 ENSG00000143379 SETDB1
ENST00000482825 0.447600660494268 0.124711619598833 -0.0742754003040297 ENSG00000143418 CERS2
ENST00000561294 0.611285069424871 0.244500361766537 -0.0572435420258795 ENSG00000143418 CERS2
ENST00000560793 0.470449760859999 0.13797716525358 -0.0828500142814576 ENSG00000143418 CERS2
ENST00000345896 0.54013404855005 0.187323161519762 -0.0646177973418042 ENSG00000143418 CERS2
ENST00000271688 0.537690671260137 0.185544795366219 -0.0649327579800707 ENSG00000143418 CERS2
ENST00000368954 0.537386321597221 0.185389529549601 -0.0649118982829936 ENSG00000143418 CERS2
ENST00000560481 0.260438318494724 0.0439606682666659 -0.149670010120971 ENSG00000259357 RP11-316M1.12
ENST00000561111 0.301047505801015 0.0574452383480219 -0.119737076868952 ENSG00000259357 RP11-316M1.12
ENST00000460664 0.619353474516082 0.253543006807381 -0.0814665218384862 ENSG00000143418 CERS2
ENST00000368949 0.82380948583081 0.519875445902114 -0.0373992738772581 ENSG00000143418 CERS2
ENST00000361419 0.835579697406249 0.541149236843425 -0.0350791738994895 ENSG00000143418 CERS2
ENST00000559660 0.71994383835983 0.361324354765984 -0.071713557597174 ENSG00000143418 CERS2
ENST00000558062 0.946617415615961 0.812857103174624 -0.0139157699156472 ENSG00000143418 CERS2
ENST00000559020 0.433898574979295 0.117559366204085 -0.120498874370093 ENSG00000143418 CERS2
ENST00000421609 0.888262951919663 0.656467071292426 -0.0255245615029749 ENSG00000143418 CERS2
ENST00000457392 0.968971608648759 0.877865401103972 -0.0100615851431759 ENSG00000143418 CERS2
ENST00000465135 0.419559674123316 0.109457621011942 -0.111427049196995 ENSG00000143443 C1orf56
ENST00000439374 0.0694227100189196 0.00440779111231235 -0.112574610670837 ENSG00000197622 CDC42SE1
ENST00000357235 0.0870481091560434 0.00644759501656906 -0.128426822248946 ENSG00000197622 CDC42SE1
ENST00000540998 0.0870481091560434 0.00644759501656906 -0.128426822248946 ENSG00000197622 CDC42SE1
ENST00000483763 0.0679984469326905 0.0042602486290949 -0.137476707713954 ENSG00000197622 CDC42SE1
ENST00000492796 0.12013691511078 0.0111713905545394 -0.12464723234855 ENSG00000197622 CDC42SE1
ENST00000470278 0.0512908081440626 0.00271331259254519 -0.152485730630195 ENSG00000197622 CDC42SE1
ENST00000491825 0.125469204636109 0.0120691211577505 -0.152554958288038 ENSG00000197622 CDC42SE1
ENST00000368921 0.257525782395253 0.0430547766880184 -0.102034359041946 ENSG00000213190 MLLT11
ENST00000368917 0.684201267917395 0.318680291603977 0.0921887789792996 ENSG00000143458 GABPB2
ENST00000368918 0.532314240218407 0.181120971677132 0.105344480100121 ENSG00000143458 GABPB2
ENST00000602841 0.716501223917903 0.356716110459679 -0.0584430681646831 ENSG00000163156 SCNM1
ENST00000461862 0.96188857572241 0.856066454387329 -0.0140253291833089 ENSG00000163156 SCNM1
ENST00000368905 0.933517891557083 0.77007362190951 -0.0214978101867945 ENSG00000163156 SCNM1
ENST00000471039 0.962135110740456 0.857138575421264 -0.0162888413180529 ENSG00000163156 SCNM1
ENST00000368902 0.925208439013202 0.746243414845306 -0.0239913172825034 ENSG00000163156 SCNM1
ENST00000497147 0.839398563640439 0.550111072329009 0.0496710208425185 ENSG00000163156 SCNM1
ENST00000491094 0.904149976956539 0.691785104441685 -0.0263990330345801 ENSG00000163159 VPS72
ENST00000368892 0.901692565956368 0.687119336114507 -0.0279890649721103 ENSG00000163159 VPS72
ENST00000354473 0.906822515933033 0.699598214338669 -0.0267950871168169 ENSG00000163159 VPS72
ENST00000496809 0.892719312635459 0.665920695605174 -0.0298154756988646 ENSG00000163159 VPS72
ENST00000471423 0.639020915375364 0.272510649028179 -0.0930113918736694 ENSG00000163159 VPS72
ENST00000463470 0.650908223474254 0.283630026115952 -0.0914729798768975 ENSG00000163159 VPS72
ENST00000447555 0.616480707607711 0.250181728689202 0.0716292825053963 ENSG00000143398 PIP5K1A
ENST00000349792 0.99728993838788 0.988705455358135 -0.000653792451659083 ENSG00000143398 PIP5K1A
ENST00000409426 0.99728993838788 0.988677240707476 -0.00065560282011143 ENSG00000143398 PIP5K1A
ENST00000441902 0.768725270822757 0.425132597635739 0.0394396902671368 ENSG00000143398 PIP5K1A
ENST00000368890 0.99728993838788 0.988705455358135 -0.000653792451659083 ENSG00000143398 PIP5K1A
ENST00000424999 0.821743878215288 0.515460182301946 0.0375347042424378 ENSG00000143398 PIP5K1A
ENST00000368888 0.714100314970973 0.353867661315102 0.0463061294036395 ENSG00000143398 PIP5K1A
ENST00000454769 0.649857003640809 0.282514925571624 0.0672135499045985 ENSG00000143398 PIP5K1A
ENST00000418435 0.354475159434539 0.0781791053517492 0.160175657283147 ENSG00000143398 PIP5K1A
ENST00000481713 0.785168549793358 0.452533102805257 -0.0773300224804131 ENSG00000143398 PIP5K1A
ENST00000486048 0.458765923636987 0.131215352301332 -0.141599652834019 ENSG00000143398 PIP5K1A
ENST00000464105 0.37726652880772 0.0882782524063075 -0.152208748150336 ENSG00000143398 PIP5K1A
ENST00000414290 0.987879249497664 0.951683766549012 -0.0035141609924204 ENSG00000143398 PIP5K1A
ENST00000486866 0.759171509373389 0.412907086099644 0.0720970168208277 ENSG00000143398 PIP5K1A
ENST00000489625 0.937413269247259 0.781209456876834 -0.0194872364975098 ENSG00000143398 PIP5K1A
ENST00000368884 0.894868226355747 0.670036425064987 0.0208158910876252 ENSG00000159352 PSMD4
ENST00000368881 0.893413502655759 0.666972702580549 0.0210205161344515 ENSG00000159352 PSMD4
ENST00000461434 0.495966566403915 0.154300709547885 0.08586241074695 ENSG00000159352 PSMD4
ENST00000462970 0.880103782721535 0.638133376072417 0.0244933504030437 ENSG00000159352 PSMD4
ENST00000476855 0.89796398274636 0.676959659316784 0.0204144101264457 ENSG00000159352 PSMD4
ENST00000437736 0.86491655820028 0.604708975817953 0.0271411216992725 ENSG00000159352 PSMD4
ENST00000469786 0.659141318518332 0.291985200488788 0.0629746693230715 ENSG00000159352 PSMD4
ENST00000445776 0.654035423181776 0.286633912504278 -0.0533085646145939 ENSG00000159352 PSMD4
ENST00000491857 0.627223935904859 0.260631211689472 -0.0675285068402052 ENSG00000159352 PSMD4
ENST00000427779 0.904799396428123 0.692810095176588 -0.0256250503499424 ENSG00000159352 PSMD4
ENST00000470396 0.973630359077968 0.897955355521531 0.0101279391370901 ENSG00000159352 PSMD4
ENST00000336715 0.969646842451462 0.880308749144524 0.0112028127719682 ENSG00000143373 ZNF687
ENST00000449313 0.970346619097729 0.884737951926419 0.0110748254589815 ENSG00000143373 ZNF687
ENST00000324048 0.978273567642848 0.916211168521502 0.00801819958363746 ENSG00000143373 ZNF687
ENST00000368879 0.978273567642848 0.916211168521502 0.00801819958363746 ENSG00000143373 ZNF687
ENST00000368874 0.708007197108026 0.346487081822643 -0.0417952190514844 ENSG00000143393 PI4KB
ENST00000271657 0.702451706922284 0.338950063574983 -0.0433918785351198 ENSG00000143393 PI4KB
ENST00000368875 0.704947491036705 0.341613815709921 -0.0421581128399006 ENSG00000143393 PI4KB
ENST00000368873 0.738733028545109 0.386398020283357 -0.0380890597158967 ENSG00000143393 PI4KB
ENST00000529142 0.725065288231642 0.368307774427809 -0.0395694228784674 ENSG00000143393 PI4KB
ENST00000368872 0.718922091814986 0.359925915003164 -0.0407276994219043 ENSG00000143393 PI4KB
ENST00000455060 0.831176681992138 0.53365007033198 -0.0417168626268444 ENSG00000143393 PI4KB
ENST00000489889 0.87814271362925 0.631572805554948 -0.0359424152187613 ENSG00000143393 PI4KB
ENST00000430800 0.665751123392517 0.298182957422954 -0.0556981115197675 ENSG00000143393 PI4KB
ENST00000489223 0.597646861796587 0.232686227109045 -0.0666335839791899 ENSG00000143393 PI4KB
ENST00000438243 0.843099077517256 0.557969747604339 -0.035370998321626 ENSG00000143393 PI4KB
ENST00000290524 0.974224837868423 0.90064131502665 -0.0108493233530979 ENSG00000143390 RFX5
ENST00000368870 0.921763010929687 0.736346237330674 -0.0299907083502965 ENSG00000143390 RFX5
ENST00000452671 0.986526815862042 0.947163700941989 -0.00595112047202176 ENSG00000143390 RFX5
ENST00000452513 0.999499965130015 0.998631205595325 0.000155891515438517 ENSG00000143390 RFX5
ENST00000392746 0.977168505766052 0.912614403307962 -0.0103263824662863 ENSG00000143390 RFX5
ENST00000290541 0.973630359077968 0.898111589090171 0.00551482084696439 ENSG00000159377 PSMB4
ENST00000495288 0.980016062781956 0.923680311319026 -0.00419891013971911 ENSG00000159377 PSMB4
ENST00000495805 0.983859043132337 0.937335861475542 -0.00343620293813637 ENSG00000159377 PSMB4
ENST00000476467 0.972513875293416 0.894319578650847 0.00572215932994579 ENSG00000159377 PSMB4
ENST00000493673 0.973630359077968 0.898127331341956 0.00551769663372992 ENSG00000159377 PSMB4
ENST00000474100 0.626497003790929 0.259936723973046 0.0584185154249603 ENSG00000159377 PSMB4
ENST00000466425 0.342987715697088 0.0735632845710347 0.131187151858655 ENSG00000159377 PSMB4
ENST00000392723 0.538408250436229 0.186007422899657 -0.0606987121615361 ENSG00000143442 POGZ
ENST00000358476 0.590992477067535 0.22630102709321 -0.049766213395722 ENSG00000143442 POGZ
ENST00000361398 0.604520854484897 0.238314349809891 -0.0485011527515912 ENSG00000143442 POGZ
ENST00000271715 0.604621073198659 0.238428771952626 -0.0485020149928466 ENSG00000143442 POGZ
ENST00000368863 0.590992477067535 0.22630102709321 -0.049766213395722 ENSG00000143442 POGZ
ENST00000409503 0.698251401444825 0.334200446551021 -0.0406414018118579 ENSG00000143442 POGZ
ENST00000531094 0.679170757328675 0.313035200684182 -0.0425118213088144 ENSG00000143442 POGZ
ENST00000540984 0.816818147050562 0.504602797227691 -0.028420142090917 ENSG00000143442 POGZ
ENST00000491586 0.769912011428043 0.426927716822239 -0.0333458258713898 ENSG00000143442 POGZ
ENST00000529669 0.544624907422389 0.190902657885422 0.108053579460988 ENSG00000143442 POGZ
ENST00000485040 0.509073103400179 0.163806382748299 -0.0739649844190529 ENSG00000143442 POGZ
ENST00000467287 0.543669948202518 0.190138649014885 -0.0732287827824605 ENSG00000143442 POGZ
ENST00000533461 0.836502513216895 0.543842031625984 -0.0385479451325021 ENSG00000143442 POGZ
ENST00000533351 0.539940047209148 0.187197664029206 -0.0740227375137814 ENSG00000143442 POGZ
ENST00000450842 0.82451396624988 0.521086762542381 -0.0412639271228979 ENSG00000143442 POGZ
ENST00000476128 0.83357916623704 0.537670592629371 -0.0372697863347474 ENSG00000143442 POGZ
ENST00000353024 0.966761760067755 0.870650660599894 0.0126354941035556 ENSG00000143367 TUFT1
ENST00000368849 0.966761760067755 0.870650660599894 0.0126354941035556 ENSG00000143367 TUFT1
ENST00000392712 0.966761760067755 0.870650660599894 0.0126354941035556 ENSG00000143367 TUFT1
ENST00000368848 0.966761760067755 0.870650660599894 0.0126354941035556 ENSG00000143367 TUFT1
ENST00000538902 0.874051166293977 0.623820890497528 0.0395689927367453 ENSG00000143367 TUFT1
ENST00000498606 0.965344517199579 0.866659358426567 0.0157075320682116 ENSG00000143367 TUFT1
ENST00000368841 0.360914434700881 0.0810197384019112 -0.108359263873065 ENSG00000143376 SNX27
ENST00000458013 0.360914434700881 0.0809915414100976 -0.108365146615664 ENSG00000143376 SNX27
ENST00000368843 0.360914434700881 0.0809915414100976 -0.108365146615664 ENSG00000143376 SNX27
ENST00000368838 0.995728664875507 0.981404078019018 0.00209913784831712 ENSG00000143376 SNX27
ENST00000368830 0.939428906612449 0.786830268670164 0.0173227876372806 ENSG00000143436 MRPL9
ENST00000467306 0.949790939343944 0.821184729125819 0.0144450079114502 ENSG00000143436 MRPL9
ENST00000468006 0.948003027566381 0.816114968583444 0.0193975891699896 ENSG00000143436 MRPL9
ENST00000368829 0.933048837120355 0.768827333358215 0.0188318097985318 ENSG00000143436 MRPL9
ENST00000495867 0.919392547481588 0.730213248153538 -0.0298589547899598 ENSG00000143436 MRPL9
ENST00000478926 0.966563663236834 0.869813943141246 0.0120822541192335 ENSG00000143436 MRPL9
ENST00000486707 0.952686400320338 0.830843361744789 0.0161362770991657 ENSG00000143436 MRPL9
ENST00000492684 0.946835537613078 0.813986067064078 0.0181779932908075 ENSG00000143436 MRPL9
ENST00000481777 0.823252733622012 0.519055310974237 0.050138310487857 ENSG00000143436 MRPL9
ENST00000461182 0.804914462847776 0.486151170209924 0.057021787212871 ENSG00000143436 MRPL9
ENST00000462783 0.89991596880251 0.68144684538226 -0.04022675561335 ENSG00000143436 MRPL9
ENST00000368814 0.968544354282778 0.876467491902532 0.012464521711463 ENSG00000159445 THEM4
ENST00000471464 0.943306241983267 0.799821122459561 0.0205857699208138 ENSG00000159445 THEM4
ENST00000368811 0.488330580854954 0.149255570801564 0.103667033788649 ENSG00000197747 S100A10
ENST00000368809 0.473115125434306 0.139627726747507 0.10637552771774 ENSG00000197747 S100A10
ENST00000478574 0.548999018044621 0.194933924237582 0.0922508065555175 ENSG00000197747 S100A10
ENST00000478348 0.533410447528292 0.18175393829202 0.0948682958260644 ENSG00000197747 S100A10
ENST00000432386 0.934182501827425 0.771643124827855 0.0121407598298979 ENSG00000229021 NBPF18P
ENST00000271638 0.944871930470126 0.805368967401542 0.0102952302153561 ENSG00000163191 S100A11
ENST00000478109 0.944763271038634 0.804982152440805 0.0103301086901954 ENSG00000163191 S100A11
ENST00000593011 0.19093092460346 0.0250742085481802 0.164798694234465 ENSG00000237975 FLG-AS1
ENST00000420707 0.190847877967601 0.0250477948458979 0.163091079549652 ENSG00000237975 FLG-AS1
ENST00000420695 0.804602252753209 0.485692672948949 0.0376369720486505 ENSG00000238279 BX470102.3
ENST00000496817 0.711681687331544 0.350550350486394 0.0492556893444549 ENSG00000197956 S100A6
ENST00000368719 0.711678373093322 0.350525280835401 0.0492561160828294 ENSG00000197956 S100A6
ENST00000368720 0.711736632622265 0.350642236808874 0.0492569248992141 ENSG00000197956 S100A6
ENST00000462776 0.710018656866814 0.348298878029715 0.0493788536660768 ENSG00000197956 S100A6
ENST00000462951 0.804170186765675 0.485089377518997 0.0373183457646463 ENSG00000197956 S100A6
ENST00000368704 0.847766015549529 0.568539341896459 0.0270970738917528 ENSG00000188643 S100A16
ENST00000368706 0.7433145661199 0.392296973589053 0.0404626120023132 ENSG00000188643 S100A16
ENST00000368703 0.821585513527348 0.515123984084622 0.0307899674476088 ENSG00000188643 S100A16
ENST00000368705 0.817852863558635 0.506569296612893 0.0330053654401203 ENSG00000188643 S100A16
ENST00000474991 0.671648490784809 0.305040953826006 0.0503204016071448 ENSG00000188643 S100A16
ENST00000476133 0.955688005854858 0.840877209241588 0.0122259512528688 ENSG00000189171 S100A13
ENST00000339556 0.950768760023358 0.823710387310731 0.0135653000054422 ENSG00000189171 S100A13
ENST00000392622 0.98196059999393 0.931054507322283 0.00528478617473845 ENSG00000189171 S100A13
ENST00000392623 0.980267661917091 0.92519187561826 0.00570217519731198 ENSG00000189171 S100A13
ENST00000440685 0.955688005854858 0.840974498835043 0.0122247101605236 ENSG00000189171 S100A13
ENST00000368699 0.905902974216471 0.696913626482453 0.0228943223681228 ENSG00000189171 S100A13
ENST00000491177 0.919432531883664 0.730438335007588 0.020591262728846 ENSG00000189171 S100A13
ENST00000497086 0.941589125059907 0.793572471141201 0.0152502400686819 ENSG00000271853 RP1-178F15.5
ENST00000484413 0.974083736591469 0.900095220017315 -0.0117213663021618 ENSG00000271853 RP1-178F15.5
ENST00000368694 0.882840517122787 0.644163562635694 -0.0233748528253924 ENSG00000160679 CHTOP
ENST00000495554 0.774282587787709 0.434643191709658 -0.0422002058841724 ENSG00000160679 CHTOP
ENST00000403433 0.853377871152569 0.582136249268828 -0.0282132317537974 ENSG00000160679 CHTOP
ENST00000368690 0.831081704994466 0.533255243896513 -0.0352055681212476 ENSG00000160679 CHTOP
ENST00000368687 0.881551904094416 0.640996761855811 0.0275111878468706 ENSG00000160679 CHTOP
ENST00000368686 0.804735971450499 0.485941175236182 0.0456379606557521 ENSG00000160679 CHTOP
ENST00000361891 0.740184920150688 0.387937191547694 -0.0347732600311435 ENSG00000143621 ILF2
ENST00000480213 0.614933487742377 0.248586350571437 -0.0545162611001172 ENSG00000143621 ILF2
ENST00000368684 0.949109489270262 0.819602445531426 -0.0120839446781135 ENSG00000143621 ILF2
ENST00000368681 0.9219978601164 0.737077713325067 -0.0191542049182944 ENSG00000143621 ILF2
ENST00000318967 0.432272961616029 0.116718930357623 -0.0855811452221625 ENSG00000143624 INTS3
ENST00000456435 0.432272961616029 0.116718930357623 -0.0855811452221625 ENSG00000143624 INTS3
ENST00000435409 0.470492852665071 0.138009897204979 -0.081132998250611 ENSG00000143624 INTS3
ENST00000481797 0.513364023431676 0.167298839158204 -0.0779913229165087 ENSG00000143624 INTS3
ENST00000453778 0.970804677715514 0.88727498204874 -0.0124898474754153 ENSG00000243613 RP11-216N14.8
ENST00000512605 0.387298540273617 0.0930685366904215 -0.0903733912864449 ENSG00000143624 INTS3
ENST00000476843 0.47139559860152 0.138516286578888 -0.082498005039427 ENSG00000143624 INTS3
ENST00000480659 0.951826477067183 0.826826843627867 -0.0202529669808334 ENSG00000143624 INTS3
ENST00000503133 0.539149878758156 0.186555298641836 -0.0838364288083974 ENSG00000143624 INTS3
ENST00000368670 0.31900752927786 0.0639649946598144 -0.137848911300918 ENSG00000143624 INTS3
ENST00000368669 0.260565811641512 0.0440380445098509 -0.150636558910936 ENSG00000143624 INTS3
ENST00000368655 0.954117795395197 0.835669167029843 0.0138146990085664 ENSG00000143614 GATAD2B
ENST00000361217 0.918728601907512 0.728397159732791 -0.0223056154350821 ENSG00000198837 DENND4B
ENST00000368646 0.847560037265471 0.568042050642394 -0.043385279617066 ENSG00000198837 DENND4B
ENST00000303569 0.988174039650109 0.952882666328215 0.0042473792484208 ENSG00000160741 CRTC2
ENST00000368633 0.988174039650109 0.952882666328215 0.0042473792484208 ENSG00000160741 CRTC2
ENST00000461638 0.949790939343944 0.821335539108752 0.0191200934787239 ENSG00000160741 CRTC2
ENST00000368630 0.983879352722497 0.937448146881866 0.00565032380235115 ENSG00000160741 CRTC2
ENST00000487235 0.983879352722497 0.937448146881866 0.00565032380235115 ENSG00000160741 CRTC2
ENST00000356205 0.283993558030749 0.0515712410312511 -0.0849212776805733 ENSG00000143570 SLC39A1
ENST00000368623 0.268806107906067 0.0468272523659554 -0.0865031293127625 ENSG00000143570 SLC39A1
ENST00000368621 0.268662626805078 0.0467678354412768 -0.0865028507257051 ENSG00000143570 SLC39A1
ENST00000310483 0.266723818854858 0.0460785252603835 -0.0841056407429369 ENSG00000143570 SLC39A1
ENST00000537590 0.261232291964283 0.0442360041699074 -0.0916695379812374 ENSG00000143570 SLC39A1
ENST00000429040 0.100982547617584 0.00834800560915809 -0.152228971206517 ENSG00000143570 SLC39A1
ENST00000413622 0.144674822264161 0.0155065376443429 -0.144021927872718 ENSG00000143570 SLC39A1
ENST00000417348 0.0957974822692038 0.00762752250454348 -0.168343060765098 ENSG00000143570 SLC39A1
ENST00000461071 0.104610864811784 0.00890704026142499 -0.210004576666315 ENSG00000143570 SLC39A1
ENST00000271843 0.879783273524323 0.636311617672936 -0.031485371001448 ENSG00000143543 JTB
ENST00000368589 0.874417282752266 0.624565792715806 -0.032442431801211 ENSG00000143543 JTB
ENST00000356648 0.874635145323426 0.624831121336186 -0.0324464304000252 ENSG00000143543 JTB
ENST00000428469 0.938385646688952 0.783189397545731 0.0178414309850369 ENSG00000143543 JTB
ENST00000461365 0.792591223734629 0.463460094113366 -0.0523132786986838 ENSG00000143543 JTB
ENST00000471173 0.795697561855349 0.469111520925256 -0.0518079183359953 ENSG00000143543 JTB
ENST00000368575 0.846939436411328 0.566496322055794 0.0264377303465638 ENSG00000143545 RAB13
ENST00000462680 0.850597774728613 0.575757884433035 0.0256567472656692 ENSG00000143545 RAB13
ENST00000495720 0.833878583283998 0.538279199475028 -0.0297953036687591 ENSG00000143545 RAB13
ENST00000484297 0.825967189653978 0.524451618109261 -0.032737282259143 ENSG00000143545 RAB13
ENST00000368567 0.68832214635653 0.32354363064888 0.0586611137893891 ENSG00000177954 RPS27
ENST00000392558 0.685194122354256 0.320205957072008 0.0591291539694895 ENSG00000177954 RPS27
ENST00000493224 0.68832214635653 0.32354363064888 0.0586611137893891 ENSG00000177954 RPS27
ENST00000477151 0.68832214635653 0.32354363064888 0.0586611137893891 ENSG00000177954 RPS27
ENST00000368533 0.92916873079453 0.7568535331853 -0.0148445297845062 ENSG00000143549 TPM3
ENST00000368545 0.854042178711069 0.583622844397002 -0.027209091666143 ENSG00000143549 TPM3
ENST00000469717 0.930482275063989 0.760863555647963 -0.014603163067344 ENSG00000143549 TPM3
ENST00000330188 0.930482275063989 0.760892089909987 -0.0146008600353095 ENSG00000143549 TPM3
ENST00000341485 0.930482275063989 0.760892089909987 -0.0146008600353095 ENSG00000143549 TPM3
ENST00000341372 0.930482275063989 0.760898663810902 -0.0146012901277775 ENSG00000143549 TPM3
ENST00000328159 0.932512363713639 0.767343044483443 -0.0142276352093171 ENSG00000143549 TPM3
ENST00000509409 0.969250446726742 0.878610418934238 -0.00754772994189724 ENSG00000143549 TPM3
ENST00000271850 0.952931822931652 0.831910490986112 0.0105913862304001 ENSG00000143549 TPM3
ENST00000312970 0.918728601907512 0.728296468726078 0.0178242730365527 ENSG00000143549 TPM3
ENST00000513769 0.76702204517931 0.423192888887205 0.0455387855247861 ENSG00000143549 TPM3
ENST00000302206 0.956466228057057 0.842948412649388 0.0105498564193447 ENSG00000143549 TPM3
ENST00000368531 0.884494139308332 0.648322026942359 0.0235773060798377 ENSG00000143549 TPM3
ENST00000323144 0.882533076161195 0.643396702445597 0.0239272295931563 ENSG00000143549 TPM3
ENST00000368530 0.8730747918298 0.621677000411958 0.0256301916049588 ENSG00000143549 TPM3
ENST00000504663 0.448509798303688 0.125138352010164 0.100421720493993 ENSG00000143549 TPM3
ENST00000509601 0.895753898729856 0.672953526908259 0.022214593962403 ENSG00000143549 TPM3
ENST00000505010 0.957327344269153 0.845451763528808 0.0113780927940793 ENSG00000143549 TPM3
ENST00000368527 0.896876242328877 0.675013511727067 0.0230095641428741 ENSG00000143549 TPM3
ENST00000473036 0.913787226553395 0.716408144932003 0.019992749865365 ENSG00000143549 TPM3
ENST00000368521 0.922747982619553 0.740134273553897 -0.0150362760452342 ENSG00000143612 C1orf43
ENST00000362076 0.922713473935097 0.740017122744436 -0.0150380886011819 ENSG00000143612 C1orf43
ENST00000350592 0.922713473935097 0.740040619909719 -0.0150372500258283 ENSG00000143612 C1orf43
ENST00000368519 0.676121318971789 0.309423070410879 -0.0431524013844745 ENSG00000143612 C1orf43
ENST00000483282 0.503849307226329 0.159989882068728 -0.0989664038634824 ENSG00000143612 C1orf43
ENST00000493814 0.616480707607711 0.250181452589914 -0.0703921068730794 ENSG00000143612 C1orf43
ENST00000368518 0.807780831136579 0.49088971627245 -0.0334883981956397 ENSG00000143612 C1orf43
ENST00000368516 0.796136973580557 0.470448366977301 -0.0352190757229887 ENSG00000143612 C1orf43
ENST00000470180 0.278241976956273 0.0497108236999249 -0.126121850878336 ENSG00000143612 C1orf43
ENST00000343815 0.996168391281316 0.983575359300992 0.000918308311261717 ENSG00000143569 UBAP2L
ENST00000428931 0.875706227671017 0.626314768000454 -0.0212278761246999 ENSG00000143569 UBAP2L
[truncated: 6,204,586 more chars]
