# Supplementary material for: High-throughput allele-specific expression across 250 environmental conditions
Source: Genome Res. 2016 Dec;26(12):1627–38. doi: 10.1101/gr.209759.116 (PMC5131815; doi:10.1101/gr.209759.116)
Supplement: Supplemental Material [file supp_gr.209759.116_Supplemental_Table_S6.tar.gz › DEG_results/DP9_DEG_stats_T6C1.txt]

t.id padj pval logFC ensg g.id
ENST00000541675 0.966474922451924 0.904814089666867 0.0120547655655017 ENSG00000227232 WASH7P
ENST00000423562 0.948196265892791 0.85379862089115 0.018360031519449 ENSG00000227232 WASH7P
ENST00000438504 0.948196265892791 0.85379862089115 0.018360031519449 ENSG00000227232 WASH7P
ENST00000488147 0.948038327975377 0.853131338559951 0.0184434229447592 ENSG00000227232 WASH7P
ENST00000538476 0.948000940545913 0.852925333174036 0.0184811183154931 ENSG00000227232 WASH7P
ENST00000440200 0.880123562540779 0.69611139510886 0.0564896780441813 ENSG00000230021 RP5-857K21.4
ENST00000416931 0.9264688707051 0.799778817311324 -0.0408842589403315 ENSG00000225972 MTND1P23
ENST00000414273 0.77705848804263 0.517185695468978 0.105695986952848 ENSG00000237973 hsa-mir-6723
ENST00000416718 0.9651524503116 0.901758908223446 0.0205968584864426 ENSG00000198744 RP5-857K21.11
ENST00000429505 0.125851989212748 0.0169804781943358 0.218164293140811 ENSG00000237491 RP11-206L10.9
ENST00000591440 0.125858245500982 0.0169854577899736 0.226114976581907 ENSG00000237491 RP11-206L10.9
ENST00000587530 0.125858245500982 0.0169854577899736 0.226114976581907 ENSG00000237491 RP11-206L10.9
ENST00000593022 0.17356317320347 0.0289614216415154 0.202830567028311 ENSG00000237491 RP11-206L10.9
ENST00000589531 0.159939674550183 0.0252341295198382 0.20705285430542 ENSG00000237491 RP11-206L10.9
ENST00000588951 0.26246207663781 0.0590364038271355 0.173326183168661 ENSG00000237491 RP11-206L10.9
ENST00000585768 0.083449822638925 0.00862891309170352 0.252993282098485 ENSG00000237491 RP11-206L10.9
ENST00000585745 0.124856242763289 0.0167793553924007 0.264334813978916 ENSG00000237491 RP11-206L10.9
ENST00000590848 0.0907292062361857 0.00986726131456104 0.244705608544657 ENSG00000237491 RP11-206L10.9
ENST00000586288 0.158729995348962 0.0248747631539866 0.207150325668226 ENSG00000237491 RP11-206L10.9
ENST00000445118 0.402786848653684 0.12920917005979 -0.135028400077234 ENSG00000228794 LINC01128
ENST00000610067 0.284789172150395 0.068497177888447 -0.184242861391011 ENSG00000228794 LINC01128
ENST00000609139 0.28349096583883 0.0679366500532296 -0.184698113352234 ENSG00000228794 LINC01128
ENST00000449005 0.345311937117797 0.097292725908622 -0.165228084272493 ENSG00000228794 LINC01128
ENST00000416570 0.319794331687718 0.0844419561922801 -0.172266697880815 ENSG00000228794 LINC01128
ENST00000448975 0.319794331687718 0.0844419561922801 -0.172266697880815 ENSG00000228794 LINC01128
ENST00000609009 0.431966364593656 0.148052020818076 -0.14934562413195 ENSG00000228794 LINC01128
ENST00000608189 0.431966364593656 0.148052020818076 -0.14934562413195 ENSG00000228794 LINC01128
ENST00000607769 0.434829922791429 0.149762370802967 0.153052956517234 ENSG00000272438 RP11-54O7.16
ENST00000609207 0.838681184891791 0.614826914753953 -0.0611353415025238 ENSG00000223764 RP11-54O7.3
ENST00000420190 0.758988295096402 0.48898260547212 0.0904501564684892 ENSG00000187634 SAMD11
ENST00000437963 0.775541014430732 0.51451838579631 0.0887361224113821 ENSG00000187634 SAMD11
ENST00000342066 0.534142631855505 0.229351698512716 0.0979035557155286 ENSG00000187634 SAMD11
ENST00000598827 0.867978412430723 0.670151905480139 -0.0622528012895871 ENSG00000268179 AL645608.1
ENST00000341065 0.418186101877895 0.13894188298362 0.114769918711766 ENSG00000187634 SAMD11
ENST00000455979 0.922551486389574 0.790757702301491 0.0311059524753163 ENSG00000187634 SAMD11
ENST00000483767 0.930220465294316 0.808556830230639 0.0172880822362364 ENSG00000188976 NOC2L
ENST00000327044 0.714037608729432 0.427050295650095 0.0425043113195741 ENSG00000188976 NOC2L
ENST00000477976 0.6083943111354 0.302559378953974 0.0544190074151601 ENSG00000188976 NOC2L
ENST00000496938 0.581682015429423 0.275980878247763 -0.104424876590654 ENSG00000188976 NOC2L
ENST00000487214 0.729478667350655 0.4478768476 0.0478823697809442 ENSG00000188976 NOC2L
ENST00000469563 0.951451376352468 0.860969020926764 -0.0145554186754744 ENSG00000188976 NOC2L
ENST00000338591 0.11121129978018 0.0138541536252565 -0.224790207321522 ENSG00000187961 KLHL17
ENST00000466300 0.106913368048899 0.0129458093854641 -0.298701811220316 ENSG00000187961 KLHL17
ENST00000379389 0.533721814361656 0.22890815110169 -0.117889723632431 ENSG00000187608 ISG15
ENST00000379370 0.0111863161492524 0.000464722999538128 -0.153841435344536 ENSG00000188157 AGRN
ENST00000477585 0.610774621227417 0.304950691565688 -0.100009564082881 ENSG00000188157 AGRN
ENST00000469403 0.740455693223857 0.463395526063988 -0.0644064810197088 ENSG00000188157 AGRN
ENST00000479707 0.132632770451094 0.0185411153482402 -0.221823790040512 ENSG00000188157 AGRN
ENST00000466223 0.927386612407898 0.801685426794848 0.0226829625251915 ENSG00000188157 AGRN
ENST00000478677 0.809846005533949 0.566994398871957 0.0630726546629914 ENSG00000188157 AGRN
ENST00000492947 0.000930437580176349 1.95107773592393e-05 -0.393275508333365 ENSG00000188157 AGRN
ENST00000419249 0.0260471972648503 0.00149137289196933 -0.193595812124228 ENSG00000188157 AGRN
ENST00000461111 0.032436920865167 0.00204678840821201 -0.164260914025134 ENSG00000188157 AGRN
ENST00000418300 0.353892264773826 0.101437522726812 -0.108036265209641 ENSG00000242590 RP11-54O7.14
ENST00000379339 0.477278644542821 0.181627076033465 0.100300032779115 ENSG00000131591 C1orf159
ENST00000294576 0.485636071763379 0.188488602186017 0.0988089304645381 ENSG00000131591 C1orf159
ENST00000448924 0.485636071763379 0.188488602186017 0.0988089304645381 ENSG00000131591 C1orf159
ENST00000465822 0.508456582401855 0.206840745740904 0.149433108881562 ENSG00000131591 C1orf159
ENST00000379325 0.477278644542821 0.181627076033465 0.100300032779115 ENSG00000131591 C1orf159
ENST00000421241 0.477278644542821 0.181627076033465 0.100300032779115 ENSG00000131591 C1orf159
ENST00000467751 0.477278644542821 0.181627076033465 0.100300032779115 ENSG00000131591 C1orf159
ENST00000477196 0.477278644542821 0.181627076033465 0.100300032779115 ENSG00000131591 C1orf159
ENST00000379319 0.761708875731325 0.492988133985495 0.0604139064687494 ENSG00000131591 C1orf159
ENST00000434641 0.646200596948097 0.345081881880803 0.0722566635048627 ENSG00000131591 C1orf159
ENST00000482816 0.743573603755035 0.467548958489398 0.0561650926725847 ENSG00000131591 C1orf159
ENST00000437760 0.729292631554987 0.447625169030901 0.0595700038637396 ENSG00000131591 C1orf159
ENST00000462097 0.720087086724928 0.434739627880158 0.0621961165744297 ENSG00000131591 C1orf159
ENST00000475119 0.738519146597775 0.460409929444715 0.0591601994749574 ENSG00000131591 C1orf159
ENST00000472741 0.849646172144503 0.635492881670285 0.0395916584653868 ENSG00000131591 C1orf159
ENST00000480643 0.870818892854984 0.676153633143089 0.0350913470409458 ENSG00000131591 C1orf159
ENST00000360001 0.0178865857452948 0.000881907527483147 -0.14870498217406 ENSG00000078808 SDF4
ENST00000465727 0.0179344038017484 0.000885231142168299 -0.148676413620506 ENSG00000078808 SDF4
ENST00000263741 0.0179344038017484 0.000885231142168299 -0.148676413620506 ENSG00000078808 SDF4
ENST00000494748 0.0411588617271255 0.00290327742168479 -0.141521820864033 ENSG00000078808 SDF4
ENST00000478938 0.0347925429819463 0.00225672323954008 -0.146498890235905 ENSG00000078808 SDF4
ENST00000403997 0.0331766609655691 0.0021133030036364 -0.123538702616682 ENSG00000078808 SDF4
ENST00000545427 0.00872353296389689 0.0003355872755317 -0.157166306912509 ENSG00000078808 SDF4
ENST00000459994 0.0197693790808319 0.00101147623911324 -0.165485747612794 ENSG00000078808 SDF4
ENST00000379198 0.26882523396815 0.0615577065226874 -0.149812563951421 ENSG00000176022 B3GALT6
ENST00000450390 0.72740882276954 0.445147044786633 -0.0366686738994354 ENSG00000160087 UBE2J2
ENST00000347370 0.72740882276954 0.445166094125113 -0.0366733884503037 ENSG00000160087 UBE2J2
ENST00000349431 0.749055734776938 0.475841534355736 -0.0352142425836308 ENSG00000160087 UBE2J2
ENST00000348298 0.64123660008599 0.338880548160967 -0.0483120276489826 ENSG00000160087 UBE2J2
ENST00000339385 0.609330876563767 0.303422835277147 -0.0583513548188445 ENSG00000160087 UBE2J2
ENST00000400929 0.822697475093115 0.58858092796887 -0.0288165588818698 ENSG00000160087 UBE2J2
ENST00000464036 0.78487633309711 0.529856469928917 -0.0335932839504148 ENSG00000160087 UBE2J2
ENST00000360466 0.790391607742139 0.538151535615163 -0.0334407258390595 ENSG00000160087 UBE2J2
ENST00000400930 0.817485114576911 0.578861523560198 -0.0303101401054538 ENSG00000160087 UBE2J2
ENST00000467339 0.127708491940073 0.0174246873544828 -0.216097574197969 ENSG00000160087 UBE2J2
ENST00000473215 0.786940751407588 0.533146897713187 -0.0345039759930009 ENSG00000160087 UBE2J2
ENST00000435198 0.927807381128474 0.802506568084059 -0.0140045634604696 ENSG00000160087 UBE2J2
ENST00000509720 0.90120309163268 0.742390823563094 -0.0184099724024588 ENSG00000160087 UBE2J2
ENST00000491779 0.996219821251175 0.988396675227494 0.000816089860947325 ENSG00000160087 UBE2J2
ENST00000466752 0.886998981892768 0.71034147051267 0.0221309593389286 ENSG00000160087 UBE2J2
ENST00000503294 0.857415072310927 0.649690387938856 0.0274018702643293 ENSG00000160087 UBE2J2
ENST00000477894 0.824677087213378 0.591717172231993 0.032846920645941 ENSG00000160087 UBE2J2
ENST00000471154 0.382494323042572 0.117582495719002 0.134575775476711 ENSG00000160087 UBE2J2
ENST00000422076 0.573456895616868 0.267860685004932 0.0682459486562253 ENSG00000160087 UBE2J2
ENST00000502382 0.543492694916388 0.238100455135203 0.0724192804783478 ENSG00000160087 UBE2J2
ENST00000461142 0.767325163096244 0.501645174690862 -0.0488586025243185 ENSG00000160087 UBE2J2
ENST00000488418 0.900681967805319 0.741240442101498 -0.0303597424552343 ENSG00000160087 UBE2J2
ENST00000354700 0.149310379506769 0.0224619199518438 -0.135548582329626 ENSG00000131584 ACAP3
ENST00000353662 0.145219389516341 0.0214362942052617 -0.137184023521538 ENSG00000131584 ACAP3
ENST00000492936 0.0947811442948063 0.0105922938002748 -0.162480380929319 ENSG00000131584 ACAP3
ENST00000467278 0.139873664355771 0.0201754510531067 -0.175822537241421 ENSG00000131584 ACAP3
ENST00000379037 0.186703447033835 0.0328655519946251 -0.255385918293698 ENSG00000131584 ACAP3
ENST00000476572 0.190801883888212 0.0341663694889075 -0.218934867845594 ENSG00000131584 ACAP3
ENST00000472541 0.356857982144628 0.102972921475985 -0.105778643641402 ENSG00000131584 ACAP3
ENST00000354980 0.49756013516432 0.197876573933382 -0.0876211106692781 ENSG00000131584 ACAP3
ENST00000478065 0.778983653347319 0.520411981353781 -0.0582914103211657 ENSG00000131584 ACAP3
ENST00000479108 0.540659490143764 0.235611354679429 -0.0882836605769499 ENSG00000131584 ACAP3
ENST00000438966 0.666408326234609 0.368395873362408 -0.0674845111785423 ENSG00000131584 ACAP3
ENST00000379031 0.329911213257294 0.0893990768096822 -0.170845450736296 ENSG00000169972 PUSL1
ENST00000470520 0.469980596373621 0.175620879450932 -0.144063513553446 ENSG00000169972 PUSL1
ENST00000463758 0.361944083183594 0.105781501056849 -0.199976263201604 ENSG00000169972 PUSL1
ENST00000467712 0.311346013021983 0.0803396374409064 -0.184789908683041 ENSG00000169972 PUSL1
ENST00000493657 0.202340800066494 0.0379470014218233 -0.235296847178963 ENSG00000169972 PUSL1
ENST00000470030 0.831940134418313 0.603347572393379 -0.0347454325991086 ENSG00000127054 CPSF3L
ENST00000435064 0.328040154860533 0.0883907580233887 -0.0784204268048678 ENSG00000127054 CPSF3L
ENST00000497304 0.628889913735284 0.32468472964627 -0.106586579680304 ENSG00000127054 CPSF3L
ENST00000323275 0.327785191774964 0.0882458211681157 -0.078429463680901 ENSG00000127054 CPSF3L
ENST00000411962 0.327785191774964 0.0882458211681157 -0.078429463680901 ENSG00000127054 CPSF3L
ENST00000462432 0.63314306127425 0.329267777108877 -0.058966739097781 ENSG00000127054 CPSF3L
ENST00000478641 0.883384926713497 0.702860378516102 -0.0257906769366215 ENSG00000127054 CPSF3L
ENST00000458452 0.331124134801192 0.090101057737611 -0.0779771614820685 ENSG00000127054 CPSF3L
ENST00000419704 0.331124134801192 0.090101057737611 -0.0779771614820685 ENSG00000127054 CPSF3L
ENST00000540437 0.331124134801192 0.090101057737611 -0.0779771614820685 ENSG00000127054 CPSF3L
ENST00000421495 0.331124134801192 0.090101057737611 -0.0779771614820685 ENSG00000127054 CPSF3L
ENST00000532772 0.352125589164531 0.100448648052437 -0.0754747711551519 ENSG00000127054 CPSF3L
ENST00000450926 0.387277021937476 0.120082340316957 -0.0713931061022535 ENSG00000127054 CPSF3L
ENST00000545578 0.394204457662739 0.124291029102141 -0.0705301003536887 ENSG00000127054 CPSF3L
ENST00000527098 0.394204457662739 0.124291029102141 -0.0705301003536887 ENSG00000127054 CPSF3L
ENST00000485710 0.863108850397529 0.660822897214995 0.0364603832382203 ENSG00000127054 CPSF3L
ENST00000461514 0.869373388903914 0.672812948124187 0.0356872900752727 ENSG00000127054 CPSF3L
ENST00000525164 0.865543727320894 0.665566694921721 0.0364790838286386 ENSG00000127054 CPSF3L
ENST00000528879 0.365025498814143 0.107502119230214 -0.0736767856420071 ENSG00000127054 CPSF3L
ENST00000525769 0.737933447977765 0.45943603520724 0.0629894952890684 ENSG00000127054 CPSF3L
ENST00000531377 0.552139700318163 0.246286015274027 -0.0619094589183798 ENSG00000127054 CPSF3L
ENST00000527383 0.9264688707051 0.799798265450012 -0.0192529754196002 ENSG00000127054 CPSF3L
ENST00000531292 0.849298434619032 0.634628070548325 -0.0453009008636374 ENSG00000127054 CPSF3L
ENST00000467408 0.495614155944498 0.196181926302438 -0.105804478341073 ENSG00000127054 CPSF3L
ENST00000434694 0.156222164531799 0.0242376884058281 -0.113331421945182 ENSG00000127054 CPSF3L
ENST00000531020 0.71378346643874 0.426761120581214 -0.0850807889381434 ENSG00000127054 CPSF3L
ENST00000533916 0.521354576063811 0.21796027952546 -0.118506163425118 ENSG00000127054 CPSF3L
ENST00000488042 0.187750700965857 0.0331683670724806 -0.110176654337794 ENSG00000127054 CPSF3L
ENST00000526797 0.186687064344535 0.0328592665140346 -0.112175770676358 ENSG00000127054 CPSF3L
ENST00000526332 0.186744699112607 0.0328818586175622 -0.112185437903096 ENSG00000127054 CPSF3L
ENST00000430786 0.217376216113177 0.0428671654026306 -0.106400093610497 ENSG00000127054 CPSF3L
ENST00000527719 0.207065168514916 0.0396095949474351 -0.108147526808211 ENSG00000127054 CPSF3L
ENST00000530031 0.207514255913619 0.0397319383902766 -0.108046840488557 ENSG00000127054 CPSF3L
ENST00000526113 0.205560610422873 0.0390834178689012 -0.109195855990585 ENSG00000127054 CPSF3L
ENST00000526904 0.192577716205026 0.0347005687419427 -0.112259146911375 ENSG00000127054 CPSF3L
ENST00000525603 0.160579796821048 0.0253882728093751 -0.12906462633309 ENSG00000127054 CPSF3L
ENST00000444968 0.791485440457744 0.539687238761555 -0.0628612306475601 ENSG00000240731 RP5-890O3.9
ENST00000429572 0.367106471607382 0.10872114212226 -0.121767960392528 ENSG00000127054 CPSF3L
ENST00000498173 0.367106471607382 0.10872114212226 -0.121767960392528 ENSG00000127054 CPSF3L
ENST00000496353 0.368320004567606 0.10937034982538 -0.121641912576419 ENSG00000127054 CPSF3L
ENST00000493534 0.34444146640331 0.0968782996953065 -0.135163115285342 ENSG00000127054 CPSF3L
ENST00000534345 0.404382767577233 0.130126972368249 -0.126631720065546 ENSG00000127054 CPSF3L
ENST00000532952 0.373133702831935 0.112028470046875 -0.13404959485125 ENSG00000127054 CPSF3L
ENST00000490853 0.427754586216855 0.14535709177369 -0.124506062755036 ENSG00000127054 CPSF3L
ENST00000531019 0.427754586216855 0.14535709177369 -0.124506062755036 ENSG00000127054 CPSF3L
ENST00000498476 0.457131358035136 0.165887044596394 -0.119400050274109 ENSG00000127054 CPSF3L
ENST00000470679 0.568766821780783 0.262957594609523 -0.101920087153591 ENSG00000127054 CPSF3L
ENST00000525285 0.532048603376382 0.227310750203992 -0.118436599511225 ENSG00000127054 CPSF3L
ENST00000464957 0.0906374368051571 0.00985341001014424 -0.315550405400341 ENSG00000224051 GLTPD1
ENST00000343938 0.100301938927829 0.0116218982529839 -0.249248596763436 ENSG00000224051 GLTPD1
ENST00000378891 0.895614099718574 0.730687109677604 -0.0209438870420346 ENSG00000107404 DVL1
ENST00000378888 0.886025678449121 0.708319161583151 -0.0224086997828644 ENSG00000107404 DVL1
ENST00000472445 0.711009719409195 0.422801370546284 0.0775691961175222 ENSG00000107404 DVL1
ENST00000474033 0.00747913140729832 0.000274993181836253 -0.169960305340764 ENSG00000162576 MXRA8
ENST00000309212 0.0130790945631618 0.000573605560338733 -0.159218623437925 ENSG00000162576 MXRA8
ENST00000477278 0.0120448404082546 0.000512735198672979 -0.158895936446654 ENSG00000162576 MXRA8
ENST00000342753 0.0129717864890791 0.00056641568312382 -0.159439732757651 ENSG00000162576 MXRA8
ENST00000445648 0.0129770775033565 0.000567173193017556 -0.159438469301031 ENSG00000162576 MXRA8
ENST00000473097 0.00620123164175954 0.000214851555386608 -0.17876906858545 ENSG00000162576 MXRA8
ENST00000478517 0.0131591211809848 0.000577871721304619 -0.173914017383004 ENSG00000162576 MXRA8
ENST00000476718 0.00241865779730363 6.69869562908993e-05 -0.196775039780986 ENSG00000162576 MXRA8
ENST00000464351 0.304301756632072 0.0769559193635197 -0.166253243978879 ENSG00000162576 MXRA8
ENST00000460473 0.457638229767406 0.166376021780097 -0.143702155750627 ENSG00000162576 MXRA8
ENST00000338370 0.0198546402476332 0.00101626249569884 -0.197071133507229 ENSG00000175756 AURKAIP1
ENST00000338338 0.0215354002914365 0.00114092095073786 -0.195540669582164 ENSG00000175756 AURKAIP1
ENST00000321751 0.0227329219403943 0.00123616027591745 -0.194508185391826 ENSG00000175756 AURKAIP1
ENST00000378853 0.0244730159106163 0.00136919286111072 -0.192883330043124 ENSG00000175756 AURKAIP1
ENST00000489799 0.0225028258100548 0.00121613206767799 -0.210908373851986 ENSG00000175756 AURKAIP1
ENST00000496905 0.0266736933322577 0.00154300737213509 -0.206880468688032 ENSG00000175756 AURKAIP1
ENST00000480479 0.59750967133865 0.29167552412517 -0.0508578286309714 ENSG00000221978 CCNL2
ENST00000482621 0.274503284462788 0.0638456069692224 -0.0776281565326313 ENSG00000221978 CCNL2
ENST00000408952 0.274503284462788 0.0638456069692224 -0.0776281565326313 ENSG00000221978 CCNL2
ENST00000463260 0.939224389895787 0.831342946520826 -0.0131503718501494 ENSG00000221978 CCNL2
ENST00000400809 0.166050916155112 0.0268773423970905 -0.0935899325154572 ENSG00000221978 CCNL2
ENST00000496007 0.165067353499672 0.026556273005428 -0.0938024428219781 ENSG00000221978 CCNL2
ENST00000482365 0.276970699178226 0.0650685064412116 -0.084860227721382 ENSG00000221978 CCNL2
ENST00000481223 0.16075783643226 0.0254250035348181 -0.0941272730963317 ENSG00000221978 CCNL2
ENST00000418865 0.339287232057053 0.0940910848470611 -0.074916326363016 ENSG00000221978 CCNL2
ENST00000505849 0.22586398875995 0.0458480264179391 -0.095044462631645 ENSG00000221978 CCNL2
ENST00000488340 0.112647147629614 0.0141404283011038 -0.10913346074005 ENSG00000221978 CCNL2
ENST00000492998 0.231525138053494 0.0478277639446828 -0.133128237297842 ENSG00000221978 CCNL2
ENST00000469113 0.236875373346422 0.0495981523243293 -0.0972805402881429 ENSG00000221978 CCNL2
ENST00000480646 0.299756129102299 0.074964407012407 -0.137526320316741 ENSG00000221978 CCNL2
ENST00000471930 0.295964923872556 0.0733623924047114 -0.0934814511855775 ENSG00000221978 CCNL2
ENST00000408918 0.171732015093699 0.0284129757195383 -0.125763805116016 ENSG00000221978 CCNL2
ENST00000473872 0.356643749768 0.102869217381833 -0.123106619892851 ENSG00000221978 CCNL2
ENST00000425598 0.0986006860781889 0.0113086543866315 -0.179910003732573 ENSG00000221978 CCNL2
ENST00000463895 0.526609684077109 0.222507491326794 -0.103866173508113 ENSG00000221978 CCNL2
ENST00000497013 0.276113700818325 0.0645456635806391 -0.154797248945334 ENSG00000221978 CCNL2
ENST00000444362 0.714398928381172 0.427487592794392 -0.0649731805039054 ENSG00000224870 RP4-758J18.2
ENST00000418833 0.693781292904438 0.401913147452584 -0.0693450689721012 ENSG00000224870 RP4-758J18.2
ENST00000447725 0.85482749721608 0.645671677979001 -0.0398309855828501 ENSG00000224870 RP4-758J18.2
ENST00000572242 0.572535717594098 0.266890412627005 -0.0905289842214717 ENSG00000224870 RP4-758J18.2
ENST00000453521 0.509115846163562 0.207438879919587 -0.104349956827596 ENSG00000224870 RP4-758J18.2
ENST00000344843 0.530470299244202 0.225937921037005 -0.0648846586952979 ENSG00000242485 MRPL20
ENST00000493287 0.901728878143064 0.743395752258322 -0.0214957750221309 ENSG00000242485 MRPL20
ENST00000487659 0.531279246551208 0.226674524963534 -0.0648250148322834 ENSG00000242485 MRPL20
ENST00000492508 0.610380816261498 0.304482040522809 -0.0580616431904303 ENSG00000242485 MRPL20
ENST00000482352 0.488596887217077 0.19072920384598 -0.073500574269445 ENSG00000242485 MRPL20
ENST00000477686 0.410485126841688 0.133909487139878 -0.0891579559191264 ENSG00000242485 MRPL20
ENST00000338660 0.434762116477576 0.149700563488317 -0.172963972540499 ENSG00000179403 VWA1
ENST00000404702 0.399745338135036 0.127465241548183 -0.181365812251224 ENSG00000179403 VWA1
ENST00000476993 0.399031263329651 0.127058609505447 -0.181432524038759 ENSG00000179403 VWA1
ENST00000378741 0.829833044736859 0.600233498278275 0.0374905229524928 ENSG00000160072 ATAD3B
ENST00000308647 0.986887434935654 0.960850718602898 0.00331245579840227 ENSG00000160072 ATAD3B
ENST00000472194 0.91643976188778 0.775445602177319 -0.0206738663768261 ENSG00000160072 ATAD3B
ENST00000378736 0.764187349367033 0.496509638810934 0.0808820893455483 ENSG00000160072 ATAD3B
ENST00000485748 0.945175832755005 0.845800993774575 -0.0167873419732965 ENSG00000160072 ATAD3B
ENST00000474481 0.940817429102689 0.834530975789262 -0.0181687598847966 ENSG00000160072 ATAD3B
ENST00000378756 0.918709807837057 0.781364359093362 -0.016878138705497 ENSG00000197785 ATAD3A
ENST00000378755 0.918943275221538 0.781798399062594 -0.0168580268158296 ENSG00000197785 ATAD3A
ENST00000339113 0.850717235617806 0.63724770250346 -0.0297864779475375 ENSG00000197785 ATAD3A
ENST00000536055 0.850717235617806 0.63724770250346 -0.0297864779475375 ENSG00000197785 ATAD3A
ENST00000429957 0.537258417485467 0.232397514448265 -0.113846585460704 ENSG00000197785 ATAD3A
ENST00000400830 0.330622277292912 0.0897932828048239 -0.141893847856761 ENSG00000197785 ATAD3A
ENST00000291386 0.817133535983971 0.578370604188597 -0.0259996740897484 ENSG00000160075 SSU72
ENST00000378726 0.967741212650341 0.90811076695158 0.00627452710078668 ENSG00000160075 SSU72
ENST00000378725 0.536872930843891 0.23208973858281 -0.0683003189697873 ENSG00000160075 SSU72
ENST00000359060 0.81906558139178 0.581601276489876 -0.0428133609857082 ENSG00000160075 SSU72
ENST00000539195 0.618882168704988 0.313392520791589 0.126164565989725 ENSG00000215791 AL645728.2
ENST00000520777 0.442897911007253 0.155208148997225 -0.120829823125831 ENSG00000197530 MIB2
ENST00000378710 0.443304628935794 0.155514158302638 -0.120819932081941 ENSG00000197530 MIB2
ENST00000360522 0.443304628935794 0.155514158302638 -0.120819932081941 ENSG00000197530 MIB2
ENST00000357210 0.443304628935794 0.155514158302638 -0.120819932081941 ENSG00000197530 MIB2
ENST00000355826 0.441111203563333 0.153874575849728 -0.121304093571821 ENSG00000197530 MIB2
ENST00000518681 0.437506196639835 0.151459544307602 -0.122002735842336 ENSG00000197530 MIB2
ENST00000505820 0.431630112324793 0.14786764663734 -0.122922168391699 ENSG00000197530 MIB2
ENST00000479659 0.428621637146295 0.146063600179354 -0.123437154751948 ENSG00000197530 MIB2
ENST00000489635 0.431361403771243 0.147682730630197 -0.123037430125133 ENSG00000197530 MIB2
ENST00000511502 0.431361403771243 0.147682730630197 -0.123037430125133 ENSG00000197530 MIB2
ENST00000477990 0.253654906243055 0.055839711612146 -0.208705458248433 ENSG00000197530 MIB2
ENST00000514363 0.551422925785287 0.245649905567641 -0.104218786819953 ENSG00000197530 MIB2
ENST00000487053 0.473544031389169 0.178294434368008 -0.114478822893417 ENSG00000197530 MIB2
ENST00000502470 0.700082289035503 0.409452807021739 -0.0743917699108345 ENSG00000197530 MIB2
ENST00000378712 0.473721958309449 0.178550826980062 -0.114473106728475 ENSG00000197530 MIB2
ENST00000507082 0.49960554368929 0.199532831168499 -0.154833986716249 ENSG00000197530 MIB2
ENST00000510793 0.645509982372417 0.344113473306347 -0.0862744969925905 ENSG00000197530 MIB2
ENST00000504599 0.421907328978502 0.141297962716941 -0.125673159510904 ENSG00000197530 MIB2
ENST00000507229 0.415611912551801 0.137036472762007 -0.125029238536448 ENSG00000197530 MIB2
ENST00000503789 0.781772129687737 0.524806799027137 -0.0616406887352601 ENSG00000197530 MIB2
ENST00000378708 0.490004603574635 0.192119891655645 -0.112311816929476 ENSG00000197530 MIB2
ENST00000506488 0.50533126792134 0.20435096843322 -0.109877164238181 ENSG00000197530 MIB2
ENST00000514234 0.529391018298642 0.224943138535459 -0.118025287028698 ENSG00000197530 MIB2
ENST00000467597 0.58026846891841 0.274341961052489 -0.142867647588921 ENSG00000197530 MIB2
ENST00000486072 0.931914767199007 0.812893152366266 0.027951531898124 ENSG00000197530 MIB2
ENST00000505370 0.998785355740498 0.997196165323909 0.000430599500267703 ENSG00000197530 MIB2
ENST00000473511 0.0745187441159035 0.00725217117890732 -0.314676024704611 ENSG00000197530 MIB2
ENST00000464570 0.0818054289158365 0.0083944424363568 -0.315271067592511 ENSG00000197530 MIB2
ENST00000513088 0.230186810215468 0.0473841736168505 -0.147375460471773 ENSG00000248333 CDK11B
ENST00000341832 0.367333565018101 0.108897968890589 -0.10957394774259 ENSG00000248333 CDK11B
ENST00000317673 0.329628443628629 0.0892549000137402 -0.113911684209395 ENSG00000248333 CDK11B
ENST00000340677 0.329628443628629 0.0892549000137402 -0.113911684209395 ENSG00000248333 CDK11B
ENST00000407249 0.329628443628629 0.0892549000137402 -0.113911684209395 ENSG00000248333 CDK11B
ENST00000607013 0.944524309487659 0.844211839258828 0.0247232969542823 ENSG00000272004 RP11-345P4.10
ENST00000378662 0.988836393623659 0.967256406558031 0.0026959380260485 ENSG00000189339 SLC35E2B
ENST00000234800 0.984713094788186 0.955406897424266 0.00367560165860794 ENSG00000189339 SLC35E2B
ENST00000480991 0.836693019423479 0.611046793785055 0.0405607758371742 ENSG00000189339 SLC35E2B
ENST00000481276 0.890004767326796 0.717779880835578 0.0316642023315741 ENSG00000189339 SLC35E2B
ENST00000356200 0.958458232871363 0.880325182888244 0.0101224059199389 ENSG00000008128 CDK11A
ENST00000598846 0.561593897411269 0.256132668311034 -0.0652511522830894 ENSG00000268575 RP1-283E3.8
ENST00000358779 0.91552628724286 0.773609439031798 0.0191442786046823 ENSG00000008128 CDK11A
ENST00000460465 0.91552628724286 0.773609439031798 0.0191442786046823 ENSG00000008128 CDK11A
ENST00000404249 0.91552628724286 0.773609439031798 0.0191442786046823 ENSG00000008128 CDK11A
ENST00000378633 0.91552628724286 0.773609439031798 0.0191442786046823 ENSG00000008128 CDK11A
ENST00000357760 0.91552628724286 0.773609439031798 0.0191442786046823 ENSG00000008128 CDK11A
ENST00000509982 0.958458232871363 0.880325182888244 0.0101224059199389 ENSG00000008128 CDK11A
ENST00000378638 0.958458232871363 0.880325182888244 0.0101224059199389 ENSG00000008128 CDK11A
ENST00000356937 0.925093374908255 0.796625240773833 0.018573721314195 ENSG00000008128 CDK11A
ENST00000468800 0.931079177645321 0.811093355900836 -0.0276823241677326 ENSG00000008128 CDK11A
ENST00000492390 0.843520534564429 0.623337033227173 -0.0563897815186327 ENSG00000008128 CDK11A
ENST00000474916 0.92001532588847 0.784527696270921 -0.0323469600431765 ENSG00000008128 CDK11A
ENST00000378635 0.879901287975353 0.695597385909364 0.0274885529242558 ENSG00000008128 CDK11A
ENST00000479362 0.839036224313969 0.61544082719064 0.043205096912959 ENSG00000008128 CDK11A
ENST00000498810 0.870227470984892 0.674453850986294 0.045102557165504 ENSG00000008128 CDK11A
ENST00000487462 0.894660368051915 0.728909011295691 -0.0380968425210575 ENSG00000008128 CDK11A
ENST00000401096 0.9538156844709 0.867727450331727 -0.0181125424527506 ENSG00000008128 CDK11A
ENST00000577672 0.363597605778063 0.10669178944692 -0.15498991565873 ENSG00000227775 RP1-283E3.4
ENST00000417099 0.384458999613474 0.118601045012087 -0.166010358185399 ENSG00000227775 RP1-283E3.4
ENST00000355439 0.190086013791914 0.0338789859943243 -0.185618420574159 ENSG00000215790 SLC35E2
ENST00000400924 0.204783495277069 0.0388142042162199 -0.180418247536328 ENSG00000215790 SLC35E2
ENST00000246421 0.347502513131667 0.0984140964657389 -0.171893958159001 ENSG00000215790 SLC35E2
ENST00000341426 0.781106360410503 0.523681525616664 -0.0347596108396228 ENSG00000008130 NADK
ENST00000341991 0.781106360410503 0.523681525616664 -0.0347596108396228 ENSG00000008130 NADK
ENST00000378625 0.77617858668539 0.515793060266505 -0.0351644182515262 ENSG00000008130 NADK
ENST00000344463 0.781144761545484 0.523790444232977 -0.0347597390543192 ENSG00000008130 NADK
ENST00000342348 0.631512146721053 0.327535399864068 -0.0666696817011337 ENSG00000008130 NADK
ENST00000498806 0.282572825278568 0.0675491990052728 -0.210239330685469 ENSG00000008130 NADK
ENST00000469045 0.349433815271691 0.0992907828997799 -0.132729984227499 ENSG00000008130 NADK
ENST00000480499 0.573544656551663 0.267929739035927 -0.105223851965762 ENSG00000008130 NADK
ENST00000497747 0.190801883888212 0.0341587779522732 -0.244140756512439 ENSG00000008130 NADK
ENST00000477235 0.524672195445934 0.220887521230192 -0.105400333912965 ENSG00000008130 NADK
ENST00000489538 0.510833767598578 0.208691356498232 -0.111682299839767 ENSG00000008130 NADK
ENST00000497615 0.215852058443257 0.0423307020057744 -0.233130881723915 ENSG00000008130 NADK
ENST00000497186 0.503509144953901 0.202941172560429 -0.109388387042472 ENSG00000008130 NADK
ENST00000400922 0.9589268777712 0.881657807233732 0.0132960234528853 ENSG00000008130 NADK
ENST00000492845 0.963793265827367 0.897516306223937 0.00847940525111543 ENSG00000008130 NADK
ENST00000492768 0.963793265827367 0.897506638756621 -0.0089671316629299 ENSG00000008130 NADK
ENST00000460602 0.953401709116991 0.865848771896029 0.0119972794904563 ENSG00000008130 NADK
ENST00000464373 0.830808568970996 0.60155289647678 -0.0423238651688378 ENSG00000008130 NADK
ENST00000378609 0.495772915646776 0.196350635628886 -0.034793699007065 ENSG00000078369 GNB1
ENST00000461893 0.0382673758500857 0.00258670463919381 -0.12278232333234 ENSG00000078369 GNB1
ENST00000471354 0.184356282504148 0.0321511372883061 -0.0778279583996961 ENSG00000078369 GNB1
ENST00000439272 0.563941957316496 0.258301794009399 0.0470869851607089 ENSG00000078369 GNB1
ENST00000434686 0.546421947883984 0.240925056158627 0.0502746515128648 ENSG00000078369 GNB1
ENST00000437146 0.952766857686611 0.864223060255071 -0.0098205208708175 ENSG00000078369 GNB1
ENST00000472614 0.19600294036664 0.0358282055575074 0.12554374762174 ENSG00000078369 GNB1
ENST00000607589 0.950210205649188 0.858118964647301 -0.0144394453294905 ENSG00000078369 GNB1
ENST00000378567 0.646857471464454 0.345795417579972 0.105497177089377 ENSG00000067606 PRKCZ
ENST00000400921 0.68039140750797 0.38485774062521 0.0975508575162638 ENSG00000067606 PRKCZ
ENST00000461106 0.6083943111354 0.302569297067868 0.121564561563101 ENSG00000067606 PRKCZ
ENST00000400920 0.715070697400997 0.428354157152779 0.0893428846447647 ENSG00000067606 PRKCZ
ENST00000479263 0.669232650085431 0.371857843003908 0.101987021855911 ENSG00000067606 PRKCZ
ENST00000505322 0.671062031057059 0.373908291179774 0.104097276420365 ENSG00000067606 PRKCZ
ENST00000469733 0.349022265807267 0.0991318632821366 -0.0971902434216459 ENSG00000162585 C1orf86
ENST00000414253 0.437313104945883 0.15129379889145 -0.0881035830062809 ENSG00000162585 C1orf86
ENST00000428120 0.437313104945883 0.15129379889145 -0.0881035830062809 ENSG00000162585 C1orf86
ENST00000400919 0.437313104945883 0.15129379889145 -0.0881035830062809 ENSG00000162585 C1orf86
ENST00000400918 0.353872001787916 0.101423660217754 -0.103829375588045 ENSG00000162585 C1orf86
ENST00000497675 0.286266415352615 0.0690939417623449 -0.129805457880873 ENSG00000162585 C1orf86
ENST00000378543 0.320114547087455 0.0845914482213806 -0.121562652872334 ENSG00000162585 C1orf86
ENST00000378546 0.320114547087455 0.0845914482213806 -0.121562652872334 ENSG00000162585 C1orf86
ENST00000401813 0.219950145878933 0.0437567771716014 -0.140221066031687 ENSG00000162585 C1orf86
ENST00000487186 0.281497043603143 0.0670860408018462 -0.118502970086976 ENSG00000162585 C1orf86
ENST00000378545 0.249398243756764 0.0541631275030262 -0.138085004949287 ENSG00000162585 C1orf86
ENST00000476803 0.311895719391326 0.0806413275761301 -0.124413469426899 ENSG00000162585 C1orf86
ENST00000440825 0.323923951731681 0.0863281013956842 -0.120561810300811 ENSG00000162585 C1orf86
ENST00000420515 0.522804139530938 0.219215115441636 -0.091631023997117 ENSG00000162585 C1orf86
ENST00000378536 0.52518869269945 0.221340735286412 0.0543380988193804 ENSG00000157933 SKI
ENST00000508416 0.150716674042599 0.0227811498542078 0.16236280060546 ENSG00000157933 SKI
ENST00000478223 0.216734409556025 0.0426410950767549 0.151988272757338 ENSG00000157933 SKI
ENST00000507179 0.0857734520807613 0.00901509568954745 -0.269620946382788 ENSG00000157933 SKI
ENST00000378531 0.664281885346457 0.365843965778688 0.0766311382244202 ENSG00000116151 MORN1
ENST00000606372 0.597925673344392 0.292013358976388 0.0894973806363854 ENSG00000116151 MORN1
ENST00000378529 0.814106595631774 0.573464474127763 0.0487862183451472 ENSG00000116151 MORN1
ENST00000607342 0.381890139659745 0.117226563142036 0.190254108170279 ENSG00000116151 MORN1
ENST00000469374 0.963957176842259 0.89830748717793 0.0141961204238193 ENSG00000116151 MORN1
ENST00000378525 0.876029140615991 0.686896263695257 -0.046224899663128 ENSG00000116151 MORN1
ENST00000378518 0.0139253536150637 0.000622225121493079 -0.135252482471819 ENSG00000157916 RER1
ENST00000605895 0.00710757730675899 0.000256649866020274 -0.135458060240124 ENSG00000157916 RER1
ENST00000378513 0.00967431784121891 0.00038136860816392 -0.138426068342789 ENSG00000157916 RER1
ENST00000306256 0.0174061215515304 0.000851907550632239 -0.131954031214324 ENSG00000157916 RER1
ENST00000493207 0.107963349064676 0.0131611804709443 -0.120231997761611 ENSG00000157916 RER1
ENST00000378512 0.00981141383812074 0.000388538692350948 -0.138281823081154 ENSG00000157916 RER1
ENST00000443438 0.0162161569700974 0.000769600872646624 -0.132660442241311 ENSG00000157916 RER1
ENST00000488353 0.0135338084512204 0.000601117266251088 -0.138651418337856 ENSG00000157916 RER1
ENST00000462129 0.084193056167867 0.00875071530357038 -0.151656913110137 ENSG00000157916 RER1
ENST00000288774 0.0546245325415395 0.00448439067597584 -0.193562445855528 ENSG00000157911 PEX10
ENST00000447513 0.0476567652554605 0.00364167701188694 -0.197510048690958 ENSG00000157911 PEX10
ENST00000507596 0.0477515792969538 0.00365321199023715 -0.197179077654569 ENSG00000157911 PEX10
ENST00000510434 0.136813854076526 0.0194601127910258 -0.228258596413395 ENSG00000157911 PEX10
ENST00000508384 0.108475319362424 0.0132600248919538 -0.283867699833436 ENSG00000157911 PEX10
ENST00000378466 0.188466705737778 0.0333871405253172 -0.169176482881736 ENSG00000157881 PANK4
ENST00000435556 0.188466705737778 0.0333871405253172 -0.169176482881736 ENSG00000157881 PANK4
ENST00000505228 0.334184352206801 0.0917490543737528 -0.151967901969281 ENSG00000157881 PANK4
ENST00000486396 0.116246823667264 0.0149050619839865 -0.253227382503635 ENSG00000157881 PANK4
ENST00000502770 0.066915466243342 0.00607140328994149 -0.304632075666725 ENSG00000157881 PANK4
ENST00000493183 0.361822885935121 0.105704166558006 -0.153675425710691 ENSG00000157870 FAM213B
ENST00000474659 0.301419169814158 0.0757461866701829 -0.16860884745365 ENSG00000157870 FAM213B
ENST00000419916 0.620840133904538 0.315628795764557 -0.0794569428149111 ENSG00000157870 FAM213B
ENST00000378424 0.620840133904538 0.315628795764557 -0.0794569428149111 ENSG00000157870 FAM213B
ENST00000537325 0.275049745808746 0.0640314398634838 -0.175441935486649 ENSG00000157870 FAM213B
ENST00000378427 0.620840133904538 0.315628795764557 -0.0794569428149111 ENSG00000157870 FAM213B
ENST00000378425 0.620840133904538 0.315628795764557 -0.0794569428149111 ENSG00000157870 FAM213B
ENST00000464043 0.205344273943737 0.0390079577408388 -0.20087648983459 ENSG00000157870 FAM213B
ENST00000444521 0.620840133904538 0.315628795764557 -0.0794569428149111 ENSG00000157870 FAM213B
ENST00000465233 0.644834020427349 0.34315414527162 -0.0996364827046582 ENSG00000157870 FAM213B
ENST00000498083 0.645563121870282 0.344203834934424 -0.0992521130322156 ENSG00000157870 FAM213B
ENST00000481683 0.471066766558897 0.176340720716651 -0.132281689075181 ENSG00000157870 FAM213B
ENST00000484099 0.693591071552873 0.401528950359474 -0.0660007844290353 ENSG00000157870 FAM213B
ENST00000477045 0.772821519122042 0.510387305843412 -0.0680063306344712 ENSG00000157870 FAM213B
ENST00000476686 0.77028324067034 0.506083152757737 -0.0621199106282667 ENSG00000157870 FAM213B
ENST00000294599 0.00583914596309712 0.000199251660239786 0.421754749445238 ENSG00000162591 MEGF6
ENST00000356575 0.00284928783530828 8.15839560137347e-05 0.439394822664859 ENSG00000162591 MEGF6
ENST00000485002 0.00237980650340748 6.55480842095938e-05 0.454175332808818 ENSG00000162591 MEGF6
ENST00000378344 0.318408549910664 0.083766673818052 -0.0906955904220001 ENSG00000158109 TPRG1L
ENST00000344579 0.318425594024802 0.0837779573773135 -0.0906914372911432 ENSG00000158109 TPRG1L
ENST00000378322 0.638272378576762 0.335334904686073 -0.0908308029767152 ENSG00000116213 WRAP73
ENST00000270708 0.638272378576762 0.335334904686073 -0.0908308029767152 ENSG00000116213 WRAP73
ENST00000471223 0.755616813709942 0.484255088460293 -0.0819432198525352 ENSG00000116213 WRAP73
ENST00000424367 0.650037846243743 0.349412877275435 -0.09320188555942 ENSG00000116213 WRAP73
ENST00000465916 0.837104646703299 0.611803195346298 -0.0553664652948795 ENSG00000116213 WRAP73
ENST00000419924 0.771996255080058 0.508647116175426 -0.073940789784656 ENSG00000116213 WRAP73
ENST00000418088 0.765724207501287 0.498898118437348 -0.0538423316507782 ENSG00000227372 TP73-AS1
ENST00000452079 0.657158284771483 0.357409648532063 -0.071473391197131 ENSG00000227372 TP73-AS1
ENST00000423764 0.672849909331032 0.376143420229277 -0.0680478661510394 ENSG00000227372 TP73-AS1
ENST00000587071 0.890407967976901 0.718921269417799 -0.0381799118325025 ENSG00000227372 TP73-AS1
ENST00000608600 0.800104043910643 0.552341737851062 -0.0606143088874704 ENSG00000227372 TP73-AS1
ENST00000378251 0.887539123200876 0.711556257098634 -0.0198393731035417 ENSG00000130764 LRRC47
ENST00000462356 0.602125110670835 0.296176637290256 -0.0942166015824262 ENSG00000130764 LRRC47
ENST00000479239 0.925042452837984 0.796400882634781 -0.0254231975181803 ENSG00000130764 LRRC47
ENST00000607459 0.955088320439049 0.87044991493356 -0.0172869321772279 ENSG00000272153 RP1-286D6.5
ENST00000378230 0.474335686906525 0.179134178739206 -0.0728736587950917 ENSG00000116198 CEP104
ENST00000438539 0.46292178321177 0.170423668325256 -0.125519711838585 ENSG00000116198 CEP104
ENST00000461667 0.465048304207375 0.171898059915218 -0.130310461471044 ENSG00000116198 CEP104
ENST00000460038 0.735785680841704 0.456308490514105 -0.0759392702923615 ENSG00000116198 CEP104
ENST00000494653 0.828196439701875 0.59665337143801 -0.0380200772981801 ENSG00000116198 CEP104
ENST00000443466 0.753425563055702 0.481159363681303 -0.0685686017058441 ENSG00000116198 CEP104
ENST00000428079 0.956812523590915 0.876111719641703 0.0132710401112595 ENSG00000116198 CEP104
ENST00000494951 0.378565939132369 0.115197352612635 0.17081276490888 ENSG00000116198 CEP104
ENST00000378223 0.962801734626476 0.894712756317991 0.0123009534505882 ENSG00000116198 CEP104
ENST00000378212 0.988781688014892 0.967120988254361 0.00470077949609796 ENSG00000169598 DFFB
ENST00000378209 0.877489386499442 0.689716104611803 0.0371271051247132 ENSG00000169598 DFFB
ENST00000491998 0.877489386499442 0.689716104611803 0.0371271051247132 ENSG00000169598 DFFB
ENST00000338895 0.868090454699747 0.670357556180167 -0.0451506383243183 ENSG00000169598 DFFB
ENST00000468793 0.889670574270665 0.717212692397232 0.0343623170126783 ENSG00000169598 DFFB
ENST00000339350 0.926767616423129 0.800487365293597 0.0241084020571647 ENSG00000169598 DFFB
ENST00000477548 0.926767616423129 0.800487365293597 0.0241084020571647 ENSG00000169598 DFFB
ENST00000378206 0.950143406042316 0.857808001967931 0.0171716183193836 ENSG00000169598 DFFB
ENST00000475969 0.954790961965316 0.869740556288649 0.0158244042096788 ENSG00000169598 DFFB
ENST00000486765 0.993075585456159 0.97956738242529 -0.00208496460352717 ENSG00000198912 C1orf174
ENST00000361605 0.993075585456159 0.97956738242529 -0.00208496460352717 ENSG00000198912 C1orf174
ENST00000474140 0.993075585456159 0.97956738242529 -0.00208496460352717 ENSG00000198912 C1orf174
ENST00000478423 0.94856755471871 0.854566884838578 0.0140427113299123 ENSG00000131697 NPHP4
ENST00000489180 0.948835718904973 0.855116058743627 0.0139839449892203 ENSG00000131697 NPHP4
ENST00000378156 0.948835718904973 0.855116058743627 0.0139839449892203 ENSG00000131697 NPHP4
ENST00000378169 0.891952854428814 0.72288560026829 0.0274185223207866 ENSG00000131697 NPHP4
ENST00000378111 0.514598112700736 0.212285018629276 -0.124885432179607 ENSG00000069424 KCNAB2
ENST00000378097 0.430937288993876 0.147395644383075 -0.151193506388055 ENSG00000069424 KCNAB2
ENST00000378092 0.643943657346143 0.34214453018725 -0.108323282301703 ENSG00000069424 KCNAB2
ENST00000478098 0.865504164852549 0.665462304129781 -0.0530907871124099 ENSG00000069424 KCNAB2
ENST00000445501 0.859967069874588 0.654515189076875 -0.0551074193228515 ENSG00000069424 KCNAB2
ENST00000602612 0.311714885069021 0.0805446501554065 -0.23132949813455 ENSG00000069424 KCNAB2
ENST00000378087 0.154873501538826 0.0238659966657044 -0.268052761245895 ENSG00000069424 KCNAB2
ENST00000341524 0.115746791516858 0.0147906776467878 -0.284912292519547 ENSG00000069424 KCNAB2
ENST00000352527 0.115746791516858 0.0147906776467878 -0.284912292519547 ENSG00000069424 KCNAB2
ENST00000164247 0.155739360082108 0.0240809034028304 -0.270369403887953 ENSG00000069424 KCNAB2
ENST00000378083 0.177921655710547 0.0302420646973881 -0.258959566373161 ENSG00000069424 KCNAB2
ENST00000484532 0.792849509821082 0.541992128078204 -0.0279620085624208 ENSG00000116251 RPL22
ENST00000234875 0.789541651802259 0.536527524776923 -0.0280890747206994 ENSG00000116251 RPL22
ENST00000480661 0.827501789178251 0.59569441070791 -0.0269289885751263 ENSG00000116251 RPL22
ENST00000497965 0.842342742895426 0.620910747669841 -0.0251056609735677 ENSG00000116251 RPL22
ENST00000471204 0.974667343845967 0.92770801183766 -0.0045620690070129 ENSG00000116251 RPL22
ENST00000465387 0.838876796751241 0.615070410154991 -0.0256143785745983 ENSG00000116251 RPL22
ENST00000462296 0.828872252157978 0.598591610759273 -0.0270685169265884 ENSG00000116251 RPL22
ENST00000465335 0.965832036410361 0.903279915085154 -0.00620757935290739 ENSG00000116251 RPL22
ENST00000377948 2.60216854495136e-23 1.30580740564504e-26 0.881203001225992 ENSG00000158286 RNF207
ENST00000377939 2.79641396621728e-23 1.43313976487753e-26 0.880376736013058 ENSG00000158286 RNF207
ENST00000496676 2.71750378102851e-17 2.84342697566511e-20 0.883792647865288 ENSG00000158286 RNF207
ENST00000483336 7.88631936997262e-13 1.49036785018701e-15 0.916962117413115 ENSG00000158286 RNF207
ENST00000343813 0.00725287170686468 0.00026329023919859 -0.141150264561866 ENSG00000116237 ICMT
ENST00000495791 0.0301306022405456 0.00183627458455087 -0.200872827196938 ENSG00000116237 ICMT
ENST00000489498 0.172813998527662 0.0287248380213393 -0.0971975454912811 ENSG00000116237 ICMT
ENST00000474756 0.0747364697809582 0.00728764269477243 -0.147248115039788 ENSG00000116237 ICMT
ENST00000362035 0.184432652482659 0.0321752305409933 -0.225202554477174 ENSG00000116237 ICMT
ENST00000377893 0.0221033227332028 0.00118516855398403 -0.292444654456987 ENSG00000158292 GPR153
ENST00000608083 0.893315393229361 0.725880316767453 -0.0213071677805042 ENSG00000097021 ACOT7
ENST00000377845 0.882533018644655 0.70140089793706 -0.0261525082687779 ENSG00000097021 ACOT7
ENST00000377855 0.858598748606541 0.652254533014136 -0.0278106313026012 ENSG00000097021 ACOT7
ENST00000377860 0.893315393229361 0.725880316767453 -0.0213071677805042 ENSG00000097021 ACOT7
ENST00000418124 0.893315393229361 0.725880316767453 -0.0213071677805042 ENSG00000097021 ACOT7
ENST00000545482 0.893315393229361 0.725880316767453 -0.0213071677805042 ENSG00000097021 ACOT7
ENST00000361521 0.900691981415881 0.74132588808863 -0.0202054619177213 ENSG00000097021 ACOT7
ENST00000377842 0.880239794471966 0.696271396720311 -0.0268007576888034 ENSG00000097021 ACOT7
ENST00000473466 0.813864447404045 0.573101669604306 -0.0414688832497166 ENSG00000097021 ACOT7
ENST00000481175 0.988726335463388 0.966378625373768 0.00469749656683747 ENSG00000097021 ACOT7
ENST00000541130 0.815117775145688 0.575081864871364 -0.0470989458904002 ENSG00000097021 ACOT7
ENST00000356876 0.227174323541566 0.0463226054985781 -0.20861495473157 ENSG00000215788 TNFRSF25
ENST00000485036 0.224798620047156 0.0454685571020001 -0.209608117749821 ENSG00000215788 TNFRSF25
ENST00000480393 0.224798620047156 0.0454685571020001 -0.209608117749821 ENSG00000215788 TNFRSF25
ENST00000513135 0.219811425940889 0.0436830031073859 -0.212183607282408 ENSG00000215788 TNFRSF25
ENST00000377782 0.224798620047156 0.0454685571020001 -0.209608117749821 ENSG00000215788 TNFRSF25
ENST00000351959 0.224428787583832 0.0452936246191616 -0.20964776786791 ENSG00000215788 TNFRSF25
ENST00000510563 0.232117573527268 0.0480393662743174 -0.207624012474172 ENSG00000215788 TNFRSF25
ENST00000502730 0.232117573527268 0.0480393662743174 -0.207624012474172 ENSG00000215788 TNFRSF25
ENST00000502588 0.232117573527268 0.0480393662743174 -0.207624012474172 ENSG00000215788 TNFRSF25
ENST00000414040 0.232117573527268 0.0480393662743174 -0.207624012474172 ENSG00000215788 TNFRSF25
ENST00000351748 0.232117573527268 0.0480393662743174 -0.207624012474172 ENSG00000215788 TNFRSF25
ENST00000348333 0.232117573527268 0.0480393662743174 -0.207624012474172 ENSG00000215788 TNFRSF25
ENST00000469691 0.423088067638025 0.142145123044691 -0.167527337931604 ENSG00000215788 TNFRSF25
ENST00000481401 0.427440263374981 0.145161074054956 -0.163984342041004 ENSG00000215788 TNFRSF25
ENST00000377748 0.332399490039061 0.0907944503363549 -0.105433986803242 ENSG00000171680 PLEKHG5
ENST00000400913 0.296313782432636 0.0735360641726919 -0.112297681136751 ENSG00000171680 PLEKHG5
ENST00000489097 0.276741787758084 0.0649137155793734 -0.11973014933758 ENSG00000171680 PLEKHG5
ENST00000340850 0.366766251627673 0.10851339579494 -0.101774679883648 ENSG00000171680 PLEKHG5
ENST00000487949 0.175408228034022 0.0295268644371598 -0.186910316350689 ENSG00000171680 PLEKHG5
ENST00000377725 0.411658053675554 0.134687693752228 -0.0972734175626828 ENSG00000171680 PLEKHG5
ENST00000377728 0.434768579762096 0.149709953604837 -0.0925845381306769 ENSG00000171680 PLEKHG5
ENST00000377732 0.392453820512547 0.123338607859919 -0.0991881402674813 ENSG00000171680 PLEKHG5
ENST00000400915 0.382976033929114 0.117791913403758 -0.100511331005737 ENSG00000171680 PLEKHG5
ENST00000377740 0.378067563468611 0.114834558137187 -0.101187590943984 ENSG00000171680 PLEKHG5
ENST00000377737 0.378067563468611 0.114834558137187 -0.101187590943984 ENSG00000171680 PLEKHG5
ENST00000535355 0.318598906182599 0.0838677774069185 -0.111344386983296 ENSG00000171680 PLEKHG5
ENST00000537245 0.458535889489966 0.167174331816108 -0.0904752249875681 ENSG00000171680 PLEKHG5
ENST00000544978 0.473243417059641 0.177970638985513 -0.0871643254409867 ENSG00000171680 PLEKHG5
ENST00000377705 0.939520720540602 0.832052851251452 0.0111894187772718 ENSG00000162408 NOL9
ENST00000464383 0.96154086052889 0.890210229859142 0.0137308037989528 ENSG00000162408 NOL9
ENST00000319084 0.700883589081711 0.410352898685508 0.0960335057467391 ENSG00000204859 ZBTB48
ENST00000435905 0.712118580721737 0.424252665873288 0.0941093283911649 ENSG00000204859 ZBTB48
ENST00000377674 0.820199733347684 0.583643893672659 0.0406939105228331 ENSG00000204859 ZBTB48
ENST00000488936 0.919568207268653 0.783517508648484 0.0214028942900436 ENSG00000204859 ZBTB48
ENST00000482360 0.300839468055889 0.075419474233644 0.203905209911739 ENSG00000204859 ZBTB48
ENST00000377658 0.0500045572772621 0.00392412445000936 -0.158342044170126 ENSG00000162413 KLHL21
ENST00000377663 0.0481392818829697 0.0037006494721053 -0.158503995549114 ENSG00000162413 KLHL21
ENST00000467612 0.0967036454610448 0.0109486860409553 -0.17491489262164 ENSG00000162413 KLHL21
ENST00000496707 0.310423923893322 0.0798299234560596 -0.134564198842271 ENSG00000162413 KLHL21
ENST00000463043 0.230431015139849 0.0474688875305172 -0.149933820564011 ENSG00000162413 KLHL21
ENST00000377648 0.00674098452219522 0.000239436134071154 -0.243800643478497 ENSG00000116273 PHF13
ENST00000495385 0.225168863961967 0.0455867178992828 -0.152891548862276 ENSG00000116273 PHF13
ENST00000054650 0.406483835677804 0.131293497725015 -0.16962833973405 ENSG00000041988 THAP3
ENST00000307896 0.427440263374981 0.145176465603377 -0.164478363816573 ENSG00000041988 THAP3
ENST00000377627 0.580328736211854 0.2744014351044 -0.0790887134308824 ENSG00000041988 THAP3
ENST00000484669 0.483243372705063 0.186486744213664 -0.150207394183646 ENSG00000041988 THAP3
ENST00000487819 0.569246762268007 0.263474832195615 -0.13433724682865 ENSG00000041988 THAP3
ENST00000472925 0.596889663826078 0.290961127885123 -0.125911207782578 ENSG00000041988 THAP3
ENST00000465508 0.869882704282394 0.673727219396166 -0.0310043163151284 ENSG00000007923 DNAJC11
ENST00000349363 0.715695316575318 0.429003369460043 0.045691361415366 ENSG00000007923 DNAJC11
ENST00000451196 0.715695316575318 0.429003369460043 0.045691361415366 ENSG00000007923 DNAJC11
ENST00000377577 0.650037846243743 0.349402493068121 0.0503866349038858 ENSG00000007923 DNAJC11
ENST00000294401 0.580629953998788 0.274813957606762 0.0594174154084644 ENSG00000007923 DNAJC11
ENST00000542246 0.579609755588998 0.273780875165774 0.0656244567895054 ENSG00000007923 DNAJC11
ENST00000377573 0.511693007005057 0.209659735605659 0.0705347942232536 ENSG00000007923 DNAJC11
ENST00000472414 0.742019592721652 0.465530036863409 -0.0624324607352482 ENSG00000007923 DNAJC11
ENST00000426784 0.289161255192727 0.0704842137096942 0.107725703596958 ENSG00000007923 DNAJC11
ENST00000473993 0.308960543667667 0.0792048173855263 0.106178727246975 ENSG00000007923 DNAJC11
ENST00000469318 0.54038330045955 0.235146933520493 0.103661319789649 ENSG00000007923 DNAJC11
ENST00000485073 0.279270757316165 0.066007012115182 0.134981555994379 ENSG00000007923 DNAJC11
ENST00000460594 0.123407463558112 0.01647541025337 0.177441247207889 ENSG00000007923 DNAJC11
ENST00000465911 0.138017994636909 0.0197414212526442 0.19691419419153 ENSG00000007923 DNAJC11
ENST00000303635 0.805257713350361 0.560451370072273 -0.0609928325464192 ENSG00000171735 CAMTA1
ENST00000490738 0.786887650642095 0.533026906975626 -0.0638461975409918 ENSG00000171735 CAMTA1
ENST00000476163 0.748390057955816 0.474878841064376 -0.0697615639135366 ENSG00000171735 CAMTA1
ENST00000473578 0.786930000308961 0.53311440796075 -0.063848669705603 ENSG00000171735 CAMTA1
ENST00000557126 0.762720413124383 0.494392492849351 -0.0673884134884076 ENSG00000171735 CAMTA1
ENST00000467404 0.795203139250909 0.545041063357824 -0.0621268751983217 ENSG00000171735 CAMTA1
ENST00000439411 0.800371444807966 0.552762582658562 -0.0621180968593654 ENSG00000171735 CAMTA1
ENST00000461311 0.797407825041735 0.548266834392618 -0.0593809358968831 ENSG00000171735 CAMTA1
ENST00000486138 0.760991829802582 0.492052799624646 -0.071334799028539 ENSG00000171735 CAMTA1
ENST00000482934 0.632334145470693 0.328360062984333 -0.100118923026568 ENSG00000171735 CAMTA1
ENST00000470648 0.499801852706699 0.199686759590945 -0.146769477591671 ENSG00000171735 CAMTA1
ENST00000461580 0.493921680782257 0.194805326586553 -0.148632168692622 ENSG00000171735 CAMTA1
ENST00000054666 0.448360799992653 0.159453964493896 -0.0571549256335495 ENSG00000049245 VAMP3
ENST00000470357 0.504233498151561 0.203507692329993 -0.0600069827509925 ENSG00000049245 VAMP3
ENST00000487194 0.648363272664364 0.347635135881476 -0.05614287224292 ENSG00000049245 VAMP3
ENST00000377532 0.565143762404091 0.259477661487088 0.140192468059329 ENSG00000049246 PER3
ENST00000361923 0.564078139279206 0.258472576376743 0.140138587954307 ENSG00000049246 PER3
ENST00000493373 0.642985855374596 0.340715225306867 -0.0418898040855393 ENSG00000116288 PARK7
ENST00000460192 0.523117301767988 0.219473567936932 -0.0570992034117481 ENSG00000116288 PARK7
ENST00000338639 0.663063655343684 0.364257002078747 -0.0400210645706726 ENSG00000116288 PARK7
ENST00000493678 0.662520265302995 0.3636103226723 -0.040039617145172 ENSG00000116288 PARK7
ENST00000377493 0.66194749125004 0.363060459379827 -0.0401214876746061 ENSG00000116288 PARK7
ENST00000465354 0.543111853206648 0.23773209043044 -0.0549671877250892 ENSG00000116288 PARK7
ENST00000377491 0.655383418859293 0.355126746239264 -0.0409672800254652 ENSG00000116288 PARK7
ENST00000377488 0.654495578265321 0.354266020610146 -0.0410713172021253 ENSG00000116288 PARK7
ENST00000497113 0.543662729966646 0.238210566786474 -0.0550280662687849 ENSG00000116288 PARK7
ENST00000469225 0.728905611176898 0.447157054253588 -0.0350800526941218 ENSG00000116288 PARK7
ENST00000474874 0.967984932827748 0.909477963953758 -0.00996066313044725 ENSG00000116285 ERRFI1
ENST00000377482 0.954888371114739 0.869890460053629 -0.0146470983724948 ENSG00000116285 ERRFI1
ENST00000467067 0.686057952886341 0.391908591215865 -0.080250875955868 ENSG00000116285 ERRFI1
ENST00000469499 0.893315393229361 0.725867035895729 -0.0331900668482879 ENSG00000116285 ERRFI1
ENST00000487559 0.985891342393246 0.958456604052111 -0.00500710395206503 ENSG00000116285 ERRFI1
ENST00000337907 0.00197181990680184 5.12850020603169e-05 0.248138422433033 ENSG00000142599 RERE
ENST00000377464 0.0743822682529956 0.00721424255446016 0.133396106396119 ENSG00000142599 RERE
ENST00000467350 0.916732396613138 0.776233997752051 0.0191728715662099 ENSG00000142599 RERE
ENST00000400907 0.0740307598690212 0.00715883613211323 0.169623420281157 ENSG00000142599 RERE
ENST00000476556 0.00750410897044602 0.000276256328529766 0.189725121986237 ENSG00000142599 RERE
ENST00000400908 0.00204756143007028 5.42605965132867e-05 0.269321096287596 ENSG00000142599 RERE
ENST00000505225 0.187402674616997 0.033078592961437 0.164216221829227 ENSG00000142599 RERE
ENST00000488215 0.00898639581275964 0.000347516867103531 0.224812958739536 ENSG00000142599 RERE
ENST00000460659 0.0385203351992872 0.00260832763008626 0.218268533175506 ENSG00000142599 RERE
ENST00000492766 0.0317908889222965 0.0019873548434769 0.222531241813919 ENSG00000142599 RERE
ENST00000465125 0.0246078422327467 0.00137962608973044 0.222793357666464 ENSG00000142599 RERE
ENST00000464972 0.610380816261498 0.304614010163967 0.0811867552334634 ENSG00000142599 RERE
ENST00000480342 0.0477304642315121 0.00364985676730824 0.256227203266708 ENSG00000142599 RERE
ENST00000507012 0.444332927779835 0.156257073852938 0.1401407004267 ENSG00000142599 RERE
ENST00000469251 0.0761920267466558 0.00753053162068965 0.284733590071961 ENSG00000142599 RERE
ENST00000514428 0.403830054013677 0.129737859481792 0.154767234902366 ENSG00000142599 RERE
ENST00000468247 0.0371194992289085 0.00248255971780785 0.262622368614707 ENSG00000142599 RERE
ENST00000234590 0.963139017027612 0.895659642377439 -0.0048516708599632 ENSG00000074800 ENO1
ENST00000464920 0.945352602512428 0.846311517904565 -0.007597906423828 ENSG00000074800 ENO1
ENST00000497492 0.82830005879293 0.597137328076123 -0.0208692896186961 ENSG00000074800 ENO1
ENST00000486051 0.906269433096345 0.75285713187495 0.0127084935794992 ENSG00000074800 ENO1
ENST00000492343 0.961656489558064 0.890617528270812 0.00579575972909904 ENSG00000074800 ENO1
ENST00000489867 0.941011428061303 0.835046366458539 0.0105010995259271 ENSG00000074800 ENO1
ENST00000377411 0.3791270594739 0.115543525686806 0.177818530300664 ENSG00000180758 GPR157
ENST00000437157 0.993449001597394 0.980646386340848 0.00372865004471604 ENSG00000228526 RP3-510D11.1
ENST00000412639 0.998785355740498 0.997196427510674 0.000536637168579146 ENSG00000234546 RP3-510D11.2
ENST00000377403 0.960308296768972 0.886126890329473 0.00622736679021039 ENSG00000049239 H6PD
ENST00000602477 0.72617347174625 0.443466207688222 0.0413597752241503 ENSG00000049239 H6PD
ENST00000495451 0.564457139991311 0.258905144859357 -0.0595343867577338 ENSG00000049239 H6PD
ENST00000328089 0.058947076700655 0.00504547515904922 0.25209347779715 ENSG00000171621 SPSB1
ENST00000450402 0.0535845246296244 0.00436239590327659 0.273998339065306 ENSG00000171621 SPSB1
ENST00000357898 0.456431964154027 0.165428565611495 0.143647318706013 ENSG00000171621 SPSB1
ENST00000377399 0.570773390265124 0.265017490509811 0.12258539057617 ENSG00000171621 SPSB1
ENST00000302692 0.851430250235599 0.638410821705791 0.0378891556712112 ENSG00000171612 SLC25A33
ENST00000377376 0.400503724223444 0.127900761820804 0.152398999839855 ENSG00000188807 TMEM201
ENST00000340381 0.366638169156229 0.108413881003435 0.160929225182406 ENSG00000188807 TMEM201
ENST00000340305 0.659952639714715 0.36071414721869 0.102473898106236 ENSG00000188807 TMEM201
ENST00000416541 0.41591631502343 0.137208865060794 0.149196018245547 ENSG00000188807 TMEM201
ENST00000536656 0.330736991118258 0.0898985940624451 -0.146982975846257 ENSG00000171608 PIK3CD
ENST00000377346 0.162078732959221 0.0257577659275114 -0.232109050743571 ENSG00000171608 PIK3CD
ENST00000361110 0.148366272827629 0.0222121703778456 -0.259828954110834 ENSG00000171608 PIK3CD
ENST00000377298 0.518543962443136 0.215594922501582 -0.0573585934626326 ENSG00000171603 CLSTN1
ENST00000377288 0.518543962443136 0.215594922501582 -0.0573585934626326 ENSG00000171603 CLSTN1
ENST00000477264 0.636563157479769 0.333002866366419 -0.0583015206594219 ENSG00000171603 CLSTN1
ENST00000435891 0.516075146773773 0.21356562688239 -0.0600821047196639 ENSG00000171603 CLSTN1
ENST00000361311 0.519017681476801 0.216101366266377 -0.0572673191208746 ENSG00000171603 CLSTN1
ENST00000464286 0.688601487964105 0.394765837014143 -0.0529229843841997 ENSG00000171603 CLSTN1
ENST00000377263 0.917651436059535 0.778514472110342 -0.0178660300134729 ENSG00000178585 CTNNBIP1
ENST00000454104 0.49474003873879 0.195561239741485 -0.14019213435309 ENSG00000223989 RP11-84A14.5
ENST00000537447 0.543819595039161 0.2383953403705 -0.0942988519022402 ENSG00000178585 CTNNBIP1
ENST00000400904 0.992916343051915 0.979230084255417 -0.00175804324708805 ENSG00000178585 CTNNBIP1
ENST00000377258 0.996329908029809 0.988947322548572 0.00110955679402242 ENSG00000178585 CTNNBIP1
ENST00000377256 0.914224436688056 0.771116979221864 0.0285083108371082 ENSG00000178585 CTNNBIP1
ENST00000488540 0.598914581475382 0.293049940634783 -0.0612127285692013 ENSG00000162441 LZIC
ENST00000377223 0.671283840139146 0.374101306366416 -0.0520092047864269 ENSG00000162441 LZIC
ENST00000400903 0.513488573423154 0.211294677891189 -0.0799762562663412 ENSG00000162441 LZIC
ENST00000541052 0.725207045037934 0.441953531034328 -0.0500228419730637 ENSG00000162441 LZIC
ENST00000377213 0.874323070725709 0.683019390516634 -0.0270471846772417 ENSG00000162441 LZIC
ENST00000403197 0.174078681957329 0.0290948930958789 0.191664032457282 ENSG00000173614 NMNAT1
ENST00000377205 0.501928293587038 0.201526453735978 0.0835325605018613 ENSG00000173614 NMNAT1
ENST00000462686 0.427883381288888 0.145510649134619 0.113046274146541 ENSG00000173614 NMNAT1
ENST00000492735 0.108530846326928 0.0132760827073203 0.250574053782879 ENSG00000173614 NMNAT1
ENST00000496751 0.914654141471464 0.771874923064056 -0.0232288559863045 ENSG00000173614 NMNAT1
ENST00000413148 0.736038834711772 0.456727578430267 -0.0803490320524553 ENSG00000241326 RP11-807G9.2
ENST00000253251 0.217042115023515 0.0427642023344432 0.09962580830739 ENSG00000130939 UBE4B
ENST00000377157 0.303322437565739 0.0765398514779915 0.0905850122130585 ENSG00000130939 UBE4B
ENST00000377153 0.299760878524831 0.0749878324317165 0.170305521628618 ENSG00000130939 UBE4B
ENST00000343090 0.183408916835618 0.031774014995316 0.112012483161969 ENSG00000130939 UBE4B
ENST00000462658 0.907058392318785 0.755384563592115 -0.0373139951938527 ENSG00000130939 UBE4B
ENST00000475795 0.540955540952455 0.235825257479723 0.0909377663068991 ENSG00000130939 UBE4B
ENST00000470736 0.801333396604119 0.554326883750713 0.0451981891473353 ENSG00000130939 UBE4B
ENST00000466379 0.780458633987719 0.522850135826875 0.0493649867853641 ENSG00000130939 UBE4B
ENST00000488228 0.979774343905138 0.940568873336986 0.00677684092989356 ENSG00000130939 UBE4B
ENST00000487244 0.9921806031428 0.976940958159995 -0.00275688476806278 ENSG00000130939 UBE4B
ENST00000377093 0.988405163889612 0.964836574395813 -0.0020551182992141 ENSG00000054523 KIF1B
ENST00000263934 0.970268304840307 0.916179034900172 -0.00454016302596512 ENSG00000054523 KIF1B
ENST00000377086 0.954379628713079 0.869060168631779 -0.0068152646451784 ENSG00000054523 KIF1B
ENST00000377083 0.907986278951069 0.757033317713112 0.0149870980083523 ENSG00000054523 KIF1B
ENST00000377081 0.9564831888574 0.874435610948413 -0.00673257897264008 ENSG00000054523 KIF1B
ENST00000497835 0.94640861888051 0.848786862880034 0.0199055040547956 ENSG00000054523 KIF1B
ENST00000465635 0.95424808928746 0.868780876312046 0.0199395501839768 ENSG00000054523 KIF1B
ENST00000483340 0.959226248594758 0.882690552335575 0.0178361093570685 ENSG00000054523 KIF1B
ENST00000491493 0.976923679934416 0.932739943993756 -0.00499376891489915 ENSG00000142657 PGD
ENST00000487775 0.689595194658982 0.395946623779373 -0.0778797312104679 ENSG00000142657 PGD
ENST00000541529 0.753093830656759 0.480800147512597 -0.034144191854428 ENSG00000142657 PGD
ENST00000477958 0.969310032583481 0.913736315505944 -0.0067839887345171 ENSG00000142657 PGD
ENST00000270776 0.759662872285384 0.489865387244664 -0.0336580144896298 ENSG00000142657 PGD
ENST00000483936 0.878557290166655 0.692925013416847 -0.0205141626184548 ENSG00000142657 PGD
ENST00000538557 0.774126347904225 0.512231479096243 -0.0319484625072688 ENSG00000142657 PGD
ENST00000465632 0.988661722565919 0.96594565088367 0.00271263862455616 ENSG00000142657 PGD
ENST00000460189 0.909109984774565 0.759824147001419 -0.0170620822550211 ENSG00000142657 PGD
ENST00000493288 0.427353612683006 0.145078745305666 -0.0998453380256573 ENSG00000142657 PGD
ENST00000498356 0.52695681128673 0.222728812781697 -0.0684898802563552 ENSG00000142657 PGD
ENST00000496718 0.629119436006871 0.32493269325516 -0.061753657750499 ENSG00000142657 PGD
ENST00000400900 0.215151283241995 0.0420424811647981 -0.192222630242972 ENSG00000251503 APITD1-CORT
ENST00000602296 0.215151283241995 0.0420424811647981 -0.192222630242972 ENSG00000175279 APITD1
ENST00000602787 0.215151283241995 0.0420424811647981 -0.192222630242972 ENSG00000175279 APITD1
ENST00000470413 0.185560727937869 0.0325216192410466 -0.202743147554827 ENSG00000251503 APITD1-CORT
ENST00000309048 0.174619591349518 0.0292710611166713 -0.213737430496338 ENSG00000175279 APITD1
ENST00000477755 0.215455228546738 0.0421501831375388 -0.207195995084527 ENSG00000175279 APITD1
ENST00000462462 0.254112863336908 0.0559911078441572 -0.210406291773872 ENSG00000175279 APITD1
ENST00000465026 0.348773816280271 0.0989824276673533 -0.173536299485741 ENSG00000251503 APITD1-CORT
ENST00000602446 0.54210442299749 0.23669898353521 -0.133718709645528 ENSG00000251503 APITD1-CORT
ENST00000377038 0.582124342421233 0.27657432322659 0.0496334022118179 ENSG00000160049 DFFA
ENST00000424487 0.604864992068222 0.298828024296826 0.118281106827465 ENSG00000203469 RP5-1113E3.3
ENST00000476658 0.9262719601941 0.799248288864472 -0.0142787619175101 ENSG00000160049 DFFA
ENST00000377036 0.781645632029236 0.524673711770083 -0.0367039136555896 ENSG00000160049 DFFA
ENST00000472851 0.186562675915253 0.0328176331081411 0.155679707500612 ENSG00000142655 PEX14
ENST00000356607 0.000243458766121502 3.86529132204435e-06 0.244514836878873 ENSG00000142655 PEX14
ENST00000538836 0.000209165189879582 3.24712989627281e-06 0.247364928100951 ENSG00000142655 PEX14
ENST00000491661 8.50598882816022e-05 1.14521160712258e-06 0.278437097304791 ENSG00000142655 PEX14
ENST00000473118 0.914282100297499 0.771204668189048 -0.019600511449675 ENSG00000120948 TARDBP
ENST00000240185 0.797667415422005 0.548726367452913 0.0326006019805025 ENSG00000120948 TARDBP
ENST00000476201 0.942331177246021 0.837996623455275 -0.0144298752300825 ENSG00000120948 TARDBP
ENST00000472476 0.978903340913313 0.938401678093168 -0.00506180740302078 ENSG00000120948 TARDBP
ENST00000439080 0.716926360915215 0.43055193633126 0.046985393240334 ENSG00000120948 TARDBP
ENST00000473869 0.836635935075951 0.610915740292327 0.0275031060757232 ENSG00000120948 TARDBP
ENST00000315091 0.789620672082198 0.53680885173489 0.0336248812989386 ENSG00000120948 TARDBP
ENST00000477447 0.678308315367711 0.382441251240606 0.0529381885231012 ENSG00000120948 TARDBP
ENST00000496840 0.948764006920128 0.854981632629433 0.0113526894540459 ENSG00000120948 TARDBP
ENST00000475189 0.86136717043263 0.657402692461898 -0.0376248393024304 ENSG00000116649 SRM
ENST00000376957 0.279042169634922 0.0659082946472747 -0.0988894498945539 ENSG00000116649 SRM
ENST00000490101 0.659968502036643 0.360748958256118 -0.0699071849428568 ENSG00000116649 SRM
ENST00000465788 0.239516156295182 0.0505602597278672 -0.101885127374296 ENSG00000116649 SRM
ENST00000459997 0.193697074272452 0.0350065169358296 -0.110130562835626 ENSG00000116649 SRM
ENST00000487300 0.428210667612633 0.145726957286836 -0.0844483533403114 ENSG00000116649 SRM
ENST00000304457 0.772320268259266 0.509635723462478 -0.0357064495662294 ENSG00000171824 EXOSC10
ENST00000376936 0.772320268259266 0.509635723462478 -0.0357064495662294 ENSG00000171824 EXOSC10
ENST00000474216 0.725530083179126 0.442477718695263 -0.0514151566841197 ENSG00000171824 EXOSC10
ENST00000544779 0.772467020508214 0.509880055523889 -0.0357005130279424 ENSG00000171824 EXOSC10
ENST00000452378 0.358056696913597 0.103545280245405 -0.158772798585381 ENSG00000226849 RP4-635E18.7
ENST00000469634 0.280717350690514 0.0666636270986376 -0.195822830620245 ENSG00000171824 EXOSC10
ENST00000478271 0.332005730169248 0.0905481857116225 -0.183648317909228 ENSG00000171824 EXOSC10
ENST00000470611 0.971583488727437 0.919592090868595 0.00911112556722668 ENSG00000171824 EXOSC10
ENST00000498576 0.96624284024984 0.904354191961789 -0.0141310330659521 ENSG00000171824 EXOSC10
ENST00000472078 0.83115968113049 0.602145317932137 0.0660899278771669 ENSG00000171824 EXOSC10
ENST00000485606 0.722261009835242 0.437972536512604 0.0919465099140456 ENSG00000171824 EXOSC10
ENST00000460196 0.965180876534492 0.901836064481197 0.0115678946834243 ENSG00000171824 EXOSC10
ENST00000376838 0.6020375910983 0.296074563007456 0.0699556551687506 ENSG00000198793 MTOR
ENST00000361445 0.270402869682561 0.0622498786131943 0.0830847205501012 ENSG00000198793 MTOR
ENST00000473471 0.999051145513523 0.998165802303213 -0.000241667954817103 ENSG00000198793 MTOR
ENST00000490931 0.972759449110086 0.923016237588295 0.00978000728384216 ENSG00000198793 MTOR
ENST00000455339 0.901252732474066 0.74248945217202 0.035650960620728 ENSG00000198793 MTOR
ENST00000495435 0.71113946361813 0.423012904014224 0.0880518140202466 ENSG00000198793 MTOR
ENST00000376810 0.311991332110961 0.080692472230881 0.140578189233903 ENSG00000120942 UBIAD1
ENST00000376804 0.299056977683217 0.0746588752102176 0.145353964396243 ENSG00000120942 UBIAD1
ENST00000486588 0.640788908329618 0.338251159810125 0.0840879475044186 ENSG00000120942 UBIAD1
ENST00000483738 0.65664928380131 0.356722622607834 0.080603249611021 ENSG00000120942 UBIAD1
ENST00000251546 0.785886915094547 0.53131694801091 -0.0768726770774336 ENSG00000132879 FBXO44
ENST00000376770 0.805339173456106 0.560581757564284 -0.0698293496297713 ENSG00000132879 FBXO44
ENST00000251547 0.805339173456106 0.560581757564284 -0.0698293496297713 ENSG00000132879 FBXO44
ENST00000376762 0.802701927437207 0.55629681004779 -0.0721467255134583 ENSG00000132879 FBXO44
ENST00000475435 0.672030104283886 0.374911861829355 -0.117212188611376 ENSG00000132879 FBXO44
ENST00000235310 0.751083869988854 0.478300729677719 -0.0655495602275473 ENSG00000116670 MAD2L2
ENST00000376692 0.752784391465694 0.480508436751485 -0.0653778726441626 ENSG00000116670 MAD2L2
ENST00000376672 0.762968668989884 0.494740296538145 -0.0631659998813675 ENSG00000116670 MAD2L2
ENST00000376669 0.71558551816236 0.428900536334405 -0.0732039561992087 ENSG00000116670 MAD2L2
ENST00000376667 0.663350415723049 0.364665665222596 -0.0835983118920626 ENSG00000116670 MAD2L2
ENST00000445656 0.860038186536278 0.654687595700402 -0.043227636967709 ENSG00000116670 MAD2L2
ENST00000456915 0.839004413004343 0.615343953263279 -0.0482999286766281 ENSG00000116670 MAD2L2
ENST00000376664 0.916213096917658 0.774874635332469 -0.0284570050215718 ENSG00000116670 MAD2L2
ENST00000376655 0.882580025739971 0.701492134658298 -0.0386180135523676 ENSG00000116670 MAD2L2
ENST00000376637 0.0959615250592343 0.0108161298130186 -0.249138739516969 ENSG00000177674 AGTRAP
ENST00000476512 0.171364202472314 0.0282981303095307 -0.218108610825034 ENSG00000177674 AGTRAP
ENST00000400895 0.16538510561233 0.0266542013554682 -0.222092466336501 ENSG00000177674 AGTRAP
ENST00000494437 0.279220313883514 0.0659801835027753 -0.226570995357492 ENSG00000177674 AGTRAP
ENST00000491346 0.112059941398598 0.0140316499181932 -0.241151842596053 ENSG00000177674 AGTRAP
ENST00000376629 0.0965847731205575 0.0109293776905413 -0.249030995264445 ENSG00000177674 AGTRAP
ENST00000376627 0.0994624764803197 0.0114595300416307 -0.247247022132447 ENSG00000177674 AGTRAP
ENST00000314340 0.0965454840187145 0.0109137195253764 -0.249029975611384 ENSG00000177674 AGTRAP
ENST00000452018 0.118534118271216 0.0153350193368815 -0.238615144504169 ENSG00000177674 AGTRAP
ENST00000510878 0.0986840097272233 0.0113203181775495 -0.247568896278951 ENSG00000177674 AGTRAP
ENST00000476309 0.19130862949595 0.0343419778871275 -0.231292451858352 ENSG00000177674 AGTRAP
ENST00000514733 0.182829013455837 0.0315939310568302 -0.239636683077542 ENSG00000177674 AGTRAP
ENST00000513739 0.332594714244677 0.0909687582752971 -0.21430204817351 ENSG00000177674 AGTRAP
ENST00000471765 0.272022871870942 0.0628969390693691 -0.222455041146069 ENSG00000177674 AGTRAP
ENST00000433342 0.527571070086643 0.223324900872572 -0.115659214349189 ENSG00000215910 C1orf167
ENST00000312793 0.527578941054815 0.223333865630379 -0.115623136534561 ENSG00000215910 C1orf167
ENST00000444493 0.528133414315119 0.223822331992419 -0.116594860153393 ENSG00000215910 C1orf167
ENST00000449278 0.52825645277487 0.223919561602621 -0.116642635525963 ENSG00000215910 C1orf167
ENST00000376592 0.147471581224878 0.0220168174275835 -0.166429860955301 ENSG00000177000 MTHFR
ENST00000376583 0.158972639055531 0.0249610466575981 -0.161164035129178 ENSG00000177000 MTHFR
ENST00000376590 0.238953373250914 0.0503394085801172 -0.145750815242211 ENSG00000177000 MTHFR
ENST00000376585 0.391633492870231 0.122889790210899 -0.130091503079138 ENSG00000177000 MTHFR
ENST00000312413 0.647783765370599 0.346992435496935 -0.050141329683943 ENSG00000011021 CLCN6
ENST00000346436 0.643406789708688 0.341255352517763 -0.0507600676892645 ENSG00000011021 CLCN6
ENST00000376497 0.946435681944422 0.84909407481042 -0.0204859912238192 ENSG00000011021 CLCN6
ENST00000376487 0.624265109574013 0.319306816209586 -0.0576315413400969 ENSG00000011021 CLCN6
ENST00000376496 0.523117301767988 0.219469237712053 -0.0715634163393712 ENSG00000011021 CLCN6
ENST00000376491 0.444777794971854 0.156834577179449 -0.1071986819433 ENSG00000011021 CLCN6
ENST00000376492 0.609354267356699 0.303467013096155 -0.0747178029665581 ENSG00000011021 CLCN6
ENST00000376490 0.444777794971854 0.156834577179449 -0.1071986819433 ENSG00000011021 CLCN6
ENST00000494028 0.725282696443336 0.442157188236445 -0.0865548194467055 ENSG00000011021 CLCN6
ENST00000446542 0.958340166060609 0.879992839010362 0.01662712064173 ENSG00000242349 NPPA-AS1
ENST00000376572 0.000651098813450532 1.26451926293671e-05 -0.243147190898436 ENSG00000116685 KIAA2013
ENST00000376576 0.00043677087319399 7.86243532142929e-06 -0.290348278230942 ENSG00000116685 KIAA2013
ENST00000485046 0.270391453401754 0.0622266062656183 -0.114350250507981 ENSG00000083444 PLOD1
ENST00000449038 0.511407823410053 0.209357259647546 -0.081221544120296 ENSG00000083444 PLOD1
ENST00000358133 0.561947073600242 0.25647105196526 -0.0741610546964656 ENSG00000083444 PLOD1
ENST00000376369 0.120875693333765 0.0158597593759863 -0.153235784038435 ENSG00000083444 PLOD1
ENST00000429000 0.273637640175218 0.0635011115653253 -0.113624993086534 ENSG00000083444 PLOD1
ENST00000196061 0.108404679997651 0.0132479176516455 -0.157838315955472 ENSG00000083444 PLOD1
ENST00000465920 0.209649031217225 0.040338300144839 -0.142435008213112 ENSG00000083444 PLOD1
ENST00000491536 0.0991922690285673 0.0114156893856388 -0.17675982333722 ENSG00000083444 PLOD1
ENST00000470133 0.157045779619222 0.024475733985712 -0.177611935930967 ENSG00000083444 PLOD1
ENST00000481933 0.077151812471342 0.00767467491154566 -0.196461314880807 ENSG00000083444 PLOD1
ENST00000444836 0.810081523282323 0.567330674386562 0.0250084452114329 ENSG00000116688 MFN2
ENST00000490079 0.765782655013099 0.49901754186882 0.0496528245407366 ENSG00000116688 MFN2
ENST00000235329 0.813981734434206 0.573270857469596 0.0246445735001985 ENSG00000116688 MFN2
ENST00000484391 0.656852911466509 0.357061203090907 0.0674508761323045 ENSG00000116688 MFN2
ENST00000497302 0.791485440457744 0.539714137795439 0.0434079174129378 ENSG00000116688 MFN2
ENST00000412236 0.643987090764938 0.342199725653792 0.0650025111248976 ENSG00000116688 MFN2
ENST00000478749 0.660555771048755 0.361423677495 0.083497233471895 ENSG00000116691 MIIP
ENST00000235332 0.762731993210702 0.494432097328577 0.0605478014286329 ENSG00000116691 MIIP
ENST00000436478 0.762731993210702 0.494432097328577 0.0605478014286329 ENSG00000116691 MIIP
ENST00000466860 0.785182605809542 0.530237333313212 0.063740405036222 ENSG00000116691 MIIP
ENST00000498685 0.632586834263345 0.328639869545012 0.104123413691019 ENSG00000116691 MIIP
ENST00000356315 1.21066799216505e-08 5.22218523205937e-11 0.249084913233887 ENSG00000048707 VPS13D
ENST00000358136 1.21066799216505e-08 5.22218523205937e-11 0.249084913233887 ENSG00000048707 VPS13D
ENST00000011700 5.31457083339936e-10 1.56043879904423e-12 0.306400680490843 ENSG00000048707 VPS13D
ENST00000460333 0.00964333920883812 0.000379514716247889 0.200544509343602 ENSG00000048707 VPS13D
ENST00000487188 0.52132878704051 0.217927233292868 0.103354150970755 ENSG00000048707 VPS13D
ENST00000496628 3.06254266665857e-11 6.93208461810395e-14 0.39231805446437 ENSG00000048707 VPS13D
ENST00000543766 1.1957475439376e-09 3.74070073002047e-12 0.465998777559765 ENSG00000048707 VPS13D
ENST00000471923 2.74325182204931e-14 4.18839430443147e-17 0.599182063612064 ENSG00000048707 VPS13D
ENST00000543710 1.77005462385932e-08 8.08865448443081e-11 0.571153670202155 ENSG00000048707 VPS13D
ENST00000376223 5.59876739944501e-37 8.96663580948913e-41 2.00255449603408 ENSG00000162496 DHRS3
ENST00000464917 2.23120967563147e-35 4.52626348889578e-39 1.99095650739884 ENSG00000162496 DHRS3
ENST00000430996 4.53937331762134e-46 2.42332549520678e-50 1.9900951344304 ENSG00000162496 DHRS3
ENST00000482265 4.46694221497288e-34 1.19232922671708e-37 1.99429911337811 ENSG00000162496 DHRS3
ENST00000376048 0.449729910787413 0.160526592435768 0.0642702070832607 ENSG00000116731 PRDM2
ENST00000311066 0.5132065816349 0.211026266036799 0.0584198318877292 ENSG00000116731 PRDM2
ENST00000235372 0.480018162918464 0.18407358893209 0.0609106027821559 ENSG00000116731 PRDM2
ENST00000491134 0.551557897826105 0.245792478533696 0.0547034451143719 ENSG00000116731 PRDM2
ENST00000502727 0.108010587746634 0.0131741803767732 0.210152591885897 ENSG00000116731 PRDM2
ENST00000502724 0.108272078491816 0.013217840545328 0.210666012752464 ENSG00000116731 PRDM2
ENST00000413440 0.653218131496746 0.353000026773183 0.0431986622800735 ENSG00000116731 PRDM2
ENST00000343137 0.64934953004883 0.34875015064172 0.0433258227396919 ENSG00000116731 PRDM2
ENST00000491815 0.119431260660736 0.0155439382907542 0.200930367116696 ENSG00000116731 PRDM2
ENST00000503842 0.564780927531887 0.259162602949363 0.0508925108222479 ENSG00000116731 PRDM2
ENST00000407521 0.102914351241204 0.0121198515288327 0.190512082111156 ENSG00000116731 PRDM2
ENST00000505823 0.569037402106044 0.263257438335862 0.0506116522759816 ENSG00000116731 PRDM2
ENST00000487453 0.314764777128496 0.0819943361211549 0.182492495173983 ENSG00000116731 PRDM2
ENST00000491547 0.328598103483064 0.0886646516252828 0.156073452578871 ENSG00000189337 KAZN
ENST00000376030 0.458909603130294 0.167491829224865 0.118925254680148 ENSG00000189337 KAZN
ENST00000503743 0.284506162507316 0.0683883830809594 0.167805443054728 ENSG00000189337 KAZN
ENST00000422387 0.483262227605876 0.186512133813643 0.11490637440675 ENSG00000189337 KAZN
ENST00000361144 0.523960048812689 0.220201958588138 0.107015205423944 ENSG00000189337 KAZN
ENST00000376028 0.158763283547325 0.0248874923023897 0.222729305666413 ENSG00000189337 KAZN
ENST00000400798 0.511186481429926 0.2090646825878 0.110908042604086 ENSG00000189337 KAZN
ENST00000400797 0.347411448956857 0.098362767493465 0.159093958948259 ENSG00000189337 KAZN
ENST00000428417 0.892456510212416 0.723873119166502 -0.047104194103042 ENSG00000171729 TMEM51
ENST00000376014 0.89252820668909 0.724070743161356 -0.0471018862927952 ENSG00000171729 TMEM51
ENST00000451326 0.948949047475738 0.855432074294006 -0.024623216106844 ENSG00000171729 TMEM51
ENST00000400796 0.870227470984892 0.674724860695568 -0.0560987974584556 ENSG00000171729 TMEM51
ENST00000434578 0.870227470984892 0.674724860695568 -0.0560987974584556 ENSG00000171729 TMEM51
ENST00000376008 0.870227470984892 0.674480444881514 -0.0561043480803482 ENSG00000171729 TMEM51
ENST00000375980 0.915026848147443 0.772614437668634 0.0183611799348288 ENSG00000142634 EFHD2
ENST00000445566 0.815264562856865 0.575272471649022 0.0382743777234138 ENSG00000142634 EFHD2
ENST00000546424 0.135304729811622 0.0191205947784997 0.230590031631791 ENSG00000132906 CASP9
ENST00000333868 0.0973481450995609 0.0110708457332814 0.251800329969978 ENSG00000132906 CASP9
ENST00000348549 0.0971668037884421 0.0110290443206804 0.251828256418219 ENSG00000132906 CASP9
ENST00000400777 0.0989275395899025 0.0113740383666485 0.251559929373362 ENSG00000132906 CASP9
ENST00000375890 0.208282729178785 0.0399312653703027 0.218378321505083 ENSG00000132906 CASP9
ENST00000474305 0.264462093028791 0.0598497884677507 0.202818228690664 ENSG00000132906 CASP9
ENST00000447522 0.340874754917857 0.0949141605135984 0.192006684319795 ENSG00000132906 CASP9
ENST00000375849 0.418148822163204 0.138897628500722 0.0739098589584135 ENSG00000116138 DNAJC16
ENST00000375847 0.507697946045803 0.206217733946407 0.0642192129394582 ENSG00000116138 DNAJC16
ENST00000475133 0.507697946045803 0.206217733946407 0.0642192129394582 ENSG00000116138 DNAJC16
ENST00000375838 0.427546074980762 0.145242446971895 0.0968633671611596 ENSG00000116138 DNAJC16
ENST00000483270 0.42354222384977 0.142501357401568 0.0837822565124016 ENSG00000116138 DNAJC16
ENST00000472665 0.546734905281034 0.241232329283993 0.131692829195243 ENSG00000116138 DNAJC16
ENST00000495523 0.960047691021351 0.885515960878638 -0.0116467986962433 ENSG00000116138 DNAJC16
ENST00000480945 0.746627269550546 0.472310033182506 0.0407740873283781 ENSG00000197312 DDI2
ENST00000486680 0.944607312067638 0.844544374848561 -0.0193546543717106 ENSG00000197312 DDI2
ENST00000320153 0.540323335823571 0.235080457094541 0.0863724153610071 ENSG00000197312 DDI2
ENST00000483899 0.301619407454686 0.0758138382478989 0.165969425231168 ENSG00000197312 DDI2
ENST00000345034 0.907713474871941 0.756534503117431 0.0267189038924505 ENSG00000215695 RSC1A1
ENST00000375799 0.340602980871943 0.0947579397747393 -0.0794710230536038 ENSG00000116786 PLEKHM2
ENST00000375793 0.340874754917857 0.0949318980387653 -0.079468349488788 ENSG00000116786 PLEKHM2
ENST00000462455 0.893168111783682 0.725434459016618 0.0281427106176805 ENSG00000116786 PLEKHM2
ENST00000453804 0.09835371347096 0.0112561761124837 -0.137935692347845 ENSG00000237938 RP11-288I21.1
ENST00000477849 0.314767187048102 0.0820203429958296 -0.141942700832506 ENSG00000116786 PLEKHM2
ENST00000496928 0.957103028813545 0.876907246165848 -0.0129525453777219 ENSG00000162458 FBLIM1
ENST00000508310 0.965979103418195 0.903694800561666 -0.00994428176898727 ENSG00000162458 FBLIM1
ENST00000510393 0.989240708167697 0.968548070236158 0.00320571616395269 ENSG00000162458 FBLIM1
ENST00000430076 0.969556266587679 0.914415133502611 -0.00902615295914264 ENSG00000162458 FBLIM1
ENST00000375771 0.969068247137402 0.913022617653087 -0.00589869475542702 ENSG00000162458 FBLIM1
ENST00000510929 0.977480188420748 0.934283416160101 -0.00686508925989454 ENSG00000162458 FBLIM1
ENST00000502638 0.966045280785963 0.90381859726064 -0.00995120912498968 ENSG00000162458 FBLIM1
ENST00000375766 0.966578064137128 0.90513604728167 -0.00643611940777517 ENSG00000162458 FBLIM1
ENST00000400773 0.969134658994683 0.913289903980864 -0.00588814215377838 ENSG00000162458 FBLIM1
ENST00000483633 0.972394684830154 0.921850383490853 0.00797931192016384 ENSG00000162458 FBLIM1
ENST00000502739 0.822383249270723 0.587961025725197 0.0414021209914082 ENSG00000162458 FBLIM1
ENST00000431771 0.969310032583481 0.913736154425391 0.00862325120395665 ENSG00000162458 FBLIM1
ENST00000441801 0.931963174099428 0.813117200168606 0.0162482426606808 ENSG00000162458 FBLIM1
ENST00000332305 0.869993956877759 0.673880559155859 0.0236797258714701 ENSG00000162458 FBLIM1
ENST00000514156 0.81838927207386 0.58064497961537 -0.0379391485084636 ENSG00000162458 FBLIM1
ENST00000509138 0.516460146221087 0.214024160325237 -0.0778376154562268 ENSG00000162458 FBLIM1
ENST00000375759 0.0150818041932888 0.000698507787330661 0.171152749115289 ENSG00000065526 SPEN
ENST00000438066 0.314300349781953 0.0817597023498559 0.133433780446891 ENSG00000065526 SPEN
ENST00000471538 0.633732788718819 0.329792952479903 0.108320262224444 ENSG00000065526 SPEN
ENST00000442985 0.0679345751675714 0.00620521343752481 0.216863834382315 ENSG00000065526 SPEN
ENST00000375743 0.836438008159831 0.610480189267743 -0.0395022520078132 ENSG00000116809 ZBTB17
ENST00000537142 0.836438008159831 0.610480189267743 -0.0395022520078132 ENSG00000116809 ZBTB17
ENST00000375733 0.836438008159831 0.610480189267743 -0.0395022520078132 ENSG00000116809 ZBTB17
ENST00000448462 0.887815497744169 0.712400077788565 -0.0310123989675096 ENSG00000116809 ZBTB17
ENST00000490899 0.880976833220225 0.697872845687501 -0.0465801360010849 ENSG00000116809 ZBTB17
ENST00000479282 0.830538243851812 0.601213563900374 -0.0540546792502962 ENSG00000116809 ZBTB17
ENST00000411503 0.667891171420631 0.370347497812725 -0.109826283944505 ENSG00000173641 HSPB7
ENST00000442459 0.667891171420631 0.370347497812725 -0.109826283944505 ENSG00000173641 HSPB7
ENST00000311890 0.659546015679079 0.360258020867705 -0.111858523436528 ENSG00000173641 HSPB7
ENST00000375718 0.660832529975564 0.361854406888974 -0.111454352728125 ENSG00000173641 HSPB7
ENST00000358432 0.0479388201281964 0.00367635703260093 0.190000190082481 ENSG00000142627 EPHA2
ENST00000462805 0.895078725345757 0.72959595698563 0.0394716266404587 ENSG00000142627 EPHA2
ENST00000480202 0.216956899418086 0.0427221766381937 0.181728709578046 ENSG00000142627 EPHA2
ENST00000461614 0.00218601744089363 5.88866325365645e-05 0.283800732413131 ENSG00000142627 EPHA2
ENST00000424774 0.394121848015642 0.124237171052891 0.161264693214715 ENSG00000227959 RP11-276H7.2
ENST00000478117 0.502398852472184 0.20186070484981 -0.12830907433222 ENSG00000142632 ARHGEF19
ENST00000270747 0.418201498428098 0.138958454330353 -0.148866021858369 ENSG00000142632 ARHGEF19
ENST00000375592 0.891326674997907 0.721255150239337 0.0255550344414059 ENSG00000037637 FBXO42
ENST00000478089 0.892639041462572 0.724493012277042 -0.0437461330703747 ENSG00000037637 FBXO42
ENST00000475078 0.421148413834147 0.140931385718448 0.10370112533162 ENSG00000055070 SZRD1
ENST00000401088 0.64557261780386 0.344238342652379 -0.0430205302857552 ENSG00000055070 SZRD1
ENST00000471507 0.489540538420277 0.191697510005361 0.0802307662682936 ENSG00000055070 SZRD1
ENST00000401089 0.644644655622561 0.342849637326335 -0.0431652557375409 ENSG00000055070 SZRD1
ENST00000486763 0.369426608029749 0.109936562235801 0.100714781775534 ENSG00000055070 SZRD1
ENST00000476423 0.408576709580172 0.132589264211252 0.104837202369659 ENSG00000055070 SZRD1
ENST00000475554 0.401499978854388 0.128491996222309 0.0950979603388633 ENSG00000055070 SZRD1
ENST00000375590 0.951092144022319 0.860298690470071 -0.00885466998208919 ENSG00000055070 SZRD1
ENST00000472351 0.534133091394809 0.229325001274617 0.0736238557560012 ENSG00000055070 SZRD1
ENST00000492354 0.644766383080843 0.342986364368046 -0.043164567730625 ENSG00000055070 SZRD1
ENST00000472461 0.437240907408441 0.151184002243454 0.0887412480714933 ENSG00000055070 SZRD1
ENST00000491418 0.614880486749496 0.309206235804127 -0.0479401639725655 ENSG00000187144 SPATA21
ENST00000466212 0.255745021514908 0.0565828351039069 -0.0922188901828219 ENSG00000187144 SPATA21
ENST00000337132 0.288155653230401 0.0699914320648222 -0.0871280234322283 ENSG00000157191 NECAP2
ENST00000504551 0.37790067937487 0.114689587990932 -0.0806805583465217 ENSG00000157191 NECAP2
ENST00000406746 0.288155653230401 0.0699914320648222 -0.0871280234322283 ENSG00000157191 NECAP2
ENST00000457722 0.424384675772047 0.143120790743896 -0.0745184335179118 ENSG00000157191 NECAP2
ENST00000486390 0.188775103519425 0.0334679755919289 -0.192922067179016 ENSG00000157191 NECAP2
ENST00000443980 0.288155653230401 0.0699914320648222 -0.0871280234322283 ENSG00000157191 NECAP2
ENST00000504858 0.286454240938625 0.0691851525119862 -0.105950809673484 ENSG00000157191 NECAP2
ENST00000508680 0.28898664314732 0.070400598550085 -0.112664571003642 ENSG00000157191 NECAP2
ENST00000492095 0.288155653230401 0.0699914320648222 -0.0871280234322283 ENSG00000157191 NECAP2
ENST00000459640 0.382494323042572 0.117582285075888 -0.0821271198577243 ENSG00000157191 NECAP2
ENST00000496239 0.288155653230401 0.0699914320648222 -0.0871280234322283 ENSG00000157191 NECAP2
ENST00000513161 0.37790067937487 0.114689587990932 -0.0806805583465217 ENSG00000157191 NECAP2
ENST00000509727 0.892372810073269 0.723651269748171 0.0368824236170631 ENSG00000157191 NECAP2
ENST00000263511 0.188225336976125 0.0333222753833134 0.164585732224 ENSG00000080947 CROCCP3
ENST00000591348 0.221628206821016 0.0442854141645881 0.167255565319608 ENSG00000080947 CROCCP3
ENST00000420820 0.644618981220887 0.342757443785079 0.101308904259913 ENSG00000080947 CROCCP3
ENST00000590118 0.981229026079534 0.944474768879306 0.00729052241285107 ENSG00000080947 CROCCP3
ENST00000589964 0.994563679603185 0.983955425109019 0.00209786459134153 ENSG00000080947 CROCCP3
ENST00000430580 0.742673546928788 0.466318944937652 -0.0284317012874296 ENSG00000219481 NBPF1
ENST00000392963 0.730859371002612 0.449619753339734 0.0308969308505211 ENSG00000219481 NBPF1
ENST00000420031 0.616244775972343 0.31060947452597 -0.0798776141459129 ENSG00000219481 NBPF1
ENST00000432949 0.981261972321423 0.944697758319696 0.00465040115914949 ENSG00000219481 NBPF1
ENST00000287968 0.55052802002847 0.244569398434172 0.111139167665972 ENSG00000219481 NBPF1
ENST00000420513 0.963851843192897 0.897662557124149 0.00770835937688604 ENSG00000219481 NBPF1
ENST00000599069 0.877090340903761 0.689012155820079 0.0241915718351837 ENSG00000219481 NBPF1
ENST00000599908 0.86749295782611 0.669236205147753 0.036297312918942 ENSG00000219481 NBPF1
ENST00000449853 0.766103008905464 0.499437826771874 -0.0529291448531415 ENSG00000219481 NBPF1
ENST00000540383 0.807005748648697 0.563008430794396 -0.0458161433755907 ENSG00000215908 CROCCP2
ENST00000412962 0.759662872285384 0.490106648737098 -0.050358572271641 ENSG00000215908 CROCCP2
ENST00000362058 0.598225627258608 0.292406903079095 0.086111164318216 ENSG00000215908 CROCCP2
ENST00000466256 0.862882636563698 0.660133777041412 -0.0378501089622595 ENSG00000058453 CROCC
ENST00000375541 0.755357842588986 0.48389355707174 -0.0466992958603786 ENSG00000058453 CROCC
ENST00000445545 0.798966267800486 0.550873848769507 -0.0440228673956512 ENSG00000058453 CROCC
ENST00000467938 0.726285738446152 0.443989969102469 -0.0605000746102799 ENSG00000058453 CROCC
ENST00000492631 0.730836750787209 0.449576468466496 -0.0772526408767537 ENSG00000058453 CROCC
ENST00000494191 0.779107148433133 0.520727401075867 -0.067150400280362 ENSG00000058453 CROCC
ENST00000486318 0.63360994673255 0.329698023509299 -0.119437140386379 ENSG00000058453 CROCC
ENST00000465021 0.901164480624141 0.742262800104094 -0.0368948643584247 ENSG00000058453 CROCC
ENST00000375535 0.646385012757034 0.345359799363522 -0.0869230229489132 ENSG00000117122 MFAP2
ENST00000375534 0.613585927773634 0.30774207024887 -0.0941704933641153 ENSG00000117122 MFAP2
ENST00000490075 0.617005377272405 0.311689775562262 -0.0936078808165741 ENSG00000117122 MFAP2
ENST00000438542 0.617467974521686 0.312109426113663 -0.0935549318300576 ENSG00000117122 MFAP2
ENST00000476788 0.694527594771279 0.402820072636829 -0.0781025007964516 ENSG00000117122 MFAP2
ENST00000478684 0.651226555357828 0.35077651602869 -0.0893899996625113 ENSG00000117122 MFAP2
ENST00000492598 0.661881842649147 0.362932583738333 -0.0878248149501554 ENSG00000117122 MFAP2
ENST00000446261 0.590591858853015 0.284730989627571 0.0560990252056291 ENSG00000226526 RP1-37C10.3
ENST00000326735 0.778667778219857 0.51985177775261 0.0334157293138551 ENSG00000159363 ATP13A2
ENST00000341676 0.805024545219026 0.559766810426349 0.029793426864153 ENSG00000159363 ATP13A2
ENST00000452699 0.805024545219026 0.559766810426349 0.029793426864153 ENSG00000159363 ATP13A2
ENST00000466561 0.76644383475561 0.500418578534241 0.0533742079506735 ENSG00000159363 ATP13A2
ENST00000502418 0.735564676553077 0.455820775433916 0.0653137652513086 ENSG00000159363 ATP13A2
ENST00000503552 0.738430124712755 0.460277073251448 0.0579005035270291 ENSG00000159363 ATP13A2
ENST00000463860 0.929781013761826 0.807408490201693 0.0208052617048518 ENSG00000159363 ATP13A2
ENST00000502860 0.911630265046764 0.765220458866608 0.0275803367728913 ENSG00000159363 ATP13A2
ENST00000506174 0.838176710025431 0.614088613839084 0.0504021594273649 ENSG00000159363 ATP13A2
ENST00000510069 0.634947583785469 0.331120487239309 0.0759428289213468 ENSG00000159363 ATP13A2
ENST00000511957 0.674539229733909 0.378004121415908 0.0835097217330917 ENSG00000159363 ATP13A2
ENST00000508222 0.704521338665475 0.41455224128927 0.0743500293230411 ENSG00000159363 ATP13A2
ENST00000509619 0.906381590801777 0.753363826345935 0.0301752201661735 ENSG00000159363 ATP13A2
ENST00000375499 0.591689370569161 0.285907386759006 0.0587866797876767 ENSG00000117118 SDHB
ENST00000485092 0.860160768815274 0.654895622970288 -0.048048306974478 ENSG00000117118 SDHB
ENST00000475049 0.835111253439917 0.608083665842923 -0.0553288666621207 ENSG00000117118 SDHB
ENST00000485515 0.592826101045935 0.286978169681332 0.0604131549266317 ENSG00000117118 SDHB
ENST00000491274 0.503063979845906 0.202577819787342 0.0748593868770721 ENSG00000117118 SDHB
ENST00000475506 0.512109732175397 0.210005451563022 0.0835239501692905 ENSG00000117118 SDHB
ENST00000463045 0.456458064468323 0.165452646066999 0.0877990486289662 ENSG00000117118 SDHB
ENST00000466613 0.526395127319509 0.222360632257838 0.0896251030943377 ENSG00000117118 SDHB
ENST00000439577 0.668240885760459 0.370791881218622 -0.0794622027550576 ENSG00000227751 RP1-20B21.4
ENST00000375436 0.961549040531204 0.890253009952495 -0.00838899037939978 ENSG00000179051 RCC2
ENST00000474892 0.64120933011016 0.338842777967887 -0.0795146960792628 ENSG00000179051 RCC2
ENST00000375433 0.922799351508606 0.79141430927907 0.0175147784419639 ENSG00000179051 RCC2
ENST00000361221 0.240154526430061 0.0508591184255847 0.130094440739257 ENSG00000074964 ARHGEF10L
ENST00000452522 0.240154526430061 0.0508591184255847 0.130094440739257 ENSG00000074964 ARHGEF10L
ENST00000434513 0.13586226670001 0.0192648032460678 0.159694234282152 ENSG00000074964 ARHGEF10L
ENST00000375415 0.556823118607314 0.251641305445696 0.0785370088418979 ENSG00000074964 ARHGEF10L
ENST00000375420 0.748268418097375 0.474662510884671 0.0641147192527907 ENSG00000074964 ARHGEF10L
ENST00000469726 0.756021587968312 0.484851512950081 0.0541014605018048 ENSG00000074964 ARHGEF10L
ENST00000375408 0.755761286049661 0.484533639825458 0.0548703416589038 ENSG00000074964 ARHGEF10L
ENST00000167825 0.755761286049661 0.484533639825458 0.0548703416589038 ENSG00000074964 ARHGEF10L
ENST00000475356 0.61543848252353 0.30978247082257 0.0875556941540092 ENSG00000074964 ARHGEF10L
ENST00000494072 0.039946090578435 0.00276202095436627 0.191063947201102 ENSG00000255275 RP13-279N23.2
ENST00000538309 0.960695162704453 0.887171108398821 -0.011851504431224 ENSG00000159423 ALDH4A1
ENST00000538839 0.922551486389574 0.790847066952087 -0.0212679708252597 ENSG00000159423 ALDH4A1
ENST00000290597 0.92258895469989 0.790908737462775 -0.0212630321420364 ENSG00000159423 ALDH4A1
ENST00000375341 0.920552088771002 0.785616048197719 -0.0218870821900805 ENSG00000159423 ALDH4A1
ENST00000432718 0.865685553976898 0.665808871244137 0.0488568828757798 ENSG00000159423 ALDH4A1
ENST00000455833 8.21100920064933e-05 1.09760661106267e-06 0.310018977016372 ENSG00000169991 IFFO2
ENST00000355609 0.409768664035646 0.133418092622179 0.180647560815777 ENSG00000169991 IFFO2
ENST00000416166 0.000316440952637002 5.24357292122248e-06 0.338657047121383 ENSG00000169991 IFFO2
ENST00000375254 0.943941440365366 0.842761831957979 -0.00930087738131452 ENSG00000127481 UBR4
ENST00000375226 0.943941440365366 0.842719263327778 -0.00930248792236285 ENSG00000127481 UBR4
ENST00000375267 0.943941440365366 0.842719263327778 -0.00930248792236285 ENSG00000127481 UBR4
ENST00000375217 0.943941440365366 0.842719263327778 -0.00930248792236285 ENSG00000127481 UBR4
ENST00000375225 0.766804825192389 0.500992293489442 -0.0600170835729108 ENSG00000127481 UBR4
ENST00000429347 0.976673140556575 0.932161039867737 -0.00523727748208639 ENSG00000127481 UBR4
ENST00000375224 0.912719506102442 0.767801165559527 0.016988715443901 ENSG00000127481 UBR4
ENST00000459947 0.893973942081407 0.727366406006171 -0.0361281787958336 ENSG00000127481 UBR4
ENST00000486515 0.959634301582469 0.884141100894714 0.0191884986301159 ENSG00000127481 UBR4
ENST00000543981 0.935999564568537 0.823571686056941 0.0134817665311305 ENSG00000127481 UBR4
ENST00000492606 0.942648775425043 0.838814904457931 -0.0232011838235354 ENSG00000127481 UBR4
ENST00000467272 0.641141407188351 0.338698060135026 0.0720425437607552 ENSG00000127481 UBR4
ENST00000483922 0.855305349567593 0.646419437054149 0.0500986567208286 ENSG00000127481 UBR4
ENST00000494503 0.606868003132736 0.3007644562184 -0.0961279458934454 ENSG00000127481 UBR4
ENST00000466969 0.989052720509067 0.967646641316174 0.00459972937345512 ENSG00000127481 UBR4
ENST00000375218 0.563945189629682 0.258315565738089 -0.0862880026989855 ENSG00000127481 UBR4
ENST00000425413 0.984916998026228 0.955977305750249 -0.00336445262809288 ENSG00000127481 UBR4
ENST00000417040 0.990432419329701 0.971852558548554 -0.00191348620016725 ENSG00000127481 UBR4
ENST00000475973 0.880634525894865 0.696957444287389 -0.0367122043836189 ENSG00000127481 UBR4
ENST00000465036 0.817133535983971 0.578350508890592 0.0543785167065682 ENSG00000127481 UBR4
ENST00000419533 0.948038327975377 0.85310721341096 -0.0110775667030037 ENSG00000127481 UBR4
ENST00000497018 0.644834020427349 0.343089329485986 -0.110395742347619 ENSG00000127481 UBR4
ENST00000437898 0.651933254595794 0.351546139813922 -0.0442636510172636 ENSG00000230424 RP1-43E13.2
ENST00000477853 0.57700269141913 0.271165390406838 -0.0524441096689676 ENSG00000127463 EMC1
ENST00000480380 0.877278538195439 0.689402662844726 -0.0213989928762621 ENSG00000127463 EMC1
ENST00000375199 0.564457139991311 0.258879150751651 -0.0547091177952041 ENSG00000127463 EMC1
ENST00000375208 0.511045408633088 0.208892402563625 -0.0603366599462659 ENSG00000127463 EMC1
ENST00000461353 0.793253460373264 0.542490171000993 -0.0360162152872664 ENSG00000127463 EMC1
ENST00000486405 0.422994381613986 0.142073000820123 -0.0912309931416077 ENSG00000127463 EMC1
ENST00000486238 0.633038853174611 0.329110768389338 -0.0737123496894254 ENSG00000127463 EMC1
ENST00000494770 0.504121359192994 0.203392839281662 -0.0773252633230423 ENSG00000127463 EMC1
ENST00000462505 0.458175042427621 0.166865475862651 -0.105835686971896 ENSG00000127463 EMC1
ENST00000496654 0.778400488903154 0.519334183656077 -0.0618714556346071 ENSG00000127463 EMC1
ENST00000467423 0.438254106344831 0.151950329050563 -0.100806462623562 ENSG00000127463 EMC1
ENST00000475079 0.606635303694501 0.30055197520111 -0.0650178193693938 ENSG00000127463 EMC1
ENST00000488681 0.679273732517482 0.383666210299119 -0.0585327334745385 ENSG00000127463 EMC1
ENST00000356068 0.659511400354507 0.360161482300339 -0.0616135688830314 ENSG00000127463 EMC1
ENST00000330263 0.976947567206611 0.932887795398556 0.00478224111917652 ENSG00000053372 MRTO4
ENST00000493700 0.223709232418296 0.0450069727360448 0.177803768844642 ENSG00000053372 MRTO4
ENST00000479559 0.778108524031448 0.518556244426595 -0.0639099055136518 ENSG00000053372 MRTO4
ENST00000235835 0.9264688707051 0.799892306721974 0.0169801638678374 ENSG00000053371 AKR7A2
ENST00000330072 0.921524335499371 0.788260061811206 0.0180165167634063 ENSG00000053371 AKR7A2
ENST00000489286 0.938893844916758 0.830712012721627 0.0156394278329157 ENSG00000053371 AKR7A2
ENST00000481966 0.930220465294316 0.808533090195551 0.0194310648286488 ENSG00000053371 AKR7A2
ENST00000492217 0.970231063923998 0.916035077828776 0.00919565168002018 ENSG00000053371 AKR7A2
ENST00000375155 0.778400488903154 0.519337566333459 -0.0661569359231222 ENSG00000040487 PQLC2
ENST00000375153 0.778115287390263 0.51859013147475 -0.0662390723411228 ENSG00000040487 PQLC2
ENST00000469076 0.778115287390263 0.51859013147475 -0.0662390723411228 ENSG00000040487 PQLC2
ENST00000400548 0.778248398763881 0.518955681839288 -0.066198133363113 ENSG00000040487 PQLC2
ENST00000497827 0.713627922664857 0.426464048599144 -0.0835080866052238 ENSG00000040487 PQLC2
ENST00000401084 0.169040030761998 0.0277149125814782 0.0687942171231941 ENSG00000077549 CAPZB
ENST00000264203 0.169438264357332 0.0278270741483569 0.0687947903158696 ENSG00000077549 CAPZB
ENST00000375144 0.52593967636615 0.221898700099133 0.0388984897561453 ENSG00000077549 CAPZB
ENST00000375142 0.171347598319018 0.0282908313090465 0.0686746869474324 ENSG00000077549 CAPZB
ENST00000433834 0.167352561555338 0.027236661409459 0.0694790536825802 ENSG00000077549 CAPZB
ENST00000264202 0.0973481450995609 0.0110730656483938 0.0889828570416407 ENSG00000077549 CAPZB
ENST00000413711 0.0677268844617967 0.00617733925211089 0.105345158068113 ENSG00000077549 CAPZB
ENST00000459967 0.0658426779705253 0.00593473620692407 0.123607145757916 ENSG00000077549 CAPZB
ENST00000457768 0.378565939132369 0.115234289949491 0.0761905920284602 ENSG00000077549 CAPZB
ENST00000489607 0.102626741795361 0.0120629703227112 0.122533680791648 ENSG00000077549 CAPZB
ENST00000482808 0.0466502951803545 0.00352741181365867 0.151886821913265 ENSG00000077549 CAPZB
ENST00000602662 0.933683932625381 0.817556619672647 0.0103261336526341 ENSG00000270136 MINOS1-NBL1
ENST00000486890 0.873365756115118 0.681245804446959 0.0253028310869828 ENSG00000173436 MINOS1
ENST00000322753 0.868956596467832 0.671896689719183 0.0259949312791892 ENSG00000173436 MINOS1
ENST00000498067 0.978457172154455 0.937210258800659 0.00690570972491043 ENSG00000173436 MINOS1
ENST00000462646 0.873539876300302 0.681505821499157 0.0254873301180239 ENSG00000173436 MINOS1
ENST00000467029 0.929976372717279 0.807969016684441 0.0151819799373276 ENSG00000173436 MINOS1
ENST00000481464 0.931684181490342 0.81244164380699 0.0148259105596028 ENSG00000173436 MINOS1
ENST00000498642 0.934576739803464 0.819552481017139 0.0142416787406573 ENSG00000173436 MINOS1
ENST00000479642 0.916777113541404 0.776328393968581 0.0237368862082547 ENSG00000173436 MINOS1
ENST00000602293 0.889186156909021 0.715519117356679 0.0192548314514419 ENSG00000270136 MINOS1-NBL1
ENST00000602384 0.864134800610812 0.663020019661479 0.0231593649837767 ENSG00000270136 MINOS1-NBL1
ENST00000602450 0.889164140066072 0.715328088723451 0.0192545394639238 ENSG00000270136 MINOS1-NBL1
ENST00000485362 0.931670001841679 0.812340944323942 0.0148205598286203 ENSG00000173436 MINOS1
ENST00000428975 0.914586322539698 0.771787473582381 -0.0310134895716277 ENSG00000158747 NBL1
ENST00000289749 0.945352602512428 0.846412763498571 -0.0208712428242185 ENSG00000158747 NBL1
ENST00000451758 0.923741102152807 0.793694939837501 -0.0281845719544031 ENSG00000158747 NBL1
ENST00000439664 0.992156962767797 0.976717414130356 0.00324193390133158 ENSG00000158747 NBL1
ENST00000375136 0.86724152363213 0.668801423474196 -0.0309511427431088 ENSG00000158747 NBL1
ENST00000548815 0.86724152363213 0.668839548591893 -0.0309530778096049 ENSG00000158747 NBL1
ENST00000425400 0.929774654137664 0.80735333196357 -0.0262395357371725 ENSG00000158747 NBL1
ENST00000439278 0.98810629956675 0.964096468161957 -0.00521902162058563 ENSG00000158747 NBL1
ENST00000427894 0.952031014402009 0.862103421145394 -0.0185611399284719 ENSG00000158747 NBL1
ENST00000294543 0.929609369985969 0.806826975282592 -0.0233269017123158 ENSG00000162542 TMCO4
ENST00000375127 0.923097843109266 0.792000387617842 -0.0251591642818779 ENSG00000162542 TMCO4
ENST00000375122 0.936111565332144 0.823970077364744 -0.0212359370169701 ENSG00000162542 TMCO4
ENST00000489135 0.884762909290809 0.705864525455705 -0.0409845120101434 ENSG00000162542 TMCO4
ENST00000496528 0.938377347086056 0.829075786156576 0.0244955131812199 ENSG00000162542 TMCO4
ENST00000375120 0.878052511215032 0.691827101971272 0.0306705607377268 ENSG00000169914 OTUD3
ENST00000375078 0.0658315458197339 0.0059322896297091 0.233239064221579 ENSG00000162545 CAMK2N1
ENST00000489020 0.198995537113974 0.0368330838288262 0.251932467159884 ENSG00000162545 CAMK2N1
ENST00000264198 0.843447116256094 0.62317590207556 -0.0322432633038496 ENSG00000090432 MUL1
ENST00000321556 0.137728146320357 0.0196680969147424 -0.110613823522677 ENSG00000158828 PINK1
ENST00000492302 0.267552672956045 0.0611234736626147 -0.099394536514168 ENSG00000158828 PINK1
ENST00000451424 0.297018378138065 0.0738772169240269 -0.0913243653185032 ENSG00000117242 PINK1-AS
ENST00000400490 0.295714806926508 0.0732119895687792 -0.101098179371659 ENSG00000158828 PINK1
ENST00000535128 0.362600560044598 0.106174678189442 -0.172615350648628 ENSG00000257033 AL391357.1
ENST00000602624 0.0743822682529956 0.00721112348685028 -0.125094039831984 ENSG00000244038 DDOST
ENST00000375048 0.0744141636521402 0.00722715858886137 -0.124986736946505 ENSG00000244038 DDOST
ENST00000415136 0.0695629001552982 0.0064267325970937 -0.126589924700198 ENSG00000244038 DDOST
ENST00000475210 0.365974208662923 0.108017768770637 -0.107028729627784 ENSG00000244038 DDOST
ENST00000464364 0.0741082797069313 0.00716870610874223 -0.125067209448639 ENSG00000244038 DDOST
ENST00000477229 0.0241354830259219 0.00133922811537173 -0.15610815128259 ENSG00000244038 DDOST
ENST00000375031 0.67682185335656 0.380459674032774 -0.135105329500765 ENSG00000189410 SH2D5
ENST00000460804 0.667891171420631 0.370349433992424 -0.138771776555907 ENSG00000189410 SH2D5
ENST00000312239 0.752576135243243 0.480131614775862 -0.024504549826362 ENSG00000127483 HP1BP3
ENST00000375003 0.390776020952719 0.122335508331782 -0.0578740665129856 ENSG00000127483 HP1BP3
ENST00000413451 0.651734495575153 0.351280682027874 -0.0658675268566539 ENSG00000203394 RP5-930J4.4
ENST00000488722 0.292009939905252 0.0716451832781684 -0.0869531193583879 ENSG00000127483 HP1BP3
ENST00000491748 0.495737784745875 0.196310257297029 -0.0983455266139219 ENSG00000127483 HP1BP3
ENST00000419948 0.61765765078659 0.312411715238445 -0.0484063325956623 ENSG00000127483 HP1BP3
ENST00000438032 0.904867746560088 0.749390097132462 0.0128052912881629 ENSG00000127483 HP1BP3
ENST00000424732 0.87043517331982 0.675315598875498 0.0167869421905385 ENSG00000127483 HP1BP3
ENST00000417710 0.976435754820631 0.931452439692546 0.00419850765821704 ENSG00000127483 HP1BP3
ENST00000487117 0.962362630666274 0.893026488965057 -0.00709998943379225 ENSG00000127483 HP1BP3
ENST00000375000 0.677881108866476 0.381715243237433 0.0436292888119666 ENSG00000127483 HP1BP3
ENST00000437575 0.451804553124906 0.162038935981408 0.0777780711391291 ENSG00000127483 HP1BP3
ENST00000419490 0.466937851858902 0.173284495568137 0.0756854611149277 ENSG00000127483 HP1BP3
ENST00000414993 0.458696394418388 0.167307134594501 0.0765983162925838 ENSG00000127483 HP1BP3
ENST00000443615 0.330989215868144 0.0900024914555829 0.096326728637149 ENSG00000127483 HP1BP3
ENST00000264211 0.403908431424107 0.129810460114212 0.0594182653269357 ENSG00000075151 EIF4G3
ENST00000400422 0.128398005020114 0.01758720912239 0.11354555828849 ENSG00000075151 EIF4G3
ENST00000602326 0.128398005020114 0.01758720912239 0.11354555828849 ENSG00000075151 EIF4G3
ENST00000374935 0.399654603572693 0.12738771645589 0.0600024327380654 ENSG00000075151 EIF4G3
ENST00000537738 0.956198364855397 0.873315240077008 -0.0069570996301456 ENSG00000075151 EIF4G3
ENST00000374937 0.362243284867691 0.105961768903695 0.0645704931413577 ENSG00000075151 EIF4G3
ENST00000536266 0.749189498173515 0.476155720738234 0.0291771182587516 ENSG00000075151 EIF4G3
ENST00000435383 0.942367630645561 0.838179964455781 -0.0139196662060551 ENSG00000075151 EIF4G3
ENST00000496705 0.802303941198127 0.555736392154278 0.0439323453286948 ENSG00000075151 EIF4G3
ENST00000374933 0.128618487410519 0.0176311420015337 0.131920562180094 ENSG00000075151 EIF4G3
ENST00000544689 0.130410070900778 0.0180448708254648 0.132219167961072 ENSG00000075151 EIF4G3
ENST00000485722 0.249797440243507 0.0543894853607286 0.253332721141105 ENSG00000075151 EIF4G3
ENST00000356916 0.0773470851676778 0.0077148886358792 0.201637014084769 ENSG00000075151 EIF4G3
ENST00000374927 0.14309959109957 0.0209196942171889 0.148073647355517 ENSG00000075151 EIF4G3
ENST00000438975 0.0746689292414619 0.00727525282148686 0.226558667468573 ENSG00000075151 EIF4G3
ENST00000411888 0.0806793764163904 0.00819751602704525 0.224248208026535 ENSG00000075151 EIF4G3
ENST00000476088 0.568398577803253 0.262358416046913 0.128419278344399 ENSG00000075151 EIF4G3
ENST00000463775 0.141110966249698 0.0204389426451357 0.261364564392627 ENSG00000075151 EIF4G3
ENST00000415912 0.952132021309165 0.862276213746153 0.00872746980591392 ENSG00000117298 ECE1
ENST00000357071 0.928860550581869 0.80515132030258 -0.0128726655397872 ENSG00000117298 ECE1
ENST00000531334 0.896246199594028 0.732020518647704 -0.026808696662336 ENSG00000117298 ECE1
ENST00000374893 0.822383249270723 0.587978559728429 0.0291188342524406 ENSG00000117298 ECE1
ENST00000436918 0.797216407205144 0.548041592935196 0.0322437998962994 ENSG00000117298 ECE1
ENST00000264205 0.801333396604119 0.554328323360889 0.0321398832540953 ENSG00000117298 ECE1
ENST00000526194 0.713000255857626 0.425376513460682 0.0459640982595268 ENSG00000117298 ECE1
ENST00000470394 0.845181515068065 0.626771566281368 0.0406024479119467 ENSG00000117298 ECE1
ENST00000528294 0.905852535931633 0.751608074656407 0.0227050681844109 ENSG00000117298 ECE1
ENST00000473505 0.495467882807895 0.196072291105836 0.0957177409244862 ENSG00000117298 ECE1
ENST00000481130 0.459758331014256 0.168198381289326 0.117859274481736 ENSG00000117298 ECE1
ENST00000527991 0.564050771712888 0.258442326638376 0.0911137187650642 ENSG00000117298 ECE1
ENST00000463334 0.0899263927659857 0.00973386472198978 0.193721825084523 ENSG00000117298 ECE1
ENST00000454000 0.689311931563582 0.3954748733992 -0.0747058749309671 ENSG00000142794 NBPF3
ENST00000318220 0.58371732293863 0.27827655544594 -0.0929730694009277 ENSG00000142794 NBPF3
ENST00000478653 0.408212320887543 0.132396601234261 -0.167537496431308 ENSG00000142794 NBPF3
ENST00000318249 0.58371732293863 0.27827655544594 -0.0929730694009277 ENSG00000142794 NBPF3
ENST00000485941 0.422994298406891 0.14205511310182 -0.183590212240257 ENSG00000142794 NBPF3
ENST00000342104 0.58371732293863 0.27827655544594 -0.0929730694009277 ENSG00000142794 NBPF3
ENST00000486229 0.487954745229576 0.190172521422106 -0.117358394915561 ENSG00000142794 NBPF3
ENST00000434838 0.887570546398242 0.711759372521224 -0.0335440178881917 ENSG00000142794 NBPF3
ENST00000469876 0.873758984607745 0.682149591218268 0.0535078631841133 ENSG00000142794 NBPF3
ENST00000400301 0.609509848966181 0.303685660061344 -0.0446743104972265 ENSG00000090686 USP48
ENST00000308271 0.61440679240975 0.308515390209594 -0.0441549845805494 ENSG00000090686 USP48
ENST00000374732 0.550863853701887 0.245055244246778 -0.0619729843806602 ENSG00000090686 USP48
ENST00000479177 0.466884498720154 0.173244384828884 -0.174215178238819 ENSG00000090686 USP48
ENST00000529637 0.776130998534844 0.51547329451057 -0.0289956176971476 ENSG00000090686 USP48
ENST00000464577 0.612274148394162 0.306459098372101 -0.0698460842178985 ENSG00000090686 USP48
ENST00000471752 0.834559794060892 0.607127547812651 -0.0505479930044965 ENSG00000090686 USP48
ENST00000487880 0.981999543806386 0.947012009344696 -0.00485967667276048 ENSG00000090686 USP48
ENST00000526044 0.777141767205808 0.517358218339735 -0.0417970726363319 ENSG00000090686 USP48
ENST00000534705 0.750623560602128 0.477689292194943 -0.0464054698934852 ENSG00000090686 USP48
ENST00000421625 0.823942748614129 0.590668187237451 -0.0275166498296522 ENSG00000090686 USP48
ENST00000374730 0.303553107019422 0.0766357171821149 -0.134905987676319 ENSG00000090686 USP48
ENST00000527823 0.960258464514059 0.886009139295067 0.0117155524504345 ENSG00000090686 USP48
ENST00000532737 0.934576739803464 0.819613114897618 0.0178192290836874 ENSG00000090686 USP48
ENST00000489108 0.922799351508606 0.791408848546718 0.0253292423362216 ENSG00000090686 USP48
ENST00000344642 0.918638007913901 0.781242291754447 0.0163974433529602 ENSG00000187942 LDLRAD2
ENST00000543870 0.70446999806563 0.414367714293416 0.053397043954234 ENSG00000187942 LDLRAD2
ENST00000484271 0.181901107608211 0.0313212073969773 0.225791795353064 ENSG00000187942 LDLRAD2
ENST00000486901 0.891693260669055 0.722249424169676 0.0201523432599789 ENSG00000142798 HSPG2
ENST00000374695 0.766390016410564 0.500081156228696 0.0399852832768932 ENSG00000142798 HSPG2
ENST00000481644 0.98752900948133 0.962582462007138 -0.00378749207087177 ENSG00000142798 HSPG2
ENST00000469378 0.599347492455506 0.293453740220207 0.0809794038973468 ENSG00000142798 HSPG2
ENST00000426143 0.88359367175202 0.703459809180666 0.0287241587474943 ENSG00000142798 HSPG2
ENST00000471322 0.796931240405283 0.547666872610357 -0.0528355897787995 ENSG00000142798 HSPG2
ENST00000374676 0.816439215710982 0.577166574619935 -0.0440006709469543 ENSG00000142798 HSPG2
ENST00000453796 0.916539713785129 0.775712006961706 -0.0244219595984078 ENSG00000142798 HSPG2
ENST00000430507 0.93966802283618 0.832367686468115 -0.0158980198707014 ENSG00000142798 HSPG2
ENST00000493940 0.900681967805319 0.741209674100764 -0.026488897096836 ENSG00000142798 HSPG2
ENST00000427897 0.641339686249997 0.338959596509301 -0.0889727692171628 ENSG00000142798 HSPG2
ENST00000498495 0.59530604084073 0.289396533691216 -0.109898990316257 ENSG00000142798 HSPG2
ENST00000480900 0.679033551242787 0.383450107060118 -0.0707785663956226 ENSG00000142798 HSPG2
ENST00000412328 0.623214991635734 0.318188316090424 0.0714252702474189 ENSG00000142798 HSPG2
ENST00000374673 0.824221518275405 0.591096894736715 0.0365083549073537 ENSG00000142798 HSPG2
ENST00000439717 0.506764792117287 0.205427491589975 0.0946458253179091 ENSG00000142798 HSPG2
ENST00000400259 0.680113926100035 0.384548293663032 -0.0266606781337401 ENSG00000070831 CDC42
ENST00000344548 0.677929244120568 0.381864903372419 -0.0267900964865302 ENSG00000070831 CDC42
ENST00000315554 0.834269471979907 0.606649120848425 0.0195349964777355 ENSG00000070831 CDC42
ENST00000498236 0.841441792205922 0.619761499416246 0.0188560926951363 ENSG00000070831 CDC42
ENST00000421089 0.969134658994683 0.913284097847052 -0.00398061797547324 ENSG00000070831 CDC42
ENST00000411827 0.899270067361259 0.738081236581195 0.0127533789868648 ENSG00000070831 CDC42
ENST00000404138 0.844833234370512 0.626192269519916 0.0295987821677574 ENSG00000184677 ZBTB40
ENST00000400239 0.606550728067386 0.30048416860558 0.0894239523157836 ENSG00000184677 ZBTB40
ENST00000375647 0.844833234370512 0.626192269519916 0.0295987821677574 ENSG00000184677 ZBTB40
ENST00000374651 0.881357050653414 0.698687267435194 0.0256837110525726 ENSG00000184677 ZBTB40
ENST00000544305 1.35805521314298e-18 1.14548752763502e-21 0.553470632338846 ENSG00000133216 EPHB2
ENST00000374630 2.13209259362439e-19 1.59349222243975e-22 0.501901327669439 ENSG00000133216 EPHB2
ENST00000400191 3.02960768394677e-17 3.20233996060998e-20 0.417531670402609 ENSG00000133216 EPHB2
ENST00000374632 2.35689351720402e-18 2.06347713443017e-21 0.437092060887244 ENSG00000133216 EPHB2
ENST00000374627 2.98716236061246e-13 5.13488298162081e-16 0.456445799178067 ENSG00000133216 EPHB2
ENST00000465676 7.99691099628441e-09 3.278682279066e-11 0.532465331625479 ENSG00000133216 EPHB2
ENST00000356634 0.918272234407693 0.780389830628087 -0.0133974568445994 ENSG00000004487 KDM1A
ENST00000400181 0.920271240100421 0.785000709153365 -0.0130991061430084 ENSG00000004487 KDM1A
ENST00000542151 0.918272234407693 0.780389830628087 -0.0133974568445994 ENSG00000004487 KDM1A
ENST00000427154 0.423896857836884 0.142733296154379 0.0596534689343364 ENSG00000240553 RP1-184J9.2
ENST00000481879 0.955178440432693 0.870593238799672 -0.018267478883572 ENSG00000004487 KDM1A
ENST00000465864 0.731359030899567 0.450177017834625 -0.0504216701236708 ENSG00000004487 KDM1A
ENST00000494920 0.941556795488765 0.836473588321948 -0.0123236355751462 ENSG00000004487 KDM1A
ENST00000602503 0.77177023399293 0.508396740566157 0.048012225847864 ENSG00000004487 KDM1A
ENST00000374623 0.0988474096782135 0.0113570037961484 0.128309093356613 ENSG00000169641 LUZP1
ENST00000418342 0.00136724281806021 3.20716684953905e-05 0.190568432927743 ENSG00000169641 LUZP1
ENST00000302291 0.00131917357694655 3.05778970270229e-05 0.190093264897373 ENSG00000169641 LUZP1
ENST00000314174 0.00327098734127864 9.74730479341093e-05 0.220198814685891 ENSG00000169641 LUZP1
ENST00000471849 0.00111159914955997 2.4555825757416e-05 0.262097093364682 ENSG00000169641 LUZP1
ENST00000475164 0.0164228456932538 0.000782215616459588 0.260559155290493 ENSG00000169641 LUZP1
ENST00000566551 0.551194277122965 0.245328163214598 0.142271021603526 ENSG00000261326 RP5-1057J7.6
ENST00000464516 0.554056947777349 0.248411900601898 0.138935375627843 ENSG00000125944 HNRNPR
ENST00000478691 0.712428543531227 0.42461228013026 0.029984194976953 ENSG00000125944 HNRNPR
ENST00000374616 0.762668199504473 0.494198828265108 0.0266269053500893 ENSG00000125944 HNRNPR
ENST00000476660 0.937041754633568 0.826080006780692 0.012149633527913 ENSG00000125944 HNRNPR
ENST00000374612 0.763771331873956 0.495924815491948 0.0265199170839095 ENSG00000125944 HNRNPR
ENST00000302271 0.763046003841211 0.494880060402846 0.0265767455874787 ENSG00000125944 HNRNPR
ENST00000427764 0.786534259799514 0.532249441054815 0.0244857089858535 ENSG00000125944 HNRNPR
ENST00000606561 0.771329794835684 0.507693886734359 0.0263834392751212 ENSG00000125944 HNRNPR
ENST00000426846 0.725199203627139 0.441920509478409 0.0306067917062577 ENSG00000125944 HNRNPR
ENST00000463552 0.719290912047907 0.433506516221026 0.0335902341907604 ENSG00000125944 HNRNPR
ENST00000470941 0.86537858015001 0.665287111709789 0.0207624774638193 ENSG00000125944 HNRNPR
ENST00000476451 0.764026417637834 0.496336360191175 0.0312331598532743 ENSG00000125944 HNRNPR
ENST00000490652 0.552129886113674 0.24621243672244 0.0752122502291287 ENSG00000125944 HNRNPR
ENST00000314011 0.798914525579476 0.550807345213082 -0.0577638657776306 ENSG00000125945 ZNF436
ENST00000374608 0.818676575436426 0.581010377634628 -0.0542515246740794 ENSG00000125945 ZNF436
ENST00000450454 0.507190110883775 0.205729868701532 0.16661979604174 ENSG00000204219 TCEA3
ENST00000495646 0.685775023029118 0.391541953411084 0.115592206217948 ENSG00000088280 ASAP3
ENST00000336689 0.135305680892736 0.0191227983982186 0.214179082059601 ENSG00000088280 ASAP3
ENST00000492982 0.188017094256177 0.0332452604951585 0.199044855186812 ENSG00000088280 ASAP3
ENST00000437606 0.148687466830903 0.022295378092404 0.210909828541028 ENSG00000088280 ASAP3
ENST00000478858 0.0685096264625809 0.0062899239584853 0.297037234784218 ENSG00000088280 ASAP3
ENST00000608765 0.0853421230641206 0.00894410657399732 0.330770953482584 ENSG00000088280 ASAP3
ENST00000374561 0.872155093030762 0.678774189503998 -0.0343773600669655 ENSG00000117318 ID3
ENST00000463312 0.875888616724295 0.686556402673604 0.0432692946563049 ENSG00000117318 ID3
ENST00000486541 0.760821768149635 0.491828165203492 -0.0575987655858063 ENSG00000117318 ID3
ENST00000374550 0.694853809545448 0.403139985031372 -0.0446966640110495 ENSG00000142676 RPL11
ENST00000467075 0.465660513190216 0.172382431966739 -0.0608787511525875 ENSG00000142676 RPL11
ENST00000482370 0.699547961735373 0.408723539766408 -0.0442042352919388 ENSG00000142676 RPL11
ENST00000443624 0.704474442779843 0.414467631288067 -0.0437367410150904 ENSG00000142676 RPL11
ENST00000458455 0.701990715804716 0.411420823958493 -0.0439564071264595 ENSG00000142676 RPL11
ENST00000418390 0.777399443195527 0.517768281726853 -0.0283926379783078 ENSG00000011007 TCEB3
ENST00000609199 0.55501655230663 0.249737649080028 -0.0541979657512226 ENSG00000011007 TCEB3
ENST00000487554 0.78487633309711 0.529847058215855 0.0429390875107944 ENSG00000011007 TCEB3
ENST00000427796 0.883802375862757 0.70374863751301 0.0251246350828508 ENSG00000236810 RP5-886K2.3
ENST00000246151 0.488725552146781 0.190835691790648 -0.091376581306776 ENSG00000057757 PITHD1
ENST00000415372 0.927256722607054 0.801379076184385 0.0261777581437911 ENSG00000057757 PITHD1
ENST00000374524 0.828718106809652 0.598338791555915 -0.0409124303711715 ENSG00000057757 PITHD1
ENST00000374514 0.872414553027156 0.679432976435663 -0.0245356009084975 ENSG00000011009 LYPLA2
ENST00000400061 0.863789590370079 0.662529956158303 -0.0258742040556867 ENSG00000011009 LYPLA2
ENST00000420982 0.855938502674763 0.647437147362733 -0.0325743179209334 ENSG00000011009 LYPLA2
ENST00000374505 0.928302103679203 0.803497418042692 -0.016828641913565 ENSG00000011009 LYPLA2
ENST00000495365 0.962174615908007 0.892430824883029 -0.00858706667675646 ENSG00000011009 LYPLA2
ENST00000374503 0.917819662481973 0.779176564203146 -0.0177369635703408 ENSG00000011009 LYPLA2
ENST00000374502 0.974231320167055 0.926767968534317 -0.00586581971137023 ENSG00000011009 LYPLA2
ENST00000492577 0.934576739803464 0.819669722265103 -0.0155049482814065 ENSG00000011009 LYPLA2
ENST00000421070 0.744192981439468 0.468485124960748 -0.0544768932485534 ENSG00000011009 LYPLA2
ENST00000374501 0.745683611983917 0.470958698257335 0.0539602029741308 ENSG00000011009 LYPLA2
ENST00000472213 0.832571438338631 0.60410764870868 0.0435824107351945 ENSG00000011009 LYPLA2
ENST00000481736 0.561947073600242 0.25648210017364 -0.0829759320656599 ENSG00000117308 GALE
ENST00000374497 0.581905461388345 0.276338561890821 -0.0788841780006375 ENSG00000117308 GALE
ENST00000456977 0.504717148726653 0.203906401741815 -0.133299052105287 ENSG00000117308 GALE
ENST00000459934 0.555333247108763 0.250170987979534 -0.0840019900463956 ENSG00000117308 GALE
ENST00000469556 0.481375183829984 0.185133626913729 -0.139350449063027 ENSG00000117308 GALE
ENST00000429356 0.668636298900822 0.371229861088895 -0.0709364820536088 ENSG00000117308 GALE
ENST00000418277 0.573455482436777 0.267845222450131 -0.0888757433039814 ENSG00000117308 GALE
ENST00000470949 0.750623560602128 0.477695038753895 -0.0638550518181937 ENSG00000117308 GALE
ENST00000425913 0.756510649839438 0.485404880255415 -0.0581221362083941 ENSG00000117308 GALE
ENST00000445705 0.774109005087938 0.51214674888185 -0.0593129444604601 ENSG00000117308 GALE
ENST00000467493 0.796953887926287 0.547690945443769 -0.0551424691749829 ENSG00000117308 GALE
ENST00000486382 0.801338237656073 0.554340228015958 -0.0572737725099867 ENSG00000117308 GALE
ENST00000470383 0.846150787920457 0.629047973650582 0.04805274473698 ENSG00000117308 GALE
ENST00000466250 0.835137403202009 0.608271178683318 0.050696669255574 ENSG00000117308 GALE
ENST00000467070 0.755724731752541 0.484457480501336 0.0758723899960235 ENSG00000117308 GALE
ENST00000374490 0.786721880667011 0.532575582928175 -0.0441186838924078 ENSG00000117305 HMGCL
ENST00000374487 0.789566032474155 0.536665764556555 -0.0439722692245691 ENSG00000117305 HMGCL
ENST00000374483 0.789566032474155 0.536665764556555 -0.0439722692245691 ENSG00000117305 HMGCL
ENST00000436439 0.786721880667011 0.532575582928175 -0.0441186838924078 ENSG00000117305 HMGCL
ENST00000235958 0.786534259799514 0.532269858581575 -0.0441413721759559 ENSG00000117305 HMGCL
ENST00000509389 0.772699604791539 0.510172507650477 -0.0461553742709275 ENSG00000117305 HMGCL
ENST00000496907 0.873276214715746 0.680957845266021 -0.0426554785789966 ENSG00000117305 HMGCL
ENST00000513148 0.856323486012746 0.648130638479154 -0.0356676946873337 ENSG00000117305 HMGCL
ENST00000479458 0.633006516099204 0.329080933967397 -0.113625981856421 ENSG00000117305 HMGCL
ENST00000498698 0.530738723839786 0.22622412271121 -0.131569854268125 ENSG00000117305 HMGCL
ENST00000374479 0.671501568451576 0.37429743835598 -0.0895206033515802 ENSG00000179163 FUCA1
ENST00000471915 0.894573847107589 0.728697044013129 -0.0233683033102888 ENSG00000189266 PNRC2
ENST00000334351 0.86619298643514 0.666720983283771 -0.0280790789276642 ENSG00000189266 PNRC2
ENST00000374468 0.847942634138056 0.632336088940242 -0.0313086517217356 ENSG00000189266 PNRC2
ENST00000579103 0.949675407892829 0.856887882186794 -0.0153271566686948 ENSG00000189266 PNRC2
ENST00000344989 0.125850296710458 0.0169775624486081 -0.126557953452408 ENSG00000188529 SRSF10
ENST00000453840 0.124690528880231 0.01672548946748 -0.126901214184215 ENSG00000188529 SRSF10
ENST00000341154 0.125242576150715 0.0168501142651629 -0.126562629086294 ENSG00000188529 SRSF10
ENST00000484146 0.121936411776934 0.0160992069590278 -0.127166441600035 ENSG00000188529 SRSF10
ENST00000473858 0.122205340393923 0.0161747859803627 -0.127166999804445 ENSG00000188529 SRSF10
ENST00000374452 0.121099012951439 0.0159099226389864 -0.127485714363683 ENSG00000188529 SRSF10
ENST00000374453 0.12142227550152 0.0159904156364608 -0.127503383310811 ENSG00000188529 SRSF10
ENST00000343255 0.110661154525021 0.0137363504431763 -0.129678999853575 ENSG00000188529 SRSF10
ENST00000492112 0.110862422589035 0.0137838235217735 -0.129684194673085 ENSG00000188529 SRSF10
ENST00000485841 0.178299337701292 0.030321928794642 -0.12471392121299 ENSG00000188529 SRSF10
ENST00000338597 0.184945113492086 0.032338737173392 -0.123421836825059 ENSG00000188529 SRSF10
ENST00000495785 0.126555284503613 0.0171902234620432 -0.126249160910684 ENSG00000188529 SRSF10
ENST00000473754 0.245447770486305 0.0527348439621601 -0.112761825008978 ENSG00000188529 SRSF10
ENST00000485292 0.548421946447219 0.242966263569089 -0.0904802005138056 ENSG00000188529 SRSF10
ENST00000469303 0.672985875017525 0.376257018571617 -0.0818714143886383 ENSG00000188529 SRSF10
ENST00000374409 0.54070682511379 0.235666088903822 0.132783627972304 ENSG00000001460 STPG1
ENST00000440416 0.577127147556734 0.271303374397152 0.128719162895886 ENSG00000001460 STPG1
ENST00000003583 0.511407823410053 0.209302275313302 0.141868473438755 ENSG00000001460 STPG1
ENST00000468303 0.423393836294803 0.14241963284719 0.154047002914596 ENSG00000001460 STPG1
ENST00000337248 0.519224828395871 0.216240643904388 0.13962482957035 ENSG00000001460 STPG1
ENST00000497384 0.365354379901293 0.10770700962929 0.217160881189369 ENSG00000001460 STPG1
ENST00000498488 0.24346830414751 0.0520703993207214 0.245813829569539 ENSG00000001460 STPG1
ENST00000374399 0.663365500132286 0.36468104031936 0.0814197774764447 ENSG00000001461 NIPAL3
ENST00000003912 0.949693997459159 0.856953416915159 0.0134323555140425 ENSG00000001461 NIPAL3
ENST00000488155 0.754918814554998 0.48322839953014 0.0824435263524426 ENSG00000001461 NIPAL3
ENST00000358028 0.504181047832397 0.203481140380788 0.123001841960589 ENSG00000001461 NIPAL3
ENST00000339255 0.60165373230562 0.29569849222548 0.0994960419847149 ENSG00000001461 NIPAL3
ENST00000475663 0.698297824864077 0.40731803083466 0.0983052426641401 ENSG00000001461 NIPAL3
ENST00000428131 0.446669721540212 0.158288119345501 0.133321243426291 ENSG00000001461 NIPAL3
ENST00000432012 0.921524335499371 0.788264399560832 0.0348097298305078 ENSG00000001461 NIPAL3
ENST00000374395 0.722195404079206 0.437889758725753 -0.0809001449304411 ENSG00000117602 RCAN3
ENST00000436717 0.85065663827297 0.637165981223595 -0.0530589040020647 ENSG00000117602 RCAN3
ENST00000478890 0.729292631554987 0.447687587944519 0.0536184429990769 ENSG00000133226 SRRM1
ENST00000593639 0.678624119731178 0.382870366052929 0.062213415148266 ENSG00000133226 SRRM1
ENST00000323848 0.8687531301073 0.671349712266775 0.0202209780283176 ENSG00000133226 SRRM1
ENST00000466910 0.795617039634741 0.54557320973209 0.0468999650457837 ENSG00000133226 SRRM1
ENST00000468822 0.691128641203776 0.398310290357649 0.0578014814588314 ENSG00000133226 SRRM1
ENST00000447431 0.797426829201736 0.548331617731669 0.0292802936842926 ENSG00000133226 SRRM1
ENST00000600523 0.759662872285384 0.490100700269834 0.0509890721495823 ENSG00000133226 SRRM1
ENST00000462710 0.750750785910715 0.477968381519005 0.0495301759767833 ENSG00000133226 SRRM1
ENST00000374389 0.784295036510014 0.528989477716719 0.0307382126286326 ENSG00000133226 SRRM1
ENST00000490543 0.750750785910715 0.477968381519005 0.0495301759767833 ENSG00000133226 SRRM1
ENST00000479034 0.763633102542521 0.495692950408687 0.0341692658675051 ENSG00000133226 SRRM1
ENST00000596378 0.707722183402828 0.418731847034675 0.040407298233152 ENSG00000133226 SRRM1
ENST00000494934 0.73668396754346 0.457521172582404 0.0676643013020414 ENSG00000133226 SRRM1
ENST00000495561 0.662903388506345 0.364137375191726 0.0847877240780611 ENSG00000133226 SRRM1
ENST00000537199 0.846597440776282 0.629633119070612 0.030472771637742 ENSG00000133226 SRRM1
ENST00000485441 0.834902622638049 0.607680031873113 0.0476391136677223 ENSG00000133226 SRRM1
ENST00000470243 0.790335068381338 0.538079286465988 0.0614746509019981 ENSG00000133226 SRRM1
ENST00000496882 0.823942748614129 0.59069207028566 0.041483596318108 ENSG00000133226 SRRM1
ENST00000461768 0.878286551308382 0.692342241828413 0.0304893043327717 ENSG00000133226 SRRM1
ENST00000485541 0.614443709454443 0.308573289749084 0.0889278427617192 ENSG00000133226 SRRM1
ENST00000488317 0.612203030317469 0.306376045665603 0.0941187590391351 ENSG00000133226 SRRM1
ENST00000474843 0.992205093040794 0.977167270848561 -0.00286584178761101 ENSG00000133226 SRRM1
ENST00000374379 0.950872981430677 0.859731059883839 0.00614329433694027 ENSG00000169504 CLIC4
ENST00000497755 0.0319666220508791 0.0020044996660201 0.155025002736086 ENSG00000169504 CLIC4
ENST00000488683 0.952786549271581 0.86430333973107 0.00594695191801436 ENSG00000169504 CLIC4
ENST00000489758 0.00797466325603384 0.000298355014591496 0.185183088029658 ENSG00000169504 CLIC4
ENST00000236273 0.706528015187699 0.417051909036724 0.0470107100456415 ENSG00000117614 SYF2
ENST00000354361 0.694864536318295 0.403225818073337 0.0486242187479705 ENSG00000117614 SYF2
ENST00000474160 0.737762097761147 0.459136275003121 0.0512655321977097 ENSG00000117614 SYF2
ENST00000476231 0.495706273671506 0.196260730731228 0.0953784696851936 ENSG00000117614 SYF2
ENST00000243189 0.971662225022548 0.919748097302365 -0.00696224966851208 ENSG00000117616 C1orf63
ENST00000569495 0.537561294427083 0.232684223760455 0.103267100638868 ENSG00000117616 C1orf63
ENST00000498238 0.971662225022548 0.91974894535126 -0.00696369557916231 ENSG00000117616 C1orf63
ENST00000566395 0.981049801156963 0.943969763829441 -0.00465665525907954 ENSG00000117616 C1orf63
ENST00000565733 0.983592758449223 0.952162889817046 -0.00394224212464712 ENSG00000117616 C1orf63
ENST00000568254 0.971662225022548 0.91974894535126 -0.00696369557916231 ENSG00000117616 C1orf63
ENST00000473314 0.901907873558966 0.743722515466364 0.0202256076335025 ENSG00000117616 C1orf63
ENST00000417642 0.971662225022548 0.91974894535126 -0.00696369557916231 ENSG00000117616 C1orf63
ENST00000570063 0.987857281896589 0.963365477752835 -0.00301062722898701 ENSG00000117616 C1orf63
ENST00000564223 0.896156644902181 0.731864508261104 -0.0357424932527536 ENSG00000117616 C1orf63
ENST00000475766 0.980666303577068 0.942825944607097 0.00486527160182606 ENSG00000117616 C1orf63
ENST00000491378 0.755618853886957 0.484270524486638 -0.0586379359968878 ENSG00000117616 C1orf63
ENST00000431849 0.906154357732401 0.752419649806201 -0.0249810858541968 ENSG00000117616 C1orf63
ENST00000568212 0.980696219968871 0.942959410645724 -0.00592189923527204 ENSG00000117616 C1orf63
ENST00000568701 0.988492829393007 0.965083351662922 -0.00356433054491959 ENSG00000117616 C1orf63
ENST00000561867 0.806841400468767 0.562695637809304 0.0426026683839217 ENSG00000117616 C1orf63
ENST00000568996 0.820749074819521 0.584479199149182 0.0401849976602299 ENSG00000117616 C1orf63
ENST00000328664 0.730088977506809 0.448635227825153 0.102867084399658 ENSG00000187010 RHD
ENST00000454452 0.636184967924903 0.332545143215088 0.133893196474227 ENSG00000187010 RHD
ENST00000342055 0.636494454268451 0.332898955926213 0.133799116269922 ENSG00000187010 RHD
ENST00000423810 0.636494454268451 0.332898955926213 0.133799116269922 ENSG00000187010 RHD
ENST00000568195 0.636494454268451 0.332898955926213 0.133799116269922 ENSG00000187010 RHD
ENST00000417538 0.636494454268451 0.332898955926213 0.133799116269922 ENSG00000187010 RHD
ENST00000357542 0.636494454268451 0.332898955926213 0.133799116269922 ENSG00000187010 RHD
ENST00000568399 0.558222272601676 0.252981730267107 0.154531515032579 ENSG00000117616 C1orf63
ENST00000562018 0.573016806295375 0.267420079043037 0.151734133549414 ENSG00000117616 C1orf63
ENST00000567741 0.578703904195202 0.272788894567063 0.149816557240024 ENSG00000117616 C1orf63
ENST00000374358 0.576619707448254 0.270757613857215 -0.0477685662359923 ENSG00000183726 TMEM50A
ENST00000498135 0.565715563214595 0.260056412280636 -0.0524999784639924 ENSG00000183726 TMEM50A
ENST00000491936 0.628978039283694 0.324757450925221 -0.0429884092949528 ENSG00000183726 TMEM50A
ENST00000480937 0.600478374879084 0.294417765654466 -0.0453749038114179 ENSG00000183726 TMEM50A
ENST00000468704 0.547078608098936 0.241705240264082 -0.0570417692335099 ENSG00000183726 TMEM50A
ENST00000487234 0.984027523273096 0.953861902393983 0.00403081523206488 ENSG00000183726 TMEM50A
ENST00000294413 0.934576739803464 0.819676238601428 0.0269552310153617 ENSG00000188672 RHCE
ENST00000243186 0.928875184371913 0.805270097056947 0.0294633320375282 ENSG00000188672 RHCE
ENST00000413854 0.928875184371913 0.805270097056947 0.0294633320375282 ENSG00000188672 RHCE
ENST00000425135 0.928875184371913 0.805270097056947 0.0294633320375282 ENSG00000188672 RHCE
ENST00000455194 0.928875184371913 0.805270097056947 0.0294633320375282 ENSG00000188672 RHCE
ENST00000399763 0.730493608300813 0.449095088416786 0.0339118797186299 ENSG00000204178 TMEM57
ENST00000399766 0.730493608300813 0.449095088416786 0.0339118797186299 ENSG00000204178 TMEM57
ENST00000374343 0.730417037328161 0.448965501163594 0.0339080227928771 ENSG00000204178 TMEM57
ENST00000470035 0.763483549408598 0.495449142104475 0.0545788376586857 ENSG00000204178 TMEM57
ENST00000374338 0.270930392176447 0.0624215986843428 -0.122733516594492 ENSG00000157978 LDLRAP1
ENST00000485476 0.920774858497618 0.786070606386881 0.0266589347431466 ENSG00000157978 LDLRAP1
ENST00000488127 0.0835398605979945 0.00864105966106237 -0.181087735601489 ENSG00000157978 LDLRAP1
ENST00000484476 0.363997321643086 0.106965756928979 -0.166511754498511 ENSG00000157978 LDLRAP1
ENST00000474283 0.104131555645199 0.012345470786721 -0.240569426557266 ENSG00000157978 LDLRAP1
ENST00000470950 0.0858632635796062 0.00903003572772925 -0.272785085034441 ENSG00000157978 LDLRAP1
ENST00000354177 0.0119211824351501 0.000505943841338049 -0.131765849771969 ENSG00000162430 SEPN1
ENST00000361547 0.0119211824351501 0.000505943841338049 -0.131765849771969 ENSG00000162430 SEPN1
ENST00000374315 0.0119211824351501 0.000505943841338049 -0.131765849771969 ENSG00000162430 SEPN1
ENST00000559265 0.105097589593108 0.0125441592361878 -0.101129529595208 ENSG00000255054 RP1-317E23.6
ENST00000494537 0.257221004130149 0.0571208591170506 -0.116458923794231 ENSG00000162430 SEPN1
ENST00000527604 0.31069285153198 0.0799985992691142 -0.075754916499978 ENSG00000255054 RP1-317E23.6
ENST00000442055 0.23470575370923 0.0488506722486412 -0.121431572793373 ENSG00000228172 RP1-317E23.3
ENST00000453649 0.245744464182407 0.0528563125235382 -0.119319402433027 ENSG00000228172 RP1-317E23.3
ENST00000424294 0.863101439655264 0.660802859797456 -0.030494457278103 ENSG00000117640 MTFR1L
ENST00000374303 0.638134185195834 0.335200999821318 -0.0603919032444939 ENSG00000117640 MTFR1L
ENST00000533762 0.895614099718574 0.730710564061444 -0.0246237544965212 ENSG00000117640 MTFR1L
ENST00000529116 0.905826700739847 0.751487072391723 -0.0223873150826794 ENSG00000117640 MTFR1L
ENST00000474295 0.638608495906989 0.335701122155746 -0.0603926622752428 ENSG00000117640 MTFR1L
ENST00000488327 0.910966827994772 0.763846560642125 -0.0209635689836129 ENSG00000117640 MTFR1L
ENST00000472643 0.787611137560826 0.533976796683038 -0.042997851257422 ENSG00000117640 MTFR1L
ENST00000494293 0.862692878657845 0.659712278967658 -0.0343010849446968 ENSG00000117640 MTFR1L
ENST00000469815 0.667670976931227 0.370156048229276 -0.0576706213806904 ENSG00000117640 MTFR1L
ENST00000526894 0.787611137560826 0.533976796683038 -0.042997851257422 ENSG00000117640 MTFR1L
ENST00000478284 0.917618601115285 0.778408236997763 -0.0197836838942388 ENSG00000117640 MTFR1L
ENST00000524618 0.70446999806563 0.414438806486037 -0.0528429612483073 ENSG00000117640 MTFR1L
ENST00000374307 0.638608495906989 0.335701122155746 -0.0603926622752428 ENSG00000117640 MTFR1L
ENST00000528624 0.821949666179011 0.587023853742549 -0.040599729634942 ENSG00000117640 MTFR1L
ENST00000525713 0.795471265561435 0.545398065228413 -0.0433343924019459 ENSG00000117640 MTFR1L
ENST00000374301 0.56090348341906 0.25546888837541 -0.0713559024919024 ENSG00000117640 MTFR1L
ENST00000464008 0.693304211590595 0.401037179920389 -0.0575283632826052 ENSG00000117640 MTFR1L
ENST00000526158 0.821604279982156 0.585958069305014 -0.0385758792595541 ENSG00000117640 MTFR1L
ENST00000530599 0.877695186420888 0.690301735183876 -0.0282317348523122 ENSG00000117640 MTFR1L
ENST00000374300 0.61121246253068 0.305381874732021 -0.0643867632496657 ENSG00000117640 MTFR1L
ENST00000466284 0.603438886964804 0.297500171789017 -0.0664050130614397 ENSG00000117640 MTFR1L
ENST00000531361 0.835166417129806 0.608383790515779 -0.0366513722244671 ENSG00000117640 MTFR1L
ENST00000497956 0.489632001329748 0.191743781174167 -0.0972924382098846 ENSG00000117640 MTFR1L
ENST00000606617 0.637576590886397 0.334452308521442 -0.103279559192893 ENSG00000272478 RP1-317E23.7
ENST00000538789 0.632453351268801 0.328519239991749 -0.0849162314704912 ENSG00000127423 AUNIP
ENST00000455431 0.409768664035646 0.133417521554201 -0.123155264923158 ENSG00000236528 RP1-125I3.2
ENST00000374296 0.444664854346564 0.15667718191641 -0.10068844131477 ENSG00000182749 PAQR7
ENST00000426559 0.714966998084893 0.428194810400631 -0.0645622703448554 ENSG00000117632 STMN1
ENST00000455785 0.738763905319237 0.460840072264322 -0.0604764859579287 ENSG00000117632 STMN1
ENST00000399728 0.741861802156559 0.465204221271183 -0.0598583471721024 ENSG00000117632 STMN1
ENST00000465604 0.736844446059161 0.457715245267158 -0.060500059547068 ENSG00000117632 STMN1
ENST00000357865 0.740513784346021 0.463466778121101 -0.0596410993592759 ENSG00000117632 STMN1
ENST00000374291 0.75868774806416 0.488461263066812 -0.0563643217348197 ENSG00000117632 STMN1
ENST00000485226 0.592613269752834 0.286732451733139 -0.0915167288948249 ENSG00000117632 STMN1
ENST00000446334 0.625233469524922 0.320529526388524 -0.0868386692038048 ENSG00000117632 STMN1
ENST00000580971 0.369478526624255 0.110003296123397 -0.182918448361377 ENSG00000264021 MIR3917
ENST00000374282 0.925759445618593 0.797916474556978 0.0251856794373903 ENSG00000158006 PAFAH2
ENST00000374284 0.683812796519048 0.389088454556657 0.0871355400339342 ENSG00000158006 PAFAH2
ENST00000374271 0.684730208017461 0.39002553860218 0.101072601067403 ENSG00000175087 PDIK1L
ENST00000374266 0.327680326707456 0.0881794888131739 -0.199898002212231 ENSG00000142684 ZNF593
ENST00000270812 0.327781419699312 0.0882378062660555 -0.19992318514699 ENSG00000142684 ZNF593
ENST00000407889 0.396740318939974 0.125672863588107 -0.180696542847407 ENSG00000236782 RP11-96L14.7
ENST00000414762 0.529487840609441 0.225006892420418 -0.144496477362265 ENSG00000236782 RP11-96L14.7
ENST00000433939 0.458450045289148 0.167081285121865 -0.164398226944956 ENSG00000236782 RP11-96L14.7
ENST00000444682 0.519224828395871 0.216248344709191 -0.147944260513564 ENSG00000236782 RP11-96L14.7
ENST00000448923 0.728215829208852 0.446297046461523 -0.102404533252837 ENSG00000236782 RP11-96L14.7
ENST00000451429 0.829582782836133 0.599946190610962 -0.0520203015689091 ENSG00000130695 CEP85
ENST00000476272 0.68369099907145 0.388977963599602 -0.0814619453653141 ENSG00000130695 CEP85
ENST00000252992 0.68369099907145 0.388977963599602 -0.0814619453653141 ENSG00000130695 CEP85
ENST00000453146 0.110437745981133 0.0137003648361604 -0.265264204947573 ENSG00000130695 CEP85
ENST00000469609 0.328040154860533 0.0883773318974261 -0.199661090946809 ENSG00000130695 CEP85
ENST00000270792 0.731401063501162 0.450235143697991 -0.0399204265979781 ENSG00000142669 SH3BGRL3
ENST00000319041 0.731877809482722 0.451043338043479 -0.0399400930687585 ENSG00000142669 SH3BGRL3
ENST00000314675 0.621144263380591 0.316030189866275 -0.0598837922438795 ENSG00000158062 UBXN11
ENST00000472155 0.78650577531161 0.532180407907303 0.0670075835457477 ENSG00000158062 UBXN11
ENST00000374223 0.785182605809542 0.530253950459741 0.0671186436197471 ENSG00000158062 UBXN11
ENST00000475591 0.785589100953818 0.530922584755426 0.0671383819693092 ENSG00000158062 UBXN11
ENST00000357089 0.785589100953818 0.530922584755426 0.0671383819693092 ENSG00000158062 UBXN11
ENST00000494942 0.785589100953818 0.530922584755426 0.0671383819693092 ENSG00000158062 UBXN11
ENST00000374221 0.785589100953818 0.530922584755426 0.0671383819693092 ENSG00000158062 UBXN11
ENST00000374217 0.750470266146603 0.477557418987161 0.0760614241503 ENSG00000158062 UBXN11
ENST00000374222 0.750470266146603 0.477557418987161 0.0760614241503 ENSG00000158062 UBXN11
ENST00000496466 0.765838492107054 0.499119660438893 0.075304428384315 ENSG00000158062 UBXN11
ENST00000535108 0.665379989803958 0.367327466224178 0.106329033250681 ENSG00000158062 UBXN11
ENST00000436301 0.735269823429182 0.455540925571299 0.0898637560356985 ENSG00000158062 UBXN11
ENST00000434391 0.775202836323503 0.514177568736853 -0.0274416555247921 ENSG00000117682 DHDDS
ENST00000427245 0.916947203476303 0.776964307116849 0.0151769932722867 ENSG00000117682 DHDDS
ENST00000527611 0.933824029245476 0.817968432194094 0.0157912658816707 ENSG00000117682 DHDDS
ENST00000374186 0.996978912626393 0.99165658232196 -0.000584484953529102 ENSG00000117682 DHDDS
ENST00000525682 0.904804663508447 0.749204535990372 -0.014793201185938 ENSG00000117682 DHDDS
ENST00000236342 0.874394647455065 0.683298007012702 -0.0187268661895784 ENSG00000117682 DHDDS
ENST00000526219 0.92671013011335 0.800398134373151 -0.0115963463373297 ENSG00000117682 DHDDS
ENST00000374185 0.9436799442515 0.842128052749141 0.0106115770719384 ENSG00000117682 DHDDS
ENST00000487944 0.904357074494463 0.748233333970216 0.0199423201289083 ENSG00000117682 DHDDS
ENST00000360009 0.775202836323503 0.514177568736853 -0.0274416555247921 ENSG00000117682 DHDDS
ENST00000533087 0.998692287063119 0.996613011001008 0.000225216074449323 ENSG00000117682 DHDDS
ENST00000531312 0.985590802860836 0.957847736371699 0.0028040676857845 ENSG00000117682 DHDDS
ENST00000525165 0.997428195502842 0.992920098548501 0.00046925105922371 ENSG00000117682 DHDDS
ENST00000525546 0.99515883674507 0.985564256032057 0.00103775137868418 ENSG00000117682 DHDDS
ENST00000528557 0.992085489840652 0.976094810855486 0.00167720184388797 ENSG00000117682 DHDDS
ENST00000525326 0.996737590368475 0.9907699986378 0.000666030926430662 ENSG00000117682 DHDDS
ENST00000526278 0.969333767152848 0.913878549690242 0.00574321921533299 ENSG00000117682 DHDDS
ENST00000436153 0.974188735044982 0.926706655443441 0.00488348311964892 ENSG00000117682 DHDDS
ENST00000529688 0.991828833941537 0.975201806263913 0.00164785027341087 ENSG00000117682 DHDDS
ENST00000530781 0.899834368584355 0.739274556842077 0.0211163312388059 ENSG00000117682 DHDDS
ENST00000531955 0.929781013761826 0.807407219689182 -0.0145319622509064 ENSG00000117682 DHDDS
ENST00000525410 0.94555790327442 0.846772038619923 -0.0109534193725575 ENSG00000117682 DHDDS
ENST00000430232 0.917811734916896 0.779007907027575 -0.0148889918635723 ENSG00000117682 DHDDS
ENST00000431933 0.61877330642583 0.313284541861124 -0.0539593293343995 ENSG00000117682 DHDDS
ENST00000416052 0.963570472494097 0.896760450623751 -0.0102415954266465 ENSG00000117682 DHDDS
ENST00000468388 0.713782718732302 0.426753052539533 -0.0534129981368605 ENSG00000198830 HMGN2
ENST00000479815 0.496707066412513 0.197166082800389 -0.0748553236855259 ENSG00000198830 HMGN2
ENST00000460563 0.451541085670015 0.161848022496563 -0.0784925850931123 ENSG00000198830 HMGN2
ENST00000464888 0.506064492877789 0.20487885373628 -0.0745549297649152 ENSG00000198830 HMGN2
ENST00000463817 0.34147373031546 0.0952086802632704 -0.0916674826140638 ENSG00000198830 HMGN2
ENST00000467700 0.317650438902843 0.0833674810623004 -0.0942749433151321 ENSG00000198830 HMGN2
ENST00000361427 0.344710398265443 0.0970165075622153 -0.0902018456815405 ENSG00000198830 HMGN2
ENST00000466194 0.332594714244677 0.0909781031312888 -0.0935415955465476 ENSG00000198830 HMGN2
ENST00000493418 0.462515055224615 0.170122182922144 -0.0778826575962526 ENSG00000198830 HMGN2
ENST00000324856 2.51626860414584e-07 1.74811747697393e-09 0.293270767795982 ENSG00000117713 ARID1A
ENST00000457599 7.40860415629174e-07 5.68736535166962e-09 0.292677760106146 ENSG00000117713 ARID1A
ENST00000374152 1.35801718947882e-05 1.42529457319846e-07 0.257328379689609 ENSG00000117713 ARID1A
ENST00000430291 0.0461858831588993 0.00346384395523523 0.274293285483618 ENSG00000117713 ARID1A
ENST00000430799 0.00114915257655116 2.56675975885654e-05 0.247853745389656 ENSG00000117713 ARID1A
ENST00000466382 0.00316565070961513 9.3691904410134e-05 0.246603643986937 ENSG00000117713 ARID1A
ENST00000540690 0.00294890212046003 8.5419298022721e-05 0.247689030989668 ENSG00000117713 ARID1A
ENST00000532781 0.0017074752087167 4.29694540566439e-05 0.272744562095507 ENSG00000117713 ARID1A
ENST00000430292 0.465276461691217 0.172025251960082 -0.169965923735616 ENSG00000060642 PIGV
ENST00000472757 0.976293362584386 0.93111660160381 -0.00942972056830206 ENSG00000060642 PIGV
ENST00000078527 0.943393978543886 0.841301889145255 -0.0208745299973522 ENSG00000060642 PIGV
ENST00000431541 0.469734584490161 0.175488002515765 -0.172189676699897 ENSG00000060642 PIGV
ENST00000449950 0.971045929683755 0.918108063818228 -0.0107412612874306 ENSG00000060642 PIGV
ENST00000374145 0.976743787714391 0.932383708598281 -0.00883456982837669 ENSG00000060642 PIGV
ENST00000455364 0.829076348304202 0.598933747625567 -0.0694624260972601 ENSG00000060642 PIGV
ENST00000374142 0.284452587433317 0.0683477941202303 -0.106433317357592 ENSG00000204160 ZDHHC18
ENST00000374141 0.965468272043784 0.902650380083237 -0.0100246191298059 ENSG00000204160 ZDHHC18
ENST00000534643 0.875514108898259 0.685665347153113 0.0395400820858377 ENSG00000204160 ZDHHC18
ENST00000488397 0.188535912566346 0.0334057733025911 -0.136767357224421 ENSG00000204160 ZDHHC18
ENST00000374135 0.72124092612248 0.436431303144647 0.0458864817522737 ENSG00000142751 GPN2
ENST00000448791 0.539072954455633 0.234047219944308 0.123363287234616 ENSG00000226698 RP1-50O24.6
ENST00000374133 0.333290900214848 0.0913298909194339 0.144219870195641 ENSG00000142751 GPN2
ENST00000477418 0.424163989006999 0.142959435661189 0.12572342186927 ENSG00000142751 GPN2
ENST00000431781 0.105158755560394 0.0125589583113729 -0.210768733988227 ENSG00000142751 GPN2
ENST00000361720 0.439803993692645 0.153041421975621 -0.155550717976223 ENSG00000198746 GPATCH3
ENST00000435827 0.935407606434262 0.822109674236305 -0.0125369017526816 ENSG00000090273 NUDC
ENST00000321265 0.920980714320513 0.786863085123494 -0.0118324589644852 ENSG00000090273 NUDC
ENST00000452707 0.97180383029241 0.920203720972402 -0.00568540224876874 ENSG00000090273 NUDC
ENST00000484772 0.901734799139031 0.743457959101431 -0.02165177877172 ENSG00000090273 NUDC
ENST00000522111 0.543492694916388 0.23808064920886 0.0858970656909176 ENSG00000253368 TRNP1
ENST00000531285 0.727698727249606 0.445545579336311 0.0712512613971011 ENSG00000253368 TRNP1
ENST00000374089 0.046490236265398 0.00351017903092985 -0.241577403436327 ENSG00000090020 SLC9A1
ENST00000263980 0.307335055206844 0.0784219569121114 -0.132813579485514 ENSG00000090020 SLC9A1
ENST00000490329 0.36622130509277 0.108145941236983 -0.171585658831253 ENSG00000090020 SLC9A1
ENST00000545949 0.471124079614333 0.176377265936333 -0.111615769336244 ENSG00000090020 SLC9A1
ENST00000447808 0.177195090393001 0.0300414354083969 -0.216328090943774 ENSG00000090020 SLC9A1
ENST00000374086 0.821936084665565 0.586847004718342 -0.0466618488985861 ENSG00000090020 SLC9A1
ENST00000374084 0.83957859762596 0.616551526208771 -0.046826357534565 ENSG00000090020 SLC9A1
ENST00000319394 0.231562816209727 0.0478380197612855 -0.120914924744451 ENSG00000142784 WDTC1
ENST00000361771 0.237680636758311 0.0498758833530626 -0.120197367705738 ENSG00000142784 WDTC1
ENST00000447062 0.206885233287701 0.0395259915059803 -0.133209831975016 ENSG00000142784 WDTC1
ENST00000491239 0.133581694772208 0.0187702106284567 -0.153698884112569 ENSG00000142784 WDTC1
ENST00000472249 0.0487806957725053 0.00376558221690384 -0.317077342458598 ENSG00000142784 WDTC1
ENST00000374076 0.959456490441452 0.883507201309134 0.0101220606599632 ENSG00000186501 TMEM222
ENST00000464720 0.959510802700428 0.883732906900506 0.0101076526830476 ENSG00000186501 TMEM222
ENST00000608611 0.959510802700428 0.883732906900506 0.0101076526830476 ENSG00000186501 TMEM222
ENST00000466759 0.62185027823984 0.316858100001879 0.0908669112415034 ENSG00000186501 TMEM222
ENST00000486082 0.685098596667056 0.390409645525419 0.0682107940012493 ENSG00000186501 TMEM222
ENST00000464813 0.667190416059912 0.369557917850279 0.0714557071143328 ENSG00000186501 TMEM222
ENST00000478104 0.826801340153607 0.594747882662492 0.0384150042805947 ENSG00000186501 TMEM222
ENST00000498220 0.644834020427349 0.343108913196012 0.0767052921326256 ENSG00000186501 TMEM222
ENST00000471456 0.624842949359632 0.320117946783703 -0.0835338255218743 ENSG00000186501 TMEM222
ENST00000470223 0.697500434267541 0.406406062011635 -0.0700324724083721 ENSG00000186501 TMEM222
ENST00000472410 0.283542555739927 0.0679612089878883 -0.152716203182176 ENSG00000142733 MAP3K6
ENST00000374040 0.146311606517399 0.0217327254950892 -0.177965597764365 ENSG00000142733 MAP3K6
ENST00000493901 0.1456228649055 0.0215611700573537 -0.178020154759465 ENSG00000142733 MAP3K6
ENST00000357582 0.153145544255833 0.0234020821786208 -0.176426874703156 ENSG00000142733 MAP3K6
ENST00000430629 0.781775192646313 0.524889506879893 -0.0250154641125436 ENSG00000158195 WASF2
ENST00000536657 0.968559267544885 0.911465356418307 0.00656251578306081 ENSG00000158195 WASF2
ENST00000247087 0.460374601391328 0.168739610587386 -0.0822027059792428 ENSG00000126705 AHDC1
ENST00000374011 0.444998334698426 0.157007155570916 -0.0840019027373493 ENSG00000126705 AHDC1
ENST00000490295 0.960047691021351 0.885488507035944 -0.0105518831848223 ENSG00000126705 AHDC1
ENST00000480033 0.997428195502842 0.992941499276439 0.000758313095839554 ENSG00000126705 AHDC1
ENST00000361157 0.373668246072161 0.112322062686886 -0.275920522162474 ENSG00000126709 IFI6
ENST00000339145 0.373422540474309 0.112182255192458 -0.276036467156784 ENSG00000126709 IFI6
ENST00000362020 0.373422540474309 0.112182255192458 -0.276036467156784 ENSG00000126709 IFI6
ENST00000373954 0.54875614367128 0.24319496401284 -0.11440364922852 ENSG00000009780 FAM76A
ENST00000419687 0.725530083179126 0.442426990017979 -0.0824531724043434 ENSG00000009780 FAM76A
ENST00000373949 0.576570079322115 0.270715842497003 -0.115553069638799 ENSG00000009780 FAM76A
ENST00000530324 0.738249016890037 0.460093245407734 -0.0845006687036293 ENSG00000009780 FAM76A
ENST00000234549 0.814866194759454 0.574660762652752 -0.0632346951145501 ENSG00000009780 FAM76A
ENST00000010299 0.814866194759454 0.574660762652752 -0.0632346951145501 ENSG00000009780 FAM76A
ENST00000373943 0.242116422028365 0.0515320257776439 -0.100323155144711 ENSG00000117758 STX12
ENST00000440806 0.856905200485263 0.649055826743813 -0.029481809674469 ENSG00000117758 STX12
ENST00000468761 0.748266246205341 0.474652938496174 -0.0555840821617627 ENSG00000117758 STX12
ENST00000481874 0.821634922420987 0.586050872775692 -0.0527711865999376 ENSG00000117758 STX12
ENST00000472285 0.976743787714391 0.932420791861524 -0.0079377444588653 ENSG00000117758 STX12
ENST00000311772 0.281866441934795 0.0672254172532507 -0.0945877336620802 ENSG00000117751 PPP1R8
ENST00000236412 0.29362647940884 0.0722999558843334 -0.0929390691075042 ENSG00000117751 PPP1R8
ENST00000373931 0.281947901172197 0.0672839797042469 -0.0945940217885554 ENSG00000117751 PPP1R8
ENST00000431586 0.172898489611408 0.028759255279448 -0.138808664128256 ENSG00000117751 PPP1R8
ENST00000486634 0.633059799677573 0.329150395919746 -0.064802755673984 ENSG00000117751 PPP1R8
ENST00000601459 0.996107656955781 0.98815240895874 -0.00165403174209602 ENSG00000268552 AL109927.1
ENST00000373912 0.286428345103594 0.0691758399129115 -0.126308151987598 ENSG00000117748 RPA2
ENST00000419958 0.399400088602607 0.127274130305717 -0.137115139002995 ENSG00000117748 RPA2
ENST00000373909 0.369439272329339 0.109948219911467 -0.11457886608228 ENSG00000117748 RPA2
ENST00000313433 0.28212346820773 0.0673761427961394 -0.14087098923843 ENSG00000117748 RPA2
ENST00000444045 0.436523817486541 0.150718633460173 -0.133980168956785 ENSG00000117748 RPA2
ENST00000373884 0.887242677754822 0.710900361743274 0.037066384044493 ENSG00000158156 XKR8
ENST00000373871 0.0923391088754808 0.0101705129955099 0.132289922785644 ENSG00000158161 EYA3
ENST00000436342 0.0923391088754808 0.0101705129955099 0.132289922785644 ENSG00000158161 EYA3
ENST00000373864 0.149325767452802 0.0224706103617317 0.136226074543874 ENSG00000158161 EYA3
ENST00000540618 0.016806112953132 0.000810519028499866 0.204979866743934 ENSG00000158161 EYA3
ENST00000545175 0.0151285228535035 0.000702376735555768 0.206822214483384 ENSG00000158161 EYA3
ENST00000373863 0.0172796310547558 0.000842401271457074 0.20899927093001 ENSG00000158161 EYA3
ENST00000495923 0.200358016605948 0.0372756613213607 0.191730937070771 ENSG00000158161 EYA3
ENST00000471498 0.0153283823008711 0.000714047960481534 0.223524396526961 ENSG00000158161 EYA3
ENST00000468665 0.353974252864858 0.101475642637427 0.1525439405396 ENSG00000158161 EYA3
ENST00000603289 0.124520681442005 0.0166918338191797 -0.129922024522073 ENSG00000126698 DNAJC8
ENST00000263697 0.207529285845469 0.0397465335201369 -0.107877766493783 ENSG00000126698 DNAJC8
ENST00000596102 0.489333715508312 0.191409378824789 -0.108337387009268 ENSG00000269804 AL353354.2
ENST00000489277 0.207529285845469 0.0397465335201369 -0.107877766493783 ENSG00000126698 DNAJC8
ENST00000470967 0.439931794695401 0.153149435896258 -0.0948923213884309 ENSG00000126698 DNAJC8
ENST00000482674 0.78767693469115 0.534099794665445 -0.0481144351856605 ENSG00000126698 DNAJC8
ENST00000488868 0.74775698694905 0.473889340494196 -0.0552531751164463 ENSG00000126698 DNAJC8
ENST00000497986 0.0102437611494239 0.00041265973539159 -0.189097752533292 ENSG00000130770 ATPIF1
ENST00000335514 0.010355253587835 0.000418696293889 -0.189089488969769 ENSG00000130770 ATPIF1
ENST00000468425 0.0118166455177863 0.000500075472203523 -0.184598212565628 ENSG00000130770 ATPIF1
ENST00000465645 0.010355253587835 0.000418696293889 -0.189089488969769 ENSG00000130770 ATPIF1
ENST00000253063 0.702854896150059 0.412325029564008 0.0861317211531359 ENSG00000130766 SESN2
ENST00000479574 0.842952779520003 0.622198845830615 -0.0458437537306428 ENSG00000130772 MED18
ENST00000373842 0.82830005879293 0.596932007672619 -0.0434605134188446 ENSG00000130772 MED18
ENST00000398997 0.82830005879293 0.596932007672619 -0.0434605134188446 ENSG00000130772 MED18
ENST00000475655 0.942080558833742 0.837653051233786 -0.0240101410347116 ENSG00000130772 MED18
ENST00000474683 0.884131469257268 0.704355770025249 -0.0430358499618164 ENSG00000130772 MED18
ENST00000373839 0.382339058496823 0.117480302945174 0.0750385057125748 ENSG00000204138 PHACTR4
ENST00000463428 0.319932861678548 0.0844887828396029 0.130395405594073 ENSG00000204138 PHACTR4
ENST00000493669 0.347877422253103 0.0985986979621063 0.0893068097451648 ENSG00000204138 PHACTR4
ENST00000373836 0.786129868252657 0.531707825048786 0.0316163842486569 ENSG00000204138 PHACTR4
ENST00000398958 0.725199203627139 0.441919330851902 0.0532076873033583 ENSG00000180198 RCC1
ENST00000413987 0.983592758449223 0.951964295554132 0.00398292007391874 ENSG00000242125 SNHG3
ENST00000427469 0.753297340614353 0.48103737609229 0.0499013550335338 ENSG00000180198 RCC1
ENST00000447507 0.802047428979001 0.555343505812163 -0.0440287169509751 ENSG00000242125 SNHG3
ENST00000434290 0.761094126326842 0.492159574642165 0.0483077244329956 ENSG00000180198 RCC1
ENST00000373833 0.728690248512614 0.446928091380979 0.0526642085255149 ENSG00000180198 RCC1
ENST00000437681 0.998988272910886 0.997964325930324 -0.000172262804972948 ENSG00000242125 SNHG3
ENST00000419074 0.539192643035969 0.234185538394834 0.116186678755962 ENSG00000180198 RCC1
ENST00000373832 0.594555473239618 0.288619038504297 0.101099181031068 ENSG00000180198 RCC1
ENST00000373831 0.807879150497807 0.564301202768843 0.0604102031996377 ENSG00000180198 RCC1
ENST00000411533 0.790234568144149 0.537885252589455 0.0683934266440336 ENSG00000180198 RCC1
ENST00000486790 0.614880486749496 0.309196109831281 0.14202227620927 ENSG00000180198 RCC1
ENST00000430407 0.746038386961335 0.471667677896417 0.0800660719227654 ENSG00000180198 RCC1
ENST00000429051 0.876711797334198 0.688302485678933 0.0454155505221503 ENSG00000180198 RCC1
ENST00000373830 0.918576200175676 0.781117459965579 -0.0217087224269237 ENSG00000180098 TRNAU1AP
ENST00000495995 0.396730037272263 0.125635414323033 -0.167608068861911 ENSG00000180098 TRNAU1AP
ENST00000480930 0.70635173430458 0.416740310287718 -0.063436511080024 ENSG00000180098 TRNAU1AP
ENST00000491577 0.724167711752255 0.440657061201038 -0.0602632921263281 ENSG00000180098 TRNAU1AP
ENST00000495215 0.834550689093782 0.607062747903176 -0.0497771707280598 ENSG00000180098 TRNAU1AP
ENST00000464093 0.54799364800727 0.242589287141548 -0.135557919867278 ENSG00000180098 TRNAU1AP
ENST00000484775 0.841236500114227 0.619320083368789 -0.0411744241314442 ENSG00000180098 TRNAU1AP
ENST00000464612 0.415955171613907 0.137261653737679 0.155189646614047 ENSG00000197989 SNHG12
ENST00000475441 0.245860152439375 0.0529048207587355 0.192992577695396 ENSG00000197989 SNHG12
ENST00000531126 0.151895942348205 0.0230926444935573 0.209578827674097 ENSG00000197989 SNHG12
ENST00000461448 0.151895942348205 0.0230926444935573 0.209578827674097 ENSG00000197989 SNHG12
ENST00000470977 0.151895942348205 0.0230926444935573 0.209578827674097 ENSG00000197989 SNHG12
ENST00000474814 0.151895942348205 0.0230926444935573 0.209578827674097 ENSG00000197989 SNHG12
ENST00000481368 0.171369730752975 0.0283038437624692 0.210564229374428 ENSG00000197989 SNHG12
ENST00000481220 0.151895942348205 0.0230926444935573 0.209578827674097 ENSG00000197989 SNHG12
ENST00000488745 0.154975796958305 0.0238933430288055 0.207658477065224 ENSG00000197989 SNHG12
ENST00000483436 0.154960041017288 0.0238889868578923 0.20839013625538 ENSG00000197989 SNHG12
ENST00000464115 0.132873916241169 0.0186202236885046 0.280392663448497 ENSG00000197989 SNHG12
ENST00000461832 0.132873916241169 0.0186202236885046 0.280392663448497 ENSG00000197989 SNHG12
ENST00000471683 0.946433492504067 0.848929405509675 0.0146449336789618 ENSG00000120656 TAF12
ENST00000373824 0.654979708158867 0.354756199179919 0.0583776175777578 ENSG00000120656 TAF12
ENST00000263974 0.672714688767228 0.375738179204376 0.0558211744634153 ENSG00000120656 TAF12
ENST00000495422 0.543960871297891 0.238568019541997 0.0783633732456981 ENSG00000120656 TAF12
ENST00000373816 0.266174369054699 0.060559287940911 0.125096576434637 ENSG00000162419 GMEB1
ENST00000361872 0.371528867625639 0.111121483758243 0.12463207426498 ENSG00000162419 GMEB1
ENST00000294409 0.369419988865457 0.109930648192069 0.124736863214904 ENSG00000162419 GMEB1
ENST00000480454 0.341418259940886 0.0951749877086972 0.138796900348889 ENSG00000162419 GMEB1
ENST00000474884 0.928314459774306 0.80357466625658 0.0170797616729216 ENSG00000198492 YTHDF2
ENST00000542507 0.416032388369014 0.137333828320801 0.063946302073076 ENSG00000198492 YTHDF2
ENST00000373812 0.417800810034734 0.138616775612664 0.0638128633796533 ENSG00000198492 YTHDF2
ENST00000541996 0.40435950589622 0.130110852329643 0.0651718723977811 ENSG00000198492 YTHDF2
ENST00000478283 0.428667931245741 0.146106837168031 0.0638917009190341 ENSG00000198492 YTHDF2
ENST00000496288 0.909960841871369 0.761697789667542 0.0204546052753153 ENSG00000198492 YTHDF2
ENST00000475796 0.349537970670186 0.0993753692398646 0.150658496686901 ENSG00000198492 YTHDF2
ENST00000476976 0.540930159576329 0.235789181025659 0.0879744399516639 ENSG00000198492 YTHDF2
ENST00000468863 0.651080166083221 0.350475601426701 0.0703777120385417 ENSG00000198492 YTHDF2
ENST00000343067 0.889150536838105 0.715238141776127 -0.0237637660962378 ENSG00000159023 EPB41
ENST00000356093 0.889150536838105 0.715238141776127 -0.0237637660962378 ENSG00000159023 EPB41
ENST00000398863 0.889150536838105 0.715238141776127 -0.0237637660962378 ENSG00000159023 EPB41
ENST00000482464 0.98974585329154 0.97047280175846 -0.00400827184167582 ENSG00000159023 EPB41
ENST00000373800 0.905503830121144 0.75069032561837 -0.0243130812294654 ENSG00000159023 EPB41
ENST00000349460 0.905503830121144 0.75069032561837 -0.0243130812294654 ENSG00000159023 EPB41
ENST00000347529 0.905503830121144 0.75069032561837 -0.0243130812294654 ENSG00000159023 EPB41
ENST00000373798 0.84596114789972 0.628563292240976 -0.0308440072411742 ENSG00000159023 EPB41
ENST00000373797 0.701657767880168 0.411098334533677 -0.0766064212504386 ENSG00000159023 EPB41
ENST00000488277 0.86645107992296 0.66741189715771 -0.0430336991462612 ENSG00000159023 EPB41
ENST00000490308 0.957850465637299 0.878500030415435 -0.0159791801952714 ENSG00000159023 EPB41
ENST00000460378 0.948637472398539 0.854725806328934 0.0189159983855545 ENSG00000159023 EPB41
ENST00000521452 0.981629942154205 0.945733267459799 0.00824256827994401 ENSG00000253304 TMEM200B
ENST00000420504 0.880772759057123 0.697358367719838 -0.0488889951122479 ENSG00000253304 TMEM200B
ENST00000373795 0.974486636451379 0.92744053370044 0.00396321132483574 ENSG00000116350 SRSF4
ENST00000546138 0.956809843914773 0.876078600567651 -0.00690112660598765 ENSG00000116350 SRSF4
ENST00000466448 0.992390985547578 0.977657924827941 0.00120816626972204 ENSG00000116350 SRSF4
ENST00000497015 0.873897813226437 0.682407264210356 -0.0298405504718841 ENSG00000116350 SRSF4
ENST00000605204 0.713627922664857 0.426508872144992 0.03681893802816 ENSG00000116350 SRSF4
ENST00000477193 0.924969678575739 0.796267939827084 0.0246138102482148 ENSG00000116350 SRSF4
ENST00000489898 0.96525381507137 0.902026053964543 0.0125922763019627 ENSG00000116350 SRSF4
ENST00000472353 0.993096138808144 0.979704291452659 0.00169569402328849 ENSG00000116350 SRSF4
ENST00000373791 0.0987501504288811 0.011333102067552 0.183771247683823 ENSG00000116353 MECR
ENST00000475773 0.265351284410167 0.060261440658371 0.196168144167484 ENSG00000116353 MECR
ENST00000483435 0.305656751671046 0.0775883151510127 0.190903579344835 ENSG00000116353 MECR
ENST00000263702 0.0989275395899025 0.011374660194786 0.185409859691412 ENSG00000116353 MECR
ENST00000473030 0.216824536970748 0.0426796622207208 0.171348620450038 ENSG00000116353 MECR
ENST00000463412 0.240044564630397 0.0507738997358697 0.170611425794425 ENSG00000116353 MECR
ENST00000453185 0.308291694062318 0.078975471018975 0.183435034454335 ENSG00000116353 MECR
ENST00000478505 0.227532097499201 0.0464465745471624 0.169179709274916 ENSG00000116353 MECR
ENST00000490529 0.163268701194485 0.0260748796974921 0.169654570784174 ENSG00000116353 MECR
ENST00000463052 0.11330654695404 0.0142740118247994 0.219248782931232 ENSG00000116353 MECR
ENST00000489248 0.181651159116602 0.0312193774606037 0.195798826749559 ENSG00000116353 MECR
ENST00000475861 0.294189411433878 0.0725673496941798 0.163752639643682 ENSG00000116353 MECR
ENST00000474946 0.214820610830576 0.041931992389543 0.194471732243054 ENSG00000116353 MECR
ENST00000482610 0.318936157009744 0.0840585576681811 0.191550653238218 ENSG00000116353 MECR
ENST00000484012 0.43861654530193 0.152213896775023 0.169004061474154 ENSG00000116353 MECR
ENST00000345512 0.964526498957352 0.899851967266236 -0.00827640123962375 ENSG00000060656 PTPRU
ENST00000373779 0.874598284716557 0.683928321523938 -0.0255776602081725 ENSG00000060656 PTPRU
ENST00000323874 0.874598284716557 0.683928321523938 -0.0255776602081725 ENSG00000060656 PTPRU
ENST00000356870 0.874598284716557 0.683928321523938 -0.0255776602081725 ENSG00000060656 PTPRU
ENST00000428026 0.874598284716557 0.683928321523938 -0.0255776602081725 ENSG00000060656 PTPRU
ENST00000460170 0.874547073316022 0.683661254185129 -0.0255735107697681 ENSG00000060656 PTPRU
ENST00000415600 0.993538313157783 0.981049464690397 -0.00231440617820896 ENSG00000060656 PTPRU
ENST00000493601 0.873150786459668 0.680789123766856 -0.0468341227247044 ENSG00000060656 PTPRU
ENST00000465525 0.812431546375422 0.570869231922608 0.06085080330842 ENSG00000060656 PTPRU
ENST00000336798 0.265109751517887 0.0601436258835369 -0.0884768500944358 ENSG00000162512 SDC3
ENST00000339394 0.986570515194572 0.960089218214013 -0.00309032378511707 ENSG00000162512 SDC3
ENST00000471567 0.956809843914773 0.8760590092324 0.0143399773832906 ENSG00000162512 SDC3
ENST00000424085 0.000232312094799569 3.6610362152911e-06 0.180314277299496 ENSG00000134644 PUM1
ENST00000257075 0.000232502291504681 3.66899836476531e-06 0.180313188530614 ENSG00000134644 PUM1
ENST00000373747 0.000227045804720468 3.55380258082646e-06 0.180464520395438 ENSG00000134644 PUM1
ENST00000525843 0.000251822286801278 4.01420749727e-06 0.180133869358143 ENSG00000134644 PUM1
ENST00000426105 0.000289238097708886 4.68784360796593e-06 0.183819459009327 ENSG00000134644 PUM1
ENST00000440538 0.000285553641858884 4.62202990666312e-06 0.184024136424038 ENSG00000134644 PUM1
ENST00000498419 0.161086235132175 0.0255019078299581 0.105291827269517 ENSG00000134644 PUM1
ENST00000373741 0.00027031253595778 4.32384986377977e-06 0.184320186232672 ENSG00000134644 PUM1
ENST00000423018 0.00030139898522068 4.94286612533594e-06 0.183806883124158 ENSG00000134644 PUM1
ENST00000373742 0.000176239786162248 2.6600455767232e-06 0.187264541368331 ENSG00000134644 PUM1
ENST00000530669 0.530461438578702 0.225913366026343 0.0860684408604634 ENSG00000134644 PUM1
ENST00000529846 0.774582520228676 0.512890072144158 0.0462247805192015 ENSG00000134644 PUM1
ENST00000525997 0.785313240126696 0.530459557298905 0.0443125232839602 ENSG00000134644 PUM1
ENST00000527498 0.719602887799178 0.434151189204229 0.0549184990231429 ENSG00000134644 PUM1
ENST00000471894 0.912074173614252 0.765972862203461 0.0278073089610784 ENSG00000134644 PUM1
ENST00000490546 0.616300629582331 0.310674331874169 0.0910339260282148 ENSG00000134644 PUM1
ENST00000532678 0.191091443061109 0.0342744517615158 0.132493634888715 ENSG00000134644 PUM1
ENST00000526128 0.674847358855937 0.378343635261009 0.0897831938784958 ENSG00000134644 PUM1
ENST00000526215 6.73557685876445e-05 8.73050427774936e-07 0.255096870339547 ENSG00000134644 PUM1
ENST00000525948 0.000160221577813927 2.36585994145485e-06 0.23814927899439 ENSG00000134644 PUM1
ENST00000480602 2.94836825947307e-05 3.42582037851303e-07 0.282213155718803 ENSG00000134644 PUM1
ENST00000524516 0.000358181575749791 6.12648819507971e-06 0.300223997715019 ENSG00000134644 PUM1
ENST00000531867 0.0289183086228882 0.00173460450398661 0.27099047972972 ENSG00000134644 PUM1
ENST00000263694 0.880768534058173 0.697264002649139 0.0222022710963943 ENSG00000060688 SNRNP40
ENST00000486941 0.714772453747128 0.427886631824621 0.086766281461398 ENSG00000060688 SNRNP40
ENST00000489853 0.60877798376388 0.30298363934787 0.0781169029084211 ENSG00000060688 SNRNP40
ENST00000373720 0.696092026784793 0.404818045172017 0.0741236428956554 ENSG00000060688 SNRNP40
ENST00000446633 0.874459368435501 0.683472652519376 0.0233702976269142 ENSG00000060688 SNRNP40
ENST00000474025 0.745736845293225 0.471097714344056 0.0691919407167019 ENSG00000060688 SNRNP40
ENST00000463988 0.779310244501609 0.521237571605368 -0.062790835515321 ENSG00000060688 SNRNP40
ENST00000344147 0.812431546375422 0.570990797137087 0.03678928580813 ENSG00000121766 ZCCHC17
ENST00000479629 0.613367032926122 0.307541418249451 0.0768617677917684 ENSG00000121766 ZCCHC17
ENST00000373714 0.812431546375422 0.570990797137087 0.03678928580813 ENSG00000121766 ZCCHC17
ENST00000546109 0.734944947220866 0.455201328083306 0.0525023103795979 ENSG00000121766 ZCCHC17
ENST00000422613 0.763596362030738 0.495652795533405 0.0457665712916494 ENSG00000121766 ZCCHC17
ENST00000490049 0.876497976282022 0.68796890560559 0.0344479192308534 ENSG00000121766 ZCCHC17
ENST00000430143 0.902837792096528 0.745420897039894 0.0285871840881136 ENSG00000229044 RP11-266K22.2
ENST00000373713 0.362435095031539 0.106033932482175 -0.192242309927166 ENSG00000121769 FABP3
ENST00000497275 0.530625606718063 0.22610082918604 -0.145479296833192 ENSG00000121769 FABP3
ENST00000498148 0.37238095048964 0.111652626124441 -0.190115087824052 ENSG00000121769 FABP3
ENST00000482018 0.394260851759007 0.124323083449183 -0.190954050181116 ENSG00000121769 FABP3
ENST00000373710 0.835566596578587 0.608957295706361 0.0604444001525698 ENSG00000168528 SERINC2
ENST00000536859 0.845660462083742 0.627627518002817 0.0578586269178278 ENSG00000168528 SERINC2
ENST00000487207 0.887076693043822 0.710589536326135 0.0487683440867111 ENSG00000168528 SERINC2
ENST00000373709 0.855098865687413 0.646036844459961 0.0545617975708835 ENSG00000168528 SERINC2
ENST00000536384 0.842421983140492 0.62107697859862 0.0588356063721117 ENSG00000168528 SERINC2
ENST00000491976 0.842421983140492 0.62107697859862 0.0588356063721117 ENSG00000168528 SERINC2
ENST00000441210 0.101945779995814 0.0119524515282302 0.38103138424521 ENSG00000142910 TINAGL1
ENST00000457433 0.052740004530415 0.00425873002630289 0.414277487507916 ENSG00000142910 TINAGL1
ENST00000271064 0.0526989150240781 0.00424910124296924 0.414303364165664 ENSG00000142910 TINAGL1
ENST00000537531 0.0712790437756963 0.00670096071369854 0.414708461671786 ENSG00000142910 TINAGL1
ENST00000461030 0.0719015321901648 0.00680157772297032 0.414249267224848 ENSG00000142910 TINAGL1
ENST00000466998 0.619414194206442 0.313933081195661 0.159419003095465 ENSG00000142910 TINAGL1
ENST00000478398 0.0825252814772993 0.00849131045907253 0.400284391784275 ENSG00000142910 TINAGL1
ENST00000481165 0.0642346802990165 0.0057049330418888 0.403004964743102 ENSG00000142910 TINAGL1
ENST00000468635 0.0275031679061146 0.00161225178733773 0.484546864488055 ENSG00000142910 TINAGL1
ENST00000498429 0.0764832102256825 0.00758111720534318 0.409716590476772 ENSG00000142910 TINAGL1
ENST00000463112 0.13504947188359 0.0190601080136339 0.348343830494647 ENSG00000142910 TINAGL1
ENST00000480586 0.190214028298912 0.0339221109830955 0.323843584982916 ENSG00000142910 TINAGL1
ENST00000373705 0.205768706513149 0.0391654786569497 -0.153702378964946 ENSG00000121764 HCRTR1
ENST00000373703 0.531443761214545 0.226841630002687 -0.0695268819001823 ENSG00000162517 PEF1
ENST00000461006 0.47672058261307 0.181037771539416 -0.100785266790666 ENSG00000162517 PEF1
ENST00000478502 0.778400488903154 0.519354998117191 -0.0393264395648966 ENSG00000162517 PEF1
ENST00000489164 0.921039945663891 0.787001767578525 0.018555004734055 ENSG00000162517 PEF1
ENST00000492061 0.762315258575178 0.493773850092569 0.0528362282236831 ENSG00000162517 PEF1
ENST00000496805 0.783211268736594 0.527022688798485 0.0500936393674751 ENSG00000162517 PEF1
ENST00000472443 0.776305222679301 0.515945414278679 0.0520609619126102 ENSG00000162517 PEF1
ENST00000471219 0.84492799020565 0.626334672560197 -0.0456137102049594 ENSG00000162517 PEF1
ENST00000440872 0.810081827025629 0.567353813639775 0.0481290846453537 ENSG00000162517 PEF1
ENST00000609625 0.919557739312459 0.783316885969889 -0.0381308494298494 ENSG00000235790 RP11-73M7.6
ENST00000609549 0.919557739312459 0.783316885969889 -0.0381308494298494 ENSG00000235790 RP11-73M7.6
ENST00000610043 0.923638675554632 0.793297736254978 -0.0364122593681065 ENSG00000235790 RP11-73M7.6
ENST00000608332 0.920505504073005 0.785476408189394 -0.0378604080016758 ENSG00000235790 RP11-73M7.6
ENST00000585660 0.923766331934439 0.793758837353913 -0.0364766768527661 ENSG00000235790 RP11-73M7.6
ENST00000591592 0.921382446592043 0.787523264969388 -0.0375837074260962 ENSG00000235790 RP11-73M7.6
ENST00000608246 0.918762087360046 0.781531643986546 -0.0386119436007454 ENSG00000235790 RP11-73M7.6
ENST00000608888 0.919557739312459 0.783350819628098 -0.0383245667668158 ENSG00000235790 RP11-73M7.6
ENST00000607926 0.919557739312459 0.783296779939284 -0.0383357776582346 ENSG00000235790 RP11-73M7.6
ENST00000610216 0.919557739312459 0.783296779939284 -0.0383357776582346 ENSG00000235790 RP11-73M7.6
ENST00000585413 0.917811734916896 0.779070761142143 -0.0391258085154448 ENSG00000235790 RP11-73M7.6
ENST00000609033 0.921143525925957 0.787119272659441 -0.0376940344887733 ENSG00000235790 RP11-73M7.6
ENST00000589462 0.917811734916896 0.778959857470029 -0.0391494222190481 ENSG00000235790 RP11-73M7.6
ENST00000593188 0.917811734916896 0.779020322685877 -0.0391372333805752 ENSG00000235790 RP11-73M7.6
ENST00000609373 0.919894824464095 0.784189221329135 -0.0382301076437085 ENSG00000235790 RP11-73M7.6
ENST00000587445 0.917811734916896 0.778959857470029 -0.0391494222190481 ENSG00000235790 RP11-73M7.6
ENST00000591929 0.918576200175676 0.780974663141431 -0.038813483191861 ENSG00000235790 RP11-73M7.6
ENST00000609338 0.918324912285275 0.780556565685655 -0.0388708235007971 ENSG00000235790 RP11-73M7.6
ENST00000373672 0.989113561793161 0.96809376858447 0.00529406150979888 ENSG00000084636 COL16A1
ENST00000271069 0.989055993228832 0.967697221556926 0.00535950149279785 ENSG00000084636 COL16A1
ENST00000488128 0.973066038040187 0.924141192153703 0.0129116468465926 ENSG00000084636 COL16A1
ENST00000488897 0.968830603763156 0.912342976618244 -0.015247951757074 ENSG00000084636 COL16A1
ENST00000461217 0.956713485857214 0.875679874034608 -0.0229664789496102 ENSG00000084636 COL16A1
ENST00000445166 0.87307932458899 0.680593480320493 -0.0584850747714638 ENSG00000235790 RP11-73M7.6
ENST00000440437 0.994468457464967 0.983691332925922 -0.00285299085329478 ENSG00000084636 COL16A1
ENST00000588288 0.884841816618219 0.706072112646154 -0.0514306579953495 ENSG00000235790 RP11-73M7.6
ENST00000466829 0.978493123172642 0.937403934047744 -0.0109994434011235 ENSG00000084636 COL16A1
ENST00000470799 0.989636473164183 0.970120579869989 0.00522611336672483 ENSG00000084636 COL16A1
ENST00000482910 0.994259221813734 0.983349233793621 0.00289797635239117 ENSG00000084636 COL16A1
ENST00000468459 0.983025405413135 0.950490939733953 0.00893176243311903 ENSG00000084636 COL16A1
ENST00000479100 0.990678119035722 0.972294619453359 0.00499100589346824 ENSG00000084636 COL16A1
ENST00000458715 0.976220933026816 0.930922276030454 0.0122437926464479 ENSG00000084636 COL16A1
ENST00000373668 0.982262505367318 0.948104604662841 -0.00869835964655983 ENSG00000084636 COL16A1
ENST00000474000 0.938101129362488 0.828485725137172 -0.0308262947608971 ENSG00000084636 COL16A1
ENST00000482478 0.963046338823458 0.895552892656074 -0.0187494953542849 ENSG00000084636 COL16A1
ENST00000529928 0.998852478708617 0.997498945528811 -0.000445487211231032 ENSG00000084636 COL16A1
ENST00000373667 0.912685025702158 0.767606967120862 -0.0408331423069515 ENSG00000084636 COL16A1
ENST00000532877 0.983592758449223 0.952226191816038 -0.00823065920061839 ENSG00000084636 COL16A1
ENST00000398556 0.967339457630511 0.907239646569738 -0.0101079898408334 ENSG00000121753 BAI2
ENST00000398547 0.996689838632626 0.990038854763895 -0.00108418809767225 ENSG00000121753 BAI2
ENST00000373655 0.996737590368475 0.990665766606401 -0.00101391018420342 ENSG00000121753 BAI2
ENST00000373658 0.996737590368475 0.990665766606401 -0.00101391018420342 ENSG00000121753 BAI2
ENST00000398542 0.99395735952427 0.981986572619044 -0.00195845837495966 ENSG00000121753 BAI2
ENST00000465256 0.673094561018059 0.376436696326 -0.0982780423689051 ENSG00000121753 BAI2
ENST00000257070 0.996737590368475 0.990665766606401 -0.00101391018420342 ENSG00000121753 BAI2
ENST00000530999 0.796720234780648 0.547263946479578 -0.0749754244076867 ENSG00000121753 BAI2
ENST00000525655 0.627101926417594 0.322958161656552 -0.119796582807105 ENSG00000121753 BAI2
ENST00000527361 0.994520592556908 0.983807810633491 -0.00178223168623669 ENSG00000121753 BAI2
ENST00000440175 0.967941645482952 0.909278411525777 -0.0108692553101291 ENSG00000121753 BAI2
ENST00000398538 0.980576669287721 0.942470149785886 0.00624465627391328 ENSG00000121753 BAI2
ENST00000420125 0.916947203476303 0.77696737094049 0.0304007739167203 ENSG00000121753 BAI2
ENST00000530134 0.948038327975377 0.853200715249999 0.0211116988734813 ENSG00000121753 BAI2
ENST00000533175 0.929552198297333 0.806629139851207 -0.0272647935461916 ENSG00000121753 BAI2
ENST00000527035 0.964752189521871 0.900635100257708 0.0101738698500426 ENSG00000254545 RP11-84A19.3
ENST00000257100 0.610495005722366 0.304740529357902 0.0664607489851731 ENSG00000134668 SPOCD1
ENST00000373648 0.610380816261498 0.304625394845761 0.0664638991646847 ENSG00000134668 SPOCD1
ENST00000360482 0.610380816261498 0.304625394845761 0.0664638991646847 ENSG00000134668 SPOCD1
ENST00000473361 0.629850582715017 0.325792668484003 0.0638309891513921 ENSG00000134668 SPOCD1
ENST00000452755 0.634145694398773 0.330231944719548 0.0634529065698994 ENSG00000134668 SPOCD1
ENST00000533231 0.614615862813275 0.308771302508574 0.0659446137167888 ENSG00000134668 SPOCD1
ENST00000528579 0.542156388089262 0.236752042204258 0.0764045138002572 ENSG00000134668 SPOCD1
ENST00000532604 0.499420156148971 0.199406377628133 0.0831715736779383 ENSG00000134668 SPOCD1
ENST00000531039 0.509292131767391 0.207539534413474 0.0831858619211113 ENSG00000134668 SPOCD1
ENST00000468720 0.535114498565594 0.2303247799288 0.079876722178199 ENSG00000134668 SPOCD1
ENST00000485944 0.480624760459182 0.184603834430478 0.0876805507087554 ENSG00000134668 SPOCD1
ENST00000460061 0.497640311910558 0.197929712783388 0.0858430973889449 ENSG00000134668 SPOCD1
ENST00000602889 0.786129868252657 0.531684728799719 0.0220936922144291 ENSG00000269967 RP11-84A19.4
ENST00000602725 0.642670179239102 0.340335190041126 0.0336680251064161 ENSG00000184007 PTP4A2
ENST00000344035 0.607261465517082 0.301215846645838 0.0363055914584365 ENSG00000184007 PTP4A2
ENST00000356536 0.989113561793161 0.968237123563297 0.0015323066850082 ENSG00000184007 PTP4A2
ENST00000457805 0.933399806351657 0.816576268956204 -0.00889697058062974 ENSG00000184007 PTP4A2
ENST00000489313 0.863626683861971 0.662155350918809 -0.02122660866614 ENSG00000184007 PTP4A2
ENST00000602683 0.796655677220905 0.547070665582264 -0.023263621637601 ENSG00000184007 PTP4A2
ENST00000470404 0.816945526064029 0.578068586986257 -0.0213400266019563 ENSG00000184007 PTP4A2
ENST00000532001 0.825745593673979 0.592908285982469 -0.0215433348643408 ENSG00000184007 PTP4A2
ENST00000528253 0.949516374782812 0.85654162918028 -0.0076705897920308 ENSG00000184007 PTP4A2
ENST00000484483 0.631625705810143 0.327681967171843 -0.0509811313981828 ENSG00000184007 PTP4A2
ENST00000468531 0.966977947945332 0.906273343063176 -0.00557766499795929 ENSG00000184007 PTP4A2
ENST00000534796 0.95046993442643 0.858981389688846 -0.0086815598398307 ENSG00000184007 PTP4A2
ENST00000532289 0.980621914805185 0.94276232860045 -0.00374736121125485 ENSG00000184007 PTP4A2
ENST00000526960 0.999675023798413 0.999386840735819 -3.99942380550917e-05 ENSG00000184007 PTP4A2
ENST00000524384 0.932900265054361 0.815475951316097 0.0130096596859176 ENSG00000184007 PTP4A2
ENST00000528840 0.915273165423663 0.773164449092349 0.0160286140689846 ENSG00000184007 PTP4A2
ENST00000494444 0.935034481204555 0.821057496138847 0.0126651095493182 ENSG00000184007 PTP4A2
ENST00000529477 0.91021905940245 0.762160257672828 0.0166183088263643 ENSG00000184007 PTP4A2
ENST00000533408 0.860160768815274 0.654935435898728 0.0282929701646298 ENSG00000184007 PTP4A2
ENST00000475464 0.918125441340749 0.779740038229417 0.0199605048029776 ENSG00000184007 PTP4A2
ENST00000327300 0.934826711487901 0.82038060209386 -0.00986297339972006 ENSG00000121774 KHDRBS1
ENST00000307714 0.927149482707394 0.801157255670319 -0.0109239078132593 ENSG00000121774 KHDRBS1
ENST00000492989 0.785439518827097 0.53070592579515 -0.0304789126752318 ENSG00000121774 KHDRBS1
ENST00000484270 0.658689236311494 0.359212792260113 0.037477077532942 ENSG00000121774 KHDRBS1
ENST00000366152 0.310994103978151 0.0801093716909766 0.141667592837226 ENSG00000203325 RP11-277A4.4
ENST00000487305 0.69353870296013 0.401432860782926 -0.0675205045127007 ENSG00000121775 TMEM39B
ENST00000336294 0.644740570938309 0.342946086948277 -0.0754083244462126 ENSG00000121775 TMEM39B
ENST00000438825 0.9098748405585 0.761489122377947 0.0300593591988007 ENSG00000121775 TMEM39B
ENST00000441402 0.64511792375029 0.343456760088453 -0.0753806631636384 ENSG00000121775 TMEM39B
ENST00000472503 0.927185981152475 0.801233206304764 -0.0234843875587833 ENSG00000121775 TMEM39B
ENST00000456834 0.834589074691907 0.607169308764126 -0.0431693255946793 ENSG00000121775 TMEM39B
ENST00000468135 0.644996971805256 0.343295953923682 -0.0753662698956036 ENSG00000121775 TMEM39B
ENST00000466321 0.911798160508974 0.765585299386997 0.0296608075190214 ENSG00000121775 TMEM39B
ENST00000373634 0.645343011176108 0.343829629139016 -0.0755072010465187 ENSG00000121775 TMEM39B
ENST00000427288 0.876678833484417 0.688236124978996 -0.0328564231084037 ENSG00000121775 TMEM39B
ENST00000476968 0.632449179918971 0.328494077039485 -0.0774785392009199 ENSG00000121775 TMEM39B
ENST00000498613 0.589882036334586 0.28411454773745 -0.123722214518806 ENSG00000121775 TMEM39B
ENST00000373625 0.720087086724928 0.434816795697493 0.0326770914268046 ENSG00000025800 KPNA6
ENST00000471599 0.459758331014256 0.168230090304997 0.0591494153544358 ENSG00000025800 KPNA6
ENST00000537234 0.529427306600619 0.224969863072796 0.0531720892316772 ENSG00000025800 KPNA6
ENST00000469790 0.938893844916758 0.830627005596158 0.0147672173257315 ENSG00000025800 KPNA6
ENST00000545542 0.842153817250088 0.620613137728392 0.0250768621069548 ENSG00000025800 KPNA6
ENST00000446515 0.626175183161396 0.321528183926802 0.061563561378018 ENSG00000025800 KPNA6
ENST00000515055 0.971562511338666 0.919253064006977 0.00497989805757028 ENSG00000250135 RP4-622L5.2
ENST00000373610 0.205542484762292 0.0390643392069608 -0.074330900636747 ENSG00000084652 TXLNA
ENST00000373609 0.202181900794501 0.0378707753506238 -0.0747690619622072 ENSG00000084652 TXLNA
ENST00000373602 0.792039617989487 0.540457029521648 -0.0611153184954294 ENSG00000160050 CCDC28B
ENST00000421922 0.770375572221303 0.506272700650336 -0.0667316629214107 ENSG00000160050 CCDC28B
ENST00000461819 0.768773438965251 0.503888404720848 -0.0668966970358339 ENSG00000160050 CCDC28B
ENST00000483009 0.845181515068065 0.626775277515296 -0.0503571655973788 ENSG00000160050 CCDC28B
ENST00000409358 0.618601492149409 0.313111690565098 -0.114599028638413 ENSG00000222046 DCDC2B
ENST00000487056 0.632195690661079 0.328201307633488 -0.110933323525083 ENSG00000222046 DCDC2B
ENST00000466796 0.720382935466861 0.435221742508994 -0.0648191565709683 ENSG00000160055 TMEM234
ENST00000491434 0.609530387241872 0.303736961279063 -0.0822643503908931 ENSG00000160055 TMEM234
ENST00000489170 0.610289444662587 0.304339474167139 -0.0822248785510978 ENSG00000160055 TMEM234
ENST00000461402 0.610289444662587 0.304339474167139 -0.0822248785510978 ENSG00000160055 TMEM234
ENST00000483001 0.735798557273863 0.456394590877412 -0.0630096588386207 ENSG00000160055 TMEM234
ENST00000545122 0.702073716501096 0.411551924589576 -0.0692314919553348 ENSG00000160055 TMEM234
ENST00000309777 0.737807007323088 0.459245141939866 -0.0627011786400602 ENSG00000160055 TMEM234
ENST00000373593 0.737356989776619 0.45877964413024 -0.0627057706079111 ENSG00000160055 TMEM234
ENST00000344461 0.737098092635109 0.458156123861259 -0.0627054814825532 ENSG00000160055 TMEM234
ENST00000484490 0.806733639344935 0.562577417469304 -0.0485635472502179 ENSG00000160055 TMEM234
ENST00000487174 0.780458633987719 0.522819884574595 -0.0552284890547666 ENSG00000160055 TMEM234
ENST00000355082 0.746623335343869 0.472295459631841 0.0355400106014626 ENSG00000084623 EIF3I
ENST00000373586 0.79059886694874 0.538468996197131 -0.0228081699751918 ENSG00000084623 EIF3I
ENST00000489353 0.799207438645745 0.551195917760029 0.0291775693248269 ENSG00000084623 EIF3I
ENST00000471486 0.861554256949943 0.657783704953838 -0.0179461806310222 ENSG00000084623 EIF3I
ENST00000483517 0.77223291261386 0.509185627248584 -0.0262563732819397 ENSG00000084623 EIF3I
ENST00000474371 0.743336739529079 0.467278966826232 -0.0278812472287737 ENSG00000084623 EIF3I
ENST00000423995 0.874188603859468 0.68281185663044 0.0475264577479247 ENSG00000220785 MTMR9LP
ENST00000403496 0.780458633987719 0.522866556157336 0.0743700588817073 ENSG00000220785 MTMR9LP
ENST00000441044 0.757246307624189 0.486420193509759 0.0770183686772974 ENSG00000220785 MTMR9LP
ENST00000426597 0.75500617835456 0.483436391094548 0.0776093256452657 ENSG00000220785 MTMR9LP
ENST00000373548 0.997403470534036 0.992621982617425 -0.000477905498531819 ENSG00000116478 HDAC1
ENST00000481281 0.995322168694542 0.985888540708398 -0.00119945446780329 ENSG00000116478 HDAC1
ENST00000463172 0.945280737090189 0.846063210807067 -0.0136399896412983 ENSG00000116478 HDAC1
ENST00000428704 0.966575541180892 0.905077685575471 -0.00760160264986012 ENSG00000116478 HDAC1
ENST00000472928 0.998268819948891 0.995529602708587 -0.000379055858047335 ENSG00000116478 HDAC1
ENST00000373541 0.997115155123219 0.992093149990712 -0.000513167730926116 ENSG00000116478 HDAC1
ENST00000490081 0.423770556102398 0.142654941953369 -0.0856479683678825 ENSG00000116478 HDAC1
ENST00000482310 0.418794082054137 0.139329741584528 -0.086137159137399 ENSG00000116478 HDAC1
ENST00000476391 0.962801734626476 0.894713396443818 0.00888690903387619 ENSG00000116478 HDAC1
ENST00000484305 0.329413749804944 0.0890394884695917 -0.141369250070713 ENSG00000116478 HDAC1
ENST00000471488 0.978647109103378 0.93776325272881 -0.00754465235499953 ENSG00000116478 HDAC1
ENST00000329421 0.966474922451924 0.904756527004122 -0.00756854843399573 ENSG00000175130 MARCKSL1
ENST00000455895 0.614627299164603 0.30894922390405 -0.0566596839616304 ENSG00000160058 BSDC1
ENST00000413080 0.614627299164603 0.308950017190773 -0.0566595251823194 ENSG00000160058 BSDC1
ENST00000444377 0.614627299164603 0.308930988557799 -0.0566640386485576 ENSG00000160058 BSDC1
ENST00000341071 0.61518178785634 0.309502253102483 -0.0566409853129511 ENSG00000160058 BSDC1
ENST00000526031 0.81957998548098 0.582428524676653 -0.0318936075788772 ENSG00000160058 BSDC1
ENST00000419121 0.816690366237087 0.577575130877077 -0.0323415672277159 ENSG00000160058 BSDC1
ENST00000446293 0.886378010575501 0.709070538577588 -0.0220307000396486 ENSG00000160058 BSDC1
ENST00000463967 0.511114837151507 0.208973622736122 0.122632394392059 ENSG00000160058 BSDC1
ENST00000373520 0.92997693080158 0.807995826278666 -0.0148610115942515 ENSG00000160058 BSDC1
ENST00000449308 0.905826700739847 0.751481438749915 -0.0204334285959749 ENSG00000160058 BSDC1
ENST00000527513 0.720654296499692 0.435747321368466 -0.0526415373201719 ENSG00000160058 BSDC1
ENST00000527163 0.716296544927337 0.429669430657679 -0.0543733646234036 ENSG00000160058 BSDC1
ENST00000530485 0.534037328846588 0.229205107111709 -0.0866313210921182 ENSG00000160058 BSDC1
ENST00000474414 0.459755189628038 0.168154336639748 -0.10431763821445 ENSG00000160058 BSDC1
ENST00000530876 0.387673758605115 0.120397928754566 -0.120446587957566 ENSG00000160058 BSDC1
ENST00000530753 0.402086372445863 0.128838502279231 -0.119136791246225 ENSG00000160058 BSDC1
ENST00000533084 0.3720491510958 0.111365654136781 -0.129964066729385 ENSG00000160058 BSDC1
ENST00000531222 0.480479402906454 0.18447813077523 -0.113371766508861 ENSG00000160058 BSDC1
ENST00000480336 0.588364951491715 0.282673991962675 0.117418728243479 ENSG00000254553 RP1-27O5.3
ENST00000373510 0.927557349652107 0.801996355768791 0.0217077260227566 ENSG00000160062 ZBTB8A
ENST00000316459 0.652959052131463 0.352657843818813 0.100600845512663 ENSG00000160062 ZBTB8A
ENST00000341885 0.154873501538826 0.0238587863347876 0.109457605014494 ENSG00000176261 ZBTB8OS
ENST00000468695 0.130933656071692 0.0181749782467228 0.127828141436929 ENSG00000176261 ZBTB8OS
ENST00000492007 0.145566577002308 0.0215241461125877 0.124431201163248 ENSG00000176261 ZBTB8OS
ENST00000373506 0.119116279579448 0.0154549344248899 0.131425664981852 ENSG00000176261 ZBTB8OS
ENST00000467652 0.898415125596962 0.736766701701228 0.0329113878254677 ENSG00000176261 ZBTB8OS
ENST00000498691 0.699379930987925 0.408451738680692 0.0599911431669018 ENSG00000176261 ZBTB8OS
ENST00000478041 0.130910818474836 0.01816910590037 0.128704071065685 ENSG00000176261 ZBTB8OS
ENST00000473294 0.12914839016786 0.017752043295121 0.129015464145513 ENSG00000176261 ZBTB8OS
ENST00000436661 0.124756938233521 0.0167459506424381 0.130151571457569 ENSG00000176261 ZBTB8OS
ENST00000373501 0.124518810674604 0.0166879395482041 0.130157110711051 ENSG00000176261 ZBTB8OS
ENST00000476493 0.128943890720294 0.0177005296069914 0.129018000420489 ENSG00000176261 ZBTB8OS
ENST00000465588 0.132867527203968 0.018616491132796 0.128368326424195 ENSG00000176261 ZBTB8OS
ENST00000483138 0.116123652572884 0.0148719113027092 0.140241295177346 ENSG00000176261 ZBTB8OS
ENST00000479075 0.122291319673264 0.0161997480587891 0.144360808317756 ENSG00000176261 ZBTB8OS
ENST00000473383 0.859329148898487 0.653451647594482 0.0393854180433227 ENSG00000176261 ZBTB8OS
ENST00000466361 0.148687466830903 0.0222967918033892 0.145191233576517 ENSG00000176261 ZBTB8OS
ENST00000414241 0.801175400764007 0.554116379571758 0.0272869730147767 ENSG00000162521 RBBP4
ENST00000373493 0.993899643014352 0.981820353372892 0.000881778039744512 ENSG00000162521 RBBP4
ENST00000527118 0.986462434157339 0.959753867362133 -0.00300274314536816 ENSG00000162521 RBBP4
ENST00000401893 0.848556301320503 0.633321052227345 0.0298680085473137 ENSG00000162521 RBBP4
ENST00000524393 0.940870949000998 0.834831518854124 -0.0123817955787464 ENSG00000162521 RBBP4
ENST00000526193 0.930405729023653 0.809260832230476 -0.0142091404243969 ENSG00000162521 RBBP4
ENST00000492348 0.931348564835684 0.811464534324697 0.0106741958305854 ENSG00000162521 RBBP4
ENST00000544435 0.931348564835684 0.811464534324697 0.0106741958305854 ENSG00000162521 RBBP4
ENST00000525506 0.929228626043575 0.805905622621718 0.0172168552558715 ENSG00000162521 RBBP4
ENST00000465780 0.870470993643705 0.675453786111384 0.0304512645966306 ENSG00000162521 RBBP4
ENST00000373485 0.961138442379959 0.888548594100004 0.00599332080531376 ENSG00000162521 RBBP4
ENST00000477563 0.850882638929594 0.637551526859647 0.0300750566799509 ENSG00000162521 RBBP4
ENST00000458695 0.843042942318982 0.62245300651489 0.0226383778845722 ENSG00000162521 RBBP4
ENST00000490500 0.952213123810729 0.862396833145981 0.0125305246443252 ENSG00000162521 RBBP4
ENST00000445722 0.87967878260786 0.69508083551542 0.0254532610744128 ENSG00000162521 RBBP4
ENST00000475321 0.659894102766989 0.360623742857416 -0.0616477845083048 ENSG00000162521 RBBP4
ENST00000531983 0.381801744115076 0.117186342604022 -0.149849341485753 ENSG00000162521 RBBP4
ENST00000463378 0.714398928381172 0.427478950202632 0.0477539348143336 ENSG00000162521 RBBP4
ENST00000460669 0.964652729775076 0.900352847306724 -0.00680636533706552 ENSG00000162521 RBBP4
ENST00000482190 0.969256479974221 0.913520391741083 0.00591963298459706 ENSG00000162521 RBBP4
ENST00000373484 0.66697048863258 0.369254972742528 -0.0495154085972789 ENSG00000162520 SYNC
ENST00000409190 0.507647867323446 0.206114793330615 -0.0838587546470597 ENSG00000162520 SYNC
ENST00000417633 0.21455265960197 0.0418544911764637 -0.204106528973432 ENSG00000162520 SYNC
ENST00000426909 0.251779200125816 0.0551086227053089 -0.200890613905898 ENSG00000162520 SYNC
ENST00000401073 0.931021368430062 0.810990147599211 0.0302974883483795 ENSG00000162522 KIAA1522
ENST00000469100 0.747838206981488 0.473966217877655 -0.040889933530386 ENSG00000134684 YARS
ENST00000373477 0.861704448826757 0.658109982159158 0.0199565168882756 ENSG00000134684 YARS
ENST00000490826 0.672183664237406 0.375133889917673 -0.0512883039659003 ENSG00000134684 YARS
ENST00000487404 0.450215567919385 0.160863377967352 -0.0798226084165405 ENSG00000134684 YARS
ENST00000478828 0.589010222644202 0.283254424921178 -0.0621039059830354 ENSG00000134684 YARS
ENST00000481895 0.608483493602032 0.302689028938845 0.0528048117777511 ENSG00000134684 YARS
ENST00000466052 0.375462060720095 0.113280022547816 0.102051233167653 ENSG00000134684 YARS
ENST00000470377 0.298299281051339 0.0743633990416139 0.121492927542757 ENSG00000134684 YARS
ENST00000472692 0.889186156909021 0.715578225141579 -0.0309119848241797 ENSG00000134684 YARS
ENST00000530710 0.598561373396253 0.292717254098982 0.0850912860194131 ENSG00000116497 S100PBP
ENST00000373476 0.276970699178226 0.065075813613687 0.118779693164431 ENSG00000116497 S100PBP
ENST00000373475 0.276332085427026 0.0646427075774732 0.114871098069683 ENSG00000116497 S100PBP
ENST00000529027 0.757127468453394 0.486247857729448 0.0708588236782397 ENSG00000116497 S100PBP
ENST00000531123 0.658606452626184 0.359123023859931 0.0652773272069107 ENSG00000116497 S100PBP
ENST00000398243 0.941755160486808 0.837041596184303 0.0161548395548142 ENSG00000116497 S100PBP
ENST00000356689 0.952017489744727 0.86208100939814 0.0131784082755807 ENSG00000116497 S100PBP
ENST00000526230 0.868956596467832 0.671930633534347 0.0388661484705181 ENSG00000116497 S100PBP
ENST00000531256 0.91827137097786 0.780344383502774 0.0253163782001391 ENSG00000116497 S100PBP
ENST00000482212 0.926444187201535 0.799578699852959 0.0234589401191369 ENSG00000116497 S100PBP
ENST00000470896 0.400113999923246 0.127681362248937 -0.157144023364264 ENSG00000121905 HPCA
ENST00000329151 0.427883381288888 0.145487154233574 -0.152767999427072 ENSG00000121900 TMEM54
ENST00000373463 0.427353612683006 0.145084490128435 -0.152786273408703 ENSG00000121900 TMEM54
ENST00000474144 0.426268827065624 0.144253740433062 -0.152921189170501 ENSG00000121900 TMEM54
ENST00000475208 0.426543219901171 0.144508252302841 -0.154586927984689 ENSG00000121900 TMEM54
ENST00000463914 0.230583629712751 0.0475175596528487 -0.241375341322784 ENSG00000121900 TMEM54
ENST00000373456 0.937314436584657 0.826613364645109 0.0253883958616187 ENSG00000116514 RNF19B
ENST00000356990 0.937338881617325 0.826738153862404 0.0253631650335899 ENSG00000116514 RNF19B
ENST00000235150 0.921312642100332 0.787363000533776 0.0312445807992436 ENSG00000116514 RNF19B
ENST00000427524 0.935992529632978 0.823555502610763 0.00825560849177504 ENSG00000236065 RP1-117O3.2
ENST00000373449 0.973005510237676 0.923737056576334 -0.00376630342479782 ENSG00000004455 AK2
ENST00000548033 0.97132660717979 0.918663821452062 -0.00430314632650969 ENSG00000004455 AK2
ENST00000482191 0.9462095324995 0.84842646539441 0.0132197378042217 ENSG00000004455 AK2
ENST00000491241 0.965438928233489 0.902498824712309 0.00738484211299412 ENSG00000004455 AK2
ENST00000467905 0.757898437844244 0.487529469477879 -0.0314832820951496 ENSG00000004455 AK2
ENST00000354858 0.819963745069092 0.583026262302094 -0.0253124351458352 ENSG00000004455 AK2
ENST00000480134 0.819963745069092 0.583026262302094 -0.0253124351458352 ENSG00000004455 AK2
ENST00000550338 0.820225444239842 0.583688717004333 -0.0256055440222499 ENSG00000004455 AK2
ENST00000469238 0.826223554930413 0.593568742096544 -0.0270847532599346 ENSG00000004455 AK2
ENST00000466029 0.821127954015762 0.585295979408253 -0.0275343396925098 ENSG00000004455 AK2
ENST00000487289 0.719474529395747 0.433889385477898 -0.0372849222952186 ENSG00000004455 AK2
ENST00000548559 0.746627269550546 0.472363512121845 -0.0356076503225501 ENSG00000004455 AK2
ENST00000551979 0.960710955538403 0.887248150363139 -0.00847733861133244 ENSG00000004455 AK2
ENST00000478635 0.991828833941537 0.975203046313006 -0.00368134563286745 ENSG00000142920 ADC
ENST00000358680 0.914556684972838 0.771670629333211 0.0320458019372817 ENSG00000142920 ADC
ENST00000294517 0.989503464786793 0.969476188652058 0.00394704482965083 ENSG00000142920 ADC
ENST00000481886 0.989423371680377 0.969257232645928 0.00397941570983112 ENSG00000142920 ADC
ENST00000475935 0.989423371680377 0.969257232645928 0.00397941570983112 ENSG00000142920 ADC
ENST00000471119 0.989423371680377 0.969257232645928 0.00397941570983112 ENSG00000142920 ADC
ENST00000477570 0.953134915913194 0.865194081014088 -0.0188756761873494 ENSG00000142920 ADC
ENST00000483027 0.929306015366641 0.806073250997073 -0.0282367679049688 ENSG00000142920 ADC
ENST00000492420 0.987817595042337 0.963189770995024 0.00540252432769805 ENSG00000142920 ADC
ENST00000398167 0.989423371680377 0.969257232645928 0.00397941570983112 ENSG00000142920 ADC
ENST00000373443 0.989423371680377 0.969257232645928 0.00397941570983112 ENSG00000142920 ADC
ENST00000473089 0.953134915913194 0.865194081014088 -0.0188756761873494 ENSG00000142920 ADC
ENST00000484656 0.996313531271538 0.988767220360847 0.00152747766546488 ENSG00000142920 ADC
ENST00000373440 0.890407967976901 0.718928606036435 0.0424307382817436 ENSG00000142920 ADC
ENST00000373441 0.969325309213166 0.913811098679113 0.0116747926767259 ENSG00000142920 ADC
ENST00000478204 0.93005928981765 0.808150037163009 0.0258644242769987 ENSG00000142920 ADC
ENST00000291416 0.940108306781635 0.833121182246879 -0.0192910655530487 ENSG00000116525 TRIM62
ENST00000543586 0.93799915299501 0.828095216362859 0.0224944072625717 ENSG00000116525 TRIM62
ENST00000485148 0.990816107696656 0.972620467025737 -0.00391270532553951 ENSG00000116525 TRIM62
ENST00000483388 0.995495255164977 0.986928426469024 -0.00148384012400732 ENSG00000160094 ZNF362
ENST00000539719 0.838002844806698 0.613527432532932 0.0389687071981294 ENSG00000160094 ZNF362
ENST00000490959 0.971192111350517 0.918443293600783 -0.00997239929226797 ENSG00000160094 ZNF362
ENST00000373428 0.707866336923626 0.418839810587588 0.0735312334909588 ENSG00000160094 ZNF362
ENST00000543783 0.300608732928938 0.0753158715237076 0.206988652596607 ENSG00000256142 AL513327.1
ENST00000588828 0.75003809351465 0.47697652349578 0.0430830572031005 ENSG00000225313 RP11-415J8.3
ENST00000457957 0.720625418253113 0.43566830752898 0.0470796503704436 ENSG00000225313 RP11-415J8.3
ENST00000587696 0.765388872022869 0.498418030040004 0.0414016728071966 ENSG00000225313 RP11-415J8.3
ENST00000431992 0.156539515563625 0.0243330593402924 0.110425212761316 ENSG00000134686 PHC2
ENST00000485928 0.106046419845147 0.0127445921607621 0.116292852637045 ENSG00000134686 PHC2
ENST00000373418 0.106050087287588 0.0127461651996196 0.116192962661766 ENSG00000134686 PHC2
ENST00000373422 0.100204165903861 0.0116027565580544 0.120449481812197 ENSG00000134686 PHC2
ENST00000257118 0.156536134377184 0.024328783732589 0.110425759070378 ENSG00000134686 PHC2
ENST00000419414 0.143536576270375 0.0210324148274036 0.132414757489725 ENSG00000134686 PHC2
ENST00000467894 0.115319601175964 0.0146925987703692 0.121701355586818 ENSG00000134686 PHC2
ENST00000373416 0.170853796324439 0.0281855862375498 0.11947000536622 ENSG00000134686 PHC2
ENST00000486897 0.0915739497417326 0.0100285501014409 0.138584293819537 ENSG00000134686 PHC2
ENST00000493483 0.0907595352304301 0.00987202062439647 0.137237916391634 ENSG00000134686 PHC2
ENST00000473158 0.498598273767859 0.198805813942565 0.0846106077951511 ENSG00000134686 PHC2
ENST00000583214 0.938016793500743 0.828147790445852 0.0246483177123785 ENSG00000266239 MIR3605
ENST00000468406 0.444777794971854 0.156817063595024 0.146165559347181 ENSG00000134686 PHC2
ENST00000484692 0.22118969686946 0.0441481976647201 0.179999969906788 ENSG00000134686 PHC2
ENST00000361328 0.931402003010989 0.811658207843656 -0.0205052861547564 ENSG00000121903 ZSCAN20
ENST00000373413 0.920409673621432 0.785286536612093 0.0276681051952193 ENSG00000121903 ZSCAN20
ENST00000480917 0.982154430880177 0.947609871005128 0.00755355186394722 ENSG00000121903 ZSCAN20
ENST00000241312 0.216956899418086 0.0427354837977403 -0.197698934823941 ENSG00000121904 CSMD2
ENST00000373381 0.216441961243021 0.0425488937690209 -0.197841759878274 ENSG00000121904 CSMD2
ENST00000373380 0.402040200440713 0.128800838671102 -0.172622612208694 ENSG00000121904 CSMD2
ENST00000373377 0.940477270690601 0.833694050593122 -0.0303852796466339 ENSG00000121904 CSMD2
ENST00000373388 0.447332144977476 0.158748941221027 -0.162326446691457 ENSG00000121904 CSMD2
ENST00000338325 0.49364739192409 0.194602274232556 -0.149726979651951 ENSG00000121904 CSMD2
ENST00000471438 0.721406718239582 0.436779956984967 -0.0979721232696001 ENSG00000121904 CSMD2
ENST00000426886 0.907276524888321 0.755802224016244 0.0190345316067636 ENSG00000163866 SMIM12
ENST00000521580 0.843655170903348 0.623666325331835 0.0317100632843263 ENSG00000163866 SMIM12
ENST00000446026 0.929732618265438 0.807276083255163 0.0182619776496014 ENSG00000163866 SMIM12
ENST00000456842 0.866496856068341 0.667496777336438 0.0322192629831373 ENSG00000163866 SMIM12
ENST00000423898 0.885824245908269 0.707999454340329 0.028772456184776 ENSG00000163866 SMIM12
ENST00000417239 0.972360745866161 0.92165943617148 0.00922469763315932 ENSG00000163866 SMIM12
ENST00000417456 0.0764310718544968 0.00757135023641376 -0.21158061110238 ENSG00000241014 RP11-244H3.1
ENST00000487874 0.733479361493537 0.453288458966624 -0.0388909760669527 ENSG00000271741 RP11-244H3.4
ENST00000373337 0.0163127284154527 0.000774706555540612 -0.311588684091513 ENSG00000243749 ZMYM6NB
ENST00000373340 0.968244542458977 0.910429642236146 0.00635939277812285 ENSG00000163867 ZMYM6
ENST00000493328 0.791660815611226 0.539998054105291 0.0382243865790969 ENSG00000163867 ZMYM6
ENST00000357182 0.746192955924126 0.471792168096465 0.0444101033079196 ENSG00000163867 ZMYM6
ENST00000466345 0.814541924065231 0.574101601893211 -0.0672469990314333 ENSG00000163867 ZMYM6
ENST00000415531 0.948210167113587 0.853991144550687 -0.0139197400175507 ENSG00000163867 ZMYM6
ENST00000317538 0.779897058660117 0.522113019134173 -0.0520739534286015 ENSG00000163867 ZMYM6
ENST00000460607 0.789378183912959 0.536374300687643 -0.0503943720115008 ENSG00000163867 ZMYM6
ENST00000373333 0.88155273342676 0.699660587871199 -0.03332568229065 ENSG00000163867 ZMYM6
ENST00000471566 0.219860864030869 0.0437022176560185 -0.225090250101527 ENSG00000163867 ZMYM6
ENST00000417119 0.959435468972136 0.883362580453924 0.0114395640464249 ENSG00000197056 ZMYM1
ENST00000359858 0.952239201079125 0.862576618180163 0.0124585024924245 ENSG00000197056 ZMYM1
ENST00000466390 0.895966854015201 0.73156277166302 0.0383906401652356 ENSG00000197056 ZMYM1
ENST00000488455 0.988724489621412 0.96619685711178 0.00318311902547895 ENSG00000197056 ZMYM1
ENST00000475654 0.999090495263435 0.998383428321287 0.000163220548821821 ENSG00000197056 ZMYM1
ENST00000373329 0.952239201079125 0.862576618180163 0.0124585024924245 ENSG00000197056 ZMYM1
ENST00000373330 0.947864692833208 0.852511416064091 0.0133905149669043 ENSG00000197056 ZMYM1
ENST00000468598 0.648580141112427 0.34794531038154 0.0651269141099113 ENSG00000116560 SFPQ
ENST00000460428 0.773944604515093 0.511930558818269 0.0294317508510436 ENSG00000116560 SFPQ
ENST00000470472 0.930847788565046 0.810366828555279 0.0106378357419405 ENSG00000116560 SFPQ
ENST00000466745 0.934324740155474 0.819063827235197 0.0168702539211905 ENSG00000116560 SFPQ
ENST00000466213 0.89970135905294 0.738837355289334 0.0245326655574948 ENSG00000116560 SFPQ
ENST00000490668 0.680953495189439 0.385742778568982 0.0557571450815036 ENSG00000116560 SFPQ
ENST00000485365 0.794823628122698 0.544348218977402 0.0377889920711003 ENSG00000116560 SFPQ
ENST00000357214 0.887035818216014 0.71044414294656 -0.0163154851358337 ENSG00000116560 SFPQ
ENST00000373297 0.487954745229576 0.190176203548078 0.0462245938977406 ENSG00000146463 ZMYM4
ENST00000314607 0.487954745229576 0.190176203548078 0.0462245938977406 ENSG00000146463 ZMYM4
ENST00000441447 0.269075377979618 0.061643715410086 0.154383122756286 ENSG00000146463 ZMYM4
ENST00000432683 0.603567275901835 0.297714092117664 0.0824249243596602 ENSG00000227409 ZMYM4-AS1
ENST00000457946 0.933862839926681 0.818122077105104 0.00920092080965632 ENSG00000146463 ZMYM4
ENST00000482131 0.141261384428485 0.02046862418368 0.216840952221225 ENSG00000146463 ZMYM4
ENST00000470175 0.901476492483976 0.742971094592812 0.0330984517876905 ENSG00000146463 ZMYM4
ENST00000492456 0.716789016764562 0.430310656049765 -0.0872513865962511 ENSG00000146463 ZMYM4
ENST00000325722 0.82940751587247 0.599462490366877 -0.0207240122497201 ENSG00000142687 KIAA0319L
ENST00000373266 0.176885635123604 0.0299606418492511 -0.105308362199712 ENSG00000142687 KIAA0319L
ENST00000426982 0.976673140556575 0.932177472280311 0.00338928684966903 ENSG00000142687 KIAA0319L
ENST00000461312 0.988492829393007 0.965105042611725 -0.00304838951125594 ENSG00000142687 KIAA0319L
ENST00000485551 0.731843282680811 0.450918219722641 -0.0385473284642097 ENSG00000142687 KIAA0319L
ENST00000473423 0.248993916550552 0.0539699498173474 -0.227676416606797 ENSG00000142687 KIAA0319L
ENST00000473844 0.624624037856804 0.319919235060441 -0.0873713758652409 ENSG00000142687 KIAA0319L
ENST00000474856 0.801098974797411 0.553969435198632 -0.0629553809995859 ENSG00000142687 KIAA0319L
ENST00000492544 0.395573334220164 0.12496502042394 -0.146278289003866 ENSG00000142687 KIAA0319L
ENST00000440579 0.752341127297865 0.479655623898541 0.0344167093761655 ENSG00000142687 KIAA0319L
ENST00000431916 0.824166636302045 0.590987139234269 0.0379506153362692 ENSG00000142687 KIAA0319L
ENST00000482929 0.481308868759122 0.185072604172094 0.0805051944647151 ENSG00000142687 KIAA0319L
ENST00000478463 0.472823231082454 0.177676762945033 0.0876790966855402 ENSG00000142687 KIAA0319L
ENST00000470388 0.473243417059641 0.177956148735928 0.0876661019337912 ENSG00000142687 KIAA0319L
ENST00000492888 0.581458686042625 0.275662611046003 0.0803666353410713 ENSG00000142687 KIAA0319L
ENST00000469892 0.564180856053995 0.258549139225347 0.0852586059093004 ENSG00000142687 KIAA0319L
ENST00000494948 0.457188025633118 0.165946659400208 0.111358018093876 ENSG00000142687 KIAA0319L
ENST00000476329 0.640677242236368 0.337962593980172 0.093842030978165 ENSG00000142687 KIAA0319L
ENST00000373253 0.7453618796222 0.470638011947227 -0.0405913231032874 ENSG00000020129 NCDN
ENST00000356090 0.739951666143548 0.462466245907654 -0.0414926022578442 ENSG00000020129 NCDN
ENST00000373243 0.729547502997029 0.448035364262944 -0.0428908131002433 ENSG00000020129 NCDN
ENST00000459931 0.856209701505052 0.647953100928642 -0.0385278720128494 ENSG00000020129 NCDN
ENST00000437806 0.871940668668542 0.678318170388509 0.0381877114160476 ENSG00000020129 NCDN
ENST00000423723 0.958117582433176 0.879250680989267 0.011141340482274 ENSG00000020129 NCDN
ENST00000373237 0.547304487425279 0.241846988902582 -0.0629150801500734 ENSG00000126067 PSMB2
ENST00000270815 0.961231558457215 0.889032121891988 -0.00863655886618903 ENSG00000142686 C1orf216
ENST00000251195 0.910121010647251 0.761945747577972 0.0349054761288488 ENSG00000092853 CLSPN
ENST00000318121 0.837535446066574 0.612609874051706 0.0603614392691509 ENSG00000092853 CLSPN
ENST00000373220 0.837535446066574 0.612609874051706 0.0603614392691509 ENSG00000092853 CLSPN
ENST00000520551 0.837535446066574 0.612609874051706 0.0603614392691509 ENSG00000092853 CLSPN
ENST00000373210 0.345993905204316 0.0976769682629439 0.101435218835691 ENSG00000134698 AGO4
ENST00000373206 0.997428195502842 0.992835795434437 -0.000628975419329091 ENSG00000092847 AGO1
ENST00000373204 0.731892744870548 0.451072276346713 0.0468530821095282 ENSG00000092847 AGO1
ENST00000324350 0.247978270111676 0.0535724142370237 0.173132040793087 ENSG00000126070 AGO3
ENST00000373191 0.363960875319421 0.106946052206553 0.101104259817926 ENSG00000126070 AGO3
ENST00000397828 0.23498071089498 0.0489447792938632 0.173695257645543 ENSG00000126070 AGO3
ENST00000246314 0.0559044100418927 0.00462885650090624 0.189155480216855 ENSG00000126070 AGO3
ENST00000491443 0.961138442379959 0.888683600012178 -0.0135216164367825 ENSG00000126070 AGO3
ENST00000466576 0.0513483670811849 0.00408056690353683 0.285923279975748 ENSG00000271554 RP4-665N4.8
ENST00000373178 0.592940290660607 0.287111149096921 -0.0725985936502436 ENSG00000116863 ADPRHL2
ENST00000303143 0.606342957430168 0.300232340313703 0.103620726868181 ENSG00000171812 COL8A2
ENST00000397799 0.739174274294325 0.461457856037737 0.0719073377523633 ENSG00000171812 COL8A2
ENST00000373166 0.673623799153712 0.377009245439231 -0.0429948804983922 ENSG00000054116 TRAPPC3
ENST00000462715 0.626664794532501 0.322144243672393 -0.0517393726010493 ENSG00000054116 TRAPPC3
ENST00000373163 0.632687403166648 0.328766423496878 -0.0486626776147899 ENSG00000054116 TRAPPC3
ENST00000373162 0.64360849899599 0.341505568808496 -0.0473842833499854 ENSG00000054116 TRAPPC3
ENST00000469757 0.848106931444896 0.632593959328854 -0.0251418408681603 ENSG00000054116 TRAPPC3
ENST00000373159 0.956444607746599 0.874034742441079 -0.00898102682843454 ENSG00000054116 TRAPPC3
ENST00000497251 0.938893844916758 0.830621791788951 0.0123516640913535 ENSG00000054116 TRAPPC3
ENST00000429533 0.70804489387929 0.418990819969739 -0.0388954671827717 ENSG00000116871 MAP7D1
ENST00000316156 0.337092354042407 0.0929645248243977 -0.0719367878183915 ENSG00000116871 MAP7D1
ENST00000527764 0.93615356881214 0.824196958474057 0.0137063144915954 ENSG00000116871 MAP7D1
ENST00000373150 0.335608591634131 0.0924052355441061 -0.0722226280029137 ENSG00000116871 MAP7D1
ENST00000373151 0.335444030770104 0.0923276923897344 -0.0722228618160702 ENSG00000116871 MAP7D1
ENST00000530729 0.750418793256725 0.477487698356728 -0.0390661829912509 ENSG00000116871 MAP7D1
ENST00000462118 0.257221342609783 0.05713741226774 -0.120145372813831 ENSG00000116871 MAP7D1
ENST00000474796 0.151958507475388 0.0231129004449962 -0.126975901443563 ENSG00000116871 MAP7D1
ENST00000530975 0.22240525611612 0.0445499146913787 -0.122739788225697 ENSG00000116871 MAP7D1
ENST00000487131 0.397914411588738 0.12640275330122 -0.0848604475553668 ENSG00000116871 MAP7D1
ENST00000373148 0.290929537726338 0.0712569249993828 -0.0928717061541859 ENSG00000116871 MAP7D1
ENST00000532131 0.645628209667337 0.344279898608002 -0.0523923378254426 ENSG00000116871 MAP7D1
ENST00000487114 0.527571070086643 0.223279094514881 -0.0732983416263759 ENSG00000116871 MAP7D1
ENST00000354618 0.852326443322124 0.640591664795796 -0.0174744931051572 ENSG00000054118 THRAP3
ENST00000469141 0.89589253618057 0.731329914010481 -0.0136448566151474 ENSG00000054118 THRAP3
ENST00000478853 0.246216376400247 0.0530340505818769 0.157288003152295 ENSG00000054118 THRAP3
ENST00000466743 0.959510802700428 0.883743212973895 -0.0122474386965058 ENSG00000054118 THRAP3
ENST00000453908 0.691682222124443 0.399212746971824 -0.0924964581814572 ENSG00000214193 SH3D21
ENST00000426732 0.691682222124443 0.399212746971824 -0.0924964581814572 ENSG00000214193 SH3D21
ENST00000312808 0.640114275579518 0.33727063621903 -0.105827263796754 ENSG00000214193 SH3D21
ENST00000505871 0.681309689607775 0.386068216491068 -0.0954472229149927 ENSG00000214193 SH3D21
ENST00000480549 0.509297967354248 0.207560219426958 -0.100653604625275 ENSG00000214193 SH3D21
ENST00000474766 0.536404781746242 0.231588726878847 -0.0967089484663448 ENSG00000214193 SH3D21
ENST00000270824 0.532780560353241 0.22808518078479 -0.102216964062664 ENSG00000142694 EVA1B
ENST00000490466 0.489703457090337 0.191787449386404 -0.112605065964462 ENSG00000142694 EVA1B
ENST00000373137 0.665378234575678 0.367290177330245 -0.0960823527824315 ENSG00000116883 RP11-268J15.5
ENST00000359297 0.488725552146781 0.190834346204554 -0.0711377802795738 ENSG00000196182 STK40
ENST00000373129 0.78967637521555 0.537032209260671 -0.0284101501531071 ENSG00000196182 STK40
ENST00000373130 0.78967637521555 0.537032209260671 -0.0284101501531071 ENSG00000196182 STK40
ENST00000373132 0.78967637521555 0.537032209260671 -0.0284101501531071 ENSG00000196182 STK40
ENST00000460417 0.740197184097052 0.463052849087574 -0.0585090744260373 ENSG00000196182 STK40
ENST00000473733 0.387376682637105 0.120143390176061 -0.134544018308822 ENSG00000196182 STK40
ENST00000482458 0.935563455530023 0.822508712953803 -0.0134091438012738 ENSG00000196182 STK40
ENST00000460017 0.99315004377525 0.979805844558485 -0.0020466098912271 ENSG00000196182 STK40
ENST00000476041 0.873397640963869 0.681324252464371 -0.0336311982424279 ENSG00000181817 LSM10
ENST00000315732 0.902940524545695 0.745764944547343 -0.0274547509131493 ENSG00000181817 LSM10
ENST00000489912 0.945250811994584 0.846012596808349 -0.0174385840386133 ENSG00000181817 LSM10
ENST00000373116 0.671942022520932 0.374718965588457 -0.0605661575346343 ENSG00000116898 MRPS15
ENST00000488606 0.948210167113587 0.853937634264244 -0.0165607913103156 ENSG00000116898 MRPS15
ENST00000477040 0.988781688014892 0.967000718754721 -0.00425172098929294 ENSG00000116898 MRPS15
ENST00000462067 0.671989948383842 0.374774663184177 -0.0605841876236557 ENSG00000116898 MRPS15
ENST00000424989 0.685744371543083 0.391443029538389 -0.119500092825793 ENSG00000233621 LINC01137
ENST00000373087 0.0294749988885774 0.00178215800454851 -0.428896351462734 ENSG00000163874 ZC3H12A
ENST00000373075 0.76787879666276 0.502508513913426 -0.0389032673262676 ENSG00000163875 MEAF6
ENST00000296214 0.716142180906109 0.429455922835495 -0.0465610656030233 ENSG00000163875 MEAF6
ENST00000373074 0.718431081014808 0.432531409313079 -0.0455271139358525 ENSG00000163875 MEAF6
ENST00000475828 0.742128741484426 0.465633093031521 -0.0427576859059133 ENSG00000163875 MEAF6
ENST00000487788 0.733841326012529 0.453663747784021 -0.0440183971824477 ENSG00000163875 MEAF6
ENST00000373073 0.891322262538557 0.720738406246458 -0.0215954930273547 ENSG00000163875 MEAF6
ENST00000487792 0.959435468972136 0.88340865544723 -0.00891107761671208 ENSG00000163875 MEAF6
ENST00000448519 0.890076033075741 0.717895041309122 -0.0228751909216093 ENSG00000163875 MEAF6
ENST00000485039 0.557111391843448 0.251961151474446 -0.084379298534274 ENSG00000163875 MEAF6
ENST00000296215 0.551234224242571 0.245462579042229 -0.0890404165136921 ENSG00000163877 SNIP1
ENST00000468040 0.805069811956414 0.55988486303415 -0.0691782699144098 ENSG00000163877 SNIP1
ENST00000296218 0.864171208322725 0.663087538607614 0.0554571024082178 ENSG00000163879 DNALI1
ENST00000490029 0.608417047967102 0.302635342764856 0.118906145339266 ENSG00000134697 GNL2
ENST00000373062 0.90531277401023 0.750218949132535 -0.0164125054456355 ENSG00000134697 GNL2
ENST00000462812 0.98640240774428 0.959589762431128 -0.00351739730979885 ENSG00000134697 GNL2
ENST00000479255 0.791405649753633 0.539477829175861 0.0653521744877465 ENSG00000134697 GNL2
ENST00000538069 0.811378318334182 0.569405740845791 0.0456290814437392 ENSG00000134697 GNL2
ENST00000469191 0.952367775050403 0.863119431511027 0.0175651028550095 ENSG00000134697 GNL2
ENST00000489146 0.914508575073087 0.7715913439537 0.0301810519157509 ENSG00000134697 GNL2
ENST00000463351 0.914573995524206 0.771763354006573 -0.0242547943535464 ENSG00000134697 GNL2
ENST00000488496 0.23124571786545 0.0477328590873003 -0.197325835662143 ENSG00000134697 GNL2
ENST00000358011 0.59182205904378 0.286067965440083 0.0892184780158208 ENSG00000116922 C1orf109
ENST00000494120 0.507562980997403 0.206002531965845 0.103069465646108 ENSG00000116922 C1orf109
ENST00000609516 0.842828395326254 0.621736233253 -0.0553061265631373 ENSG00000116922 C1orf109
ENST00000464178 0.728063370162011 0.446037170944276 0.0781459410108679 ENSG00000116922 C1orf109
ENST00000464085 0.374422079138443 0.112712280282457 0.151300392184328 ENSG00000116922 C1orf109
ENST00000491981 0.224372912051494 0.0452602757568746 0.185005368225413 ENSG00000116922 C1orf109
ENST00000461359 0.446669721540212 0.158318329553389 0.144730395037545 ENSG00000116922 C1orf109
ENST00000477060 0.318635871854648 0.0838891456891153 0.171391273560934 ENSG00000116922 C1orf109
ENST00000486637 0.309719325997738 0.0795230658935897 0.184512997973384 ENSG00000116922 C1orf109
ENST00000488137 0.167786782643087 0.0273806193533176 0.257403587136643 ENSG00000116922 C1orf109
ENST00000373055 0.70579436879311 0.415986912857173 -0.100452720394406 ENSG00000134690 CDCA8
ENST00000327331 0.70579436879311 0.415986912857173 -0.100452720394406 ENSG00000134690 CDCA8
ENST00000373044 0.12086979078527 0.0158555940918031 -0.190892884145697 ENSG00000196449 YRDC
ENST00000373043 0.0889092060824843 0.00957286536257786 -0.210726442628952 ENSG00000197982 C1orf122
ENST00000419397 0.094243967011421 0.0105111304655275 -0.224158432695271 ENSG00000197982 C1orf122
ENST00000468084 0.109026230382941 0.0133959335685238 -0.200992312810615 ENSG00000197982 C1orf122
ENST00000373042 0.185542935819175 0.0325126058366891 -0.170581025422338 ENSG00000197982 C1orf122
ENST00000446260 0.172492819771106 0.0286235682776268 -0.175346299049222 ENSG00000197982 C1orf122
ENST00000373036 0.832230383370044 0.603700414209008 -0.0269076774632977 ENSG00000188786 MTF1
ENST00000373027 0.332058210995436 0.0905749361020457 0.114477872699145 ENSG00000204084 INPP5B
ENST00000373023 0.154132117851147 0.0236645297320039 0.141609393429825 ENSG00000204084 INPP5B
ENST00000373026 0.0959425811344982 0.0108071132924296 0.16695082419836 ENSG00000204084 INPP5B
ENST00000373024 0.0917878468368136 0.0100665654942291 0.169457535147601 ENSG00000204084 INPP5B
ENST00000458109 0.514989027548354 0.212621297312271 -0.135473615723473 ENSG00000204084 INPP5B
ENST00000373021 0.0684329681772589 0.00628069394033437 0.303803984785121 ENSG00000204084 INPP5B
ENST00000373019 0.900319772041068 0.740288557382306 -0.0149548982933555 ENSG00000183431 SF3A3
ENST00000448721 0.93888974909875 0.830412883410586 -0.00940526654790546 ENSG00000183431 SF3A3
ENST00000487062 0.341910529971748 0.0954181967088555 -0.155501023886885 ENSG00000183431 SF3A3
ENST00000460925 0.839730826766647 0.616934231485501 0.0379683300660633 ENSG00000183431 SF3A3
ENST00000489537 0.990619187727291 0.972183897910841 0.00184372770135272 ENSG00000183431 SF3A3
ENST00000461869 0.967744384721836 0.908243871732792 -0.00580778673338079 ENSG00000183431 SF3A3
ENST00000470585 0.997962918040381 0.994595885346587 0.000346208316050883 ENSG00000183431 SF3A3
ENST00000488934 0.0731340893262722 0.0069995086132896 -0.256816098999161 ENSG00000183431 SF3A3
ENST00000462258 0.685388830249723 0.390984836765027 0.0473836623335378 ENSG00000183431 SF3A3
ENST00000485803 0.859056645207766 0.652975158492815 -0.0352123223649025 ENSG00000183386 FHL3
ENST00000373016 0.859056645207766 0.652975158492815 -0.0352123223649025 ENSG00000183386 FHL3
ENST00000475084 0.7246360453986 0.44120058564561 -0.0612617654310458 ENSG00000183386 FHL3
ENST00000477194 0.712950661669601 0.425316336826752 -0.065014288938321 ENSG00000183386 FHL3
ENST00000483132 0.699026364324147 0.408108697710962 -0.0904052965623793 ENSG00000183386 FHL3
ENST00000483182 0.201110507750788 0.037518726264462 -0.134162747169554 ENSG00000183520 UTP11L
ENST00000486563 0.166038343877466 0.0268735346448698 -0.179414486215925 ENSG00000183520 UTP11L
ENST00000373014 0.479182230083717 0.183333504514413 -0.0771305772908476 ENSG00000183520 UTP11L
ENST00000537711 0.419008084616091 0.139459096964952 -0.0870912764435973 ENSG00000183520 UTP11L
ENST00000488453 0.800758742092943 0.553321408612408 -0.0381877314720499 ENSG00000183520 UTP11L
ENST00000373001 0.784467512050536 0.529318741822098 -0.0459637038585081 ENSG00000116954 RRAGC
ENST00000474456 0.912083580353991 0.766122717916505 -0.0311508974851295 ENSG00000116954 RRAGC
ENST00000493015 0.398496214888261 0.126782415568122 -0.127566355517685 ENSG00000116954 RRAGC
ENST00000496778 0.609794071737129 0.30398553501395 -0.110654441268404 ENSG00000116954 RRAGC
ENST00000433671 0.980391434396105 0.941893419980759 -0.00472537931075275 ENSG00000228436 RP5-864K19.4
ENST00000456813 0.838346488303802 0.614447288448674 -0.0325633526667848 ENSG00000228436 RP5-864K19.4
ENST00000397572 0.638405852607083 0.335471696473479 -0.0647418248184486 ENSG00000214114 MYCBP
ENST00000494695 0.981052801621053 0.944017461026377 0.00563413640658253 ENSG00000214114 MYCBP
ENST00000495043 0.960216005316301 0.885887416728342 0.0115745577403507 ENSG00000214114 MYCBP
ENST00000489803 0.946160364607953 0.848165209339092 0.0160693860095651 ENSG00000214114 MYCBP
ENST00000454994 0.9462095324995 0.848323058050553 0.0160532930463365 ENSG00000131233 GJA9
ENST00000489575 0.946390841170229 0.84876081439907 0.0160141936362783 ENSG00000214114 MYCBP
ENST00000465771 0.915735981980436 0.773985605440265 0.0257440970376097 ENSG00000214114 MYCBP
ENST00000462027 0.963812601517248 0.897595045162534 -0.0129982412540713 ENSG00000214114 MYCBP
ENST00000372990 0.934576739803464 0.819703927719656 0.0298365488993241 ENSG00000158315 RHBDL2
ENST00000289248 0.940098016163692 0.833095053531597 -0.0289364904303056 ENSG00000158315 RHBDL2
ENST00000538156 0.940131496250622 0.833179744248163 -0.0289549792026495 ENSG00000158315 RHBDL2
ENST00000372985 0.956884045745316 0.876295733201657 -0.0212415518825447 ENSG00000158315 RHBDL2
ENST00000432648 0.184432652482659 0.0321701841532203 -0.0942972641523779 ENSG00000174574 AKIRIN1
ENST00000446189 0.482628618057602 0.186077128400731 -0.0599417898157101 ENSG00000174574 AKIRIN1
ENST00000372984 0.397351810834668 0.126031713052162 -0.0683712606373866 ENSG00000174574 AKIRIN1
ENST00000531822 0.288089396314407 0.069943529129801 -0.0914163728799058 ENSG00000174574 AKIRIN1
ENST00000372967 0.667455124532179 0.369900979008833 -0.0446217598623685 ENSG00000168653 NDUFS5
ENST00000372969 0.667455124532179 0.369900979008833 -0.0446217598623685 ENSG00000168653 NDUFS5
ENST00000545844 0.154085748718379 0.023654684920179 0.124171762771157 ENSG00000127603 MACF1
ENST00000567887 0.154277204210113 0.0237072154564261 0.124119559394936 ENSG00000127603 MACF1
ENST00000372915 0.154366271854694 0.0237443479489374 0.124062381489709 ENSG00000127603 MACF1
ENST00000539005 0.154277204210113 0.023708219092421 0.124123449837908 ENSG00000127603 MACF1
ENST00000317713 0.154277204210113 0.023708219092421 0.124123449837908 ENSG00000127603 MACF1
ENST00000361689 0.1543000455543 0.0237232548174853 0.12408442246885 ENSG00000127603 MACF1
ENST00000524432 0.00202092025061609 5.30583268873049e-05 0.22229774667228 ENSG00000127603 MACF1
ENST00000467673 0.0195802489974091 0.000997200381354275 0.293081880675341 ENSG00000127603 MACF1
ENST00000564288 0.282864360680479 0.0676779144477043 0.109135213557537 ENSG00000127603 MACF1
ENST00000494012 0.00284494727168487 8.13145830269102e-05 0.296288259515608 ENSG00000127603 MACF1
ENST00000536367 0.00289330112955516 8.31949394486724e-05 0.264884948441081 ENSG00000127603 MACF1
ENST00000480624 0.029365174577463 0.00177300941955534 0.221022795639739 ENSG00000127603 MACF1
ENST00000469366 0.0192105999896648 0.000970785498089722 0.26622185599171 ENSG00000127603 MACF1
ENST00000289890 0.631001303503612 0.327020000101849 0.094604379818076 ENSG00000226438 RP11-420K8.1
ENST00000496804 0.130207194403039 0.0179935054148894 0.168030842856407 ENSG00000127603 MACF1
ENST00000530262 0.0908332139774071 0.00989034789053402 0.176721026517608 ENSG00000127603 MACF1
ENST00000485063 0.330618232231106 0.0897815942618614 0.146122420017866 ENSG00000127603 MACF1
ENST00000472385 0.205155981117761 0.0389371420067193 0.184100688762484 ENSG00000127603 MACF1
ENST00000484393 0.309761761376159 0.0795505706253777 0.17530519588767 ENSG00000127603 MACF1
ENST00000476350 0.0885788638411896 0.00950288729314833 0.178751185617275 ENSG00000127603 MACF1
ENST00000372925 0.37099001731528 0.110847716803999 0.0964891886692496 ENSG00000127603 MACF1
ENST00000528611 0.348872747250286 0.0990484221880456 0.162745003473255 ENSG00000127603 MACF1
ENST00000289893 0.423626619248271 0.142565780895852 0.0886137530653121 ENSG00000127603 MACF1
ENST00000530275 0.0537335119613067 0.00437854114124164 -0.19946466002446 ENSG00000255103 KIAA0754
ENST00000482035 0.637507139180246 0.334361127460509 0.06253895207066 ENSG00000127603 MACF1
ENST00000473843 0.730461486150917 0.449024018830375 0.0600910262833925 ENSG00000127603 MACF1
ENST00000469490 0.8605865060191 0.655728567070847 0.0321009379520134 ENSG00000127603 MACF1
ENST00000487656 0.826580884873314 0.594315715878056 -0.0484695444205757 ENSG00000127603 MACF1
ENST00000360115 0.288447504884448 0.0701502270540541 0.108790216631788 ENSG00000127603 MACF1
ENST00000497964 0.591198176568641 0.285411240142298 0.0765768874447477 ENSG00000127603 MACF1
ENST00000446276 0.206299462848505 0.0393612150448729 0.12461986755939 ENSG00000127603 MACF1
ENST00000442046 0.166412790535287 0.0269785587389259 0.135400915040693 ENSG00000127603 MACF1
ENST00000422234 0.185560727937869 0.0325183118040235 0.149296811669545 ENSG00000127603 MACF1
ENST00000462496 0.19718252697163 0.0362280260957486 0.144664907271529 ENSG00000127603 MACF1
ENST00000462103 0.0199146475748515 0.001021672876331 0.273797197147858 ENSG00000127603 MACF1
ENST00000496360 0.038270860467227 0.00258816602818082 0.196239494834857 ENSG00000127603 MACF1
ENST00000497807 0.0496083282772662 0.00386813603895873 0.183855194331714 ENSG00000127603 MACF1
ENST00000458207 0.819292666618749 0.581997292417294 0.0689575590018513 ENSG00000182109 RP11-69E11.4
ENST00000450157 0.675294138463591 0.37891744771317 0.101815689195976 ENSG00000182109 RP11-69E11.4
ENST00000431553 0.657617834525852 0.357872800736106 0.105787200987454 ENSG00000182109 RP11-69E11.4
ENST00000417869 0.687938286314688 0.394062449933622 0.0954379724965524 ENSG00000182109 RP11-69E11.4
ENST00000440190 0.819292666618749 0.58198448685021 0.0599712448865563 ENSG00000182109 RP11-69E11.4
ENST00000427240 0.183530050379894 0.0318216587794789 0.204662712570776 ENSG00000243970 PPIEL
ENST00000482028 0.575974698509595 0.270159446287935 0.084389937837077 ENSG00000090621 PABPC4
ENST00000372856 0.553485272033162 0.247791787336556 0.0392989471717056 ENSG00000090621 PABPC4
ENST00000372857 0.552172609654634 0.246407018585104 0.0394249687637598 ENSG00000090621 PABPC4
ENST00000372858 0.374430244950612 0.112752836094246 0.0558225645607107 ENSG00000090621 PABPC4
ENST00000372862 0.391073728479363 0.122491339938828 0.0545437979284526 ENSG00000090621 PABPC4
ENST00000468476 0.585626048242504 0.28012008286637 0.0634108177228997 ENSG00000090621 PABPC4
ENST00000437136 0.566773277986121 0.260923875722887 0.0654694012195609 ENSG00000090621 PABPC4
ENST00000492468 0.728314871626752 0.44646028229317 0.0444994711980521 ENSG00000090621 PABPC4
ENST00000530186 0.891549138239453 0.72184449624631 0.0260236319561782 ENSG00000090621 PABPC4
ENST00000421687 0.406030902928216 0.131043157524174 0.0556044342460611 ENSG00000090621 PABPC4
ENST00000484555 0.997091632986802 0.99199226407584 0.000825180243268308 ENSG00000090621 PABPC4
ENST00000525045 0.198177507300551 0.0365796784964482 0.127160175914111 ENSG00000090621 PABPC4
ENST00000527718 0.476842676069291 0.181104502168875 0.0604194668356416 ENSG00000090621 PABPC4
ENST00000477556 0.677659956038152 0.381425868754527 0.0742384892577594 ENSG00000090621 PABPC4
ENST00000461578 0.663126861182505 0.364344525693484 0.0807893881287609 ENSG00000090621 PABPC4
ENST00000483770 0.106888677802556 0.0129332837413842 0.16912378342313 ENSG00000090621 PABPC4
ENST00000525669 0.473525543576538 0.178272306129109 0.0616122008545498 ENSG00000090621 PABPC4
ENST00000470443 0.414724620273417 0.136397253418371 0.0572107174849786 ENSG00000090621 PABPC4
ENST00000415255 0.505217638514613 0.204277087022725 0.0483325107457744 ENSG00000228060 RP11-69E11.8
ENST00000513632 0.654281316669312 0.353997830592654 0.0479746163125105 ENSG00000090621 PABPC4
ENST00000525751 0.96925163825052 0.913471352636614 0.00487649775377062 ENSG00000090621 PABPC4
ENST00000474378 0.725268365653755 0.442036027402705 0.0336448954924505 ENSG00000090621 PABPC4
ENST00000529216 0.977608470535821 0.934695530748733 -0.00382831698541168 ENSG00000090621 PABPC4
ENST00000492519 0.825645878464588 0.592805983227719 -0.0306712952111962 ENSG00000090621 PABPC4
ENST00000451091 0.84851339169785 0.633168918916963 0.0253988666421407 ENSG00000090621 PABPC4
ENST00000531243 0.805230673904635 0.560329620912088 -0.036179097292193 ENSG00000090621 PABPC4
ENST00000470018 0.913427035911524 0.769371614734404 -0.0216984817503759 ENSG00000084072 PPIE
ENST00000485507 0.799145044588961 0.551112893387207 0.0509275136288927 ENSG00000084072 PPIE
ENST00000324379 0.980413258757158 0.941951563375081 -0.00445390587383294 ENSG00000084072 PPIE
ENST00000356511 0.94555790327442 0.846754353338634 0.0115617439709367 ENSG00000084072 PPIE
ENST00000456578 0.810461126879261 0.567931087249701 0.0502817199561951 ENSG00000084072 PPIE
ENST00000495526 0.980363263572997 0.941822824362279 -0.00447011702107483 ENSG00000084072 PPIE
ENST00000482751 0.980363263572997 0.941822824362279 -0.00447011702107483 ENSG00000084072 PPIE
ENST00000372830 0.94555790327442 0.846754353338634 0.0115617439709367 ENSG00000084072 PPIE
ENST00000497370 0.985230003520755 0.957123848555101 0.00346775500233429 ENSG00000084072 PPIE
ENST00000372835 0.964650436108955 0.900277315932257 0.00769821336003368 ENSG00000084072 PPIE
ENST00000470213 0.97965317381387 0.94022270444921 0.00484070537063497 ENSG00000084072 PPIE
ENST00000474804 0.994489305379482 0.983738001428572 -0.00135772451999361 ENSG00000084072 PPIE
ENST00000475350 0.980363263572997 0.941822824362279 -0.00447011702107483 ENSG00000084072 PPIE
ENST00000480169 0.967757054804831 0.908631794583338 -0.00835307730546666 ENSG00000084072 PPIE
ENST00000441669 0.143613672751058 0.0210621119892006 0.150953563246553 ENSG00000043514 TRIT1
ENST00000462797 0.143613672751058 0.0210621119892006 0.150953563246553 ENSG00000043514 TRIT1
ENST00000316891 0.143613672751058 0.0210621119892006 0.150953563246553 ENSG00000043514 TRIT1
ENST00000372818 0.143613672751058 0.0210621119892006 0.150953563246553 ENSG00000043514 TRIT1
ENST00000495175 0.267752647402342 0.0612027288519375 0.125115142591022 ENSG00000043514 TRIT1
ENST00000491865 0.254275027828189 0.0560426977809917 0.127890027446691 ENSG00000043514 TRIT1
ENST00000537223 0.230142278069242 0.0473676350025708 0.140049259193196 ENSG00000043514 TRIT1
ENST00000537440 0.230142278069242 0.0473676350025708 0.140049259193196 ENSG00000043514 TRIT1
ENST00000541099 0.230142278069242 0.0473676350025708 0.140049259193196 ENSG00000043514 TRIT1
ENST00000545233 0.230142278069242 0.0473676350025708 0.140049259193196 ENSG00000043514 TRIT1
ENST00000465417 0.266094858946433 0.0605091640598029 0.18815539614325 ENSG00000043514 TRIT1
ENST00000492612 0.289650863419543 0.0707087053301775 0.137026415257761 ENSG00000043514 TRIT1
ENST00000489945 0.249076691013324 0.0540092370373855 0.151759087888274 ENSG00000043514 TRIT1
ENST00000486825 0.251240385638575 0.0549088732023924 0.151058491576344 ENSG00000043514 TRIT1
ENST00000469476 0.203521854379957 0.0383467253397626 0.19006304702474 ENSG00000043514 TRIT1
ENST00000544981 0.478677280625887 0.182818332321894 0.11484444923842 ENSG00000043514 TRIT1
ENST00000462243 0.557881911207663 0.252581113982862 0.133752874016033 ENSG00000043514 TRIT1
ENST00000372811 0.152074875838413 0.0231522064336956 -0.171824843096202 ENSG00000168389 MFSD2A
ENST00000420632 0.171091351690197 0.0282339091578442 -0.168883112444213 ENSG00000168389 MFSD2A
ENST00000434861 0.309998593593657 0.0796411078267197 -0.151234340323071 ENSG00000168389 MFSD2A
ENST00000372809 0.152074875838413 0.0231522064336956 -0.171824843096202 ENSG00000168389 MFSD2A
ENST00000483824 0.152074875838413 0.0231522064336956 -0.171824843096202 ENSG00000168389 MFSD2A
ENST00000469745 0.45503639648219 0.164451494603092 -0.122300411177434 ENSG00000168389 MFSD2A
ENST00000480630 0.242325548513838 0.0516138412054512 -0.190032779248048 ENSG00000168389 MFSD2A
ENST00000491515 0.56197833966894 0.256520371316747 -0.147117275893308 ENSG00000168389 MFSD2A
ENST00000372797 0.60165373230562 0.295624909743994 -0.0402283648659721 ENSG00000131236 CAP1
ENST00000372802 0.599872111961221 0.293941177731671 -0.0403999119167313 ENSG00000131236 CAP1
ENST00000449311 0.998373916516396 0.995776535920415 0.000247202532941962 ENSG00000131236 CAP1
ENST00000421589 0.993980221145002 0.982057801518511 0.00104351713888133 ENSG00000131236 CAP1
ENST00000414893 0.984713094788186 0.955411414293048 -0.00249823127974034 ENSG00000131236 CAP1
ENST00000414281 0.993596500774115 0.981257959719535 0.00108958232174925 ENSG00000131236 CAP1
ENST00000420216 0.998196385034144 0.9952939695123 0.000274461688548583 ENSG00000131236 CAP1
ENST00000372792 0.75781640573105 0.487385680485308 -0.0280720211154217 ENSG00000131236 CAP1
ENST00000372798 0.698773430516815 0.407804353107507 -0.0331463676266109 ENSG00000131236 CAP1
ENST00000340450 0.601275388856915 0.295187312139972 -0.0402228767886897 ENSG00000131236 CAP1
ENST00000372805 0.597742525850359 0.291849575438541 -0.0408855168209067 ENSG00000131236 CAP1
ENST00000435719 0.98609447177446 0.958916502497986 0.00232501514293972 ENSG00000131236 CAP1
ENST00000427843 0.969621987261406 0.914608414334787 0.00497493607382631 ENSG00000131236 CAP1
ENST00000417287 0.997684900343619 0.994046565873314 0.00034642461865066 ENSG00000131236 CAP1
ENST00000424977 0.995405367592287 0.986466810511246 0.000785939357871815 ENSG00000131236 CAP1
ENST00000446031 0.827850589969956 0.596139045916332 0.0289986375228265 ENSG00000131236 CAP1
ENST00000479759 0.339061003329314 0.093982091687298 -0.0689958928625439 ENSG00000131236 CAP1
ENST00000461993 0.265747522771822 0.0604074819540048 -0.0758869958741093 ENSG00000131236 CAP1
ENST00000494114 0.222049011543291 0.044432938094714 -0.0978351892746195 ENSG00000131236 CAP1
ENST00000433473 0.880226729719747 0.696211788785382 -0.0214678483419861 ENSG00000131238 PPT1
ENST00000529905 0.864769912244184 0.664245964410325 -0.0236069674547287 ENSG00000131238 PPT1
ENST00000530704 0.899532525737731 0.738494135093632 0.0211148350902447 ENSG00000131238 PPT1
ENST00000372775 0.920174845099603 0.784806502159229 -0.0203249354451326 ENSG00000131238 PPT1
ENST00000449045 0.872095906613096 0.678616504055831 0.026126066242893 ENSG00000131238 PPT1
ENST00000439754 0.956621853259605 0.875548970386627 0.0106603260664959 ENSG00000131238 PPT1
ENST00000530076 0.992825764687166 0.978796650956827 0.00200839970258124 ENSG00000131238 PPT1
ENST00000527311 0.80356992875322 0.557599970527445 0.0386805621788243 ENSG00000131238 PPT1
ENST00000372779 0.666728803003489 0.368822186765041 0.0630191381806605 ENSG00000131238 PPT1
ENST00000526547 0.764774976193938 0.49749820157854 0.0620842722592381 ENSG00000131238 PPT1
ENST00000372771 0.781144761545484 0.523757711298474 0.0454579392648911 ENSG00000117000 RLF
ENST00000372759 0.934250252523916 0.818900370822159 -0.0116850875539207 ENSG00000084073 ZMPSTE24
ENST00000479131 0.888821824489251 0.714616163244865 -0.0298116109392509 ENSG00000084073 ZMPSTE24
ENST00000472583 0.872986879030866 0.680400343748613 -0.0304622649464981 ENSG00000084073 ZMPSTE24
ENST00000474142 0.779675797443328 0.521848349243299 -0.0487287505511921 ENSG00000084073 ZMPSTE24
ENST00000435168 0.879974174642239 0.695753212425261 -0.0254791313262622 ENSG00000084070 SMAP2
ENST00000372718 0.158780177614342 0.0249083781971401 -0.125577599110528 ENSG00000084070 SMAP2
ENST00000372708 0.247375118950618 0.0533840049565437 -0.112754081181282 ENSG00000084070 SMAP2
ENST00000539317 0.158691721894428 0.0248457763171033 -0.154877670695592 ENSG00000084070 SMAP2
ENST00000469416 0.835895564039209 0.60945314704741 0.0487541199702546 ENSG00000187801 ZFP69B
ENST00000361584 0.852412468224655 0.640958627887831 0.0444525119501345 ENSG00000187801 ZFP69B
ENST00000484445 0.852412468224655 0.640958627887831 0.0444525119501345 ENSG00000187801 ZFP69B
ENST00000411995 0.823942748614129 0.590631461075135 0.0512607198287818 ENSG00000187801 ZFP69B
ENST00000372706 0.61543848252353 0.309798889203734 -0.111124041705547 ENSG00000187815 ZFP69
ENST00000372705 0.713452298579705 0.426106071727008 -0.0875802781858283 ENSG00000187815 ZFP69
ENST00000450713 0.87205687435624 0.6785528035633 0.0456533195153749 ENSG00000238287 RP11-656D10.3
ENST00000358527 0.370802791086775 0.110718245307845 -0.175118716103166 ENSG00000164002 EXO5
ENST00000372703 0.370802791086775 0.110718245307845 -0.175118716103166 ENSG00000164002 EXO5
ENST00000420209 0.532040868887683 0.227301765189748 -0.144090145828622 ENSG00000164002 EXO5
ENST00000296380 0.372782894278826 0.111836358915896 -0.172871607864651 ENSG00000164002 EXO5
ENST00000418186 0.518903681634458 0.216021497444044 -0.147715490129414 ENSG00000164002 EXO5
ENST00000443729 0.395237988689569 0.124808442808912 -0.180214724098294 ENSG00000164002 EXO5
ENST00000419161 0.395237988689569 0.124808442808912 -0.180214724098294 ENSG00000164002 EXO5
ENST00000467203 0.655945197989434 0.355772442505917 0.0679916506778112 ENSG00000066136 NFYC
ENST00000424419 0.521205964446252 0.21778685270733 0.0826775881595215 ENSG00000066136 NFYC
ENST00000427410 0.649718909807459 0.349076502887264 0.0597084635541265 ENSG00000066136 NFYC
ENST00000447388 0.718333671433919 0.432411407168955 0.0479922141600158 ENSG00000066136 NFYC
ENST00000425457 0.625994544467367 0.321226959108237 0.0629119005423669 ENSG00000066136 NFYC
ENST00000453631 0.647658492915558 0.346876926971206 0.0702632690885821 ENSG00000066136 NFYC
ENST00000456393 0.691602283428337 0.398959852352655 0.0512902933938053 ENSG00000066136 NFYC
ENST00000372654 0.624842949359632 0.320160294039812 0.0638053778530063 ENSG00000066136 NFYC
ENST00000534399 0.42354222384977 0.142498870360774 0.123245439707997 ENSG00000066136 NFYC
ENST00000372653 0.61677732528814 0.311213747766306 0.0650484831012798 ENSG00000066136 NFYC
ENST00000372669 0.497424099155514 0.197779985613403 0.0871433818811034 ENSG00000066136 NFYC
ENST00000372652 0.867156582406819 0.668532728441695 0.0296342904321731 ENSG00000066136 NFYC
ENST00000372651 0.707137798485462 0.417880235645669 0.0597930672043419 ENSG00000066136 NFYC
ENST00000531464 0.993389600813614 0.980383132713423 -0.00286137701968855 ENSG00000066136 NFYC
ENST00000440226 0.991828833941537 0.97506299507744 -0.00233784952873584 ENSG00000066136 NFYC
ENST00000525290 0.963750877512652 0.897285853918497 -0.0127076343820456 ENSG00000066136 NFYC
ENST00000530965 0.786454971074418 0.532082774280996 -0.0653929363617014 ENSG00000066136 NFYC
ENST00000416859 0.994536484683615 0.983849545986241 -0.00178746220953106 ENSG00000066136 NFYC
ENST00000308733 0.856562394603942 0.648494371545707 -0.0328258076598763 ENSG00000066136 NFYC
ENST00000414185 0.764325711636927 0.496758823027251 -0.0565541923913931 ENSG00000066136 NFYC
ENST00000525349 0.935034481204555 0.820918834085882 0.0274118451222122 ENSG00000066136 NFYC
ENST00000496608 0.220690301315071 0.0439778324123905 -0.233827608431652 ENSG00000066136 NFYC
ENST00000372621 0.0697178146609077 0.00644923282321273 -0.156271576441889 ENSG00000171793 CTPS1
ENST00000541520 0.0738583806289959 0.0071263953207798 -0.155387227739729 ENSG00000171793 CTPS1
ENST00000470271 0.289501411988018 0.0706473915996204 -0.132027878520375 ENSG00000171793 CTPS1
ENST00000475060 0.384167056276428 0.118441254719604 -0.122769860714457 ENSG00000171793 CTPS1
ENST00000479480 0.152074875838413 0.0231464833576378 -0.154286100832237 ENSG00000171793 CTPS1
ENST00000543104 0.12369356676405 0.016526812881543 -0.155667374529465 ENSG00000171793 CTPS1
ENST00000372616 0.0757948834734917 0.00746214627919141 -0.158834257271728 ENSG00000171793 CTPS1
ENST00000480420 0.088105508704999 0.0094290831886114 -0.186629154373385 ENSG00000171793 CTPS1
ENST00000463285 0.0313695541368692 0.00194292957023253 -0.233109981152289 ENSG00000171793 CTPS1
ENST00000486889 0.052251558025699 0.0041913939296079 -0.237029779612191 ENSG00000171793 CTPS1
ENST00000497210 0.0236468808620835 0.00130302746240885 -0.276391053522836 ENSG00000171793 CTPS1
ENST00000464283 0.0528337320519205 0.00426821783793202 -0.190582418204388 ENSG00000171793 CTPS1
ENST00000463423 0.137552663539031 0.019619912766888 -0.154430879774759 ENSG00000171793 CTPS1
ENST00000498694 0.46028481850048 0.168648239552434 -0.093570471663609 ENSG00000171793 CTPS1
ENST00000302946 0.98810629956675 0.964105012761388 -0.00489862396922204 ENSG00000171790 SLFNL1
ENST00000372613 0.972674298318825 0.922835904579427 -0.0105685497523917 ENSG00000171790 SLFNL1
ENST00000397197 0.972674298318825 0.922835904579427 -0.0105685497523917 ENSG00000171790 SLFNL1
ENST00000439569 0.972674298318825 0.922835904579427 -0.0105685497523917 ENSG00000171790 SLFNL1
ENST00000372611 0.964441772051471 0.899678438060692 -0.0137074813118465 ENSG00000171790 SLFNL1
ENST00000359345 0.872596550675231 0.679768528487087 -0.0434030943158793 ENSG00000171790 SLFNL1
ENST00000456518 0.0560555976716662 0.00464830317178102 0.203563654921382 ENSG00000010803 SCMH1
ENST00000397174 0.052734541712917 0.00425716282181684 0.203737730304795 ENSG00000010803 SCMH1
ENST00000402904 0.052734541712917 0.00425716282181684 0.203737730304795 ENSG00000010803 SCMH1
ENST00000361191 0.0518358023902097 0.00413590594984025 0.204352188413456 ENSG00000010803 SCMH1
ENST00000361705 0.0518358023902097 0.00413590594984025 0.204352188413456 ENSG00000010803 SCMH1
ENST00000397171 0.0518358023902097 0.00413590594984025 0.204352188413456 ENSG00000010803 SCMH1
ENST00000372597 7.12536647104786e-05 9.30421011540842e-07 0.305888934846436 ENSG00000010803 SCMH1
ENST00000372596 7.12536647104786e-05 9.30421011540842e-07 0.305888934846436 ENSG00000010803 SCMH1
ENST00000337495 7.12536647104786e-05 9.30421011540842e-07 0.305888934846436 ENSG00000010803 SCMH1
ENST00000326197 0.0520760755584707 0.00417175736616704 0.205174757870436 ENSG00000010803 SCMH1
ENST00000372595 0.0471283547140932 0.00358268081960649 0.204878630326986 ENSG00000010803 SCMH1
ENST00000472037 0.712578580172682 0.424732135561821 0.0626761752529282 ENSG00000010803 SCMH1
ENST00000460215 0.706528015187699 0.41700683205818 0.0685963773028141 ENSG00000010803 SCMH1
ENST00000498793 0.658771973289212 0.359300114366142 0.076189222803486 ENSG00000010803 SCMH1
ENST00000489421 0.92995112322542 0.807902867953111 0.0231659558601121 ENSG00000010803 SCMH1
ENST00000482530 0.480818018599878 0.184734533411452 0.141389830600976 ENSG00000010803 SCMH1
ENST00000488592 0.00814505540961307 0.00030748786967761 0.321506055671767 ENSG00000010803 SCMH1
ENST00000372583 2.67061869633915e-08 1.37437349096249e-10 0.450314778195434 ENSG00000127124 HIVEP3
ENST00000372584 3.05742294079408e-08 1.60934177857301e-10 0.44958512507 ENSG00000127124 HIVEP3
ENST00000247584 0.221269718489948 0.0441759819137683 0.16417868332452 ENSG00000127124 HIVEP3
ENST00000460604 0.485488927362688 0.188327820936805 0.122377062442002 ENSG00000127124 HIVEP3
ENST00000429157 0.210306404614487 0.0405433743510483 0.16759666726843 ENSG00000127124 HIVEP3
ENST00000491442 1.73570712308402e-17 1.70494400302936e-20 0.686542694221225 ENSG00000127124 HIVEP3
ENST00000489103 6.40351585126854e-23 3.35012040051418e-26 0.728030835437329 ENSG00000127124 HIVEP3
ENST00000479350 2.72864979020574e-07 1.90824857205292e-09 0.591366203005537 ENSG00000127124 HIVEP3
ENST00000372571 0.67186166116994 0.374633039626794 0.059387202245969 ENSG00000198815 FOXJ3
ENST00000372572 0.240153132070685 0.0508516811545744 0.097204964103829 ENSG00000198815 FOXJ3
ENST00000372573 0.240158798074163 0.0508778278063236 0.0969446404677483 ENSG00000198815 FOXJ3
ENST00000361346 0.232839517641398 0.0483072523222878 0.0983595806201987 ENSG00000198815 FOXJ3
ENST00000361776 0.232839517641398 0.0483072523222878 0.0983595806201987 ENSG00000198815 FOXJ3
ENST00000545068 0.300414681229034 0.0752415929134174 0.0859844637388082 ENSG00000198815 FOXJ3
ENST00000445886 0.278860503936231 0.0658356124603667 0.135890059823255 ENSG00000198815 FOXJ3
ENST00000422278 0.736194508964741 0.456934328756309 -0.0919104941180009 ENSG00000198815 FOXJ3
ENST00000372562 0.607504464396217 0.301470654342066 -0.0824996694156324 ENSG00000127125 PPCS
ENST00000455780 0.534560562557634 0.229765156597082 -0.0947960988513289 ENSG00000127125 PPCS
ENST00000372560 0.391649001806471 0.122901514115887 -0.177737430197967 ENSG00000127125 PPCS
ENST00000472013 0.542721512193219 0.237369677829202 -0.0932959306371877 ENSG00000127125 PPCS
ENST00000372561 0.53460895108964 0.229837326762497 -0.0947782295431011 ENSG00000127125 PPCS
ENST00000372556 0.53460895108964 0.229837326762497 -0.0947782295431011 ENSG00000127125 PPCS
ENST00000471420 0.52003789745673 0.216899000920881 -0.0964413677002345 ENSG00000127125 PPCS
ENST00000482168 0.50647026359745 0.205235387405852 -0.115679615478436 ENSG00000127125 PPCS
ENST00000469615 0.696110651469909 0.404882808557279 -0.073689682747354 ENSG00000127125 PPCS
ENST00000304979 0.981999560176206 0.947032994585904 -0.00486809106616911 ENSG00000171960 PPIH
ENST00000372550 0.961572275649371 0.890332151575797 -0.0117655438073486 ENSG00000171960 PPIH
ENST00000440068 0.947898665129298 0.85268306349668 -0.0158809426533813 ENSG00000171960 PPIH
ENST00000372549 0.870470993643705 0.675436499832171 -0.0413381502124182 ENSG00000171960 PPIH
ENST00000455203 0.961136035001814 0.888501817024632 -0.012445775880069 ENSG00000171960 PPIH
ENST00000436387 0.980956850375837 0.943639433571554 -0.00723935573365455 ENSG00000171960 PPIH
ENST00000461351 0.913535898626672 0.769579840293411 0.0254291262609903 ENSG00000171960 PPIH
ENST00000321358 0.814182907731331 0.573650783755953 -0.0243550136385802 ENSG00000065978 YBX1
ENST00000332220 0.866007488345401 0.666295766437978 -0.0196753468093578 ENSG00000065978 YBX1
ENST00000436427 0.923291270769814 0.792457171414091 -0.0118207066539101 ENSG00000065978 YBX1
ENST00000467957 0.985427981237483 0.957399152046615 0.00259023464371391 ENSG00000065978 YBX1
ENST00000397054 0.241920967496263 0.0514346810351601 -0.135331495865899 ENSG00000117385 LEPRE1
ENST00000460031 0.242053406692742 0.0514912670824919 -0.135328243332779 ENSG00000117385 LEPRE1
ENST00000236040 0.2419763643512 0.0514619602980093 -0.135330114960022 ENSG00000117385 LEPRE1
ENST00000495874 0.2419763643512 0.0514619602980093 -0.135330114960022 ENSG00000117385 LEPRE1
ENST00000296388 0.2419763643512 0.0514619602980093 -0.135330114960022 ENSG00000117385 LEPRE1
ENST00000462474 0.281211087360683 0.0669730356039654 -0.151055484614231 ENSG00000117385 LEPRE1
ENST00000472802 0.179645882069481 0.030671762760763 -0.189571718007856 ENSG00000117385 LEPRE1
ENST00000431412 0.415915355826092 0.137204107932509 -0.104403488317893 ENSG00000117385 LEPRE1
ENST00000460831 0.237427731023461 0.0498025326039601 -0.170009935117876 ENSG00000117385 LEPRE1
ENST00000481465 0.464230665704799 0.171283569450787 -0.107651413789515 ENSG00000117385 LEPRE1
ENST00000447502 0.48367626100743 0.186958484702669 -0.0982297773718564 ENSG00000117385 LEPRE1
ENST00000463465 0.624445414765173 0.319559656832187 -0.0694591015376079 ENSG00000117385 LEPRE1
ENST00000372526 0.153335973415292 0.0234424279664058 -0.187272730401728 ENSG00000117385 LEPRE1
ENST00000492956 0.203592215869105 0.0383764248867279 -0.176768289644824 ENSG00000117385 LEPRE1
ENST00000372525 0.834920768435415 0.607704414449223 -0.0484787731444002 ENSG00000164008 C1orf50
ENST00000464081 0.734462939035308 0.454502855899503 -0.0633627995171924 ENSG00000164008 C1orf50
ENST00000603943 0.693204952312372 0.400947067176985 -0.0725955339384444 ENSG00000164008 C1orf50
ENST00000536543 0.719785041462249 0.434391732688578 -0.0662303102165179 ENSG00000164008 C1orf50
ENST00000372521 0.528980292649447 0.224627420449005 -0.14191613707933 ENSG00000177868 CCDC23
ENST00000537227 0.444998334698426 0.157031669795996 -0.165068684036531 ENSG00000177868 CCDC23
ENST00000487556 0.353736620690626 0.101365974404396 -0.106616123113217 ENSG00000164010 ERMAP
ENST00000372517 0.353736620690626 0.101365974404396 -0.106616123113217 ENSG00000164010 ERMAP
ENST00000372514 0.324144753454368 0.0864489835205708 -0.122987559725217 ENSG00000164010 ERMAP
ENST00000328249 0.439732272285253 0.152957908379044 -0.111207443482309 ENSG00000164010 ERMAP
ENST00000414798 0.431260957272371 0.147635277311809 -0.119806084745461 ENSG00000228192 RP11-342M1.3
ENST00000416809 0.438812964276465 0.15237107862694 -0.122320597413746 ENSG00000228192 RP11-342M1.3
ENST00000425076 0.416415792289091 0.137549956059752 -0.13436028473747 ENSG00000228192 RP11-342M1.3
ENST00000444563 0.416415792289091 0.137549956059752 -0.13436028473747 ENSG00000228192 RP11-342M1.3
ENST00000372508 0.98326615619315 0.951113792928956 0.0064248058343121 ENSG00000164011 ZNF691
ENST00000372507 0.98326615619315 0.951113792928956 0.0064248058343121 ENSG00000164011 ZNF691
ENST00000372506 0.98326615619315 0.951113792928956 0.0064248058343121 ENSG00000164011 ZNF691
ENST00000397044 0.992132005340719 0.97634856856987 -0.00320900735919519 ENSG00000164011 ZNF691
ENST00000372504 0.98326615619315 0.951113792928956 0.0064248058343121 ENSG00000164011 ZNF691
ENST00000426263 0.254773124882197 0.0562453972153448 -0.131299028954309 ENSG00000117394 SLC2A1
ENST00000475162 0.105288784955761 0.0125894629801363 -0.175034771227765 ENSG00000117394 SLC2A1
ENST00000439722 0.59218686179175 0.28641965448608 -0.0986919456978854 ENSG00000117394 SLC2A1
ENST00000415851 0.469451502144054 0.175269671733739 -0.127607197601956 ENSG00000117394 SLC2A1
ENST00000372500 0.497061422144854 0.197550868865258 -0.1356529988754 ENSG00000117394 SLC2A1
ENST00000431635 0.854130981742074 0.644352753919191 -0.024618965580501 ENSG00000117395 EBNA1BP2
ENST00000236051 0.852762825433662 0.641697369218276 -0.0248586828587257 ENSG00000117395 EBNA1BP2
ENST00000463906 0.986202034824859 0.95912057822373 -0.00289299254018089 ENSG00000117395 EBNA1BP2
ENST00000491223 0.693673375803557 0.401709910636442 -0.0555355485009921 ENSG00000117395 EBNA1BP2
ENST00000472982 0.674847358855937 0.37833668846548 -0.0596002911439089 ENSG00000117395 EBNA1BP2
ENST00000483082 0.686223769757627 0.392120541679035 -0.0576713709404479 ENSG00000117395 EBNA1BP2
ENST00000461557 0.850957167149959 0.637713200310493 -0.0323959489636503 ENSG00000117395 EBNA1BP2
ENST00000372492 0.316200651581583 0.0826591581606178 0.191429847594403 ENSG00000243710 WDR65
ENST00000310955 0.744681748321455 0.469324646814357 -0.0775032934921779 ENSG00000117399 CDC20
ENST00000372462 0.744837558007966 0.469731020502187 -0.0774783447108503 ENSG00000117399 CDC20
ENST00000478882 0.926944023327129 0.800782844208286 -0.0305002896050733 ENSG00000117399 CDC20
ENST00000482046 0.861752378671973 0.658232424243919 -0.0560284781598548 ENSG00000117399 CDC20
ENST00000372458 0.636743991032118 0.333321814395833 -0.0507022049932394 ENSG00000066322 ELOVL1
ENST00000413844 0.635265967049896 0.331395297972158 -0.0509027467303263 ENSG00000066322 ELOVL1
ENST00000468865 0.653218131496746 0.352996445117406 -0.0536671889246844 ENSG00000066322 ELOVL1
ENST00000464204 0.62926516235495 0.325188983404264 -0.0532914809530331 ENSG00000066322 ELOVL1
ENST00000470968 0.61401240901142 0.308035458704031 -0.0552291418718657 ENSG00000066322 ELOVL1
ENST00000487209 0.660381069909656 0.361187095385011 -0.0502934284241929 ENSG00000066322 ELOVL1
ENST00000470769 0.632584201433149 0.328631747695203 -0.0543116261833675 ENSG00000066322 ELOVL1
ENST00000497569 0.690947950000871 0.397992432997451 -0.0461508413104085 ENSG00000066322 ELOVL1
ENST00000482302 0.749071446886732 0.475939529825443 -0.0396438207934817 ENSG00000066322 ELOVL1
ENST00000497050 0.730568158338381 0.449220554575175 -0.042537771879945 ENSG00000066322 ELOVL1
ENST00000478481 0.973117499593002 0.924345517223728 -0.00639726917156514 ENSG00000066322 ELOVL1
ENST00000479439 0.711294947057131 0.423218168505454 -0.050598742612317 ENSG00000066322 ELOVL1
ENST00000465321 0.748390699298684 0.474915665308748 -0.044744587684443 ENSG00000066322 ELOVL1
ENST00000479686 0.649158269748089 0.348574286805156 -0.0604452031600808 ENSG00000066322 ELOVL1
ENST00000496932 0.63535627304977 0.331498414352944 -0.0603744918751158 ENSG00000066322 ELOVL1
ENST00000290663 0.109310503640316 0.0134449818699171 -0.113197838254444 ENSG00000159479 MED8
ENST00000372457 0.115764885879332 0.0147962999024288 -0.111948834869968 ENSG00000159479 MED8
ENST00000372455 0.18899862757762 0.0335439268227928 -0.102358615846416 ENSG00000159479 MED8
ENST00000436713 0.297056456239808 0.0738898597161949 -0.0962363807021331 ENSG00000229431 RP1-92O14.6
ENST00000460803 0.618489664564493 0.313035277162238 -0.0763760969504848 ENSG00000159479 MED8
ENST00000473560 0.226864516128584 0.0462087828050941 -0.111344518470909 ENSG00000159479 MED8
ENST00000310739 0.948038327975377 0.853315472186422 0.0172339433044584 ENSG00000198198 SZT2
ENST00000372450 0.948038327975377 0.853315472186422 0.0172339433044584 ENSG00000198198 SZT2
ENST00000357658 0.863626683861971 0.662169116180823 0.0354505110957417 ENSG00000198198 SZT2
ENST00000406439 0.816600578868156 0.57745935701034 0.0434001833183499 ENSG00000198198 SZT2
ENST00000562955 0.0714038934716354 0.00671498498503272 0.135819084308942 ENSG00000198198 SZT2
ENST00000470139 0.609258127582016 0.303328064159186 -0.0839097190963009 ENSG00000198198 SZT2
ENST00000372442 0.0656333231218976 0.00589870701937088 0.157795813739195 ENSG00000198198 SZT2
ENST00000460536 0.0206103915296147 0.0010738704960978 0.214468338321649 ENSG00000198198 SZT2
ENST00000583037 0.26980638022254 0.0619138255253775 0.11663160600969 ENSG00000178922 HYI
ENST00000483618 0.307024072576262 0.0782803208746651 0.179505453481653 ENSG00000178922 HYI
ENST00000372425 0.26980638022254 0.0619138255253775 0.11663160600969 ENSG00000178922 HYI
ENST00000372433 0.158721420360618 0.0248673726497086 0.138359786660668 ENSG00000178922 HYI
ENST00000372434 0.276853572231009 0.064972852449398 0.11590025795894 ENSG00000178922 HYI
ENST00000470662 0.0711602631387717 0.00668143662227587 0.167909811657523 ENSG00000178922 HYI
ENST00000487366 0.0764196621370403 0.00756771691566356 0.165273065164018 ENSG00000178922 HYI
ENST00000372430 0.152564930332363 0.0232735031182196 0.141053244095412 ENSG00000178922 HYI
ENST00000372432 0.273800694700152 0.0635881835900319 0.116449584615611 ENSG00000178922 HYI
ENST00000372427 0.27613493253218 0.0645730011992292 0.11660287177531 ENSG00000178922 HYI
ENST00000372426 0.076428193705826 0.00756990071989537 0.165731337602773 ENSG00000178922 HYI
ENST00000486909 0.273731761887579 0.0635594389034921 0.117084290654535 ENSG00000178922 HYI
ENST00000496142 0.78322505256154 0.527058780565836 0.0549359891118019 ENSG00000178922 HYI
ENST00000469587 0.788517998820494 0.535124717499767 -0.0550329387342177 ENSG00000178922 HYI
ENST00000496043 0.646385012757034 0.345320950142276 0.0572938381256092 ENSG00000142949 PTPRF
ENST00000481019 0.678144801761059 0.382211272638937 0.0533763028896733 ENSG00000142949 PTPRF
ENST00000359947 0.81202339831093 0.570286830742198 0.0268057285264378 ENSG00000142949 PTPRF
ENST00000438120 0.74479777538417 0.46966155682217 0.0354110107603768 ENSG00000142949 PTPRF
ENST00000436724 0.183417723448443 0.0317798720491281 0.113636803918624 ENSG00000142949 PTPRF
ENST00000372405 0.156536134377184 0.0243294523609723 0.123347938382573 ENSG00000142949 PTPRF
ENST00000372413 0.84492799020565 0.626313671842527 0.0233879769252597 ENSG00000142949 PTPRF
ENST00000372414 0.84492799020565 0.626313671842527 0.0233879769252597 ENSG00000142949 PTPRF
ENST00000437607 0.228746164059592 0.0468946732448028 0.114331610518718 ENSG00000142949 PTPRF
ENST00000467464 0.706528015187699 0.416962481904211 0.0620800402593575 ENSG00000142949 PTPRF
ENST00000412568 0.962757766550782 0.89431829175156 -0.00693301159359805 ENSG00000142949 PTPRF
ENST00000429895 0.921391753589145 0.787777905660396 -0.0132788604755767 ENSG00000142949 PTPRF
ENST00000414879 0.942761264243184 0.839466195978572 -0.0102209573416578 ENSG00000142949 PTPRF
ENST00000422171 0.942761264243184 0.839466195978572 -0.0102209573416578 ENSG00000142949 PTPRF
ENST00000496447 0.843447116256094 0.623060356419744 -0.0231959942161076 ENSG00000142949 PTPRF
ENST00000372407 0.826609635355489 0.594371690184185 -0.0254128362496807 ENSG00000142949 PTPRF
ENST00000463041 0.851604871822735 0.638921874205763 0.0422422221370363 ENSG00000142949 PTPRF
ENST00000477970 0.511562098746753 0.209516728183792 -0.0652641272479825 ENSG00000142949 PTPRF
ENST00000372396 0.00226152267822575 6.13310655850246e-05 0.216283059125699 ENSG00000066135 KDM4A
ENST00000463151 0.00339812505364502 0.000101769600421464 0.277489784183667 ENSG00000066135 KDM4A
ENST00000485249 0.0020556164500212 5.45455009102464e-05 0.309883334028277 ENSG00000066135 KDM4A
ENST00000398804 0.814106595631774 0.573458357033403 0.0415731533024363 ENSG00000236200 KDM4A-AS1
ENST00000439057 0.848524819423637 0.633258983054589 0.0358673492019985 ENSG00000236200 KDM4A-AS1
ENST00000434346 0.886193434264935 0.708559049182 0.0348509281364094 ENSG00000236200 KDM4A-AS1
ENST00000453015 0.690146383236847 0.39665305920293 0.0752554579956855 ENSG00000236200 KDM4A-AS1
ENST00000418149 0.881347240346441 0.69856794726557 0.0314453041353069 ENSG00000236200 KDM4A-AS1
ENST00000532911 0.0101354233440649 0.000407213303904721 0.264227129715414 ENSG00000126091 ST3GAL3
ENST00000489897 0.0184775247964529 0.000918746882095678 0.213664229876716 ENSG00000126091 ST3GAL3
ENST00000372374 0.0260471972648503 0.00149341713978482 0.196180872426186 ENSG00000126091 ST3GAL3
ENST00000372375 0.0260471972648503 0.00149341713978482 0.196180872426186 ENSG00000126091 ST3GAL3
ENST00000545417 0.0260471972648503 0.00149341713978482 0.196180872426186 ENSG00000126091 ST3GAL3
ENST00000372377 0.0260471972648503 0.00149341713978482 0.196180872426186 ENSG00000126091 ST3GAL3
ENST00000361392 0.0260471972648503 0.00149341713978482 0.196180872426186 ENSG00000126091 ST3GAL3
ENST00000361400 0.0260471972648503 0.00149341713978482 0.196180872426186 ENSG00000126091 ST3GAL3
ENST00000353126 0.0260471972648503 0.00149341713978482 0.196180872426186 ENSG00000126091 ST3GAL3
ENST00000530154 0.01431253441273 0.000646402098717148 0.225620351363889 ENSG00000126091 ST3GAL3
ENST00000262915 0.0260471972648503 0.00149341713978482 0.196180872426186 ENSG00000126091 ST3GAL3
ENST00000330208 0.0260471972648503 0.00149341713978482 0.196180872426186 ENSG00000126091 ST3GAL3
ENST00000335430 0.0260471972648503 0.00149341713978482 0.196180872426186 ENSG00000126091 ST3GAL3
ENST00000351035 0.0260471972648503 0.00149341713978482 0.196180872426186 ENSG00000126091 ST3GAL3
ENST00000479383 0.0122433916094115 0.00052314812322085 0.264412813938392 ENSG00000126091 ST3GAL3
ENST00000347631 0.0184851445043711 0.000919689290407657 0.213672388158158 ENSG00000126091 ST3GAL3
ENST00000484868 0.0200425298077574 0.00103251341364969 0.273328204827052 ENSG00000126091 ST3GAL3
ENST00000461066 0.0128287798902685 0.000557064358463829 0.2631130988146 ENSG00000126091 ST3GAL3
ENST00000533997 0.0421385415398497 0.00301012770454465 0.19325971910536 ENSG00000126091 ST3GAL3
ENST00000469715 0.0421385415398497 0.00301012770454465 0.19325971910536 ENSG00000126091 ST3GAL3
ENST00000490541 0.0421385415398497 0.00301012770454465 0.19325971910536 ENSG00000126091 ST3GAL3
ENST00000528371 0.0421385415398497 0.00301012770454465 0.19325971910536 ENSG00000126091 ST3GAL3
ENST00000530581 0.0421385415398497 0.00301012770454465 0.19325971910536 ENSG00000126091 ST3GAL3
ENST00000531816 0.0421385415398497 0.00301012770454465 0.19325971910536 ENSG00000126091 ST3GAL3
ENST00000531993 0.0421385415398497 0.00301012770454465 0.19325971910536 ENSG00000126091 ST3GAL3
ENST00000533212 0.0421385415398497 0.00301012770454465 0.19325971910536 ENSG00000126091 ST3GAL3
ENST00000533933 0.0421385415398497 0.00301012770454465 0.19325971910536 ENSG00000126091 ST3GAL3
ENST00000372369 0.0421385415398497 0.00301012770454465 0.19325971910536 ENSG00000126091 ST3GAL3
ENST00000372372 0.0421385415398497 0.00301012770454465 0.19325971910536 ENSG00000126091 ST3GAL3
ENST00000372368 0.0421385415398497 0.00301012770454465 0.19325971910536 ENSG00000126091 ST3GAL3
ENST00000372367 0.0421385415398497 0.00301012770454465 0.19325971910536 ENSG00000126091 ST3GAL3
ENST00000372366 0.0421385415398497 0.00301012770454465 0.19325971910536 ENSG00000126091 ST3GAL3
ENST00000372365 0.0421385415398497 0.00301012770454465 0.19325971910536 ENSG00000126091 ST3GAL3
ENST00000361746 0.0421385415398497 0.00301012770454465 0.19325971910536 ENSG00000126091 ST3GAL3
ENST00000332628 0.0421385415398497 0.00301012770454465 0.19325971910536 ENSG00000126091 ST3GAL3
ENST00000531451 0.0428752023841874 0.00309237201039943 0.192547032832494 ENSG00000126091 ST3GAL3
ENST00000372362 0.0428752023841874 0.00309237201039943 0.192547032832494 ENSG00000126091 ST3GAL3
ENST00000361812 0.0428752023841874 0.00309237201039943 0.192547032832494 ENSG00000126091 ST3GAL3
ENST00000461375 0.113367005644776 0.0142917662791683 0.173435587696147 ENSG00000126091 ST3GAL3
ENST00000490502 0.83742795438167 0.612321883180216 0.043930599294757 ENSG00000126091 ST3GAL3
ENST00000495482 0.742245326497771 0.465777565872091 -0.0857119577214688 ENSG00000126091 ST3GAL3
ENST00000372343 0.579284487430645 0.273386369658944 -0.0701925822876424 ENSG00000117408 IPO13
ENST00000489773 0.228001502796407 0.0466178601169249 -0.182645045338734 ENSG00000117408 IPO13
ENST00000492152 0.898132285385427 0.736121447820627 -0.0370182078174076 ENSG00000117408 IPO13
ENST00000372339 0.770240283521797 0.505899248388685 0.0853061155343769 ENSG00000117408 IPO13
ENST00000471934 0.922734393493276 0.791187634621674 -0.0290907511255301 ENSG00000132768 DPH2
ENST00000476260 0.880239794471966 0.696278511779309 -0.0400445111938594 ENSG00000132768 DPH2
ENST00000255108 0.744294027605811 0.468631930663034 -0.0542555280094013 ENSG00000132768 DPH2
ENST00000412950 0.761375686100867 0.492593648035107 -0.0551810630772504 ENSG00000132768 DPH2
ENST00000524776 0.761375686100867 0.492593648035107 -0.0551810630772504 ENSG00000132768 DPH2
ENST00000495421 0.744195624544205 0.468503166880204 -0.0542806996246525 ENSG00000132768 DPH2
ENST00000530988 0.944164892873512 0.843256387880304 -0.0220651694453049 ENSG00000132768 DPH2
ENST00000527567 0.903617282974436 0.746994146397381 -0.0347123500574379 ENSG00000132768 DPH2
ENST00000492306 0.882834589348707 0.701931733927178 -0.0392350442478705 ENSG00000132768 DPH2
ENST00000490861 0.947864692833208 0.852598989344392 -0.0184744423138118 ENSG00000132768 DPH2
ENST00000396758 0.744315621450959 0.468745597006869 -0.0542570903869629 ENSG00000132768 DPH2
ENST00000477294 0.836928670637837 0.611603095591887 -0.0540684323568393 ENSG00000132768 DPH2
ENST00000529729 0.935034481204555 0.821102426311342 -0.0222422302240003 ENSG00000132768 DPH2
ENST00000532140 0.926784669383924 0.800541675448411 -0.0270984459610844 ENSG00000132768 DPH2
ENST00000534786 0.948038327975377 0.85318714071415 -0.020367022540561 ENSG00000132768 DPH2
ENST00000459879 0.600684642362873 0.294615101603922 -0.110974468045726 ENSG00000132768 DPH2
ENST00000527319 0.629961637145015 0.325897070700978 -0.10666833453021 ENSG00000132768 DPH2
ENST00000472505 0.0499901334508115 0.00392032383297256 -0.246452512806656 ENSG00000117410 ATP6V0B
ENST00000472174 0.0421537969824635 0.00301388501504322 -0.233877760436299 ENSG00000117410 ATP6V0B
ENST00000532642 0.0424011523196086 0.0030417824304447 -0.233532627384928 ENSG00000117410 ATP6V0B
ENST00000236067 0.0423869143574307 0.0030381771318028 -0.233528662218598 ENSG00000117410 ATP6V0B
ENST00000471859 0.0520760755584707 0.00417142035568215 -0.226376596699548 ENSG00000117410 ATP6V0B
ENST00000472277 0.0492967382809687 0.00382579675514057 -0.24152252690538 ENSG00000117410 ATP6V0B
ENST00000461670 0.0638711214101896 0.00565470145988995 -0.23578826418784 ENSG00000117410 ATP6V0B
ENST00000468183 0.0423305214509132 0.00303084002615656 -0.233534828170811 ENSG00000117410 ATP6V0B
ENST00000473485 0.0423305214509132 0.00303084002615656 -0.233534828170811 ENSG00000117410 ATP6V0B
ENST00000496131 0.0427308603233785 0.00307684093552065 -0.25053177837641 ENSG00000117410 ATP6V0B
ENST00000498208 0.0912927929016595 0.00997416793049058 -0.221289419387182 ENSG00000117410 ATP6V0B
ENST00000532072 0.0361185093225265 0.00238483452839118 -0.248877471138019 ENSG00000117410 ATP6V0B
ENST00000498664 0.0215354002914365 0.00114076117259546 -0.242896988399501 ENSG00000117410 ATP6V0B
ENST00000498543 0.214567021177188 0.041859583717164 -0.177395019356824 ENSG00000117411 B4GALT2
ENST00000372324 0.346224233385819 0.0977863511184613 -0.0782238868904615 ENSG00000117411 B4GALT2
ENST00000497866 0.066653602499897 0.00603425094211454 -0.197019099465375 ENSG00000117411 B4GALT2
ENST00000434555 0.501020209349295 0.200868127920842 -0.0601121951960993 ENSG00000117411 B4GALT2
ENST00000356836 0.508604763966099 0.206982481137432 -0.0603296808460251 ENSG00000117411 B4GALT2
ENST00000309519 0.261969408796926 0.0588745898544362 -0.0912526485627238 ENSG00000117411 B4GALT2
ENST00000485678 0.464487291866356 0.171480372198816 -0.085974372320813 ENSG00000117411 B4GALT2
ENST00000481924 0.695955686295473 0.404466473238972 -0.0655921032701275 ENSG00000117411 B4GALT2
ENST00000486064 0.431361403771243 0.14769729721909 -0.172746596256938 ENSG00000159214 CCDC24
ENST00000372307 0.674539229733909 0.377955533446768 -0.100158946802021 ENSG00000196517 SLC6A9
ENST00000372318 0.442328912948539 0.154725388063421 -0.170068643588247 ENSG00000159214 CCDC24
ENST00000463846 0.442402256047343 0.154798278189019 -0.170075497573255 ENSG00000159214 CCDC24
ENST00000490563 0.442402256047343 0.154798278189019 -0.170075497573255 ENSG00000159214 CCDC24
ENST00000490064 0.540304738646401 0.235039898898584 -0.14693080996469 ENSG00000159214 CCDC24
ENST00000486504 0.547781945359213 0.242320202973353 -0.1432274207415 ENSG00000159214 CCDC24
ENST00000485811 0.576432694737781 0.270587551796115 -0.137357536522618 ENSG00000159214 CCDC24
ENST00000372306 0.740526652912875 0.463530761678558 -0.0842274431919769 ENSG00000196517 SLC6A9
ENST00000466180 0.533455350623669 0.228709156569437 -0.149655991958194 ENSG00000159214 CCDC24
ENST00000372310 0.887997184709432 0.712824281805368 -0.0559737640799798 ENSG00000196517 SLC6A9
ENST00000475075 0.930958049146033 0.810867749858375 -0.0363630372560276 ENSG00000196517 SLC6A9
ENST00000357730 0.889971826135059 0.717716762456046 -0.0567402123204696 ENSG00000196517 SLC6A9
ENST00000360584 0.889971826135059 0.717716762456046 -0.0567402123204696 ENSG00000196517 SLC6A9
ENST00000537678 0.947844423672257 0.85244237448665 -0.0275394149701655 ENSG00000196517 SLC6A9
ENST00000492434 0.854130257367551 0.644190767138441 0.0723876573939317 ENSG00000196517 SLC6A9
ENST00000361745 0.740208075763604 0.463076574752217 -0.0486296835834916 ENSG00000178028 DMAP1
ENST00000446292 0.822083863994283 0.587369529090683 -0.0367744947429299 ENSG00000178028 DMAP1
ENST00000440641 0.833627768086009 0.605434849890524 -0.0378391473283753 ENSG00000178028 DMAP1
ENST00000436069 0.996701677574078 0.990073041656032 0.00140033707590756 ENSG00000178028 DMAP1
ENST00000437511 0.773726101494713 0.511645591459268 -0.0456909520722323 ENSG00000178028 DMAP1
ENST00000475794 0.920711321071866 0.785925486036291 -0.0284002789507429 ENSG00000178028 DMAP1
ENST00000471829 0.962296380829835 0.892648808147237 -0.0103275705456684 ENSG00000178028 DMAP1
ENST00000487922 0.947971536069983 0.852840375835926 -0.0144493741601796 ENSG00000178028 DMAP1
ENST00000315913 0.727335418487703 0.445079109721962 -0.0506035611950022 ENSG00000178028 DMAP1
ENST00000372289 0.727335418487703 0.445079109721962 -0.0506035611950022 ENSG00000178028 DMAP1
ENST00000463950 0.996949595488328 0.991584538660336 0.00123233189969602 ENSG00000178028 DMAP1
ENST00000372290 0.915322290529812 0.773270660922267 -0.0229676088833232 ENSG00000178028 DMAP1
ENST00000488433 0.6509847432765 0.350283710631735 -0.0677487635622629 ENSG00000178028 DMAP1
ENST00000483741 0.700386937488002 0.409757309454157 -0.0915261699902325 ENSG00000178028 DMAP1
ENST00000372257 0.474928043676193 0.179674632591688 0.0832383422389458 ENSG00000117419 ERI3
ENST00000372259 0.486978040904303 0.189487804000816 0.0846045371420125 ENSG00000117419 ERI3
ENST00000456170 0.519280833091082 0.216297972497167 0.0795348263431439 ENSG00000117419 ERI3
ENST00000537474 0.46028481850048 0.168647726187943 0.0858462670470036 ENSG00000117419 ERI3
ENST00000489710 0.816038691291255 0.576503832039557 0.0396667234413472 ENSG00000117419 ERI3
ENST00000479101 0.771767560617867 0.508331212581396 0.0467737436789443 ENSG00000117419 ERI3
ENST00000462341 0.614297069883645 0.308307130352954 0.0706496055594783 ENSG00000117419 ERI3
ENST00000452396 0.48972823371918 0.191802381692152 0.0931152690731121 ENSG00000117419 ERI3
ENST00000495828 0.576093425816596 0.270246004235297 0.080872391569194 ENSG00000117419 ERI3
ENST00000457571 0.542715187928344 0.237354059519742 0.0873744553068354 ENSG00000117419 ERI3
ENST00000355387 0.826580884873314 0.594201373049808 -0.0314081981981779 ENSG00000187147 RNF220
ENST00000361799 0.826580884873314 0.594201373049808 -0.0314081981981779 ENSG00000187147 RNF220
ENST00000372247 0.826580884873314 0.594311770090477 -0.0313967152790939 ENSG00000187147 RNF220
ENST00000443020 0.99942311224793 0.998996281962964 -8.08167907585965e-05 ENSG00000187147 RNF220
ENST00000453863 0.680768807493753 0.385464013746051 0.0799655376084795 ENSG00000187147 RNF220
ENST00000335497 0.970318273164554 0.916384340078374 -0.00727479981567539 ENSG00000187147 RNF220
ENST00000440132 0.974542230129605 0.927521556010923 -0.00609497338540063 ENSG00000187147 RNF220
ENST00000474064 0.792039617989487 0.540451738198247 -0.0361445201223516 ENSG00000187147 RNF220
ENST00000471494 0.880976833220225 0.697846217453391 -0.0293625090543473 ENSG00000187147 RNF220
ENST00000488865 0.843871583038021 0.624046909933583 0.0439303315560862 ENSG00000187147 RNF220
ENST00000497469 0.753415916128361 0.481137228010565 -0.0571900115597928 ENSG00000187147 RNF220
ENST00000475378 0.921596416966626 0.788345737075935 -0.018250053968764 ENSG00000187147 RNF220
ENST00000484745 0.689795208577158 0.396201149382439 -0.0528841589113985 ENSG00000187147 RNF220
ENST00000372242 0.533721814361656 0.22890835739932 -0.0722242365998566 ENSG00000126106 TMEM53
ENST00000372243 0.533721814361656 0.22890835739932 -0.0722242365998566 ENSG00000126106 TMEM53
ENST00000372244 0.533721814361656 0.22890835739932 -0.0722242365998566 ENSG00000126106 TMEM53
ENST00000495630 0.503197077910394 0.202686450579196 -0.0768121135620002 ENSG00000126106 TMEM53
ENST00000474394 0.971696947274211 0.919804118950031 0.00780720787799042 ENSG00000187147 RNF220
ENST00000480686 0.944478459866738 0.843952513643137 -0.0143245596700487 ENSG00000187147 RNF220
ENST00000474956 0.852393792929422 0.640771484702559 -0.041571398079568 ENSG00000187147 RNF220
ENST00000452259 0.930220465294316 0.808627537884488 -0.0307549031541464 ENSG00000142945 KIF2C
ENST00000372224 0.839350206737599 0.616125904236181 0.0529061084686488 ENSG00000142945 KIF2C
ENST00000493027 0.929726357891002 0.807231943795921 -0.0309411851174742 ENSG00000142945 KIF2C
ENST00000372218 0.839350206737599 0.616125904236181 0.0529061084686488 ENSG00000142945 KIF2C
ENST00000455186 0.951806836967618 0.861666684886657 -0.0226484089485473 ENSG00000142945 KIF2C
ENST00000372222 0.938734244264351 0.829956935349115 0.0232078392347517 ENSG00000142945 KIF2C
ENST00000372217 0.914552608007587 0.771657424732091 0.0308979840981175 ENSG00000142945 KIF2C
ENST00000428791 0.441301937490903 0.1540187158887 0.134020515991288 ENSG00000225721 RP11-269F19.2
ENST00000497035 0.361737987126118 0.105663333886359 -0.0756023756263359 ENSG00000142937 RPS8
ENST00000396651 0.369556365291457 0.110042253593994 -0.0742085787893012 ENSG00000142937 RPS8
ENST00000372209 0.367332928624823 0.108891787288491 -0.0744955577611814 ENSG00000142937 RPS8
ENST00000470475 0.439803993692645 0.153069353040656 -0.0744446965408178 ENSG00000142937 RPS8
ENST00000485390 0.367746318791744 0.10906352228356 -0.0744421071379086 ENSG00000142937 RPS8
ENST00000464658 0.359031813189736 0.104148359305487 -0.0699558493997513 ENSG00000142937 RPS8
ENST00000484599 0.354087640647687 0.101533622100456 -0.0708072878384256 ENSG00000142937 RPS8
ENST00000474582 0.541855717511385 0.236493465945232 -0.0647279318438237 ENSG00000142937 RPS8
ENST00000372201 0.905029885187527 0.74965161332133 -0.0253083333655311 ENSG00000173846 PLK3
ENST00000465443 0.895641193368617 0.730742231822082 -0.0273409764180842 ENSG00000173846 PLK3
ENST00000476731 0.917053243396062 0.777399918491535 -0.0300624135788726 ENSG00000173846 PLK3
ENST00000492398 0.98740142752939 0.962182671861283 0.00423829075879064 ENSG00000173846 PLK3
ENST00000461358 0.983228635308723 0.950905755017077 0.0062295344529717 ENSG00000173846 PLK3
ENST00000461769 0.462882057395961 0.170346123930282 -0.142611365026952 ENSG00000173846 PLK3
ENST00000493100 0.859462743541043 0.653619786858557 -0.04527700666184 ENSG00000173846 PLK3
ENST00000372200 0.552744192186137 0.2469821102177 0.151972921612873 ENSG00000188396 TCTEX1D4
ENST00000450269 0.318218384121633 0.0836724764655504 0.153149316115138 ENSG00000222009 BTBD19
ENST00000453418 0.318218384121633 0.0836724764655504 0.153149316115138 ENSG00000222009 BTBD19
ENST00000409335 0.314434754576285 0.0818172380370308 0.155872946975613 ENSG00000222009 BTBD19
ENST00000439563 0.258250117517441 0.0574762299770559 0.168778732182401 ENSG00000222009 BTBD19
ENST00000485668 0.428869479985873 0.146221322916815 0.11901355383452 ENSG00000222009 BTBD19
ENST00000482715 0.420947275033976 0.140783177911213 0.134958094831418 ENSG00000222009 BTBD19
ENST00000475105 0.273134819498322 0.0632677760945557 0.19184524718345 ENSG00000222009 BTBD19
ENST00000495433 0.636710461967345 0.333154704352271 0.100038881767573 ENSG00000222009 BTBD19
ENST00000489976 0.797842516472888 0.548939904045129 0.0758128772794932 ENSG00000222009 BTBD19
ENST00000439363 0.00481319805741191 0.000156613690353258 0.245099278244553 ENSG00000070785 EIF2B3
ENST00000360403 0.0710023220631283 0.00665675197561745 0.160644546040222 ENSG00000070785 EIF2B3
ENST00000486491 0.777566439781677 0.517904411839637 0.0692715644384169 ENSG00000070785 EIF2B3
ENST00000372183 0.136938581225117 0.0194866262072215 0.149198810140405 ENSG00000070785 EIF2B3
ENST00000480675 0.888945451311908 0.714800980452727 0.0308720646648425 ENSG00000070785 EIF2B3
ENST00000477953 0.961172228181712 0.888802096288295 0.0118507367522518 ENSG00000070785 EIF2B3
ENST00000372182 0.826201315478534 0.59350470538876 -0.0475156739282467 ENSG00000070785 EIF2B3
ENST00000487532 0.697894365124068 0.406799540567834 -0.081957679026563 ENSG00000070785 EIF2B3
ENST00000497010 0.570139290790345 0.264281414794606 -0.114068038718637 ENSG00000070785 EIF2B3
ENST00000372168 0.571067437961202 0.265406731870736 -0.0996262780582412 ENSG00000126107 HECTD3
ENST00000372172 0.270391453401754 0.0622224166615407 -0.120889365775405 ENSG00000126107 HECTD3
ENST00000486132 0.465674806366061 0.172406279431858 -0.132838138707572 ENSG00000126107 HECTD3
ENST00000486296 0.819772700445032 0.58267867362183 -0.0544712757906927 ENSG00000126107 HECTD3
ENST00000466423 0.766169108692863 0.499651845182307 -0.0652650239328394 ENSG00000126107 HECTD3
ENST00000487488 0.783329840770655 0.527207569727494 0.0789387571034174 ENSG00000126107 HECTD3
ENST00000246337 0.532973759379487 0.228292134089112 -0.0733216045644748 ENSG00000126088 UROD
ENST00000491773 0.621158837052522 0.316050868884667 -0.0717461513234243 ENSG00000126088 UROD
ENST00000463092 0.614297069883645 0.308310433233103 -0.0719606825771533 ENSG00000126088 UROD
ENST00000461035 0.547042254500419 0.24166147162722 -0.0908875455797181 ENSG00000126088 UROD
ENST00000491300 0.471709160061968 0.176811075413104 -0.0849857663235736 ENSG00000126088 UROD
ENST00000434478 0.471258084748818 0.176496234280733 -0.0879191792739129 ENSG00000126088 UROD
ENST00000494399 0.536273076932284 0.231491784116723 -0.0728398349032817 ENSG00000126088 UROD
ENST00000460334 0.547622221850915 0.242183801508333 -0.0793975760750631 ENSG00000126088 UROD
ENST00000462688 0.4686896429162 0.174680219573733 -0.0852634960596202 ENSG00000126088 UROD
ENST00000460906 0.528666861142334 0.224398367122715 -0.0824538128254521 ENSG00000126088 UROD
ENST00000490385 0.51978173675653 0.216664518307833 -0.0839441062687896 ENSG00000126088 UROD
ENST00000469548 0.553661860944428 0.247920282699099 -0.0724404549634618 ENSG00000126088 UROD
ENST00000486699 0.55343266728166 0.247703367632364 -0.0724424220592325 ENSG00000126088 UROD
ENST00000478467 0.551349084685572 0.24555906047688 -0.0725995518258571 ENSG00000126088 UROD
ENST00000428106 0.564457139991311 0.258913941660006 -0.0706845689597811 ENSG00000126088 UROD
ENST00000496439 0.60003306714921 0.294064892325602 -0.0702462455282835 ENSG00000126088 UROD
ENST00000473012 0.647351623418003 0.346438392204274 -0.0642003716661748 ENSG00000126088 UROD
ENST00000472254 0.762105090490716 0.493553772889226 -0.0649041774883611 ENSG00000126088 UROD
ENST00000466193 0.906269433096345 0.753122444388262 -0.0340090854310909 ENSG00000126088 UROD
ENST00000465678 0.948196265892791 0.853798571742963 -0.0200113392514773 ENSG00000126088 UROD
ENST00000528332 0.915026848147443 0.772577108120996 -0.0304562271821872 ENSG00000132781 MUTYH
ENST00000529984 0.915026848147443 0.772577108120996 -0.0304562271821872 ENSG00000132781 MUTYH
ENST00000372110 0.916777113541404 0.776376569171106 -0.0299520877263663 ENSG00000132781 MUTYH
ENST00000372115 0.927306766628347 0.801556998926589 -0.0265073966900749 ENSG00000132781 MUTYH
ENST00000481571 0.916777113541404 0.776376569171106 -0.0299520877263663 ENSG00000132781 MUTYH
ENST00000372098 0.916777113541404 0.776376569171106 -0.0299520877263663 ENSG00000132781 MUTYH
ENST00000355498 0.930220465294316 0.808497207177683 -0.0264692567097654 ENSG00000132781 MUTYH
ENST00000475516 0.941303486203631 0.835936993043703 -0.0226274915109486 ENSG00000132781 MUTYH
ENST00000372104 0.966505291133094 0.904961008020583 -0.0130977069318028 ENSG00000132781 MUTYH
ENST00000448481 0.966505291133094 0.904961008020583 -0.0130977069318028 ENSG00000132781 MUTYH
ENST00000456914 0.96676614067718 0.905658995662914 -0.0130020626640238 ENSG00000132781 MUTYH
ENST00000354383 0.941303486203631 0.835936993043703 -0.0226274915109486 ENSG00000132781 MUTYH
ENST00000488731 0.946312956766254 0.848610134943387 -0.0209031702934579 ENSG00000132781 MUTYH
ENST00000372100 0.930059294723227 0.808189603504108 -0.0265056697573603 ENSG00000132781 MUTYH
ENST00000450313 0.927256722607054 0.801371495011017 -0.0265299308950872 ENSG00000132781 MUTYH
ENST00000531105 0.928860550581869 0.805149802602131 -0.0268119151075917 ENSG00000132781 MUTYH
ENST00000528013 0.959428394412695 0.883296942060836 -0.0161250690499851 ENSG00000132781 MUTYH
ENST00000412971 0.983649590834296 0.952646746333283 -0.00659619862647625 ENSG00000132781 MUTYH
ENST00000461495 0.999229722974363 0.998628128228033 -0.0001932214843125 ENSG00000132781 MUTYH
ENST00000467940 0.96676614067718 0.905560490983549 -0.0134035998244242 ENSG00000132781 MUTYH
ENST00000525160 0.962312279463623 0.89280872388331 0.0154475332422474 ENSG00000132781 MUTYH
ENST00000372090 0.64123660008599 0.338884574322617 0.121487636125152 ENSG00000132773 TOE1
ENST00000401061 0.946581607270964 0.849423948617836 -0.0181200997662632 ENSG00000132763 MMACHC
ENST00000262746 0.98289560015382 0.950279333601631 0.00341324783328778 ENSG00000117450 PRDX1
ENST00000319248 0.983340964792125 0.951290922634476 0.00334379445515998 ENSG00000117450 PRDX1
ENST00000372079 0.983577110050577 0.951928905105482 0.00330024442475559 ENSG00000117450 PRDX1
ENST00000447184 0.987137081613892 0.961515362145566 0.00268989672486454 ENSG00000117450 PRDX1
ENST00000424390 0.986476411542648 0.959829120049984 0.00280704336111081 ENSG00000117450 PRDX1
ENST00000483583 0.974955849080738 0.92830981076915 0.00528024909844723 ENSG00000117450 PRDX1
ENST00000372070 0.530555650596732 0.226024228777289 -0.0653649457066713 ENSG00000117448 AKR1A1
ENST00000434299 0.454118712868068 0.163704880595651 -0.0872506344977083 ENSG00000117448 AKR1A1
ENST00000496999 0.632230423313419 0.328238699167609 -0.0678267507538937 ENSG00000117448 AKR1A1
ENST00000476957 0.32942552401376 0.0890658192005119 -0.0969733330857512 ENSG00000117448 AKR1A1
ENST00000481885 0.503666236274681 0.203074397613077 -0.0837967337900319 ENSG00000117448 AKR1A1
ENST00000351829 0.545930363357969 0.240446011305569 -0.064658895545752 ENSG00000117448 AKR1A1
ENST00000471651 0.569809541065061 0.264061641259747 -0.0777376924514885 ENSG00000117448 AKR1A1
ENST00000497973 0.677929244120568 0.381807598389607 -0.0554769486013751 ENSG00000117448 AKR1A1
ENST00000473038 0.560552546895454 0.255103478100276 -0.0860515780243515 ENSG00000117448 AKR1A1
ENST00000495913 0.486902766180469 0.189390931824906 -0.101336198034314 ENSG00000117448 AKR1A1
ENST00000487654 0.981764701696162 0.945939060541365 -0.00577593774231116 ENSG00000117448 AKR1A1
ENST00000475919 0.909368213929475 0.760598448606083 0.0320372402529202 ENSG00000117448 AKR1A1
ENST00000437901 0.994148708838153 0.983043703521411 0.00131143706692128 ENSG00000132780 NASP
ENST00000437362 0.992085489840652 0.976052079562713 0.00185207987255391 ENSG00000132780 NASP
ENST00000464190 0.877971223484682 0.691468844438549 0.0310124572820467 ENSG00000132780 NASP
ENST00000528084 0.843375133419739 0.62284235109449 0.0421138320338553 ENSG00000132780 NASP
ENST00000527359 0.965865667578091 0.903378677356642 0.00760630191085134 ENSG00000132780 NASP
ENST00000525515 0.988661722565919 0.965960474275543 -0.00276393883569337 ENSG00000132780 NASP
ENST00000453748 0.99247249643421 0.977904300048329 0.0017183919603882 ENSG00000132780 NASP
ENST00000402363 0.964650436108955 0.900170187254308 -0.00731124870563567 ENSG00000132780 NASP
ENST00000537798 0.964650436108955 0.900193433872767 -0.00731011148893177 ENSG00000132780 NASP
ENST00000527470 0.890481052860899 0.719040156585139 0.0249203124329583 ENSG00000132780 NASP
ENST00000529333 0.892310528319475 0.723529345375911 0.0248464737752135 ENSG00000132780 NASP
ENST00000531532 0.645298792275178 0.343735776053431 0.0849590513898563 ENSG00000132780 NASP
ENST00000528238 0.968244542458977 0.910445532882977 -0.00670831179961582 ENSG00000132780 NASP
ENST00000534101 0.855098865687413 0.646071655246314 0.0319229030889821 ENSG00000132780 NASP
ENST00000350030 0.969333767152848 0.913881169198492 -0.00621492845398156 ENSG00000132780 NASP
ENST00000470768 0.835644908402512 0.609136747772846 0.0345881474951042 ENSG00000132780 NASP
ENST00000372052 0.964650436108955 0.9000990979294 -0.0073161142515349 ENSG00000132780 NASP
ENST00000351223 0.964650436108955 0.9000990979294 -0.0073161142515349 ENSG00000132780 NASP
ENST00000530073 0.529834810138558 0.225357599278048 -0.075185189330392 ENSG00000132780 NASP
ENST00000481782 0.48659481121184 0.1891547981574 -0.085644177199187 ENSG00000132780 NASP
ENST00000531612 0.475947808712798 0.18050546779081 -0.0905994311058052 ENSG00000132780 NASP
ENST00000527932 0.959899407508146 0.884911692851517 0.0122192639055326 ENSG00000132780 NASP
ENST00000534450 0.910719680095896 0.763388002973713 -0.0244649116981257 ENSG00000132780 NASP
ENST00000479235 0.435371011208322 0.150055643954899 -0.103537386193613 ENSG00000159592 GPBP1L1
ENST00000290795 0.968177861106971 0.910052043116319 -0.0049230926945211 ENSG00000159592 GPBP1L1
ENST00000355105 0.969864416490248 0.915105430742086 -0.0046419364633693 ENSG00000159592 GPBP1L1
ENST00000467032 0.706275098831413 0.416595783337026 -0.075074807647978 ENSG00000159592 GPBP1L1
ENST00000487436 0.70446999806563 0.414416543574848 -0.0720860114910145 ENSG00000159592 GPBP1L1
ENST00000468724 0.645509982372417 0.344088034644604 -0.087553510992025 ENSG00000159592 GPBP1L1
ENST00000498128 0.245942032189043 0.0529377233768171 0.139311952914886 ENSG00000159592 GPBP1L1
ENST00000496278 0.651280032682021 0.350812274704334 -0.0974895087772118 ENSG00000159592 GPBP1L1
ENST00000488278 0.836746886803946 0.611196349382963 -0.0287913691366387 ENSG00000159592 GPBP1L1
ENST00000480941 0.851433565892636 0.638511272262649 -0.0268548743218586 ENSG00000159592 GPBP1L1
ENST00000480083 0.798357235922521 0.549762508640455 -0.0343395294285678 ENSG00000159592 GPBP1L1
ENST00000493083 0.889164140066072 0.715309651308207 -0.0219843521736874 ENSG00000159592 GPBP1L1
ENST00000460859 0.892481451501248 0.72391151317481 -0.0219951728567887 ENSG00000159592 GPBP1L1
ENST00000372025 0.897740202110988 0.73535907074261 -0.026806987048445 ENSG00000159596 TMEM69
ENST00000496366 0.757700872102634 0.487174316869748 -0.0571103253500065 ENSG00000159596 TMEM69
ENST00000359942 0.841096365252791 0.619124358096612 0.0330218398210305 ENSG00000197429 IPP
ENST00000495072 0.848838982523177 0.633801586213895 0.0392062075511451 ENSG00000197429 IPP
ENST00000396478 0.898729480944858 0.737196146733607 0.0255302183612058 ENSG00000197429 IPP
ENST00000470809 0.126578711666552 0.0171964012105016 0.21540607405398 ENSG00000086015 MAST2
ENST00000372009 0.0573278555677353 0.00481343429622753 0.127664669062193 ENSG00000086015 MAST2
ENST00000361297 0.0566898905481683 0.0047303132255177 0.127816228257885 ENSG00000086015 MAST2
ENST00000372008 0.115373776384859 0.014705818911883 0.115474868084308 ENSG00000086015 MAST2
ENST00000482881 0.171064903101344 0.0282258916562905 0.13578624112675 ENSG00000086015 MAST2
ENST00000467367 0.664906758423577 0.366571913068117 -0.0901780683035021 ENSG00000086015 MAST2
ENST00000477968 0.819963745069092 0.583036247474321 -0.0567848421132464 ENSG00000086015 MAST2
ENST00000262741 0.933550342461413 0.817176194025829 -0.0215602778065492 ENSG00000117461 PIK3R3
ENST00000372006 0.939762637154848 0.832511159166176 -0.0197197649280137 ENSG00000117461 PIK3R3
ENST00000340332 0.943216140379273 0.840485541959361 -0.018784601742826 ENSG00000117461 PIK3R3
ENST00000354242 0.943216140379273 0.840485541959361 -0.018784601742826 ENSG00000117461 PIK3R3
ENST00000420542 0.943216140379273 0.840485541959361 -0.018784601742826 ENSG00000117461 PIK3R3
ENST00000540385 0.578561131427005 0.272583461952588 0.115671985936071 ENSG00000117461 PIK3R3
ENST00000423209 0.610380816261498 0.304556641359711 0.107207488503314 ENSG00000117461 PIK3R3
ENST00000493202 0.505506804537464 0.204507349249723 0.144879153665643 ENSG00000117461 PIK3R3
ENST00000425892 0.444033695257638 0.156044462871554 0.161106580809914 ENSG00000117461 PIK3R3
ENST00000396420 0.0121707492209589 0.000519134562649274 -0.146930538304767 ENSG00000085998 POMGNT1
ENST00000371984 0.0126994132260093 0.000549277418092716 -0.151100482013181 ENSG00000085998 POMGNT1
ENST00000371992 0.0117424407434391 0.000496351942166086 -0.147316387803958 ENSG00000085998 POMGNT1
ENST00000475642 0.846828491607287 0.630067160646438 -0.0402014861886746 ENSG00000085998 POMGNT1
ENST00000535522 0.0110084926200687 0.000452755011344497 -0.160373827837744 ENSG00000085998 POMGNT1
ENST00000371986 0.012341055643765 0.000529034149153497 -0.151496310666173 ENSG00000085998 POMGNT1
ENST00000480972 0.434833703728145 0.149772958384262 -0.130126522602987 ENSG00000085998 POMGNT1
ENST00000485714 0.0361966315206847 0.0023914665369421 -0.194030976654076 ENSG00000085998 POMGNT1
ENST00000463030 0.353872001787916 0.10142027170694 -0.186467106929393 ENSG00000085998 POMGNT1
ENST00000477114 0.400524822949661 0.127950643491049 -0.13608042760291 ENSG00000085998 POMGNT1
ENST00000497439 0.0860708692260021 0.00906405167190668 -0.167399293792233 ENSG00000085998 POMGNT1
ENST00000489985 0.161250345543288 0.0255390521651627 -0.161798456518239 ENSG00000085998 POMGNT1
ENST00000442598 0.71954544843133 0.434062757168163 0.0831060611904685 ENSG00000085999 RAD54L
ENST00000371975 0.719433416833279 0.433703284019225 0.0832479703386338 ENSG00000085999 RAD54L
ENST00000496156 0.764026417637834 0.496334541732367 -0.0404452675163745 ENSG00000132128 LRRC41
ENST00000343304 0.664359185544802 0.365901176886003 0.0389184686616002 ENSG00000132128 LRRC41
ENST00000472710 0.843666257436909 0.623724343338211 0.0228122651962139 ENSG00000132128 LRRC41
ENST00000498402 0.354681556253135 0.10181095067121 0.086760660351413 ENSG00000132128 LRRC41
ENST00000469150 0.626460718674004 0.32186668321546 0.0802822265669698 ENSG00000132128 LRRC41
ENST00000311672 0.443466251034142 0.155628527559383 -0.0668313626568268 ENSG00000173660 UQCRH
ENST00000489056 0.444531468770139 0.156579162056629 -0.0666694544961332 ENSG00000173660 UQCRH
ENST00000486951 0.273607277665704 0.0634750470969403 -0.0901498825419233 ENSG00000173660 UQCRH
ENST00000496387 0.444546034977534 0.156597344992673 -0.0666699282897516 ENSG00000173660 UQCRH
ENST00000460947 0.450876637535832 0.161369162575685 -0.0723687439166741 ENSG00000173660 UQCRH
ENST00000474844 0.380203897345741 0.116134822077693 0.120147906870601 ENSG00000117481 NSUN4
ENST00000307089 0.192684543004776 0.0347309465621037 0.143341332937831 ENSG00000117481 NSUN4
ENST00000486270 0.455205683513286 0.164585578331133 0.114216307468326 ENSG00000117481 NSUN4
ENST00000536062 0.374525133254379 0.112820223827082 0.122204585649581 ENSG00000117481 NSUN4
ENST00000469918 0.924796163851333 0.795808851696939 0.0240042586580136 ENSG00000117481 NSUN4
ENST00000471871 0.373311742483264 0.112113097294141 0.122597397881121 ENSG00000117481 NSUN4
ENST00000537428 0.376435197045412 0.113948820309655 0.122589759040424 ENSG00000117481 NSUN4
ENST00000498008 0.28092800899302 0.0667883214594534 0.143602149293805 ENSG00000117481 NSUN4
ENST00000495427 0.340874754917857 0.0949125006416975 0.13142807481675 ENSG00000117481 NSUN4
ENST00000602433 0.196792885155827 0.036066617597257 -0.201092774089639 ENSG00000269956 MKNK1-AS1
ENST00000342571 0.373133702831935 0.112031740949571 -0.116158796006531 ENSG00000079277 MKNK1
ENST00000371946 0.763147283852517 0.495025747105661 -0.039346172026328 ENSG00000079277 MKNK1
ENST00000341183 0.762965732833165 0.494730119052615 -0.0393622566730676 ENSG00000079277 MKNK1
ENST00000371944 0.373133702831935 0.112031740949571 -0.116158796006531 ENSG00000079277 MKNK1
ENST00000371945 0.763147283852517 0.495025747105661 -0.039346172026328 ENSG00000079277 MKNK1
ENST00000524749 0.167786782643087 0.0273809805019901 -0.254172958596706 ENSG00000079277 MKNK1
ENST00000528077 0.891515810220358 0.72152242078276 -0.0212734666446899 ENSG00000079277 MKNK1
ENST00000428112 0.987664494814168 0.962788341245231 -0.0028689213854216 ENSG00000079277 MKNK1
ENST00000532897 0.635194202522409 0.331316916248423 -0.110438009882868 ENSG00000079277 MKNK1
ENST00000531355 0.982235670377094 0.94786977747665 0.00404316119781307 ENSG00000079277 MKNK1
ENST00000532783 0.873999077761796 0.68257032395862 -0.0387752814335054 ENSG00000079277 MKNK1
ENST00000496619 0.901061351592961 0.742129752956235 0.0214389021922952 ENSG00000079277 MKNK1
ENST00000528237 0.762523172764535 0.49397921746197 -0.064657746609133 ENSG00000079277 MKNK1
ENST00000526513 0.906788530774434 0.754650272515276 0.0208328111604753 ENSG00000079277 MKNK1
ENST00000484301 0.798856584769542 0.550695872257586 0.0427138804558664 ENSG00000079277 MKNK1
ENST00000545730 0.894479630146276 0.728419286253649 0.0216908700371692 ENSG00000079277 MKNK1
ENST00000486716 0.743243987874781 0.46714143597027 0.0545846283282881 ENSG00000079277 MKNK1
ENST00000480531 0.87331054368737 0.681100170555068 0.0488230757981271 ENSG00000079277 MKNK1
ENST00000529170 0.682059401031698 0.387068345970925 0.0650820398848858 ENSG00000079277 MKNK1
ENST00000531769 0.797596016725214 0.548578207339179 0.0388840072105732 ENSG00000079277 MKNK1
ENST00000465783 0.607919280614815 0.302135752651495 0.0831839954283376 ENSG00000079277 MKNK1
ENST00000474868 0.625266239040854 0.320632715522888 0.0800945540165321 ENSG00000079277 MKNK1
ENST00000532110 0.607085014020907 0.301006403041086 0.083194691259881 ENSG00000079277 MKNK1
ENST00000525888 0.752468793769293 0.479988697982903 0.059103252744052 ENSG00000079277 MKNK1
ENST00000319928 0.888214089374687 0.713114605575345 0.035401782629234 ENSG00000142961 MOB3C
ENST00000271139 0.83758961488721 0.612830032625084 0.0484419458602789 ENSG00000142961 MOB3C
ENST00000371940 0.758040195222462 0.487675763005866 0.0667544744065186 ENSG00000142961 MOB3C
ENST00000477318 0.988961776270065 0.967487964976427 -0.00485033015103726 ENSG00000142961 MOB3C
ENST00000576409 0.39633293398799 0.125376197280976 -0.0950466750181514 ENSG00000123472 ATPAF1
ENST00000371937 0.397785813654329 0.126334288431106 -0.0950021628177696 ENSG00000123472 ATPAF1
ENST00000574428 0.397785813654329 0.126334288431106 -0.0950021628177696 ENSG00000123472 ATPAF1
ENST00000492233 0.7325130920413 0.451958857173635 -0.0615506404933725 ENSG00000123472 ATPAF1
ENST00000526821 0.616244775972343 0.310604047179091 -0.0708091115131646 ENSG00000123472 ATPAF1
ENST00000542495 0.720329393417274 0.435123338177499 -0.0556328080036422 ENSG00000123472 ATPAF1
ENST00000529214 0.720329393417274 0.435123338177499 -0.0556328080036422 ENSG00000123472 ATPAF1
ENST00000329231 0.482116171292767 0.185670833851485 -0.0852846587535879 ENSG00000123472 ATPAF1
ENST00000534216 0.864662291255797 0.663979274895421 -0.0354025204487174 ENSG00000123472 ATPAF1
ENST00000532925 0.86724152363213 0.668863484232057 -0.0327545734394967 ENSG00000123472 ATPAF1
ENST00000474020 0.437348909684877 0.151339615003918 -0.147903296519621 ENSG00000123472 ATPAF1
ENST00000487193 0.287466651798534 0.069694023089472 -0.175393387786173 ENSG00000123472 ATPAF1
ENST00000544071 0.663605757536117 0.36511192778135 -0.0459586976804857 ENSG00000159658 EFCAB14
ENST00000525633 0.112519042258568 0.014117332346129 -0.228318017837089 ENSG00000123472 ATPAF1
ENST00000442839 0.912092576919412 0.766256703633022 -0.0190478200691803 ENSG00000228237 EFCAB14-AS1
ENST00000418985 0.911688465177299 0.765395854210508 -0.019077243102926 ENSG00000228237 EFCAB14-AS1
ENST00000371933 0.837555808648936 0.612758707407987 -0.0271710098439801 ENSG00000159658 EFCAB14
ENST00000479745 0.860290053241517 0.655110048871359 0.0305542277841903 ENSG00000159658 EFCAB14
ENST00000487741 0.756897316132629 0.485817201117116 0.0478132344036687 ENSG00000159658 EFCAB14
ENST00000481623 0.882128059745842 0.700465813147745 0.0295075311765999 ENSG00000159658 EFCAB14
ENST00000459797 0.843447116256094 0.62304608091802 -0.0583690390560245 ENSG00000159658 EFCAB14
ENST00000484461 0.878267847945063 0.692295999177172 0.0288532312145787 ENSG00000159658 EFCAB14
ENST00000337817 0.861179675537622 0.656706851490626 -0.0382757691621248 ENSG00000123473 STIL
ENST00000360380 0.861179675537622 0.656706851490626 -0.0382757691621248 ENSG00000123473 STIL
ENST00000371877 0.861179675537622 0.656704693099483 -0.0382777469270477 ENSG00000123473 STIL
ENST00000243182 0.805519503929266 0.560819088321798 -0.0514085445093992 ENSG00000123473 STIL
ENST00000396221 0.805519503929266 0.560819088321798 -0.0514085445093992 ENSG00000123473 STIL
ENST00000447475 0.989222730995684 0.968492690176596 0.00373963243153725 ENSG00000123473 STIL
ENST00000418131 0.832466202892193 0.60393269836033 -0.0634012320837558 ENSG00000123473 STIL
ENST00000371873 0.102379787481163 0.0120230117713572 -0.105837521343345 ENSG00000162368 CMPK1
ENST00000371871 0.0491655060507978 0.00380998551053481 -0.128172733601934 ENSG00000162368 CMPK1
ENST00000471289 0.379501331066903 0.115749681453412 -0.148789397072437 ENSG00000162368 CMPK1
ENST00000450808 0.0408993460592799 0.00287448588837134 -0.132098991687311 ENSG00000162368 CMPK1
ENST00000371870 0.0914357521797895 0.0100026768827047 -0.127979695980714 ENSG00000162368 CMPK1
ENST00000371847 0.988753401108853 0.966742394902234 0.00457548072824787 ENSG00000132122 SPATA6
ENST00000371843 0.986823892399179 0.960757243778684 0.00556501627810466 ENSG00000132122 SPATA6
ENST00000603831 0.857908301185725 0.650643782677935 0.0573577089667217 ENSG00000132122 SPATA6
ENST00000396199 0.952213123810729 0.862406686272604 0.01988987261371 ENSG00000132122 SPATA6
ENST00000371841 0.636001536248422 0.332122221251189 0.127581960584611 ENSG00000132122 SPATA6
ENST00000490850 0.64760505509723 0.346806819864529 0.122676395165885 ENSG00000132122 SPATA6
ENST00000396153 0.00442183260341638 0.000140076631799449 0.236903495229062 ENSG00000185104 FAF1
ENST00000371778 0.00384144440499952 0.000117261259383874 0.239822491406646 ENSG00000185104 FAF1
ENST00000545823 0.0496969542180009 0.00388194444863223 0.186751648101859 ENSG00000185104 FAF1
ENST00000494400 0.0133663864027178 0.000590737254915083 0.210079993114288 ENSG00000185104 FAF1
ENST00000472808 0.0027890044776898 7.94476184761518e-05 0.35449500092773 ENSG00000185104 FAF1
ENST00000487898 0.00648385522832921 0.000226997237814344 0.292493809774341 ENSG00000185104 FAF1
ENST00000242719 0.892656660767586 0.724547579422552 -0.0132961386862437 ENSG00000123091 RNF11
ENST00000494873 0.927658405774365 0.802162094748922 0.0107414805955428 ENSG00000123091 RNF11
ENST00000486691 0.935937135634896 0.823167003501224 -0.0119212343919442 ENSG00000123091 RNF11
ENST00000371730 0.186246127400115 0.0326943060321999 0.134686121346202 ENSG00000085832 EPS15
ENST00000371733 0.186246127400115 0.0326943060321999 0.134686121346202 ENSG00000085832 EPS15
ENST00000396122 0.152552547904629 0.0232644439905978 0.161226097143708 ENSG00000085832 EPS15
ENST00000493793 0.296154928084136 0.0734632441189273 0.177814926398953 ENSG00000085832 EPS15
ENST00000371727 0.942502863358821 0.838446581510251 0.0171364378622951 ENSG00000085832 EPS15
ENST00000464478 0.882913194318473 0.70209792653903 -0.0437683095240744 ENSG00000085832 EPS15
ENST00000471391 0.953464123794993 0.866544853152092 0.0147124044819582 ENSG00000085832 EPS15
ENST00000465467 0.955552489199157 0.871521180410207 0.0143184137884878 ENSG00000085832 EPS15
ENST00000371714 0.164551299795691 0.0264180654855168 0.0846516216449177 ENSG00000117859 OSBPL9
ENST00000337809 0.168423991173454 0.0275725502526433 0.0833286019076623 ENSG00000117859 OSBPL9
ENST00000371710 0.168423991173454 0.0275725502526433 0.0833286019076623 ENSG00000117859 OSBPL9
ENST00000447887 0.165853635753262 0.0268105353417211 0.084675137256599 ENSG00000117859 OSBPL9
ENST00000495776 0.165853635753262 0.0268105353417211 0.084675137256599 ENSG00000117859 OSBPL9
ENST00000435686 0.166038343877466 0.0268721325730953 0.0846679796073384 ENSG00000117859 OSBPL9
ENST00000435274 0.172453114198077 0.0286135411990763 0.0847466054121083 ENSG00000117859 OSBPL9
ENST00000428468 0.165853635753262 0.0268105353417211 0.084675137256599 ENSG00000117859 OSBPL9
ENST00000453295 0.165853635753262 0.0268105353417211 0.084675137256599 ENSG00000117859 OSBPL9
ENST00000489990 0.151225922772455 0.0228889459878531 0.108641060810126 ENSG00000117859 OSBPL9
ENST00000530544 0.338683400603149 0.0937653275425972 0.067906835324045 ENSG00000117859 OSBPL9
ENST00000484890 0.333739366270374 0.0915214157674376 0.112946404685961 ENSG00000117859 OSBPL9
ENST00000534040 0.690778572104249 0.397757439706181 0.0514765856195067 ENSG00000117859 OSBPL9
ENST00000532975 0.780160199037709 0.522372479201931 0.0374494959200157 ENSG00000117859 OSBPL9
ENST00000527631 0.740526652912875 0.463551115484761 0.0445401959232174 ENSG00000117859 OSBPL9
ENST00000531828 0.491453945464701 0.192997731882737 0.0564299545767378 ENSG00000117859 OSBPL9
ENST00000361556 0.463923227740835 0.171066117801169 0.0584572128736586 ENSG00000117859 OSBPL9
ENST00000473207 0.746627269550546 0.472354475750855 0.0434235978535385 ENSG00000117859 OSBPL9
ENST00000533884 0.748574644166723 0.475111643572924 0.0433939673280332 ENSG00000117859 OSBPL9
ENST00000481937 0.426576810643439 0.14453550710503 0.101560012587161 ENSG00000117859 OSBPL9
ENST00000526917 0.669085515929779 0.371641335676239 0.0523869889267597 ENSG00000117859 OSBPL9
ENST00000462759 0.463923227740835 0.171066117801169 0.0584572128736586 ENSG00000117859 OSBPL9
ENST00000486942 0.416224017968237 0.137425918552742 0.0636434651225362 ENSG00000117859 OSBPL9
ENST00000524620 0.877931620744078 0.691387555140535 -0.0294658188301894 ENSG00000117859 OSBPL9
ENST00000528603 0.79845300084918 0.549989035416725 0.0387052586642245 ENSG00000117859 OSBPL9
ENST00000475697 0.579431397213014 0.27359715339069 0.0553550030186954 ENSG00000117859 OSBPL9
ENST00000531061 0.792481814012786 0.541305844593524 0.0510882824938195 ENSG00000117859 OSBPL9
ENST00000531819 0.51279220214131 0.210574569865926 0.0637155200317411 ENSG00000117859 OSBPL9
ENST00000533825 0.385213823543125 0.11897373770694 0.117612489343593 ENSG00000117859 OSBPL9
ENST00000440943 0.750242054269615 0.477303046281679 -0.0338163237196223 ENSG00000078618 NRD1
ENST00000352171 0.662656220182183 0.363880760839097 -0.0357100044353205 ENSG00000078618 NRD1
ENST00000354831 0.662656220182183 0.363880760839097 -0.0357100044353205 ENSG00000078618 NRD1
ENST00000485608 0.54673147231917 0.241217616066874 -0.0497308395048374 ENSG00000078618 NRD1
ENST00000539524 0.637057356162047 0.333832746534628 -0.0380842983414713 ENSG00000078618 NRD1
ENST00000464385 0.806476640040064 0.562255163331543 -0.0670690600059866 ENSG00000078618 NRD1
ENST00000588291 0.431924127863525 0.148019098142596 0.112924032304294 ENSG00000266993 RP4-657D16.3
ENST00000586761 0.472804020771835 0.177608448436709 0.103308859814383 ENSG00000266993 RP4-657D16.3
ENST00000475310 0.863367143701079 0.661205200431513 0.0404883865850132 ENSG00000078618 NRD1
ENST00000497358 0.769903566511876 0.505459858048423 0.049935340883294 ENSG00000078618 NRD1
ENST00000544028 0.77028324067034 0.506131191380771 -0.0249076486831437 ENSG00000078618 NRD1
ENST00000591675 0.615659512745199 0.310064693745367 0.0947822759479085 ENSG00000266993 RP4-657D16.3
ENST00000483007 0.498708923093371 0.198887310104644 -0.0824533784846425 ENSG00000078618 NRD1
ENST00000473805 0.560122756269876 0.254694395566309 -0.0707887221993338 ENSG00000078618 NRD1
ENST00000475715 0.778715712858173 0.520021439832128 -0.0386328077632338 ENSG00000078618 NRD1
ENST00000491410 0.893406139990044 0.726018878143522 0.0165736079041558 ENSG00000078618 NRD1
ENST00000468722 0.8058297520647 0.561336221588268 0.0352216278946968 ENSG00000078618 NRD1
ENST00000371655 0.497809947407194 0.198050333763473 -0.114341238154958 ENSG00000169213 RAB3B
ENST00000469458 0.0571925456300491 0.00479614730753446 -0.166271038179449 ENSG00000117862 TXNDC12
ENST00000371626 0.101192548794226 0.0118111994812991 -0.125391757122638 ENSG00000117862 TXNDC12
ENST00000472624 0.317650469903354 0.0834146199794255 -0.0941101225576348 ENSG00000117862 TXNDC12
ENST00000471493 0.195524907629514 0.0356750496100871 -0.184421803294998 ENSG00000117862 TXNDC12
ENST00000371614 0.776872265432909 0.516731781803841 -0.0661837557142998 ENSG00000198841 KTI12
ENST00000425802 0.891222775536403 0.720524020781464 0.035725290001398 ENSG00000223390 RP11-91A18.4
ENST00000610127 0.679886899728243 0.384274747073607 -0.0658571057496856 ENSG00000117862 TXNDC12
ENST00000313334 0.776139633282352 0.515647886253778 0.0368085982537066 ENSG00000134717 BTF3L4
ENST00000477828 0.457796760764193 0.166522634648826 0.0892334714703727 ENSG00000134717 BTF3L4
ENST00000489308 0.526372389393255 0.222339787200256 0.0747788117424232 ENSG00000134717 BTF3L4
ENST00000526132 0.420062429971473 0.140106024448845 0.0922495257272249 ENSG00000134717 BTF3L4
ENST00000472944 0.828612550386171 0.598156343627583 0.0296068263482676 ENSG00000134717 BTF3L4
ENST00000524414 0.948883935912289 0.855272067795381 -0.0149804018372483 ENSG00000134717 BTF3L4
ENST00000484036 0.400672712626801 0.128076797864289 0.0971259247419693 ENSG00000134717 BTF3L4
ENST00000533836 0.477776663766424 0.18206627062233 0.0844787688904234 ENSG00000134717 BTF3L4
ENST00000361625 0.210660354614368 0.0406745873675661 0.142257318422687 ENSG00000157077 ZFYVE9
ENST00000357206 0.136940551737079 0.0194885732367158 0.121018305269971 ENSG00000157077 ZFYVE9
ENST00000287727 0.151254375818719 0.0229114447658343 0.117892150364474 ENSG00000157077 ZFYVE9
ENST00000371591 0.280313130400838 0.0664613913614404 0.10137723520606 ENSG00000157077 ZFYVE9
ENST00000469134 0.475656086236878 0.180115510938257 0.138767331854791 ENSG00000157077 ZFYVE9
ENST00000470844 0.878052511215032 0.691828141488359 -0.0313898951798408 ENSG00000154222 CC2D1B
ENST00000371586 0.444011254093141 0.15601154219886 -0.0820038366188581 ENSG00000154222 CC2D1B
ENST00000284376 0.429078078959485 0.146338256205454 -0.0843940774515746 ENSG00000154222 CC2D1B
ENST00000491136 0.440394855223568 0.153402057427775 -0.0830782159825183 ENSG00000154222 CC2D1B
ENST00000438021 0.340341447226544 0.0946495160784731 -0.11041741853031 ENSG00000154222 CC2D1B
ENST00000460261 0.477494979673109 0.181827643462763 -0.0850241615435658 ENSG00000154222 CC2D1B
ENST00000450942 0.474694131080964 0.179438932174163 -0.0943811510656932 ENSG00000154222 CC2D1B
ENST00000460370 0.934576739803464 0.819823340988636 0.0235330856267474 ENSG00000154222 CC2D1B
ENST00000438831 0.367269206408257 0.108854552400128 -0.102939784768267 ENSG00000154222 CC2D1B
ENST00000485966 0.454251536158678 0.163772878815916 -0.164496776443117 ENSG00000154222 CC2D1B
ENST00000257181 0.933505900679538 0.816886795889021 0.0132716258990439 ENSG00000134748 PRPF38A
ENST00000487160 0.616518259742833 0.310957960604863 0.0871557319712904 ENSG00000134748 PRPF38A
ENST00000474048 0.880984552514604 0.697924553035312 0.0273184144895521 ENSG00000134748 PRPF38A
ENST00000528457 0.908602176485557 0.758691548328058 0.0173395137669192 ENSG00000134744 ZCCHC11
ENST00000527941 0.919936367430288 0.784344108027688 0.0155824265829051 ENSG00000134744 ZCCHC11
ENST00000257177 0.916845474700894 0.776566027332337 0.0133935796822169 ENSG00000134744 ZCCHC11
ENST00000371544 0.916845474700894 0.776498380120587 0.0133945726189392 ENSG00000134744 ZCCHC11
ENST00000466440 0.957106342518964 0.876937058644353 0.017142357680571 ENSG00000134744 ZCCHC11
ENST00000494469 0.807916466673502 0.564377357707483 0.0665702118944931 ENSG00000134744 ZCCHC11
ENST00000531722 0.957230529685461 0.87710189681634 -0.0124078344223544 ENSG00000134744 ZCCHC11
ENST00000474453 0.889393704379977 0.716321556929145 -0.0292890921041649 ENSG00000134744 ZCCHC11
ENST00000469810 0.833662652710324 0.605496283969743 -0.0381566386131384 ENSG00000134744 ZCCHC11
ENST00000528642 0.864260431245436 0.663300964326121 0.0226533329644132 ENSG00000134744 ZCCHC11
ENST00000497120 0.952011157670373 0.861984052477654 -0.0189916888458745 ENSG00000134744 ZCCHC11
ENST00000484723 0.850476091934736 0.63676116828037 0.0247179360446398 ENSG00000134744 ZCCHC11
ENST00000371541 0.82830005879293 0.59756182872193 0.0304349366453094 ENSG00000134744 ZCCHC11
ENST00000473856 0.922942832353362 0.791762323796597 0.0152740482232266 ENSG00000134744 ZCCHC11
ENST00000355809 0.927658405774365 0.80216799363299 -0.0188672525691202 ENSG00000134744 ZCCHC11
ENST00000470626 0.845763397141182 0.627986202465863 -0.0444923801206825 ENSG00000134744 ZCCHC11
ENST00000524582 0.931588058576956 0.81205116675571 -0.0218226834487061 ENSG00000134744 ZCCHC11
ENST00000361314 0.500037686913888 0.19987697373441 -0.143574842174309 ENSG00000116157 GPX7
ENST00000459779 0.619733846208408 0.314326677666925 -0.127483313178253 ENSG00000116157 GPX7
ENST00000371538 0.888809949230839 0.714597125741839 0.030536238344642 ENSG00000162377 COA7
ENST00000486918 0.748272635995896 0.474680959509889 0.0638661331366243 ENSG00000162377 COA7
ENST00000443756 0.692085511411655 0.399759036548193 0.0572296278984463 ENSG00000162378 ZYG11B
ENST00000545132 0.917110698995999 0.777517167873994 0.0199181333718025 ENSG00000162378 ZYG11B
ENST00000294353 0.993991976140811 0.982194155764238 -0.00110807106580135 ENSG00000162378 ZYG11B
ENST00000371522 0.537032403256679 0.232226664150104 -0.0817610186795357 ENSG00000121310 ECHDC2
ENST00000460612 0.542300925243213 0.236878850657966 -0.0808480705212462 ENSG00000121310 ECHDC2
ENST00000543419 0.343259614621557 0.0961903891240379 -0.156381312776728 ENSG00000121310 ECHDC2
ENST00000463923 0.343837055391058 0.0964613217705735 -0.156330898740492 ENSG00000121310 ECHDC2
ENST00000371520 0.541799530252111 0.236422664973348 -0.0808595863392077 ENSG00000121310 ECHDC2
ENST00000358358 0.541414286925989 0.23617837524389 -0.080873263047614 ENSG00000121310 ECHDC2
ENST00000476477 0.558424333272776 0.25316677836406 -0.077675300557056 ENSG00000121310 ECHDC2
ENST00000536120 0.558424333272776 0.25316677836406 -0.077675300557056 ENSG00000121310 ECHDC2
ENST00000479593 0.133044474894891 0.0186554888831369 -0.181668548963501 ENSG00000121310 ECHDC2
ENST00000467988 0.590093097209015 0.284272907816259 -0.0731983778225767 ENSG00000121310 ECHDC2
ENST00000487866 0.393053245320787 0.123682097438546 -0.134284705714909 ENSG00000121310 ECHDC2
ENST00000486170 0.781772129687737 0.524831002278626 -0.0691957546653128 ENSG00000121310 ECHDC2
ENST00000487851 0.211692730238565 0.0410095333915068 -0.163295428149536 ENSG00000121310 ECHDC2
ENST00000541281 0.741423821245339 0.464644593335644 -0.0556289479132998 ENSG00000121310 ECHDC2
ENST00000488268 0.714672551983331 0.427753161778362 -0.0628502805158663 ENSG00000121310 ECHDC2
ENST00000544365 0.714254398920442 0.42725761574541 -0.0622257914489108 ENSG00000121310 ECHDC2
ENST00000495920 0.719184868481226 0.433329496871104 -0.0617243861758116 ENSG00000121310 ECHDC2
ENST00000480312 0.814289535693972 0.573762094951287 -0.0459545829193783 ENSG00000121310 ECHDC2
ENST00000544531 0.817485114576911 0.578875239995564 -0.0446544309914784 ENSG00000121310 ECHDC2
ENST00000542552 0.861757445687203 0.658270069338514 -0.0403067674734628 ENSG00000121310 ECHDC2
ENST00000474789 0.990690424606902 0.972392378106971 -0.00322408000926737 ENSG00000121310 ECHDC2
ENST00000371514 0.968565020076513 0.91155537822001 0.00499641101959389 ENSG00000116171 SCP2
ENST00000478631 0.962800595991937 0.894465483935767 0.00597178951219336 ENSG00000116171 SCP2
ENST00000528311 0.853765222430054 0.643541716561146 -0.0213396058544138 ENSG00000116171 SCP2
ENST00000371509 0.918133010324951 0.77994988366485 -0.0127753468255378 ENSG00000116171 SCP2
ENST00000407246 0.983577110050577 0.951921481049716 0.00270053347653096 ENSG00000116171 SCP2
ENST00000371513 0.846053213217646 0.628861664330206 0.0405442273523133 ENSG00000116171 SCP2
ENST00000528809 0.528596746265265 0.224295236921569 0.121932251650784 ENSG00000116171 SCP2
ENST00000529363 0.576481862621427 0.270643647035306 0.110510907524896 ENSG00000116171 SCP2
ENST00000430330 0.999229722974363 0.998664282281243 -8.41671400405119e-05 ENSG00000116171 SCP2
ENST00000408941 0.937337728467316 0.826720667686308 0.0110749535017073 ENSG00000116171 SCP2
ENST00000478274 0.738112515960154 0.459929367328108 0.048459576908077 ENSG00000116171 SCP2
ENST00000484100 0.90506630904452 0.749748338187916 -0.016346205857031 ENSG00000116171 SCP2
ENST00000533119 0.896867224102554 0.733743871950227 -0.0175386723966042 ENSG00000116171 SCP2
ENST00000435345 0.972332752020759 0.921589621578254 -0.00497164089919854 ENSG00000116171 SCP2
ENST00000488965 0.941745554027755 0.836895209752218 0.010370435807089 ENSG00000116171 SCP2
ENST00000395871 0.706528015187699 0.417199145258726 -0.108005009080115 ENSG00000174348 PODN
ENST00000371500 0.706528015187699 0.417199145258726 -0.108005009080115 ENSG00000174348 PODN
ENST00000312553 0.706528015187699 0.417199145258726 -0.108005009080115 ENSG00000174348 PODN
ENST00000447867 0.772320268259266 0.509625044391318 -0.0887736305637503 ENSG00000232993 RP11-334A14.5
ENST00000371486 0.722753859828658 0.43861420711938 -0.0717544483162263 ENSG00000157184 CPT2
ENST00000452466 0.740956127855686 0.464119591088518 -0.081788895614126 ENSG00000236723 RP5-1024G6.2
ENST00000294360 0.983128709887044 0.950659899060777 0.00415624121212947 ENSG00000162384 C1orf123
ENST00000483739 0.946433492504067 0.848887350285218 0.0131957919999362 ENSG00000162384 C1orf123
ENST00000470385 0.997962918040381 0.994589756740759 0.000462581779999865 ENSG00000162384 C1orf123
ENST00000478839 0.72740882276954 0.445174623819096 -0.0672716673611511 ENSG00000162384 C1orf123
ENST00000489755 0.905408753543813 0.750428151559855 0.0257713551704392 ENSG00000162384 C1orf123
ENST00000474227 0.937967395460616 0.828037136011853 0.0217163012052638 ENSG00000162384 C1orf123
ENST00000602807 0.85397848936218 0.643921299121673 0.0478908066639584 ENSG00000162384 C1orf123
ENST00000371470 0.898273688531059 0.736429053746075 -0.02071734994422 ENSG00000162385 MAGOH
ENST00000371466 0.898075975933163 0.736046423922501 -0.0207350758670273 ENSG00000162385 MAGOH
ENST00000495868 0.956621853259605 0.875300157956389 -0.0106873937672977 ENSG00000162385 MAGOH
ENST00000462941 0.961140388415842 0.888713095857693 -0.00902066897117496 ENSG00000162385 MAGOH
ENST00000306052 0.967741212650341 0.908072380604651 0.00714686708495637 ENSG00000157193 LRP8
ENST00000529670 0.286428345103594 0.0691702925087665 -0.140468115139052 ENSG00000157193 LRP8
ENST00000371454 0.87826241452341 0.692276329432044 0.024620287625062 ENSG00000157193 LRP8
ENST00000465675 0.877565157244694 0.690129379863115 0.0250044263965063 ENSG00000157193 LRP8
ENST00000354412 0.88460985590878 0.705365997906355 0.0237494634067578 ENSG00000157193 LRP8
ENST00000480045 0.878557290166655 0.692889777770392 0.025510382418368 ENSG00000157193 LRP8
ENST00000347547 0.889747095533716 0.717350258910579 0.0234240087489897 ENSG00000157193 LRP8
ENST00000459674 0.734333423701307 0.454289421696574 -0.0663875072213573 ENSG00000157193 LRP8
ENST00000460214 0.669509079590064 0.372250706207419 -0.0995152195499501 ENSG00000157193 LRP8
ENST00000481431 0.745813458116267 0.471225328739991 -0.0807904162810683 ENSG00000157193 LRP8
ENST00000475501 0.617183108805821 0.311813874926144 0.115895350966897 ENSG00000157193 LRP8
ENST00000496580 0.915212301224184 0.773022973903651 0.022075388635246 ENSG00000157193 LRP8
ENST00000312233 0.795816818483866 0.545889892380039 -0.0740212811418071 ENSG00000174332 GLIS1
ENST00000371429 0.00758120370351232 0.000279580157932218 0.270607686736555 ENSG00000058804 NDC1
ENST00000540001 0.0075941832314117 0.00028038314770683 0.270607525096644 ENSG00000058804 NDC1
ENST00000537333 0.0153723870378876 0.000717382009525156 0.285607324350103 ENSG00000058804 NDC1
ENST00000234725 0.0149135674504642 0.000684212716445463 0.296095440282359 ENSG00000058804 NDC1
ENST00000480952 0.0398880804143541 0.00275417698099112 0.328184346154902 ENSG00000058804 NDC1
ENST00000464950 0.977279624647105 0.933687492089066 0.00643019491686979 ENSG00000058799 YIPF1
ENST00000371399 0.977279624647105 0.933687492089066 0.00643019491686979 ENSG00000058799 YIPF1
ENST00000072644 0.977244902305537 0.933620506228883 0.00643953161871485 ENSG00000058799 YIPF1
ENST00000539954 0.922425931887845 0.790311575107707 -0.0222555181397803 ENSG00000058799 YIPF1
ENST00000469457 0.990929639378809 0.973099668570269 -0.00307495107638954 ENSG00000058799 YIPF1
ENST00000480151 0.996737590368475 0.990799359053623 -0.00105171207568515 ENSG00000058799 YIPF1
ENST00000412288 0.940277717119635 0.833349487725644 0.0199014526486807 ENSG00000058799 YIPF1
ENST00000465897 0.959380922064135 0.883013601324453 0.0138735003229447 ENSG00000058799 YIPF1
ENST00000472983 0.892261963489404 0.723328128190038 -0.0404782190402695 ENSG00000058799 YIPF1
ENST00000371378 0.942190382136107 0.837811058998757 0.0133093630455546 ENSG00000081870 HSPB11
ENST00000194214 0.992085489840652 0.976123751395041 -0.00199138566683464 ENSG00000081870 HSPB11
ENST00000489675 0.765803476820685 0.499064134259066 0.0705202599990227 ENSG00000081870 HSPB11
ENST00000371377 0.91373148044119 0.769891453240411 -0.0200149722818287 ENSG00000081870 HSPB11
ENST00000371376 0.733624937532437 0.453467312711567 -0.0565442355687788 ENSG00000081870 HSPB11
ENST00000488884 0.894088524615137 0.727585299691613 -0.028151809755753 ENSG00000081870 HSPB11
ENST00000371370 0.541414286925989 0.23617940979004 -0.085185494831269 ENSG00000116212 LRRC42
ENST00000371368 0.698399062639927 0.407451650445984 -0.0678901110546401 ENSG00000116212 LRRC42
ENST00000319223 0.522582209604364 0.219025887657691 -0.0895532480880898 ENSG00000116212 LRRC42
ENST00000444987 0.621060470171276 0.315901353821905 -0.0816074476004182 ENSG00000116212 LRRC42
ENST00000477905 0.422847218791519 0.141954081998106 -0.172732981698972 ENSG00000116212 LRRC42
ENST00000371348 0.515683954854245 0.213213474596323 -0.0890120799158436 ENSG00000116209 TMEM59
ENST00000371344 0.596827493321944 0.290869543119575 -0.0764737952917906 ENSG00000116209 TMEM59
ENST00000234831 0.444851696799067 0.1568855049858 -0.0915023973384618 ENSG00000116209 TMEM59
ENST00000371341 0.443715756615604 0.155807944456357 -0.0904939673727729 ENSG00000116209 TMEM59
ENST00000470395 0.944521551838881 0.844159834094907 0.0128429638056485 ENSG00000116209 TMEM59
ENST00000420738 0.397914411588738 0.126389958927028 -0.0984898743003322 ENSG00000116209 TMEM59
ENST00000440019 0.398613064288344 0.126848840285224 -0.098378139116133 ENSG00000116209 TMEM59
ENST00000452421 0.397422520271702 0.12607960009431 -0.0985741373594196 ENSG00000116209 TMEM59
ENST00000371337 0.289732825330742 0.0707318070807966 -0.120995310110208 ENSG00000116209 TMEM59
ENST00000498272 0.901444250114665 0.742772352747695 -0.0282724974843884 ENSG00000116205 TCEANC2
ENST00000234827 0.908559286538198 0.758587550048536 0.0283141236132383 ENSG00000116205 TCEANC2
ENST00000311841 0.379501331066903 0.115736669050406 0.16888082797074 ENSG00000256407 RP11-446E24.4
ENST00000487096 0.612531980765835 0.306815550416724 -0.0646739811020055 ENSG00000116221 MRPL37
ENST00000360840 0.624453391765119 0.319620661411788 -0.0623892882501722 ENSG00000116221 MRPL37
ENST00000605337 0.560774552059491 0.255324257933215 -0.0709195412952233 ENSG00000116221 MRPL37
ENST00000490670 0.595854960764685 0.289962932562842 -0.0692502745531605 ENSG00000116221 MRPL37
ENST00000336230 0.624453391765119 0.319620661411788 -0.0623892882501722 ENSG00000116221 MRPL37
ENST00000398219 0.610289444662587 0.304328889046638 -0.081504306419616 ENSG00000116221 MRPL37
ENST00000326956 0.0582325153423977 0.00495032337343765 0.192775896990227 ENSG00000157216 SSBP3
ENST00000528930 0.532629136849931 0.227871551500926 0.0952279382411568 ENSG00000157216 SSBP3
ENST00000417664 0.1594191897966 0.0250954005886187 0.170574249867822 ENSG00000157216 SSBP3
ENST00000371320 0.122205340393923 0.0161743816237946 0.181098624882361 ENSG00000157216 SSBP3
ENST00000371319 0.136266272630519 0.0193414886648528 0.175996570740609 ENSG00000157216 SSBP3
ENST00000533946 0.137378637334909 0.0195766139067814 0.179345277794854 ENSG00000157216 SSBP3
ENST00000357475 0.13667639975307 0.0194303808993883 0.181671702850635 ENSG00000157216 SSBP3
ENST00000426150 0.106888677802556 0.0129336897879177 0.185653762691638 ENSG00000157216 SSBP3
ENST00000444533 0.391272353148888 0.122649637156718 0.144835789669283 ENSG00000157216 SSBP3
ENST00000420121 0.645248878785082 0.343636708026905 0.0827752459531116 ENSG00000157216 SSBP3
ENST00000530618 0.489365422979251 0.191524438871743 0.147462890951955 ENSG00000157216 SSBP3
ENST00000533209 0.0995019833672385 0.0114725563565804 0.213608028343435 ENSG00000157216 SSBP3
ENST00000525990 0.124668413965227 0.0167182925411409 0.198115558954568 ENSG00000157216 SSBP3
ENST00000528787 0.0603514157453944 0.00521099614705322 0.241048486920041 ENSG00000157216 SSBP3
ENST00000481208 0.621564186003161 0.316549114970796 -0.109577719922634 ENSG00000162390 ACOT11
ENST00000343744 0.598732486766172 0.292877737360583 -0.116253610245426 ENSG00000162390 ACOT11
ENST00000371316 0.7682989052002 0.503069260721895 -0.0687268585500172 ENSG00000162390 ACOT11
ENST00000606515 0.90694570828621 0.755100570002673 0.019280570198555 ENSG00000271723 MROH7-TTC4
ENST00000425300 0.941072955947532 0.835300214037863 0.0127818148677806 ENSG00000271723 MROH7-TTC4
ENST00000414150 0.932478385398247 0.814590905691981 0.0143590077665945 ENSG00000271723 MROH7-TTC4
ENST00000460155 0.975861527019578 0.930037920401683 0.00546414535799569 ENSG00000271723 MROH7-TTC4
ENST00000371281 0.996570262100069 0.989483823977512 0.00082686582952169 ENSG00000243725 TTC4
ENST00000486621 0.761150768737805 0.492244962771915 -0.0788408021105077 ENSG00000243725 TTC4
ENST00000371284 0.993504932613913 0.980831361154152 -0.00151001512274717 ENSG00000243725 TTC4
ENST00000486091 0.740113696264634 0.462829468098384 0.0707421540243751 ENSG00000243725 TTC4
ENST00000371269 0.985050660994509 0.956440607120949 -0.0044233532989736 ENSG00000116133 DHCR24
ENST00000436604 0.924703358230719 0.795504718903979 -0.0227304533462874 ENSG00000116133 DHCR24
ENST00000537443 0.857702676498147 0.650258608095814 -0.038576130640666 ENSG00000116133 DHCR24
ENST00000535035 0.875538620366491 0.685773149584516 -0.0327714433367204 ENSG00000116133 DHCR24
ENST00000415336 0.952367775050403 0.863170651460683 -0.0187068210197439 ENSG00000242396 RP11-67L3.5
ENST00000294383 0.313689263195201 0.0814533726340731 0.083453063566953 ENSG00000162402 USP24
ENST00000407756 0.312477982618537 0.0809510661227632 0.0838373226506514 ENSG00000162402 USP24
ENST00000371250 0.781952692325496 0.525095393352434 0.0538965992135442 ENSG00000162407 PPAP2B
ENST00000472957 0.964815448915219 0.900813757861297 0.0134797397573058 ENSG00000162407 PPAP2B
ENST00000459962 0.985799662304342 0.958258060257209 0.00598621001835493 ENSG00000162407 PPAP2B
ENST00000461655 0.374285557979586 0.112630534135508 0.161547197965049 ENSG00000162407 PPAP2B
ENST00000485760 0.728190488969829 0.44625186307283 0.0584989539824576 ENSG00000173406 DAB1
ENST00000467509 0.356318781356564 0.102695592397385 0.178326033042213 ENSG00000162600 OMA1
ENST00000460671 0.725596233422485 0.442728138877235 0.097549817450563 ENSG00000162600 OMA1
ENST00000421528 0.577700400167342 0.271791264241213 0.105509574477104 ENSG00000162600 OMA1
ENST00000358603 0.90216640584172 0.744205409798603 0.0286556429037764 ENSG00000162600 OMA1
ENST00000371226 0.933687342304014 0.817569574172932 0.0200463380557911 ENSG00000162600 OMA1
ENST00000476933 0.725581179106611 0.442644448114754 0.0967654672443698 ENSG00000162600 OMA1
ENST00000456980 0.897228640847131 0.734432318804037 -0.033988482429882 ENSG00000162600 OMA1
ENST00000467063 0.865031053047629 0.664722111887868 -0.0438081141848995 ENSG00000162600 OMA1
ENST00000419242 0.953780895487032 0.867057293209411 -0.0168884448230684 ENSG00000162600 OMA1
ENST00000426139 0.989066410500751 0.967855802987614 -0.00407128317916334 ENSG00000162600 OMA1
ENST00000453710 0.658437910494335 0.358899980851556 -0.0956242602069778 ENSG00000162600 OMA1
ENST00000482274 0.589347789798558 0.283555193804104 -0.121352356594746 ENSG00000162600 OMA1
ENST00000472487 0.923842649071945 0.793896739776301 0.0141612615414739 ENSG00000162601 MYSM1
ENST00000493821 0.882772927169031 0.701826155272906 -0.0224911075316911 ENSG00000162601 MYSM1
ENST00000401044 0.944807366106137 0.845131500373757 -0.0120600455041701 ENSG00000162601 MYSM1
ENST00000481973 0.897882964162741 0.735549045718901 -0.0433457856604291 ENSG00000162601 MYSM1
ENST00000466774 0.510574094321465 0.208487147526419 0.0835491465871361 ENSG00000162601 MYSM1
ENST00000483003 0.243325382920845 0.0520112552431701 0.175486830947959 ENSG00000162601 MYSM1
ENST00000489282 0.40594932568033 0.130995157698448 0.147671954844786 ENSG00000162601 MYSM1
ENST00000371222 3.15331801869666e-13 5.45416953906533e-16 -0.411310234534655 ENSG00000177606 JUN
ENST00000544621 0.768773438965251 0.50396370084111 -0.0907591565184402 ENSG00000234807 LINC01135
ENST00000419531 0.767771295890366 0.502371301487777 -0.0909409829854927 ENSG00000234807 LINC01135
ENST00000413489 0.624363915599223 0.319408206833452 0.128467651155848 ENSG00000172456 FGGY
ENST00000474476 0.357794089515084 0.103414945518501 0.134606561102712 ENSG00000172456 FGGY
ENST00000371218 0.302418566987726 0.0761987589402449 0.13922510280009 ENSG00000172456 FGGY
ENST00000495718 0.383178651581055 0.117903326499193 0.13034135828155 ENSG00000172456 FGGY
ENST00000303721 0.302418566987726 0.0761987589402449 0.13922510280009 ENSG00000172456 FGGY
ENST00000430447 0.288116319207817 0.0699588013177896 0.148265625466519 ENSG00000172456 FGGY
ENST00000371212 0.386974939928288 0.119887525782278 0.122975487491814 ENSG00000172456 FGGY
ENST00000475949 0.603567275901835 0.29772601004295 0.102426969428829 ENSG00000172456 FGGY
ENST00000485720 0.771860515194237 0.508508234353461 0.0663046942753435 ENSG00000172456 FGGY
ENST00000371210 0.535726453634394 0.230980776006092 0.103567585855689 ENSG00000172456 FGGY
ENST00000493891 0.467227657329318 0.17348541457005 0.138288782277511 ENSG00000172456 FGGY
ENST00000476939 0.450775476253915 0.16128964083089 0.144862949857297 ENSG00000172456 FGGY
ENST00000472783 0.636743991032118 0.333304365302834 0.106678191631249 ENSG00000172456 FGGY
ENST00000471169 0.637005834917867 0.333758778874778 0.106728170271895 ENSG00000172456 FGGY
ENST00000371191 3.95994580586284e-08 2.1647365498631e-10 0.525947983695192 ENSG00000162599 NFIA
ENST00000476646 5.61976000930657e-08 3.21609157056195e-10 0.561287346944642 ENSG00000162599 NFIA
ENST00000407417 1.95040578112938e-08 9.0377547406593e-11 0.558643321860089 ENSG00000162599 NFIA
ENST00000479364 1.85841589018889e-08 8.51228290509323e-11 0.56861778798289 ENSG00000162599 NFIA
ENST00000371189 3.60021614467932e-08 1.94502388341633e-10 0.554089543790675 ENSG00000162599 NFIA
ENST00000403491 1.59326235604544e-08 7.17869650065319e-11 0.548819316125681 ENSG00000162599 NFIA
ENST00000371187 3.93279521817908e-08 2.14569544788545e-10 0.537320701711744 ENSG00000162599 NFIA
ENST00000485903 2.24107152853602e-08 1.10067574538391e-10 0.555889374221805 ENSG00000162599 NFIA
ENST00000371185 2.21248862669838e-08 1.08427533595404e-10 0.556934003822588 ENSG00000162599 NFIA
ENST00000371184 2.12054390933471e-08 1.01883916207626e-10 0.558991317295912 ENSG00000162599 NFIA
ENST00000496712 0.00678974532733832 0.000241838462652153 0.445762209341627 ENSG00000162599 NFIA
ENST00000606498 0.98740142752939 0.962184000509848 -0.00306891846872305 ENSG00000162604 TM2D1
ENST00000294613 0.983612188842182 0.952523242753563 -0.00384165566802017 ENSG00000162604 TM2D1
ENST00000472357 0.44402829805218 0.156030956069756 -0.125747568653502 ENSG00000162604 TM2D1
ENST00000371180 0.983612188842182 0.952523242753563 -0.00384165566802017 ENSG00000162604 TM2D1
ENST00000488206 0.990678438390467 0.972313697030879 -0.00225034154401636 ENSG00000162604 TM2D1
ENST00000472989 0.966126033971242 0.904062438382476 -0.00937337138128225 ENSG00000162604 TM2D1
ENST00000488410 0.715068017288682 0.428338415993639 -0.0663162061395929 ENSG00000162604 TM2D1
ENST00000468586 0.981758522067789 0.945914822584262 -0.0047066455068644 ENSG00000162604 TM2D1
ENST00000371178 0.896381258954785 0.732255214707661 -0.0234695876599102 ENSG00000162604 TM2D1
ENST00000494926 0.848951164131391 0.633985054708584 -0.0331332560268247 ENSG00000162604 TM2D1
ENST00000496465 0.849470477904532 0.635198216101259 -0.0329724539310185 ENSG00000162604 TM2D1
ENST00000371177 0.757048281392818 0.486052164445665 -0.0518114604470127 ENSG00000162604 TM2D1
ENST00000452143 0.740043743562452 0.462594501501253 -0.08682323818578 ENSG00000162607 USP1
ENST00000442679 0.983786062071404 0.953103878318467 -0.00747737359297333 ENSG00000162607 USP1
ENST00000371146 0.836331520764279 0.610238053908081 -0.0317846166937698 ENSG00000162607 USP1
ENST00000339950 0.791489967288668 0.539803594282492 -0.0381150286758868 ENSG00000162607 USP1
ENST00000251157 0.612965155188929 0.30723520403955 0.0510655622181959 ENSG00000116641 DOCK7
ENST00000454575 0.999077692116381 0.998304364789257 -0.000130008737721602 ENSG00000116641 DOCK7
ENST00000340370 0.612309035831715 0.306507546828252 0.0511108346632381 ENSG00000116641 DOCK7
ENST00000489185 0.970635761772187 0.917119179732986 0.00899369489986644 ENSG00000116641 DOCK7
ENST00000467758 0.7801434472341 0.52234460363069 0.0606345871682139 ENSG00000116641 DOCK7
ENST00000404627 0.275389073568184 0.0641714757515559 0.113706184602465 ENSG00000116641 DOCK7
ENST00000464312 0.91781861372506 0.779132333405915 -0.025872298264559 ENSG00000116641 DOCK7
ENST00000317868 0.650987242828678 0.350313987036176 0.0886980631982394 ENSG00000125703 ATG4C
ENST00000371120 0.650987242828678 0.350313987036176 0.0886980631982394 ENSG00000125703 ATG4C
ENST00000371108 0.922477561539675 0.790626108236967 -0.0221067001477169 ENSG00000088035 ALG6
ENST00000263440 0.87468171977228 0.684065356519323 -0.0340432351338669 ENSG00000088035 ALG6
ENST00000603108 0.87468171977228 0.684065356519323 -0.0340432351338669 ENSG00000088035 ALG6
ENST00000465969 0.356074724082421 0.102579630634122 -0.189252058239 ENSG00000088035 ALG6
ENST00000371092 0.463460559116379 0.170756961071834 0.121372651542284 ENSG00000142856 ITGB3BP
ENST00000271002 0.463460559116379 0.170756961071834 0.121372651542284 ENSG00000142856 ITGB3BP
ENST00000489099 0.442104869473904 0.154562438056828 0.125675422098051 ENSG00000142856 ITGB3BP
ENST00000461681 0.96154086052889 0.890015673562454 0.0157967875186439 ENSG00000142856 ITGB3BP
ENST00000283568 0.393455663332894 0.123888543319991 0.151069989843114 ENSG00000142856 ITGB3BP
ENST00000476508 0.42790196272656 0.14554781097568 0.153854824739183 ENSG00000142856 ITGB3BP
ENST00000460394 0.461482570049824 0.169436927384938 0.140391721032413 ENSG00000142856 ITGB3BP
ENST00000462285 0.382216251943971 0.117415396123552 0.161558612368042 ENSG00000142856 ITGB3BP
ENST00000489863 0.386301474739713 0.119520009982996 0.16123723530059 ENSG00000142856 ITGB3BP
ENST00000465781 0.3868830834592 0.119844532355347 0.169223240394287 ENSG00000142856 ITGB3BP
ENST00000460251 0.409928213503703 0.13350897100915 0.163973783759483 ENSG00000142856 ITGB3BP
ENST00000478138 0.660832529975564 0.361861500872253 0.0694454764640107 ENSG00000142856 ITGB3BP
ENST00000371088 0.574056491527104 0.268353781731765 0.127144458591095 ENSG00000203965 EFCAB7
ENST00000371084 0.494191464971236 0.19504364192464 0.0717436250367048 ENSG00000079739 PGM1
ENST00000540265 0.450325210076114 0.160940472344255 0.0798052151655736 ENSG00000079739 PGM1
ENST00000371083 0.771442046914769 0.507886605774701 0.03711539627419 ENSG00000079739 PGM1
ENST00000483707 0.82830005879293 0.59692540377616 0.043426632971455 ENSG00000079739 PGM1
ENST00000371080 7.61223025887724e-13 1.42231507079171e-15 0.98612365985876 ENSG00000185483 ROR1
ENST00000371079 4.30502414190067e-11 9.97427118078631e-14 0.845972739651064 ENSG00000185483 ROR1
ENST00000482426 5.6753490150907e-11 1.36339262053748e-13 0.986256366063421 ENSG00000185483 ROR1
ENST00000424995 0.027902172932699 0.00164267116753046 0.376630216498804 ENSG00000223949 RP11-24J23.2
ENST00000545203 0.0965770959587493 0.0109239563803864 0.291193519026551 ENSG00000185483 ROR1
ENST00000371073 0.680642081046348 0.385304790994651 0.0835491698183688 ENSG00000158966 CACHD1
ENST00000290039 0.680768807493753 0.385478843602208 0.083609401081683 ENSG00000158966 CACHD1
ENST00000495994 0.906269433096345 0.752922873566471 0.0301576448635133 ENSG00000158966 CACHD1
ENST00000470527 0.986710232602953 0.960487253831019 -0.0047412752379253 ENSG00000158966 CACHD1
ENST00000294428 0.624029849801944 0.318967809139158 0.110477862858946 ENSG00000162437 RAVER2
ENST00000371072 0.581682015429423 0.275979180522821 0.118182063671933 ENSG00000162437 RAVER2
ENST00000342505 0.802096228677013 0.555461951057773 0.0212579640821305 ENSG00000162434 JAK1
ENST00000481702 0.807525628462421 0.563724622739254 -0.0451035819788433 ENSG00000162434 JAK1
ENST00000465376 0.704819277280681 0.41491475199816 -0.0540804441685842 ENSG00000162434 JAK1
ENST00000471473 0.895614099718574 0.730547340537951 -0.0252161835681163 ENSG00000162434 JAK1
ENST00000494904 0.746834140531489 0.472654322477798 -0.0500971125364984 ENSG00000162434 JAK1
ENST00000545314 0.762668199504473 0.494290083929252 -0.0854858322309151 ENSG00000162433 AK4
ENST00000546702 0.959483958805367 0.883577297517194 -0.0214582368142071 ENSG00000162433 AK4
ENST00000395334 0.762502778140135 0.493941581841963 -0.0855613155114101 ENSG00000162433 AK4
ENST00000327299 0.772007198043546 0.508797846972614 -0.0822493063426987 ENSG00000162433 AK4
ENST00000344610 0.176683046760022 0.0298835785278888 -0.0891440470999956 ENSG00000116678 LEPR
ENST00000371065 0.13352346881965 0.0187548541777055 -0.11046742080997 ENSG00000213625 LEPROT
ENST00000475108 0.184022848291386 0.0320183251735686 -0.122613587228541 ENSG00000213625 LEPROT
ENST00000371059 0.181682007582472 0.0312308383736685 -0.0882850667840341 ENSG00000116678 LEPR
ENST00000371060 0.202907316182672 0.0381158994903389 -0.0837100300987259 ENSG00000116678 LEPR
ENST00000349533 0.220774620492392 0.0440091591095747 -0.081441345565922 ENSG00000116678 LEPR
ENST00000497874 0.95017746015936 0.857966295164268 -0.0118963566423254 ENSG00000213625 LEPROT
ENST00000488747 0.293282730642404 0.0721574367622416 -0.10314337591955 ENSG00000213625 LEPROT
ENST00000484243 0.477362033410665 0.181727695255021 -0.080064846706571 ENSG00000213625 LEPROT
ENST00000406510 0.21593411680124 0.0423937277358659 -0.0822496422778821 ENSG00000116678 LEPR
ENST00000462765 0.729478667350655 0.447888275626704 0.0958895722149623 ENSG00000116678 LEPR
ENST00000371058 0.992040413393999 0.975908331636457 0.00355065622334208 ENSG00000116678 LEPR
ENST00000329654 0.351910537459671 0.100358001874309 -0.156890315107054 ENSG00000184588 PDE4B
ENST00000341517 0.407077005930407 0.131639452767662 -0.144174536790008 ENSG00000184588 PDE4B
ENST00000371049 0.436592717149623 0.150756884824329 -0.141579673151608 ENSG00000184588 PDE4B
ENST00000423207 0.190448662375548 0.0340371573724567 -0.233362893676905 ENSG00000184588 PDE4B
ENST00000531358 0.961531140737386 0.889780754845718 0.0161613014330463 ENSG00000184588 PDE4B
ENST00000532040 0.94348467705391 0.841629268758416 0.0222389910900323 ENSG00000184588 PDE4B
ENST00000526666 0.94349411133289 0.841660009566243 0.0222268833816602 ENSG00000184588 PDE4B
ENST00000412480 0.787749429360453 0.534216236976922 -0.0731244212842357 ENSG00000184588 PDE4B
ENST00000371045 0.0538720289967411 0.00439442986904871 -0.485969591249716 ENSG00000184588 PDE4B
ENST00000237247 0.00176310861995899 4.46044076003257e-05 -0.364719415888781 ENSG00000118473 SGIP1
ENST00000371039 0.00178548290932465 4.52947618252761e-05 -0.364371028667741 ENSG00000118473 SGIP1
ENST00000493564 0.220414206603812 0.0439063405147055 -0.237493394090562 ENSG00000118473 SGIP1
ENST00000424320 0.0130628333509546 0.000572663807689511 -0.33626017546749 ENSG00000118473 SGIP1
ENST00000371035 0.00259076048032954 7.2804629342594e-05 -0.362045016987318 ENSG00000118473 SGIP1
ENST00000468286 0.0150118549299781 0.00069240238852737 -0.331629015879188 ENSG00000118473 SGIP1
ENST00000497055 0.204697130582522 0.03878565338029 -0.241296790198704 ENSG00000118473 SGIP1
ENST00000371036 0.00194538989254284 5.04937308218198e-05 -0.365701459891882 ENSG00000118473 SGIP1
ENST00000371037 0.00204398320586617 5.40067100948133e-05 -0.364021322132856 ENSG00000118473 SGIP1
ENST00000483060 0.356457812677368 0.10275873826198 -0.220826832772537 ENSG00000118473 SGIP1
ENST00000435165 0.00605915375345622 0.000208699871969355 -0.405034923299188 ENSG00000118473 SGIP1
ENST00000371026 0.402777832946544 0.129154117861788 0.13816983849397 ENSG00000152763 WDR78
ENST00000491297 0.413361244385532 0.135620090526618 0.168452898536446 ENSG00000152763 WDR78
ENST00000431318 0.402777832946544 0.129154117861788 0.13816983849397 ENSG00000152763 WDR78
ENST00000371023 0.400813559869642 0.128143938039041 0.147266693545151 ENSG00000152763 WDR78
ENST00000531980 0.515885683703082 0.213399092928769 0.126125186915074 ENSG00000152763 WDR78
ENST00000371022 0.560644167692744 0.255199047632338 0.115919408165963 ENSG00000152763 WDR78
ENST00000532629 0.65252737182671 0.352118149684964 0.106302011758536 ENSG00000152763 WDR78
ENST00000371018 0.877489386499442 0.68983642345829 0.0198578783607243 ENSG00000198160 MIER1
ENST00000355977 0.877489386499442 0.68983642345829 0.0198578783607243 ENSG00000198160 MIER1
ENST00000357692 0.900262456354875 0.739942844385755 0.0165416215207595 ENSG00000198160 MIER1
ENST00000401041 0.663993848610762 0.365513308299396 0.0456245843949613 ENSG00000198160 MIER1
ENST00000371014 0.788036633637973 0.534621351035559 0.0310897322725552 ENSG00000198160 MIER1
ENST00000371016 0.788036633637973 0.534621351035559 0.0310897322725552 ENSG00000198160 MIER1
ENST00000371012 0.199871771320302 0.0371105071883414 0.171660645350643 ENSG00000198160 MIER1
ENST00000401042 0.808449054803667 0.565176853159719 0.0282511608710283 ENSG00000198160 MIER1
ENST00000355356 0.921391753589145 0.787883193100688 0.0132232809780676 ENSG00000198160 MIER1
ENST00000479067 0.248221007181207 0.0536496169715593 0.135657489155672 ENSG00000198160 MIER1
ENST00000493357 0.801616730575166 0.554654212715674 -0.0721585089395156 ENSG00000198160 MIER1
ENST00000235345 0.232985977500094 0.0483631628599884 -0.104349483645855 ENSG00000116704 SLC35D1
ENST00000506472 0.983592758449223 0.952246114145545 -0.00490815289337589 ENSG00000116704 SLC35D1
ENST00000262345 0.123716908918279 0.0165369076743704 0.337595170134454 ENSG00000081985 IL12RB2
ENST00000371000 0.123716908918279 0.0165369076743704 0.337595170134454 ENSG00000081985 IL12RB2
ENST00000541374 0.110993312827265 0.013809577988214 0.34999353374908 ENSG00000081985 IL12RB2
ENST00000544434 0.112754870131549 0.0141575621689837 0.346917245424164 ENSG00000081985 IL12RB2
ENST00000370994 0.899967287553362 0.739466708687951 0.0129890360978327 ENSG00000142864 SERBP1
ENST00000370995 0.940063731200799 0.832979170575331 0.00841177658260598 ENSG00000142864 SERBP1
ENST00000361219 0.963415993680001 0.896400670181974 -0.00545823405067146 ENSG00000142864 SERBP1
ENST00000370990 0.923438246314567 0.792701633607636 -0.0114123499354993 ENSG00000142864 SERBP1
ENST00000493607 0.791437741899922 0.539561718444853 -0.0320424513602266 ENSG00000142864 SERBP1
ENST00000462814 0.840027974773523 0.617356882207836 -0.0257364482317375 ENSG00000142864 SERBP1
ENST00000484880 0.941826253670198 0.83714537281704 -0.0111942614358816 ENSG00000142864 SERBP1
ENST00000490406 0.910152131440133 0.762081384959251 0.0177142878081261 ENSG00000142864 SERBP1
ENST00000370986 0.711082712917996 0.422871566957815 -0.0821108614507529 ENSG00000116717 GADD45A
ENST00000370985 0.667429588835709 0.369835134363517 -0.0933978978799175 ENSG00000116717 GADD45A
ENST00000460575 0.622536114084771 0.317575707676208 -0.108617896291845 ENSG00000116717 GADD45A
ENST00000484245 0.498245153874622 0.19845456945868 -0.138480607288058 ENSG00000116717 GADD45A
ENST00000370982 0.100902931485632 0.0117536940263532 0.108449322794028 ENSG00000172380 GNG12
ENST00000494936 0.00161556377259398 3.97939955517224e-05 0.294987873101868 ENSG00000172380 GNG12
ENST00000420587 0.916510264009774 0.775667511181537 -0.0184388958155257 ENSG00000232284 GNG12-AS1
ENST00000413628 0.916213096917658 0.774880386080704 -0.0185025944045627 ENSG00000232284 GNG12-AS1
ENST00000370981 0.950143406042316 0.857850363538686 -0.0229716607112714 ENSG00000162595 DIRAS3
ENST00000395201 0.952138391277977 0.862302314364423 -0.0223157796132995 ENSG00000162595 DIRAS3
ENST00000540432 0.711082712917996 0.42286664225071 -0.0413812103888435 ENSG00000116729 WLS
ENST00000354777 0.709041118951425 0.420115584741229 -0.0416319343850793 ENSG00000116729 WLS
ENST00000262348 0.671285304609388 0.374116488682477 -0.0440633860134308 ENSG00000116729 WLS
ENST00000370976 0.663495555062235 0.364855478646509 -0.0447339409825246 ENSG00000116729 WLS
ENST00000498615 0.204270516378112 0.0386048329471855 -0.145990426047312 ENSG00000116729 WLS
ENST00000491811 0.424163989006999 0.142954347104933 -0.081958907781372 ENSG00000116729 WLS
ENST00000497187 0.700981311270207 0.410455018926764 -0.0446830028485825 ENSG00000116729 WLS
ENST00000534713 0.901251955644913 0.74246956700412 -0.0192805266080926 ENSG00000116729 WLS
ENST00000533537 0.947434090346462 0.851345296579635 -0.0112242682073247 ENSG00000116729 WLS
ENST00000530486 0.871061139327629 0.676704576337358 -0.0241128018583518 ENSG00000116729 WLS
ENST00000370973 0.92546982786308 0.797246717279966 -0.0149674403044346 ENSG00000116729 WLS
ENST00000471243 0.963169591477026 0.895726933438445 -0.00895636035419872 ENSG00000116729 WLS
ENST00000491076 0.994660409091119 0.984242281167583 0.00136559689829136 ENSG00000116729 WLS
ENST00000527864 0.869821767707023 0.673512857544829 0.0324589217293823 ENSG00000116729 WLS
ENST00000370971 0.551964470402633 0.24609152631938 -0.081556830532927 ENSG00000116729 WLS
ENST00000456315 0.767612115304946 0.502136014098905 0.0745119816308237 ENSG00000024526 DEPDC1
ENST00000370966 0.767612115304946 0.502136014098905 0.0745119816308237 ENSG00000024526 DEPDC1
ENST00000488146 0.834469082354997 0.606883365510282 0.0677908511126769 ENSG00000024526 DEPDC1
ENST00000489862 0.880088415973936 0.696039150626897 -0.0477099775524272 ENSG00000024526 DEPDC1
ENST00000588515 0.978747792428038 0.938018923008758 0.0083668569823027 ENSG00000033122 LRRC7
ENST00000608744 0.989503464786793 0.969465781589098 0.00419550759534306 ENSG00000033122 LRRC7
ENST00000609072 0.997565908774285 0.993651884458718 0.000875216777361617 ENSG00000033122 LRRC7
ENST00000607936 0.93276448104524 0.815247708929782 0.0252333709199789 ENSG00000033122 LRRC7
ENST00000370952 0.970231063923998 0.91603772106523 0.00778294835168051 ENSG00000066557 LRRC40
ENST00000370951 0.653234193991446 0.353036605076436 -0.0370718873761366 ENSG00000116754 SRSF11
ENST00000463877 0.691116281551581 0.398266272306037 -0.0428749962139204 ENSG00000116754 SRSF11
ENST00000405432 0.710772847660555 0.422267067717022 -0.0308621143219439 ENSG00000116754 SRSF11
ENST00000370950 0.657107380185351 0.357297753050389 -0.0364094487721479 ENSG00000116754 SRSF11
ENST00000454435 0.602545316930002 0.296548351891937 -0.0505971217562129 ENSG00000116754 SRSF11
ENST00000475204 0.518845046173365 0.2158302931091 -0.057562248278116 ENSG00000116754 SRSF11
ENST00000395136 0.556528702415254 0.25134466686333 -0.046119045727905 ENSG00000116754 SRSF11
ENST00000436161 0.481223276950128 0.184983148332433 -0.0611367641919943 ENSG00000116754 SRSF11
ENST00000473950 0.427144959109194 0.14496701518027 -0.0689224766673566 ENSG00000116754 SRSF11
ENST00000469170 0.418625494326803 0.139215548492387 -0.0720913071351535 ENSG00000116754 SRSF11
ENST00000486667 0.518525728937472 0.215576269048646 -0.0594885628266819 ENSG00000116754 SRSF11
ENST00000481648 0.400503724223444 0.127905503048529 -0.0753930931001273 ENSG00000116754 SRSF11
ENST00000463116 0.905231536800323 0.750097313042241 -0.0243033824043843 ENSG00000116754 SRSF11
ENST00000484162 0.802675938902597 0.556207652654621 -0.0280447669923689 ENSG00000116754 SRSF11
ENST00000370949 0.793253460373264 0.542536682409703 -0.0283312375352408 ENSG00000116754 SRSF11
ENST00000463859 0.86822546838765 0.670552610306311 -0.0210791299529283 ENSG00000116754 SRSF11
ENST00000460795 0.923184236321665 0.792276593330121 -0.0142954919216615 ENSG00000116754 SRSF11
ENST00000461935 0.810250636932722 0.567599137087441 -0.0315037093132987 ENSG00000116754 SRSF11
ENST00000489188 0.956020632219705 0.872982901124451 -0.00870087198315428 ENSG00000116754 SRSF11
ENST00000370944 0.579236361058978 0.273270345369856 0.0629161709402195 ENSG00000118454 ANKRD13C
ENST00000262346 0.507911827055993 0.206429335988826 0.0748912826866405 ENSG00000118454 ANKRD13C
ENST00000464236 0.711546715388593 0.423600488539795 0.0747629335649581 ENSG00000118454 ANKRD13C
ENST00000490846 0.319059607772287 0.084142347981801 0.16056890521781 ENSG00000118454 ANKRD13C
ENST00000498735 0.34490522695489 0.0971155311259275 0.185841226844553 ENSG00000118454 ANKRD13C
ENST00000411986 0.961682237298448 0.890854946321673 0.0185959503699538 ENSG00000116761 CTH
ENST00000464926 0.863634066754305 0.662193218768884 -0.061857253129731 ENSG00000116761 CTH
ENST00000370938 0.964157696177369 0.898943741391082 0.0172659048784796 ENSG00000116761 CTH
ENST00000346806 0.940577796447113 0.834023934968847 0.0289845614974339 ENSG00000116761 CTH
ENST00000450461 0.823862672355783 0.590484898637135 -0.0283429874374355 ENSG00000235079 ZRANB2-AS1
ENST00000426999 0.840454199265481 0.618127771323974 -0.0268353920646509 ENSG00000235079 ZRANB2-AS1
ENST00000370920 0.962685628179667 0.894150398404991 0.00606360534333299 ENSG00000132485 ZRANB2
ENST00000477096 0.965845156365746 0.903342620675667 -0.00707646817459628 ENSG00000132485 ZRANB2
ENST00000254821 0.954609260872748 0.869391579577029 0.0075007381343603 ENSG00000132485 ZRANB2
ENST00000487510 0.971381045609367 0.918881250041626 0.00650560102199775 ENSG00000132485 ZRANB2
ENST00000479947 0.906269433096345 0.753029407909118 0.0221113834770606 ENSG00000132485 ZRANB2
ENST00000473260 0.842588463121305 0.621384660204621 0.0362842208969693 ENSG00000132485 ZRANB2
ENST00000455406 0.0574505449536728 0.00482557588245296 0.362728707682872 ENSG00000229956 ZRANB2-AS2
ENST00000583678 0.407088211369506 0.131665378236964 -0.155733340047763 ENSG00000229956 ZRANB2-AS2
ENST00000599146 0.470675353797253 0.176006708302972 -0.140630797084004 ENSG00000229956 ZRANB2-AS2
ENST00000413421 0.0212691861524539 0.00112182126407348 0.374309252489629 ENSG00000229956 ZRANB2-AS2
ENST00000594152 0.470675353797253 0.176006708302972 -0.140630797084004 ENSG00000229956 ZRANB2-AS2
ENST00000415780 0.0717183049464811 0.00676522767672604 0.352121495518025 ENSG00000229956 ZRANB2-AS2
ENST00000600103 0.365707194168538 0.107904316793162 -0.168225134836832 ENSG00000229956 ZRANB2-AS2
ENST00000357731 0.572535717594098 0.266877155442659 -0.14689243854479 ENSG00000172260 NEGR1
ENST00000608579 0.208590289400878 0.0400526311435141 -0.221108741774366 ENSG00000229956 ZRANB2-AS2
ENST00000430605 0.20705998209827 0.0396049979815249 -0.221507080592658 ENSG00000229956 ZRANB2-AS2
ENST00000306821 0.503069177433797 0.202591960967699 -0.159997341344261 ENSG00000172260 NEGR1
ENST00000434200 0.706528015187699 0.417069005049351 -0.119723114379634 ENSG00000172260 NEGR1
ENST00000587306 0.382389149827231 0.117503936025008 -0.221700434066943 ENSG00000229956 ZRANB2-AS2
ENST00000587066 0.151958507475388 0.0231134519526676 -0.31668876642518 ENSG00000229956 ZRANB2-AS2
ENST00000585415 0.444998334698426 0.157036773433595 -0.199969087643767 ENSG00000229956 ZRANB2-AS2
ENST00000590186 0.470127626108578 0.175698027938058 -0.192631876337451 ENSG00000229956 ZRANB2-AS2
ENST00000591654 0.855753563952108 0.647170216241689 -0.0774712177737873 ENSG00000229956 ZRANB2-AS2
ENST00000467479 0.699725787547186 0.408971351124759 -0.120089175612227 ENSG00000172260 NEGR1
ENST00000370898 0.945629395034268 0.846906736218925 -0.0171618461141411 ENSG00000254685 FPGT
ENST00000557284 0.861391575670643 0.657482703134106 0.034062500988574 ENSG00000259030 FPGT-TNNI3K
ENST00000467578 0.891256478332208 0.720621571132298 0.0379448997673942 ENSG00000254685 FPGT
ENST00000524915 0.980169860217003 0.941438185514215 0.00592863224847528 ENSG00000254685 FPGT
ENST00000370894 0.893663648858792 0.726746322662435 -0.0319983853935478 ENSG00000254685 FPGT
ENST00000370899 0.867643825105436 0.669477149550626 0.0328124977179188 ENSG00000259030 FPGT-TNNI3K
ENST00000609362 0.929732618265438 0.807279355339113 -0.0216888694299764 ENSG00000254685 FPGT
ENST00000482102 0.808869097144977 0.565690194332589 0.0628224931354522 ENSG00000254685 FPGT
ENST00000529485 0.801626102179799 0.554756695549999 0.0647424640820335 ENSG00000254685 FPGT
ENST00000370895 0.881347240346441 0.698613073569935 0.0299464853633989 ENSG00000259030 FPGT-TNNI3K
ENST00000534632 0.883162071912552 0.702456136122117 0.0293908485683066 ENSG00000259030 FPGT-TNNI3K
ENST00000533006 0.985491995821479 0.957640586565521 0.00427478345132973 ENSG00000259030 FPGT-TNNI3K
ENST00000370891 0.861391575670643 0.657482703134106 0.034062500988574 ENSG00000116783 TNNI3K
ENST00000370893 0.987685559164948 0.962829965923951 0.0037155031829973 ENSG00000259030 FPGT-TNNI3K
ENST00000534056 0.89385074601228 0.727067320459102 -0.0319894564982179 ENSG00000254685 FPGT
ENST00000472069 0.882630379626004 0.701587643648249 0.0413130277456102 ENSG00000254685 FPGT
ENST00000370872 0.77888253887838 0.52031116602609 0.0469797937504218 ENSG00000116791 CRYZ
ENST00000340866 0.77888253887838 0.52031116602609 0.0469797937504218 ENSG00000116791 CRYZ
ENST00000492102 0.992040413393999 0.975853007209603 -0.00245617742366244 ENSG00000116791 CRYZ
ENST00000417775 0.752576135243243 0.480142931469784 0.0502636914827865 ENSG00000116791 CRYZ
ENST00000370871 0.855320328366412 0.646474816080394 0.0335672773858846 ENSG00000116791 CRYZ
ENST00000370870 0.921918579350892 0.788857556975648 0.0212318821744943 ENSG00000116791 CRYZ
ENST00000441120 0.842952779520003 0.622224520249823 0.0430430138870885 ENSG00000116791 CRYZ
ENST00000457880 0.719037789379684 0.433178191369238 0.0450882976260659 ENSG00000162623 TYW3
ENST00000370867 0.719355237865251 0.433602391134772 0.045079883486506 ENSG00000162623 TYW3
ENST00000421739 0.569331144088532 0.263542085756548 0.0714332963395352 ENSG00000162623 TYW3
ENST00000479111 0.582674006910953 0.277212732781575 0.0691738328784702 ENSG00000162623 TYW3
ENST00000483990 0.68653270064887 0.392537077477025 0.0728967470666833 ENSG00000162623 TYW3
ENST00000485401 0.879191946131205 0.694240692498084 0.0444346546893168 ENSG00000162623 TYW3
ENST00000486467 0.724901944868257 0.441512187113065 0.0915288040459079 ENSG00000162623 TYW3
ENST00000467646 0.778265424972326 0.519109519847012 0.0479999179920586 ENSG00000162623 TYW3
ENST00000370841 0.724563690493952 0.441106745339194 0.0500722341217894 ENSG00000117054 ACADM
ENST00000525881 0.858563414810407 0.652056975453154 0.040822063512564 ENSG00000117054 ACADM
ENST00000526129 0.797157325038244 0.547934717985291 0.0406586054761625 ENSG00000117054 ACADM
ENST00000526196 0.691530503758042 0.398891133731084 0.0566105640826229 ENSG00000117054 ACADM
ENST00000370834 0.717301344045452 0.431020497806984 0.0515002531749366 ENSG00000117054 ACADM
ENST00000534146 0.851411471128744 0.638385884811949 0.0424336902162622 ENSG00000117054 ACADM
ENST00000532509 0.711208675285077 0.423088143100522 0.0578180815175434 ENSG00000117054 ACADM
ENST00000473018 0.884246493599728 0.704572510782721 0.0344464571869529 ENSG00000117054 ACADM
ENST00000541113 0.639024077789343 0.336132396074843 0.0630438660195105 ENSG00000117054 ACADM
ENST00000530953 0.651150712116844 0.350680045589213 0.0667858880306672 ENSG00000117054 ACADM
ENST00000534334 0.839430376423181 0.616303174846399 0.0344612549331298 ENSG00000117054 ACADM
ENST00000525808 0.741243554736617 0.464448514238314 0.0475882827970351 ENSG00000117054 ACADM
ENST00000543667 0.741243554736617 0.464448514238314 0.0475882827970351 ENSG00000117054 ACADM
ENST00000420607 0.748783734675379 0.475376365039431 0.0475786253520245 ENSG00000117054 ACADM
ENST00000529059 0.867237254785519 0.668761592215291 0.0294737194353645 ENSG00000117054 ACADM
ENST00000526930 0.613307440192924 0.307471425127529 0.0872495475847189 ENSG00000117054 ACADM
ENST00000532207 0.928021496928198 0.802899713937132 -0.0242300105492316 ENSG00000117054 ACADM
ENST00000528016 0.828427324636573 0.597925337875639 -0.0342335117944972 ENSG00000117054 ACADM
ENST00000481374 0.951078277615585 0.860235374865755 0.0182826309273471 ENSG00000117054 ACADM
ENST00000535300 0.538532766357029 0.233519445228038 -0.0602422003102945 ENSG00000137955 RABGGTB
ENST00000496055 0.553959736741013 0.248345348256574 -0.0584235932846307 ENSG00000137955 RABGGTB
ENST00000319942 0.557146350900455 0.251999839814829 -0.0579738979762327 ENSG00000137955 RABGGTB
ENST00000473406 0.502725078726332 0.202309701136604 -0.0650023276824342 ENSG00000137955 RABGGTB
ENST00000485459 0.435223717818238 0.149979734381186 -0.0727773473418269 ENSG00000137955 RABGGTB
ENST00000370826 0.37007243058851 0.110320322696143 -0.0896528707070861 ENSG00000137955 RABGGTB
ENST00000497648 0.617138751741316 0.311778286527267 -0.06723117564293 ENSG00000137955 RABGGTB
ENST00000462042 0.248309916720945 0.0536997369547592 -0.112606562048817 ENSG00000137955 RABGGTB
ENST00000470201 0.363658264794479 0.106742826277187 -0.0807957700802037 ENSG00000137955 RABGGTB
ENST00000471759 0.5150154780812 0.212639021499757 -0.0630889732761091 ENSG00000137955 RABGGTB
ENST00000491266 0.374421709312641 0.112698296041348 -0.0798329581715562 ENSG00000137955 RABGGTB
ENST00000461653 0.297793541834968 0.0741590494315481 -0.0910505450696067 ENSG00000137955 RABGGTB
ENST00000489450 0.353694983253515 0.101300517823499 -0.0834296528925575 ENSG00000137955 RABGGTB
ENST00000467748 0.981602132979647 0.945349791798711 0.00509506523038928 ENSG00000137955 RABGGTB
ENST00000459697 0.918272234407693 0.780403943138838 -0.0266077835686514 ENSG00000137955 RABGGTB
ENST00000263187 0.62996810072173 0.32591341333987 0.142808761842317 ENSG00000057468 MSH4
ENST00000328299 0.177964620889557 0.0302536055285451 0.289093048316791 ENSG00000184005 ST6GALNAC3
ENST00000477717 0.124518810674604 0.0166889240913763 0.232114677349308 ENSG00000117069 ST6GALNAC5
ENST00000480428 0.942648775425043 0.838751089125512 0.0187576231992457 ENSG00000117069 ST6GALNAC5
ENST00000318803 0.10818061649886 0.0132032097714976 0.240663817437932 ENSG00000117069 ST6GALNAC5
ENST00000496845 0.801616730575166 0.554693663019987 -0.0585084435889219 ENSG00000117069 ST6GALNAC5
ENST00000488940 0.0973481450995609 0.0110696643771932 0.297898873943547 ENSG00000117069 ST6GALNAC5
ENST00000370812 0.680403090241676 0.38488019800087 -0.0442788962902673 ENSG00000142892 PIGK
ENST00000445065 0.680403090241676 0.38488019800087 -0.0442788962902673 ENSG00000142892 PIGK
ENST00000370813 0.874939255029611 0.6846574328624 -0.0218560628158504 ENSG00000142892 PIGK
ENST00000487906 0.955808938936463 0.8724027200818 -0.00937159915138838 ENSG00000142892 PIGK
ENST00000359130 0.577854908746724 0.27192373743437 -0.0778538723744068 ENSG00000142892 PIGK
ENST00000478391 0.609785246888332 0.303948582649816 -0.0744171036874138 ENSG00000142892 PIGK
ENST00000354567 0.852929779950998 0.642192559815977 -0.0526172323446854 ENSG00000154027 AK5
ENST00000317704 0.736073245345336 0.456764648937336 -0.101034359386736 ENSG00000154027 AK5
ENST00000344720 0.869062631581167 0.672256968375566 -0.048208911827358 ENSG00000154027 AK5
ENST00000465146 0.728618302890667 0.446823809200342 0.115796266429832 ENSG00000154027 AK5
ENST00000530826 0.827297687247548 0.595447243153778 -0.067996073125115 ENSG00000154027 AK5
ENST00000527263 0.773726101494713 0.511624558305533 -0.0790795430227329 ENSG00000154027 AK5
ENST00000481346 0.241498311910955 0.0513177669129313 0.138746047262854 ENSG00000036549 ZZZ3
ENST00000370801 0.107278706040234 0.0130244092075966 0.140361373846089 ENSG00000036549 ZZZ3
ENST00000476275 0.359452134131497 0.104385421698085 0.0909515485065176 ENSG00000036549 ZZZ3
ENST00000370798 0.0963234974145496 0.0108747027723836 0.141038426815914 ENSG00000036549 ZZZ3
ENST00000476195 0.981229026079534 0.944412414005402 -0.00867426527045868 ENSG00000036549 ZZZ3
ENST00000433749 0.03612679720963 0.00238608122505628 0.233691425770785 ENSG00000036549 ZZZ3
ENST00000414381 0.0254482668789851 0.00144114464580543 0.242401781547848 ENSG00000036549 ZZZ3
ENST00000463166 0.0454231011048691 0.00337448150211061 0.2388125154574 ENSG00000036549 ZZZ3
ENST00000469944 0.0707184847921663 0.00660371415750893 0.241267034068163 ENSG00000036549 ZZZ3
ENST00000370794 0.311002769924562 0.0801264439057015 0.0795021796220729 ENSG00000077254 USP33
ENST00000481579 0.206622522232679 0.0394560229599988 0.113874885369196 ENSG00000077254 USP33
ENST00000357428 0.373357603553202 0.112138829228648 0.0754862739923422 ENSG00000077254 USP33
ENST00000370793 0.311002769924562 0.0801264439057015 0.0795021796220729 ENSG00000077254 USP33
ENST00000533928 0.373632330404786 0.112285171940033 0.162591810726107 ENSG00000077254 USP33
ENST00000370792 0.717861958163458 0.431644425916831 0.0409397308567359 ENSG00000077254 USP33
ENST00000527390 0.918208599858343 0.780152465277077 0.0236448098019477 ENSG00000077254 USP33
ENST00000472462 0.805024545219026 0.559746780422893 -0.0721974044376957 ENSG00000077254 USP33
ENST00000498328 0.779292201555698 0.521103055086188 0.0690792727351725 ENSG00000077254 USP33
ENST00000461986 0.83994926881614 0.617227294749848 0.0431342843232921 ENSG00000077254 USP33
ENST00000531637 0.744519257771944 0.468977179700741 0.0724740536366328 ENSG00000077254 USP33
ENST00000462192 0.850860354234789 0.637428909974441 0.0501498383089095 ENSG00000077254 USP33
ENST00000524536 0.917989110924919 0.779491212960499 0.0211414383287754 ENSG00000077254 USP33
ENST00000525113 0.959701478941582 0.884316856044152 -0.0122363169838584 ENSG00000077254 USP33
ENST00000528150 0.942845424882002 0.839650985404555 -0.0168901037525244 ENSG00000077254 USP33
ENST00000530709 0.979245366738689 0.939478045987747 0.00656200204252924 ENSG00000077254 USP33
ENST00000524778 0.923724959762934 0.793480728330385 -0.0226331921941206 ENSG00000077254 USP33
ENST00000370791 0.983905552929944 0.953638401562768 -0.00268959592005371 ENSG00000180488 FAM73A
ENST00000443751 0.817991596926046 0.580154185099716 -0.0300888161468772 ENSG00000180488 FAM73A
ENST00000477627 0.883589299726468 0.703430575915961 0.0418939449084869 ENSG00000180488 FAM73A
ENST00000476203 0.722415797807992 0.438198504726985 -0.0532940877949636 ENSG00000180488 FAM73A
ENST00000421331 0.848326707365118 0.63297342515013 0.0542142171330629 ENSG00000235927 NEXN-AS1
ENST00000401035 0.453746252378848 0.163452325528614 0.104687548786887 ENSG00000162614 NEXN
ENST00000457030 0.483662389096391 0.186942794658109 0.089635877009925 ENSG00000162614 NEXN
ENST00000330010 0.458824685994776 0.167417369644714 0.0940053221620752 ENSG00000162614 NEXN
ENST00000294624 0.511333023681941 0.209192165775944 0.106260026964873 ENSG00000162614 NEXN
ENST00000334785 0.501504452808194 0.201242960590209 0.0862372227949299 ENSG00000162614 NEXN
ENST00000440324 0.493145475433002 0.194320167801947 0.0949753124218126 ENSG00000162614 NEXN
ENST00000342754 0.571803719624982 0.26614027492927 0.0777928414988189 ENSG00000162614 NEXN
ENST00000464998 0.629538938953846 0.325416380423996 0.0760835421190396 ENSG00000162614 NEXN
ENST00000480732 0.750676975714301 0.477769106580498 0.0479760653467465 ENSG00000162614 NEXN
ENST00000470735 0.948038327975377 0.853257307931169 0.015805832357517 ENSG00000162614 NEXN
ENST00000492724 0.393915366082538 0.124108995704993 0.0944008773207316 ENSG00000162613 FUBP1
ENST00000488814 0.530638835856007 0.226113559032813 0.0820994639023847 ENSG00000162613 FUBP1
ENST00000492405 0.35635399973211 0.102709547541836 0.0997347056869333 ENSG00000162613 FUBP1
ENST00000489495 0.450109043243141 0.160777258613061 0.1170583097828 ENSG00000162613 FUBP1
ENST00000483894 0.77834719882422 0.519205615427512 0.0696732370387669 ENSG00000162613 FUBP1
ENST00000480673 0.707722183402828 0.418700438912718 0.0830681786047604 ENSG00000162613 FUBP1
ENST00000474632 0.430034600907097 0.146834996122876 0.125866564063453 ENSG00000162613 FUBP1
ENST00000294623 0.913354453846389 0.769214948507787 0.0136084563475005 ENSG00000162613 FUBP1
ENST00000370768 0.987038632134551 0.961316149514775 0.00231232590469166 ENSG00000162613 FUBP1
ENST00000370767 0.987038632134551 0.961285976472765 0.00231379678225318 ENSG00000162613 FUBP1
ENST00000436586 0.996544324041793 0.989447430339723 0.000630117812013702 ENSG00000162613 FUBP1
ENST00000487684 0.725580833944376 0.442630648390411 0.0611994272878332 ENSG00000162613 FUBP1
ENST00000470287 0.88801847558935 0.712860955644468 -0.0282725655697562 ENSG00000162613 FUBP1
ENST00000421641 0.521299023163662 0.217888070741645 -0.0849866505871713 ENSG00000162613 FUBP1
ENST00000487931 0.997141333422426 0.992169467068505 -0.000607278642307028 ENSG00000162616 DNAJB4
ENST00000477671 0.784295036510014 0.528939265710916 0.0377506967114269 ENSG00000162616 DNAJB4
ENST00000484662 0.867175863743249 0.668649278834621 0.0259013317041768 ENSG00000162616 DNAJB4
ENST00000476882 0.996737590368475 0.990732064440708 0.000805935378827512 ENSG00000137960 GIPC2
ENST00000426517 0.754002771210521 0.481946721132704 0.0443184769833473 ENSG00000162616 DNAJB4
ENST00000370763 0.728215829208852 0.446337501094762 -0.0556859345343221 ENSG00000162616 DNAJB4
ENST00000476396 0.498305921952274 0.198609439103976 -0.0888584274592374 ENSG00000162616 DNAJB4
ENST00000370758 0.00234048391705171 6.42471081650646e-05 -0.37303115423468 ENSG00000122420 PTGFR
ENST00000497923 0.0157841831214118 0.0007426958682048 -0.348165078483602 ENSG00000122420 PTGFR
ENST00000370757 0.00310374913774835 9.13296244248821e-05 -0.364834082995766 ENSG00000122420 PTGFR
ENST00000370756 0.00310374913774835 9.13296244248821e-05 -0.364834082995766 ENSG00000122420 PTGFR
ENST00000370747 0.589514084398487 0.283842796535437 -0.164550427098121 ENSG00000137965 IFI44
ENST00000495254 0.589514084398487 0.283842796535437 -0.164550427098121 ENSG00000137965 IFI44
ENST00000472152 0.591121315638945 0.285299566764895 -0.164200831744881 ENSG00000137965 IFI44
ENST00000401034 0.242203803335772 0.051562050338586 -0.158318476767799 ENSG00000162618 ELTD1
ENST00000370742 0.137234142566079 0.0195411129434368 -0.14310185280813 ENSG00000162618 ELTD1
ENST00000370723 0.218200498702719 0.0431982887665205 -0.125906410338096 ENSG00000117114 LPHN2
ENST00000370730 0.161670711323447 0.0256326729859085 -0.135597873045344 ENSG00000117114 LPHN2
ENST00000370728 0.161670711323447 0.0256326729859085 -0.135597873045344 ENSG00000117114 LPHN2
ENST00000370727 0.218200498702719 0.0431982887665205 -0.125906410338096 ENSG00000117114 LPHN2
ENST00000370725 0.218200498702719 0.0431982887665205 -0.125906410338096 ENSG00000117114 LPHN2
ENST00000370721 0.218200498702719 0.0431982887665205 -0.125906410338096 ENSG00000117114 LPHN2
ENST00000469377 0.162232069913608 0.0258000679510228 -0.135605412967153 ENSG00000117114 LPHN2
ENST00000359929 0.173140242228059 0.0288403111147262 -0.133607284332473 ENSG00000117114 LPHN2
ENST00000370713 0.126064037162891 0.0170596083691356 -0.145633791586254 ENSG00000117114 LPHN2
ENST00000394879 0.126229485801242 0.017106885151347 -0.145451633204586 ENSG00000117114 LPHN2
ENST00000370717 0.126229485801242 0.017106885151347 -0.145451633204586 ENSG00000117114 LPHN2
ENST00000335786 0.126229485801242 0.017106885151347 -0.145451633204586 ENSG00000117114 LPHN2
ENST00000271029 0.126229485801242 0.017106885151347 -0.145451633204586 ENSG00000117114 LPHN2
ENST00000370715 0.126064037162891 0.0170596083691356 -0.145633791586254 ENSG00000117114 LPHN2
ENST00000319517 0.126064037162891 0.0170596083691356 -0.145633791586254 ENSG00000117114 LPHN2
ENST00000449420 0.0294789026217734 0.00178270878122704 -0.210443215233637 ENSG00000117114 LPHN2
ENST00000468283 0.444337449026223 0.156327615329044 -0.161106637112917 ENSG00000117114 LPHN2
ENST00000402328 0.010996177159063 0.00045189286659442 -0.27676688225658 ENSG00000117114 LPHN2
ENST00000464775 0.206954100197355 0.0395524065079293 -0.217718125316926 ENSG00000117114 LPHN2
ENST00000472424 0.181494490164906 0.031175350819699 -0.224268994453728 ENSG00000117114 LPHN2
ENST00000472688 0.797981736910004 0.549071869193717 -0.039936321179008 ENSG00000137941 TTLL7
ENST00000260505 0.894655317440906 0.728877578446811 0.0231947836889996 ENSG00000137941 TTLL7
ENST00000474957 0.894655317440906 0.728877578446811 0.0231947836889996 ENSG00000137941 TTLL7
ENST00000488014 0.894655317440906 0.728877578446811 0.0231947836889996 ENSG00000137941 TTLL7
ENST00000477524 0.894674206062807 0.7289311764942 0.023192002656529 ENSG00000137941 TTLL7
ENST00000480174 0.816183705168026 0.57676249302985 -0.035498348312265 ENSG00000137941 TTLL7
ENST00000480533 0.645479944394322 0.343978994523936 0.114463519531449 ENSG00000137941 TTLL7
ENST00000472937 0.962296380829835 0.892667311043297 -0.0148880316021885 ENSG00000137941 TTLL7
ENST00000485638 0.552078085923921 0.246168832784984 -0.0828358590403518 ENSG00000137941 TTLL7
ENST00000482783 0.918980830446706 0.781945038117677 0.0210017339585535 ENSG00000137941 TTLL7
ENST00000467670 0.956177362240767 0.873172289266216 0.0176450413207224 ENSG00000137941 TTLL7
ENST00000370689 0.746627269550546 0.472321998550957 0.0537223437994276 ENSG00000142875 PRKACB
ENST00000370688 0.227562343698069 0.0464567400811873 0.189590074752149 ENSG00000142875 PRKACB
ENST00000370685 0.914725950866013 0.772106443493641 -0.021140324901943 ENSG00000142875 PRKACB
ENST00000470673 0.275630359250028 0.0643166933740055 0.203300892960093 ENSG00000142875 PRKACB
ENST00000446538 0.0649754583274311 0.00580727697692639 0.318326985026219 ENSG00000142875 PRKACB
ENST00000370684 0.121664173730623 0.0160412269416753 0.267146508097064 ENSG00000142875 PRKACB
ENST00000436133 0.0859894560078729 0.00904901091048047 0.299790713295102 ENSG00000142875 PRKACB
ENST00000370682 0.929706208860507 0.80718470836974 -0.0175077189357891 ENSG00000142875 PRKACB
ENST00000394838 0.929706208860507 0.80718470836974 -0.0175077189357891 ENSG00000142875 PRKACB
ENST00000432111 0.12568568633 0.0169368292320683 0.265204020223435 ENSG00000142875 PRKACB
ENST00000450730 0.100166916664091 0.0115941655301667 0.283118288687634 ENSG00000142875 PRKACB
ENST00000370680 0.167398339382403 0.0272491467245795 0.248121312858318 ENSG00000142875 PRKACB
ENST00000413538 0.112169436798998 0.0140513057380277 0.272653686349318 ENSG00000142875 PRKACB
ENST00000417530 0.0970396584014201 0.0110073599280022 0.281561962239865 ENSG00000142875 PRKACB
ENST00000394839 0.918133010324951 0.779795165679153 -0.0198581051050541 ENSG00000142875 PRKACB
ENST00000370656 0.516800488283762 0.21426616344149 0.109565354111776 ENSG00000117133 RPF1
ENST00000370654 0.633969749581288 0.330014895802217 0.067662122497448 ENSG00000117133 RPF1
ENST00000487806 0.280664870705854 0.066630187915275 -0.104944208235263 ENSG00000174021 GNG5
ENST00000370645 0.177499894247762 0.0301215387483871 -0.108699368167179 ENSG00000174021 GNG5
ENST00000370641 0.176873139576494 0.029954748451445 -0.108708695617685 ENSG00000174021 GNG5
ENST00000370638 0.387130583151097 0.120016267482119 0.194361291901108 ENSG00000122432 SPATA1
ENST00000263717 0.589962963781816 0.284178722090718 0.0612613840931577 ENSG00000122432 SPATA1
ENST00000490879 0.081728614544851 0.00837705209940818 0.271272673222564 ENSG00000122432 SPATA1
ENST00000431031 0.13586226670001 0.0192657542676345 0.241482069421422 ENSG00000122432 SPATA1
ENST00000554297 0.148389976691242 0.022226192136673 0.234355884011848 ENSG00000122432 SPATA1
ENST00000460286 0.876068376687059 0.687025692221386 -0.0238624544094398 ENSG00000122432 SPATA1
ENST00000370630 0.439255334100603 0.152665381546475 -0.0785208849682053 ENSG00000117151 CTBS
ENST00000477677 0.275120713183488 0.0640508984728375 -0.104291294430854 ENSG00000117151 CTBS
ENST00000465118 0.250126953166059 0.0545279962603522 -0.112468260436306 ENSG00000117151 CTBS
ENST00000370625 0.242428836136042 0.0516821554721223 -0.118655971831042 ENSG00000117151 CTBS
ENST00000437941 0.988453775875128 0.964940269440686 -0.00329391924913309 ENSG00000117155 SSX2IP
ENST00000342203 0.98841823388919 0.964884466415638 -0.00329674879001253 ENSG00000117155 SSX2IP
ENST00000481102 0.783405477930383 0.527446301273024 -0.0490959640911518 ENSG00000117155 SSX2IP
ENST00000476905 0.781292753063366 0.524063567178047 -0.0493940355358984 ENSG00000117155 SSX2IP
ENST00000605755 0.766147462555286 0.499532334411483 -0.0526345228636294 ENSG00000117155 SSX2IP
ENST00000603677 0.815453895484122 0.575536667809976 -0.0442232890000485 ENSG00000117155 SSX2IP
ENST00000370612 0.82450712938831 0.591525241133506 -0.0421096269109472 ENSG00000117155 SSX2IP
ENST00000460500 0.848103882578256 0.632555464674211 -0.0498885375555378 ENSG00000117155 SSX2IP
ENST00000422026 0.933399806351657 0.816580325996606 -0.0229588753578813 ENSG00000117155 SSX2IP
ENST00000341460 0.22153331950923 0.0442570897758183 0.165990352648526 ENSG00000097096 SYDE2
ENST00000234668 0.483372315305331 0.186598435107619 0.154342946024733 ENSG00000097096 SYDE2
ENST00000294661 0.988784913030681 0.967144551943123 -0.00247045068480553 ENSG00000162642 C1orf52
ENST00000471115 0.990148483428447 0.971320227513584 -0.00220438303274289 ENSG00000162642 C1orf52
ENST00000344356 0.496412082580258 0.196974787924543 -0.103779809001179 ENSG00000162642 C1orf52
ENST00000493514 0.496412082580258 0.196974787924543 -0.103779809001179 ENSG00000162642 C1orf52
ENST00000370580 0.556216238633574 0.251029919884482 -0.0758016563089261 ENSG00000142867 BCL10
ENST00000427819 0.968335868399828 0.910606931937577 -0.00723839869320182 ENSG00000223653 RP11-131L23.1
ENST00000426125 0.873758620769306 0.682121320023597 0.0297245836563226 ENSG00000223653 RP11-131L23.1
ENST00000535924 0.820199733347684 0.583647966467103 0.0428596747484582 ENSG00000153904 DDAH1
ENST00000284031 0.891753308344663 0.722600102322335 0.0268632441354424 ENSG00000153904 DDAH1
ENST00000483110 0.820199733347684 0.583647966467103 0.0428596747484582 ENSG00000153904 DDAH1
ENST00000539042 0.892506925259471 0.724002017969879 0.0267299147841177 ENSG00000153904 DDAH1
ENST00000426972 0.739136475383171 0.461396040676409 0.0652315262530436 ENSG00000153904 DDAH1
ENST00000542148 0.795564790182925 0.54552164766088 0.0477022073557237 ENSG00000153904 DDAH1
ENST00000488557 0.886426086907292 0.709234276293045 -0.0289206449049134 ENSG00000153904 DDAH1
ENST00000498304 0.73586227374676 0.456500167536921 0.0659117544321221 ENSG00000153904 DDAH1
ENST00000467530 0.640682909306506 0.338026498526971 0.0943434998016935 ENSG00000153904 DDAH1
ENST00000472448 0.532763703178252 0.228071329051164 0.115716928758351 ENSG00000153904 DDAH1
ENST00000467666 0.585872185305506 0.280369204639115 0.108523724281167 ENSG00000153904 DDAH1
ENST00000451137 5.69909741989317e-05 7.22275105425282e-07 -0.263918933743922 ENSG00000142871 CYR61
ENST00000480413 0.000610923444970636 1.17344787262671e-05 -0.272067106558095 ENSG00000142871 CYR61
ENST00000431532 0.350244429687187 0.09968466540862 0.104883435572837 ENSG00000117174 ZNHIT6
ENST00000370574 0.304060769953069 0.0768437688585913 0.11345189700823 ENSG00000117174 ZNHIT6
ENST00000359242 0.962545156758732 0.893668607104696 0.00884473441241677 ENSG00000122417 ODF2L
ENST00000460698 0.841064312458108 0.619055702549434 0.035990781266898 ENSG00000122417 ODF2L
ENST00000394731 0.960691347038256 0.887116183402289 0.00944061657721147 ENSG00000122417 ODF2L
ENST00000370566 0.960691347038256 0.887116183402289 0.00944061657721147 ENSG00000122417 ODF2L
ENST00000370567 0.960691347038256 0.887116183402289 0.00944061657721147 ENSG00000122417 ODF2L
ENST00000317336 0.960691347038256 0.887116183402289 0.00944061657721147 ENSG00000122417 ODF2L
ENST00000462648 0.596889663826078 0.290994863762146 -0.101883991591537 ENSG00000122417 ODF2L
ENST00000294678 0.952367775050403 0.862899091809721 0.0115384764595099 ENSG00000122417 ODF2L
ENST00000531412 0.831170077167521 0.602238895439029 -0.0592791367104341 ENSG00000122417 ODF2L
ENST00000476054 0.688080833716739 0.394308849900101 -0.0785757043883914 ENSG00000122417 ODF2L
ENST00000473792 0.817940117828754 0.579781233279194 -0.0705719628087128 ENSG00000122417 ODF2L
ENST00000524695 0.628725419490281 0.324557504984727 0.0851796764747912 ENSG00000122417 ODF2L
ENST00000472144 0.82830005879293 0.59683000750701 -0.0608572891697035 ENSG00000122417 ODF2L
ENST00000534092 0.679408312753029 0.383779374274095 0.0831348116589017 ENSG00000122417 ODF2L
ENST00000496592 0.42047624715384 0.140468516946365 0.116746259421737 ENSG00000122417 ODF2L
ENST00000488879 0.774126347904225 0.512231003372617 0.0454295445012175 ENSG00000122417 ODF2L
ENST00000479890 0.774126347904225 0.512231003372617 0.0454295445012175 ENSG00000122417 ODF2L
ENST00000486557 0.666861386494476 0.369173210439233 0.0870446633760383 ENSG00000122417 ODF2L
ENST00000472368 0.657024643961913 0.357217690794667 0.0828054233519953 ENSG00000122417 ODF2L
ENST00000480440 0.725268365653755 0.442138029828448 0.0995405920228971 ENSG00000122417 ODF2L
ENST00000394733 0.79601451840417 0.546144490205551 -0.0497887410902043 ENSG00000122417 ODF2L
ENST00000478286 0.543834683365959 0.238413966463872 -0.102405609942877 ENSG00000122417 ODF2L
ENST00000486215 0.818863854021903 0.581335632944954 -0.0562502660990798 ENSG00000122417 ODF2L
ENST00000370558 0.11152096858411 0.0139133303214321 -0.0965907304391829 ENSG00000097033 SH3GLB1
ENST00000535010 0.073829631263101 0.00712046828101208 -0.106020146330995 ENSG00000097033 SH3GLB1
ENST00000482504 0.106121043616176 0.01275636681084 -0.0984259597093663 ENSG00000097033 SH3GLB1
ENST00000602603 0.534862308841995 0.230071884461096 -0.089599090150353 ENSG00000097033 SH3GLB1
ENST00000331835 0.68731700849279 0.393289875752296 -0.0358486673352164 ENSG00000183291 SEP15
ENST00000370554 0.68155030390047 0.386401832611263 -0.036789244016927 ENSG00000183291 SEP15
ENST00000469566 0.859324998114276 0.653437474375152 -0.0189619025247985 ENSG00000183291 SEP15
ENST00000401030 0.91302632533575 0.76860619603775 -0.0130055937786985 ENSG00000183291 SEP15
ENST00000497861 0.744267474241057 0.468594428345721 -0.0345790276239102 ENSG00000183291 SEP15
ENST00000467557 0.844950142192441 0.626360115016242 0.0251963032157225 ENSG00000183291 SEP15
ENST00000370551 0.00934777834494615 0.000364888721216348 0.256092283803802 ENSG00000153936 HS2ST1
ENST00000370550 0.358056696913597 0.103563297112276 0.0898675216365765 ENSG00000153936 HS2ST1
ENST00000591456 0.0861731948463798 0.00908379193592043 0.238481024964823 ENSG00000153936 HS2ST1
ENST00000370548 0.986046648001481 0.958754614512358 0.00307695391875234 ENSG00000267561 RP5-1052I5.2
ENST00000356813 0.981881598623699 0.946657146655136 0.00396965676654336 ENSG00000153936 HS2ST1
ENST00000370544 0.495102089439887 0.195838729741597 0.0830889631416352 ENSG00000143013 LMO4
ENST00000495705 0.925930419619511 0.798528483706243 0.0221475251214365 ENSG00000143013 LMO4
ENST00000370542 0.634269619745225 0.330444264563893 0.0684801762878874 ENSG00000143013 LMO4
ENST00000489303 0.665050556883918 0.366835808987156 0.0648717038333652 ENSG00000143013 LMO4
ENST00000458097 0.662579671922066 0.363744788971107 0.115879059008822 ENSG00000237505 RP11-76N22.2
ENST00000316005 0.0990690787380796 0.0113973298319456 0.16900541860925 ENSG00000065243 PKN2
ENST00000370521 0.215786568868135 0.0423002498870272 0.108715168054749 ENSG00000065243 PKN2
ENST00000370505 0.180082218183548 0.0308020193818112 0.119484331083903 ENSG00000065243 PKN2
ENST00000370513 0.172648290909616 0.0286770175280899 0.12531571655506 ENSG00000065243 PKN2
ENST00000436111 0.438686107406823 0.152247404668576 0.118680208451365 ENSG00000065243 PKN2
ENST00000544045 0.523505624947748 0.21977114002596 0.0793466601923276 ENSG00000065243 PKN2
ENST00000449189 0.657644668618219 0.357898851207978 0.0997707583871315 ENSG00000065243 PKN2
ENST00000495119 0.935521257704616 0.822428197889323 -0.0258157120891937 ENSG00000065243 PKN2
ENST00000370500 0.77872831533734 0.520108368203367 0.0461479391399415 ENSG00000137947 GTF2B
ENST00000448623 0.792577667171693 0.541517655032543 0.0444907648627906 ENSG00000137947 GTF2B
ENST00000494819 0.699502271829498 0.408598063544079 0.0604909205118149 ENSG00000137947 GTF2B
ENST00000418217 0.669391669450096 0.372039113316514 0.068157602585562 ENSG00000137947 GTF2B
ENST00000486078 0.706733738513299 0.417426250029439 0.0686462466518725 ENSG00000137947 GTF2B
ENST00000471296 0.68618680321657 0.392053734488607 0.0803071144039036 ENSG00000137947 GTF2B
ENST00000471471 0.607603005610808 0.301663524425998 0.0985506786115606 ENSG00000137947 GTF2B
ENST00000446900 0.813659183672131 0.572816236746895 -0.0292694318438254 ENSG00000137944 CCBL2
ENST00000370491 0.882338419837883 0.700932081708672 -0.0197094383434974 ENSG00000137944 CCBL2
ENST00000260508 0.881618469845327 0.699795114265887 -0.0198214579410816 ENSG00000137944 CCBL2
ENST00000370485 0.895893351933059 0.731370702243847 -0.0176131898518464 ENSG00000137944 CCBL2
ENST00000370486 0.978077757041822 0.935820916004374 0.00501461833870386 ENSG00000137944 CCBL2
ENST00000321792 0.981334358847888 0.944840790922763 -0.00565368349246206 ENSG00000213516 RBMXL1
ENST00000399794 0.979687290539134 0.94032616226347 -0.00613143020804673 ENSG00000213516 RBMXL1
ENST00000413769 0.766804825192389 0.501043011925571 0.0685711680502182 ENSG00000213516 RBMXL1
ENST00000370481 0.21286548869807 0.0413799055383916 -0.133021636061313 ENSG00000117226 GBP3
ENST00000370482 0.212318090979033 0.0411805513637104 -0.133037511875641 ENSG00000117226 GBP3
ENST00000489444 0.212523698574225 0.0412521977373416 -0.133056307887628 ENSG00000117226 GBP3
ENST00000493594 0.240105441210063 0.0508307782224336 -0.125324999590608 ENSG00000117226 GBP3
ENST00000235878 0.360783468248749 0.105072740726776 -0.109194732572279 ENSG00000117226 GBP3
ENST00000461384 0.443554213570444 0.155675318623866 -0.1257963973883 ENSG00000117226 GBP3
ENST00000445969 0.556430950737562 0.251255368018289 -0.0965715014209022 ENSG00000117226 GBP3
ENST00000564665 0.557579135973845 0.252333432173686 -0.108186491572278 ENSG00000117226 GBP3
ENST00000475853 0.590199454798241 0.284355652335796 -0.109487527984108 ENSG00000117226 GBP3
ENST00000568006 0.632089235028021 0.328030422355029 -0.100879569810129 ENSG00000117226 GBP3
ENST00000564037 0.977283529793641 0.933869568548304 -0.00888897140075596 ENSG00000117226 GBP3
ENST00000370473 0.421751040311921 0.141211186627405 -0.107829673510361 ENSG00000117228 GBP1
ENST00000484970 0.82830005879293 0.597519398037937 -0.0519884259540369 ENSG00000117228 GBP1
ENST00000479889 0.797981736910004 0.549095953239119 -0.0634180383381487 ENSG00000117228 GBP1
ENST00000468959 0.775940953575829 0.5150146784443 -0.0677230246481647 ENSG00000117228 GBP1
ENST00000495131 0.447988545899682 0.15917320980621 -0.16515254825166 ENSG00000117228 GBP1
ENST00000469194 0.96839299984852 0.910788396965353 -0.0121610121621235 ENSG00000117228 GBP1
ENST00000464839 0.800931156200539 0.553699460098534 0.0699098393563089 ENSG00000162645 GBP2
ENST00000370466 0.775142971669025 0.514072236656219 0.0768786648393051 ENSG00000162645 GBP2
ENST00000330947 0.685413156550062 0.391027986268839 0.0974789636739012 ENSG00000197147 LRRC8B
ENST00000439853 0.878557290166655 0.692963874286087 0.0483045895602597 ENSG00000197147 LRRC8B
ENST00000443562 0.911021426030045 0.76392152184627 0.0341967154043002 ENSG00000231999 RP5-1007M22.2
ENST00000429074 0.0711339783417437 0.00667820917743917 0.216903622447313 ENSG00000230735 RP11-413E1.4
ENST00000370454 0.558424333272776 0.253144361235671 0.0552093791489749 ENSG00000171488 LRRC8C
ENST00000479252 0.471962384307331 0.176993452769706 0.0648292714759279 ENSG00000171488 LRRC8C
ENST00000370453 0.023447310020418 0.00128977729260296 0.133039561227493 ENSG00000271949 RP11-302M6.4
ENST00000482063 0.0196873351219331 0.00100391535919659 0.22791337381949 ENSG00000171488 LRRC8C
ENST00000525774 0.0225519781984533 0.0012212645037642 0.261997442227856 ENSG00000171492 LRRC8D
ENST00000337338 0.219045519043929 0.0434489392782203 0.114430525340242 ENSG00000171492 LRRC8D
ENST00000394593 0.212931775025874 0.0414175972898783 0.114861189978598 ENSG00000171492 LRRC8D
ENST00000532201 0.0453896388731352 0.00337054172926175 0.229216191206818 ENSG00000171492 LRRC8D
ENST00000414841 0.023793411539805 0.00131389626824548 0.245668655965172 ENSG00000171492 LRRC8D
ENST00000527156 0.0496006695130215 0.00386700927593511 0.215449523849271 ENSG00000171492 LRRC8D
ENST00000441269 0.0454231011048691 0.00337413849618323 0.207184375577526 ENSG00000171492 LRRC8D
ENST00000394583 0.52454145764509 0.220776732883057 0.0664135281738956 ENSG00000162664 ZNF326
ENST00000340281 0.532858636090492 0.228183026735197 0.0653553216365139 ENSG00000162664 ZNF326
ENST00000361911 0.882150351626549 0.700525199021666 0.0366844081687134 ENSG00000162664 ZNF326
ENST00000370447 0.50408552276692 0.20335647439916 0.0675114868999139 ENSG00000162664 ZNF326
ENST00000455342 0.453577116492848 0.163247436762484 0.0743640037051227 ENSG00000162664 ZNF326
ENST00000370440 0.742325244911583 0.465875271149934 0.0453388317306444 ENSG00000122482 ZNF644
ENST00000347275 0.742019592721652 0.465532920007655 0.0453992374782908 ENSG00000122482 ZNF644
ENST00000337393 0.713368888600637 0.426026346976556 0.0493491061855978 ENSG00000122482 ZNF644
ENST00000361321 0.720067979941022 0.434700872537105 0.0492143277896694 ENSG00000122482 ZNF644
ENST00000467231 0.733087624863546 0.452856416843314 0.0472359921444443 ENSG00000122482 ZNF644
ENST00000479798 0.918576200175676 0.780991231097944 0.0215125016669862 ENSG00000122482 ZNF644
ENST00000498303 0.506828612895523 0.205472400414115 0.114246559274526 ENSG00000122482 ZNF644
ENST00000474405 0.626948805937531 0.32274933277714 0.111073661875366 ENSG00000122482 ZNF644
ENST00000370425 0.964655782416876 0.900386595119404 -0.0185710514396277 ENSG00000162669 HFM1
ENST00000294696 0.964655782416876 0.900386595119404 -0.0185710514396277 ENSG00000162669 HFM1
ENST00000370424 0.964652729775076 0.900344686798889 -0.0185786549129767 ENSG00000162669 HFM1
ENST00000481900 0.963750877512652 0.897347007427626 -0.0191486687495592 ENSG00000162669 HFM1
ENST00000488023 0.963750877512652 0.897347007427626 -0.0191486687495592 ENSG00000162669 HFM1
ENST00000448819 0.963750877512652 0.897267010875876 -0.0191629767475413 ENSG00000162669 HFM1
ENST00000427444 0.964201566521442 0.899211127812816 -0.0187988643749367 ENSG00000162669 HFM1
ENST00000430031 0.875788396694628 0.686249310628003 -0.0437301060485368 ENSG00000097046 CDC7
ENST00000234626 0.899096143592817 0.737708097830673 -0.034690946462494 ENSG00000097046 CDC7
ENST00000428239 0.893663648858792 0.726602669477579 -0.0366440857786725 ENSG00000097046 CDC7
ENST00000212355 0.363430283191231 0.106603888213887 -0.146116653850054 ENSG00000069702 TGFBR3
ENST00000533089 0.388510208965222 0.120865888469874 -0.144685492704003 ENSG00000069702 TGFBR3
ENST00000370399 0.486808939159024 0.189303439497364 -0.122930922394504 ENSG00000069702 TGFBR3
ENST00000525962 0.572864388859295 0.267261899963953 -0.107898553872972 ENSG00000069702 TGFBR3
ENST00000532540 0.531279246551208 0.226674145817307 -0.113450441550916 ENSG00000069702 TGFBR3
ENST00000465892 0.420216422011263 0.140296471453045 -0.138635957449678 ENSG00000069702 TGFBR3
ENST00000370360 0.0391587080068036 0.00267496704919421 0.166962063787529 ENSG00000174842 GLMN
ENST00000534881 0.0391587080068036 0.00267496704919421 0.166962063787529 ENSG00000174842 GLMN
ENST00000495106 0.0396976176580864 0.00273505057952031 0.166497354839518 ENSG00000174842 GLMN
ENST00000495852 0.0734096335377811 0.00704077234753243 0.16854578266521 ENSG00000174842 GLMN
ENST00000463560 0.233172064712794 0.0484119578305039 0.144224261104379 ENSG00000174842 GLMN
ENST00000610020 0.0413159663553758 0.00291982042821089 0.154045913671808 ENSG00000122484 RPAP2
ENST00000484158 0.427498038504956 0.145215140882289 0.108347505223783 ENSG00000122484 RPAP2
ENST00000477322 0.0150457916127311 0.000694959977450238 0.264755878939451 ENSG00000122484 RPAP2
ENST00000370331 0.0735554862143313 0.00706654137258758 0.168308746245978 ENSG00000067208 EVI5
ENST00000540033 0.0735554862143313 0.00706654137258758 0.168308746245978 ENSG00000067208 EVI5
ENST00000543509 0.105076242872614 0.0125404894600691 0.185666507358968 ENSG00000067208 EVI5
ENST00000491940 0.0645152610932636 0.00574099003158674 0.207181487346246 ENSG00000067208 EVI5
ENST00000492513 0.256147070995812 0.0567237497279963 0.174850950362 ENSG00000067208 EVI5
ENST00000468580 0.0826736011481513 0.00852246016533633 0.202199549878326 ENSG00000067208 EVI5
ENST00000492613 0.0851014202149926 0.00890564291683762 0.215035036069034 ENSG00000067208 EVI5
ENST00000474806 0.213496637801722 0.0415709821011104 0.184800480483838 ENSG00000067208 EVI5
ENST00000466778 0.305686443560659 0.0776075585638181 0.189739421292236 ENSG00000067208 EVI5
ENST00000370321 0.242186535717711 0.0515557884810988 -0.0607025831485926 ENSG00000122406 RPL5
ENST00000470843 0.122431658412701 0.0162327176400697 -0.0769936111843825 ENSG00000122406 RPL5
ENST00000315741 0.133664128270443 0.0187975337513222 -0.0754226085304851 ENSG00000122406 RPL5
ENST00000461952 0.113675941881018 0.0143567040232643 -0.079329777086213 ENSG00000122406 RPL5
ENST00000497519 0.826611851628405 0.594444643401499 -0.0224806659004988 ENSG00000122406 RPL5
ENST00000370310 0.113751907328686 0.0143714106280199 0.253552051412697 ENSG00000154511 FAM69A
ENST00000540243 0.287033512326262 0.069486629647308 0.103281921519571 ENSG00000143033 MTF2
ENST00000545708 0.287033512326262 0.069486629647308 0.103281921519571 ENSG00000143033 MTF2
ENST00000370298 0.287033512326262 0.069486629647308 0.103281921519571 ENSG00000143033 MTF2
ENST00000474314 0.234520864191142 0.0487927538760978 0.169549470896916 ENSG00000143033 MTF2
ENST00000473430 0.253110054047027 0.0556269202701687 0.15356057899475 ENSG00000143033 MTF2
ENST00000494963 0.254520438935425 0.0561461327017385 0.155045224224992 ENSG00000143033 MTF2
ENST00000471953 0.320805617498787 0.0849338049368457 0.101105333801699 ENSG00000143033 MTF2
ENST00000370303 0.299654127957038 0.0749007344608393 0.103761379959939 ENSG00000143033 MTF2
ENST00000467953 0.637576590886397 0.334428629449222 0.0669460671001837 ENSG00000143033 MTF2
ENST00000497976 0.516796704353393 0.214255990070919 0.0885351540201568 ENSG00000143033 MTF2
ENST00000476037 0.609795232955365 0.304005646085681 0.0814353222997764 ENSG00000143033 MTF2
ENST00000487263 0.685765333617911 0.391499811964016 0.0683067404467645 ENSG00000143033 MTF2
ENST00000489480 0.952754819997859 0.86415248728185 0.0177711050900074 ENSG00000143033 MTF2
ENST00000370282 0.211109139134982 0.0408085731800005 -0.100322853090087 ENSG00000117500 TMED5
ENST00000370290 0.217964048489077 0.0430924651491805 -0.0980749860319268 ENSG00000117500 TMED5
ENST00000483033 0.153539244515476 0.0235177664084884 -0.117751520383491 ENSG00000117500 TMED5
ENST00000479918 0.306362650764373 0.0779639375546554 -0.0847563621943425 ENSG00000117500 TMED5
ENST00000370280 0.346932060095832 0.0981360343390956 -0.0973029067717063 ENSG00000117500 TMED5
ENST00000343253 0.643012502306915 0.340764524805565 0.0565338014999563 ENSG00000122483 CCDC18
ENST00000528942 0.906788530774434 0.754814199349999 -0.0270279427027395 ENSG00000122483 CCDC18
ENST00000334652 0.531375978139051 0.226756727463822 0.0813552348974913 ENSG00000122483 CCDC18
ENST00000557479 0.531375978139051 0.226756727463822 0.0813552348974913 ENSG00000122483 CCDC18
ENST00000338949 0.531375978139051 0.226756727463822 0.0813552348974913 ENSG00000122483 CCDC18
ENST00000401026 0.533972710642185 0.229086782901999 0.0808893223494348 ENSG00000122483 CCDC18
ENST00000370276 0.522228891411791 0.218602840237264 0.0855228624288905 ENSG00000122483 CCDC18
ENST00000481180 0.982507180052024 0.949361297351087 0.00617446485450385 ENSG00000122483 CCDC18
ENST00000455267 0.972636264409201 0.922529815810285 0.00942702915186799 ENSG00000122483 CCDC18
ENST00000421014 0.743170920626286 0.466953507451808 0.0964925668305136 ENSG00000122483 CCDC18
ENST00000447456 0.550431971902523 0.244497344939789 0.122669659616615 ENSG00000122483 CCDC18
ENST00000413606 0.254431068445732 0.0561063579260719 0.1121239955919 ENSG00000223745 RP4-717I23.3
ENST00000602488 0.863101439655264 0.660757395034861 0.0510446964238581 ENSG00000223745 RP4-717I23.3
ENST00000457025 0.313024333999997 0.0811871356131531 0.120947995155412 ENSG00000223745 RP4-717I23.3
ENST00000446528 0.150974089642858 0.0228443817896496 0.165419429368094 ENSG00000223745 RP4-717I23.3
ENST00000451302 0.259559884421468 0.0579978960046933 0.109445624649277 ENSG00000223745 RP4-717I23.3
ENST00000415150 0.202332971952043 0.0379392525440455 0.167346442781065 ENSG00000223745 RP4-717I23.3
ENST00000455474 0.294320121371143 0.0726498706596142 0.127320282526087 ENSG00000223745 RP4-717I23.3
ENST00000447577 0.359957313676931 0.104613244442199 0.103433714322411 ENSG00000223745 RP4-717I23.3
ENST00000442860 0.487401673858507 0.189772334407412 0.1153715355661 ENSG00000223745 RP4-717I23.3
ENST00000414430 0.158758125517524 0.0248849886901855 0.189539099382951 ENSG00000223745 RP4-717I23.3
ENST00000429859 0.318768218931591 0.0839599956526095 0.122214888961856 ENSG00000223745 RP4-717I23.3
ENST00000427669 0.162078732959221 0.0257585088628872 0.188291920898426 ENSG00000223745 RP4-717I23.3
ENST00000424517 0.205824793782743 0.0391959323287316 0.166803533481462 ENSG00000223745 RP4-717I23.3
ENST00000450843 0.34787555121537 0.0985944534167414 0.114154052856699 ENSG00000223745 RP4-717I23.3
ENST00000440778 0.403117498041207 0.129353974867931 0.117039380581225 ENSG00000223745 RP4-717I23.3
ENST00000421202 0.362534570573496 0.106147614017051 0.103849876181894 ENSG00000223745 RP4-717I23.3
ENST00000436200 0.486529721598218 0.189110767828135 0.102983207827698 ENSG00000223745 RP4-717I23.3
ENST00000432741 0.484058208481743 0.187234131882354 0.10513831496765 ENSG00000223745 RP4-717I23.3
ENST00000411670 0.577700400167342 0.271787411336274 0.0709982371921111 ENSG00000223745 RP4-717I23.3
ENST00000452347 0.594188681207744 0.288314365958685 0.0841815785810106 ENSG00000223745 RP4-717I23.3
ENST00000438777 0.660011887088037 0.360810646456025 0.0764664850701851 ENSG00000223745 RP4-717I23.3
ENST00000449305 0.67489870881992 0.37845056787553 0.0743527791530756 ENSG00000223745 RP4-717I23.3
ENST00000457387 0.644834020427349 0.343137731218417 0.0800240681920194 ENSG00000223745 RP4-717I23.3
ENST00000445076 0.654670093880341 0.354455695715055 0.0782102355411858 ENSG00000223745 RP4-717I23.3
ENST00000370272 0.537531621322124 0.232553614288798 -0.0587664965505419 ENSG00000117505 DR1
ENST00000370267 0.158893003512252 0.0249417567546138 -0.119167474888983 ENSG00000117505 DR1
ENST00000481583 0.341950150083678 0.0954863544809429 -0.14680478448944 ENSG00000117505 DR1
ENST00000370256 0.208327563488175 0.0399661505525894 0.130405471729685 ENSG00000137942 FNBP1L
ENST00000271234 0.208327563488175 0.0399661505525894 0.130405471729685 ENSG00000137942 FNBP1L
ENST00000260506 0.208327563488175 0.0399661505525894 0.130405471729685 ENSG00000137942 FNBP1L
ENST00000604705 0.238873144311757 0.0502716780282344 0.14502910494651 ENSG00000137942 FNBP1L
ENST00000370253 0.222635732531584 0.0446125951733293 0.128056381373768 ENSG00000137942 FNBP1L
ENST00000424449 0.965419717313237 0.902408712274418 0.010089155255249 ENSG00000137942 FNBP1L
ENST00000603526 0.980976147549449 0.943808421520884 0.00847210735753752 ENSG00000137942 FNBP1L
ENST00000370247 0.00116051707941862 2.60949067825711e-05 0.238522322041679 ENSG00000137936 BCAR3
ENST00000260502 4.65017829375397e-06 4.40391644945523e-08 0.29414304172346 ENSG00000137936 BCAR3
ENST00000370244 1.72102539549962e-05 1.87243740979513e-07 0.280188324753356 ENSG00000137936 BCAR3
ENST00000539242 0.159962795202655 0.0252394852392146 0.1494145758875 ENSG00000137936 BCAR3
ENST00000370243 5.2415811555142e-06 5.01996401505043e-08 0.298476392314838 ENSG00000137936 BCAR3
ENST00000538653 0.586405883517959 0.280894547324579 0.0944730067393581 ENSG00000137936 BCAR3
ENST00000466632 0.451932422650406 0.162167942859904 0.136973715563189 ENSG00000137936 BCAR3
ENST00000490377 0.346054514932238 0.0976977736903506 0.184750536200685 ENSG00000137936 BCAR3
ENST00000427243 0.00111431437535203 2.46514988867117e-05 0.402828409090745 ENSG00000224093 RP5-1033H22.2
ENST00000417401 0.000466623390318552 8.48949665922286e-06 0.388883469402026 ENSG00000224093 RP5-1033H22.2
ENST00000479503 1.58261643420964e-06 1.32814063344947e-08 0.380351683894039 ENSG00000137936 BCAR3
ENST00000412628 0.050275467745239 0.00395504640558318 0.344372776878547 ENSG00000224093 RP5-1033H22.2
ENST00000446684 0.0729389025463692 0.00697209849555063 0.347197615272576 ENSG00000224093 RP5-1033H22.2
ENST00000469315 0.983592758449223 0.952240746153588 0.00661614329504886 ENSG00000137936 BCAR3
ENST00000436063 0.848838982523177 0.633796135060799 0.0226650110901251 ENSG00000067334 DNTTIP2
ENST00000496535 0.407187970844591 0.13176439270081 -0.139442540179843 ENSG00000067334 DNTTIP2
ENST00000359208 0.872491679678778 0.679604505651138 0.0197301373343275 ENSG00000067334 DNTTIP2
ENST00000460191 0.549072821623856 0.243453941238474 0.0585483170389883 ENSG00000067334 DNTTIP2
ENST00000496672 0.571888623457579 0.266278289043441 0.0605846137753547 ENSG00000067334 DNTTIP2
ENST00000528680 0.748511284263384 0.475031566366138 0.0491611208693734 ENSG00000067334 DNTTIP2
ENST00000370238 0.612531980765835 0.306807561411108 -0.0927073395269104 ENSG00000023909 GCLM
ENST00000467772 0.542527725887794 0.237070598306745 -0.1138225463827 ENSG00000023909 GCLM
ENST00000552844 0.998898004969272 0.99758619144577 -0.000295238024672264 ENSG00000137962 ARHGAP29
ENST00000260526 0.989222730995684 0.96850038422851 0.00385590922141691 ENSG00000137962 ARHGAP29
ENST00000482481 0.967149326246621 0.906694746334712 -0.0129627625459703 ENSG00000137962 ARHGAP29
ENST00000370217 0.739354309373402 0.461689901110536 0.0741609684251886 ENSG00000137962 ARHGAP29
ENST00000394233 0.271336976408396 0.0626166710238209 0.0924007008434778 ENSG00000117528 ABCD3
ENST00000454898 0.192997441143958 0.0348272919155548 0.113309849624694 ENSG00000117528 ABCD3
ENST00000536817 0.223422705851662 0.0449214208942407 0.103859893167311 ENSG00000117528 ABCD3
ENST00000370214 0.270012901432456 0.0620690147482054 0.0924092891801539 ENSG00000117528 ABCD3
ENST00000315713 0.254647443259354 0.0562013378135182 0.137205161657705 ENSG00000117528 ABCD3
ENST00000468860 0.244884789137241 0.0525241417836145 0.145960264331847 ENSG00000117528 ABCD3
ENST00000493416 0.922381608185771 0.790244226202966 0.0273536802402978 ENSG00000117528 ABCD3
ENST00000484213 0.649223117781032 0.348636834635008 0.0635596022301049 ENSG00000117528 ABCD3
ENST00000464165 0.853456359957869 0.643117547691079 0.03992059695133 ENSG00000117528 ABCD3
ENST00000334047 0.878257165452033 0.692253437778463 -0.054259065012453 ENSG00000117525 F3
ENST00000370207 0.880489147392116 0.696607365169291 -0.05345874321266 ENSG00000117525 F3
ENST00000478217 0.915703882000959 0.773831374722335 -0.0422078463948023 ENSG00000117525 F3
ENST00000480356 0.842588463121305 0.62140015336161 -0.0683735829457689 ENSG00000117525 F3
ENST00000370206 0.770725471839476 0.506888187212983 0.0353664459605876 ENSG00000117519 CNN3
ENST00000538964 0.773344872119102 0.510972390200924 0.0350993732369114 ENSG00000117519 CNN3
ENST00000394202 0.706452950912031 0.416879651334156 0.0435525216209683 ENSG00000117519 CNN3
ENST00000545882 0.70446999806563 0.414418121566608 0.0434582620469941 ENSG00000117519 CNN3
ENST00000461018 0.752520207506513 0.480067076644396 0.0421923863373173 ENSG00000117519 CNN3
ENST00000487539 0.841247366496986 0.619410366565056 0.0306665758923805 ENSG00000117519 CNN3
ENST00000415017 0.58593140973455 0.280416287742275 0.0599762252871094 ENSG00000117519 CNN3
ENST00000474409 0.697722976571176 0.406625143638278 0.0515758979581654 ENSG00000117519 CNN3
ENST00000452846 0.226453801776686 0.0460717189072684 0.22873455782211 ENSG00000235501 RP4-639F20.1
ENST00000438509 0.208282729178785 0.0399408295539891 0.249255805817066 ENSG00000235501 RP4-639F20.1
ENST00000370205 0.515511881090162 0.213062832767459 0.126362001470987 ENSG00000172339 ALG14
ENST00000507727 0.201900497527635 0.0377695773775538 0.249160977366671 ENSG00000172339 ALG14
ENST00000604534 0.898230073587057 0.736312808960525 0.0289212383095115 ENSG00000271092 TMEM56-RWDD3
ENST00000604203 0.716473990689647 0.429838496015922 0.0608574745382475 ENSG00000271092 TMEM56-RWDD3
ENST00000370202 0.716712295180847 0.430219468499487 0.0623962199786399 ENSG00000122481 RWDD3
ENST00000429514 0.852116016556234 0.639805752170624 0.0405340688107459 ENSG00000122481 RWDD3
ENST00000263893 0.716926360915215 0.43058447207135 0.0623989306487229 ENSG00000122481 RWDD3
ENST00000492639 0.833648591808009 0.605458874231862 0.0479958664112494 ENSG00000122481 RWDD3
ENST00000495272 0.716926360915215 0.43058447207135 0.0623989306487229 ENSG00000122481 RWDD3
ENST00000497058 0.716926360915215 0.43058447207135 0.0623989306487229 ENSG00000122481 RWDD3
ENST00000473397 0.716926360915215 0.430564373460526 0.0623651954372925 ENSG00000122481 RWDD3
ENST00000444665 0.352584041637958 0.100629126809996 0.149038946444252 ENSG00000228852 RP11-57H12.5
ENST00000468715 0.729830405767335 0.448326519656065 -0.07104359142455 ENSG00000137970 RPL7P9
ENST00000482253 0.0137642475103959 0.000613115957862181 0.179285462384248 ENSG00000117569 PTBP2
ENST00000609116 0.0283818315650115 0.00168890385819906 0.167118775749594 ENSG00000117569 PTBP2
ENST00000460706 0.275288876320878 0.0641113782850222 0.171665500169704 ENSG00000117569 PTBP2
ENST00000370197 0.0177309757647326 0.000873296937889295 0.17377642753083 ENSG00000117569 PTBP2
ENST00000370198 0.0177309757647326 0.000873296937889295 0.17377642753083 ENSG00000117569 PTBP2
ENST00000476419 0.0119959804649248 0.000510271046041645 0.181412130140738 ENSG00000117569 PTBP2
ENST00000426398 0.0173584937413971 0.000847908486727438 0.174149381031455 ENSG00000117569 PTBP2
ENST00000394184 0.0111492818796984 0.000462107448198804 0.182800437024335 ENSG00000117569 PTBP2
ENST00000541987 0.00895715299243296 0.000346006614634021 0.185078313748314 ENSG00000117569 PTBP2
ENST00000459735 0.0259255995996135 0.00147897158510287 0.17020579470196 ENSG00000117569 PTBP2
ENST00000476783 0.036387996271829 0.00240954893100452 0.161477804196955 ENSG00000117569 PTBP2
ENST00000492905 0.036387996271829 0.00240954893100452 0.161477804196955 ENSG00000117569 PTBP2
ENST00000370192 0.919093900367078 0.782279815817454 -0.0208938015848015 ENSG00000188641 DPYD
ENST00000422980 0.842612353502841 0.621451926624713 -0.0460525393455538 ENSG00000232878 DPYD-AS1
ENST00000474241 0.677929244120568 0.381805743869667 0.0996367574314855 ENSG00000188641 DPYD
ENST00000423006 0.647942639884753 0.347160554715958 -0.0902611002478178 ENSG00000188641 DPYD
ENST00000306031 0.537575233221106 0.232713942248022 -0.116943057164019 ENSG00000188641 DPYD
ENST00000460019 0.879070133351463 0.69406298454888 -0.0440413487293083 ENSG00000188641 DPYD
ENST00000602672 0.759994982084701 0.490539624387393 0.0760751713689172 ENSG00000269998 RP11-272L13.3
ENST00000424528 0.788866546773477 0.535706587384513 -0.05686294563586 ENSG00000225206 MIR137HG
ENST00000413670 0.0915650929986364 0.0100266025389068 -0.265367999580369 ENSG00000225206 MIR137HG
ENST00000538428 0.0950277139023275 0.0106370975074952 -0.262540601025986 ENSG00000225206 MIR137HG
ENST00000602852 0.243944871949544 0.0522087866562952 -0.212974970962117 ENSG00000225206 MIR137HG
ENST00000602984 0.326999353262065 0.0877945457596481 -0.189879662301101 ENSG00000225206 MIR137HG
ENST00000418344 0.689126610431584 0.395243821230688 0.0934730684127359 ENSG00000226053 RP5-1070A16.1
ENST00000370189 0.290351416984269 0.0710102673526964 0.110891459966187 ENSG00000162627 SNX7
ENST00000529992 0.28738056264598 0.0696451421197784 0.111514002477094 ENSG00000162627 SNX7
ENST00000306121 0.283205304910826 0.0678238193434836 0.112203376123831 ENSG00000162627 SNX7
ENST00000528824 0.341681455232046 0.0953176709620212 0.103620402922407 ENSG00000162627 SNX7
ENST00000454199 0.201569307694001 0.0376575239995684 0.181095735226592 ENSG00000162627 SNX7
ENST00000287474 0.918746862175985 0.781425831508862 0.0344291123623089 ENSG00000156869 FRRS1
ENST00000414213 0.918746862175985 0.781425831508862 0.0344291123623089 ENSG00000156869 FRRS1
ENST00000361915 0.614970757423488 0.30931072432955 0.0753295273222399 ENSG00000162688 AGL
ENST00000294724 0.540550818024862 0.235471119199716 0.0889156005378664 ENSG00000162688 AGL
ENST00000370163 0.540550818024862 0.235471119199716 0.0889156005378664 ENSG00000162688 AGL
ENST00000370165 0.540550818024862 0.235471119199716 0.0889156005378664 ENSG00000162688 AGL
ENST00000361302 0.539904034481878 0.23472509481174 0.0894694143430213 ENSG00000162688 AGL
ENST00000370161 0.567018357277208 0.261127512325836 0.0853461363662803 ENSG00000162688 AGL
ENST00000361522 0.55068957196976 0.244735873999968 0.0887119475681961 ENSG00000162688 AGL
ENST00000370155 0.776038743473282 0.515343877477988 0.0337033069385658 ENSG00000117620 SLC35A3
ENST00000465289 0.79059886694874 0.538483661493706 0.03261911863028 ENSG00000117620 SLC35A3
ENST00000427993 0.68155491957135 0.386461939317707 0.0458620103427451 ENSG00000117620 SLC35A3
ENST00000533028 0.789923290460165 0.537340874285345 0.0327403945424613 ENSG00000117620 SLC35A3
ENST00000532693 0.86677795841642 0.667957730441852 -0.0413546094516699 ENSG00000117620 SLC35A3
ENST00000370153 0.743797872580174 0.467855691515223 0.0379509337564299 ENSG00000117620 SLC35A3
ENST00000422078 0.44632349856416 0.158042466894255 0.0962597262650618 ENSG00000117620 SLC35A3
ENST00000370156 0.710547342413029 0.422026885661909 0.0437108520901207 ENSG00000117620 SLC35A3
ENST00000370152 0.911359687168346 0.764666663922259 -0.0149227932286391 ENSG00000156875 HIAT1
ENST00000432294 0.536820648241205 0.231974611320375 -0.061311152650181 ENSG00000241073 RP4-714D9.2
ENST00000421661 0.988726335463388 0.966355911699359 0.00436964603934115 ENSG00000156875 HIAT1
ENST00000287482 0.511895670423942 0.209824756387418 0.142025942574658 ENSG00000156876 SASS6
ENST00000462159 0.511895670423942 0.209824756387418 0.142025942574658 ENSG00000156876 SASS6
ENST00000535161 0.709687872720068 0.4209026473826 0.0976677968450257 ENSG00000156876 SASS6
ENST00000370143 0.0461683823459633 0.00346139633603837 -0.27461200466186 ENSG00000122435 TRMT13
ENST00000370141 0.389418292776877 0.121423999810548 -0.100372070680405 ENSG00000122435 TRMT13
ENST00000482437 0.0810279558483696 0.00825419311071209 -0.211625880510988 ENSG00000122435 TRMT13
ENST00000370139 0.0683801780117806 0.00627438874474955 -0.251659019633925 ENSG00000122435 TRMT13
ENST00000370138 0.788718546157349 0.535496608479029 0.068149835129828 ENSG00000122477 LRRC39
ENST00000342895 0.788718546157349 0.535496608479029 0.068149835129828 ENSG00000122477 LRRC39
ENST00000370137 0.788718546157349 0.535496608479029 0.068149835129828 ENSG00000122477 LRRC39
ENST00000370132 0.93566991256497 0.822822087107636 -0.0170622549595335 ENSG00000137992 DBT
ENST00000370131 0.544763191134825 0.239314529275117 -0.102878690777323 ENSG00000137992 DBT
ENST00000370128 0.502784830734056 0.202377093436036 -0.0602973780087745 ENSG00000137996 RTCA
ENST00000498617 0.239999309865521 0.0507519360580451 -0.115243871678083 ENSG00000137996 RTCA
ENST00000483474 0.180507105729919 0.0309248026750189 -0.134966729884432 ENSG00000137996 RTCA
ENST00000260563 0.486944168770646 0.189448628719129 -0.0616939698652592 ENSG00000137996 RTCA
ENST00000370126 0.0754588733332405 0.00741187590254404 -0.222229681741499 ENSG00000137996 RTCA
ENST00000542213 0.510878937071245 0.208742537292115 0.149712772856526 ENSG00000079335 CDC14A
ENST00000455467 0.522282730418457 0.218681900764715 0.156912643093104 ENSG00000079335 CDC14A
ENST00000370125 0.391268410904011 0.122637929817188 0.162692307602823 ENSG00000079335 CDC14A
ENST00000361544 0.512388171694422 0.210245460456847 0.149688313131105 ENSG00000079335 CDC14A
ENST00000370124 0.490044563394376 0.192161719835418 0.162148187603557 ENSG00000079335 CDC14A
ENST00000336454 0.39770943134662 0.126271246175665 0.161310029381124 ENSG00000079335 CDC14A
ENST00000544534 0.373990486039193 0.112461642273095 0.179588430687393 ENSG00000079335 CDC14A
ENST00000370113 0.580682435412428 0.274934551690423 -0.0667061841461378 ENSG00000162694 EXTL2
ENST00000370114 0.598063479650491 0.292242727240935 -0.0640691311191272 ENSG00000162694 EXTL2
ENST00000535414 0.734051105253031 0.453958019629149 -0.0491629265687847 ENSG00000162694 EXTL2
ENST00000450240 0.890325194981633 0.718383939571603 -0.0247987107706874 ENSG00000162694 EXTL2
[truncated: 8,418,710 more chars]
