# Supplementary material for: High-throughput allele-specific expression across 250 environmental conditions
Source: Genome Res. 2016 Dec;26(12):1627–38. doi: 10.1101/gr.209759.116 (PMC5131815; doi:10.1101/gr.209759.116)
Supplement: Supplemental Material [file supp_gr.209759.116_Supplemental_Table_S6.tar.gz › DEG_results/DP9_DEG_stats_T13C1.txt]

t.id padj pval logFC ensg g.id
ENST00000541675 0.154736579746829 0.0529323506582701 0.195381380127549 ENSG00000227232 WASH7P
ENST00000423562 0.159318703064686 0.0551392587060154 0.191137207096509 ENSG00000227232 WASH7P
ENST00000438504 0.159318703064686 0.0551392587060154 0.191137207096509 ENSG00000227232 WASH7P
ENST00000488147 0.15308638214414 0.0521729374123527 0.193473156392789 ENSG00000227232 WASH7P
ENST00000538476 0.160657075072102 0.0557666424848003 0.190661769008934 ENSG00000227232 WASH7P
ENST00000442116 0.267675998621769 0.115140547869679 0.274517914614949 ENSG00000228463 AP006222.2
ENST00000448958 0.162538042616345 0.0567120198593176 0.265565190062963 ENSG00000228463 AP006222.2
ENST00000424587 0.459947246554435 0.260807907064017 0.147608971040472 ENSG00000228463 AP006222.2
ENST00000440200 0.975302560144821 0.950293551857217 0.00901742945476469 ENSG00000230021 RP5-857K21.4
ENST00000416931 0.725721299904467 0.549846679847671 -0.0964779902239057 ENSG00000225972 MTND1P23
ENST00000414273 0.995142107183454 0.989691456948721 -0.00210802066547715 ENSG00000237973 hsa-mir-6723
ENST00000427426 0.863843345391079 0.749927808780731 -0.0565757062535419 ENSG00000229344 RP5-857K21.7
ENST00000467115 0.869645948031525 0.759749385684588 -0.0503504131760249 ENSG00000240409 MTATP8P1
ENST00000514057 0.861857074649152 0.74672655159264 0.0520459839705368 ENSG00000248527 MTATP6P1
ENST00000416718 0.741926395927859 0.571226290163932 -0.0943086953304982 ENSG00000198744 RP5-857K21.11
ENST00000441245 0.474313145282273 0.273848320337698 0.196317951557473 ENSG00000230021 RP5-857K21.4
ENST00000419394 0.549763895363079 0.347546928918431 0.168467026608442 ENSG00000230021 RP5-857K21.4
ENST00000506640 0.559280704675556 0.357334151702861 0.164490870725573 ENSG00000224956 RP11-206L10.1
ENST00000416385 0.641853908670352 0.447369621265303 0.136443996460184 ENSG00000235373 RP11-206L10.3
ENST00000428504 0.079841816740693 0.0212340360153099 0.319987450407109 ENSG00000228327 RP11-206L10.2
ENST00000434264 0.0105691139581251 0.00147001073301309 0.452539510862641 ENSG00000237491 RP11-206L10.9
ENST00000457084 0.0381252178749263 0.00792386578129937 0.408121519307663 ENSG00000237491 RP11-206L10.9
ENST00000589899 0.0138066466341171 0.00208282684128869 0.440802641838137 ENSG00000237491 RP11-206L10.9
ENST00000609830 0.0208009784555782 0.00356904680787695 0.422639873459145 ENSG00000237491 RP11-206L10.9
ENST00000429505 0.000290751964926895 1.71778346991563e-05 0.388771015709753 ENSG00000237491 RP11-206L10.9
ENST00000591440 0.00104316218874123 8.07765724305553e-05 0.368058445747356 ENSG00000237491 RP11-206L10.9
ENST00000587530 0.00104316218874123 8.07765724305553e-05 0.368058445747356 ENSG00000237491 RP11-206L10.9
ENST00000593022 0.000692160461487861 4.83315120449563e-05 0.373979258938855 ENSG00000237491 RP11-206L10.9
ENST00000589531 0.000386840348361463 2.40350277301136e-05 0.38681204356547 ENSG00000237491 RP11-206L10.9
ENST00000588951 0.00048200595125485 3.12061027858381e-05 0.379161047844779 ENSG00000237491 RP11-206L10.9
ENST00000585768 0.000286161002988987 1.68541398367108e-05 0.411401752050441 ENSG00000237491 RP11-206L10.9
ENST00000585745 0.00507861117133855 0.000583259460436719 0.376161349434905 ENSG00000237491 RP11-206L10.9
ENST00000586928 0.0215811154404535 0.00374384993138052 0.482077654004069 ENSG00000237491 RP11-206L10.9
ENST00000590848 0.000906937154134607 6.79186119912464e-05 0.372441140043223 ENSG00000237491 RP11-206L10.9
ENST00000586288 0.000422761788211108 2.66832832693782e-05 0.383929173608748 ENSG00000237491 RP11-206L10.9
ENST00000591702 0.1263170038393 0.0399403684625129 0.361749618066035 ENSG00000237491 RP11-206L10.9
ENST00000358533 0.0739367772157572 0.0191438786835417 0.41951891621429 ENSG00000237491 RP11-206L10.9
ENST00000447500 0.0445047242122556 0.00974195199431854 0.350839227028404 ENSG00000230092 RP11-206L10.8
ENST00000590817 0.0445047242122556 0.00974195199431854 0.350839227028404 ENSG00000230092 RP11-206L10.8
ENST00000443772 0.245888054665943 0.101777334606683 0.285293039182677 ENSG00000237491 RP11-206L10.9
ENST00000412115 0.223607112110762 0.0886120176500433 0.272415013904474 ENSG00000237491 RP11-206L10.9
ENST00000435300 0.107810921109263 0.0320860081193696 0.289790092640189 ENSG00000240453 RP11-206L10.10
ENST00000326734 0.162650268447124 0.0567692695403641 0.32996649293787 ENSG00000177757 FAM87B
ENST00000473798 0.403977176951405 0.213773412752079 0.210966519589814 ENSG00000225880 LINC00115
ENST00000536430 0.404280552396067 0.214021359055926 0.210867133677662 ENSG00000225880 LINC00115
ENST00000445118 0.881446239038749 0.778987289600196 -0.0251826473349102 ENSG00000228794 LINC01128
ENST00000610067 0.421514354375846 0.22814700705455 -0.122898833004189 ENSG00000228794 LINC01128
ENST00000441765 0.814806863053957 0.674636758122066 -0.0540025127942788 ENSG00000228794 LINC01128
ENST00000609139 0.44528806821602 0.248096198032785 -0.117830471980563 ENSG00000228794 LINC01128
ENST00000449005 0.343145499730292 0.166060659278511 -0.139087890997163 ENSG00000228794 LINC01128
ENST00000416570 0.343263249424172 0.166147878855254 -0.139240503399852 ENSG00000228794 LINC01128
ENST00000448975 0.343263249424172 0.166147878855254 -0.139240503399852 ENSG00000228794 LINC01128
ENST00000609009 0.43304359334762 0.237823740891735 -0.123166048796527 ENSG00000228794 LINC01128
ENST00000608189 0.43304359334762 0.237823740891735 -0.123166048796527 ENSG00000228794 LINC01128
ENST00000415295 0.686143338917783 0.499887949376031 0.0942450588059357 ENSG00000228794 LINC01128
ENST00000425657 0.543509541610407 0.341604103230776 -0.170137763678115 ENSG00000228794 LINC01128
ENST00000607769 8.52360184158775e-11 5.58320492186001e-13 0.732551312296686 ENSG00000272438 RP11-54O7.16
ENST00000448179 8.24031970433577e-05 3.79286976781886e-06 0.668725900634393 ENSG00000230699 RP11-54O7.1
ENST00000609207 0.00880442134396998 0.00116259535523755 0.384842314316913 ENSG00000223764 RP11-54O7.3
ENST00000417705 0.0269829686618135 0.00501198703619016 0.380944468827372 ENSG00000223764 RP11-54O7.3
ENST00000432961 0.00104982126788222 8.14435333379481e-05 0.63162709918833 ENSG00000223764 RP11-54O7.3
ENST00000420190 0.0112284124788646 0.00158769464727571 0.408368205089232 ENSG00000187634 SAMD11
ENST00000437963 0.0140197267149865 0.00212642251528315 0.413124464092946 ENSG00000187634 SAMD11
ENST00000342066 0.00246420217560106 0.000234304425312997 0.29563681871064 ENSG00000187634 SAMD11
ENST00000598827 0.00650700288805834 0.000798056183804464 0.488000752969737 ENSG00000268179 AL645608.1
ENST00000341065 0.0600040538091734 0.0145368565338143 0.18680785774601 ENSG00000187634 SAMD11
ENST00000455979 0.00217629129738501 0.000200620318830047 0.427282829750402 ENSG00000187634 SAMD11
ENST00000478729 0.0120623755333521 0.00174232166776589 0.554594818369121 ENSG00000187634 SAMD11
ENST00000474461 0.135776912294012 0.0441187984230173 0.302665403330383 ENSG00000187634 SAMD11
ENST00000466827 0.368966652285573 0.185393333581159 0.234906053128479 ENSG00000187634 SAMD11
ENST00000464948 0.400087352685522 0.210505452569708 0.214719145428915 ENSG00000187634 SAMD11
ENST00000483767 0.00827311582713964 0.00107428608466445 -0.238420535907785 ENSG00000188976 NOC2L
ENST00000327044 1.8268720010652e-05 6.39713106385634e-07 -0.270016227409627 ENSG00000188976 NOC2L
ENST00000477976 0.000126345640960212 6.31222336603749e-06 -0.242524150704469 ENSG00000188976 NOC2L
ENST00000496938 0.176978246669573 0.0638414162073264 -0.186266930403646 ENSG00000188976 NOC2L
ENST00000487214 0.000129873081558158 6.52173361988475e-06 -0.289611066564651 ENSG00000188976 NOC2L
ENST00000469563 0.000375474525619784 2.32326366068551e-05 -0.356319033795466 ENSG00000188976 NOC2L
ENST00000338591 0.130860854561432 0.0419146646508865 -0.190638672922352 ENSG00000187961 KLHL17
ENST00000463212 0.258913838805974 0.109733606233855 -0.254020571450133 ENSG00000187961 KLHL17
ENST00000466300 0.377235367085999 0.191937523937198 -0.160372270422128 ENSG00000187961 KLHL17
ENST00000481067 0.572659801203827 0.37073852456699 -0.141666964695997 ENSG00000187961 KLHL17
ENST00000379410 0.114891327729517 0.0350718474085274 -0.297443674594588 ENSG00000187583 PLEKHN1
ENST00000379407 0.214241201368872 0.0834267727527778 -0.257966303107312 ENSG00000187583 PLEKHN1
ENST00000379409 0.214241201368872 0.0834267727527778 -0.257966303107312 ENSG00000187583 PLEKHN1
ENST00000491024 0.160875651498082 0.0558800699474078 -0.286388068668847 ENSG00000187583 PLEKHN1
ENST00000433179 0.455581481303635 0.257005188662665 -0.186185115950585 ENSG00000187642 C1orf170
ENST00000341290 0.455581481303635 0.257005188662665 -0.186185115950585 ENSG00000187642 C1orf170
ENST00000479361 0.419707057994928 0.226594086779917 -0.198542580229965 ENSG00000187642 C1orf170
ENST00000428771 0.0932423935277558 0.0262494361536017 -0.387444608949336 ENSG00000188290 HES4
ENST00000304952 0.0804205128766947 0.0214506702554693 -0.401273838752204 ENSG00000188290 HES4
ENST00000481869 0.0804205128766947 0.0214506702554693 -0.401273838752204 ENSG00000188290 HES4
ENST00000484667 0.0549412154865681 0.0129332712336535 -0.436595072600016 ENSG00000188290 HES4
ENST00000379389 0.395962785210383 0.207148768991362 -0.124572693774697 ENSG00000187608 ISG15
ENST00000379370 0.080707377999576 0.0215566511304921 -0.101013420288065 ENSG00000188157 AGRN
ENST00000477585 0.117124857621568 0.0360143930798413 -0.205216778108298 ENSG00000188157 AGRN
ENST00000469403 0.0427515353719443 0.00923122318469314 -0.229945766680289 ENSG00000188157 AGRN
ENST00000479707 0.921263243905229 0.848750382306164 0.0182032665579682 ENSG00000188157 AGRN
ENST00000466223 0.890372104971398 0.794154020278883 0.0239072322313164 ENSG00000188157 AGRN
ENST00000478677 0.978568702323912 0.956572847523918 -0.0061588361749785 ENSG00000188157 AGRN
ENST00000492947 0.21073964676254 0.0815637359623147 -0.16174709410303 ENSG00000188157 AGRN
ENST00000419249 0.0564438512670759 0.0134054146759305 -0.151444503282152 ENSG00000188157 AGRN
ENST00000461111 0.168406436898165 0.0595950631449159 -0.100454184770166 ENSG00000188157 AGRN
ENST00000418300 0.49392136215253 0.292373918426004 -0.0697388224784771 ENSG00000242590 RP11-54O7.14
ENST00000427998 0.297543781729757 0.134452238973496 0.247790071963882 ENSG00000217801 RP11-465B22.3
ENST00000394517 0.22979993485585 0.0921720766895795 0.29226965420241 ENSG00000217801 RP11-465B22.3
ENST00000456409 0.261958884037757 0.111626201595013 0.281499116665883 ENSG00000217801 RP11-465B22.3
ENST00000412397 0.130883488128382 0.0419271545410618 0.353494751995299 ENSG00000217801 RP11-465B22.3
ENST00000433695 0.68616320583402 0.499917303812271 0.120925380940059 ENSG00000217801 RP11-465B22.3
ENST00000451054 0.644151192782349 0.450013473029392 0.135410569040239 ENSG00000217801 RP11-465B22.3
ENST00000379339 0.0324232452178944 0.00637612152515256 0.204100261019715 ENSG00000131591 C1orf159
ENST00000294576 0.0325828079792712 0.00642158928560076 0.204092935097739 ENSG00000131591 C1orf159
ENST00000448924 0.0325828079792712 0.00642158928560076 0.204092935097739 ENSG00000131591 C1orf159
ENST00000465822 0.121973633884975 0.0381001562346662 0.241165529919039 ENSG00000131591 C1orf159
ENST00000379325 0.0324232452178944 0.00637612152515256 0.204100261019715 ENSG00000131591 C1orf159
ENST00000421241 0.0324232452178944 0.00637612152515256 0.204100261019715 ENSG00000131591 C1orf159
ENST00000487177 0.137346799821191 0.0448620753099485 0.263647096766874 ENSG00000131591 C1orf159
ENST00000467751 0.0324232452178944 0.00637612152515256 0.204100261019715 ENSG00000131591 C1orf159
ENST00000477196 0.0324232452178944 0.00637612152515256 0.204100261019715 ENSG00000131591 C1orf159
ENST00000464905 0.558128870858009 0.356084253105943 0.140795691400429 ENSG00000131591 C1orf159
ENST00000379320 0.0866877747857004 0.0238030412988602 0.262339010982165 ENSG00000131591 C1orf159
ENST00000379319 0.117264877523731 0.0360696546720176 0.183320500094687 ENSG00000131591 C1orf159
ENST00000434641 0.0323409364455621 0.00635371984909851 0.207999081325812 ENSG00000131591 C1orf159
ENST00000482816 0.0301227976485037 0.00579540917622423 0.212866982799406 ENSG00000131591 C1orf159
ENST00000437760 0.0346796106402175 0.00696813573177721 0.211148569126474 ENSG00000131591 C1orf159
ENST00000462097 0.0610967417761945 0.0148739841726447 0.19414795373527 ENSG00000131591 C1orf159
ENST00000473600 0.35253270653184 0.172943715569027 0.201445171696288 ENSG00000131591 C1orf159
ENST00000475119 0.0761749009315913 0.019923933288986 0.186777736540918 ENSG00000131591 C1orf159
ENST00000442117 0.293169421674937 0.131602269700942 0.229710548684915 ENSG00000131591 C1orf159
ENST00000427787 0.535404708775403 0.33335902134137 0.163350609516194 ENSG00000131591 C1orf159
ENST00000472741 0.172807106156922 0.0617375804067189 0.156025696934485 ENSG00000131591 C1orf159
ENST00000480643 0.141981743590764 0.0469376545675936 0.167026523532477 ENSG00000131591 C1orf159
ENST00000360001 0.129396090499156 0.0412838599756395 -0.0912997959024371 ENSG00000078808 SDF4
ENST00000465727 0.129456070613312 0.0413154363732667 -0.0912973665045642 ENSG00000078808 SDF4
ENST00000263741 0.129456070613312 0.0413154363732667 -0.0912973665045642 ENSG00000078808 SDF4
ENST00000494748 0.0798315343840415 0.0212306621430846 -0.109600414055673 ENSG00000078808 SDF4
ENST00000478938 0.0912949222536887 0.0254986834824344 -0.107235532936197 ENSG00000078808 SDF4
ENST00000403997 0.186959168667796 0.0688240821410451 -0.0732191246727724 ENSG00000078808 SDF4
ENST00000545427 0.263552431066309 0.112632364618657 -0.0696247933262055 ENSG00000078808 SDF4
ENST00000459994 0.205610762056871 0.0786978155412743 -0.0884472992564638 ENSG00000078808 SDF4
ENST00000379198 0.0373607393619516 0.00771588779075084 -0.217057339564295 ENSG00000176022 B3GALT6
ENST00000330388 0.97102724021971 0.941488846593921 0.0128836956341068 ENSG00000184163 FAM132A
ENST00000450390 0.0177919004039509 0.00291056000442276 -0.146849112709759 ENSG00000160087 UBE2J2
ENST00000347370 0.0178151725845721 0.0029149377115676 -0.146849836186611 ENSG00000160087 UBE2J2
ENST00000349431 0.0219952613765955 0.00384071644441097 -0.146552517477288 ENSG00000160087 UBE2J2
ENST00000348298 0.0163950995106878 0.00261536496918971 -0.155674592322654 ENSG00000160087 UBE2J2
ENST00000339385 0.0619627337116336 0.01515477078599 -0.142078724265808 ENSG00000160087 UBE2J2
ENST00000400929 0.0124706803789867 0.00182037181797364 -0.169660211268263 ENSG00000160087 UBE2J2
ENST00000464036 0.00929346567999915 0.00124652106133877 -0.176300867759753 ENSG00000160087 UBE2J2
ENST00000360466 0.0118774262657753 0.00170635910664898 -0.173897318280672 ENSG00000160087 UBE2J2
ENST00000400930 0.0112794578280347 0.00159680921638234 -0.175896054397032 ENSG00000160087 UBE2J2
ENST00000467339 0.0125738070842623 0.00183857840089159 -0.289790669384401 ENSG00000160087 UBE2J2
ENST00000473215 0.0156152156906084 0.00245294431616484 -0.170746292764599 ENSG00000160087 UBE2J2
ENST00000435198 0.0132383945528769 0.00197112995128277 -0.175943926850311 ENSG00000160087 UBE2J2
ENST00000509720 0.0172626727743549 0.00280103730322512 -0.170086609431761 ENSG00000160087 UBE2J2
ENST00000491779 0.0879065180082395 0.0242510205949861 -0.128593418444916 ENSG00000160087 UBE2J2
ENST00000466752 0.0805080267353329 0.0214846364325453 -0.139500715915447 ENSG00000160087 UBE2J2
ENST00000503294 0.104343594849178 0.0306304599901986 -0.132810210889093 ENSG00000160087 UBE2J2
ENST00000477894 0.0965094556798651 0.0275200329657271 -0.137410194851255 ENSG00000160087 UBE2J2
ENST00000471154 0.409733750176037 0.218620910007445 -0.108659320559525 ENSG00000160087 UBE2J2
ENST00000422076 0.10709812731658 0.0317889676909327 -0.134830427808859 ENSG00000160087 UBE2J2
ENST00000502382 0.161798962822257 0.056338118997439 -0.119448575024768 ENSG00000160087 UBE2J2
ENST00000461142 0.11365128105758 0.0345495161978614 -0.15519722949508 ENSG00000160087 UBE2J2
ENST00000488418 0.0823479176868597 0.0221392455831088 -0.209232574861197 ENSG00000160087 UBE2J2
ENST00000434139 0.498786336571896 0.297278733541877 0.18329105410606 ENSG00000230415 RP5-902P8.10
ENST00000379116 0.0568063441420218 0.013523348854886 0.355876710184667 ENSG00000162572 SCNN1D
ENST00000379101 0.0672664595718815 0.0169178808634982 0.345114567919026 ENSG00000162572 SCNN1D
ENST00000338555 0.0653256159381694 0.0162838012375022 0.348739778159868 ENSG00000162572 SCNN1D
ENST00000470022 0.225666025652402 0.0897965738846824 0.290891285772227 ENSG00000162572 SCNN1D
ENST00000325425 0.449625765315395 0.251902763008699 0.175653323549217 ENSG00000162572 SCNN1D
ENST00000467651 0.382414862896495 0.196128481133343 0.226298939316359 ENSG00000162572 SCNN1D
ENST00000400928 0.468099768356436 0.268175286893761 0.169541130357938 ENSG00000162572 SCNN1D
ENST00000354700 3.76785770421403e-06 1.00381667055734e-07 -0.321627975002078 ENSG00000131584 ACAP3
ENST00000353662 4.39956039229059e-06 1.19959185904464e-07 -0.320953907570238 ENSG00000131584 ACAP3
ENST00000492936 5.48565866971902e-06 1.56074193253617e-07 -0.3391397307216 ENSG00000131584 ACAP3
ENST00000467278 5.91855485235015e-05 2.56201938005431e-06 -0.364089070662499 ENSG00000131584 ACAP3
ENST00000470659 0.774778164197171 0.617061670666932 -0.0663858973149959 ENSG00000131584 ACAP3
ENST00000379037 0.0193499380637333 0.00324275707717658 -0.364929579032252 ENSG00000131584 ACAP3
ENST00000476572 0.0329364635875585 0.00651159793011877 -0.286427449279211 ENSG00000131584 ACAP3
ENST00000493992 0.0337386956496739 0.00672994743861669 -0.363914584192466 ENSG00000131584 ACAP3
ENST00000472541 0.000407926520695137 2.55999370811002e-05 -0.277980128872542 ENSG00000131584 ACAP3
ENST00000354980 0.00107466527459136 8.38442005953206e-05 -0.274384717693101 ENSG00000131584 ACAP3
ENST00000478065 0.057204544735708 0.0136492309547869 -0.230694051044714 ENSG00000131584 ACAP3
ENST00000479108 0.00680600953077888 0.000843502638595969 -0.254937649249584 ENSG00000131584 ACAP3
ENST00000438966 0.00316118249074942 0.000319845384722216 -0.277285462341179 ENSG00000131584 ACAP3
ENST00000379031 0.0699687409502394 0.0178154713004065 -0.244818326681956 ENSG00000169972 PUSL1
ENST00000470520 0.0277860598801005 0.00521411376705857 -0.303570837546594 ENSG00000169972 PUSL1
ENST00000463758 0.21506076249033 0.083861297967882 -0.218356536054819 ENSG00000169972 PUSL1
ENST00000467712 0.057500012271744 0.0137501707655931 -0.265839558281871 ENSG00000169972 PUSL1
ENST00000493657 0.113630133504516 0.0345412676006161 -0.248823293715297 ENSG00000169972 PUSL1
ENST00000470030 0.0467675190758658 0.0104189553828448 -0.172086708701328 ENSG00000127054 CPSF3L
ENST00000435064 0.0455846690467627 0.0100674661459779 -0.120235441045184 ENSG00000127054 CPSF3L
ENST00000497304 0.149906815657283 0.0506067547604077 -0.216886984493656 ENSG00000127054 CPSF3L
ENST00000323275 0.0454902098075964 0.0100399670252475 -0.120240183120132 ENSG00000127054 CPSF3L
ENST00000411962 0.0454902098075964 0.0100399670252475 -0.120240183120132 ENSG00000127054 CPSF3L
ENST00000462432 0.0830059476791422 0.0223924200022219 -0.138611683144529 ENSG00000127054 CPSF3L
ENST00000478641 0.0809026531102494 0.0216217652751007 -0.156575390345539 ENSG00000127054 CPSF3L
ENST00000458452 0.0464635319906091 0.0103341175611721 -0.119775206554438 ENSG00000127054 CPSF3L
ENST00000419704 0.0464635319906091 0.0103341175611721 -0.119775206554438 ENSG00000127054 CPSF3L
ENST00000540437 0.0464635319906091 0.0103341175611721 -0.119775206554438 ENSG00000127054 CPSF3L
ENST00000421495 0.0464635319906091 0.0103341175611721 -0.119775206554438 ENSG00000127054 CPSF3L
ENST00000532772 0.0547939770069889 0.0128854478120135 -0.115997932707128 ENSG00000127054 CPSF3L
ENST00000450926 0.0486041310963162 0.010974460958703 -0.118596341336192 ENSG00000127054 CPSF3L
ENST00000545578 0.0483180899517141 0.010890916047092 -0.118608031651855 ENSG00000127054 CPSF3L
ENST00000527098 0.0483180899517141 0.010890916047092 -0.118608031651855 ENSG00000127054 CPSF3L
ENST00000485710 0.198226294811103 0.0746967727516085 -0.148582227876813 ENSG00000127054 CPSF3L
ENST00000461514 0.317839562467863 0.147939961627218 -0.122315900473147 ENSG00000127054 CPSF3L
ENST00000525164 0.358650097996713 0.177595940425395 -0.113750851446828 ENSG00000127054 CPSF3L
ENST00000528879 0.0780259046983714 0.020582393918752 -0.107448912765168 ENSG00000127054 CPSF3L
ENST00000525769 0.36344129903347 0.181176418871962 -0.113560936755206 ENSG00000127054 CPSF3L
ENST00000531377 0.143289697226821 0.0475488391497472 -0.106732058999364 ENSG00000127054 CPSF3L
ENST00000527383 0.145185537685897 0.0484327699748302 -0.148758678172023 ENSG00000127054 CPSF3L
ENST00000531292 0.690307573841647 0.504978121341736 -0.063462343414861 ENSG00000127054 CPSF3L
ENST00000467408 0.130107539176451 0.0416004478841808 -0.165596844003604 ENSG00000127054 CPSF3L
ENST00000434694 0.14374459420477 0.0477633082681527 -0.101320693854462 ENSG00000127054 CPSF3L
ENST00000531020 0.334170259890665 0.159619510275891 -0.15090628204131 ENSG00000127054 CPSF3L
ENST00000533916 0.059355333530503 0.0143251785769759 -0.234584384764079 ENSG00000127054 CPSF3L
ENST00000488042 0.176993431246622 0.0638511456685743 -0.0978196153646493 ENSG00000127054 CPSF3L
ENST00000526797 0.248410709442018 0.103286976914377 -0.0872920156341188 ENSG00000127054 CPSF3L
ENST00000526332 0.248505520862484 0.103350207060454 -0.0872939315318851 ENSG00000127054 CPSF3L
ENST00000430786 0.213891808407421 0.0832427592921932 -0.0927936911457083 ENSG00000127054 CPSF3L
ENST00000527719 0.216222541842039 0.084494394954288 -0.0924718321225089 ENSG00000127054 CPSF3L
ENST00000530031 0.211776316328407 0.0821098882374173 -0.0931552654223823 ENSG00000127054 CPSF3L
ENST00000526113 0.200955160301492 0.0761402495581791 -0.0957380127002983 ENSG00000127054 CPSF3L
ENST00000526904 0.203571836241503 0.0776175199649367 -0.0958860463798421 ENSG00000127054 CPSF3L
ENST00000525603 0.323246600707731 0.151880345476672 -0.0850182903826289 ENSG00000127054 CPSF3L
ENST00000444968 0.626038231228982 0.429684408032499 -0.0832608617705203 ENSG00000240731 RP5-890O3.9
ENST00000429572 0.514216731494878 0.31232242846857 -0.0790130978718686 ENSG00000127054 CPSF3L
ENST00000498173 0.514216731494878 0.31232242846857 -0.0790130978718686 ENSG00000127054 CPSF3L
ENST00000496353 0.525473720337074 0.323518041540055 -0.0772854536590417 ENSG00000127054 CPSF3L
ENST00000493534 0.688499116882765 0.50273820345538 -0.0559979270794699 ENSG00000127054 CPSF3L
ENST00000534345 0.611465079797053 0.413145331822837 -0.0706505128215925 ENSG00000127054 CPSF3L
ENST00000532952 0.688558222694072 0.502937526289556 -0.0584115030035231 ENSG00000127054 CPSF3L
ENST00000490853 0.62034813906826 0.423044258354997 -0.0707429783709747 ENSG00000127054 CPSF3L
ENST00000531019 0.62034813906826 0.423044258354997 -0.0707429783709747 ENSG00000127054 CPSF3L
ENST00000498476 0.653486256917546 0.460592445906124 -0.0655245611661637 ENSG00000127054 CPSF3L
ENST00000470679 0.665780220039702 0.475498655069835 -0.0666288930599788 ENSG00000127054 CPSF3L
ENST00000525285 0.76627899775607 0.604458849812587 -0.0518635967212462 ENSG00000127054 CPSF3L
ENST00000530233 0.633007960036939 0.437560162766725 0.100958127167783 ENSG00000127054 CPSF3L
ENST00000464957 0.15158651690106 0.0514396366649279 -0.239850732511428 ENSG00000224051 GLTPD1
ENST00000343938 0.0340656264334978 0.00681476200802083 -0.270514944488323 ENSG00000224051 GLTPD1
ENST00000488011 0.9152328846761 0.837611766425804 0.030447785136943 ENSG00000224051 GLTPD1
ENST00000339381 0.465690997209226 0.266138654645533 -0.194542675940749 ENSG00000169962 TAS1R3
ENST00000378891 0.247512660388448 0.102747087720509 -0.09911893226718 ENSG00000107404 DVL1
ENST00000378888 0.322865075781274 0.151631276661563 -0.0857733307105508 ENSG00000107404 DVL1
ENST00000472445 0.960163219123067 0.920083088363719 -0.00969855448118604 ENSG00000107404 DVL1
ENST00000474033 0.0241596295268137 0.0043442062862316 -0.132375289707131 ENSG00000162576 MXRA8
ENST00000309212 0.0319787028719868 0.00625859455176855 -0.126137285288568 ENSG00000162576 MXRA8
ENST00000477278 0.0352354170226114 0.00712382934806928 -0.122817612921238 ENSG00000162576 MXRA8
ENST00000342753 0.0320590884811361 0.00627909389141661 -0.126139209989296 ENSG00000162576 MXRA8
ENST00000445648 0.0323167573337138 0.00634715812879563 -0.12598672604046 ENSG00000162576 MXRA8
ENST00000473097 0.0551660367581176 0.0130131415024073 -0.119165917910252 ENSG00000162576 MXRA8
ENST00000478517 0.0637071484236492 0.0157331275297538 -0.12104926480732 ENSG00000162576 MXRA8
ENST00000476718 0.0415549580471801 0.00889165626184097 -0.128450515106983 ENSG00000162576 MXRA8
ENST00000464351 0.657120862700031 0.465020539249525 -0.0690106616029693 ENSG00000162576 MXRA8
ENST00000460473 0.632948940085143 0.437506227981969 -0.0807160247003077 ENSG00000162576 MXRA8
ENST00000338370 0.00102203070778046 7.87392491956744e-05 -0.239068379629606 ENSG00000175756 AURKAIP1
ENST00000338338 0.000944049366487364 7.14991904887692e-05 -0.240757974726333 ENSG00000175756 AURKAIP1
ENST00000321751 0.000983152762240208 7.51333657768514e-05 -0.240622597790415 ENSG00000175756 AURKAIP1
ENST00000378853 0.000939615572985798 7.11019795967674e-05 -0.241587946530613 ENSG00000175756 AURKAIP1
ENST00000489799 0.00320978482572168 0.000325862043725973 -0.237035118784414 ENSG00000175756 AURKAIP1
ENST00000496905 0.00388537814501933 0.000413832596948287 -0.233252365384325 ENSG00000175756 AURKAIP1
ENST00000480479 0.00663707798056184 0.000817198198503514 -0.164341182294847 ENSG00000221978 CCNL2
ENST00000482621 0.048274226182877 0.010877936617442 -0.107702929762211 ENSG00000221978 CCNL2
ENST00000408952 0.048274226182877 0.010877936617442 -0.107702929762211 ENSG00000221978 CCNL2
ENST00000463260 0.0591351249530782 0.0142534213732195 -0.153697375016884 ENSG00000221978 CCNL2
ENST00000400809 0.0633616365538804 0.0156156397198813 -0.103150862459965 ENSG00000221978 CCNL2
ENST00000496007 0.0628176788439491 0.0154431601992039 -0.103338720503627 ENSG00000221978 CCNL2
ENST00000482365 0.023205314033851 0.0041174195096258 -0.133950385968358 ENSG00000221978 CCNL2
ENST00000481223 0.0545359932207683 0.0127977040465616 -0.105792550063799 ENSG00000221978 CCNL2
ENST00000418865 0.0389310458200243 0.00815033041254577 -0.119618083383476 ENSG00000221978 CCNL2
ENST00000505849 0.0354025669965526 0.00717427109384746 -0.130231430652614 ENSG00000221978 CCNL2
ENST00000488340 0.104812998849979 0.0308160959783458 -0.096864928166854 ENSG00000221978 CCNL2
ENST00000492998 0.0154546575555699 0.00241571841355481 -0.206481068275056 ENSG00000221978 CCNL2
ENST00000469113 0.213761522178966 0.0831817838748146 -0.0866945313606651 ENSG00000221978 CCNL2
ENST00000480646 0.0381631056782841 0.00793569889561015 -0.207795182023467 ENSG00000221978 CCNL2
ENST00000471930 0.399689597681436 0.21023391186181 -0.0660453841745779 ENSG00000221978 CCNL2
ENST00000408918 0.454295158406302 0.255952104061104 -0.0659193188449021 ENSG00000221978 CCNL2
ENST00000473872 0.451203403365637 0.253212979777951 -0.0875741801048222 ENSG00000221978 CCNL2
ENST00000425598 0.536147307815697 0.334065968677508 -0.0695580640134128 ENSG00000221978 CCNL2
ENST00000463895 0.266689550801922 0.114549654191739 -0.136679399135305 ENSG00000221978 CCNL2
ENST00000497013 0.0798952290270559 0.021257197947253 -0.197796814634717 ENSG00000221978 CCNL2
ENST00000448629 0.957301688503104 0.914275137369403 0.0142667952221534 ENSG00000224870 RP4-758J18.2
ENST00000444362 0.0277816237547669 0.00521261391894573 -0.232808113499356 ENSG00000224870 RP4-758J18.2
ENST00000418833 0.021069527887861 0.00362693498562899 -0.244935145872 ENSG00000224870 RP4-758J18.2
ENST00000576232 0.97191195383883 0.943444528097411 -0.0105633379772157 ENSG00000224870 RP4-758J18.2
ENST00000570344 0.962228984098014 0.92413433245339 0.0143729160322163 ENSG00000224870 RP4-758J18.2
ENST00000447725 0.127625660414445 0.0405194143049852 -0.179805408498319 ENSG00000224870 RP4-758J18.2
ENST00000572242 0.00476412983490596 0.000537109096297574 -0.287702204748777 ENSG00000224870 RP4-758J18.2
ENST00000453521 0.00873780911379439 0.0011510706096335 -0.275738944935283 ENSG00000224870 RP4-758J18.2
ENST00000344843 2.72317770394977e-05 1.02010132119451e-06 -0.266088754512068 ENSG00000242485 MRPL20
ENST00000493287 3.27833989489555e-05 1.26376747710019e-06 -0.322480184237035 ENSG00000242485 MRPL20
ENST00000487659 3.0820950488462e-05 1.1770108334359e-06 -0.264749246910943 ENSG00000242485 MRPL20
ENST00000492508 0.00248326846105573 0.00023665421168341 -0.211042834713075 ENSG00000242485 MRPL20
ENST00000482352 0.000184059902656264 9.88677843416241e-06 -0.25292168939047 ENSG00000242485 MRPL20
ENST00000582431 0.48724539251315 0.285913317728789 -0.190019958141432 ENSG00000264293 RN7SL657P
ENST00000477686 0.000543509886911064 3.60802127041378e-05 -0.250985751963591 ENSG00000242485 MRPL20
ENST00000607307 0.582663821656865 0.381045715783735 -0.145505167344162 ENSG00000272455 RP4-758J18.13
ENST00000495558 0.665392703775268 0.474992776831759 -0.117388041797324 ENSG00000179403 VWA1
ENST00000338660 0.490848231877409 0.289348114907555 -0.128206260529947 ENSG00000179403 VWA1
ENST00000404702 0.535106364213755 0.333057281867886 -0.116200132506467 ENSG00000179403 VWA1
ENST00000476993 0.531467102728171 0.329575143356601 -0.117019514838377 ENSG00000179403 VWA1
ENST00000471398 0.251915137749673 0.105431972089099 -0.279932173694933 ENSG00000179403 VWA1
ENST00000378741 8.12705523531523e-05 3.72967277014667e-06 -0.338097800017484 ENSG00000160072 ATAD3B
ENST00000308647 1.82800697676137e-06 4.2918933823385e-08 -0.374858604071329 ENSG00000160072 ATAD3B
ENST00000472194 1.33330011545318e-05 4.43187762591781e-07 -0.371255503673619 ENSG00000160072 ATAD3B
ENST00000378736 0.000170911500927143 9.03006152400137e-06 -0.530896833455274 ENSG00000160072 ATAD3B
ENST00000485748 6.25759295794677e-05 2.73093222460041e-06 -0.412039025256871 ENSG00000160072 ATAD3B
ENST00000474481 8.07532655488719e-05 3.70334682734136e-06 -0.411525668450645 ENSG00000160072 ATAD3B
ENST00000378756 1.90110015947636e-06 4.49547467243248e-08 -0.338808295701449 ENSG00000197785 ATAD3A
ENST00000378755 2.03954017510247e-06 4.90286643630494e-08 -0.338143692845038 ENSG00000197785 ATAD3A
ENST00000339113 1.23668896147144e-05 4.0552861124484e-07 -0.325636085461909 ENSG00000197785 ATAD3A
ENST00000536055 1.23668896147144e-05 4.0552861124484e-07 -0.325636085461909 ENSG00000197785 ATAD3A
ENST00000439513 0.515363046195291 0.313505641658534 -0.165161643783918 ENSG00000197785 ATAD3A
ENST00000429957 0.0442582502370794 0.00966678438073813 -0.250049139529958 ENSG00000197785 ATAD3A
ENST00000400830 4.90931076676243e-05 2.04462886754736e-06 -0.409573121934126 ENSG00000197785 ATAD3A
ENST00000378733 0.736579305396538 0.563977445900871 0.0938608733644684 ENSG00000205090 TMEM240
ENST00000425828 0.710744969090504 0.531015505774448 0.101500363752884 ENSG00000205090 TMEM240
ENST00000291386 0.491502595500831 0.290069538710775 -0.0499628041942144 ENSG00000160075 SSU72
ENST00000378726 0.587460839452433 0.386276564506891 -0.0478463890513759 ENSG00000160075 SSU72
ENST00000378725 0.449915878698938 0.252134321252544 -0.0658578925087631 ENSG00000160075 SSU72
ENST00000359060 0.404630935198595 0.214281371216277 -0.0965916440766949 ENSG00000160075 SSU72
ENST00000539195 0.967065259987359 0.933655924256515 -0.0103015378995971 ENSG00000215791 AL645728.2
ENST00000366221 0.198532877253734 0.0748860678394404 -0.318409975731905 ENSG00000215014 AL645728.1
ENST00000422725 0.973660835255661 0.947011469985772 0.0097869675406366 ENSG00000228594 C1orf233
ENST00000607222 0.851552297502352 0.730620517631101 0.0543183352851029 ENSG00000272106 RP11-345P4.9
ENST00000520777 0.177673961150383 0.0641877062564024 0.156233429849452 ENSG00000197530 MIB2
ENST00000378710 0.178116660625454 0.064412229319893 0.156207058687825 ENSG00000197530 MIB2
ENST00000360522 0.178116660625454 0.064412229319893 0.156207058687825 ENSG00000197530 MIB2
ENST00000357210 0.178116660625454 0.064412229319893 0.156207058687825 ENSG00000197530 MIB2
ENST00000355826 0.178116660625454 0.0644185028861843 0.156204668008056 ENSG00000197530 MIB2
ENST00000518681 0.178096739306586 0.0643908484302167 0.156194323121482 ENSG00000197530 MIB2
ENST00000505820 0.180976302977314 0.065880464888535 0.155115067986863 ENSG00000197530 MIB2
ENST00000479659 0.18093943605146 0.0658397574760923 0.155091019340442 ENSG00000197530 MIB2
ENST00000489635 0.174830296568919 0.0627207888900077 0.157028489909368 ENSG00000197530 MIB2
ENST00000511502 0.174830296568919 0.0627207888900077 0.157028489909368 ENSG00000197530 MIB2
ENST00000477990 0.592344771978529 0.392026241724212 0.0919255770308045 ENSG00000197530 MIB2
ENST00000514363 0.393765984442861 0.205387050998196 0.112042243844822 ENSG00000197530 MIB2
ENST00000487053 0.159251054194134 0.0550913260108969 0.161903015914639 ENSG00000197530 MIB2
ENST00000502470 0.336399924563064 0.161158407166158 0.124267231520907 ENSG00000197530 MIB2
ENST00000378712 0.159580225519669 0.0552575921838687 0.161881855180337 ENSG00000197530 MIB2
ENST00000507082 0.817093841833375 0.677936636291157 0.0489247511880932 ENSG00000197530 MIB2
ENST00000463492 0.724506722067045 0.548253405151631 0.0767652355329111 ENSG00000197530 MIB2
ENST00000510793 0.210568051622016 0.0814703439319422 0.156529284632755 ENSG00000197530 MIB2
ENST00000504599 0.120339856183112 0.0373913124568954 0.176525062496056 ENSG00000197530 MIB2
ENST00000507229 0.115799464922157 0.0354443804419319 0.175371391537585 ENSG00000197530 MIB2
ENST00000503789 0.259398526093796 0.110020037901057 0.151812279953053 ENSG00000197530 MIB2
ENST00000378708 0.113403221589677 0.0344523369588072 0.180587938962571 ENSG00000197530 MIB2
ENST00000506488 0.120221129650606 0.0373255416304715 0.17877417903943 ENSG00000197530 MIB2
ENST00000512004 0.292785029820058 0.131300768938282 0.205317956464581 ENSG00000197530 MIB2
ENST00000508455 0.628172048406316 0.431933675949339 0.122314016244824 ENSG00000197530 MIB2
ENST00000514234 0.142806980072199 0.0473213936768713 0.191110335654502 ENSG00000197530 MIB2
ENST00000467597 0.617138511225455 0.419509418800773 0.103726015175978 ENSG00000197530 MIB2
ENST00000508148 0.465636468972985 0.266092896955382 0.153893398016935 ENSG00000197530 MIB2
ENST00000486072 0.397471913887316 0.208376751523772 0.147551623376093 ENSG00000197530 MIB2
ENST00000505370 0.0261873317856563 0.00482330892378188 0.336342609623721 ENSG00000197530 MIB2
ENST00000473511 0.492220180113933 0.290819038671895 0.122871130402687 ENSG00000197530 MIB2
ENST00000464570 0.696811138506812 0.513111456396616 0.0774172297107885 ENSG00000197530 MIB2
ENST00000483015 0.88903236207369 0.792020478681809 -0.035009568671535 ENSG00000197530 MIB2
ENST00000511910 0.829984512508043 0.697404987720163 0.0600057515149617 ENSG00000197530 MIB2
ENST00000470373 0.372940611982979 0.188488773067602 0.236000352425915 ENSG00000197530 MIB2
ENST00000513088 0.701064847622907 0.518534238593349 -0.04785664350491 ENSG00000248333 CDK11B
ENST00000341832 0.559700872471726 0.35778636249636 -0.0631327451381702 ENSG00000248333 CDK11B
ENST00000317673 0.42470933747136 0.23095100647826 -0.080700226381685 ENSG00000248333 CDK11B
ENST00000340677 0.42470933747136 0.23095100647826 -0.080700226381685 ENSG00000248333 CDK11B
ENST00000407249 0.42470933747136 0.23095100647826 -0.080700226381685 ENSG00000248333 CDK11B
ENST00000341028 0.403798738486753 0.213649886665388 -0.185949560494858 ENSG00000248333 CDK11B
ENST00000607013 0.240439025340448 0.0985040040374502 0.209001568956521 ENSG00000272004 RP11-345P4.10
ENST00000378662 6.88018455824392e-05 3.04947321667842e-06 0.304719269960789 ENSG00000189339 SLC35E2B
ENST00000234800 6.96030238615272e-05 3.09111443254348e-06 0.304830460837952 ENSG00000189339 SLC35E2B
ENST00000480991 0.000569332404693163 3.81636896195265e-05 0.325242688677159 ENSG00000189339 SLC35E2B
ENST00000481276 0.00153998094417572 0.000130530896012973 0.331987761467734 ENSG00000189339 SLC35E2B
ENST00000596308 0.759143655897269 0.595126417292591 0.0888745237274108 ENSG00000269737 RP11-345P4.7
ENST00000597891 0.609329020798227 0.410606877968615 0.144029222166184 ENSG00000269227 RP11-345P4.6
ENST00000356200 0.883886698788416 0.783210844727458 0.0184937661869615 ENSG00000008128 CDK11A
ENST00000598846 0.225189302329933 0.0895115561013353 0.0963382452358687 ENSG00000268575 RP1-283E3.8
ENST00000463652 0.0400640260300377 0.00846772824340819 -0.439769465833353 ENSG00000008128 CDK11A
ENST00000358779 0.939258783267109 0.879705203463226 0.0100614255360865 ENSG00000008128 CDK11A
ENST00000460465 0.939258783267109 0.879705203463226 0.0100614255360865 ENSG00000008128 CDK11A
ENST00000404249 0.939258783267109 0.879705203463226 0.0100614255360865 ENSG00000008128 CDK11A
ENST00000378633 0.939258783267109 0.879705203463226 0.0100614255360865 ENSG00000008128 CDK11A
ENST00000357760 0.939258783267109 0.879705203463226 0.0100614255360865 ENSG00000008128 CDK11A
ENST00000509982 0.883886698788416 0.783210844727458 0.0184937661869615 ENSG00000008128 CDK11A
ENST00000378638 0.883886698788416 0.783210844727458 0.0184937661869615 ENSG00000008128 CDK11A
ENST00000356937 0.853761940131143 0.733866688310089 -0.0247046630001636 ENSG00000008128 CDK11A
ENST00000478901 0.0103123776691766 0.00142464077152974 -0.540577505984916 ENSG00000008128 CDK11A
ENST00000468397 0.0891586118678269 0.0246946696276702 -0.368263849035276 ENSG00000008128 CDK11A
ENST00000491311 0.0989083187962027 0.0284772980810781 -0.348819000691547 ENSG00000008128 CDK11A
ENST00000495016 0.50531844478546 0.303793985259113 -0.176393257329463 ENSG00000008128 CDK11A
ENST00000468800 0.980381599728643 0.960040420301221 0.00583919952830981 ENSG00000008128 CDK11A
ENST00000464748 0.934532850087441 0.87125282301874 -0.0278683659457664 ENSG00000008128 CDK11A
ENST00000489300 0.910664188267524 0.829172593007495 0.0339608290089193 ENSG00000008128 CDK11A
ENST00000492390 0.925685501024097 0.856382371243943 0.02089934165819 ENSG00000008128 CDK11A
ENST00000474916 0.984628228912735 0.968315001769714 0.00472012848479895 ENSG00000008128 CDK11A
ENST00000378635 0.644793702803584 0.450716396802263 0.0529537064150147 ENSG00000008128 CDK11A
ENST00000479362 0.632046925972752 0.436379612086569 0.0667097151765324 ENSG00000008128 CDK11A
ENST00000498810 0.367538563443346 0.184101855854193 0.141972793389238 ENSG00000008128 CDK11A
ENST00000487462 0.647837335618142 0.454253911403483 0.0816599180331875 ENSG00000008128 CDK11A
ENST00000401096 0.755239557774425 0.589616635535392 0.0580419052065003 ENSG00000008128 CDK11A
ENST00000577672 0.128390686195549 0.0408571898575521 0.193608777479746 ENSG00000227775 RP1-283E3.4
ENST00000417099 0.162098701368447 0.0565082642825895 0.200569164226281 ENSG00000227775 RP1-283E3.4
ENST00000355439 0.0308945773185667 0.00598396361009702 0.23603203274275 ENSG00000215790 SLC35E2
ENST00000400924 0.033056037744722 0.00654344373037739 0.232879864946603 ENSG00000215790 SLC35E2
ENST00000246421 0.0431474947741793 0.00934021641760401 0.262509773187279 ENSG00000215790 SLC35E2
ENST00000475229 0.228934511934819 0.0916911318780583 0.214037870203098 ENSG00000215790 SLC35E2
ENST00000424604 0.387728005541511 0.200505533538744 0.155709385247505 ENSG00000227775 RP1-283E3.4
ENST00000418950 0.56522470870971 0.363521682452987 0.145081102717951 ENSG00000227775 RP1-283E3.4
ENST00000341426 0.00164574975515338 0.000141523175537744 -0.21170953261204 ENSG00000008130 NADK
ENST00000341991 0.00164574975515338 0.000141523175537744 -0.21170953261204 ENSG00000008130 NADK
ENST00000378625 0.0017167875107654 0.00014894038990737 -0.209532864704822 ENSG00000008130 NADK
ENST00000344463 0.00165146180038802 0.000142122517366832 -0.211704713499217 ENSG00000008130 NADK
ENST00000342348 0.00594336300432945 0.000711556856804369 -0.234103447728653 ENSG00000008130 NADK
ENST00000498806 0.176168084729942 0.0634306675352106 -0.216843545637889 ENSG00000008130 NADK
ENST00000469045 0.0040946294534004 0.000442546554552732 -0.290934583067721 ENSG00000008130 NADK
ENST00000480499 0.00472415005165183 0.000531277733227085 -0.336596749617823 ENSG00000008130 NADK
ENST00000497747 0.0829751259359696 0.02238095885672 -0.26901951226557 ENSG00000008130 NADK
ENST00000477235 0.00324366471096601 0.000330002883991217 -0.317296711984237 ENSG00000008130 NADK
ENST00000489538 0.00233140921064462 0.00021877910292998 -0.336530816363345 ENSG00000008130 NADK
ENST00000497615 0.0638115980111521 0.0157655810410481 -0.284238069505456 ENSG00000008130 NADK
ENST00000497186 0.0061742999927227 0.000746670533519862 -0.298722398916729 ENSG00000008130 NADK
ENST00000400922 0.0496888284378592 0.0112906005425424 -0.23238067989022 ENSG00000008130 NADK
ENST00000492845 0.0268905612881379 0.00498879343308439 -0.19109508220277 ENSG00000008130 NADK
ENST00000492768 0.066809571595232 0.0167639167675896 -0.173193918550317 ENSG00000008130 NADK
ENST00000460602 0.194290303486317 0.072633270485736 -0.132588660580685 ENSG00000008130 NADK
ENST00000464373 0.138468916833349 0.0453627631051341 -0.16815230224458 ENSG00000008130 NADK
ENST00000378609 0.00481466420524613 0.000544772623479562 -0.0935832246193704 ENSG00000078369 GNB1
ENST00000461893 0.000155974312713936 8.08723314239856e-06 -0.184015828626702 ENSG00000078369 GNB1
ENST00000471354 0.00395177016445761 0.000423087500791146 -0.129194627652338 ENSG00000078369 GNB1
ENST00000439272 0.895987565554668 0.803497369305747 -0.0104197732131913 ENSG00000078369 GNB1
ENST00000434686 0.910712534247403 0.829350445925411 -0.00928940391657265 ENSG00000078369 GNB1
ENST00000437146 0.200028302093818 0.0756721418627343 -0.102688860198688 ENSG00000078369 GNB1
ENST00000472614 0.671830112470757 0.482498617049686 0.0422410944601954 ENSG00000078369 GNB1
ENST00000607589 0.112870595591973 0.0342263269849201 -0.173442629929047 ENSG00000078369 GNB1
ENST00000378567 0.736953068294118 0.564508161007229 0.0618820872252567 ENSG00000067606 PRKCZ
ENST00000400921 0.779123332757519 0.623136452827959 0.0529059876704658 ENSG00000067606 PRKCZ
ENST00000461106 0.810498463660572 0.668535424101834 0.0486212879679593 ENSG00000067606 PRKCZ
ENST00000400920 0.80363843042851 0.6583455928285 0.0477460560149766 ENSG00000067606 PRKCZ
ENST00000479263 0.987744518326299 0.974211279450128 -0.00355796916645506 ENSG00000067606 PRKCZ
ENST00000478770 0.961716572039374 0.92327673341533 0.0113202558370827 ENSG00000067606 PRKCZ
ENST00000505322 0.980881484047867 0.961035456524623 0.00549600091970351 ENSG00000067606 PRKCZ
ENST00000333854 0.89244630214126 0.797540117070592 -0.0459841476253122 ENSG00000182873 RP11-181G12.2
ENST00000536678 0.975164972871046 0.95005962863834 0.0111974411541064 ENSG00000182873 RP11-181G12.2
ENST00000444529 0.990548648582656 0.980054607406528 0.00448881809532911 ENSG00000182873 RP11-181G12.2
ENST00000469733 0.0426140041704289 0.00919487986687507 0.153566203527272 ENSG00000162585 C1orf86
ENST00000414253 0.109070927520197 0.0326208365787303 0.131542170085651 ENSG00000162585 C1orf86
ENST00000428120 0.109070927520197 0.0326208365787303 0.131542170085651 ENSG00000162585 C1orf86
ENST00000400919 0.109070927520197 0.0326208365787303 0.131542170085651 ENSG00000162585 C1orf86
ENST00000400918 0.0633718106865195 0.0156186546229156 0.154201975765043 ENSG00000162585 C1orf86
ENST00000497675 0.491291866033536 0.289786666015617 0.0768777983938014 ENSG00000162585 C1orf86
ENST00000378543 0.467231914415221 0.267483536397926 0.0795140936126883 ENSG00000162585 C1orf86
ENST00000378546 0.467231914415221 0.267483536397926 0.0795140936126883 ENSG00000162585 C1orf86
ENST00000401813 0.266552777155161 0.114458889511277 0.111111911242235 ENSG00000162585 C1orf86
ENST00000487186 0.188823834036216 0.0697384118627351 0.118775512671641 ENSG00000162585 C1orf86
ENST00000378545 0.293841639584099 0.132042851445715 0.109320656717548 ENSG00000162585 C1orf86
ENST00000476803 0.550743598755021 0.348505856857928 0.0678563111809167 ENSG00000162585 C1orf86
ENST00000440825 0.469333308981052 0.269291636678566 0.0790246449040025 ENSG00000162585 C1orf86
ENST00000597060 0.839075670862601 0.710886340045923 -0.0475631821043215 ENSG00000269554 AL590822.2
ENST00000420515 0.408646577069261 0.217697236008061 0.0943110535554973 ENSG00000162585 C1orf86
ENST00000514625 0.337536788249965 0.161983516090465 0.216394013755829 ENSG00000162585 C1orf86
ENST00000545087 0.747312973395183 0.578694798736663 -0.099634081993057 ENSG00000203301 AL590822.1
ENST00000442483 0.428523846391507 0.234222871421725 0.211149092090612 ENSG00000234396 RP11-181G12.4
ENST00000378536 1.72753888812301e-07 2.87047020568166e-09 0.262214966109046 ENSG00000157933 SKI
ENST00000508416 1.38998940127083e-05 4.65370410531176e-07 0.358154390135437 ENSG00000157933 SKI
ENST00000478223 8.44309374221835e-05 3.90378149163747e-06 0.34434716081791 ENSG00000157933 SKI
ENST00000507179 0.0245438203217781 0.00443333564220331 0.290571163277335 ENSG00000157933 SKI
ENST00000378531 0.0705449173899493 0.0179972014984497 0.195938604693089 ENSG00000116151 MORN1
ENST00000606372 0.100621645648341 0.0291809218353646 0.180857950999149 ENSG00000116151 MORN1
ENST00000378529 0.27715795467722 0.12116117121828 0.132378688116321 ENSG00000116151 MORN1
ENST00000607342 0.941630904860651 0.884124557923207 0.0172787042423535 ENSG00000116151 MORN1
ENST00000469374 0.664670978757151 0.474104997627898 0.0787023763859525 ENSG00000116151 MORN1
ENST00000419785 0.501365705861406 0.299724348101422 0.128925386948019 ENSG00000116151 MORN1
ENST00000378525 0.226274194031666 0.0901364194130307 0.194834513424428 ENSG00000116151 MORN1
ENST00000449373 0.677555492147939 0.489241942968962 0.0895376523558498 ENSG00000116151 MORN1
ENST00000317490 0.955742439163685 0.911158075412762 0.0166358355274272 ENSG00000178642 AL513477.1
ENST00000607031 0.7560414680062 0.590795379083015 0.0817478269979024 ENSG00000116151 MORN1
ENST00000475812 0.639361530917014 0.444639901309657 0.123648883337476 ENSG00000116151 MORN1
ENST00000494279 0.409789213305803 0.218661738340846 0.189112905600724 ENSG00000116151 MORN1
ENST00000378518 0.000386557410558903 2.40143529077192e-05 -0.168340160797508 ENSG00000157916 RER1
ENST00000605895 0.000642161247976559 4.41254457790427e-05 -0.152263251589559 ENSG00000157916 RER1
ENST00000378513 0.000558290744203963 3.72983638604553e-05 -0.161592174478678 ENSG00000157916 RER1
ENST00000306256 0.000464735230259801 2.98460645954805e-05 -0.166444707404181 ENSG00000157916 RER1
ENST00000493207 0.000243479862740926 1.38897384862777e-05 -0.213657098226364 ENSG00000157916 RER1
ENST00000378512 0.000551859582626427 3.67714893260289e-05 -0.161774031048383 ENSG00000157916 RER1
ENST00000443438 0.000752555437850955 5.35430418426148e-05 -0.160639665481317 ENSG00000157916 RER1
ENST00000488353 0.00121327594414045 9.73690864203679e-05 -0.158695304658003 ENSG00000157916 RER1
ENST00000462129 0.131185496880561 0.0420564651474475 -0.118181254249874 ENSG00000157916 RER1
ENST00000288774 0.791287877036573 0.640583273677845 -0.0318294363908247 ENSG00000157911 PEX10
ENST00000447513 0.817014366801328 0.677759475726966 -0.0282876841681746 ENSG00000157911 PEX10
ENST00000507596 0.869918157458308 0.760164339716704 -0.0207571370797785 ENSG00000157911 PEX10
ENST00000510434 0.95616437368326 0.911936127311303 0.0108291497726563 ENSG00000157911 PEX10
ENST00000508384 0.56433779955698 0.362570452987726 -0.102667053069588 ENSG00000157911 PEX10
ENST00000515760 0.768786797670933 0.608226832343774 -0.0720370691053363 ENSG00000157911 PEX10
ENST00000502666 0.737006960256801 0.564586988449634 -0.0736576513475443 ENSG00000157911 PEX10
ENST00000504111 0.711518593170663 0.531900193546518 -0.0788988394211941 ENSG00000157911 PEX10
ENST00000514502 0.372659413972143 0.188274971980652 -0.162149536111143 ENSG00000157911 PEX10
ENST00000378466 0.968974594342335 0.937464297836696 0.00639131177800687 ENSG00000157881 PANK4
ENST00000435556 0.968974594342335 0.937464297836696 0.00639131177800687 ENSG00000157881 PANK4
ENST00000505228 0.62373524458615 0.427029886341945 0.0732564932200298 ENSG00000157881 PANK4
ENST00000502512 0.875116077477506 0.768407128449867 0.0379210110855962 ENSG00000157881 PANK4
ENST00000471361 0.940345058558491 0.881565962409327 0.0226203785284939 ENSG00000157881 PANK4
ENST00000487804 0.927506003541926 0.859888973943546 -0.0293748344001167 ENSG00000157881 PANK4
ENST00000515423 0.956219989408937 0.912064452426998 -0.0174881249147672 ENSG00000157881 PANK4
ENST00000468002 0.541642640589944 0.339671698872204 0.124808346015525 ENSG00000157881 PANK4
ENST00000486396 0.763567975446413 0.600918458191047 -0.0566456337394236 ENSG00000157881 PANK4
ENST00000502770 0.275463086973594 0.120066951143566 -0.181017272387897 ENSG00000157881 PANK4
ENST00000491212 0.648094654406502 0.454518118869844 -0.101807717557133 ENSG00000157881 PANK4
ENST00000514922 0.361756388090995 0.179899064808032 -0.186584129674376 ENSG00000157881 PANK4
ENST00000355716 0.591855820788417 0.391302141510128 -0.152653259369884 ENSG00000157873 TNFRSF14
ENST00000475523 0.590530428926036 0.389728559318789 -0.153188004415442 ENSG00000157873 TNFRSF14
ENST00000463471 0.508983047403984 0.307380490028577 -0.180182181515068 ENSG00000157873 TNFRSF14
ENST00000466750 0.33885880903699 0.162982186947452 -0.242265595268471 ENSG00000157873 TNFRSF14
ENST00000493183 0.834466460608979 0.704051006479371 -0.0356785105517174 ENSG00000157870 FAM213B
ENST00000474659 0.844950069382736 0.720237387777495 -0.0336931637765849 ENSG00000157870 FAM213B
ENST00000419916 0.681612185853514 0.494174292881096 0.0537242833412647 ENSG00000157870 FAM213B
ENST00000378424 0.681612185853514 0.494174292881096 0.0537242833412647 ENSG00000157870 FAM213B
ENST00000537325 0.949601526293533 0.898828869414434 0.0119899449488354 ENSG00000157870 FAM213B
ENST00000378427 0.681612185853514 0.494174292881096 0.0537242833412647 ENSG00000157870 FAM213B
ENST00000378425 0.681612185853514 0.494174292881096 0.0537242833412647 ENSG00000157870 FAM213B
ENST00000464043 0.930438504638111 0.864479128975366 -0.0164755351148506 ENSG00000157870 FAM213B
ENST00000444521 0.681612185853514 0.494174292881096 0.0537242833412647 ENSG00000157870 FAM213B
ENST00000465233 0.792098897398629 0.641597601658074 -0.0479935579001178 ENSG00000157870 FAM213B
ENST00000498083 0.75654266675576 0.591608972326581 -0.0551347578098747 ENSG00000157870 FAM213B
ENST00000481683 0.919630038557942 0.845846343756154 -0.0187944902375847 ENSG00000157870 FAM213B
ENST00000484099 0.6557917498977 0.463376106816329 0.0572346204191846 ENSG00000157870 FAM213B
ENST00000477045 0.742721133402201 0.572070128591909 -0.0568886416182416 ENSG00000157870 FAM213B
ENST00000476686 0.274293484477407 0.119318105038967 0.145828317475598 ENSG00000157870 FAM213B
ENST00000471840 0.28691992189778 0.127501074197593 0.201660639723656 ENSG00000142606 MMEL1
ENST00000288709 0.317427134161454 0.147641236872469 0.190223899469584 ENSG00000142606 MMEL1
ENST00000378412 0.330247968581265 0.156740847996569 0.185976263904259 ENSG00000142606 MMEL1
ENST00000502556 0.30086419076619 0.136607954394815 0.212517454723992 ENSG00000142606 MMEL1
ENST00000504800 0.30086419076619 0.136607954394815 0.212517454723992 ENSG00000142606 MMEL1
ENST00000511072 0.89878814531147 0.808218398189437 0.0423970967015292 ENSG00000142611 PRDM16
ENST00000378398 0.978272363007207 0.955977654926501 0.00958874216577131 ENSG00000142611 PRDM16
ENST00000441472 0.978272363007207 0.955977654926501 0.00958874216577131 ENSG00000142611 PRDM16
ENST00000442529 0.978272363007207 0.955977654926501 0.00958874216577131 ENSG00000142611 PRDM16
ENST00000378391 0.97222383287103 0.944111242700488 0.0121933059120326 ENSG00000142611 PRDM16
ENST00000514189 0.913535453625705 0.834864199902546 0.0364219565220735 ENSG00000142611 PRDM16
ENST00000270722 0.979205295126081 0.958010612929366 0.00914795007444792 ENSG00000142611 PRDM16
ENST00000512462 0.764590820780095 0.602111897359024 0.0932113913336741 ENSG00000142611 PRDM16
ENST00000463591 0.796974852119685 0.648544029645313 0.0816685596671123 ENSG00000142611 PRDM16
ENST00000294599 0.000149975427822146 7.73055596485548e-06 0.518808700686195 ENSG00000162591 MEGF6
ENST00000356575 0.000142551312633147 7.27520382489358e-06 0.510514807118066 ENSG00000162591 MEGF6
ENST00000485002 6.5768990106231e-05 2.89292971375342e-06 0.543259793304076 ENSG00000162591 MEGF6
ENST00000491842 0.26109462280299 0.111082297481765 0.285482256805725 ENSG00000162591 MEGF6
ENST00000475790 0.504520918679408 0.303007474550563 0.184536361770106 ENSG00000162591 MEGF6
ENST00000378344 0.994031079078979 0.987464169724078 0.000830640773011715 ENSG00000158109 TPRG1L
ENST00000344579 0.99400875900457 0.987426077680925 0.000833157453139897 ENSG00000158109 TPRG1L
ENST00000378322 0.871224979054231 0.762419370542335 0.0286366213121861 ENSG00000116213 WRAP73
ENST00000270708 0.871224979054231 0.762419370542335 0.0286366213121861 ENSG00000116213 WRAP73
ENST00000471223 0.839118099911974 0.710949484539789 0.0436362497497543 ENSG00000116213 WRAP73
ENST00000424367 0.951618622037707 0.902659307967208 0.0122352680942383 ENSG00000116213 WRAP73
ENST00000497940 0.943270733334315 0.887231931519715 0.0181151766080301 ENSG00000116213 WRAP73
ENST00000469643 0.606336499464419 0.407247599528168 -0.125540491080961 ENSG00000116213 WRAP73
ENST00000494884 0.877812454828128 0.772819837608628 -0.0489771614328852 ENSG00000116213 WRAP73
ENST00000465916 0.917219333243581 0.84117320806088 0.0218231035308702 ENSG00000116213 WRAP73
ENST00000419924 0.819911191441287 0.682414553299364 0.0456054834561277 ENSG00000116213 WRAP73
ENST00000479331 0.875750579533335 0.769444501417177 0.0463790865854399 ENSG00000116213 WRAP73
ENST00000418088 0.232554868380277 0.0937645523764575 0.132200493686949 ENSG00000227372 TP73-AS1
ENST00000452079 0.336463827866565 0.161207881267939 0.107687784324164 ENSG00000227372 TP73-AS1
ENST00000419973 0.784840729713448 0.631454896518489 0.0743576763189882 ENSG00000227372 TP73-AS1
ENST00000423764 0.262134964215423 0.111753710440943 0.121259064460099 ENSG00000227372 TP73-AS1
ENST00000587071 0.51260633754265 0.310786063696082 0.105566142795064 ENSG00000227372 TP73-AS1
ENST00000608600 0.515440396318027 0.313565077740875 0.101986559649983 ENSG00000227372 TP73-AS1
ENST00000544565 0.954869934865512 0.909152707602852 -0.0142044994766344 ENSG00000227372 TP73-AS1
ENST00000378251 0.147405671327282 0.0494566801965229 -0.108159249610964 ENSG00000130764 LRRC47
ENST00000462356 0.123007973695631 0.0385069724189885 -0.192004622070848 ENSG00000130764 LRRC47
ENST00000479239 0.097320289579831 0.0278393073723599 -0.2222505353342 ENSG00000130764 LRRC47
ENST00000607459 0.819351602638176 0.681594505833315 0.0446262855269748 ENSG00000272153 RP1-286D6.5
ENST00000378230 0.741188184257873 0.570152498090906 0.0308268001526516 ENSG00000116198 CEP104
ENST00000484420 0.053067795802531 0.0123328372015533 -0.383872429727272 ENSG00000116198 CEP104
ENST00000438539 0.191802488945603 0.0712400503653641 0.164082222211245 ENSG00000116198 CEP104
ENST00000461667 0.322356186988579 0.15123223836563 0.136687237962831 ENSG00000116198 CEP104
ENST00000495701 0.799086120191849 0.651705649729843 -0.0609319920456512 ENSG00000116198 CEP104
ENST00000460038 0.920235166106317 0.846796155332649 0.0197469691470556 ENSG00000116198 CEP104
ENST00000494653 0.937994776488119 0.876984701051857 0.0111436669307609 ENSG00000116198 CEP104
ENST00000443466 0.906361370625931 0.821662020769457 -0.021606829254534 ENSG00000116198 CEP104
ENST00000428079 0.943476669317934 0.887614509701207 0.0120985586544854 ENSG00000116198 CEP104
ENST00000494951 0.953268621297488 0.90576549325189 -0.0130606818117438 ENSG00000116198 CEP104
ENST00000378223 0.843600082117334 0.718262510659895 0.0336881364360974 ENSG00000116198 CEP104
ENST00000378212 0.887626306167202 0.789695659712262 0.0306976690375807 ENSG00000169598 DFFB
ENST00000378209 0.605237359608388 0.405966545405486 0.0772847624506681 ENSG00000169598 DFFB
ENST00000491998 0.605237359608388 0.405966545405486 0.0772847624506681 ENSG00000169598 DFFB
ENST00000338895 0.681376799300711 0.493905423202272 0.072904403966895 ENSG00000169598 DFFB
ENST00000341385 0.421360951395254 0.22790876699987 -0.184343432288942 ENSG00000169598 DFFB
ENST00000468793 0.494769897558724 0.293232780734435 0.0997450385378812 ENSG00000169598 DFFB
ENST00000339350 0.528982277934697 0.327089634349467 0.0935242582195256 ENSG00000169598 DFFB
ENST00000477548 0.528982277934697 0.327089634349467 0.0935242582195256 ENSG00000169598 DFFB
ENST00000378206 0.525976350023119 0.323971611686646 0.0944150708308581 ENSG00000169598 DFFB
ENST00000475969 0.483226655553333 0.281972504725908 0.103696623516827 ENSG00000169598 DFFB
ENST00000481945 0.161170215862279 0.0560327201463542 0.342978239804613 ENSG00000169598 DFFB
ENST00000461150 0.910445815538387 0.8286237993005 -0.0334561505795046 ENSG00000169598 DFFB
ENST00000486765 0.186354345943199 0.0685219319107929 -0.148305323975166 ENSG00000198912 C1orf174
ENST00000361605 0.186354345943199 0.0685219319107929 -0.148305323975166 ENSG00000198912 C1orf174
ENST00000474140 0.186354345943199 0.0685219319107929 -0.148305323975166 ENSG00000198912 C1orf174
ENST00000442673 0.268499466541031 0.115621615252326 0.280507640586244 ENSG00000236423 LINC01134
ENST00000439488 0.190166117052147 0.0703954516188564 0.324375198328875 ENSG00000236423 LINC01134
ENST00000478423 0.640205560429029 0.445580609306931 0.0573772356212726 ENSG00000131697 NPHP4
ENST00000460696 0.945834900378835 0.891840209437125 -0.0192170075085727 ENSG00000131697 NPHP4
ENST00000378161 0.937198188987534 0.875598871761319 -0.021357071164692 ENSG00000131697 NPHP4
ENST00000489180 0.63306488275422 0.437664811600278 0.0583659662193812 ENSG00000131697 NPHP4
ENST00000378156 0.63306488275422 0.437664811600278 0.0583659662193812 ENSG00000131697 NPHP4
ENST00000378169 0.631699406873501 0.436043566398964 0.0590568479802198 ENSG00000131697 NPHP4
ENST00000468253 0.888383182605438 0.790986848900673 0.0440714832824005 ENSG00000131697 NPHP4
ENST00000506941 0.666518392214788 0.476522222082965 0.127144820641185 ENSG00000131697 NPHP4
ENST00000470763 0.797798913794855 0.649827226368189 0.0715067979320425 ENSG00000131697 NPHP4
ENST00000466897 0.778850760229112 0.622818662860342 0.075552969390949 ENSG00000131697 NPHP4
ENST00000378111 0.109354558500825 0.0327413611277442 0.211548592560968 ENSG00000069424 KCNAB2
ENST00000378097 0.0890739669716813 0.0246636741667745 0.2328044572789 ENSG00000069424 KCNAB2
ENST00000493807 0.304418079748199 0.138943159108647 0.224387861221569 ENSG00000069424 KCNAB2
ENST00000378092 0.143212892491702 0.047509991468102 0.225347816239069 ENSG00000069424 KCNAB2
ENST00000478098 0.268581574676824 0.115665575641573 0.191221317289874 ENSG00000069424 KCNAB2
ENST00000445501 0.263328256938458 0.112487434821995 0.193713940237914 ENSG00000069424 KCNAB2
ENST00000428161 0.248505520862484 0.103347686384859 0.224106644637993 ENSG00000069424 KCNAB2
ENST00000389632 0.293129865056725 0.131570336751166 0.20877417726487 ENSG00000069424 KCNAB2
ENST00000602612 0.196353798265093 0.073716914207851 0.237110441413176 ENSG00000069424 KCNAB2
ENST00000378087 0.201407729635656 0.0764013817195846 0.207675237513186 ENSG00000069424 KCNAB2
ENST00000341524 0.118355869179152 0.0365142262321044 0.242785454299907 ENSG00000069424 KCNAB2
ENST00000352527 0.118355869179152 0.0365142262321044 0.242785454299907 ENSG00000069424 KCNAB2
ENST00000435937 0.271990715888189 0.11789168377319 0.228200129774777 ENSG00000069424 KCNAB2
ENST00000164247 0.094169600795871 0.026603967937847 0.264170798914137 ENSG00000069424 KCNAB2
ENST00000472700 0.323690333458735 0.152179543096442 0.216863662785506 ENSG00000069424 KCNAB2
ENST00000378083 0.18441250361503 0.0675302994099563 0.215991157961289 ENSG00000069424 KCNAB2
ENST00000458166 0.361829106419404 0.179955509053514 0.176051396457589 ENSG00000069424 KCNAB2
ENST00000481789 0.330058248902531 0.156611159022417 0.246174351230967 ENSG00000069424 KCNAB2
ENST00000484532 0.709755114204909 0.529861064919084 -0.028790021736194 ENSG00000116251 RPL22
ENST00000234875 0.677823183913779 0.489608924421513 -0.0313872552477671 ENSG00000116251 RPL22
ENST00000480661 0.803167234589159 0.657506347906141 -0.0224882992036149 ENSG00000116251 RPL22
ENST00000497965 0.797665823178229 0.649561006126166 -0.0230520707860079 ENSG00000116251 RPL22
ENST00000471204 0.767573430309022 0.606498563919863 -0.0258931239299495 ENSG00000116251 RPL22
ENST00000465387 0.80285984629192 0.65705920252409 -0.0226018042711721 ENSG00000116251 RPL22
ENST00000462296 0.859893774914412 0.743058084710185 -0.01684521106426 ENSG00000116251 RPL22
ENST00000465335 0.826497459808192 0.692138675923133 -0.0202218829673396 ENSG00000116251 RPL22
ENST00000466994 0.176341291349504 0.0635184494513402 -0.274408266083977 ENSG00000158286 RNF207
ENST00000377948 0.204939965296196 0.0783465519822983 -0.154541888314678 ENSG00000158286 RNF207
ENST00000484435 0.250287385989592 0.104480152399403 -0.269831687420486 ENSG00000158286 RNF207
ENST00000377939 0.209111322879669 0.0806555500411995 -0.153313161450219 ENSG00000158286 RNF207
ENST00000485539 0.780347439986038 0.624909078601887 -0.0745886596831665 ENSG00000158286 RNF207
ENST00000496676 0.323066314388262 0.151759418118547 -0.145399433417331 ENSG00000158286 RNF207
ENST00000463453 0.872141622163769 0.763787383952119 -0.0498071248091027 ENSG00000158286 RNF207
ENST00000496329 0.833643500763865 0.702829294798389 -0.0651920965993969 ENSG00000158286 RNF207
ENST00000492476 0.556998631162302 0.354930335491375 -0.136625807131307 ENSG00000158286 RNF207
ENST00000483336 0.161525023450612 0.0561974633158408 -0.232175924042633 ENSG00000158286 RNF207
ENST00000343813 0.404899911614291 0.214517840744913 -0.0480161496436116 ENSG00000116237 ICMT
ENST00000495791 0.990499765416442 0.979994044891934 -0.00161800696992816 ENSG00000116237 ICMT
ENST00000489498 0.256963287526554 0.10850772774774 -0.0713622427851222 ENSG00000116237 ICMT
ENST00000474756 0.403477422856288 0.213357103585345 -0.0685193389490436 ENSG00000116237 ICMT
ENST00000362035 0.886528306950891 0.78780903535849 -0.0284972860908958 ENSG00000116237 ICMT
ENST00000377893 0.122441324107714 0.0382678161428897 0.188248984454846 ENSG00000158292 GPR153
ENST00000608083 0.0137309162239675 0.00206733273261075 -0.19028347659115 ENSG00000097021 ACOT7
ENST00000377845 0.0580666152767748 0.0139279900224256 -0.170093819133663 ENSG00000097021 ACOT7
ENST00000377855 0.0158616050414355 0.00250562045685776 -0.189385240315052 ENSG00000097021 ACOT7
ENST00000377860 0.0137309162239675 0.00206733273261075 -0.19028347659115 ENSG00000097021 ACOT7
ENST00000418124 0.0137309162239675 0.00206733273261075 -0.19028347659115 ENSG00000097021 ACOT7
ENST00000545482 0.0137309162239675 0.00206733273261075 -0.19028347659115 ENSG00000097021 ACOT7
ENST00000361521 0.0114385219453371 0.00162674687499348 -0.195860778043205 ENSG00000097021 ACOT7
ENST00000377842 0.0539483933534794 0.0126174785768343 -0.173601114463108 ENSG00000097021 ACOT7
ENST00000473466 0.0664902862940246 0.0166585912288824 -0.179967381276201 ENSG00000097021 ACOT7
ENST00000481175 0.309147783035913 0.142010011901123 -0.166231821977586 ENSG00000097021 ACOT7
ENST00000541130 0.398335832173393 0.209072086161155 -0.10761861994719 ENSG00000097021 ACOT7
ENST00000434576 0.658417429430754 0.466623300423687 -0.129852920383554 ENSG00000187017 ESPN
ENST00000468561 0.796052996264716 0.647073539380486 -0.0820467589251949 ENSG00000187017 ESPN
ENST00000356876 0.393634110411153 0.205274136549531 0.133123114255737 ENSG00000215788 TNFRSF25
ENST00000485036 0.405122713013295 0.214729960738814 0.130465208864455 ENSG00000215788 TNFRSF25
ENST00000480393 0.405122713013295 0.214729960738814 0.130465208864455 ENSG00000215788 TNFRSF25
ENST00000513135 0.386492011570786 0.199350455372288 0.135320335700769 ENSG00000215788 TNFRSF25
ENST00000473343 0.811861299685181 0.670658745712015 -0.0521546641705591 ENSG00000215788 TNFRSF25
ENST00000377782 0.405122713013295 0.214729960738814 0.130465208864455 ENSG00000215788 TNFRSF25
ENST00000351959 0.404976528260205 0.21457093843756 0.130430879431299 ENSG00000215788 TNFRSF25
ENST00000510563 0.395984133406854 0.207216264686135 0.132944108763534 ENSG00000215788 TNFRSF25
ENST00000502730 0.395984133406854 0.207216264686135 0.132944108763534 ENSG00000215788 TNFRSF25
ENST00000502588 0.395984133406854 0.207216264686135 0.132944108763534 ENSG00000215788 TNFRSF25
ENST00000414040 0.395984133406854 0.207216264686135 0.132944108763534 ENSG00000215788 TNFRSF25
ENST00000351748 0.395984133406854 0.207216264686135 0.132944108763534 ENSG00000215788 TNFRSF25
ENST00000348333 0.395984133406854 0.207216264686135 0.132944108763534 ENSG00000215788 TNFRSF25
ENST00000453260 0.851548112109746 0.730607550639707 -0.0450873113341231 ENSG00000215788 TNFRSF25
ENST00000475730 0.969949835260868 0.939134421251719 0.0135919323357186 ENSG00000215788 TNFRSF25
ENST00000469691 0.981354709259127 0.962038806990078 -0.00545175156995142 ENSG00000215788 TNFRSF25
ENST00000481401 0.688776321853017 0.503212656154563 0.0760933946575486 ENSG00000215788 TNFRSF25
ENST00000461703 0.114822885916655 0.0350463574599552 0.268664233995225 ENSG00000215788 TNFRSF25
ENST00000453341 0.0604659121228352 0.0146768315844601 0.337848477939299 ENSG00000215788 TNFRSF25
ENST00000515145 0.0750146951931851 0.0195183644971894 0.382740384266572 ENSG00000215788 TNFRSF25
ENST00000377748 0.918256653630064 0.843049767296195 0.0121944567674223 ENSG00000171680 PLEKHG5
ENST00000400913 0.920825662636074 0.847988411711033 0.011879826932995 ENSG00000171680 PLEKHG5
ENST00000489097 0.728357648769437 0.553162204713252 -0.0378706998967067 ENSG00000171680 PLEKHG5
ENST00000340850 0.954004225658546 0.907518673823726 0.00727767445829576 ENSG00000171680 PLEKHG5
ENST00000487949 0.0861531959949241 0.0235989940374629 -0.190756310952197 ENSG00000171680 PLEKHG5
ENST00000377725 0.9862815673506 0.971506759568094 0.00229392577725238 ENSG00000171680 PLEKHG5
ENST00000377728 1 0.999992567189846 -5.91109923080088e-07 ENSG00000171680 PLEKHG5
ENST00000377732 0.905360544624872 0.819942880172836 0.0144661275348463 ENSG00000171680 PLEKHG5
ENST00000400915 0.944568123615414 0.889450667523282 0.00882227375241471 ENSG00000171680 PLEKHG5
ENST00000377740 0.955637721611201 0.910955077020491 0.00708833632274157 ENSG00000171680 PLEKHG5
ENST00000377737 0.955637721611201 0.910955077020491 0.00708833632274157 ENSG00000171680 PLEKHG5
ENST00000535355 0.99294297169351 0.985348734700401 0.00116766903715811 ENSG00000171680 PLEKHG5
ENST00000537245 0.89872446632833 0.808122922561902 0.0157365831336658 ENSG00000171680 PLEKHG5
ENST00000544978 0.911601599738445 0.831168452843164 0.0136520441776062 ENSG00000171680 PLEKHG5
ENST00000377705 0.360785838188191 0.179205515350539 -0.0724864978744951 ENSG00000162408 NOL9
ENST00000464383 0.924757127427629 0.854896791584001 -0.0188825159364688 ENSG00000162408 NOL9
ENST00000462798 0.751616586688885 0.584590438440563 -0.0790108478408981 ENSG00000162408 NOL9
ENST00000456162 0.94089786501438 0.882542280879085 -0.0257197605308317 ENSG00000229519 RP11-58A11.2
ENST00000460777 0.75671187543938 0.591866651749765 -0.0804728638921676 ENSG00000162408 NOL9
ENST00000464665 0.702472452261542 0.520457795006426 0.077659491288047 ENSG00000162408 NOL9
ENST00000319084 0.225190648350929 0.0895154466270696 -0.200460261507879 ENSG00000204859 ZBTB48
ENST00000435905 0.264338202176994 0.113124812131207 -0.188358762459291 ENSG00000204859 ZBTB48
ENST00000377674 0.260489602330571 0.110722682425601 -0.119553349014639 ENSG00000204859 ZBTB48
ENST00000488936 0.118596032216862 0.0366120614511888 -0.164066011147566 ENSG00000204859 ZBTB48
ENST00000482360 0.642819817826559 0.448589194940192 -0.0878679974091125 ENSG00000204859 ZBTB48
ENST00000498342 0.868101397332185 0.757227475187411 0.0428619225499614 ENSG00000204859 ZBTB48
ENST00000466813 0.540570403043398 0.338537238148024 0.144979388621938 ENSG00000204859 ZBTB48
ENST00000466941 0.727426581784685 0.552018571743005 0.105331698205323 ENSG00000204859 ZBTB48
ENST00000377658 0.175574310528974 0.0631149379136948 -0.102922850498667 ENSG00000162413 KLHL21
ENST00000377663 0.172460848743107 0.0615641590015932 -0.102985664638614 ENSG00000162413 KLHL21
ENST00000467612 0.696306464950944 0.512377402175985 0.0448698282800373 ENSG00000162413 KLHL21
ENST00000496707 0.493889436882598 0.292347110621089 -0.0834212022173925 ENSG00000162413 KLHL21
ENST00000463043 0.672913714847521 0.483821081267851 0.0526927753679331 ENSG00000162413 KLHL21
ENST00000377648 0.311798324310053 0.143802246065323 -0.0969582667850391 ENSG00000116273 PHF13
ENST00000495385 0.10864089581007 0.0324226260886092 -0.164149100831317 ENSG00000116273 PHF13
ENST00000054650 0.190729939366446 0.0706989821690648 -0.204847680964453 ENSG00000041988 THAP3
ENST00000484676 0.11462126998114 0.0349638686868243 -0.337661118007088 ENSG00000041988 THAP3
ENST00000307896 0.21695145865101 0.0848991098079454 -0.196224476489541 ENSG00000041988 THAP3
ENST00000377627 0.000239412047646919 1.36047755273116e-05 -0.320521901630386 ENSG00000041988 THAP3
ENST00000484669 0.221007082161769 0.0870914439482928 -0.196310843057778 ENSG00000041988 THAP3
ENST00000487819 0.210554269455722 0.0814627524850912 -0.209955247727691 ENSG00000041988 THAP3
ENST00000472925 0.205835673253816 0.0788135694451032 -0.209906426591136 ENSG00000041988 THAP3
ENST00000480647 0.174830296568919 0.0627166327036973 -0.280868715701117 ENSG00000041988 THAP3
ENST00000465508 0.000690178094005155 4.81481819243707e-05 -0.303478876345928 ENSG00000007923 DNAJC11
ENST00000349363 0.00893545571516931 0.00118462047421799 -0.188477801695296 ENSG00000007923 DNAJC11
ENST00000451196 0.00893545571516931 0.00118462047421799 -0.188477801695296 ENSG00000007923 DNAJC11
ENST00000377577 0.00578569832871074 0.000687802031999127 -0.184213939449613 ENSG00000007923 DNAJC11
ENST00000294401 0.00927054495187131 0.00124233319802664 -0.177062270768278 ENSG00000007923 DNAJC11
ENST00000542246 0.0253934686396834 0.00463215259138363 -0.170689698664327 ENSG00000007923 DNAJC11
ENST00000377573 0.024209040584795 0.00435774362032037 -0.16149840039235 ENSG00000007923 DNAJC11
ENST00000472414 0.0163647362828612 0.0026088178244651 -0.264243821593821 ENSG00000007923 DNAJC11
ENST00000426784 0.255998445030082 0.107895308754551 -0.0964806718275759 ENSG00000007923 DNAJC11
ENST00000473993 0.246455368544426 0.102136488535231 -0.099554784027934 ENSG00000007923 DNAJC11
ENST00000469318 0.124336915671439 0.0390683554935266 -0.181156402369168 ENSG00000007923 DNAJC11
ENST00000485073 0.0632635098544474 0.0155858836017131 -0.180196268790757 ENSG00000007923 DNAJC11
ENST00000460594 0.174811239302465 0.0627069528811117 -0.140247895894307 ENSG00000007923 DNAJC11
ENST00000465911 0.117087540620146 0.035998954505297 -0.18188650595871 ENSG00000007923 DNAJC11
ENST00000303635 1.06985766397454e-05 3.41655378277583e-07 0.532676745245621 ENSG00000171735 CAMTA1
ENST00000490738 0.000217304126186205 1.21059001111261e-05 0.447449703382756 ENSG00000171735 CAMTA1
ENST00000476163 9.56471906750398e-05 4.53726743721121e-06 0.446068986361266 ENSG00000171735 CAMTA1
ENST00000473578 0.000206147110333322 1.13721720082442e-05 0.449000298432901 ENSG00000171735 CAMTA1
ENST00000557126 9.3393486793412e-05 4.40418196449714e-06 0.451309650814658 ENSG00000171735 CAMTA1
ENST00000467404 0.000214915107367333 1.1947030454124e-05 0.448797759728022 ENSG00000171735 CAMTA1
ENST00000439411 1.08788524631052e-05 3.48980485003199e-07 0.531535665500735 ENSG00000171735 CAMTA1
ENST00000461311 0.000102379679610564 4.9189468102449e-06 0.4502497471029 ENSG00000171735 CAMTA1
ENST00000486138 0.000203034382904292 1.11808732481808e-05 0.455568182811733 ENSG00000171735 CAMTA1
ENST00000482934 7.32126494208292e-05 3.28366471337335e-06 0.474818117069063 ENSG00000171735 CAMTA1
ENST00000470648 0.000371401161426324 2.29597771157209e-05 0.482225171115874 ENSG00000171735 CAMTA1
ENST00000461580 0.000386272191879127 2.39935409385521e-05 0.481902282406531 ENSG00000171735 CAMTA1
ENST00000472283 0.00196804420736837 0.000176868675042402 0.524795711127977 ENSG00000171735 CAMTA1
ENST00000467267 0.0382423165278599 0.00795830008743983 0.359352705707373 ENSG00000171735 CAMTA1
ENST00000054666 0.0851619493965136 0.0232088134514057 -0.0922454569471379 ENSG00000049245 VAMP3
ENST00000470357 0.202729147744908 0.0771435706345135 -0.0836254615953707 ENSG00000049245 VAMP3
ENST00000602406 0.736143915581916 0.563412778042097 0.103718877505251 ENSG00000269925 RP3-467L1.6
ENST00000487194 0.509337341459262 0.30767026227562 -0.0610257591641492 ENSG00000049245 VAMP3
ENST00000377541 0.173253157580771 0.0619506560091578 -0.315307610288394 ENSG00000049246 PER3
ENST00000377532 0.151520262130416 0.0514123003463493 -0.239182808104118 ENSG00000049246 PER3
ENST00000361923 0.142403399809302 0.0471340657248374 -0.243165970304199 ENSG00000049246 PER3
ENST00000463106 0.211682790413305 0.0820609830773422 -0.311188218379164 ENSG00000049246 PER3
ENST00000451646 0.386562560088396 0.199401028453029 -0.202715635761204 ENSG00000236266 RP3-467L1.4
ENST00000377516 0.353624224128508 0.173731209150642 -0.233700094896683 ENSG00000049247 UTS2
ENST00000493373 0.0692826010225068 0.0175819579516677 -0.104545564444948 ENSG00000116288 PARK7
ENST00000460192 0.101434707309062 0.0294995651829797 -0.101334927503294 ENSG00000116288 PARK7
ENST00000338639 0.0799988293880738 0.0212993864140226 -0.101721771531962 ENSG00000116288 PARK7
ENST00000493678 0.0783141974179418 0.0206916795628202 -0.102114979772544 ENSG00000116288 PARK7
ENST00000377493 0.0800014781048212 0.0213008419841873 -0.101721565768849 ENSG00000116288 PARK7
ENST00000465354 0.10894008229855 0.0325450644643818 -0.0996197539724342 ENSG00000116288 PARK7
ENST00000377491 0.0866906354557736 0.0238045209834556 -0.100283270325532 ENSG00000116288 PARK7
ENST00000377488 0.0835477037346572 0.0225802254063775 -0.101255529824445 ENSG00000116288 PARK7
ENST00000497113 0.116738709781299 0.035854526054306 -0.0980113955068552 ENSG00000116288 PARK7
ENST00000469225 0.0794584063990939 0.021093890846755 -0.106592996943539 ENSG00000116288 PARK7
ENST00000474874 0.261819575615605 0.111529101092631 -0.139386705360644 ENSG00000116285 ERRFI1
ENST00000377482 0.235686039769813 0.0955879767958158 -0.148966746980937 ENSG00000116285 ERRFI1
ENST00000467067 0.536165901326372 0.334095045345495 -0.090505940462939 ENSG00000116285 ERRFI1
ENST00000469499 0.635759023770143 0.440642909540367 -0.0731070906302344 ENSG00000116285 ERRFI1
ENST00000487559 0.559466414486385 0.357520005407247 -0.0885974905973322 ENSG00000116285 ERRFI1
ENST00000445300 0.0841071112992792 0.022790009866632 0.405125631703686 ENSG00000238290 RP11-431K24.1
ENST00000471889 0.987063713658109 0.972788913314847 0.00569647356033702 ENSG00000162426 SLC45A1
ENST00000377479 0.987063713658109 0.972788913314847 0.00569647356033702 ENSG00000162426 SLC45A1
ENST00000289877 0.946281077780325 0.89283228284674 0.0226989233810572 ENSG00000162426 SLC45A1
ENST00000497660 0.944554833831259 0.889423025825205 -0.0243008373163133 ENSG00000162426 SLC45A1
ENST00000337907 8.84102158709808e-06 2.71927962172035e-07 0.31516420071488 ENSG00000142599 RERE
ENST00000377464 0.00221950519683244 0.000205776995266864 0.184191895260432 ENSG00000142599 RERE
ENST00000467350 0.762909020617144 0.599983052700112 0.0352457943177969 ENSG00000142599 RERE
ENST00000400907 0.000116670418379354 5.73729211457089e-06 0.286092463273888 ENSG00000142599 RERE
ENST00000476556 0.0439162398649884 0.00956008152410081 0.135491387047282 ENSG00000142599 RERE
ENST00000400908 1.27225868673119e-05 4.20452562471141e-07 0.337742707417673 ENSG00000142599 RERE
ENST00000505225 0.290139189657493 0.129545010705658 0.118274962374731 ENSG00000142599 RERE
ENST00000464367 0.983841003576362 0.966792381445202 -0.00526101973341371 ENSG00000142599 RERE
ENST00000488215 0.0446893492508983 0.00979136198633752 0.162224150042956 ENSG00000142599 RERE
ENST00000460659 0.0558731381231765 0.0132331823051665 0.179405991572286 ENSG00000142599 RERE
ENST00000492766 0.0535182618200102 0.012474903978408 0.179606205778028 ENSG00000142599 RERE
ENST00000465125 0.0451976055413908 0.00994687534508363 0.179354262395193 ENSG00000142599 RERE
ENST00000464972 0.000870081927138828 6.43364551185133e-05 0.316219077489676 ENSG00000142599 RERE
ENST00000449895 0.163347874344964 0.0571247300983575 0.281329360898616 ENSG00000232912 RP5-1115A15.1
ENST00000444276 0.744779342306711 0.57500464456036 0.0998597331089704 ENSG00000232912 RP5-1115A15.1
ENST00000480342 4.55478021797714e-05 1.86961910612995e-06 0.420289040426706 ENSG00000142599 RERE
ENST00000507012 0.0379356764887517 0.00787055927407966 0.258737616600322 ENSG00000142599 RERE
ENST00000469251 0.000172965651121619 9.16075285488779e-06 0.47271346951872 ENSG00000142599 RERE
ENST00000514428 5.43237720593791e-05 2.30075616929897e-06 0.484782931426739 ENSG00000142599 RERE
ENST00000468247 7.99407163409753e-05 3.65392063480371e-06 0.398847263998683 ENSG00000142599 RERE
ENST00000234590 4.12346881341514e-08 5.580286911172e-10 -0.22993181707889 ENSG00000074800 ENO1
ENST00000464920 7.77701107605874e-07 1.59862167138395e-08 -0.222052995617441 ENSG00000074800 ENO1
ENST00000497492 3.23939466633076e-08 4.25416980523898e-10 -0.247389672086395 ENSG00000074800 ENO1
ENST00000486051 3.40878905956767e-08 4.51484393379638e-10 -0.252862033656619 ENSG00000074800 ENO1
ENST00000492343 1.91876643646677e-07 3.22969814978631e-09 -0.250702831256561 ENSG00000074800 ENO1
ENST00000489867 1.1233732597923e-05 3.62118298763641e-07 -0.25769449129266 ENSG00000074800 ENO1
ENST00000414948 0.922523214421062 0.850682941370202 -0.0301233176137151 ENSG00000236269 ENO1-IT1
ENST00000377411 0.808224489753886 0.665219679373623 -0.0497825315659342 ENSG00000180758 GPR157
ENST00000414642 0.980566096976583 0.960396505716974 0.00732210520439502 ENSG00000180758 GPR157
ENST00000465853 0.113829773626807 0.0346211299903926 -0.364460363475477 ENSG00000180758 GPR157
ENST00000466131 0.895283772177376 0.802271186813592 0.0417080326230292 ENSG00000180758 GPR157
ENST00000437157 0.18337389270449 0.0670280916102005 0.282524399361475 ENSG00000228526 RP3-510D11.1
ENST00000412639 0.438830921426848 0.242604484179918 0.179053796051862 ENSG00000234546 RP3-510D11.2
ENST00000377403 0.235024697029822 0.0951985654963848 0.0724874044406722 ENSG00000049239 H6PD
ENST00000602477 0.61065342353174 0.412015023702253 0.0442561363270986 ENSG00000049239 H6PD
ENST00000495451 0.296476861853177 0.133727968245242 0.0790498425055474 ENSG00000049239 H6PD
ENST00000328089 0.156567482410295 0.0537843403901286 0.173726238313496 ENSG00000171621 SPSB1
ENST00000450402 0.0843603472934904 0.0228944308946483 0.219200226200865 ENSG00000171621 SPSB1
ENST00000357898 0.89888358908266 0.808396445716999 0.0252889643110181 ENSG00000171621 SPSB1
ENST00000377399 0.98717723036881 0.972969294059446 0.00375564145064547 ENSG00000171621 SPSB1
ENST00000302692 0.00575223715627729 0.00068217995102872 -0.283024301618079 ENSG00000171612 SLC25A33
ENST00000377376 0.0790049834503777 0.0209330308488637 -0.236838508472941 ENSG00000188807 TMEM201
ENST00000340381 0.0685911701737482 0.0173521160164082 -0.244210591938037 ENSG00000188807 TMEM201
ENST00000340305 0.00448641720344986 0.000496854179401918 -0.403576073380144 ENSG00000188807 TMEM201
ENST00000416541 0.0564248611250148 0.0133977416886526 -0.255348866637005 ENSG00000188807 TMEM201
ENST00000510900 0.789190228324663 0.637697049645941 0.0844163896911608 ENSG00000188807 TMEM201
ENST00000508400 0.778867821539208 0.622841115980095 -0.0861138687460784 ENSG00000188807 TMEM201
ENST00000536656 0.135658097749588 0.0440705672052587 0.174348706488872 ENSG00000171608 PIK3CD
ENST00000377346 0.128148953903398 0.0407576885901278 0.211822927032415 ENSG00000171608 PIK3CD
ENST00000484851 0.870682453373015 0.761497959803247 0.054417693223149 ENSG00000171608 PIK3CD
ENST00000361110 0.139704218683172 0.0459061708333116 0.224329287236828 ENSG00000171608 PIK3CD
ENST00000481137 0.227093739260911 0.0906029097629433 0.303502194369531 ENSG00000171608 PIK3CD
ENST00000543390 0.32969763279137 0.156326523325133 0.221820856880141 ENSG00000171608 PIK3CD
ENST00000377298 0.954232263269585 0.908117659579387 -0.0053455680808398 ENSG00000171603 CLSTN1
ENST00000377288 0.954232263269585 0.908117659579387 -0.0053455680808398 ENSG00000171603 CLSTN1
ENST00000477264 0.745960301408882 0.576955466328757 -0.0336271761726761 ENSG00000171603 CLSTN1
ENST00000435891 0.918467104965514 0.843573202580314 -0.00952704665110179 ENSG00000171603 CLSTN1
ENST00000361311 0.952226084009702 0.903867517187236 -0.00559131204991794 ENSG00000171603 CLSTN1
ENST00000464286 0.955742439163685 0.911162044319607 -0.00691425004086351 ENSG00000171603 CLSTN1
ENST00000377263 0.00403692364301703 0.000434531771376001 0.222017151165006 ENSG00000178585 CTNNBIP1
ENST00000454104 0.00449267920268387 0.000498087312309082 0.371662645428069 ENSG00000223989 RP11-84A14.5
ENST00000537447 0.034011032888366 0.00680057247936018 0.21451561603881 ENSG00000178585 CTNNBIP1
ENST00000400904 0.0480659652906253 0.0108145261893766 0.171075431777477 ENSG00000178585 CTNNBIP1
ENST00000377258 0.254255342806158 0.106854432699445 0.129214268237026 ENSG00000178585 CTNNBIP1
ENST00000377256 0.71860597135946 0.540767105689504 0.0598127290658212 ENSG00000178585 CTNNBIP1
ENST00000488540 0.712675376480466 0.533445052379365 -0.0365663969900912 ENSG00000162441 LZIC
ENST00000377223 0.69775499430117 0.514339456085449 -0.038733241701345 ENSG00000162441 LZIC
ENST00000400903 0.620127818274569 0.422767472266365 -0.0521504195160602 ENSG00000162441 LZIC
ENST00000541052 0.767206314795683 0.605974405225897 -0.0342063466449404 ENSG00000162441 LZIC
ENST00000377213 0.8137952376769 0.673230434652976 -0.0284891395815052 ENSG00000162441 LZIC
ENST00000471853 0.416496538997314 0.224123698115146 0.152968576166089 ENSG00000162441 LZIC
ENST00000445884 0.757708612730904 0.593133913726155 0.075435481421509 ENSG00000228150 RP11-84A14.4
ENST00000403197 0.0165922005569986 0.0026579674258709 0.26495921149394 ENSG00000173614 NMNAT1
ENST00000377205 0.00720994131506081 0.000905341846264163 0.218363507843017 ENSG00000173614 NMNAT1
ENST00000462686 0.00718889584549163 0.000901676348669802 0.259400021336728 ENSG00000173614 NMNAT1
ENST00000492735 0.0407697950888621 0.00866390792815682 0.263655871731975 ENSG00000173614 NMNAT1
ENST00000496751 0.0963706088386953 0.0274619193316289 0.177962512046821 ENSG00000173614 NMNAT1
ENST00000413148 0.739118528854557 0.567507848648456 0.0628199614769666 ENSG00000241326 RP11-807G9.2
ENST00000253251 0.0209559700543323 0.00360168149644566 0.143471837739171 ENSG00000130939 UBE4B
ENST00000377157 0.0420585047562483 0.00903308100630474 0.133788441201302 ENSG00000130939 UBE4B
ENST00000377153 0.853882699137128 0.734033987796385 0.0325655243932582 ENSG00000130939 UBE4B
ENST00000343090 0.0507785075710969 0.0116199344239209 0.131938690072104 ENSG00000130939 UBE4B
ENST00000462658 0.468518368014168 0.26856892516251 0.134005464695861 ENSG00000130939 UBE4B
ENST00000475795 0.074110423314652 0.0192094834422804 0.179963511849671 ENSG00000130939 UBE4B
ENST00000470736 0.279015834070177 0.122333071451349 0.118093868435919 ENSG00000130939 UBE4B
ENST00000466379 0.532267047989976 0.33042497300108 0.0750285743321838 ENSG00000130939 UBE4B
ENST00000488228 0.171471831545558 0.0610688404858086 0.171453970499457 ENSG00000130939 UBE4B
ENST00000487244 0.602881284500685 0.403396518670666 -0.0814410369483744 ENSG00000130939 UBE4B
ENST00000465408 0.213554231741539 0.0830686287722372 -0.224501899721139 ENSG00000130939 UBE4B
ENST00000377093 9.88283641618e-12 5.18358252129877e-14 -0.355258112886961 ENSG00000054523 KIF1B
ENST00000263934 3.14385884478807e-10 2.34379611186555e-12 -0.305602903528722 ENSG00000054523 KIF1B
ENST00000377086 7.32764804296167e-10 6.04378402005967e-12 -0.287276339688959 ENSG00000054523 KIF1B
ENST00000377083 8.46617002692906e-10 7.12519594675084e-12 -0.33634843759931 ENSG00000054523 KIF1B
ENST00000377081 3.15197448674772e-09 3.05151918199711e-11 -0.285886143846169 ENSG00000054523 KIF1B
ENST00000495136 0.00286350544920258 0.000282337785041892 -0.510376554647248 ENSG00000054523 KIF1B
ENST00000497835 0.419867294847538 0.226734391116539 -0.128113300375852 ENSG00000054523 KIF1B
ENST00000584329 0.946594377262328 0.893488674130523 -0.0211862474200523 ENSG00000264501 RN7SL731P
ENST00000465635 0.774246893561087 0.616270770263085 0.061119686460071 ENSG00000054523 KIF1B
ENST00000483340 0.863604432028047 0.749443782092757 0.0389617560493143 ENSG00000054523 KIF1B
ENST00000470616 0.303212243588564 0.138115993468064 -0.239230937492796 ENSG00000054523 KIF1B
ENST00000491493 0.100141808709445 0.0289895526206734 -0.129781495995465 ENSG00000142657 PGD
ENST00000487775 0.0939006667098353 0.0265097995111172 -0.203893291016738 ENSG00000142657 PGD
ENST00000541529 0.0213363233503905 0.00368806755158175 -0.14108940756335 ENSG00000142657 PGD
ENST00000477958 0.256561758201276 0.108241614290458 -0.100845350143549 ENSG00000142657 PGD
ENST00000270776 0.0143284933848202 0.00218722701259338 -0.149736846483079 ENSG00000142657 PGD
ENST00000483936 0.0296043302122756 0.00566483884330987 -0.144204301230712 ENSG00000142657 PGD
ENST00000538557 0.0195562292884558 0.00328891678023821 -0.143716004917525 ENSG00000142657 PGD
ENST00000465632 0.266720043256871 0.114567673657369 -0.100702496584347 ENSG00000142657 PGD
ENST00000460189 0.0508971882728154 0.0116578618829359 -0.141267077797788 ENSG00000142657 PGD
ENST00000493288 0.0150267025740038 0.0023257215514922 -0.209766042303076 ENSG00000142657 PGD
ENST00000498356 0.0270359437404636 0.0050248578973107 -0.157879959657787 ENSG00000142657 PGD
ENST00000496718 0.0671872904093108 0.0168893611509376 -0.151497958488826 ENSG00000142657 PGD
ENST00000400900 0.0195780869224194 0.0032940037181851 0.275554957943909 ENSG00000251503 APITD1-CORT
ENST00000602296 0.0195780869224194 0.0032940037181851 0.275554957943909 ENSG00000175279 APITD1
ENST00000602787 0.0195780869224194 0.0032940037181851 0.275554957943909 ENSG00000175279 APITD1
ENST00000470413 0.0166037590727011 0.00266074973224611 0.28250788476995 ENSG00000251503 APITD1-CORT
ENST00000309048 0.0540148444883983 0.0126369130090731 0.245213795058186 ENSG00000175279 APITD1
ENST00000602486 0.611205248720499 0.412862097660295 0.117450158852666 ENSG00000175279 APITD1
ENST00000477755 0.0680038890267285 0.0171567146674897 0.242622259611869 ENSG00000175279 APITD1
ENST00000462462 0.0607373007682335 0.0147648366118059 0.273187579271131 ENSG00000175279 APITD1
ENST00000465026 0.0157331369410706 0.00247897966883139 0.319152129816786 ENSG00000251503 APITD1-CORT
ENST00000602446 0.0347626330410839 0.00699372511630518 0.303011861959252 ENSG00000251503 APITD1-CORT
ENST00000464507 0.169900779443091 0.0603428032562414 0.257967556782501 ENSG00000175279 APITD1
ENST00000377049 0.360423072538221 0.178920890848735 0.24115445016355 ENSG00000241563 CORT
ENST00000320498 0.494703916000588 0.293166131490181 0.188624252293677 ENSG00000241563 CORT
ENST00000377038 0.297964520373165 0.134731830946635 -0.0696866372449588 ENSG00000160049 DFFA
ENST00000424487 0.879588379166752 0.775732432251203 -0.0332926906657583 ENSG00000203469 RP5-1113E3.3
ENST00000476658 0.121194831738775 0.0377520736277895 -0.11929452981533 ENSG00000160049 DFFA
ENST00000377036 0.0835843199316479 0.0225934681583336 -0.134368323228397 ENSG00000160049 DFFA
ENST00000472851 0.895833596168329 0.803262737515985 -0.0184813044216521 ENSG00000142655 PEX14
ENST00000356607 0.933087952805054 0.868919476358146 -0.00882699147944812 ENSG00000142655 PEX14
ENST00000538836 0.95749493946861 0.914726627710475 -0.00574103186834229 ENSG00000142655 PEX14
ENST00000491661 0.58983203852123 0.388869726101296 0.049940930798349 ENSG00000142655 PEX14
ENST00000473118 0.0063832765499586 0.000778332415328472 -0.227250555987462 ENSG00000120948 TARDBP
ENST00000240185 0.00342502315675704 0.000352951817779519 -0.19478094876534 ENSG00000120948 TARDBP
ENST00000476201 0.0259704056186012 0.00477378812439934 -0.199730531131052 ENSG00000120948 TARDBP
ENST00000472476 0.0093669416240756 0.00125892655524091 -0.211812885566231 ENSG00000120948 TARDBP
ENST00000439080 0.00859877232071327 0.00112793473242796 -0.194623776170108 ENSG00000120948 TARDBP
ENST00000473869 0.00421911181720898 0.000459987246887414 -0.189879052299954 ENSG00000120948 TARDBP
ENST00000315091 0.00324433193352057 0.000330252622829223 -0.195998334880614 ENSG00000120948 TARDBP
ENST00000477447 0.0159704111118067 0.00252808152125366 -0.183675525345224 ENSG00000120948 TARDBP
ENST00000496840 0.0254054634113104 0.00463596813114142 -0.177117804933095 ENSG00000120948 TARDBP
ENST00000480464 0.888181132499412 0.790475456376536 0.0318796963124036 ENSG00000120948 TARDBP
ENST00000400897 0.671414071571637 0.482006945315604 0.084036113527117 ENSG00000009724 MASP2
ENST00000607145 0.817400600691441 0.678374425493762 0.0737096618825473 ENSG00000271895 RP4-635E18.8
ENST00000475189 0.0156328359328101 0.00245708905225911 -0.266358458277738 ENSG00000116649 SRM
ENST00000376957 1.18897213788175e-06 2.60839221170321e-08 -0.303194669163208 ENSG00000116649 SRM
ENST00000490101 0.00239899676367572 0.000226452385091363 -0.291209301276076 ENSG00000116649 SRM
ENST00000465788 1.09660284248967e-07 1.73605366720218e-09 -0.319510464224818 ENSG00000116649 SRM
ENST00000459997 4.19628704170451e-07 7.92348241859324e-09 -0.306071156828606 ENSG00000116649 SRM
ENST00000487300 3.34078661901883e-06 8.72916939290394e-08 -0.317021914485787 ENSG00000116649 SRM
ENST00000304457 0.0394404480491098 0.00828982127156497 -0.143259217690607 ENSG00000171824 EXOSC10
ENST00000376936 0.0394404480491098 0.00828982127156497 -0.143259217690607 ENSG00000171824 EXOSC10
ENST00000474216 0.566547134442596 0.364807720810362 -0.0603468685855954 ENSG00000171824 EXOSC10
ENST00000544779 0.0395397825869937 0.00831734904530538 -0.143256691879032 ENSG00000171824 EXOSC10
ENST00000490565 0.597902314086728 0.39801160628648 0.123984184337467 ENSG00000171824 EXOSC10
ENST00000452378 0.989839086963702 0.978384577508828 0.00266656159908129 ENSG00000226849 RP4-635E18.7
ENST00000469634 0.965276332801531 0.930152889045525 0.00940457171017451 ENSG00000171824 EXOSC10
ENST00000478271 0.801404187063187 0.654791623926481 0.0488395021977146 ENSG00000171824 EXOSC10
ENST00000470611 0.681917839541233 0.494570632968362 -0.0608726878655041 ENSG00000171824 EXOSC10
ENST00000498576 0.746359992499182 0.577496641857991 -0.0641006402895366 ENSG00000171824 EXOSC10
ENST00000472078 0.592202940258755 0.391770128976111 -0.108015409998866 ENSG00000171824 EXOSC10
ENST00000485606 0.273096418928079 0.118601988717787 -0.185067260081384 ENSG00000171824 EXOSC10
ENST00000460196 0.352069959307231 0.172524993271989 -0.127035082180509 ENSG00000171824 EXOSC10
ENST00000447600 0.883410560996258 0.782442279949657 -0.0475924601159178 ENSG00000230337 RP4-635E18.6
ENST00000435388 0.883616244521022 0.782767453260438 -0.047513125910025 ENSG00000230337 RP4-635E18.6
ENST00000376838 0.173483034679966 0.062063805712381 -0.125597672707196 ENSG00000198793 MTOR
ENST00000361445 0.338759211038341 0.162903546606359 -0.0625184454798318 ENSG00000198793 MTOR
ENST00000473471 0.607350582004881 0.408509647028417 -0.0888250550214127 ENSG00000198793 MTOR
ENST00000490931 0.554993731117256 0.352803436242027 -0.0960850537018085 ENSG00000198793 MTOR
ENST00000455339 0.205281340274007 0.0785306331591137 -0.196309284813157 ENSG00000198793 MTOR
ENST00000495435 0.657751834172714 0.465764513021969 -0.0818437825665989 ENSG00000198793 MTOR
ENST00000476768 0.370194752267475 0.18635428336437 -0.205551861766579 ENSG00000198793 MTOR
ENST00000445982 0.359866469917875 0.17852696624241 -0.184227845133279 ENSG00000225602 MTOR-AS1
ENST00000420480 0.354066707854342 0.174110205498297 -0.185497697798199 ENSG00000225602 MTOR-AS1
ENST00000376819 0.335859353925009 0.160767653744197 -0.244986312518149 ENSG00000171819 ANGPTL7
ENST00000376810 0.0115293574753479 0.00164404012143697 -0.256467070003263 ENSG00000120942 UBIAD1
ENST00000376804 0.00680711667979577 0.000843748871609214 -0.274535845314434 ENSG00000120942 UBIAD1
ENST00000486588 0.0230787194512072 0.00408904345433544 -0.252462902260051 ENSG00000120942 UBIAD1
ENST00000483738 0.025308439646462 0.00461137280361624 -0.247165520574356 ENSG00000120942 UBIAD1
ENST00000354287 0.633825670095407 0.438475604301828 0.112164676819478 ENSG00000116661 FBXO2
ENST00000471501 0.746652934566793 0.577929191429134 0.0911550473115973 ENSG00000116661 FBXO2
ENST00000466919 0.598276776449799 0.398461531477279 0.137250415747209 ENSG00000116661 FBXO2
ENST00000465901 0.351257404790014 0.171905952816971 0.240528413588881 ENSG00000116661 FBXO2
ENST00000251546 0.232258491241554 0.0936120006379016 0.208467539783035 ENSG00000132879 FBXO44
ENST00000425796 0.317876511101037 0.147964798423622 0.204576566465342 ENSG00000132879 FBXO44
ENST00000376770 0.139205165112253 0.0456853338161482 0.242423419666859 ENSG00000132879 FBXO44
ENST00000376768 0.400030085972836 0.210448242778326 0.171722942293378 ENSG00000132879 FBXO44
ENST00000251547 0.139205165112253 0.0456853338161482 0.242423419666859 ENSG00000132879 FBXO44
ENST00000376760 0.464662986203568 0.265186827568292 0.153453957078043 ENSG00000132879 FBXO44
ENST00000376762 0.239475351125205 0.0978976309280335 0.205481373125439 ENSG00000132879 FBXO44
ENST00000475435 0.269484012759701 0.116267850123958 0.209421272953845 ENSG00000132879 FBXO44
ENST00000471895 0.341612488489375 0.164905714634889 0.1918479867237 ENSG00000132879 FBXO44
ENST00000376753 0.964522477347963 0.92856142149809 -0.0136510509257104 ENSG00000116663 FBXO6
ENST00000474239 0.768110093879034 0.607171296256486 -0.0845243904003424 ENSG00000116663 FBXO6
ENST00000449067 0.835178277788993 0.704972593209606 0.0593359932490259 ENSG00000116663 FBXO6
ENST00000235310 0.971009640272994 0.9414470309495 -0.00675605577191464 ENSG00000116670 MAD2L2
ENST00000376692 0.989882607204642 0.978494350194095 -0.00248566528372072 ENSG00000116670 MAD2L2
ENST00000376672 0.962559664854164 0.924679929075319 -0.00870121452878098 ENSG00000116670 MAD2L2
ENST00000376669 0.946093739100985 0.892462110615593 -0.0124274676925098 ENSG00000116670 MAD2L2
ENST00000376667 0.93805876888645 0.877236618905936 -0.0141756651885783 ENSG00000116670 MAD2L2
ENST00000445656 0.66752339332605 0.477673309039482 -0.0686457172255275 ENSG00000116670 MAD2L2
ENST00000456915 0.691215200627257 0.506195577698307 -0.0639271355507578 ENSG00000116670 MAD2L2
ENST00000376664 0.765825118851917 0.60386443048549 -0.0515730669176486 ENSG00000116670 MAD2L2
ENST00000376655 0.774332565414234 0.616390548227884 -0.0506006790954232 ENSG00000116670 MAD2L2
ENST00000376637 0.0253743220090085 0.00462683124973682 0.272829879137113 ENSG00000177674 AGTRAP
ENST00000476512 0.0262426957426244 0.00483579547771889 0.276004672975275 ENSG00000177674 AGTRAP
ENST00000400895 0.0294682502033282 0.00563195649906177 0.273501893340029 ENSG00000177674 AGTRAP
ENST00000494437 0.0533853033729538 0.0124340561651644 0.301994639506034 ENSG00000177674 AGTRAP
ENST00000491346 0.0259675704149283 0.00477294820020426 0.272948301637732 ENSG00000177674 AGTRAP
ENST00000376629 0.0217985882252111 0.0037943298546718 0.279151177539982 ENSG00000177674 AGTRAP
ENST00000376627 0.0262308477591972 0.00483300429285209 0.271500738527612 ENSG00000177674 AGTRAP
ENST00000314340 0.0232227328595701 0.0041216422842666 0.276617592629034 ENSG00000177674 AGTRAP
ENST00000452018 0.0264315422931441 0.00488141143423113 0.272877908269719 ENSG00000177674 AGTRAP
ENST00000510878 0.0261791346340831 0.00482158949858995 0.271525497365456 ENSG00000177674 AGTRAP
ENST00000476309 0.25020210091218 0.104426519071458 0.175512775673747 ENSG00000177674 AGTRAP
ENST00000514733 0.174122905205937 0.0623694080138274 0.206106871139227 ENSG00000177674 AGTRAP
ENST00000513739 0.331572106884736 0.157703850580764 0.178176683481006 ENSG00000177674 AGTRAP
ENST00000471765 0.0419462233861912 0.00900124034515656 0.310396898242435 ENSG00000177674 AGTRAP
ENST00000433342 0.898471575677458 0.807753861890486 0.0231957065199694 ENSG00000215910 C1orf167
ENST00000312793 0.898371097861203 0.807576823654701 0.0232107577580529 ENSG00000215910 C1orf167
ENST00000444493 0.913552469711021 0.834898435847516 0.0200410508756712 ENSG00000215910 C1orf167
ENST00000449278 0.913738020114587 0.835198110538114 0.0200164722960999 ENSG00000215910 C1orf167
ENST00000475041 0.785975674327766 0.633203825187366 0.0643083241179354 ENSG00000215910 C1orf167
ENST00000376592 0.704018870940229 0.522416053118339 -0.0465112749521931 ENSG00000177000 MTHFR
ENST00000376583 0.664687561645527 0.474127471302533 -0.0515008404620515 ENSG00000177000 MTHFR
ENST00000376590 0.607656242683634 0.40890138114082 -0.061374024595516 ENSG00000177000 MTHFR
ENST00000482358 0.843516695495346 0.718137476230575 -0.0438470932110367 ENSG00000215910 C1orf167
ENST00000376585 0.724192188090695 0.54781821941204 -0.0504916140861028 ENSG00000177000 MTHFR
ENST00000418034 0.918290879220001 0.843161459732914 -0.0261166050335765 ENSG00000177000 MTHFR
ENST00000413656 0.854671417889835 0.735274704493666 0.0519574242897082 ENSG00000177000 MTHFR
ENST00000423400 0.861676237951093 0.746369770843464 0.0492087146406911 ENSG00000177000 MTHFR
ENST00000431243 0.861676237951093 0.746369770843464 0.0492087146406911 ENSG00000177000 MTHFR
ENST00000376486 0.670332973781883 0.480822198322487 0.0946260953452565 ENSG00000177000 MTHFR
ENST00000312413 0.00058481839769269 3.94031229835546e-05 -0.227045525202811 ENSG00000011021 CLCN6
ENST00000346436 0.000535573701815732 3.54933372535794e-05 -0.22847581786679 ENSG00000011021 CLCN6
ENST00000376497 0.0843049902623424 0.0228665809590492 -0.251713513745137 ENSG00000011021 CLCN6
ENST00000376487 0.00433884239790576 0.000476480498437536 -0.210305682050361 ENSG00000011021 CLCN6
ENST00000376496 0.0195021923707423 0.00327670563999772 -0.179084882048884 ENSG00000011021 CLCN6
ENST00000376491 0.0128050821670205 0.00188309287794569 -0.246143428363165 ENSG00000011021 CLCN6
ENST00000376492 0.0545807965405412 0.0128104031598596 -0.187908744814194 ENSG00000011021 CLCN6
ENST00000376490 0.0128050821670205 0.00188309287794569 -0.246143428363165 ENSG00000011021 CLCN6
ENST00000494028 0.510351960686202 0.308614178917194 -0.115580706918909 ENSG00000011021 CLCN6
ENST00000446542 0.105677716109193 0.0311668024047211 -0.241472393314493 ENSG00000242349 NPPA-AS1
ENST00000400892 0.902932942840016 0.81507629495045 -0.0411878948802575 ENSG00000242349 NPPA-AS1
ENST00000376468 0.35866826934562 0.17761442825269 -0.240019699734099 ENSG00000120937 NPPB
ENST00000376572 0.257344219753927 0.108751013045115 -0.0902577504698893 ENSG00000116685 KIAA2013
ENST00000376576 0.392165551388937 0.204071000811784 -0.083227724738438 ENSG00000116685 KIAA2013
ENST00000485046 0.717849726632685 0.539933592031402 -0.0376071160816136 ENSG00000083444 PLOD1
ENST00000449038 0.479403201395297 0.278386613802226 -0.0702215770525235 ENSG00000083444 PLOD1
ENST00000358133 0.46009634926251 0.260950292383328 -0.0735681204637679 ENSG00000083444 PLOD1
ENST00000376369 0.417114974431925 0.224612530846918 -0.0771864008722381 ENSG00000083444 PLOD1
ENST00000429000 0.700932869222834 0.518388849109581 -0.0395729278258756 ENSG00000083444 PLOD1
ENST00000196061 0.4620240241836 0.262820297109775 -0.071382900169303 ENSG00000083444 PLOD1
ENST00000465920 0.733542545640269 0.560107430308954 0.0405214626179003 ENSG00000083444 PLOD1
ENST00000491536 0.35622733942835 0.175783130506031 -0.0946762401820833 ENSG00000083444 PLOD1
ENST00000470133 0.322532098758173 0.151364422986172 -0.11370503029536 ENSG00000083444 PLOD1
ENST00000481933 0.375776455900289 0.19074988241492 -0.0964149837704917 ENSG00000083444 PLOD1
ENST00000444836 0.0099545092853758 0.00136069405430305 -0.14155215888258 ENSG00000116688 MFN2
ENST00000490079 0.153479260894753 0.052361595309255 -0.145009351522267 ENSG00000116688 MFN2
ENST00000235329 0.0100156319846925 0.00137177586055558 -0.141550057162292 ENSG00000116688 MFN2
ENST00000484391 0.126634309629572 0.0400748521516028 -0.152643300659656 ENSG00000116688 MFN2
ENST00000497302 0.158071178153952 0.0545667073914054 -0.138299640549833 ENSG00000116688 MFN2
ENST00000412236 0.0916459985541574 0.0256459085960409 -0.155634525683616 ENSG00000116688 MFN2
ENST00000478749 0.13322363123944 0.0429530994922611 -0.184462177354068 ENSG00000116691 MIIP
ENST00000235332 0.25204076233739 0.105508767878858 -0.143825748455582 ENSG00000116691 MIIP
ENST00000436478 0.25204076233739 0.105508767878858 -0.143825748455582 ENSG00000116691 MIIP
ENST00000466860 0.304405762718707 0.138927786998639 -0.152768598304722 ENSG00000116691 MIIP
ENST00000498685 0.0876339979427757 0.0241470681391008 -0.242627855257491 ENSG00000116691 MIIP
ENST00000492256 0.159508086264771 0.0552218218948323 -0.293046958241959 ENSG00000116691 MIIP
ENST00000460823 0.405739305185402 0.215287458681895 -0.164790014512648 ENSG00000116691 MIIP
ENST00000478299 0.765832796548411 0.603895831924309 0.0924889012166253 ENSG00000116691 MIIP
ENST00000376259 0.968899221287758 0.937242380323253 -0.0139247364445761 ENSG00000028137 TNFRSF1B
ENST00000492361 0.968899221287758 0.937242380323253 -0.0139247364445761 ENSG00000028137 TNFRSF1B
ENST00000356315 0.0773389690897056 0.020330073359651 0.0893363282026133 ENSG00000048707 VPS13D
ENST00000358136 0.0773389690897056 0.020330073359651 0.0893363282026133 ENSG00000048707 VPS13D
ENST00000476169 0.570862017740208 0.368870666219656 0.132249892942501 ENSG00000048707 VPS13D
ENST00000489961 0.558541143349118 0.356538912324167 0.110546397913022 ENSG00000048707 VPS13D
ENST00000011700 0.0632493003245652 0.0155808634359753 0.106310799181765 ENSG00000048707 VPS13D
ENST00000460333 0.394221779046418 0.20579210262681 0.0727485819531851 ENSG00000048707 VPS13D
ENST00000487188 0.135516076948332 0.0439834140717371 0.171963233154145 ENSG00000048707 VPS13D
ENST00000469054 0.434399561547057 0.238990620589183 -0.162906177663955 ENSG00000048707 VPS13D
ENST00000496628 0.0270291644439188 0.00502316502574045 0.150588942002142 ENSG00000048707 VPS13D
ENST00000466732 0.471585072382052 0.271387994969639 0.177831137161872 ENSG00000048707 VPS13D
ENST00000476045 0.598144197701852 0.398270888585783 0.120559363268843 ENSG00000048707 VPS13D
ENST00000481484 0.831214717189517 0.69933060118701 0.0584510523161399 ENSG00000048707 VPS13D
ENST00000543766 0.0351686303662488 0.00710582063902299 0.184722297485259 ENSG00000048707 VPS13D
ENST00000471923 0.0261131876430512 0.00480651610476598 0.206453703231402 ENSG00000048707 VPS13D
ENST00000543710 0.74700510614096 0.578340834152921 0.0502366852605524 ENSG00000048707 VPS13D
ENST00000473099 0.644453862083687 0.450319667334035 0.105084177123733 ENSG00000048707 VPS13D
ENST00000376223 0.0365077197037198 0.0074772417269542 0.402355721089293 ENSG00000162496 DHRS3
ENST00000464917 0.0313187962993027 0.00609046258911408 0.419414712613987 ENSG00000162496 DHRS3
ENST00000430996 0.146223094540975 0.0489205708674081 0.267068241714322 ENSG00000162496 DHRS3
ENST00000482265 0.0275469850981494 0.00515116650461052 0.436886459445927 ENSG00000162496 DHRS3
ENST00000606790 0.0754790349392323 0.0196826935681943 0.407415376954021 ENSG00000272482 RP11-474O21.5
ENST00000484063 0.285261438349629 0.126485396895385 0.219729016355706 ENSG00000116731 PRDM2
ENST00000376048 0.965467806915236 0.930507481619987 -0.00398612165546028 ENSG00000116731 PRDM2
ENST00000311066 0.623318389166809 0.426524874355152 -0.0371088086036899 ENSG00000116731 PRDM2
ENST00000235372 0.960242013263012 0.920311385661516 -0.00457772581103677 ENSG00000116731 PRDM2
ENST00000491134 0.589346380119809 0.38828525601167 -0.0406030519207634 ENSG00000116731 PRDM2
ENST00000502727 0.534328975341177 0.332368197273601 0.0816412478244388 ENSG00000116731 PRDM2
ENST00000502724 0.519052709917496 0.317113440928534 0.084517907193953 ENSG00000116731 PRDM2
ENST00000413440 0.501895086751872 0.300322628653452 -0.0480569055515798 ENSG00000116731 PRDM2
ENST00000343137 0.52979648891056 0.327907032518218 -0.0451479260430137 ENSG00000116731 PRDM2
ENST00000491815 0.498943341312794 0.297456212049468 0.0860466642705798 ENSG00000116731 PRDM2
ENST00000503842 0.807571559299398 0.663937895753603 -0.0195402629335661 ENSG00000116731 PRDM2
ENST00000407521 0.450831075168596 0.252920998520473 0.0865510975881577 ENSG00000116731 PRDM2
ENST00000505823 0.797568275532751 0.649397359514495 -0.020509921570589 ENSG00000116731 PRDM2
ENST00000487453 0.94096625495333 0.882728521252703 0.0153192222219377 ENSG00000116731 PRDM2
ENST00000491547 0.231166190482814 0.0929484671442157 -0.155578288905954 ENSG00000189337 KAZN
ENST00000376030 0.2489621925047 0.103620773054282 -0.141836184311279 ENSG00000189337 KAZN
ENST00000503743 0.210531176703003 0.0814510191482135 -0.162355895204339 ENSG00000189337 KAZN
ENST00000422387 0.262009877691629 0.111670081995954 -0.139960379343015 ENSG00000189337 KAZN
ENST00000361144 0.272342548491001 0.118113968820248 -0.13799712424873 ENSG00000189337 KAZN
ENST00000376028 0.180383818959118 0.0655656405669792 -0.184745960669461 ENSG00000189337 KAZN
ENST00000400798 0.24739966595324 0.102682351745855 -0.145640864354631 ENSG00000189337 KAZN
ENST00000400797 0.228150215404811 0.0912345087835158 -0.164212384850533 ENSG00000189337 KAZN
ENST00000428417 0.64538278022258 0.45141676710225 0.100703201261037 ENSG00000171729 TMEM51
ENST00000376014 0.645829380104683 0.451987477277299 0.100645871152235 ENSG00000171729 TMEM51
ENST00000451326 0.73728348924033 0.565000741806617 0.0780692683547941 ENSG00000171729 TMEM51
ENST00000400796 0.660403048745615 0.468998276593959 0.0970784810356826 ENSG00000171729 TMEM51
ENST00000434578 0.660403048745615 0.468998276593959 0.0970784810356826 ENSG00000171729 TMEM51
ENST00000376008 0.659930319557214 0.468430773393976 0.0971351513419197 ENSG00000171729 TMEM51
ENST00000424792 0.570396225399711 0.368355012760931 -0.160937952188392 ENSG00000204464 C1orf195
ENST00000375980 0.000393285549017637 2.45047634281409e-05 -0.273823644572766 ENSG00000142634 EFHD2
ENST00000445566 0.00545980836185856 0.000639892338117888 -0.240198140048157 ENSG00000142634 EFHD2
ENST00000546424 0.181462829184013 0.0661130349312478 0.18470787014788 ENSG00000132906 CASP9
ENST00000333868 0.224545804092871 0.0891224598003136 0.171360774276259 ENSG00000132906 CASP9
ENST00000348549 0.224267506326957 0.0889671065297684 0.171378178380515 ENSG00000132906 CASP9
ENST00000400777 0.266378023069793 0.114347587145279 0.159563124398919 ENSG00000132906 CASP9
ENST00000424908 0.379082404820972 0.193435961056157 0.177719828040698 ENSG00000132906 CASP9
ENST00000375890 0.134503815827065 0.0435414098224289 0.217540952700603 ENSG00000132906 CASP9
ENST00000474305 0.195522636072044 0.0732727508724479 0.195552457313191 ENSG00000132906 CASP9
ENST00000447522 0.0753578864497338 0.0196390327875287 0.272145883473899 ENSG00000132906 CASP9
ENST00000440484 0.270653581720512 0.117020025792143 0.198223955660026 ENSG00000132906 CASP9
ENST00000546969 0.40787913541741 0.217053160642153 0.15934691382808 ENSG00000132906 CASP9
ENST00000469637 0.920991630568722 0.848259251799754 0.0316001637558406 ENSG00000132906 CASP9
ENST00000375849 0.280153837091246 0.123065335052166 -0.0776873182481649 ENSG00000116138 DNAJC16
ENST00000375847 0.403283565517642 0.213167399713757 -0.0638193364437018 ENSG00000116138 DNAJC16
ENST00000475133 0.403283565517642 0.213167399713757 -0.0638193364437018 ENSG00000116138 DNAJC16
ENST00000375838 0.959644259533373 0.918916264329071 0.00686140408038876 ENSG00000116138 DNAJC16
ENST00000483270 0.012249454860711 0.0017786624358526 -0.179662449125389 ENSG00000116138 DNAJC16
ENST00000472665 0.0423080928287406 0.00911107895934754 -0.294152283193781 ENSG00000116138 DNAJC16
ENST00000606186 0.620138833303469 0.422779947557315 -0.117405308542492 ENSG00000272510 RP4-680D5.8
ENST00000479655 0.0678434722549354 0.0171002799094289 -0.362353339476325 ENSG00000116138 DNAJC16
ENST00000490811 0.434616874257383 0.239185452436042 -0.150280247147209 ENSG00000116138 DNAJC16
ENST00000495523 0.249777243724118 0.104149190086151 -0.132495438210922 ENSG00000116138 DNAJC16
ENST00000375826 0.330758793247285 0.157109196594658 -0.216096481809619 ENSG00000116771 AGMAT
ENST00000480945 0.793694648677308 0.643777373108759 -0.0264523874868357 ENSG00000197312 DDI2
ENST00000486680 0.10755271281658 0.0319745543157574 -0.217789529599854 ENSG00000197312 DDI2
ENST00000546927 0.284678770249687 0.126085704536437 -0.202050289755441 ENSG00000197312 DDI2
ENST00000320153 0.424648076952959 0.230856485781041 -0.0881775693478043 ENSG00000197312 DDI2
ENST00000483899 0.406092108097225 0.215598228434065 -0.118005623102113 ENSG00000197312 DDI2
ENST00000548451 0.541298463685769 0.339234798714281 0.13313069518105 ENSG00000197312 DDI2
ENST00000345034 0.202934241159885 0.0772671148195885 -0.154280803470166 ENSG00000215695 RSC1A1
ENST00000375799 0.968654658784178 0.936865993098567 -0.00381141837012908 ENSG00000116786 PLEKHM2
ENST00000375793 0.968654658784178 0.936936014338306 -0.00380900741868537 ENSG00000116786 PLEKHM2
ENST00000462455 0.635271079463681 0.440136843900361 0.0625460310688062 ENSG00000116786 PLEKHM2
ENST00000453804 0.447590512891761 0.250178593646123 -0.0632240498264427 ENSG00000237938 RP11-288I21.1
ENST00000477849 0.462260662938203 0.263045861865107 -0.0940711296603656 ENSG00000116786 PLEKHM2
ENST00000294454 0.256390667110467 0.108112208161556 0.286357281555294 ENSG00000162461 SLC25A34
ENST00000496928 0.0541814884505628 0.0126932545332292 -0.213865989575562 ENSG00000162458 FBLIM1
ENST00000508310 0.0460215807274676 0.0101982319304229 -0.216969001634879 ENSG00000162458 FBLIM1
ENST00000510393 0.0329636827116753 0.00651909090270855 -0.227286645817769 ENSG00000162458 FBLIM1
ENST00000430076 0.0641828492225921 0.0158971789662396 -0.207921142152559 ENSG00000162458 FBLIM1
ENST00000375771 4.03101315827913e-05 1.61978488642596e-06 -0.26241468597465 ENSG00000162458 FBLIM1
ENST00000510929 0.0606296361555109 0.0147283783007223 -0.208815861697938 ENSG00000162458 FBLIM1
ENST00000502638 0.0447596231865743 0.00981347421880156 -0.218650444645531 ENSG00000162458 FBLIM1
ENST00000375766 3.67720289980197e-05 1.44785447296015e-06 -0.263684879837861 ENSG00000162458 FBLIM1
ENST00000400773 3.9216933761733e-05 1.56610224751571e-06 -0.263149012738781 ENSG00000162458 FBLIM1
ENST00000483633 0.0438924279599051 0.0095533041331397 -0.216826176655559 ENSG00000162458 FBLIM1
ENST00000502739 0.0270472643800446 0.00502739510561816 -0.218075349425615 ENSG00000162458 FBLIM1
ENST00000431771 0.0426140041704289 0.00919504289218752 -0.214116797761245 ENSG00000162458 FBLIM1
ENST00000441801 0.0129169285086163 0.00190456499859979 -0.21730230708695 ENSG00000162458 FBLIM1
ENST00000332305 5.13943029410948e-05 2.15034619528524e-06 -0.271731887157058 ENSG00000162458 FBLIM1
ENST00000514156 0.000830174945143146 6.06268168080109e-05 -0.286460532156736 ENSG00000162458 FBLIM1
ENST00000509138 1.89438394982327e-05 6.68070701074765e-07 -0.326461085755097 ENSG00000162458 FBLIM1
ENST00000535249 0.0958596744484166 0.0272648925106767 0.383554906576318 ENSG00000179743 RP11-169K16.9
ENST00000317122 0.290151374627525 0.129553129561222 0.208153468523987 ENSG00000179743 RP11-169K16.9
ENST00000375759 0.0224075344468485 0.00393779897397935 -0.147464137861781 ENSG00000065526 SPEN
ENST00000438066 0.494759764761303 0.293222813498949 -0.0844848073460852 ENSG00000065526 SPEN
ENST00000471538 0.482005021146885 0.280809794380236 -0.127009334738985 ENSG00000065526 SPEN
ENST00000442985 0.677677602505427 0.489438291589618 -0.0560750134006773 ENSG00000065526 SPEN
ENST00000487496 0.934161851634902 0.870682549975522 -0.0236394052060682 ENSG00000065526 SPEN
ENST00000462525 0.322727961741182 0.151548711126682 -0.221457409014339 ENSG00000116809 ZBTB17
ENST00000440560 0.414413956261287 0.222469622827051 -0.184895966099546 ENSG00000116809 ZBTB17
ENST00000375743 0.593303501139199 0.393062615223295 -0.0673709094774639 ENSG00000116809 ZBTB17
ENST00000537142 0.593303501139199 0.393062615223295 -0.0673709094774639 ENSG00000116809 ZBTB17
ENST00000375733 0.593303501139199 0.393062615223295 -0.0673709094774639 ENSG00000116809 ZBTB17
ENST00000444358 0.220596426881338 0.0868624927853624 -0.240663671735775 ENSG00000116809 ZBTB17
ENST00000488008 0.253283779029819 0.106266418309484 -0.289138026438098 ENSG00000116809 ZBTB17
ENST00000471805 0.562333865636503 0.360505180565285 -0.15453579794174 ENSG00000116809 ZBTB17
ENST00000472658 0.355512549489025 0.175253908224646 -0.232602226249492 ENSG00000116809 ZBTB17
ENST00000474511 0.492412100807294 0.291003406884041 -0.179308616538503 ENSG00000116809 ZBTB17
ENST00000487785 0.484037481830458 0.282802232137363 -0.184083390386141 ENSG00000116809 ZBTB17
ENST00000448462 0.970122160948253 0.939522295541661 -0.00647522628150385 ENSG00000116809 ZBTB17
ENST00000492834 0.782546550472027 0.628080082910084 0.0611642657771949 ENSG00000116809 ZBTB17
ENST00000490899 0.937285295051183 0.875810244206003 -0.0189534148827764 ENSG00000116809 ZBTB17
ENST00000464719 0.904348421350903 0.818193447225249 -0.034077116057678 ENSG00000116809 ZBTB17
ENST00000479282 0.925878003324123 0.856696648030902 -0.0189606207927938 ENSG00000116809 ZBTB17
ENST00000494020 0.893292682918729 0.798720999109275 -0.0328189537536251 ENSG00000116809 ZBTB17
ENST00000411503 0.00287678840116483 0.000284246413212467 -0.451198890924944 ENSG00000173641 HSPB7
ENST00000442459 0.00287678840116483 0.000284246413212467 -0.451198890924944 ENSG00000173641 HSPB7
ENST00000311890 0.0023770491222126 0.000223999952515998 -0.457083411196389 ENSG00000173641 HSPB7
ENST00000375718 0.00308708924140324 0.000310513516666129 -0.446294072356798 ENSG00000173641 HSPB7
ENST00000463576 0.487486864794525 0.286121374455313 -0.179400152955792 ENSG00000173641 HSPB7
ENST00000487046 0.270676992170304 0.117038321158071 -0.249180472450371 ENSG00000173641 HSPB7
ENST00000406363 0.462225954673751 0.263007604590429 -0.185319437289961 ENSG00000173641 HSPB7
ENST00000545268 0.164900793046952 0.0579133486663454 -0.327565266846768 ENSG00000173641 HSPB7
ENST00000358432 3.84305742969042e-05 1.52812162208577e-06 -0.317289063153791 ENSG00000142627 EPHA2
ENST00000462805 0.0238322224709276 0.00426521689386909 -0.331063847281535 ENSG00000142627 EPHA2
ENST00000480202 0.0267457977809562 0.00495444058349504 -0.256426070662769 ENSG00000142627 EPHA2
ENST00000461614 8.44781179225905e-06 2.58055465298812e-07 -0.373696861658033 ENSG00000142627 EPHA2
ENST00000424774 0.0369457778772485 0.00759388394100908 -0.289173983460851 ENSG00000227959 RP11-276H7.2
ENST00000478117 0.719769839042052 0.542098273873007 0.0607938061206679 ENSG00000142632 ARHGEF19
ENST00000270747 0.775539929105143 0.61819003173377 0.0498060934841997 ENSG00000142632 ARHGEF19
ENST00000449495 0.942582546068953 0.885792098626426 -0.0196844381217117 ENSG00000142632 ARHGEF19
ENST00000478210 0.949451252559216 0.89854411338267 -0.0180177363643901 ENSG00000142632 ARHGEF19
ENST00000471928 0.92632973656419 0.857364961767191 -0.0283220238498281 ENSG00000142632 ARHGEF19
ENST00000441785 0.736697130668321 0.564162049144807 -0.0958480793220027 ENSG00000142632 ARHGEF19
ENST00000375605 0.988918865914034 0.976533623230742 0.00523682554098516 ENSG00000204377 C1orf134
ENST00000375599 0.343606669566183 0.166382890043779 0.185228692622321 ENSG00000132881 RSG1
ENST00000434014 0.96564170263409 0.930966251257165 0.0147102539049128 ENSG00000132881 RSG1
ENST00000375592 0.864752689046267 0.751375080319853 0.0228837353958535 ENSG00000037637 FBXO42
ENST00000456164 0.216610188618254 0.0847222720616355 -0.224094052514176 ENSG00000037637 FBXO42
ENST00000444116 0.27282783325611 0.118405938720278 -0.202364423920073 ENSG00000037637 FBXO42
ENST00000478089 0.89268007255953 0.797839144380192 0.03163505389489 ENSG00000037637 FBXO42
ENST00000475078 0.00129851293995003 0.000105914900755373 -0.281045942260485 ENSG00000055070 SZRD1
ENST00000401088 2.99251886209104e-06 7.64903924390984e-08 -0.246350289363579 ENSG00000055070 SZRD1
ENST00000471507 0.00133987046459074 0.00011009297595424 -0.241844691793422 ENSG00000055070 SZRD1
ENST00000401089 2.90581639688588e-06 7.38321222559169e-08 -0.24676215039881 ENSG00000055070 SZRD1
ENST00000486763 0.000218321867563623 1.21660944616852e-05 -0.281295603106872 ENSG00000055070 SZRD1
ENST00000476423 0.000743150611688484 5.26953768938303e-05 -0.289850063327831 ENSG00000055070 SZRD1
ENST00000475554 0.000109486034586019 5.32350418006331e-06 -0.289898692047499 ENSG00000055070 SZRD1
ENST00000375590 1.3927964613064e-05 4.66533279760143e-07 -0.257094478890155 ENSG00000055070 SZRD1
ENST00000472351 0.000582881948195627 3.92213085417029e-05 -0.256725909709923 ENSG00000055070 SZRD1
ENST00000492354 2.8015949879771e-06 7.0690469307462e-08 -0.247190778833768 ENSG00000055070 SZRD1
ENST00000472461 0.000257345448690798 1.48394024345166e-05 -0.272769400913801 ENSG00000055070 SZRD1
ENST00000491418 9.17172238766824e-06 2.85037272473899e-07 -0.243590861565335 ENSG00000187144 SPATA21
ENST00000466212 1.08769801891429e-05 3.48833325252382e-07 -0.248446560720307 ENSG00000187144 SPATA21
ENST00000337132 0.0985862091677213 0.0283443245832629 -0.106182783346879 ENSG00000157191 NECAP2
ENST00000504551 0.370144816786547 0.186305434048168 -0.0680017707406381 ENSG00000157191 NECAP2
ENST00000406746 0.0985862091677213 0.0283443245832629 -0.106182783346879 ENSG00000157191 NECAP2
ENST00000457722 0.307214214060432 0.140686791108968 -0.0755589970032268 ENSG00000157191 NECAP2
ENST00000486390 0.63340124524446 0.438014611922014 -0.0697299040760247 ENSG00000157191 NECAP2
ENST00000443980 0.0985862091677213 0.0283443245832629 -0.106182783346879 ENSG00000157191 NECAP2
ENST00000504858 0.342732473128216 0.165767804738005 -0.0813184190896709 ENSG00000157191 NECAP2
ENST00000508680 0.462521310731459 0.263273691514055 -0.0699089217839969 ENSG00000157191 NECAP2
ENST00000492095 0.0985862091677213 0.0283443245832629 -0.106182783346879 ENSG00000157191 NECAP2
ENST00000459640 0.408618218723055 0.217678856652546 -0.0651131690188846 ENSG00000157191 NECAP2
ENST00000496239 0.0985862091677213 0.0283443245832629 -0.106182783346879 ENSG00000157191 NECAP2
ENST00000513161 0.370144816786547 0.186305434048168 -0.0680017707406381 ENSG00000157191 NECAP2
ENST00000509727 0.275962179089687 0.120399770704056 -0.162947592265796 ENSG00000157191 NECAP2
ENST00000457898 0.0542700606749299 0.0127209578481466 0.320302999225793 ENSG00000226029 RP4-798A10.2
ENST00000263511 0.0776476336560299 0.0204372202966051 0.17716361248487 ENSG00000080947 CROCCP3
ENST00000591348 0.150029228293803 0.0506709061638993 0.159973189892646 ENSG00000080947 CROCCP3
ENST00000420820 0.016599239557389 0.0026596267160778 0.324221630450634 ENSG00000080947 CROCCP3
ENST00000591316 0.0896177813613635 0.0248695084327198 0.314637779967908 ENSG00000080947 CROCCP3
ENST00000590118 0.254484468411051 0.106980069972573 0.167319309421079 ENSG00000080947 CROCCP3
ENST00000589964 0.28180225864484 0.124195635081967 0.159148802601882 ENSG00000080947 CROCCP3
ENST00000430580 4.265809604866e-07 8.08208321998154e-09 0.222315381111437 ENSG00000219481 NBPF1
ENST00000392963 9.29218933771929e-06 2.89580370170272e-07 0.205634516213059 ENSG00000219481 NBPF1
ENST00000420031 0.00392019913762009 0.000418594654910042 0.271923112092371 ENSG00000219481 NBPF1
ENST00000432949 0.00197380873584715 0.000177513179951148 0.245918191638916 ENSG00000219481 NBPF1
ENST00000287968 0.280621177403606 0.123398713452447 0.144100930796492 ENSG00000219481 NBPF1
ENST00000420513 0.239334917207145 0.09781375950395 0.098873589691182 ENSG00000219481 NBPF1
ENST00000599069 0.085036236939117 0.0231636584878118 0.137051207345059 ENSG00000219481 NBPF1
ENST00000599908 0.807317078713617 0.663567058195712 -0.0369388807327623 ENSG00000219481 NBPF1
ENST00000449853 0.00730129799173249 0.000920204428986849 0.259459508962934 ENSG00000219481 NBPF1
ENST00000540383 3.29340836967781e-12 1.52697265057932e-14 0.595908972480253 ENSG00000215908 CROCCP2
ENST00000412962 9.50103857990001e-14 3.06650212364947e-16 0.584338095239359 ENSG00000215908 CROCCP2
ENST00000362058 0.0208699300702593 0.00358355149340622 0.238641908386165 ENSG00000215908 CROCCP2
ENST00000334429 0.787812977528815 0.635833457656564 0.0796979106034521 ENSG00000186301 MST1P2
ENST00000418421 0.691181954303138 0.506149091440324 0.11413014697388 ENSG00000186301 MST1P2
ENST00000457982 0.776708925472767 0.619699550018421 0.0840427054123899 ENSG00000186301 MST1P2
ENST00000419267 0.017765213986955 0.00290462615914231 -0.424471971225752 ENSG00000236698 EIF1AXP1
ENST00000466256 0.0167465205162468 0.00269013315450344 0.258015318620199 ENSG00000058453 CROCC
ENST00000422124 0.322567101598696 0.151416427736351 0.257019321705055 ENSG00000238142 RP11-108M9.4
ENST00000457075 0.322563614309495 0.151410666716441 0.257008409946081 ENSG00000238142 RP11-108M9.4
ENST00000416869 0.322563614309495 0.151410666716441 0.257008409946081 ENSG00000238142 RP11-108M9.4
ENST00000375541 0.0280582059307515 0.00528221478304419 0.185759403725191 ENSG00000058453 CROCC
ENST00000445545 0.21202609407332 0.0822687731287855 0.12877507468977 ENSG00000058453 CROCC
ENST00000467938 0.142358475660771 0.047114636443463 0.156609189685046 ENSG00000058453 CROCC
ENST00000492631 0.337462838872867 0.161932793461717 0.146111045416549 ENSG00000058453 CROCC
ENST00000467715 0.291327153286754 0.130335305370292 0.253332740960187 ENSG00000058453 CROCC
ENST00000494191 0.335239863019458 0.160355192560224 0.145203499384117 ENSG00000058453 CROCC
ENST00000486318 0.372513842832049 0.188174973953989 0.159167797183183 ENSG00000058453 CROCC
ENST00000498688 0.624124320149464 0.427504635812499 0.106823293245593 ENSG00000058453 CROCC
ENST00000477773 0.853882699137128 0.734039633251666 0.0555305125474448 ENSG00000058453 CROCC
ENST00000497654 0.86206987197011 0.747042083079672 -0.0577222925959449 ENSG00000058453 CROCC
ENST00000465021 0.042735516245048 0.00922673758006875 0.292077150745925 ENSG00000058453 CROCC
ENST00000465291 0.268593727750963 0.115675439145193 0.246576956243976 ENSG00000058453 CROCC
ENST00000375535 0.748264205085752 0.579940710136449 -0.0510856179154184 ENSG00000117122 MFAP2
ENST00000375534 0.621510018110027 0.424380800245454 -0.0739030199025417 ENSG00000117122 MFAP2
ENST00000490075 0.714440393418745 0.535670106635041 -0.0574229272268655 ENSG00000117122 MFAP2
ENST00000438542 0.711878611255553 0.532364122570026 -0.0579057902940338 ENSG00000117122 MFAP2
ENST00000476788 0.748613413315138 0.580326198793997 -0.0517588970861657 ENSG00000117122 MFAP2
ENST00000478684 0.513963196415102 0.312054743528737 -0.0971676174761355 ENSG00000117122 MFAP2
ENST00000492598 0.499505554657557 0.297991382302915 -0.100796759912811 ENSG00000117122 MFAP2
ENST00000446261 0.0875666308150108 0.0241192123988836 0.119659745034158 ENSG00000226526 RP1-37C10.3
ENST00000326735 0.374099142846186 0.189437119604134 0.0692454050915399 ENSG00000159363 ATP13A2
ENST00000341676 0.368884220815895 0.185334191082887 0.0687860551051093 ENSG00000159363 ATP13A2
ENST00000452699 0.368884220815895 0.185334191082887 0.0687860551051093 ENSG00000159363 ATP13A2
ENST00000466561 0.922428864321148 0.850528568618262 -0.0152149943500111 ENSG00000159363 ATP13A2
ENST00000502418 0.925490289178392 0.856120150342727 0.0162981187758821 ENSG00000159363 ATP13A2
ENST00000503552 0.932513300992003 0.867975294527337 -0.0132155041711388 ENSG00000159363 ATP13A2
ENST00000463860 0.0546602959983355 0.0128443140389056 0.217187924159006 ENSG00000159363 ATP13A2
ENST00000502860 0.133023200867223 0.0428597174094619 0.190994823107775 ENSG00000159363 ATP13A2
ENST00000509392 0.439356339380154 0.243153916142656 0.155168921563878 ENSG00000159363 ATP13A2
ENST00000506174 0.13629433467822 0.044373342227201 0.205069927534145 ENSG00000159363 ATP13A2
ENST00000510069 0.167336172595928 0.0590956108570275 0.15047355276838 ENSG00000159363 ATP13A2
ENST00000511957 0.225681649724 0.0898100197364183 0.164457718136469 ENSG00000159363 ATP13A2
ENST00000508222 0.290599223675552 0.129894298910367 0.141429550764684 ENSG00000159363 ATP13A2
ENST00000509619 0.410808734098752 0.219493843411843 0.120363297815623 ENSG00000159363 ATP13A2
ENST00000375499 0.863888886715272 0.750059405187473 -0.0180150863811652 ENSG00000117118 SDHB
ENST00000485092 0.980886848467399 0.961088839319715 -0.00547722750553447 ENSG00000117118 SDHB
ENST00000475049 0.964834619294867 0.929254378632561 -0.00999064398812476 ENSG00000117118 SDHB
ENST00000485515 0.777792469182454 0.621310173015452 -0.0286852211508969 ENSG00000117118 SDHB
ENST00000491274 0.630370160440911 0.434510194111092 -0.0469442837568178 ENSG00000117118 SDHB
ENST00000475506 0.589275500200492 0.388205526313215 -0.0587236489042813 ENSG00000117118 SDHB
ENST00000463045 0.7344729232467 0.561270704182863 -0.0376512568423923 ENSG00000117118 SDHB
ENST00000466613 0.847164238999648 0.723610409043685 -0.0267973484106283 ENSG00000117118 SDHB
ENST00000412427 0.421179891029472 0.227783852341035 -0.183910993946356 ENSG00000204362 RP11-380J14.1
ENST00000375471 0.547531726158444 0.345403602298495 -0.148576434514807 ENSG00000142623 PADI1
ENST00000537499 0.775996091958607 0.618780636446381 -0.0880280751961133 ENSG00000142623 PADI1
ENST00000413717 0.787029465433117 0.634745975525678 -0.0827664769353138 ENSG00000142623 PADI1
ENST00000536552 0.682352108009067 0.495191579856964 -0.116992682425792 ENSG00000142623 PADI1
ENST00000460293 0.609082003530695 0.41031583689163 -0.140124336399556 ENSG00000142623 PADI1
ENST00000439577 0.178371944202866 0.0645665036429257 -0.167738718570781 ENSG00000227751 RP1-20B21.4
ENST00000375436 0.0719199801338829 0.0184505157234882 -0.144293411536447 ENSG00000179051 RCC2
ENST00000474892 0.00604663561782533 0.000726680872456138 -0.285283787448394 ENSG00000179051 RCC2
ENST00000375433 0.225690127475327 0.0898176292486812 -0.113223281977783 ENSG00000179051 RCC2
ENST00000583469 0.520192744518217 0.318335129499599 -0.152002278182996 ENSG00000266727 AC004824.1
ENST00000361221 0.959165485009178 0.918066073491848 -0.00692565973775713 ENSG00000074964 ARHGEF10L
ENST00000452522 0.959165485009178 0.918066073491848 -0.00692565973775713 ENSG00000074964 ARHGEF10L
ENST00000434513 0.957922575768104 0.915626090479945 0.00730774086405821 ENSG00000074964 ARHGEF10L
ENST00000375415 0.547013990341702 0.344893021761167 -0.0656234566566235 ENSG00000074964 ARHGEF10L
ENST00000375420 0.403227901206968 0.213105687474044 -0.11251597867304 ENSG00000074964 ARHGEF10L
ENST00000469726 0.559440413089104 0.357493606650824 -0.0722261369861776 ENSG00000074964 ARHGEF10L
ENST00000375408 0.487581751092617 0.286252279632359 -0.0850224059530871 ENSG00000074964 ARHGEF10L
ENST00000167825 0.487581751092617 0.286252279632359 -0.0850224059530871 ENSG00000074964 ARHGEF10L
ENST00000475356 0.613593897420927 0.415433728594966 -0.0709021162681994 ENSG00000074964 ARHGEF10L
ENST00000482359 0.486555355302237 0.285200608649293 -0.174631069801009 ENSG00000074964 ARHGEF10L
ENST00000466782 0.797122548099245 0.648804646692822 0.0693406969756846 ENSG00000074964 ARHGEF10L
ENST00000495593 0.791732295954928 0.641177628818143 -0.0744671796670537 ENSG00000074964 ARHGEF10L
ENST00000494072 0.00394298297000185 0.000421894125922203 -0.227462641183872 ENSG00000255275 RP13-279N23.2
ENST00000538309 0.919933444511191 0.846304882868899 -0.0161461197874085 ENSG00000159423 ALDH4A1
ENST00000538839 0.847587254104485 0.724373379767879 -0.0282234583179697 ENSG00000159423 ALDH4A1
ENST00000290597 0.858154406899513 0.74035840272195 -0.0265203164700206 ENSG00000159423 ALDH4A1
ENST00000375341 0.792869223517322 0.642611789463777 -0.0372576086072508 ENSG00000159423 ALDH4A1
ENST00000454547 0.882995980472747 0.781643767275306 -0.0444729454012475 ENSG00000159423 ALDH4A1
ENST00000432718 0.452567977310101 0.254482510687801 -0.129912740234934 ENSG00000159423 ALDH4A1
ENST00000455833 0.00282946791303651 0.000278098087480862 -0.235041661515047 ENSG00000169991 IFFO2
ENST00000355609 0.0220238820912862 0.00384730131183063 -0.352407541882102 ENSG00000169991 IFFO2
ENST00000416166 0.0349661479526242 0.00704950447096817 -0.204820063584654 ENSG00000169991 IFFO2
ENST00000606379 0.94846811157037 0.896944273020463 0.0203336085422899 ENSG00000272084 RP5-1126H10.2
ENST00000375254 0.00899353156229355 0.00119519218486092 0.151696208566423 ENSG00000127481 UBR4
ENST00000375226 0.00904951675311495 0.00120401762374283 0.151582795145162 ENSG00000127481 UBR4
ENST00000375267 0.00904951675311495 0.00120401762374283 0.151582795145162 ENSG00000127481 UBR4
ENST00000375217 0.00904951675311495 0.00120401762374283 0.151582795145162 ENSG00000127481 UBR4
ENST00000375225 0.129803791713274 0.0414752634284358 0.179539867867831 ENSG00000127481 UBR4
ENST00000429347 0.0845181125846929 0.0229561968350432 0.13947882858645 ENSG00000127481 UBR4
ENST00000375224 0.035048550255004 0.00707398069488609 0.154598847286144 ENSG00000127481 UBR4
ENST00000459947 0.303385809756587 0.138248501681681 0.152425796900115 ENSG00000127481 UBR4
ENST00000486515 0.635920585827857 0.440861825096466 0.100757873905717 ENSG00000127481 UBR4
ENST00000543981 0.0552980091026682 0.0130571139847083 0.14974357983138 ENSG00000127481 UBR4
ENST00000492606 0.580179377815456 0.378423019115825 0.0981052944528536 ENSG00000127481 UBR4
ENST00000467272 0.35882895488183 0.177722050675817 0.100750675218149 ENSG00000127481 UBR4
ENST00000483922 0.251172020551302 0.10500631685572 0.177592318571099 ENSG00000127481 UBR4
ENST00000494503 0.618657308610372 0.42099709115165 0.0754485288187853 ENSG00000127481 UBR4
ENST00000466969 0.67972635151872 0.491851560239319 0.0772976529019364 ENSG00000127481 UBR4
ENST00000375218 0.502163325030411 0.300590269640241 0.0774907112731294 ENSG00000127481 UBR4
ENST00000425413 0.0635739218326552 0.0156883211812695 0.146889678942855 ENSG00000127481 UBR4
ENST00000417040 0.0525004143874074 0.0121484983548439 0.135628128746261 ENSG00000127481 UBR4
ENST00000475973 0.521325309148856 0.319399418665751 0.0933071704979273 ENSG00000127481 UBR4
ENST00000465036 0.176682738614595 0.0636930498323308 0.179911242466434 ENSG00000127481 UBR4
ENST00000419533 0.144283732819863 0.0480302615074835 0.117801665022115 ENSG00000127481 UBR4
ENST00000497018 0.842592781012785 0.716655927572653 0.0426320099975697 ENSG00000127481 UBR4
ENST00000437898 0.209568262563068 0.0809140242452024 -0.0830013513506653 ENSG00000230424 RP1-43E13.2
ENST00000477853 0.157139848558174 0.0540879184050652 -0.0918558097942465 ENSG00000127463 EMC1
ENST00000480380 0.0242152436951887 0.00435924802619745 -0.152304616856646 ENSG00000127463 EMC1
ENST00000375199 0.199392438965612 0.0753200006179285 -0.0862379460337819 ENSG00000127463 EMC1
ENST00000375208 0.25556815375687 0.107572745308105 -0.0773749827707459 ENSG00000127463 EMC1
ENST00000461353 0.032938728200067 0.00651230941111189 -0.161402912431611 ENSG00000127463 EMC1
ENST00000486405 0.388923036118062 0.201484431627627 -0.0798180974925945 ENSG00000127463 EMC1
ENST00000486238 0.260599794857327 0.110782041236314 -0.121051974666032 ENSG00000127463 EMC1
ENST00000494770 0.444888285367164 0.247681079050823 -0.0707452621889497 ENSG00000127463 EMC1
ENST00000462505 0.0976250689721675 0.0279655050040893 -0.168395314203855 ENSG00000127463 EMC1
ENST00000496654 0.0121952117252821 0.00176863772867219 -0.29908626755511 ENSG00000127463 EMC1
ENST00000467423 0.607353496341927 0.408543468927888 -0.0589785393018334 ENSG00000127463 EMC1
ENST00000475079 0.413961596885475 0.222089998944051 -0.076697035170473 ENSG00000127463 EMC1
ENST00000488681 0.186144588607253 0.0684154473398123 -0.12255338575348 ENSG00000127463 EMC1
ENST00000356068 0.197324002779148 0.0742338221197267 -0.120309205046962 ENSG00000127463 EMC1
ENST00000330263 3.27082869074004e-07 5.9560093231445e-09 -0.345563249797655 ENSG00000053372 MRTO4
ENST00000493700 0.0374590878113878 0.00774162989959009 -0.245378207752412 ENSG00000053372 MRTO4
ENST00000479559 0.000224892788954644 1.26024962932783e-05 -0.448408744203163 ENSG00000053372 MRTO4
ENST00000604801 0.234563239837258 0.0949447681557794 -0.29885477469491 ENSG00000270728 RP4-657E11.10
ENST00000235835 0.0496888384999334 0.0112913986142786 -0.172551184731598 ENSG00000053371 AKR7A2
ENST00000330072 0.0500470212225155 0.0113996438074508 -0.172542865632916 ENSG00000053371 AKR7A2
ENST00000489286 0.110423225618522 0.0331738321230789 -0.158748349676599 ENSG00000053371 AKR7A2
ENST00000481966 0.0233901313851139 0.00416313209405093 -0.232289012981801 ENSG00000053371 AKR7A2
ENST00000492217 0.140382035108864 0.0461884774067346 -0.17794788554639 ENSG00000053371 AKR7A2
ENST00000375155 0.597589264302291 0.397663880947987 -0.0888858930326534 ENSG00000040487 PQLC2
ENST00000375153 0.597318172443041 0.397320857065392 -0.0889052893597691 ENSG00000040487 PQLC2
ENST00000469076 0.597318172443041 0.397320857065392 -0.0889052893597691 ENSG00000040487 PQLC2
ENST00000400548 0.597441589372875 0.397483122584205 -0.0888958821517787 ENSG00000040487 PQLC2
ENST00000497827 0.3938972019843 0.205526079557971 -0.136093339751064 ENSG00000040487 PQLC2
ENST00000432465 0.204955027003708 0.0783598475680015 -0.250306305461444 ENSG00000040487 PQLC2
ENST00000401084 0.0291947322692708 0.00556191444120933 -0.0872813974304254 ENSG00000077549 CAPZB
ENST00000264203 0.0295476518702873 0.00565186387112069 -0.0871797422743233 ENSG00000077549 CAPZB
ENST00000375144 0.0208875359483252 0.00358741088260473 -0.0934510835116252 ENSG00000077549 CAPZB
ENST00000375142 0.0295476518702873 0.0056517160710166 -0.0872825059511261 ENSG00000077549 CAPZB
ENST00000433834 0.024587891335951 0.00444444643759146 -0.0901833310490002 ENSG00000077549 CAPZB
ENST00000264202 0.0414505898681436 0.00885969846861378 -0.0923047843070464 ENSG00000077549 CAPZB
ENST00000413711 0.0576788615397643 0.0138105031942704 -0.0953177602414838 ENSG00000077549 CAPZB
ENST00000459967 0.0953061907761039 0.0270547315114323 -0.0999262591464427 ENSG00000077549 CAPZB
ENST00000457768 0.0390032047112107 0.00816949732247869 -0.128535156959698 ENSG00000077549 CAPZB
ENST00000489607 0.0389830023503421 0.00816401714020256 -0.12983293647975 ENSG00000077549 CAPZB
ENST00000482808 0.0736065462282825 0.0190222939335791 -0.12263829977938 ENSG00000077549 CAPZB
ENST00000602662 0.820872846377535 0.683802210981667 -0.0183503428424584 ENSG00000270136 MINOS1-NBL1
ENST00000486890 0.49215475992381 0.290760681275295 -0.0653402256333773 ENSG00000173436 MINOS1
ENST00000322753 0.673711127901347 0.48473968821422 -0.0431015389203996 ENSG00000173436 MINOS1
ENST00000498067 0.657586855837363 0.465555486052954 0.0640008051664108 ENSG00000173436 MINOS1
ENST00000462646 0.462618576545773 0.263386596523286 -0.0696951043017375 ENSG00000173436 MINOS1
ENST00000467029 0.63469255501117 0.439521374408079 -0.0485118449784385 ENSG00000173436 MINOS1
ENST00000481464 0.631859627890819 0.436194640141252 -0.0488794775979624 ENSG00000173436 MINOS1
ENST00000498642 0.632130030881555 0.436507388260121 -0.0488059931626764 ENSG00000173436 MINOS1
ENST00000479642 0.59265916175554 0.392375674052086 0.0715575724393747 ENSG00000173436 MINOS1
ENST00000602293 0.697975099954218 0.514583372057855 -0.0346239376396181 ENSG00000270136 MINOS1-NBL1
ENST00000602384 0.734390405817296 0.561168953904309 -0.0310560205100763 ENSG00000270136 MINOS1-NBL1
ENST00000602450 0.697085327714339 0.513515998228327 -0.0346862810316016 ENSG00000270136 MINOS1-NBL1
ENST00000485362 0.635627925643395 0.440486577847275 -0.0483809377643546 ENSG00000173436 MINOS1
ENST00000428975 0.949431005795444 0.898431781044677 -0.0136891061948643 ENSG00000158747 NBL1
ENST00000289749 0.912232940115137 0.832244545702415 -0.0228885902903493 ENSG00000158747 NBL1
ENST00000451758 0.936018148990967 0.873671904890176 -0.017188030767026 ENSG00000158747 NBL1
ENST00000439664 0.899517424355883 0.809371199453466 0.0268619595723379 ENSG00000158747 NBL1
ENST00000375136 0.751554158686682 0.584404373265766 0.0397809014535658 ENSG00000158747 NBL1
ENST00000548815 0.756764968677432 0.591949468568311 0.0389934320617483 ENSG00000158747 NBL1
ENST00000425400 0.947520936523818 0.895168818213706 -0.014209237070768 ENSG00000158747 NBL1
ENST00000439278 0.907244171701492 0.823159898452989 0.0258321375656454 ENSG00000158747 NBL1
ENST00000427894 0.859750571685735 0.742753444722031 -0.0351932893942611 ENSG00000158747 NBL1
ENST00000294543 0.244881825127886 0.101209530591044 0.156665575000702 ENSG00000162542 TMCO4
ENST00000375127 0.248505520862484 0.10336318912908 0.155741631722341 ENSG00000162542 TMCO4
ENST00000489814 0.782610282198023 0.62816883605382 0.0669771336194371 ENSG00000162542 TMCO4
ENST00000375122 0.245229941219974 0.101398888892013 0.15666124203159 ENSG00000162542 TMCO4
ENST00000489135 0.271011586188384 0.117267633498363 0.168390724506902 ENSG00000162542 TMCO4
ENST00000496528 0.241386436094802 0.0990442103258943 0.186955647456454 ENSG00000162542 TMCO4
ENST00000462171 0.460465824886786 0.261309193450326 0.149346006592913 ENSG00000162542 TMCO4
ENST00000488449 0.667323168010407 0.477423557011161 0.105815227138977 ENSG00000162542 TMCO4
ENST00000375120 0.896149088981816 0.803828797263758 -0.019303750297214 ENSG00000169914 OTUD3
ENST00000466697 0.914541582295784 0.836416110685559 0.0274137423768322 ENSG00000169914 OTUD3
ENST00000481686 0.658722281275897 0.467023969727781 -0.130080969981796 ENSG00000169914 OTUD3
ENST00000375078 0.835011980666244 0.704759816547979 0.0322211958196151 ENSG00000162545 CAMK2N1
ENST00000489020 0.724737412860596 0.548544044391284 0.0724436066227166 ENSG00000162545 CAMK2N1
ENST00000264198 0.157740551187034 0.0543894169888093 -0.128261023177542 ENSG00000090432 MUL1
ENST00000375071 0.864467739852899 0.750885207217519 0.0545302062214366 ENSG00000158825 CDA
ENST00000461985 0.864467739852899 0.750885207217519 0.0545302062214366 ENSG00000158825 CDA
ENST00000321556 5.14341850204667e-07 9.95075200267838e-09 0.267988619519206 ENSG00000158828 PINK1
ENST00000492302 6.959616151078e-06 2.06314053421611e-07 0.272508172809904 ENSG00000158828 PINK1
ENST00000451424 0.172825622054029 0.0617469633182626 0.0950300777623855 ENSG00000117242 PINK1-AS
ENST00000400490 0.000287363946493991 1.69500546915017e-05 0.240349438116838 ENSG00000158828 PINK1
ENST00000535128 0.875610674704387 0.769158062588837 0.0307779716367779 ENSG00000257033 AL391357.1
ENST00000602624 0.558103926926926 0.356045993356938 -0.0430130731052391 ENSG00000244038 DDOST
ENST00000375048 0.557705657853772 0.355640073330616 -0.043024647798318 ENSG00000244038 DDOST
ENST00000415136 0.556502823222828 0.354378395348727 -0.0430658099064111 ENSG00000244038 DDOST
ENST00000475210 0.863282936975139 0.7489228342655 -0.0213605837401681 ENSG00000244038 DDOST
ENST00000464364 0.559585355645387 0.357631861142008 -0.0429005227599452 ENSG00000244038 DDOST
ENST00000477229 0.693124555404206 0.508404197233102 -0.0323078320506659 ENSG00000244038 DDOST
ENST00000490034 0.0571872603292412 0.0136437959180766 -0.427437323325168 ENSG00000117245 KIF17
ENST00000375044 0.252044584376091 0.105514497342271 -0.266567842340567 ENSG00000117245 KIF17
ENST00000400463 0.187142505430644 0.0689091433953979 -0.297810814501674 ENSG00000117245 KIF17
ENST00000247986 0.186955070791757 0.0688191675947011 -0.297858592848338 ENSG00000117245 KIF17
ENST00000375031 0.000119295006553847 5.89861332185667e-06 -0.705909040886156 ENSG00000189410 SH2D5
ENST00000460804 0.000345063719310964 2.10939816881798e-05 -0.665547799445857 ENSG00000189410 SH2D5
ENST00000444387 0.000604002652625756 4.09472009699684e-05 -0.682851120320374 ENSG00000189410 SH2D5
ENST00000447746 8.62541287671308e-05 4.00051180188358e-06 -0.791406735840071 ENSG00000189410 SH2D5
ENST00000518294 0.000621387510414158 4.24044231562256e-05 -0.697725523545595 ENSG00000189410 SH2D5
ENST00000517430 0.00119871152716164 9.59602749602412e-05 -0.680561461499122 ENSG00000189410 SH2D5
ENST00000519434 0.00365438604115975 0.000382469775448093 -0.628339534921714 ENSG00000189410 SH2D5
ENST00000312239 0.0789750357959255 0.020923198745261 0.0799717524475116 ENSG00000127483 HP1BP3
ENST00000375003 0.285843768775902 0.126816212716822 0.0570061611290363 ENSG00000127483 HP1BP3
ENST00000413451 0.657751834172714 0.465756901326153 0.0513282232941831 ENSG00000203394 RP5-930J4.4
ENST00000488722 0.311632033181625 0.143713421192333 0.0701257079875608 ENSG00000127483 HP1BP3
ENST00000491748 0.162496265864643 0.0566928235702805 -0.142054669452423 ENSG00000127483 HP1BP3
ENST00000419948 0.458077666734613 0.2591872986371 0.05397633120865 ENSG00000127483 HP1BP3
ENST00000438032 0.0643159796539972 0.0159461191707804 0.0965638678986353 ENSG00000127483 HP1BP3
ENST00000424732 0.0619042348771731 0.0151366640206031 0.097283152376654 ENSG00000127483 HP1BP3
ENST00000417710 0.0965991566454596 0.0275582090504462 0.107520291681041 ENSG00000127483 HP1BP3
ENST00000487117 0.101249610276692 0.0294278976185362 0.114698546385452 ENSG00000127483 HP1BP3
ENST00000375000 0.176758525387704 0.0637267704078364 0.0924693672427467 ENSG00000127483 HP1BP3
ENST00000437575 0.243204173877765 0.100169816491054 0.0916661290225069 ENSG00000127483 HP1BP3
ENST00000419490 0.289213366558523 0.128932467513181 0.0847238362930639 ENSG00000127483 HP1BP3
ENST00000414993 0.285614710199346 0.126685493374856 0.0850738870449651 ENSG00000127483 HP1BP3
ENST00000443615 0.273643762436747 0.118936868494088 0.0890524327080889 ENSG00000127483 HP1BP3
ENST00000264211 0.339844841957547 0.163617003787745 0.0546187923516085 ENSG00000075151 EIF4G3
ENST00000400422 0.26282524025843 0.112184790252525 0.076066153114568 ENSG00000075151 EIF4G3
ENST00000602326 0.26282524025843 0.112184790252525 0.076066153114568 ENSG00000075151 EIF4G3
ENST00000374935 0.329401811001179 0.156078111457005 0.0558063494251596 ENSG00000075151 EIF4G3
ENST00000537738 0.781253430937922 0.626072526434277 0.0212136134412026 ENSG00000075151 EIF4G3
ENST00000374937 0.291002210231324 0.130147056723492 0.060434014898899 ENSG00000075151 EIF4G3
ENST00000536266 0.481160531264937 0.280019400786439 0.0441656207991891 ENSG00000075151 EIF4G3
ENST00000435383 0.993633656281171 0.986663580345054 0.00114481741774022 ENSG00000075151 EIF4G3
ENST00000496705 0.946279555523055 0.892812638932963 0.00999001237491598 ENSG00000075151 EIF4G3
ENST00000374933 0.449512458895559 0.251809808692152 0.0635262969122351 ENSG00000075151 EIF4G3
ENST00000544689 0.525045129096236 0.323139276081326 0.0549964746607489 ENSG00000075151 EIF4G3
ENST00000485722 0.67194746306684 0.482663607719584 0.0933204782578655 ENSG00000075151 EIF4G3
ENST00000356916 0.285328503940294 0.126524616520978 0.115888507175525 ENSG00000075151 EIF4G3
ENST00000374927 0.350888561790557 0.171645423307668 0.0878762689298731 ENSG00000075151 EIF4G3
ENST00000438975 0.280133453575124 0.123049651364589 0.130495626661876 ENSG00000075151 EIF4G3
ENST00000411888 0.236430951834173 0.0959999026561785 0.141599315409824 ENSG00000075151 EIF4G3
ENST00000476088 0.384736375874059 0.197986565053823 -0.147211611433972 ENSG00000075151 EIF4G3
ENST00000463775 0.842653428465732 0.716813219008547 0.0410750597710459 ENSG00000075151 EIF4G3
ENST00000415912 0.693649054235249 0.509094413972434 0.0331703466808559 ENSG00000117298 ECE1
ENST00000357071 0.922825961033854 0.851164212865381 0.00977359305981221 ENSG00000117298 ECE1
ENST00000531334 0.799530359057244 0.652367532393171 -0.0348414474379854 ENSG00000117298 ECE1
ENST00000374893 0.737814649463103 0.565698690302525 0.0307953890010511 ENSG00000117298 ECE1
ENST00000436918 0.709070047759829 0.528933289513037 0.0337185484720628 ENSG00000117298 ECE1
ENST00000264205 0.701658377024973 0.519282261875601 0.0349453436523391 ENSG00000117298 ECE1
ENST00000526194 0.617094900870109 0.419423261577832 0.0464182763146926 ENSG00000117298 ECE1
ENST00000470394 0.888601546977589 0.79133909345165 0.0219370518526204 ENSG00000117298 ECE1
ENST00000528294 0.300599941394302 0.13642035815591 0.106775608951781 ENSG00000117298 ECE1
ENST00000473505 0.966381411823845 0.932417222069722 0.0062614282159825 ENSG00000117298 ECE1
ENST00000481130 0.990830429273197 0.980699778965824 -0.00206300859590666 ENSG00000117298 ECE1
ENST00000527991 0.99234453960166 0.984199526136095 -0.00159336791036711 ENSG00000117298 ECE1
ENST00000463334 0.654226854882329 0.461472975135138 0.0551863605320676 ENSG00000117298 ECE1
ENST00000449034 0.895512501544754 0.802583717852261 -0.0446979970182749 ENSG00000231105 RP5-1071N3.1
ENST00000453025 0.202143339880047 0.076820296476836 0.315604355266542 ENSG00000227001 NBPF2P
ENST00000426482 0.234759694926942 0.0950562457878027 0.298900934330246 ENSG00000227001 NBPF2P
ENST00000454000 0.0171299076505661 0.00277222480475609 0.260586558609567 ENSG00000142794 NBPF3
ENST00000475869 0.244836073587458 0.101185055716277 0.211376729786793 ENSG00000142794 NBPF3
ENST00000318220 0.0154897864800894 0.00242542668827409 0.257378750323496 ENSG00000142794 NBPF3
ENST00000478653 0.109488461296951 0.0327930566775294 0.236260064660599 ENSG00000142794 NBPF3
ENST00000318249 0.0154897864800894 0.00242542668827409 0.257378750323496 ENSG00000142794 NBPF3
ENST00000485941 0.228035647549142 0.0911561291277019 0.208252335729975 ENSG00000142794 NBPF3
ENST00000342104 0.0154897864800894 0.00242542668827409 0.257378750323496 ENSG00000142794 NBPF3
ENST00000486229 0.00911321458200168 0.00121453579667084 0.287320846001266 ENSG00000142794 NBPF3
ENST00000434838 0.0198598317645025 0.00335269837651538 0.263617045108762 ENSG00000142794 NBPF3
ENST00000467103 0.0597578150646199 0.0144580607332033 0.352871689018024 ENSG00000142794 NBPF3
ENST00000469876 0.272120518109997 0.117966685910666 0.198477570549396 ENSG00000142794 NBPF3
ENST00000477050 0.486683981388537 0.285318873810348 0.144640484433122 ENSG00000142794 NBPF3
ENST00000400301 0.814144907443873 0.673742411051113 0.0182691275431587 ENSG00000090686 USP48
ENST00000308271 0.804115284521387 0.659010080031561 0.0191162694304744 ENSG00000090686 USP48
ENST00000374732 0.964834619294867 0.929279134685682 0.00473343774165933 ENSG00000090686 USP48
ENST00000479177 0.931011802455607 0.865360858089623 0.0211720475952759 ENSG00000090686 USP48
ENST00000529637 0.80284460465847 0.657004359169382 0.0197834916637572 ENSG00000090686 USP48
ENST00000464577 0.813855319239967 0.673359625953647 0.0289384135982567 ENSG00000090686 USP48
ENST00000471752 0.23848944663569 0.0973188958288606 -0.163214518321749 ENSG00000090686 USP48
ENST00000487880 0.52882923929282 0.326884008003632 0.0718767808491069 ENSG00000090686 USP48
ENST00000526044 0.314384539152686 0.145524347060784 0.0946437589408578 ENSG00000090686 USP48
ENST00000534705 0.383715819576595 0.197176712508405 0.0850335204429905 ENSG00000090686 USP48
ENST00000421625 0.939871509469976 0.880794101904421 0.00767754922194264 ENSG00000090686 USP48
ENST00000374730 0.607548343726908 0.408749544673432 -0.0632550340278295 ENSG00000090686 USP48
ENST00000527823 0.811320050211744 0.66976783004828 -0.0345032951516947 ENSG00000090686 USP48
ENST00000532737 0.847031284669229 0.723440963887938 -0.0273925078446912 ENSG00000090686 USP48
ENST00000489108 0.903763103016777 0.816904000178793 0.0218446056755964 ENSG00000090686 USP48
ENST00000344642 0.64611525797066 0.452393852759948 -0.0445571800566527 ENSG00000187942 LDLRAD2
ENST00000543870 0.936674921802313 0.874832729393286 -0.0103486642715606 ENSG00000187942 LDLRAD2
ENST00000484271 0.915956593645094 0.838951956050885 -0.0212445418760541 ENSG00000187942 LDLRAD2
ENST00000486901 0.524530223141536 0.322555845258897 -0.0562498094068047 ENSG00000142798 HSPG2
ENST00000374695 0.521622237749208 0.319806894707162 -0.0590158514943522 ENSG00000142798 HSPG2
ENST00000481644 0.486968423646283 0.285604364757357 -0.0867197831761054 ENSG00000142798 HSPG2
ENST00000469378 0.86144680837753 0.745966979506812 0.0253073561839575 ENSG00000142798 HSPG2
ENST00000426143 0.962948092824941 0.925275962209311 0.00709711787331282 ENSG00000142798 HSPG2
ENST00000471322 0.988584188365793 0.975881103902164 0.00266511737871356 ENSG00000142798 HSPG2
ENST00000374676 0.798871611328281 0.651376193706141 -0.0357749708671667 ENSG00000142798 HSPG2
ENST00000453796 0.322532098758173 0.151375578013245 -0.124048464310997 ENSG00000142798 HSPG2
ENST00000430507 0.315135254270223 0.146055399156406 -0.10943873230254 ENSG00000142798 HSPG2
ENST00000493940 0.275699862167964 0.120232338994773 -0.125314454588231 ENSG00000142798 HSPG2
ENST00000427897 0.920247429631112 0.846851819182183 -0.017997417156009 ENSG00000142798 HSPG2
ENST00000498495 0.886909128465106 0.788407766451633 -0.0280501632585608 ENSG00000142798 HSPG2
ENST00000480900 0.72031916701796 0.542904448911892 -0.0500885731330404 ENSG00000142798 HSPG2
ENST00000412328 0.808332191826764 0.665385297814094 -0.0309874359172499 ENSG00000142798 HSPG2
ENST00000374673 0.745403723030353 0.575837507752917 -0.0382040320497598 ENSG00000142798 HSPG2
ENST00000439717 0.927315571232953 0.85956391146414 -0.0132222787765615 ENSG00000142798 HSPG2
ENST00000434233 0.349210859329753 0.17041919946961 0.18441986154388 ENSG00000218510 LINC00339
ENST00000420503 0.365307419516495 0.182448941025334 0.182992518759626 ENSG00000218510 LINC00339
ENST00000404210 0.369524147131943 0.185802715942083 0.18166069947325 ENSG00000218510 LINC00339
ENST00000416769 0.369524147131943 0.185802715942083 0.18166069947325 ENSG00000218510 LINC00339
ENST00000452322 0.206986219552602 0.079447580321671 0.277083410903069 ENSG00000218510 LINC00339
ENST00000400259 2.05727767471769e-05 7.35071507414344e-07 -0.153085402935365 ENSG00000070831 CDC42
ENST00000344548 2.05419753398358e-05 7.33641976422707e-07 -0.152977295957299 ENSG00000070831 CDC42
ENST00000315554 0.00194271875696833 0.000173923732406357 -0.143961773406613 ENSG00000070831 CDC42
ENST00000498236 0.00181138722695749 0.000159207128468013 -0.145112755886493 ENSG00000070831 CDC42
ENST00000421089 0.00172532443369936 0.000149801095799861 -0.140128305351445 ENSG00000070831 CDC42
ENST00000411827 0.00129484853509431 0.000105533058858023 -0.149800824660881 ENSG00000070831 CDC42
ENST00000431803 0.870806579495321 0.76168220695318 0.0443880796045787 ENSG00000230068 CDC42-IT1
ENST00000290167 0.677952876833556 0.48980531734051 0.105700046179941 ENSG00000162552 WNT4
ENST00000542383 0.418668086744193 0.225775013082166 0.190256660882287 ENSG00000162552 WNT4
ENST00000441048 0.62408534805829 0.427453481627781 0.136452998358277 ENSG00000162552 WNT4
ENST00000404138 0.766649067713546 0.604954485636621 -0.0319203560519633 ENSG00000184677 ZBTB40
ENST00000400239 0.842639437114957 0.716750248823147 0.0319571570769804 ENSG00000184677 ZBTB40
ENST00000375647 0.766649067713546 0.604954485636621 -0.0319203560519633 ENSG00000184677 ZBTB40
ENST00000374651 0.717686534993337 0.539701653597248 -0.0415016876926549 ENSG00000184677 ZBTB40
ENST00000544305 0.0986711623131947 0.0283758604432556 0.134052127176862 ENSG00000133216 EPHB2
ENST00000374630 0.0892786994402186 0.0247453845589709 0.120829380939342 ENSG00000133216 EPHB2
ENST00000400191 0.290328939221641 0.129694882473422 0.0713547321942205 ENSG00000133216 EPHB2
ENST00000374632 0.112166824018883 0.0339284882326176 0.101476359997114 ENSG00000133216 EPHB2
ENST00000374627 0.31637898979312 0.146926030253882 0.0850734544420294 ENSG00000133216 EPHB2
ENST00000465676 0.601754443433227 0.402218490933815 0.0699576863512417 ENSG00000133216 EPHB2
ENST00000490436 0.958169184963525 0.916022937902309 -0.0157144363999008 ENSG00000133216 EPHB2
ENST00000610135 0.0509618093536156 0.0116779654353695 0.45166564818972 ENSG00000272796 RP1-74M1.3
ENST00000356634 0.0464541656218407 0.0103293593364864 -0.123679203708119 ENSG00000004487 KDM1A
ENST00000400181 0.0456754867751873 0.010094559177658 -0.123970542143031 ENSG00000004487 KDM1A
ENST00000542151 0.0464541656218407 0.0103293593364864 -0.123679203708119 ENSG00000004487 KDM1A
ENST00000427154 0.000973704856582487 7.41818386092712e-05 -0.16311136004261 ENSG00000240553 RP1-184J9.2
ENST00000481879 0.811390908894602 0.669878304828903 -0.0480729807047021 ENSG00000004487 KDM1A
ENST00000465864 0.0194901651324547 0.00327437271363629 -0.197008918618043 ENSG00000004487 KDM1A
ENST00000494920 0.19317789924408 0.072000617620817 -0.107592660226628 ENSG00000004487 KDM1A
ENST00000602503 0.269455785486378 0.116229778962162 -0.114726603266121 ENSG00000004487 KDM1A
ENST00000374623 7.64119880072577e-05 3.45224564651624e-06 -0.238207461723985 ENSG00000169641 LUZP1
ENST00000418342 0.000370446616707699 2.28740699986633e-05 -0.196085853721711 ENSG00000169641 LUZP1
ENST00000302291 0.000368666234806448 2.27434711158622e-05 -0.195143316920103 ENSG00000169641 LUZP1
ENST00000314174 0.0166955367831013 0.00267920048953675 -0.171148696953826 ENSG00000169641 LUZP1
ENST00000471849 0.141073153355958 0.0465197986482893 -0.124839233618709 ENSG00000169641 LUZP1
ENST00000475164 0.651879442467581 0.458758591622525 -0.0586546811846854 ENSG00000169641 LUZP1
ENST00000450968 0.979715410246114 0.958969783636034 -0.00922481810819489 ENSG00000229010 RP5-979D14.1
ENST00000566551 0.0612903060528577 0.0149319047994246 0.296881050120363 ENSG00000261326 RP5-1057J7.6
ENST00000604481 0.503883251231199 0.302415977879429 0.174013310419403 ENSG00000261326 RP5-1057J7.6
ENST00000464516 0.615854794814904 0.417985304645474 0.0967083678400659 ENSG00000125944 HNRNPR
ENST00000478691 1.40632998514211e-05 4.71629562602111e-07 -0.190855015533185 ENSG00000125944 HNRNPR
ENST00000374616 2.00183759880754e-06 4.80215797426441e-08 -0.214624913201395 ENSG00000125944 HNRNPR
ENST00000476660 3.56316404892804e-05 1.39496388814936e-06 -0.269408008437242 ENSG00000125944 HNRNPR
ENST00000374612 2.00177238410506e-06 4.79764954005961e-08 -0.214625364498356 ENSG00000125944 HNRNPR
ENST00000302271 1.98406656936555e-06 4.74250377126536e-08 -0.214647094190091 ENSG00000125944 HNRNPR
ENST00000427764 1.92024289994974e-06 4.55919298394538e-08 -0.216477644044965 ENSG00000125944 HNRNPR
ENST00000606561 6.05790340400321e-06 1.75265895248748e-07 -0.210104221660153 ENSG00000125944 HNRNPR
ENST00000426846 5.24047443395087e-06 1.474617805966e-07 -0.211332049868345 ENSG00000125944 HNRNPR
ENST00000463552 0.00084223188449868 6.17375934553244e-05 -0.174052548616335 ENSG00000125944 HNRNPR
ENST00000470941 0.00220151348305296 0.000203756348791849 -0.180414549129908 ENSG00000125944 HNRNPR
ENST00000476451 0.00186735680829024 0.000165487170062044 -0.175293562194229 ENSG00000125944 HNRNPR
ENST00000490652 0.100590567076511 0.0291646593701093 -0.146490127213602 ENSG00000125944 HNRNPR
ENST00000314011 0.828362867086743 0.69504738900611 -0.0379462395033271 ENSG00000125945 ZNF436
ENST00000374608 0.839184506507893 0.711095974488779 -0.0364371050591064 ENSG00000125945 ZNF436
ENST00000458053 0.255146796150146 0.107350440129092 0.255940514070153 ENSG00000249087 C1orf213
ENST00000454117 0.269836962864355 0.116482791432509 0.251843040032521 ENSG00000249087 C1orf213
ENST00000335648 0.2484501728852 0.103315322533059 0.261890339547239 ENSG00000249087 C1orf213
ENST00000518821 0.204057719418033 0.0778991324296596 0.286766447650327 ENSG00000249087 C1orf213
ENST00000437367 0.247861161067224 0.102961224618532 0.262036161801204 ENSG00000249087 C1orf213
ENST00000450454 0.160774236996136 0.0558306819472647 0.249230112162022 ENSG00000204219 TCEA3
ENST00000476978 0.842162026354006 0.716051161706192 0.0652025907197069 ENSG00000204219 TCEA3
ENST00000374601 0.152454725116571 0.0518549954005554 0.307444475607446 ENSG00000204219 TCEA3
ENST00000461794 0.407925681108981 0.217109984654288 0.214264766938451 ENSG00000204219 TCEA3
ENST00000374602 0.389866254103832 0.202303996894478 0.225540912859181 ENSG00000204219 TCEA3
ENST00000495646 0.48373267633103 0.282484698543536 0.143920189610898 ENSG00000088280 ASAP3
ENST00000336689 0.363054836107807 0.18088720376393 0.121129955340052 ENSG00000088280 ASAP3
ENST00000465372 0.399286970933022 0.209867941818283 0.197561462052358 ENSG00000088280 ASAP3
ENST00000492982 0.263761615759837 0.11275978043378 0.146955743502875 ENSG00000088280 ASAP3
ENST00000437606 0.270543958707214 0.116940544796832 0.143406148320415 ENSG00000088280 ASAP3
ENST00000484418 0.496115854656385 0.294525394114268 0.161248235488434 ENSG00000088280 ASAP3
ENST00000475814 0.871931672022648 0.763469636385249 -0.0417156395810068 ENSG00000088280 ASAP3
ENST00000530874 0.958651100343009 0.916890641583249 0.0171544352461626 ENSG00000088280 ASAP3
ENST00000478858 0.52089150766725 0.319021021628077 0.10781878190342 ENSG00000088280 ASAP3
ENST00000608765 0.501471475741209 0.299899056876847 0.130332535701467 ENSG00000088280 ASAP3
ENST00000449467 0.818669485568292 0.680290602530792 0.0589577211662378 ENSG00000088280 ASAP3
ENST00000361729 0.502206053155819 0.300623889314623 -0.184996837403734 ENSG00000007968 E2F2
ENST00000374561 0.186638997977873 0.068667883927587 0.151058181881756 ENSG00000117318 ID3
ENST00000463312 0.498656660812321 0.297117591429558 0.11080044420796 ENSG00000117318 ID3
ENST00000486541 0.173263234915095 0.0619574232732902 0.156395723190977 ENSG00000117318 ID3
ENST00000374550 0.699475635666292 0.516580232628084 -0.0346895583979485 ENSG00000142676 RPL11
ENST00000467075 0.454723672295914 0.256357388698344 -0.0506658364250171 ENSG00000142676 RPL11
ENST00000482370 0.702733396362864 0.520726851848212 -0.0343752397162449 ENSG00000142676 RPL11
ENST00000443624 0.702151479355211 0.520040778964148 -0.0344881803910648 ENSG00000142676 RPL11
ENST00000458455 0.693277815993809 0.508551475546279 -0.0353902953525494 ENSG00000142676 RPL11
ENST00000366398 0.8137952376769 0.673233669174319 -0.0756093808469264 ENSG00000203589 RP5-886K2.1
ENST00000418390 3.48739542268542e-07 6.42018103519681e-09 -0.260248110808923 ENSG00000011007 TCEB3
ENST00000609199 1.46749284071779e-05 4.95901648608991e-07 -0.24243077696707 ENSG00000011007 TCEB3
ENST00000487554 0.000811978900193918 5.89803059229583e-05 -0.284478038500109 ENSG00000011007 TCEB3
ENST00000427796 0.0620256531485099 0.015176616412603 -0.163562731978156 ENSG00000236810 RP5-886K2.3
ENST00000447961 0.521278308559684 0.319366448667464 -0.178529476163269 ENSG00000236810 RP5-886K2.3
ENST00000246151 0.854369130219299 0.734840918543599 -0.0238872570916659 ENSG00000057757 PITHD1
ENST00000415372 0.628976489620532 0.432819909755488 0.0811377697620415 ENSG00000057757 PITHD1
ENST00000374524 0.714829457464526 0.536125874675318 -0.0487203368408905 ENSG00000057757 PITHD1
ENST00000374514 0.00219263159386492 0.000202653852606869 -0.228137015900399 ENSG00000011009 LYPLA2
ENST00000400061 0.0014369881787454 0.000119879427019295 -0.235998512350346 ENSG00000011009 LYPLA2
ENST00000420982 0.0213052463328827 0.00368064849764264 -0.212386276703052 ENSG00000011009 LYPLA2
ENST00000374505 0.0102366191834329 0.00141187963497317 -0.222010682710017 ENSG00000011009 LYPLA2
ENST00000495365 0.00396584206412545 0.000425006921398069 -0.231190583139158 ENSG00000011009 LYPLA2
ENST00000374503 0.00309766235507828 0.00031175064444766 -0.235793183591139 ENSG00000011009 LYPLA2
ENST00000374502 0.00403150405996964 0.000433883845019154 -0.231910789765423 ENSG00000011009 LYPLA2
ENST00000492577 0.00991874432730337 0.00135397849573623 -0.224658677659987 ENSG00000011009 LYPLA2
ENST00000421070 0.0805380242021736 0.0214946493324331 -0.177818656556829 ENSG00000011009 LYPLA2
ENST00000374501 7.05669603583679e-05 3.1429647142316e-06 -0.371413396084692 ENSG00000011009 LYPLA2
ENST00000472213 0.000155952858926651 8.08362312485756e-06 -0.398994768777828 ENSG00000011009 LYPLA2
ENST00000481736 9.06772365815653e-05 4.24849864861258e-06 -0.342468626348691 ENSG00000117308 GALE
ENST00000374497 4.40814633222345e-05 1.80111665605409e-06 -0.352854414842224 ENSG00000117308 GALE
ENST00000456977 0.000239900220587623 1.36394263787005e-05 -0.468958687775488 ENSG00000117308 GALE
ENST00000459934 9.44699567549598e-05 4.46704912426359e-06 -0.341368987731078 ENSG00000117308 GALE
ENST00000469556 0.00075521870148387 5.38413845236298e-05 -0.43834184916215 ENSG00000117308 GALE
ENST00000429356 0.000476190045474861 3.07685576308188e-05 -0.336619965887601 ENSG00000117308 GALE
ENST00000418277 0.0036230002780958 0.000377966428755862 -0.291503094511745 ENSG00000117308 GALE
ENST00000470949 0.0141161184293081 0.00214522498039245 -0.280097981156541 ENSG00000117308 GALE
ENST00000425913 0.00872650011015436 0.00114923142866431 -0.275592105481588 ENSG00000117308 GALE
ENST00000445705 0.0171788717696939 0.00278268339021578 -0.274709663782783 ENSG00000117308 GALE
ENST00000467493 0.0171555977845051 0.00277679450687221 -0.278125311348185 ENSG00000117308 GALE
ENST00000486382 0.00704323507237597 0.000879163583505739 -0.325903084818801 ENSG00000117308 GALE
ENST00000470383 0.0289518883619492 0.00550058058356508 -0.279998558126071 ENSG00000117308 GALE
ENST00000466250 0.0309904976876546 0.00600627014361229 -0.275816736069861 ENSG00000117308 GALE
ENST00000467070 0.0655858172930306 0.0163707199779072 -0.263048649422975 ENSG00000117308 GALE
ENST00000374490 0.0408026610286669 0.00867383281812957 0.183521167842337 ENSG00000117305 HMGCL
ENST00000374487 0.0420239656930952 0.00902364381854858 0.183831860285687 ENSG00000117305 HMGCL
ENST00000374483 0.0420239656930952 0.00902364381854858 0.183831860285687 ENSG00000117305 HMGCL
ENST00000436439 0.0408026610286669 0.00867383281812957 0.183521167842337 ENSG00000117305 HMGCL
ENST00000235958 0.0396419770966887 0.00834805183927545 0.184399449344829 ENSG00000117305 HMGCL
ENST00000509389 0.0679835809276291 0.0171494135680827 0.164569037143596 ENSG00000117305 HMGCL
ENST00000496907 0.306095676058015 0.139993180992773 0.148359026099211 ENSG00000117305 HMGCL
ENST00000513148 0.0548704630393993 0.012910025184366 0.191224605533971 ENSG00000117305 HMGCL
ENST00000479458 0.450447705650923 0.252620193573175 0.132161379463798 ENSG00000117305 HMGCL
ENST00000498698 0.754693891339803 0.588979115599663 0.0576756001446166 ENSG00000117305 HMGCL
ENST00000374479 0.41601118392297 0.223772575733966 0.122845301444207 ENSG00000179163 FUCA1
ENST00000471915 0.699194802752979 0.516182466769742 0.0449945937376372 ENSG00000189266 PNRC2
ENST00000334351 0.998984840248187 0.997768907386898 0.000187315570693292 ENSG00000189266 PNRC2
ENST00000374468 0.959287674964717 0.918290571174786 0.0068993643204495 ENSG00000189266 PNRC2
ENST00000579103 0.599117955872594 0.399314420412745 0.0737611041016409 ENSG00000189266 PNRC2
ENST00000344989 1.92926081018225e-06 4.5991427225437e-08 -0.294699154862703 ENSG00000188529 SRSF10
ENST00000453840 1.87832724747154e-06 4.43410372000808e-08 -0.295186066220225 ENSG00000188529 SRSF10
ENST00000341154 1.88044691785291e-06 4.44061335742171e-08 -0.294716703682769 ENSG00000188529 SRSF10
ENST00000484146 1.53685345013655e-06 3.52658943793469e-08 -0.296361056075379 ENSG00000188529 SRSF10
ENST00000473858 1.5696235206748e-06 3.60731862935351e-08 -0.296350212418602 ENSG00000188529 SRSF10
ENST00000374452 1.63171277522171e-06 3.77614503554671e-08 -0.29591978011624 ENSG00000188529 SRSF10
ENST00000374453 1.53738162417556e-06 3.53050719202993e-08 -0.296832877731243 ENSG00000188529 SRSF10
ENST00000343255 1.29028763857624e-06 2.87279740727154e-08 -0.297135253252644 ENSG00000188529 SRSF10
ENST00000492112 1.41205058649781e-06 3.18977795044067e-08 -0.296323908905278 ENSG00000188529 SRSF10
ENST00000485841 1.47845296769884e-05 5.00315682374703e-07 -0.294137306142739 ENSG00000188529 SRSF10
ENST00000338597 1.69638491278005e-05 5.8547557447806e-07 -0.292537066379053 ENSG00000188529 SRSF10
ENST00000495785 2.23826721831049e-06 5.42539627628591e-08 -0.292858359074389 ENSG00000188529 SRSF10
ENST00000473754 2.24675750049801e-05 8.13388105361267e-07 -0.291751804898085 ENSG00000188529 SRSF10
ENST00000497214 0.269444954319395 0.116220791675322 -0.272879334976234 ENSG00000188529 SRSF10
ENST00000485292 0.00445175712192391 0.000491981902944201 -0.27469322707214 ENSG00000188529 SRSF10
ENST00000469303 0.0153725535934995 0.00239906868180422 -0.283918889807351 ENSG00000188529 SRSF10
ENST00000439239 0.283351180233707 0.125175511780375 0.274776627659817 ENSG00000225315 RP11-293P20.2
ENST00000374434 0.591288911907042 0.390583068803042 0.153650783651065 ENSG00000142661 MYOM3
ENST00000330966 0.591288911907042 0.390583068803042 0.153650783651065 ENSG00000142661 MYOM3
ENST00000350501 0.313003082341781 0.144621059025631 0.210041957357117 ENSG00000158055 GRHL3
ENST00000374409 0.165569810693958 0.0582237609401997 0.214106190351647 ENSG00000001460 STPG1
ENST00000440416 0.198954295802095 0.0750981423903477 0.209394735149613 ENSG00000001460 STPG1
ENST00000003583 0.188510652661859 0.0695910441893368 0.20664524563653 ENSG00000001460 STPG1
ENST00000468303 0.252064067579489 0.105536689922014 0.171518775315949 ENSG00000001460 STPG1
ENST00000337248 0.187900014865913 0.0692858735149389 0.206745177240581 ENSG00000001460 STPG1
ENST00000497384 0.351451586171596 0.172079768459353 0.185948978944397 ENSG00000001460 STPG1
ENST00000438866 0.630465348951806 0.434664557942469 0.130386532013679 ENSG00000001460 STPG1
ENST00000435187 0.783971225738983 0.63018489235109 0.0732543037353498 ENSG00000001460 STPG1
ENST00000483261 0.674294333582145 0.485434729096164 0.123988196973173 ENSG00000001460 STPG1
ENST00000498488 0.380166855333005 0.19428145852416 0.16710421450681 ENSG00000001460 STPG1
ENST00000483528 0.354219007681536 0.174233318112156 0.197979255345153 ENSG00000001460 STPG1
ENST00000475760 0.483781283721858 0.282540201518948 0.170278750042563 ENSG00000001460 STPG1
ENST00000492753 0.794833995187795 0.645382545468027 -0.0791683641764661 ENSG00000001460 STPG1
ENST00000374399 0.540224082586155 0.338167816975696 0.0859508497788534 ENSG00000001461 NIPAL3
ENST00000003912 0.743740489001402 0.573438925236226 0.0419064453863594 ENSG00000001461 NIPAL3
ENST00000488155 0.927062337062528 0.859180706616502 -0.0208058304200411 ENSG00000001461 NIPAL3
ENST00000358028 0.45500866850396 0.256585603299478 0.109822029794152 ENSG00000001461 NIPAL3
ENST00000339255 0.555814019221963 0.353628290975878 0.0881674994502236 ENSG00000001461 NIPAL3
ENST00000475663 0.992679451909934 0.984754232390762 -0.00226397963792231 ENSG00000001461 NIPAL3
ENST00000428131 0.0543307611835054 0.0127396866498693 0.237118773965141 ENSG00000001461 NIPAL3
ENST00000432012 0.956905603838075 0.913550218925516 -0.0138918966660188 ENSG00000001461 NIPAL3
ENST00000374395 0.861446087895916 0.745953162634061 0.0333119221200715 ENSG00000117602 RCAN3
ENST00000436717 0.920774041093494 0.847911380346489 0.0211570912385172 ENSG00000117602 RCAN3
ENST00000425530 0.778771251802252 0.622711429762283 0.0795611039756036 ENSG00000117602 RCAN3
ENST00000412742 0.38555334837561 0.198599493014169 -0.181090260588277 ENSG00000117602 RCAN3
ENST00000538532 0.361804554840001 0.179939898955528 -0.187549483274109 ENSG00000117602 RCAN3
ENST00000374393 0.52435444206797 0.322359573837958 -0.140128020186332 ENSG00000117602 RCAN3
ENST00000482807 0.863427844087648 0.749207568748699 -0.0521546663051622 ENSG00000117602 RCAN3
ENST00000577528 0.786190028409518 0.633540637909352 0.0642350373772473 ENSG00000264443 RP4-594I10.3
ENST00000478890 0.790226703400894 0.639154669915669 -0.0332193962483394 ENSG00000133226 SRRM1
ENST00000593639 0.816394043784719 0.676872249402485 -0.0298146620787378 ENSG00000133226 SRRM1
ENST00000323848 0.0256559699695939 0.00469755705278528 -0.135690817886986 ENSG00000133226 SRRM1
ENST00000466910 0.368842774975814 0.185304507200573 -0.103702825127384 ENSG00000133226 SRRM1
ENST00000468822 0.666592497764609 0.476585879007169 -0.048848012250622 ENSG00000133226 SRRM1
ENST00000447431 0.0164945188404183 0.00263677193795059 -0.147675822277821 ENSG00000133226 SRRM1
ENST00000600523 0.872389755007893 0.764144405441531 -0.0221978551678305 ENSG00000133226 SRRM1
ENST00000462710 0.854170027765631 0.734505512745133 -0.0237314763421956 ENSG00000133226 SRRM1
ENST00000374389 0.0203980188008937 0.00347507887563271 -0.143624041881329 ENSG00000133226 SRRM1
ENST00000490543 0.854170027765631 0.734505512745133 -0.0237314763421956 ENSG00000133226 SRRM1
ENST00000479034 0.0370128269111326 0.00761495949585621 -0.134809968954682 ENSG00000133226 SRRM1
ENST00000596378 0.0731005620034439 0.0188572299774561 -0.118452050311434 ENSG00000133226 SRRM1
ENST00000494934 0.24966183591922 0.104079542732823 -0.149345210292682 ENSG00000133226 SRRM1
ENST00000495561 0.236867083800339 0.0962582410174128 -0.156298206581502 ENSG00000133226 SRRM1
ENST00000537199 0.0267292319282836 0.00495094381592832 -0.180213837569811 ENSG00000133226 SRRM1
ENST00000485441 0.467859449145408 0.267965499282971 -0.103933507119465 ENSG00000133226 SRRM1
ENST00000470243 0.0167199143273178 0.00268443300146986 -0.301074677930769 ENSG00000133226 SRRM1
ENST00000496882 0.00977341036559492 0.00132960016576787 -0.252979092199901 ENSG00000133226 SRRM1
ENST00000461768 0.0534193983009416 0.012443663547743 -0.196291770273756 ENSG00000133226 SRRM1
ENST00000485541 0.0992329275019454 0.0286224379293728 -0.19398438466736 ENSG00000133226 SRRM1
ENST00000488317 0.127596183220775 0.0404970749676122 -0.191859034359185 ENSG00000133226 SRRM1
ENST00000489130 0.166233849334507 0.0585425885640799 -0.258421816466608 ENSG00000133226 SRRM1
ENST00000474843 0.112599488843716 0.0341170680562824 -0.213125322421723 ENSG00000133226 SRRM1
ENST00000374379 0.145222106091887 0.0484507833777416 -0.0686842120578769 ENSG00000169504 CLIC4
ENST00000497755 0.881559474466413 0.779195050374294 -0.0141693423047014 ENSG00000169504 CLIC4
ENST00000488683 0.146352739014401 0.0489897277088405 -0.0685880374252777 ENSG00000169504 CLIC4
ENST00000489758 0.978042716528821 0.955533949974499 -0.0028951904317387 ENSG00000169504 CLIC4
ENST00000236273 0.0232141510828526 0.00411935928888543 0.16459595685756 ENSG00000117614 SYF2
ENST00000354361 0.0220431497469886 0.0038524322808138 0.166470198547862 ENSG00000117614 SYF2
ENST00000474160 0.0594838370741491 0.0143703385705477 0.166585197269782 ENSG00000117614 SYF2
ENST00000476231 0.0480729687737114 0.0108171878806958 0.183430443742411 ENSG00000117614 SYF2
ENST00000243189 5.18758313714523e-08 7.23220871378111e-10 0.42037011190939 ENSG00000117616 C1orf63
ENST00000569495 0.000131891235814675 6.64314440482307e-06 0.376826835181827 ENSG00000117616 C1orf63
ENST00000498238 5.45436654670936e-08 7.7045984852621e-10 0.419787137999424 ENSG00000117616 C1orf63
ENST00000566395 2.25216316920574e-09 2.10824691287757e-11 0.431435398544324 ENSG00000117616 C1orf63
ENST00000565733 1.34381526427316e-09 1.18046552282804e-11 0.433822093748324 ENSG00000117616 C1orf63
ENST00000568254 5.45436654670936e-08 7.7045984852621e-10 0.419787137999424 ENSG00000117616 C1orf63
ENST00000473314 1.8167238780626e-19 2.13852026005126e-22 0.591969043405169 ENSG00000117616 C1orf63
ENST00000417642 5.45436654670936e-08 7.7045984852621e-10 0.419787137999424 ENSG00000117616 C1orf63
ENST00000570063 9.51071419729226e-10 8.1109149744685e-12 0.435668063229827 ENSG00000117616 C1orf63
ENST00000564223 0.00631974662382932 0.000768764181314792 0.342800920363243 ENSG00000117616 C1orf63
ENST00000475766 1.86782049152109e-08 2.254008232481e-10 0.418054895661619 ENSG00000117616 C1orf63
ENST00000491378 1.14976528378128e-06 2.50797616353316e-08 0.451584119779294 ENSG00000117616 C1orf63
ENST00000431849 2.93827203979386e-06 7.47508830110913e-08 0.420673724216009 ENSG00000117616 C1orf63
ENST00000568212 5.95993997648997e-06 1.71715759412323e-07 0.427400780235726 ENSG00000117616 C1orf63
ENST00000568701 1.02069591634644e-10 6.82480052970274e-13 0.576540471339853 ENSG00000117616 C1orf63
ENST00000561867 1.80203181666931e-19 2.10679568572805e-22 0.701079041422359 ENSG00000117616 C1orf63
ENST00000568996 1.16918689943379e-19 1.33883509464311e-22 0.703054455783609 ENSG00000117616 C1orf63
ENST00000450820 1.87231861134715e-08 2.26693284781941e-10 0.945685159438653 ENSG00000117616 C1orf63
ENST00000564398 1.67585266951539e-08 1.99282608442533e-10 1.00415416723574 ENSG00000187010 RHD
ENST00000328664 3.1128940825847e-12 1.4357999612178e-14 0.999203534282192 ENSG00000187010 RHD
ENST00000454452 1.81499919179863e-11 1.00865586091308e-13 0.984656923522732 ENSG00000187010 RHD
ENST00000342055 1.94550511802273e-11 1.09676137338886e-13 0.983259112190996 ENSG00000187010 RHD
ENST00000423810 1.94550511802273e-11 1.09676137338886e-13 0.983259112190996 ENSG00000187010 RHD
ENST00000568195 1.94550511802273e-11 1.09676137338886e-13 0.983259112190996 ENSG00000187010 RHD
ENST00000417538 1.94550511802273e-11 1.09676137338886e-13 0.983259112190996 ENSG00000187010 RHD
ENST00000357542 1.94550511802273e-11 1.09676137338886e-13 0.983259112190996 ENSG00000187010 RHD
ENST00000423253 7.77613103237095e-12 3.84198658469961e-14 0.985149459759011 ENSG00000187010 RHD
ENST00000568399 1.08565822606466e-12 4.59022696478333e-15 1.02702738912087 ENSG00000117616 C1orf63
ENST00000562018 6.06955663199489e-11 3.81534429541639e-13 0.965065240580822 ENSG00000117616 C1orf63
ENST00000567741 7.91778181812884e-11 5.11029159626189e-13 0.95732437071118 ENSG00000117616 C1orf63
ENST00000566599 0.00055038294324291 3.66510614670727e-05 0.680272167133737 ENSG00000117616 C1orf63
ENST00000564413 0.0150385557808597 0.00232815822318514 0.545714066640932 ENSG00000117616 C1orf63
ENST00000570165 0.0540311795062836 0.0126437632824482 0.447359944501915 ENSG00000259984 RP11-335G20.7
ENST00000374358 5.18621436131881e-06 1.45395071100073e-07 0.226721658471589 ENSG00000183726 TMEM50A
ENST00000498135 1.9372648535102e-05 6.8629562075025e-07 0.23050145174155 ENSG00000183726 TMEM50A
ENST00000491936 9.22806779543995e-06 2.8716019572231e-07 0.223002399225096 ENSG00000183726 TMEM50A
ENST00000480937 7.52713795187806e-06 2.25368103796221e-07 0.223073513689341 ENSG00000183726 TMEM50A
ENST00000468704 1.93691182672642e-05 6.85600602380826e-07 0.240870872895483 ENSG00000183726 TMEM50A
ENST00000487234 5.36069965647995e-05 2.2648183366102e-06 0.328013987120021 ENSG00000183726 TMEM50A
ENST00000294413 1.32615542183636e-06 2.96600904323266e-08 0.615662696226469 ENSG00000188672 RHCE
ENST00000374352 9.21762966762093e-06 2.86759218919821e-07 0.593720417201722 ENSG00000188672 RHCE
ENST00000243186 2.854971604386e-06 7.22887589131049e-08 0.603701902316445 ENSG00000188672 RHCE
ENST00000413854 2.854971604386e-06 7.22887589131049e-08 0.603701902316445 ENSG00000188672 RHCE
ENST00000425135 2.854971604386e-06 7.22887589131049e-08 0.603701902316445 ENSG00000188672 RHCE
ENST00000455194 2.854971604386e-06 7.22887589131049e-08 0.603701902316445 ENSG00000188672 RHCE
ENST00000340849 6.5311723122946e-05 2.87177027280667e-06 0.618058027260856 ENSG00000188672 RHCE
ENST00000349320 4.89636816630746e-06 1.35661706081229e-07 0.65974669492263 ENSG00000188672 RHCE
ENST00000527747 0.000925771886536479 6.97664896235971e-05 0.611541621417384 ENSG00000188672 RHCE
ENST00000346452 0.0015872947140646 0.00013543101520146 0.555953810997119 ENSG00000188672 RHCE
ENST00000349438 0.00152057483770236 0.00012855724804982 0.556906732263384 ENSG00000188672 RHCE
ENST00000527187 0.108929752662084 0.0325393617337153 0.341263129395586 ENSG00000188672 RHCE
ENST00000533771 0.131163523783496 0.0420473202083975 0.327833199267641 ENSG00000188672 RHCE
ENST00000495048 0.22499668712803 0.0894077162239057 0.301527013503833 ENSG00000188672 RHCE
ENST00000399763 0.387509870274122 0.200330314822446 0.0574288672044075 ENSG00000204178 TMEM57
ENST00000399766 0.387509870274122 0.200330314822446 0.0574288672044075 ENSG00000204178 TMEM57
ENST00000374343 0.382956884907901 0.196602729406874 0.0578877193221742 ENSG00000204178 TMEM57
ENST00000470035 0.932039703475894 0.86718950341582 0.0136229464607344 ENSG00000204178 TMEM57
ENST00000374338 0.129620589886397 0.0413915140954011 0.13325448277148 ENSG00000157978 LDLRAP1
ENST00000485476 0.240619565398969 0.0986139442434275 0.160090670250139 ENSG00000157978 LDLRAP1
ENST00000488127 0.26908488013688 0.11598790849526 0.107752717693934 ENSG00000157978 LDLRAP1
ENST00000462394 0.628408016774036 0.432253046839799 0.0987450336443862 ENSG00000157978 LDLRAP1
ENST00000484476 0.271411251177282 0.117502830051691 0.16174419050007 ENSG00000157978 LDLRAP1
ENST00000474283 0.428914877333626 0.234494989870884 0.11298193839576 ENSG00000157978 LDLRAP1
ENST00000470950 0.490354785798261 0.288786299458031 0.108514842075867 ENSG00000157978 LDLRAP1
ENST00000374332 0.2750767807027 0.11980422025656 0.276834717090571 ENSG00000117643 MAN1C1
ENST00000263979 0.286177407159174 0.127022161286242 0.27299211517259 ENSG00000117643 MAN1C1
ENST00000354177 0.862909431594953 0.74839877188635 -0.0121577276299163 ENSG00000162430 SEPN1
ENST00000361547 0.862909431594953 0.74839877188635 -0.0121577276299163 ENSG00000162430 SEPN1
ENST00000374315 0.862909431594953 0.74839877188635 -0.0121577276299163 ENSG00000162430 SEPN1
ENST00000559265 0.717328111355962 0.53927969447249 0.0248827174910445 ENSG00000255054 RP1-317E23.6
ENST00000494537 0.984708398450951 0.968453100016632 -0.00242783536155622 ENSG00000162430 SEPN1
ENST00000527604 0.763920208584109 0.601330240423018 0.0226279991757429 ENSG00000255054 RP1-317E23.6
ENST00000442055 0.993199527013207 0.985871021421792 0.00108627122765213 ENSG00000228172 RP1-317E23.3
ENST00000453649 0.988910172961737 0.976501282498644 0.00180615430195344 ENSG00000228172 RP1-317E23.3
ENST00000424294 0.656241938802772 0.4638466003703 -0.0515208649508473 ENSG00000117640 MTFR1L
ENST00000536896 0.818892610096311 0.680609399320278 0.0670150706525999 ENSG00000223474 AL020996.1
ENST00000374303 0.259941391542349 0.110371383344384 -0.100608179342029 ENSG00000117640 MTFR1L
ENST00000533762 0.802915869610897 0.657149291022952 -0.0321117694712617 ENSG00000117640 MTFR1L
ENST00000529116 0.772773345913099 0.614004561991795 -0.0360683676817724 ENSG00000117640 MTFR1L
ENST00000474295 0.264350525281778 0.113134491079313 -0.0999429912362875 ENSG00000117640 MTFR1L
ENST00000488327 0.678735266793228 0.490724293467545 -0.0486561640493076 ENSG00000117640 MTFR1L
ENST00000472643 0.59015824220258 0.389245465865292 -0.0600421998909906 ENSG00000117640 MTFR1L
ENST00000494293 0.912998479448921 0.833791549963672 0.0164923782997279 ENSG00000117640 MTFR1L
ENST00000469815 0.378422372767551 0.192941470984007 -0.0842075090064319 ENSG00000117640 MTFR1L
ENST00000526894 0.59015824220258 0.389245465865292 -0.0600421998909906 ENSG00000117640 MTFR1L
ENST00000478284 0.818915907043315 0.68070745367332 -0.0291955076880758 ENSG00000117640 MTFR1L
ENST00000524618 0.398483359230522 0.209166243899029 -0.08169757303711 ENSG00000117640 MTFR1L
ENST00000374307 0.264350525281778 0.113134491079313 -0.0999429912362875 ENSG00000117640 MTFR1L
ENST00000528624 0.969599855826616 0.938607639264864 -0.00582805737730683 ENSG00000117640 MTFR1L
ENST00000525713 0.774440426600378 0.616531209506219 -0.0363209699619127 ENSG00000117640 MTFR1L
ENST00000374301 0.246810012736958 0.10234472853596 -0.103109915313317 ENSG00000117640 MTFR1L
ENST00000464008 0.646290911495895 0.452605474574579 -0.0520257496872753 ENSG00000117640 MTFR1L
ENST00000526158 0.739488584430867 0.568058455352763 -0.0408641506379261 ENSG00000117640 MTFR1L
ENST00000530599 0.644819649960634 0.450754133271649 -0.0540659858501049 ENSG00000117640 MTFR1L
ENST00000374300 0.235293680814945 0.0953591326051023 -0.105384182637815 ENSG00000117640 MTFR1L
ENST00000466284 0.263708335159039 0.112728555859986 -0.101758834722832 ENSG00000117640 MTFR1L
ENST00000531361 0.658412398849532 0.466601837911882 -0.052536012793664 ENSG00000117640 MTFR1L
ENST00000497956 0.0556436567602634 0.0131650182786574 -0.185894097007153 ENSG00000117640 MTFR1L
ENST00000606617 0.389405295196877 0.201937432055544 -0.136729832598809 ENSG00000272478 RP1-317E23.7
ENST00000538789 0.0517743671276366 0.0119236636705312 -0.219361390783279 ENSG00000127423 AUNIP
ENST00000481602 0.235523090016294 0.095491712793922 -0.296451324564199 ENSG00000127423 AUNIP
ENST00000374298 0.324269211407653 0.152545507085976 -0.245149292449442 ENSG00000127423 AUNIP
ENST00000455431 0.78469827887155 0.631194924685863 -0.0393742314043891 ENSG00000236528 RP1-125I3.2
ENST00000374296 0.965119358254884 0.929816145342422 -0.00621909350408296 ENSG00000182749 PAQR7
ENST00000426559 0.510590706348855 0.30881879680473 0.082689711012738 ENSG00000117632 STMN1
ENST00000455785 0.534290234472457 0.332326985607368 0.0792575982503347 ENSG00000117632 STMN1
ENST00000399728 0.535327532744597 0.333289926179842 0.0790588106400601 ENSG00000117632 STMN1
ENST00000465604 0.526994990960247 0.325037917911043 0.0799325865928862 ENSG00000117632 STMN1
ENST00000357865 0.52996204640985 0.328039207442625 0.0793215407291051 ENSG00000117632 STMN1
ENST00000374291 0.567557931421568 0.365776725149509 0.073350662599198 ENSG00000117632 STMN1
ENST00000485226 0.696792311728647 0.513069694429727 0.0559614391342432 ENSG00000117632 STMN1
ENST00000446334 0.506515594170472 0.30495175326479 0.0892431327065255 ENSG00000117632 STMN1
ENST00000580971 0.298546197226774 0.135103439176931 0.17107271919084 ENSG00000264021 MIR3917
ENST00000374282 0.221622879813342 0.0874523481108568 0.16562857507913 ENSG00000158006 PAFAH2
ENST00000374284 0.202577034679361 0.0770678438547548 0.175531312877349 ENSG00000158006 PAFAH2
ENST00000493892 0.222528094571804 0.0879866249653426 0.221160932987387 ENSG00000158006 PAFAH2
ENST00000464540 0.222528094571804 0.0879866249653426 0.221160932987387 ENSG00000158006 PAFAH2
ENST00000476611 0.0890976840095082 0.0246723815721717 0.371472740257773 ENSG00000158006 PAFAH2
ENST00000439092 0.249802933808691 0.104167903411976 0.219533622182759 ENSG00000158006 PAFAH2
ENST00000441420 0.360711766341565 0.179148503940075 0.184095903239461 ENSG00000158006 PAFAH2
ENST00000481377 0.142058923560435 0.0469756826427623 -0.347465263372845 ENSG00000158008 EXTL1
ENST00000374280 0.0684164316736726 0.0172936665776037 -0.424006316662405 ENSG00000158008 EXTL1
ENST00000444713 0.885298450766303 0.785748047403846 -0.042468511013466 ENSG00000175087 PDIK1L
ENST00000374271 0.792444486329663 0.642119581574826 -0.0548082653405708 ENSG00000175087 PDIK1L
ENST00000374269 0.686872912247341 0.500793496053877 -0.0870455634050688 ENSG00000175087 PDIK1L
ENST00000374266 0.0156813142211783 0.00246784808126855 -0.358732367454412 ENSG00000142684 ZNF593
ENST00000270812 0.0157269764326723 0.00247767884638368 -0.358694845062923 ENSG00000142684 ZNF593
ENST00000407889 0.0217369824504927 0.00378012530330997 -0.345282900148083 ENSG00000236782 RP11-96L14.7
ENST00000414762 0.0173625442335059 0.00282057923498666 -0.360576150534434 ENSG00000236782 RP11-96L14.7
ENST00000433939 0.0170479427290686 0.00275527408793075 -0.361055579689747 ENSG00000236782 RP11-96L14.7
ENST00000444682 0.0233325667174093 0.00414971417996204 -0.348017644771526 ENSG00000236782 RP11-96L14.7
ENST00000448923 0.0200116626272258 0.00338552528960911 -0.395562519489227 ENSG00000236782 RP11-96L14.7
ENST00000361530 0.678628207271397 0.490619718426358 -0.123597641007466 ENSG00000142675 CNKSR1
ENST00000374253 0.678774835034298 0.490769207479835 -0.123451221726924 ENSG00000142675 CNKSR1
ENST00000482227 0.678774835034298 0.490769207479835 -0.123451221726924 ENSG00000142675 CNKSR1
ENST00000451429 0.840618964625243 0.713398539955637 0.0361300432712324 ENSG00000130695 CEP85
ENST00000476272 0.602260865793866 0.402716138190671 0.0788923141297479 ENSG00000130695 CEP85
ENST00000252992 0.602260865793866 0.402716138190671 0.0788923141297479 ENSG00000130695 CEP85
ENST00000453146 0.557141320882566 0.355074979551583 0.0993921789026053 ENSG00000130695 CEP85
ENST00000469609 0.47589883916188 0.275139496225565 0.126675316583847 ENSG00000130695 CEP85
ENST00000468163 0.250630690639905 0.104665608164331 0.273397109449879 ENSG00000130695 CEP85
ENST00000491670 0.929197951598432 0.862545899765075 -0.0260647033692957 ENSG00000130695 CEP85
ENST00000270792 0.27463491405685 0.119534802359433 -0.0824525120254039 ENSG00000142669 SH3BGRL3
ENST00000319041 0.269277962989993 0.116122887098815 -0.0834122974242257 ENSG00000142669 SH3BGRL3
ENST00000314675 0.318718742317286 0.14860440014547 -0.086615596742793 ENSG00000158062 UBXN11
ENST00000472155 0.474313145282273 0.273850412397066 -0.119931036462916 ENSG00000158062 UBXN11
ENST00000374223 0.485957324532752 0.284620414951231 -0.116981899823096 ENSG00000158062 UBXN11
ENST00000475591 0.487175825952595 0.28583348487925 -0.11689371739002 ENSG00000158062 UBXN11
ENST00000357089 0.487175825952595 0.28583348487925 -0.11689371739002 ENSG00000158062 UBXN11
ENST00000494942 0.487175825952595 0.28583348487925 -0.11689371739002 ENSG00000158062 UBXN11
ENST00000374221 0.487175825952595 0.28583348487925 -0.11689371739002 ENSG00000158062 UBXN11
ENST00000374217 0.484799387487255 0.283592889616684 -0.117328666178881 ENSG00000158062 UBXN11
ENST00000374222 0.484799387487255 0.283592889616684 -0.117328666178881 ENSG00000158062 UBXN11
ENST00000496466 0.356408233167852 0.17590093397529 -0.15509933661148 ENSG00000158062 UBXN11
ENST00000535108 0.62373524458615 0.427024915995195 -0.0963448094189248 ENSG00000158062 UBXN11
ENST00000436301 0.582806880955356 0.381246612044555 -0.107934686352344 ENSG00000158062 UBXN11
ENST00000374215 0.704376928010113 0.522822759538063 -0.080162117840831 ENSG00000158062 UBXN11
ENST00000452980 0.848929668881778 0.726409974597215 -0.0460246370013382 ENSG00000158062 UBXN11
ENST00000442942 0.892165422188797 0.79706408284372 -0.034070151754109 ENSG00000158062 UBXN11
ENST00000450041 0.998910441136329 0.997670601943695 0.000410610221424058 ENSG00000158062 UBXN11
ENST00000423664 0.999009020449151 0.997889055179589 0.000372373223540801 ENSG00000158062 UBXN11
ENST00000421827 0.793760240538189 0.643875068916384 -0.0701404982766205 ENSG00000158062 UBXN11
ENST00000434391 0.00340493746767001 0.000350445718065044 -0.15282725083224 ENSG00000117682 DHDDS
ENST00000427245 0.0305396654113629 0.00590006380296717 -0.1493309045999 ENSG00000117682 DHDDS
ENST00000527611 0.0439478875579924 0.00956802664098894 -0.179660149438854 ENSG00000117682 DHDDS
ENST00000374186 0.029407047430223 0.00561507884347908 -0.15649742744491 ENSG00000117682 DHDDS
ENST00000525682 0.0138998368886684 0.00210361565320441 -0.144444527710958 ENSG00000117682 DHDDS
ENST00000236342 0.0110379881313952 0.00155378598143655 -0.14754111369696 ENSG00000117682 DHDDS
ENST00000526219 0.0243813113486735 0.00439788086004759 -0.132573557077604 ENSG00000117682 DHDDS
ENST00000374185 0.0385864235855431 0.0080575650113154 -0.142960912343407 ENSG00000117682 DHDDS
ENST00000487944 0.0570683748947868 0.0136081203364587 -0.155372632982547 ENSG00000117682 DHDDS
ENST00000360009 0.00340493746767001 0.000350445718065044 -0.15282725083224 ENSG00000117682 DHDDS
ENST00000533087 0.0417514351192838 0.00894573309966909 -0.140554782208793 ENSG00000117682 DHDDS
ENST00000531312 0.0284469679393486 0.00537480948533737 -0.149527530667244 ENSG00000117682 DHDDS
ENST00000525165 0.0361365070622203 0.00737489892037165 -0.143531084324839 ENSG00000117682 DHDDS
ENST00000525546 0.0323789462225562 0.00636403935804486 -0.158171599025581 ENSG00000117682 DHDDS
ENST00000528557 0.0250419780074696 0.0045479825529261 -0.160567704496039 ENSG00000117682 DHDDS
ENST00000525326 0.0330847207285345 0.00655124098474696 -0.158237484308732 ENSG00000117682 DHDDS
ENST00000526278 0.0326464353576963 0.00643961917173392 -0.146439858208167 ENSG00000117682 DHDDS
ENST00000436153 0.0370096146910463 0.00761322863387483 -0.143557596583459 ENSG00000117682 DHDDS
ENST00000529688 0.028277303500589 0.00533165749699606 -0.14954061102467 ENSG00000117682 DHDDS
ENST00000530781 0.0322586828332024 0.00633101147325822 -0.175494869227264 ENSG00000117682 DHDDS
ENST00000531955 0.0123125102409357 0.00178969159107515 -0.18941763312636 ENSG00000117682 DHDDS
ENST00000525410 0.0164323724816655 0.00262249506373794 -0.173772640848094 ENSG00000117682 DHDDS
ENST00000430232 0.0154937230159282 0.00242658774136563 -0.164298232371391 ENSG00000117682 DHDDS
ENST00000431933 0.0277674566725947 0.00520720782943925 -0.152918729415142 ENSG00000117682 DHDDS
ENST00000416052 0.529694153795703 0.327780314664188 -0.0789622932673089 ENSG00000117682 DHDDS
ENST00000423060 0.930500495557339 0.864589361951656 0.0260744072046814 ENSG00000225891 RP3-476K8.3
ENST00000468388 0.850509703643927 0.728974264329979 -0.0232404465523641 ENSG00000198830 HMGN2
ENST00000479815 0.612081714941008 0.413860953284664 -0.0473668250317907 ENSG00000198830 HMGN2
ENST00000460563 0.685921648267584 0.499605599013222 -0.0378229257987788 ENSG00000198830 HMGN2
ENST00000464888 0.689192117734126 0.503720629099511 -0.0392668502996154 ENSG00000198830 HMGN2
ENST00000463817 0.659157635345861 0.467512092231371 -0.0398559876754851 ENSG00000198830 HMGN2
ENST00000467700 0.65870395866694 0.467000429888983 -0.0395451162215689 ENSG00000198830 HMGN2
ENST00000361427 0.617313937272012 0.41970229444381 -0.0437919780815732 ENSG00000198830 HMGN2
ENST00000466194 0.671954953332391 0.482674655886427 -0.0387941664162154 ENSG00000198830 HMGN2
ENST00000493418 0.712210101895069 0.532760303239333 -0.0353652298409529 ENSG00000198830 HMGN2
ENST00000526040 0.143893254830092 0.0478353969188626 -0.354291627426557 ENSG00000117676 RPS6KA1
ENST00000374168 0.0032141913797458 0.000326386618245968 -0.59048094528879 ENSG00000117676 RPS6KA1
ENST00000374166 0.0032141913797458 0.000326386618245968 -0.59048094528879 ENSG00000117676 RPS6KA1
ENST00000526792 0.00709228781468698 0.000886649562483129 -0.555000959755799 ENSG00000117676 RPS6KA1
ENST00000529454 0.111462508617073 0.0336324374375395 -0.380306355032687 ENSG00000117676 RPS6KA1
ENST00000374162 0.00694703493703885 0.000864763437670315 -0.555984651023078 ENSG00000117676 RPS6KA1
ENST00000530003 0.00172795408226413 0.000150130539658599 -0.635859713549431 ENSG00000117676 RPS6KA1
ENST00000531113 0.0246991809244558 0.00447010080135832 -0.48840935232965 ENSG00000117676 RPS6KA1
ENST00000374163 0.00218190808267301 0.000201261294731306 -0.626115752757133 ENSG00000117676 RPS6KA1
ENST00000531382 0.00646829139868401 0.000792427851605274 -0.57224662998896 ENSG00000117676 RPS6KA1
ENST00000324856 0.831168834380269 0.699138916318118 0.019028895473267 ENSG00000117713 ARID1A
ENST00000457599 0.708172801245977 0.527635686676128 0.0320652374786413 ENSG00000117713 ARID1A
ENST00000524572 0.449818851026333 0.252050561343431 0.148724891155025 ENSG00000117713 ARID1A
ENST00000374152 0.417119414663105 0.224619205615507 -0.0606210653923397 ENSG00000117713 ARID1A
ENST00000430291 0.0899619017026695 0.0249957755811526 -0.216041579129603 ENSG00000117713 ARID1A
ENST00000430799 0.13655249265426 0.0444951878856822 -0.121845232828512 ENSG00000117713 ARID1A
ENST00000466382 0.239195715389568 0.097731599792099 -0.107465472011976 ENSG00000117713 ARID1A
ENST00000540690 0.220035088157463 0.0865921236987389 -0.111068336553559 ENSG00000117713 ARID1A
ENST00000532781 0.357554607840743 0.176787739257869 -0.092846218111906 ENSG00000117713 ARID1A
ENST00000430292 0.193344073224669 0.0720763567507088 0.22429681759721 ENSG00000060642 PIGV
ENST00000472757 0.0900107036950957 0.02502395588474 0.24591378988311 ENSG00000060642 PIGV
ENST00000078527 0.134217777762108 0.0434111968416823 0.212144107133799 ENSG00000060642 PIGV
ENST00000431541 0.125352519819674 0.0395189678515421 0.262562656274112 ENSG00000060642 PIGV
ENST00000449950 0.162011078035956 0.0564664651786916 0.200674475487361 ENSG00000060642 PIGV
ENST00000374145 0.157323568386155 0.0541939883474985 0.201963853989612 ENSG00000060642 PIGV
ENST00000455364 0.462168174350129 0.262957497308587 0.148163371156114 ENSG00000060642 PIGV
ENST00000374142 0.0315934731862784 0.00615981650496081 -0.16172404663289 ENSG00000204160 ZDHHC18
ENST00000374141 0.146324239097643 0.0489707972047757 -0.162107198344513 ENSG00000204160 ZDHHC18
ENST00000534643 0.727211325533929 0.551755870390293 -0.0581781813376375 ENSG00000204160 ZDHHC18
ENST00000488397 0.0301882067855782 0.00581089137341231 -0.178878893630132 ENSG00000204160 ZDHHC18
ENST00000478902 0.378791597558047 0.193235886563364 -0.176076982349928 ENSG00000204160 ZDHHC18
ENST00000374135 0.524639623476292 0.322665131658177 0.0578268116701661 ENSG00000142751 GPN2
ENST00000448791 0.00591213783089936 0.000706871636396207 0.343624385411178 ENSG00000226698 RP1-50O24.6
ENST00000374133 0.655609259112021 0.463163161968609 -0.0623372633141657 ENSG00000142751 GPN2
ENST00000477418 0.579155745115097 0.377262831501264 -0.0755002353331978 ENSG00000142751 GPN2
ENST00000431781 0.0928550400401152 0.0261039549222319 -0.189765674232381 ENSG00000142751 GPN2
ENST00000461282 0.328788578999882 0.155637476449383 -0.190473637968362 ENSG00000142751 GPN2
ENST00000445019 0.202896598279866 0.07724465864846 0.243025732215187 ENSG00000198746 GPATCH3
ENST00000361720 0.374558759258218 0.189818816356296 0.143786095711967 ENSG00000198746 GPATCH3
ENST00000450844 0.332718979340765 0.158619670363969 0.206395867806008 ENSG00000198746 GPATCH3
ENST00000435827 4.76969084044969e-05 1.97490765195796e-06 -0.271290307685644 ENSG00000090273 NUDC
ENST00000321265 2.85112666911218e-08 3.66893061920505e-10 -0.280838019690239 ENSG00000090273 NUDC
ENST00000452707 0.000139067551005642 7.07910853660832e-06 -0.2616601679709 ENSG00000090273 NUDC
ENST00000484772 0.000507052731245536 3.31484504955842e-05 -0.281460897547448 ENSG00000090273 NUDC
ENST00000522111 0.0511520511428087 0.0117324487578753 -0.184809172460686 ENSG00000253368 TRNP1
ENST00000531285 0.131040942553637 0.0419954321103388 -0.190931079795261 ENSG00000253368 TRNP1
ENST00000289166 0.152660895775104 0.051956759187656 -0.305970152462307 ENSG00000158246 FAM46B
ENST00000374089 0.392719107204765 0.204598855819523 -0.106049613738468 ENSG00000090020 SLC9A1
ENST00000263980 0.446411409466922 0.249136223733365 -0.0874713698596966 ENSG00000090020 SLC9A1
ENST00000490329 0.489395976585741 0.287906083922321 -0.115689587410085 ENSG00000090020 SLC9A1
ENST00000545949 0.662922815339656 0.47203523112442 -0.0596673842559954 ENSG00000090020 SLC9A1
ENST00000447808 0.826874978755797 0.692593872340298 -0.0396772002502012 ENSG00000090020 SLC9A1
ENST00000374086 0.738692047485045 0.566849136918997 -0.0494828457128023 ENSG00000090020 SLC9A1
ENST00000374084 0.560080189324127 0.358197190035292 -0.0866455967504329 ENSG00000090020 SLC9A1
ENST00000319394 0.000575039259399852 3.86153045269632e-05 0.249301393719531 ENSG00000142784 WDTC1
ENST00000361771 0.000876106903857569 6.49152560970058e-05 0.242717620634433 ENSG00000142784 WDTC1
ENST00000447062 0.00379919193531726 0.000401324533970424 0.227364897256838 ENSG00000142784 WDTC1
ENST00000491239 0.00689281186544024 0.000856633889747217 0.216637403882693 ENSG00000142784 WDTC1
ENST00000472249 0.559420651465101 0.357441484799034 0.100553324277379 ENSG00000142784 WDTC1
ENST00000374076 0.131646593217302 0.0422517253054889 -0.143550078176428 ENSG00000186501 TMEM222
ENST00000464720 0.128619853464268 0.0409774943139765 -0.144533453325461 ENSG00000186501 TMEM222
ENST00000608611 0.128619853464268 0.0409774943139765 -0.144533453325461 ENSG00000186501 TMEM222
ENST00000466759 0.31860609078763 0.148515911013061 -0.133083241280384 ENSG00000186501 TMEM222
ENST00000486082 0.391552944432727 0.203652681348451 -0.102871318283648 ENSG00000186501 TMEM222
ENST00000464813 0.20596983571166 0.0788962771562079 -0.142989095262379 ENSG00000186501 TMEM222
ENST00000478104 0.146626444463118 0.0491043494384093 -0.145148958548264 ENSG00000186501 TMEM222
ENST00000498220 0.254982223942155 0.107254654399883 -0.132841324173715 ENSG00000186501 TMEM222
ENST00000471456 0.151153188044172 0.0512248083857897 -0.168690090408905 ENSG00000186501 TMEM222
ENST00000470223 0.0940776327471022 0.0265727125231305 -0.193196807941476 ENSG00000186501 TMEM222
ENST00000486046 0.401136463269947 0.211353039618277 -0.195011472431274 ENSG00000142733 MAP3K6
ENST00000472410 0.351348862513864 0.172011264865251 -0.114721123670837 ENSG00000142733 MAP3K6
ENST00000374040 0.123122979515039 0.0385538195944592 -0.161163161984044 ENSG00000142733 MAP3K6
ENST00000493901 0.118547420986215 0.0365866123657088 -0.16264738378896 ENSG00000142733 MAP3K6
ENST00000470890 0.423842791957352 0.230126815069477 -0.172863408163012 ENSG00000142733 MAP3K6
ENST00000357582 0.109159976160118 0.0326562103568693 -0.166844588060894 ENSG00000142733 MAP3K6
ENST00000476509 0.922328787112234 0.850391868578656 -0.0309277577552659 ENSG00000142733 MAP3K6
ENST00000495230 0.86094521413343 0.744964011010061 0.0569133618385452 ENSG00000142733 MAP3K6
ENST00000374024 0.902537948597675 0.814437871776682 -0.0386270115224081 ENSG00000181773 GPR3
ENST00000430629 0.0016851005725858 0.000145584161415985 0.148047440594031 ENSG00000158195 WASF2
ENST00000536657 0.00417684744538999 0.000453807384201244 0.206324311357051 ENSG00000158195 WASF2
ENST00000247087 0.59730495083846 0.397292930265015 -0.0506360128143747 ENSG00000126705 AHDC1
ENST00000374011 0.554459004937188 0.352211114218908 -0.0553159385452282 ENSG00000126705 AHDC1
ENST00000487743 0.515355137483903 0.313496703828493 -0.173622039921527 ENSG00000126705 AHDC1
ENST00000490295 0.990326096054105 0.979707529088887 0.00186909202769997 ENSG00000126705 AHDC1
ENST00000480033 0.690644419269237 0.505412568415741 0.057224074727837 ENSG00000126705 AHDC1
ENST00000361157 0.354323428024121 0.174307378901617 -0.23605799843015 ENSG00000126709 IFI6
ENST00000339145 0.353978088888091 0.174035447642145 -0.236214422905485 ENSG00000126709 IFI6
ENST00000362020 0.353978088888091 0.174035447642145 -0.236214422905485 ENSG00000126709 IFI6
ENST00000373954 0.979951074772979 0.95932878597971 -0.00497110741911742 ENSG00000009780 FAM76A
ENST00000419687 0.865177221533885 0.752270485632718 -0.0338200009266951 ENSG00000009780 FAM76A
ENST00000373949 0.950539354109623 0.900777651779589 0.0130168748761231 ENSG00000009780 FAM76A
ENST00000530324 0.940142755949915 0.881204401561137 0.0170333319749268 ENSG00000009780 FAM76A
ENST00000234549 0.920027456329649 0.846465043201433 -0.0217399278697656 ENSG00000009780 FAM76A
ENST00000010299 0.920027456329649 0.846465043201433 -0.0217399278697656 ENSG00000009780 FAM76A
ENST00000446647 0.941363619316099 0.883493275742351 -0.0199261564896143 ENSG00000009780 FAM76A
ENST00000373943 5.86583122905031e-05 2.53185480386301e-06 -0.244683319900625 ENSG00000117758 STX12
ENST00000440806 0.0163331857948376 0.00260157795855743 -0.196948635769296 ENSG00000117758 STX12
ENST00000468761 0.113905111398684 0.0346531309437765 -0.165235295177009 ENSG00000117758 STX12
ENST00000481874 0.0441057345536697 0.00961468522368194 -0.253961664431468 ENSG00000117758 STX12
ENST00000472285 0.0739223726109434 0.0191358787587601 -0.221879792162108 ENSG00000117758 STX12
ENST00000311772 0.000108167707083321 5.24294627622792e-06 -0.240548263291654 ENSG00000117751 PPP1R8
ENST00000236412 0.000108914794364887 5.28962386149137e-06 -0.240545957521741 ENSG00000117751 PPP1R8
ENST00000373931 0.000108654099875866 5.27435260608186e-06 -0.240545879048723 ENSG00000117751 PPP1R8
ENST00000431586 0.000682619133481552 4.75012833916935e-05 -0.265330928986647 ENSG00000117751 PPP1R8
ENST00000486634 0.064782279968947 0.016098562574282 -0.163319307785202 ENSG00000117751 PPP1R8
ENST00000601459 0.481141265336374 0.279969660369418 -0.122688539450526 ENSG00000268552 AL109927.1
ENST00000328928 0.351341271671403 0.171997931273286 0.22480704214404 ENSG00000130775 THEMIS2
ENST00000373925 0.351341271671403 0.171997931273286 0.22480704214404 ENSG00000130775 THEMIS2
ENST00000373927 0.34728897541918 0.169069773067017 0.225623155511441 ENSG00000130775 THEMIS2
ENST00000427466 0.870282738484808 0.760708364298717 0.0546523830666301 ENSG00000130775 THEMIS2
ENST00000442118 0.25237299445544 0.10575899700386 0.289353185114099 ENSG00000130775 THEMIS2
ENST00000467258 0.348205758716757 0.169716847500103 0.23472223971339 ENSG00000130775 THEMIS2
ENST00000373921 0.351341271671403 0.171997931273286 0.22480704214404 ENSG00000130775 THEMIS2
ENST00000466068 0.351902400505894 0.172401469079197 0.243021515983579 ENSG00000130775 THEMIS2
ENST00000482828 0.111951248990531 0.0338336970543853 0.380364620594522 ENSG00000130775 THEMIS2
ENST00000456990 0.147702454999501 0.0495858241784038 0.339110731372759 ENSG00000130775 THEMIS2
ENST00000492877 0.773057923640519 0.614335495051557 0.0903688468396628 ENSG00000130775 THEMIS2
ENST00000373912 0.247302580031752 0.102630174648827 0.113234747459995 ENSG00000117748 RPA2
ENST00000419958 0.349274984236651 0.170482900563994 0.123292390119742 ENSG00000117748 RPA2
ENST00000373909 0.189278766199717 0.0699685753049129 0.129855235541664 ENSG00000117748 RPA2
ENST00000313433 0.417857457052686 0.225183945745769 0.0937284912024473 ENSG00000117748 RPA2
ENST00000444045 0.549565984640485 0.347364604945767 0.0872561090414901 ENSG00000117748 RPA2
ENST00000373884 0.616452196085489 0.418671288037025 0.079983902809181 ENSG00000158156 XKR8
ENST00000481387 0.715438226601353 0.536910952279193 0.0886360287582705 ENSG00000158156 XKR8
ENST00000373871 0.258339289572676 0.109401145017308 -0.0835212370873246 ENSG00000158161 EYA3
ENST00000436342 0.258339289572676 0.109401145017308 -0.0835212370873246 ENSG00000158161 EYA3
ENST00000373864 0.453149325646596 0.254961811882661 -0.0685913438884767 ENSG00000158161 EYA3
ENST00000540618 0.552570472668953 0.350293808627444 -0.0578722840991561 ENSG00000158161 EYA3
ENST00000545175 0.577333371924263 0.37541925422093 -0.0547697154309567 ENSG00000158161 EYA3
ENST00000373863 0.657120862700031 0.465030567720412 -0.046328263865462 ENSG00000158161 EYA3
ENST00000495923 0.877812454828128 0.772824989091212 -0.0262299298890626 ENSG00000158161 EYA3
ENST00000471498 0.759143655897269 0.595123961231483 -0.0355102430051926 ENSG00000158161 EYA3
ENST00000468665 0.915892520962377 0.838839615571355 -0.0192384690944294 ENSG00000158161 EYA3
ENST00000543748 0.626458540991291 0.430078235864881 -0.112449110473242 ENSG00000228589 SPCS2P4
ENST00000436160 0.651913057219756 0.458818260825445 -0.106071012008522 ENSG00000228589 SPCS2P4
ENST00000539896 0.744425221599318 0.574515291336303 -0.100587086029154 ENSG00000169403 PTAFR
ENST00000305392 0.855960767617216 0.737225904624768 -0.0595033089674433 ENSG00000169403 PTAFR
ENST00000603289 0.00080400000223929 5.82784114371401e-05 -0.21986713354285 ENSG00000126698 DNAJC8
ENST00000263697 0.00631823922881807 0.000768530220097265 -0.177201265182444 ENSG00000126698 DNAJC8
ENST00000596102 0.0500996982905049 0.0114172590779106 -0.212893760688398 ENSG00000269804 AL353354.2
ENST00000489277 0.00631823922881807 0.000768530220097265 -0.177201265182444 ENSG00000126698 DNAJC8
ENST00000470967 0.00672539941597023 0.0008314657397755 -0.224336453000595 ENSG00000126698 DNAJC8
ENST00000482674 0.687932121110143 0.501984421333775 -0.0520363648726268 ENSG00000126698 DNAJC8
ENST00000488868 0.680278019896148 0.49261868687723 -0.0530326876230252 ENSG00000126698 DNAJC8
ENST00000497986 0.28379243211609 0.125445435980463 -0.0824196740078002 ENSG00000130770 ATPIF1
ENST00000335514 0.28433676704028 0.12584325017066 -0.082418041843483 ENSG00000130770 ATPIF1
ENST00000468425 0.273725091195673 0.118998520187485 -0.0831089970948504 ENSG00000130770 ATPIF1
ENST00000465645 0.28433676704028 0.12584325017066 -0.082418041843483 ENSG00000130770 ATPIF1
ENST00000253063 0.60672892565923 0.407773532435772 0.0870292204821319 ENSG00000130766 SESN2
ENST00000479574 0.536165901326372 0.334098754333035 -0.0914873815623364 ENSG00000130772 MED18
ENST00000373842 0.911568699913447 0.831117860731153 0.0176016163678692 ENSG00000130772 MED18
ENST00000398997 0.911568699913447 0.831117860731153 0.0176016163678692 ENSG00000130772 MED18
ENST00000475655 0.979256923300837 0.958150016873235 0.0061973397887807 ENSG00000130772 MED18
ENST00000474683 0.953437783975035 0.906322010730198 0.0135003300091021 ENSG00000130772 MED18
ENST00000373839 0.231591877995196 0.0931992530838088 0.0807263092882226 ENSG00000204138 PHACTR4
ENST00000463428 0.391008439493123 0.203219184471986 0.0963687201153009 ENSG00000204138 PHACTR4
ENST00000493669 0.205571985859253 0.0786698046461698 0.0952113825951958 ENSG00000204138 PHACTR4
ENST00000373836 0.777359571645762 0.620692485649762 0.02512633814537 ENSG00000204138 PHACTR4
ENST00000398958 0.494122377018005 0.292582980441417 -0.0733299125619667 ENSG00000180198 RCC1
ENST00000413987 0.0105704408011539 0.00147027992245391 -0.214211859283038 ENSG00000242125 SNHG3
ENST00000427469 0.190983070177317 0.0708143609467019 -0.129099583764525 ENSG00000180198 RCC1
ENST00000447507 0.012895293213167 0.00189990791022629 -0.236368673832169 ENSG00000242125 SNHG3
ENST00000434290 0.185068064642598 0.0678622422815012 -0.129595464749056 ENSG00000180198 RCC1
ENST00000373833 0.497216473784999 0.295692169102591 -0.0729149294896839 ENSG00000180198 RCC1
ENST00000437681 0.0294412461113441 0.00562467368453273 -0.191143092408102 ENSG00000242125 SNHG3
ENST00000364938 0.442053827467267 0.245341998141646 -0.181862936553282 ENSG00000242125 SNHG3
ENST00000363217 0.637838068798898 0.4429194939763 -0.134035836839851 ENSG00000200087 SNORA73B
ENST00000419074 0.890759831477268 0.794826716054884 0.0255190066469184 ENSG00000180198 RCC1
ENST00000373832 0.185510150854624 0.0680941688422893 0.174584329173513 ENSG00000180198 RCC1
ENST00000373831 0.321426416097091 0.150502617140016 0.151801085041584 ENSG00000180198 RCC1
ENST00000411533 0.372993210788342 0.188545030415431 0.146964519166991 ENSG00000180198 RCC1
ENST00000486790 0.61248543967926 0.414305593738198 0.115049063097396 ENSG00000180198 RCC1
ENST00000430407 0.523545921775217 0.321631934871485 0.110908287942356 ENSG00000180198 RCC1
ENST00000429051 0.496024305099243 0.294403527495872 0.11916806753479 ENSG00000180198 RCC1
ENST00000478232 0.537838442386535 0.335890615965134 0.134188757077439 ENSG00000180198 RCC1
ENST00000373830 0.333768598459153 0.159341303497215 0.10947861432413 ENSG00000180098 TRNAU1AP
ENST00000495995 0.276777680800401 0.120912927418849 0.17287374657664 ENSG00000180098 TRNAU1AP
ENST00000411406 0.86008098989278 0.743321276394603 -0.0482605270194904 ENSG00000180098 TRNAU1AP
ENST00000480930 0.290677287913756 0.129948203312373 0.117774438890171 ENSG00000180098 TRNAU1AP
ENST00000491577 0.310450474003368 0.142872350988529 0.113956197557041 ENSG00000180098 TRNAU1AP
ENST00000464880 0.807521823381839 0.663863543853924 0.0568543080489577 ENSG00000180098 TRNAU1AP
ENST00000497790 0.917893251553726 0.842439065784874 0.0264225091534458 ENSG00000180098 TRNAU1AP
ENST00000495215 0.20763676330399 0.0798290861607237 0.1708028925313 ENSG00000180098 TRNAU1AP
ENST00000464093 0.226926362470816 0.0905125089259395 0.199962417047402 ENSG00000180098 TRNAU1AP
ENST00000484775 0.262000825562652 0.111659708040475 0.131181520864992 ENSG00000180098 TRNAU1AP
ENST00000464612 0.0145738583064452 0.00223408026666556 -0.327624360969327 ENSG00000197989 SNHG12
ENST00000475441 0.00961327730522753 0.00130165683819741 -0.330828755292229 ENSG00000197989 SNHG12
ENST00000531126 0.0188955422313767 0.00314421338539404 -0.28309186929884 ENSG00000197989 SNHG12
ENST00000461448 0.0188955422313767 0.00314421338539404 -0.28309186929884 ENSG00000197989 SNHG12
ENST00000470977 0.0188955422313767 0.00314421338539404 -0.28309186929884 ENSG00000197989 SNHG12
ENST00000474814 0.0188955422313767 0.00314421338539404 -0.28309186929884 ENSG00000197989 SNHG12
ENST00000481368 0.0114382687446694 0.00162661927159341 -0.31538819610296 ENSG00000197989 SNHG12
ENST00000481220 0.0188955422313767 0.00314421338539404 -0.28309186929884 ENSG00000197989 SNHG12
ENST00000488745 0.0217619653102869 0.00378586400036821 -0.276728996010643 ENSG00000197989 SNHG12
ENST00000483436 0.0188944142844979 0.00314266326738303 -0.28309865401297 ENSG00000197989 SNHG12
ENST00000384581 0.189929443350867 0.0702897113541291 -0.255108723142871 ENSG00000197989 SNHG12
ENST00000464115 0.317098859951986 0.147394599004107 -0.179833905388965 ENSG00000197989 SNHG12
ENST00000461832 0.317098859951986 0.147394599004107 -0.179833905388965 ENSG00000197989 SNHG12
ENST00000384342 0.955193159808858 0.910011177145574 0.0202570144921246 ENSG00000197989 SNHG12
ENST00000471683 0.457141962203064 0.258448072788396 -0.0864704513982913 ENSG00000120656 TAF12
ENST00000373826 0.498828163411766 0.29732677443241 -0.186582906591374 ENSG00000188060 RAB42
ENST00000373824 0.939514880462344 0.880065436312653 -0.00956428552392344 ENSG00000120656 TAF12
ENST00000263974 0.945005633394301 0.890265509892363 -0.00873477267437297 ENSG00000120656 TAF12
ENST00000495422 0.951625360547066 0.902702916483068 -0.00820498063605075 ENSG00000120656 TAF12
ENST00000373816 0.835947689839694 0.706063857152638 0.0252571389268375 ENSG00000162419 GMEB1
ENST00000361872 0.342181691651368 0.165328449144528 0.108396670961862 ENSG00000162419 GMEB1
ENST00000294409 0.34061032277171 0.164173739175807 0.108422041351365 ENSG00000162419 GMEB1
ENST00000480454 0.630074948150374 0.434173120389354 0.065585732849362 ENSG00000162419 GMEB1
ENST00000474884 0.195655259162645 0.0733440875014485 -0.125757813258142 ENSG00000198492 YTHDF2
ENST00000542507 0.194707545814171 0.0728547364931037 -0.078857307977489 ENSG00000198492 YTHDF2
ENST00000373812 0.18873678494269 0.0696881258304569 -0.0798361138841935 ENSG00000198492 YTHDF2
ENST00000541996 0.191043002421284 0.0708486829607184 -0.0794510719928707 ENSG00000198492 YTHDF2
ENST00000478283 0.203629705861117 0.0776474340378394 -0.0792732289246298 ENSG00000198492 YTHDF2
ENST00000496288 0.12188736544824 0.0380575925172789 -0.143103215878143 ENSG00000198492 YTHDF2
ENST00000475796 0.947520936523818 0.895175109000773 -0.012328557598793 ENSG00000198492 YTHDF2
ENST00000476976 0.774397125059588 0.616479146305844 -0.0379230534299816 ENSG00000198492 YTHDF2
ENST00000468863 0.594346503452924 0.39416386186313 -0.0655617462781703 ENSG00000198492 YTHDF2
ENST00000343067 0.854696250704418 0.735389195593276 -0.0222450533811097 ENSG00000159023 EPB41
ENST00000356093 0.854696250704418 0.735389195593276 -0.0222450533811097 ENSG00000159023 EPB41
ENST00000398863 0.854696250704418 0.735389195593276 -0.0222450533811097 ENSG00000159023 EPB41
ENST00000482464 0.965980867468992 0.931690601736936 0.00946090779058117 ENSG00000159023 EPB41
ENST00000373800 0.967921099416859 0.935518137989773 -0.00626532240512702 ENSG00000159023 EPB41
ENST00000349460 0.967921099416859 0.935518137989773 -0.00626532240512702 ENSG00000159023 EPB41
ENST00000347529 0.967921099416859 0.935518137989773 -0.00626532240512702 ENSG00000159023 EPB41
ENST00000373798 0.888271936084476 0.790814905703566 -0.0170903852414343 ENSG00000159023 EPB41
ENST00000373797 0.868745988795241 0.758497058378625 -0.0290003781280792 ENSG00000159023 EPB41
ENST00000488277 0.970332363861572 0.939990052195337 0.00768586601145835 ENSG00000159023 EPB41
ENST00000490308 0.791486416247116 0.640870759651212 0.0494058592324026 ENSG00000159023 EPB41
ENST00000460378 0.758140396727776 0.593756889933099 -0.0550606605071628 ENSG00000159023 EPB41
ENST00000462032 0.67366358134707 0.48465692776237 -0.121206133012298 ENSG00000159023 EPB41
ENST00000521452 0.67263834365031 0.483504592858053 0.0856286112484528 ENSG00000253304 TMEM200B
ENST00000420504 0.75083569017934 0.583342801067574 0.0697010154981072 ENSG00000253304 TMEM200B
ENST00000373795 0.526448247022781 0.324376095575071 -0.0432223070729652 ENSG00000116350 SRSF4
ENST00000546138 0.561322482899944 0.359483719509977 -0.0408484899004718 ENSG00000116350 SRSF4
ENST00000466448 0.46972811134972 0.26969871325982 -0.0480472880585947 ENSG00000116350 SRSF4
ENST00000497015 0.592718952800232 0.392486453907027 -0.0635847340922117 ENSG00000116350 SRSF4
ENST00000605204 0.699919038369067 0.517232771107378 -0.030330144056617 ENSG00000116350 SRSF4
ENST00000477193 0.929417919373037 0.862867190392946 -0.016875289868263 ENSG00000116350 SRSF4
ENST00000489898 0.735993867556862 0.563233907461075 -0.0603199672223169 ENSG00000116350 SRSF4
ENST00000472353 0.434026872801587 0.238638317907612 -0.0803973607216959 ENSG00000116350 SRSF4
ENST00000373791 0.503713583381429 0.302228150028857 -0.0768068644598423 ENSG00000116353 MECR
ENST00000475773 0.787169662929847 0.63499500701303 -0.0506734599737928 ENSG00000116353 MECR
ENST00000483435 0.588363002152166 0.387307713277758 -0.0955285173665707 ENSG00000116353 MECR
ENST00000263702 0.515482416288105 0.31361540727022 -0.0757053350223254 ENSG00000116353 MECR
ENST00000473030 0.473180556274303 0.272783589103937 -0.0947221547344737 ENSG00000116353 MECR
ENST00000463412 0.50670157310402 0.305139379446902 -0.0917582639619598 ENSG00000116353 MECR
ENST00000453185 0.607656242683634 0.408908933913672 -0.0871392186791493 ENSG00000116353 MECR
ENST00000478505 0.376848662493772 0.191667182129604 -0.113234777048664 ENSG00000116353 MECR
ENST00000490529 0.426939123353607 0.232867804677351 -0.0932695902796736 ENSG00000116353 MECR
ENST00000464511 0.753126948431063 0.586580233121388 0.084179415581282 ENSG00000116353 MECR
ENST00000463052 0.836949291058062 0.707539827084326 -0.0345395406579025 ENSG00000116353 MECR
ENST00000489248 0.682926900796918 0.495901125596064 -0.0632473314124797 ENSG00000116353 MECR
ENST00000475861 0.580379250032103 0.3786128762261 -0.0819097081615573 ENSG00000116353 MECR
ENST00000474946 0.795659055669611 0.646566642281687 -0.0445259112576141 ENSG00000116353 MECR
ENST00000464915 0.371075889550134 0.187057725930844 -0.1721755963976 ENSG00000116353 MECR
ENST00000482610 0.516871926793928 0.315036088308134 -0.114519170196105 ENSG00000116353 MECR
ENST00000484012 0.890772781307665 0.794862060475964 -0.0311958397341139 ENSG00000116353 MECR
ENST00000493928 0.953859247901537 0.907122750627321 -0.0156929949057553 ENSG00000116353 MECR
ENST00000345512 0.0123082195862442 0.0017889693602652 0.198983318623863 ENSG00000060656 PTPRU
ENST00000373779 0.00774148250476347 0.000990703008030231 0.199890998381853 ENSG00000060656 PTPRU
ENST00000323874 0.00774148250476347 0.000990703008030231 0.199890998381853 ENSG00000060656 PTPRU
ENST00000356870 0.00774148250476347 0.000990703008030231 0.199890998381853 ENSG00000060656 PTPRU
ENST00000428026 0.00774148250476347 0.000990703008030231 0.199890998381853 ENSG00000060656 PTPRU
ENST00000460170 0.00765509128824554 0.000977176571315841 0.199898432387214 ENSG00000060656 PTPRU
ENST00000527027 0.375433013485286 0.190497380681415 0.188412254093436 ENSG00000060656 PTPRU
ENST00000415600 0.0859975209240088 0.0235376683484797 0.211795893395455 ENSG00000060656 PTPRU
ENST00000531385 0.882937110732521 0.781524137484601 0.0353627322147713 ENSG00000060656 PTPRU
ENST00000526080 0.586372099273284 0.385163515729664 0.151383540275409 ENSG00000060656 PTPRU
ENST00000493601 0.925917709948194 0.856740802246267 -0.019729074420384 ENSG00000060656 PTPRU
ENST00000465525 0.881567504788723 0.779233678367341 -0.0287628786708339 ENSG00000060656 PTPRU
ENST00000492954 0.999067498500059 0.99802303153869 -0.00033276382721664 ENSG00000060656 PTPRU
ENST00000373765 0.731345780463333 0.557141651814532 0.103309592734487 ENSG00000162510 MATN1
ENST00000414532 0.970152351748415 0.93956707140862 -0.0129226005213573 ENSG00000186056 MATN1-AS1
ENST00000454613 0.97030424360114 0.939923961790758 -0.0128347987553652 ENSG00000186056 MATN1-AS1
ENST00000336798 0.648002082851397 0.45440056370353 -0.0352352360385387 ENSG00000162512 SDC3
ENST00000339394 0.775929733169567 0.618684414743206 0.0307971920361571 ENSG00000162512 SDC3
ENST00000471567 0.656241938802772 0.46383937823989 0.0675851285005799 ENSG00000162512 SDC3
ENST00000487984 0.698031569766111 0.514697669567852 0.0973586369938662 ENSG00000162512 SDC3
ENST00000424085 0.560605036227357 0.358795303655281 -0.0360337481021856 ENSG00000134644 PUM1
ENST00000257075 0.560638064386113 0.358834399810359 -0.0360340381723155 ENSG00000134644 PUM1
ENST00000373747 0.560410693542208 0.358585056514073 -0.0360322341526585 ENSG00000134644 PUM1
ENST00000525843 0.619453796629677 0.421899298495481 -0.0316461758448466 ENSG00000134644 PUM1
ENST00000426105 0.786512665452472 0.634025599228511 -0.0192650231624047 ENSG00000134644 PUM1
ENST00000440538 0.786672459808643 0.634301916424182 -0.0192583460034938 ENSG00000134644 PUM1
ENST00000498419 0.663313687475207 0.472472900501338 -0.0341525203211888 ENSG00000134644 PUM1
ENST00000373741 0.793035601764087 0.642925291430171 -0.0187435950849524 ENSG00000134644 PUM1
ENST00000423018 0.787090658984846 0.634840803456035 -0.0192636818896112 ENSG00000134644 PUM1
ENST00000373742 0.806582132980432 0.662284796073675 -0.0175599732668915 ENSG00000134644 PUM1
ENST00000530669 0.437678183335151 0.241711351632704 -0.0844878698473056 ENSG00000134644 PUM1
ENST00000529846 0.462716945421091 0.263490770521978 -0.0791691088702701 ENSG00000134644 PUM1
ENST00000525997 0.45834420872658 0.259495635829681 -0.0798369450775266 ENSG00000134644 PUM1
ENST00000527498 0.665873184566605 0.47560019227959 -0.0508794845831672 ENSG00000134644 PUM1
ENST00000498627 0.953618098679381 0.906685548755586 -0.0167437802832887 ENSG00000134644 PUM1
ENST00000471894 0.631328678659593 0.435656221040122 -0.0748506292636885 ENSG00000134644 PUM1
ENST00000490546 0.441363586536388 0.244775423716758 -0.106744883504911 ENSG00000134644 PUM1
ENST00000532678 0.95080186393058 0.901160382886159 -0.00786414708807718 ENSG00000134644 PUM1
ENST00000526128 0.866434497320859 0.754468163036509 -0.032316728362256 ENSG00000134644 PUM1
ENST00000526215 0.96360720288991 0.926682183627509 0.00480821970209417 ENSG00000134644 PUM1
ENST00000525948 0.994762860827425 0.988848039552453 -0.000713557924439342 ENSG00000134644 PUM1
ENST00000480602 0.935605208636586 0.873091676759075 0.00893635241534685 ENSG00000134644 PUM1
ENST00000524516 0.984606930256738 0.968270402714362 -0.00266980687903394 ENSG00000134644 PUM1
ENST00000531867 0.276882135048685 0.120978513907723 -0.135856132236532 ENSG00000134644 PUM1
ENST00000263694 0.177007778248999 0.0638591562576246 -0.10699519407389 ENSG00000060688 SNRNP40
ENST00000486941 0.392376781237664 0.204268037297231 -0.141925935497381 ENSG00000060688 SNRNP40
ENST00000489853 0.709509865119401 0.529479122838504 -0.0482890954897075 ENSG00000060688 SNRNP40
ENST00000373720 0.661218850193429 0.469980041486781 -0.0650712767058714 ENSG00000060688 SNRNP40
ENST00000491106 0.557393017210134 0.355329121613402 -0.116233612240407 ENSG00000060688 SNRNP40
ENST00000446633 0.197132619270504 0.0741046899346137 -0.103560588043871 ENSG00000060688 SNRNP40
ENST00000474025 0.95525305790529 0.910098839449052 -0.0108497235690918 ENSG00000060688 SNRNP40
ENST00000463988 0.0875324174273819 0.0241050595397795 -0.224325775409979 ENSG00000060688 SNRNP40
ENST00000344147 0.624162948240775 0.427557162449613 0.0519779587789011 ENSG00000121766 ZCCHC17
ENST00000479629 0.565898646594711 0.364142199190813 0.069045414761939 ENSG00000121766 ZCCHC17
ENST00000373714 0.624162948240775 0.427557162449613 0.0519779587789011 ENSG00000121766 ZCCHC17
ENST00000546109 0.487739148880122 0.286445202738765 0.0755723459097886 ENSG00000121766 ZCCHC17
ENST00000422613 0.526964079839158 0.32500619337934 0.0666455326232843 ENSG00000121766 ZCCHC17
ENST00000490049 0.782808959483564 0.628460452644332 0.041859024057621 ENSG00000121766 ZCCHC17
ENST00000430143 0.654131372456561 0.461260045861245 0.0663303095702641 ENSG00000229044 RP11-266K22.2
ENST00000373713 0.934360831515265 0.871017631646525 0.0194626324625777 ENSG00000121769 FABP3
ENST00000497275 0.676911724325399 0.488386822243101 -0.0836193613458052 ENSG00000121769 FABP3
ENST00000498148 0.953859247901537 0.907119276269629 0.0140305261005419 ENSG00000121769 FABP3
ENST00000482018 0.968518712866863 0.936588908296347 0.00991467837312194 ENSG00000121769 FABP3
ENST00000373710 0.953618098679381 0.906673249028102 0.0139795182954497 ENSG00000168528 SERINC2
ENST00000536859 0.961192806955406 0.922051103421167 0.0117745569627344 ENSG00000168528 SERINC2
ENST00000487207 0.894514705369343 0.800911305419118 -0.0337678570705429 ENSG00000168528 SERINC2
ENST00000373709 0.969949835260868 0.939185248222896 -0.0091505081692009 ENSG00000168528 SERINC2
ENST00000536384 0.941423870768754 0.883586497334528 -0.0175814787743609 ENSG00000168528 SERINC2
ENST00000491976 0.941423870768754 0.883586497334528 -0.0175814787743609 ENSG00000168528 SERINC2
ENST00000596131 0.71264054156889 0.533401858271827 0.108102121457583 ENSG00000268950 AC114494.1
ENST00000441210 0.728357648769437 0.553156168165861 -0.0913794265755907 ENSG00000142910 TINAGL1
ENST00000457433 0.418857088521967 0.225943976057326 -0.176787333126965 ENSG00000142910 TINAGL1
ENST00000271064 0.415315426992976 0.223225390576518 -0.177800123627491 ENSG00000142910 TINAGL1
ENST00000537531 0.434986355503729 0.23947587225526 -0.181468730064651 ENSG00000142910 TINAGL1
ENST00000461030 0.435847739691829 0.240159503650981 -0.181325117769041 ENSG00000142910 TINAGL1
ENST00000466998 0.837582344667484 0.70849626332801 -0.0600406047492148 ENSG00000142910 TINAGL1
ENST00000478398 0.495758740350396 0.294160242973123 -0.160830099464668 ENSG00000142910 TINAGL1
ENST00000481165 0.436613663977166 0.240764420147984 -0.172224436916023 ENSG00000142910 TINAGL1
ENST00000468635 0.50035780878936 0.298752391581724 -0.161022475621 ENSG00000142910 TINAGL1
ENST00000498429 0.534906883414447 0.332862884950401 -0.14988997652989 ENSG00000142910 TINAGL1
ENST00000463112 0.375898547433155 0.190892496440234 -0.196175704922254 ENSG00000142910 TINAGL1
ENST00000480586 0.76440117967488 0.601898580561932 -0.0817218774943624 ENSG00000142910 TINAGL1
ENST00000373705 0.574172376030165 0.372269496877277 -0.067423466636202 ENSG00000121764 HCRTR1
ENST00000373703 0.592340762806165 0.39193689254349 -0.0499867443417067 ENSG00000162517 PEF1
ENST00000461006 0.698351193322594 0.515101466280625 -0.0497417869656803 ENSG00000162517 PEF1
ENST00000478502 0.892832477798183 0.798158489401293 0.0159217069704304 ENSG00000162517 PEF1
ENST00000489164 0.714938037784088 0.536226428339276 -0.043499884021967 ENSG00000162517 PEF1
ENST00000492061 0.804248205890051 0.659172269666219 -0.0347130562323476 ENSG00000162517 PEF1
ENST00000496805 0.949817617495246 0.899215947018021 -0.0102387297249959 ENSG00000162517 PEF1
ENST00000472443 0.891981978764021 0.796766974772015 0.021052910493123 ENSG00000162517 PEF1
ENST00000471219 0.756536117121058 0.591568018782439 -0.0511091081559857 ENSG00000162517 PEF1
ENST00000440872 0.996168894536767 0.991851461175124 0.000872619676432317 ENSG00000162517 PEF1
ENST00000609625 0.373362877117341 0.188861949269965 -0.182410336288078 ENSG00000235790 RP11-73M7.6
ENST00000609549 0.373362877117341 0.188861949269965 -0.182410336288078 ENSG00000235790 RP11-73M7.6
ENST00000610043 0.376416607962164 0.191297886165268 -0.181803012157434 ENSG00000235790 RP11-73M7.6
ENST00000608332 0.362973260581629 0.180821024295674 -0.186361939094607 ENSG00000235790 RP11-73M7.6
ENST00000585660 0.37172044664607 0.187524154534399 -0.184101960040794 ENSG00000235790 RP11-73M7.6
ENST00000591592 0.370574133131136 0.186675829332267 -0.184345893202091 ENSG00000235790 RP11-73M7.6
ENST00000608246 0.367548555206743 0.18412157684676 -0.185143162010978 ENSG00000235790 RP11-73M7.6
ENST00000608888 0.369452447711942 0.185746010686587 -0.184662708640608 ENSG00000235790 RP11-73M7.6
ENST00000607926 0.369457491615272 0.185757912097975 -0.184664447853905 ENSG00000235790 RP11-73M7.6
ENST00000610216 0.369457491615272 0.185757912097975 -0.184664447853905 ENSG00000235790 RP11-73M7.6
ENST00000585413 0.370533137744728 0.186629122461405 -0.184405188802902 ENSG00000235790 RP11-73M7.6
ENST00000609033 0.374077479820352 0.189405181366439 -0.183390689570492 ENSG00000235790 RP11-73M7.6
ENST00000589462 0.370537815877098 0.186639731696839 -0.184416876016119 ENSG00000235790 RP11-73M7.6
ENST00000593188 0.370545572135494 0.186646605733816 -0.184408415178373 ENSG00000235790 RP11-73M7.6
ENST00000609373 0.37013186539314 0.186278167905937 -0.184713642648435 ENSG00000235790 RP11-73M7.6
ENST00000587445 0.370537815877098 0.186639731696839 -0.184416876016119 ENSG00000235790 RP11-73M7.6
ENST00000591929 0.371127276581079 0.187101566587751 -0.18436610400124 ENSG00000235790 RP11-73M7.6
ENST00000609338 0.371474930637646 0.187378323728062 -0.184163983108692 ENSG00000235790 RP11-73M7.6
ENST00000373672 0.461049553671484 0.26182505002622 -0.148567173616185 ENSG00000084636 COL16A1
ENST00000271069 0.460255757979322 0.261114000852077 -0.148777999522762 ENSG00000084636 COL16A1
ENST00000488128 0.304069288913273 0.138713351378125 -0.200960861626242 ENSG00000084636 COL16A1
ENST00000488897 0.346020607572335 0.168108714622206 -0.191145158529954 ENSG00000084636 COL16A1
ENST00000461217 0.463345682168205 0.264069202744158 -0.16416922712972 ENSG00000084636 COL16A1
ENST00000445166 0.28628681308056 0.127100285865964 -0.217524666899639 ENSG00000235790 RP11-73M7.6
ENST00000440437 0.200399674245828 0.0758570700935876 -0.248231880435262 ENSG00000084636 COL16A1
ENST00000588288 0.273963927737171 0.119119901892 -0.213923937747251 ENSG00000235790 RP11-73M7.6
ENST00000466829 0.203126528609887 0.0773826190910215 -0.249160586150179 ENSG00000084636 COL16A1
ENST00000470799 0.219350807744709 0.0862095930787186 -0.240008867320138 ENSG00000084636 COL16A1
ENST00000482910 0.20186782626743 0.076654166572722 -0.246523154566907 ENSG00000084636 COL16A1
ENST00000468459 0.422848795945219 0.229297542513274 -0.173164167520521 ENSG00000084636 COL16A1
ENST00000479100 0.382674425449282 0.196347403993135 -0.185960494829641 ENSG00000084636 COL16A1
ENST00000458715 0.624001522022668 0.427332112146866 -0.112246474270613 ENSG00000084636 COL16A1
ENST00000373668 0.591357441660795 0.390633072369333 -0.11479569924999 ENSG00000084636 COL16A1
ENST00000474000 0.475346333347936 0.27472871243904 -0.155637761226976 ENSG00000084636 COL16A1
ENST00000482478 0.414701983073211 0.222713030083183 -0.174419083752301 ENSG00000084636 COL16A1
ENST00000529928 0.595132145596288 0.395079778390147 -0.121029704832206 ENSG00000084636 COL16A1
ENST00000373667 0.786064239574829 0.633370883364017 -0.0660053548487732 ENSG00000084636 COL16A1
ENST00000532877 0.65369526069825 0.460821657433614 -0.101598535555882 ENSG00000084636 COL16A1
ENST00000465239 0.792974168070995 0.642761188251268 0.0693514037591587 ENSG00000121753 BAI2
ENST00000398556 0.786107930789844 0.633424972259193 0.0418635463344339 ENSG00000121753 BAI2
ENST00000398547 0.799530359057244 0.652353299015883 0.0396009698775322 ENSG00000121753 BAI2
ENST00000373655 0.813832318310383 0.673314601723191 0.0369822018445829 ENSG00000121753 BAI2
ENST00000373658 0.813832318310383 0.673314601723191 0.0369822018445829 ENSG00000121753 BAI2
ENST00000398542 0.843331991783202 0.717878929552608 0.0317217899932767 ENSG00000121753 BAI2
ENST00000465256 0.906398732987528 0.821748102640842 0.0251892090020636 ENSG00000121753 BAI2
ENST00000257070 0.813832318310383 0.673314601723191 0.0369822018445829 ENSG00000121753 BAI2
ENST00000530999 0.648899280930046 0.455518149931546 0.0933900865776233 ENSG00000121753 BAI2
ENST00000525655 0.771733904726971 0.61248016914668 0.0614756804396021 ENSG00000121753 BAI2
ENST00000527361 0.979360485825351 0.958405559350933 0.00463892683411664 ENSG00000121753 BAI2
ENST00000440175 0.931017171630735 0.86537395661929 -0.016407950082244 ENSG00000121753 BAI2
ENST00000398538 0.952908521761592 0.904980932460497 0.0104722920780789 ENSG00000121753 BAI2
ENST00000484002 0.924372868394846 0.854172815362643 -0.0250559953155891 ENSG00000121753 BAI2
ENST00000466109 0.459947246554435 0.260805412758974 0.201218038054351 ENSG00000121753 BAI2
ENST00000420125 0.895750030005053 0.80316241479601 0.0273219125577134 ENSG00000121753 BAI2
ENST00000530134 0.992782573740386 0.984995463783708 0.00218403021489257 ENSG00000121753 BAI2
ENST00000533175 0.633778850028471 0.438397538622352 0.0879013961216126 ENSG00000121753 BAI2
ENST00000468430 0.972452615994925 0.944496939414033 -0.0124882839519862 ENSG00000121753 BAI2
ENST00000473952 0.809688326248461 0.667195370242996 0.0597220384802635 ENSG00000121753 BAI2
ENST00000436464 0.149581054299181 0.0504460988561733 0.342737101130049 ENSG00000121753 BAI2
ENST00000527035 0.0192181660716985 0.00321395193500778 -0.245153729141721 ENSG00000254545 RP11-84A19.3
ENST00000257100 0.131760751512919 0.0423020804805209 -0.132412757478076 ENSG00000134668 SPOCD1
ENST00000373648 0.131656548237032 0.0422601916726571 -0.132414834396575 ENSG00000134668 SPOCD1
ENST00000360482 0.131656548237032 0.0422601916726571 -0.132414834396575 ENSG00000134668 SPOCD1
ENST00000473361 0.124382522287015 0.0390927168295274 -0.134978038847174 ENSG00000134668 SPOCD1
ENST00000452755 0.125569989367077 0.0396207102100492 -0.135038922982791 ENSG00000134668 SPOCD1
ENST00000533231 0.133483596812135 0.0430763754753682 -0.131990210777042 ENSG00000134668 SPOCD1
ENST00000528579 0.331743199748548 0.157840659196433 -0.0920842227516616 ENSG00000134668 SPOCD1
ENST00000532604 0.376371697815212 0.191265816206448 -0.0856330847752017 ENSG00000134668 SPOCD1
ENST00000531039 0.443399371100868 0.24647904536761 -0.0773064249153577 ENSG00000134668 SPOCD1
ENST00000468720 0.515228007544045 0.313386362884614 -0.0678577188727392 ENSG00000134668 SPOCD1
ENST00000485944 0.559148662816809 0.357205012990066 -0.0614984095345361 ENSG00000134668 SPOCD1
ENST00000460061 0.536870691408257 0.334899318231127 -0.0649910823508554 ENSG00000134668 SPOCD1
ENST00000529396 0.37660343842359 0.191460668704991 0.234468497198576 ENSG00000134668 SPOCD1
ENST00000528791 0.437800941501077 0.241798530754874 0.210055755420597 ENSG00000134668 SPOCD1
ENST00000602889 4.40814633222345e-05 1.80131091714736e-06 0.168252121078757 ENSG00000269967 RP11-84A19.4
ENST00000602725 1.05121905578426e-05 3.35029775946616e-07 0.179637092508051 ENSG00000184007 PTP4A2
ENST00000344035 1.91540840136262e-06 4.54618073481647e-08 0.191576532475617 ENSG00000184007 PTP4A2
ENST00000356536 2.36707279005875e-05 8.66612491683907e-07 0.188834593657408 ENSG00000184007 PTP4A2
ENST00000457805 3.97823824066091e-05 1.59441723210345e-06 0.183483319692227 ENSG00000184007 PTP4A2
ENST00000489313 0.00247017924585105 0.000235090329411753 0.177758672972887 ENSG00000184007 PTP4A2
ENST00000602683 3.05430462290868e-06 7.85832859817872e-08 0.206688290622758 ENSG00000184007 PTP4A2
ENST00000470404 5.28156543319349e-07 1.02603120923506e-08 0.218856933503005 ENSG00000184007 PTP4A2
ENST00000532001 0.000128012122084184 6.41495723897202e-06 0.181357046893264 ENSG00000184007 PTP4A2
ENST00000528253 0.00044591938805166 2.84083602861187e-05 0.177047202359196 ENSG00000184007 PTP4A2
ENST00000391369 0.398050152800608 0.208826519544617 0.198953582616101 ENSG00000212673 AL136115.1
ENST00000484483 0.000690226655991445 4.81577903079233e-05 0.210404885080466 ENSG00000184007 PTP4A2
ENST00000468531 0.00124202408895635 0.000100183445291939 0.183775997657621 ENSG00000184007 PTP4A2
ENST00000534796 0.000754728502306751 5.37917195161598e-05 0.196759189210865 ENSG00000184007 PTP4A2
ENST00000532289 0.00225601861950687 0.000209932197039266 0.193104020483785 ENSG00000184007 PTP4A2
ENST00000526960 0.00308972924753261 0.000310828543695965 0.187462277607734 ENSG00000184007 PTP4A2
ENST00000524384 0.0180391995962142 0.00296141600674238 0.165114544382571 ENSG00000184007 PTP4A2
ENST00000528840 0.0205034976359309 0.00349911109365971 0.161764346001009 ENSG00000184007 PTP4A2
ENST00000494444 0.0239707679451063 0.0042975169935363 0.159278421228085 ENSG00000184007 PTP4A2
ENST00000529477 0.0185361976787846 0.00306705199100518 0.162158648922116 ENSG00000184007 PTP4A2
ENST00000533408 0.0493446173256215 0.0111918396951546 0.160058039338447 ENSG00000184007 PTP4A2
ENST00000475464 0.022438355905615 0.00394557861412075 0.205018573228736 ENSG00000184007 PTP4A2
ENST00000447478 0.544328325563882 0.342419479497497 0.1635336691537 ENSG00000228634 RP4-534N18.2
ENST00000327300 5.22431370229982e-06 1.46672356184042e-07 -0.230717764788853 ENSG00000121774 KHDRBS1
ENST00000307714 6.18599738723746e-06 1.79665378951876e-07 -0.228734029653677 ENSG00000121774 KHDRBS1
ENST00000492989 8.33520922935777e-05 3.84455518586649e-06 -0.227908493613577 ENSG00000121774 KHDRBS1
ENST00000484270 0.000873161544874321 6.46270992895047e-05 -0.165072812095053 ENSG00000121774 KHDRBS1
ENST00000366152 0.0387647453922995 0.00810620244374206 0.217860888010494 ENSG00000203325 RP11-277A4.4
ENST00000487305 0.861170162952798 0.745524631102418 0.0261620596137818 ENSG00000121775 TMEM39B
ENST00000336294 0.839431271742156 0.711459678601323 0.0294660542232566 ENSG00000121775 TMEM39B
ENST00000438825 0.411804918256003 0.220273421922361 0.122069574783161 ENSG00000121775 TMEM39B
ENST00000441402 0.839572344395349 0.711700259270433 0.0294605428120203 ENSG00000121775 TMEM39B
ENST00000472503 0.451452364772675 0.253449398402972 0.107584560334375 ENSG00000121775 TMEM39B
ENST00000456834 0.758045704076162 0.593616315607111 0.0449121931805967 ENSG00000121775 TMEM39B
ENST00000468135 0.839407996370029 0.711410604364292 0.0294762332120019 ENSG00000121775 TMEM39B
ENST00000466321 0.413928751993151 0.222060129802474 0.122190107125961 ENSG00000121775 TMEM39B
ENST00000373634 0.839649509794832 0.711879973963384 0.0295201874017213 ENSG00000121775 TMEM39B
ENST00000427288 0.767101034028198 0.605805879067336 0.0423833752449821 ENSG00000121775 TMEM39B
ENST00000476968 0.831538702805331 0.699838083873826 0.0306135852563432 ENSG00000121775 TMEM39B
ENST00000498613 0.641993501245558 0.44759100084837 0.0870680135122418 ENSG00000121775 TMEM39B
ENST00000373625 0.00262599146543889 0.000253935561632288 -0.154797368492373 ENSG00000025800 KPNA6
ENST00000471599 0.00179703728736405 0.00015731271320839 -0.165016569154509 ENSG00000025800 KPNA6
ENST00000537234 0.00458003683129621 0.000511183162673019 -0.156158437417695 ENSG00000025800 KPNA6
ENST00000469790 0.207781901108194 0.0799298105968652 -0.123761031631903 ENSG00000025800 KPNA6
ENST00000545542 0.00031373069935429 1.87928061368087e-05 -0.221938156360629 ENSG00000025800 KPNA6
ENST00000446515 0.00812426994253509 0.00105033903124783 -0.206823768734131 ENSG00000025800 KPNA6
ENST00000515055 0.00451102029874324 0.000500698689629084 -0.1731796412734 ENSG00000250135 RP4-622L5.2
ENST00000373610 0.00304645048543804 0.000305771298995285 -0.130866943034709 ENSG00000084652 TXLNA
ENST00000373609 0.00323019268401696 0.000328321874905728 -0.130151137788097 ENSG00000084652 TXLNA
ENST00000373602 0.780640887488045 0.625331607782404 -0.0485421646286311 ENSG00000160050 CCDC28B
ENST00000469003 0.987973829970062 0.974611499742488 -0.00402424560895783 ENSG00000160050 CCDC28B
ENST00000421922 0.742783912941977 0.572142275542935 -0.0563852635995972 ENSG00000160050 CCDC28B
ENST00000461819 0.714978306068128 0.536319609392472 -0.0615599129048364 ENSG00000160050 CCDC28B
ENST00000483009 0.850424688720018 0.728799248773353 -0.0356936759196045 ENSG00000160050 CCDC28B
ENST00000373604 0.875090795357859 0.768339248460986 -0.0419991837051505 ENSG00000224066 RP4-622L5.7
ENST00000421616 0.17554967934495 0.0630997634269439 0.311523869454431 ENSG00000224066 RP4-622L5.7
ENST00000537469 0.402124818902479 0.212187023930991 0.173302620827528 ENSG00000160051 IQCC
ENST00000291358 0.433415799353325 0.238099267200212 0.164607117712904 ENSG00000160051 IQCC
ENST00000409358 0.253440929790863 0.106356326489967 0.182873579832644 ENSG00000222046 DCDC2B
ENST00000487056 0.261884684675636 0.111572488291128 0.179933613436371 ENSG00000222046 DCDC2B
ENST00000466796 0.344756775800664 0.167213109813184 0.115709806171867 ENSG00000160055 TMEM234
ENST00000491434 0.303616877437709 0.138426582878793 0.118440501360382 ENSG00000160055 TMEM234
ENST00000489170 0.303989345228839 0.138667144866759 0.118459286972318 ENSG00000160055 TMEM234
ENST00000495091 0.20006387895237 0.0756936110885778 0.274843071562052 ENSG00000160055 TMEM234
ENST00000461402 0.303989345228839 0.138667144866759 0.118459286972318 ENSG00000160055 TMEM234
ENST00000483001 0.577674244105483 0.375865536056156 0.0749981233608406 ENSG00000160055 TMEM234
ENST00000545122 0.643545517015201 0.449306906930824 0.0637533718950252 ENSG00000160055 TMEM234
ENST00000309777 0.655943571883652 0.463556336260385 0.0621654435726174 ENSG00000160055 TMEM234
ENST00000373593 0.655445410700928 0.462967404116014 0.0621874447801473 ENSG00000160055 TMEM234
ENST00000344461 0.664188826420631 0.473459644125237 0.0606417457026993 ENSG00000160055 TMEM234
ENST00000484490 0.640571330674662 0.446017025394659 0.0638644569399945 ENSG00000160055 TMEM234
ENST00000485689 0.947233534505461 0.894717695627762 0.0160435829323113 ENSG00000160055 TMEM234
ENST00000487174 0.531475651060288 0.329618747394453 0.0840221517956924 ENSG00000160055 TMEM234
ENST00000355082 0.115335858992814 0.0352481827231001 -0.10452154495743 ENSG00000084623 EIF3I
ENST00000373586 0.0096671536171998 0.00131127414415237 -0.119823061247049 ENSG00000084623 EIF3I
ENST00000489353 0.0387775995862378 0.0081112369866688 -0.130173710861769 ENSG00000084623 EIF3I
ENST00000471486 0.02469329492279 0.00446883780633451 -0.115932849183375 ENSG00000084623 EIF3I
ENST00000483517 0.0240656955861259 0.00432018548726593 -0.114156887344534 ENSG00000084623 EIF3I
ENST00000474371 0.0159092082415381 0.00251454157808679 -0.116622653011089 ENSG00000084623 EIF3I
ENST00000423995 0.357554607840743 0.176778403679576 0.153950370891095 ENSG00000220785 MTMR9LP
ENST00000403496 0.532788401174469 0.330944877315051 0.110686981829269 ENSG00000220785 MTMR9LP
ENST00000441044 0.154551206021462 0.0528528491700236 0.208025612799611 ENSG00000220785 MTMR9LP
ENST00000426597 0.132956434337805 0.0428208140436536 0.217961991176424 ENSG00000220785 MTMR9LP
ENST00000373582 0.610474126260772 0.411794773425659 -0.147005195165691 ENSG00000183615 FAM167B
ENST00000373548 0.201673791540785 0.0765492578150738 -0.0916831437874566 ENSG00000116478 HDAC1
ENST00000481281 0.439065410377039 0.242765762777977 -0.0801244852227365 ENSG00000116478 HDAC1
ENST00000463172 0.570625701370014 0.368573979341793 -0.0640139799809434 ENSG00000116478 HDAC1
ENST00000428704 0.264959559914226 0.113467106859809 -0.101509773262945 ENSG00000116478 HDAC1
ENST00000472928 0.45619784713848 0.257641460322995 -0.0774794576095069 ENSG00000116478 HDAC1
ENST00000373541 0.180841558503727 0.0657925570747905 -0.0954363299224046 ENSG00000116478 HDAC1
ENST00000490081 0.0398100068703264 0.00839745561640572 -0.152759238053266 ENSG00000116478 HDAC1
ENST00000482310 0.0377335381779109 0.00781804585854634 -0.153371145018805 ENSG00000116478 HDAC1
ENST00000476391 0.244007824551388 0.100676674887975 -0.110096440314718 ENSG00000116478 HDAC1
ENST00000484305 0.278370075565889 0.121940715997409 -0.128227405117457 ENSG00000116478 HDAC1
ENST00000471488 0.433863844609883 0.23849624270323 -0.113769445367352 ENSG00000116478 HDAC1
ENST00000329421 0.580044252160261 0.378268928985262 -0.0564323483451273 ENSG00000175130 MARCKSL1
ENST00000574315 0.625511580964372 0.429143291904523 0.0991587556653088 ENSG00000162526 TSSK3
ENST00000416512 0.146945574824229 0.0492470067067877 0.32935970680953 ENSG00000225828 FAM229A
ENST00000415596 0.0945853342167716 0.0267729211554648 0.377398093444982 ENSG00000225828 FAM229A
ENST00000373534 0.0365199287494749 0.00748003473377697 0.464296492586256 ENSG00000162526 TSSK3
ENST00000455895 0.00188875121087227 0.000167836900921281 0.208329592944823 ENSG00000160058 BSDC1
ENST00000413080 0.00188875121087227 0.000167834364757972 0.208329575645276 ENSG00000160058 BSDC1
ENST00000444377 0.00188403734009093 0.000167297325947055 0.208388347371893 ENSG00000160058 BSDC1
ENST00000341071 0.00182174886733694 0.00016041769292118 0.209139091740534 ENSG00000160058 BSDC1
ENST00000526031 0.00341972858416072 0.000352187134215976 0.205951320016466 ENSG00000160058 BSDC1
ENST00000419121 0.00337753187350665 0.000347002994371319 0.206397071560719 ENSG00000160058 BSDC1
ENST00000446293 0.00238520311245083 0.000224882939189591 0.216402479281894 ENSG00000160058 BSDC1
ENST00000463967 0.106167307908399 0.031401310737545 0.205241892111246 ENSG00000160058 BSDC1
ENST00000373520 0.0012365621254405 9.96636594535446e-05 0.236703659242557 ENSG00000160058 BSDC1
ENST00000449308 0.00209936423755034 0.000191763675990845 0.239575952917047 ENSG00000160058 BSDC1
ENST00000527513 0.0029978962263514 0.000299765616419362 0.243352950294964 ENSG00000160058 BSDC1
ENST00000527163 0.00474321153317696 0.000534181029809423 0.237665772140487 ENSG00000160058 BSDC1
ENST00000530485 0.000798779273012653 5.77592635754665e-05 0.289619598482118 ENSG00000160058 BSDC1
ENST00000474414 0.00101514190238558 7.81191037950467e-05 0.298668994510349 ENSG00000160058 BSDC1
ENST00000530876 0.00106003006773074 8.23458655273539e-05 0.30564170497124 ENSG00000160058 BSDC1
ENST00000530753 0.000754693226419072 5.37676620391614e-05 0.317091931984502 ENSG00000160058 BSDC1
ENST00000533084 0.00148175785553962 0.000124480474555302 0.313476218323382 ENSG00000160058 BSDC1
ENST00000531222 0.00230675058764434 0.000215879196971488 0.316386840553739 ENSG00000160058 BSDC1
ENST00000480336 0.194845194089792 0.0729287757597872 0.192660033401668 ENSG00000254553 RP1-27O5.3
ENST00000373510 0.0155407535689348 0.00243813616209617 0.256628086466626 ENSG00000160062 ZBTB8A
ENST00000316459 0.156499647574027 0.0537464190708474 0.205597208539361 ENSG00000160062 ZBTB8A
ENST00000341885 0.00606799972320349 0.00072973430367609 0.16228226194963 ENSG00000176261 ZBTB8OS
ENST00000468695 0.203952891995446 0.0778280838817344 0.0953239154848982 ENSG00000176261 ZBTB8OS
ENST00000492007 0.184643708452709 0.0676474931864858 0.0987918224969276 ENSG00000176261 ZBTB8OS
ENST00000373506 0.205170312656364 0.0784733729477783 0.0953051479153571 ENSG00000176261 ZBTB8OS
ENST00000467652 0.140181760779716 0.0461072216017092 0.192636430479935 ENSG00000176261 ZBTB8OS
ENST00000498691 0.56658306379066 0.364852045851517 0.0660367582844084 ENSG00000176261 ZBTB8OS
ENST00000478041 0.164032097014024 0.0574680316788641 0.103289279714718 ENSG00000176261 ZBTB8OS
ENST00000473294 0.165768248953987 0.0583085749618507 0.102783327239271 ENSG00000176261 ZBTB8OS
ENST00000436661 0.166115596624902 0.0584836508745231 0.102682190043667 ENSG00000176261 ZBTB8OS
ENST00000373501 0.16585282163959 0.0583512938145181 0.102685790179584 ENSG00000176261 ZBTB8OS
ENST00000476493 0.162602412381683 0.0567445524738091 0.103378717311186 ENSG00000176261 ZBTB8OS
ENST00000465588 0.163577520550936 0.0572471720542242 0.103501564022231 ENSG00000176261 ZBTB8OS
ENST00000483138 0.623338858714016 0.426543872778247 0.045810987208451 ENSG00000176261 ZBTB8OS
ENST00000479075 0.489381269925887 0.287883783242277 0.0637642566828531 ENSG00000176261 ZBTB8OS
ENST00000473383 0.532480647160252 0.330600212179076 -0.0863339752522751 ENSG00000176261 ZBTB8OS
ENST00000466361 0.462312803791737 0.263086638384527 0.0712849535830019 ENSG00000176261 ZBTB8OS
ENST00000414241 0.81999834763518 0.682606219155364 -0.0190024618189258 ENSG00000162521 RBBP4
ENST00000373493 0.0141457017550213 0.00215085715483411 -0.12004812604997 ENSG00000162521 RBBP4
ENST00000527118 0.752339475832314 0.585593383486968 -0.0328021303785019 ENSG00000162521 RBBP4
ENST00000401893 0.822389748968156 0.685859358831622 -0.0256527420600364 ENSG00000162521 RBBP4
ENST00000524393 0.724188490561745 0.547809623325715 -0.0361059643015513 ENSG00000162521 RBBP4
ENST00000526193 0.671517050058045 0.482146976596451 -0.0418018653966947 ENSG00000162521 RBBP4
ENST00000492348 0.659267705152713 0.467632393677349 -0.032724925607173 ENSG00000162521 RBBP4
ENST00000544435 0.659267705152713 0.467632393677349 -0.032724925607173 ENSG00000162521 RBBP4
ENST00000525506 0.477278605793867 0.276361434857099 -0.0780213990258583 ENSG00000162521 RBBP4
ENST00000465780 0.424077069730098 0.230345705612286 -0.0897733417833193 ENSG00000162521 RBBP4
ENST00000373485 0.448320197604954 0.250783598045257 -0.0495170352347819 ENSG00000162521 RBBP4
ENST00000477563 0.696437819321243 0.512574442758126 -0.0424648907979192 ENSG00000162521 RBBP4
ENST00000458695 0.905832126611846 0.820834201726855 -0.0104978290111051 ENSG00000162521 RBBP4
ENST00000490500 0.639299899937016 0.444556085927535 -0.0570987632353054 ENSG00000162521 RBBP4
ENST00000445722 0.93805876888645 0.877224012816329 -0.0102888808476656 ENSG00000162521 RBBP4
ENST00000475321 0.860109719234786 0.743381720900161 -0.0218906216024585 ENSG00000162521 RBBP4
ENST00000531983 0.837122360385598 0.707806797811939 -0.0358845656124886 ENSG00000162521 RBBP4
ENST00000463378 0.917402958129377 0.841463409547858 0.0120205127774582 ENSG00000162521 RBBP4
ENST00000460669 0.433570329204607 0.238255367323326 -0.0644975192807303 ENSG00000162521 RBBP4
ENST00000482190 0.516877435426053 0.315070715533474 -0.0550936409383746 ENSG00000162521 RBBP4
ENST00000373484 6.73770911562912e-08 9.92743815883855e-10 -0.343658061062578 ENSG00000162520 SYNC
ENST00000409190 5.77568589039083e-09 5.96623542489124e-11 -0.444315018604947 ENSG00000162520 SYNC
ENST00000417633 2.5860990446055e-09 2.44983597835387e-11 -0.706818299770781 ENSG00000162520 SYNC
ENST00000426909 1.03389467207916e-08 1.14582817597499e-10 -0.711396719083684 ENSG00000162520 SYNC
ENST00000401073 0.634289167969949 0.438963861728339 0.096097932631676 ENSG00000162522 KIAA1522
ENST00000468130 0.752165532084271 0.585322003907347 0.096625541250886 ENSG00000162522 KIAA1522
ENST00000373481 0.726028641874769 0.550248084643157 0.0805416262807537 ENSG00000162522 KIAA1522
ENST00000294521 0.739556847566144 0.568128659974078 0.0931460476164993 ENSG00000162522 KIAA1522
ENST00000373480 0.624599813025315 0.428066941044079 0.107317062781036 ENSG00000162522 KIAA1522
ENST00000469100 0.985926055006982 0.970760559354377 0.00209389124284274 ENSG00000134684 YARS
ENST00000373477 0.560026854139762 0.358129280467227 0.0414388697433717 ENSG00000134684 YARS
ENST00000490826 0.884207966940883 0.783764547506039 0.0158361844188307 ENSG00000134684 YARS
ENST00000487404 0.667652695412997 0.477813623827594 -0.0404212446422713 ENSG00000134684 YARS
ENST00000478828 0.858786930425392 0.741343278937525 0.0191596623948006 ENSG00000134684 YARS
ENST00000481895 0.45951609344822 0.260501616236922 0.0576258906832681 ENSG00000134684 YARS
ENST00000466052 0.406069806771573 0.215570130044214 0.0800050157959707 ENSG00000134684 YARS
ENST00000470377 0.125476423415361 0.039576075313008 0.140900256271211 ENSG00000134684 YARS
ENST00000472692 0.828135526340504 0.694578115221848 0.0333548605863319 ENSG00000134684 YARS
ENST00000530710 0.602473560010386 0.402941283040936 0.0677167189810253 ENSG00000116497 S100PBP
ENST00000373476 0.409615941695648 0.218482609388256 0.0786733469459758 ENSG00000116497 S100PBP
ENST00000373475 0.33855330203725 0.162724093915614 0.0861453599191812 ENSG00000116497 S100PBP
ENST00000529027 0.726144229379844 0.55041599312093 -0.0606188637748448 ENSG00000116497 S100PBP
ENST00000531123 0.768997823324722 0.608492311914097 0.0365795678869427 ENSG00000116497 S100PBP
ENST00000398243 0.805845031435445 0.6613504610967 0.0345022709447213 ENSG00000116497 S100PBP
ENST00000356689 0.899960010016034 0.810092499859485 0.0183312568572795 ENSG00000116497 S100PBP
ENST00000526230 0.965506496244511 0.930637290813606 0.00797949181644163 ENSG00000116497 S100PBP
ENST00000531256 0.965727779068893 0.931090569568176 -0.00783882629459856 ENSG00000116497 S100PBP
ENST00000477248 0.355469139890079 0.175200028372772 -0.195217536971249 ENSG00000116497 S100PBP
ENST00000482212 0.978794002741 0.957090923035764 0.00496392424354776 ENSG00000116497 S100PBP
ENST00000474103 0.997326913943375 0.994242519093305 -0.00126524327850272 ENSG00000116497 S100PBP
ENST00000530552 0.618381665379486 0.420660961368135 -0.112761157070537 ENSG00000116497 S100PBP
ENST00000525203 0.0336073357774416 0.00669294074939921 0.344126214346815 ENSG00000116497 S100PBP
ENST00000524535 0.0282465676142989 0.00532453916269489 0.354529146213947 ENSG00000116497 S100PBP
ENST00000527692 0.171316836309539 0.0610021281244096 0.296243560977335 ENSG00000116497 S100PBP
ENST00000475486 0.157120787012342 0.0540782396211918 0.303964539651195 ENSG00000116497 S100PBP
ENST00000373471 0.18000508371706 0.0653681922039029 0.330461331840487 ENSG00000160097 FNDC5
ENST00000609187 0.18000508371706 0.0653681922039029 0.330461331840487 ENSG00000160097 FNDC5
ENST00000470896 0.958265918958867 0.916248835845587 0.0108006987628967 ENSG00000121905 HPCA
ENST00000482771 0.284749834563031 0.126128580227851 0.217284462372339 ENSG00000121900 TMEM54
ENST00000329151 0.999675038976871 0.999208806002847 -0.000103807799058021 ENSG00000121900 TMEM54
ENST00000373463 0.983217093751625 0.965636710963963 0.00450769059336597 ENSG00000121900 TMEM54
ENST00000474144 0.983178776145198 0.965552705800291 0.00451328066012467 ENSG00000121900 TMEM54
ENST00000475208 0.998781048804672 0.997342619714221 0.000351911250989473 ENSG00000121900 TMEM54
ENST00000463914 0.819033185092871 0.680941660749448 0.0500482244380614 ENSG00000121900 TMEM54
ENST00000373456 0.932866731091196 0.868511775226761 0.019243730729664 ENSG00000116514 RNF19B
ENST00000356990 0.932935553794126 0.868653422408529 0.019217812582209 ENSG00000116514 RNF19B
ENST00000235150 0.936033468457859 0.873708690349058 0.0184672957780493 ENSG00000116514 RNF19B
ENST00000427524 3.87783730285065e-05 1.54455178926803e-06 -0.180665492788683 ENSG00000236065 RP1-117O3.2
ENST00000373449 1.00627466316384e-05 3.18449509034553e-07 -0.204201490950469 ENSG00000004455 AK2
ENST00000548033 4.27906597259895e-05 1.73794223358599e-06 -0.204487321099458 ENSG00000004455 AK2
ENST00000482191 0.0792883576687173 0.0210277956248418 -0.160925528066385 ENSG00000004455 AK2
ENST00000491241 0.1074125803224 0.03191412860572 -0.132154118522072 ENSG00000004455 AK2
ENST00000467905 0.00022654351518323 1.27091403856087e-05 -0.201539296808733 ENSG00000004455 AK2
ENST00000354858 3.36344818732549e-05 1.30277057031497e-06 -0.228094240684145 ENSG00000004455 AK2
ENST00000480134 3.36344818732549e-05 1.30277057031497e-06 -0.228094240684145 ENSG00000004455 AK2
ENST00000550338 2.64926813085033e-05 9.89869082202727e-07 -0.233516541547412 ENSG00000004455 AK2
ENST00000469238 1.27140282936207e-05 4.19966101146585e-07 -0.263703495584447 ENSG00000004455 AK2
ENST00000466029 1.24617033748055e-05 4.09436010144353e-07 -0.262582741351126 ENSG00000004455 AK2
ENST00000487289 2.60725834425476e-05 9.70623321784143e-07 -0.23961836878651 ENSG00000004455 AK2
ENST00000548559 8.57310660897247e-05 3.97281934225846e-06 -0.235203617776925 ENSG00000004455 AK2
ENST00000551979 0.000164834566537386 8.6482709797642e-06 -0.273546457739006 ENSG00000004455 AK2
ENST00000478635 0.10755271281658 0.0319747118516043 0.253756821193684 ENSG00000142920 ADC
ENST00000358680 0.127667505181506 0.0405346935967322 0.22610735258836 ENSG00000142920 ADC
ENST00000294517 0.00129423266929739 0.000105441409172258 0.400111378638582 ENSG00000142920 ADC
ENST00000481886 0.00126631607656824 0.000102680305824232 0.401168786192251 ENSG00000142920 ADC
ENST00000475935 0.00126631607656824 0.000102680305824232 0.401168786192251 ENSG00000142920 ADC
ENST00000462920 0.112834403748987 0.0342135452623249 0.262164443195905 ENSG00000142920 ADC
ENST00000471119 0.00126631607656824 0.000102680305824232 0.401168786192251 ENSG00000142920 ADC
ENST00000495135 0.315511433855384 0.146307064043367 0.234399279168058 ENSG00000142920 ADC
ENST00000477570 0.0639297562855086 0.0158062996774423 0.268607396614089 ENSG00000142920 ADC
ENST00000483027 0.0919245722468927 0.0257504731873916 0.255906771858384 ENSG00000142920 ADC
ENST00000492420 0.106787923584166 0.0316626877526497 0.250745808145263 ENSG00000142920 ADC
ENST00000398167 0.00126631607656824 0.000102680305824232 0.401168786192251 ENSG00000142920 ADC
ENST00000373443 0.00126631607656824 0.000102680305824232 0.401168786192251 ENSG00000142920 ADC
ENST00000497710 0.118855415737565 0.0367378059970123 0.258590668659345 ENSG00000142920 ADC
ENST00000473089 0.0639297562855086 0.0158062996774423 0.268607396614089 ENSG00000142920 ADC
ENST00000484656 0.00231133692104636 0.00021634542977347 0.401387348377653 ENSG00000142920 ADC
ENST00000373440 0.151530556979064 0.051417006898069 0.229727353296373 ENSG00000142920 ADC
ENST00000373441 0.00184023048884784 0.000162394082520435 0.407108094092172 ENSG00000142920 ADC
ENST00000478204 0.00135410802823527 0.000111468854342237 0.412050355925375 ENSG00000142920 ADC
ENST00000497280 0.806520972571685 0.662221660510753 0.0781062489838198 ENSG00000142920 ADC
ENST00000291416 0.000990815048473221 7.59296926160212e-05 0.361904048193564 ENSG00000116525 TRIM62
ENST00000543586 0.0205158806432579 0.00350293774788926 0.30069967588363 ENSG00000116525 TRIM62
ENST00000485148 0.00424549564597109 0.000463815639798074 0.405475617297883 ENSG00000116525 TRIM62
ENST00000486583 0.342167942267784 0.165319066020732 0.247974698049151 ENSG00000116525 TRIM62
ENST00000483388 0.0616239827135782 0.0150428050051307 0.22043284303591 ENSG00000160094 ZNF362
ENST00000539719 0.0536295703275494 0.0125128506617057 0.191107566075461 ENSG00000160094 ZNF362
ENST00000490959 0.0931738731731218 0.0262234314575249 0.216017686160358 ENSG00000160094 ZNF362
ENST00000373428 0.195938098516425 0.0734799249657367 0.161028486979376 ENSG00000160094 ZNF362
ENST00000477934 0.0638043545643667 0.01576279201407 0.411518414163165 ENSG00000160094 ZNF362
ENST00000543783 0.455002882251281 0.256576737412998 0.128827866560104 ENSG00000256142 AL513327.1
ENST00000442999 0.777926995608747 0.621550463171476 0.0884711538991658 ENSG00000184389 A3GALT2
ENST00000588828 0.404193878701993 0.213936635125275 0.0770145966307057 ENSG00000225313 RP11-415J8.3
ENST00000457957 0.410051858961167 0.218890868135919 0.0759674846933592 ENSG00000225313 RP11-415J8.3
ENST00000587696 0.385468337254235 0.198546443443339 0.0804072337754329 ENSG00000225313 RP11-415J8.3
ENST00000431992 0.0280804190709392 0.00528801421597755 0.137445306102985 ENSG00000134686 PHC2
ENST00000485928 0.0601015478193885 0.0145667324459435 0.114780159045149 ENSG00000134686 PHC2
ENST00000373418 0.058938461381698 0.0141871408482851 0.11513379587683 ENSG00000134686 PHC2
ENST00000373422 0.0473955629346353 0.0106116997747777 0.122626741124997 ENSG00000134686 PHC2
ENST00000257118 0.0280772509789314 0.0052867431095339 0.137445735736501 ENSG00000134686 PHC2
ENST00000419414 0.01840184118189 0.00303701110473057 0.170609128273007 ENSG00000134686 PHC2
ENST00000467894 0.0900626769467226 0.0250492229211284 0.112391068049546 ENSG00000134686 PHC2
ENST00000373416 0.0333629597804573 0.00662209868736542 0.148272550438071 ENSG00000134686 PHC2
ENST00000486897 0.0522732450495844 0.0120787696921109 0.13559019113574 ENSG00000134686 PHC2
ENST00000493483 0.0458186820771855 0.010137493480082 0.137284398792809 ENSG00000134686 PHC2
ENST00000473158 0.422669562762923 0.229137723561845 0.0791813924589903 ENSG00000134686 PHC2
ENST00000583214 0.820513109172611 0.683336037637491 0.0464825818209407 ENSG00000266239 MIR3605
ENST00000410180 0.78133333670431 0.626194769484454 -0.0850355811250284 ENSG00000222112 RN7SKP16
ENST00000432703 0.0378700624187582 0.00785264895534676 0.341855271896691 ENSG00000233246 RP11-415J8.5
ENST00000459964 0.331343155425639 0.157528623324596 0.234665881411073 ENSG00000134686 PHC2
ENST00000468406 0.0141548688744175 0.00215253344614284 0.321812343765203 ENSG00000134686 PHC2
ENST00000484692 0.0188955422313767 0.00314364886945377 0.265054575193103 ENSG00000134686 PHC2
ENST00000361328 0.870991884248095 0.762021875612398 -0.0261007109127627 ENSG00000121903 ZSCAN20
ENST00000373413 0.87277509614959 0.764768479110066 0.030796459373176 ENSG00000121903 ZSCAN20
ENST00000480917 0.970441195910424 0.940212045909691 -0.00867688684512175 ENSG00000121903 ZSCAN20
ENST00000241312 0.464171600258172 0.26473274565921 0.108569933038067 ENSG00000121904 CSMD2
ENST00000373381 0.463333726447298 0.264048555612478 0.108706093167127 ENSG00000121904 CSMD2
ENST00000465819 0.692911087128772 0.508125549535487 0.112652634275128 ENSG00000121904 CSMD2
ENST00000373380 0.197449071385292 0.0743133618349752 0.20159721565707 ENSG00000121904 CSMD2
ENST00000489419 0.69587899623167 0.5118232367383 0.11014033976426 ENSG00000121904 CSMD2
ENST00000373377 0.22825389076185 0.0912997285189396 0.243034415462499 ENSG00000121904 CSMD2
ENST00000373388 0.202143339880047 0.076819413565729 0.202633269473877 ENSG00000121904 CSMD2
ENST00000338325 0.769196634843692 0.60886520943545 0.0585998490925407 ENSG00000121904 CSMD2
ENST00000471438 0.426368545806212 0.232416133200669 0.149532793013 ENSG00000121904 CSMD2
ENST00000425631 0.790189767891396 0.639070478646036 -0.0826554962318658 ENSG00000231163 RP5-1007G16.1
ENST00000431046 0.987168991345957 0.972927897343477 0.00608329352277174 ENSG00000231163 RP5-1007G16.1
ENST00000426886 0.870054245395105 0.760408200435805 0.018759971267033 ENSG00000163866 SMIM12
ENST00000429293 0.710696324698482 0.530973471287383 -0.110364586109656 ENSG00000230163 RP5-997D16.2
ENST00000521580 0.0272992349925612 0.00509212877697851 -0.186049956187437 ENSG00000163866 SMIM12
ENST00000446026 0.0966158834500756 0.0275643072994819 -0.168501487692105 ENSG00000163866 SMIM12
ENST00000456842 0.0572120829396338 0.0136524669410721 -0.189289006272545 ENSG00000163866 SMIM12
ENST00000423898 0.0363434772113431 0.00743079759478879 -0.210464940812416 ENSG00000163866 SMIM12
ENST00000417239 0.131595086310811 0.0422299253996295 -0.193287638713845 ENSG00000163866 SMIM12
ENST00000417456 0.720678564032931 0.543423262188989 0.0473155304062996 ENSG00000241014 RP11-244H3.1
ENST00000311990 0.866576579747116 0.75465996316991 -0.0423739038736409 ENSG00000241014 RP11-244H3.1
ENST00000487874 0.091828312178295 0.0257176579826037 0.11454457827305 ENSG00000271741 RP11-244H3.4
ENST00000373337 0.739222911886446 0.567647190385576 0.0524482686123045 ENSG00000243749 ZMYM6NB
ENST00000373340 0.152065999889058 0.0516656655132354 0.108993825195623 ENSG00000163867 ZMYM6
ENST00000493328 0.135316955156216 0.0438917519762584 0.124683610526649 ENSG00000163867 ZMYM6
ENST00000357182 0.13093439745973 0.0419522654694726 0.124425122185728 ENSG00000163867 ZMYM6
ENST00000466345 0.800479603298326 0.653527462509063 0.0530855374275479 ENSG00000163867 ZMYM6
ENST00000472971 0.971326539017737 0.942119851365498 -0.0105910987678164 ENSG00000163867 ZMYM6
ENST00000415531 0.14622241478936 0.0489191725455212 0.147701437184268 ENSG00000163867 ZMYM6
ENST00000317538 0.228909666444365 0.0916756818376205 0.136831849310404 ENSG00000163867 ZMYM6
ENST00000460607 0.236630339882684 0.0961054949432242 0.135240968146924 ENSG00000163867 ZMYM6
ENST00000373333 0.116089629899933 0.0355835910739079 0.182389596502675 ENSG00000163867 ZMYM6
ENST00000471566 0.155721222561755 0.0533789107479264 0.215936028625865 ENSG00000163867 ZMYM6
ENST00000417119 0.142723908511168 0.0472881521345138 0.153148546875574 ENSG00000197056 ZMYM1
ENST00000359858 0.18083736030745 0.0657866854481698 0.131425712367178 ENSG00000197056 ZMYM1
ENST00000466390 0.0627888976380496 0.0154327548374623 0.269737112805136 ENSG00000197056 ZMYM1
ENST00000488455 0.144054349414059 0.0479250640675568 0.147196570233275 ENSG00000197056 ZMYM1
ENST00000475654 0.119581755937958 0.0370429415178583 0.166187032006458 ENSG00000197056 ZMYM1
ENST00000373329 0.18083736030745 0.0657866854481698 0.131425712367178 ENSG00000197056 ZMYM1
ENST00000373330 0.181300431031126 0.0660335426410935 0.131407831420859 ENSG00000197056 ZMYM1
ENST00000476269 0.552808771955912 0.350559124010544 0.144630629887896 ENSG00000197056 ZMYM1
ENST00000463393 0.637643940037704 0.442669293574381 0.113010771033315 ENSG00000197056 ZMYM1
ENST00000471991 0.913215133767998 0.834259465932532 -0.0332533917651415 ENSG00000116560 SFPQ
ENST00000468598 0.0373234514804236 0.00770139892494839 0.18457593135899 ENSG00000116560 SFPQ
ENST00000460428 0.587811411580133 0.38661968219857 -0.0388836236729503 ENSG00000116560 SFPQ
ENST00000470472 0.208104663305311 0.0800989649778434 -0.0776902948120927 ENSG00000116560 SFPQ
ENST00000466745 0.0321835686978526 0.00631069063664571 0.200700724062353 ENSG00000116560 SFPQ
ENST00000466213 0.0220477505391758 0.00385358945402459 0.211815596258211 ENSG00000116560 SFPQ
ENST00000490668 0.0759129866269556 0.0198311127701087 0.149280786077387 ENSG00000116560 SFPQ
ENST00000485365 0.0637038697095456 0.0157305912094271 0.150066352670014 ENSG00000116560 SFPQ
ENST00000485454 0.435413282774188 0.239853282076018 0.161553660942413 ENSG00000116560 SFPQ
ENST00000357214 0.000728453699784517 5.14549174071046e-05 -0.178359584237739 ENSG00000116560 SFPQ
ENST00000373297 0.442330771863625 0.24563030138074 0.0410346269439461 ENSG00000146463 ZMYM4
ENST00000314607 0.442330771863625 0.24563030138074 0.0410346269439461 ENSG00000146463 ZMYM4
ENST00000441447 0.0334440598643929 0.00664244322283941 0.224445269084264 ENSG00000146463 ZMYM4
ENST00000432683 0.444192268811212 0.247133303391621 0.09228906744561 ENSG00000227409 ZMYM4-AS1
ENST00000457946 0.662191887218601 0.471175404569052 -0.028873344795466 ENSG00000146463 ZMYM4
ENST00000482131 0.490413881599414 0.288873062865912 0.0996862880907583 ENSG00000146463 ZMYM4
ENST00000470175 0.64006410626748 0.445395025388675 -0.0767467425041347 ENSG00000146463 ZMYM4
ENST00000492456 0.151192247677623 0.0512525738383793 -0.216785933417943 ENSG00000146463 ZMYM4
ENST00000325722 0.954903127498738 0.909463897231326 0.00449438160979206 ENSG00000142687 KIAA0319L
ENST00000373266 0.947577793045877 0.895343579472206 -0.0064241981574995 ENSG00000142687 KIAA0319L
ENST00000426982 0.924047489055925 0.85354444691678 0.00734897913518667 ENSG00000142687 KIAA0319L
ENST00000461312 0.847443703258415 0.724161274069629 0.0246262782627155 ENSG00000142687 KIAA0319L
ENST00000485551 0.924611211012359 0.854611225827522 -0.00934262088084631 ENSG00000142687 KIAA0319L
ENST00000473423 0.562745888077663 0.360976612463655 0.106992505718696 ENSG00000142687 KIAA0319L
ENST00000473844 0.592696120447997 0.392457727762853 0.0755483860660212 ENSG00000142687 KIAA0319L
ENST00000474856 0.986350493312713 0.971612104295083 0.00380657947101551 ENSG00000142687 KIAA0319L
ENST00000492544 0.934961935515231 0.871977383683778 -0.0154346808085169 ENSG00000142687 KIAA0319L
ENST00000440579 0.894514705369343 0.800942374358627 0.0122507667946086 ENSG00000142687 KIAA0319L
ENST00000467109 0.533006453289419 0.331135807699816 -0.120005334466985 ENSG00000142687 KIAA0319L
ENST00000431916 0.973642381317775 0.946946741394392 -0.00468096232534311 ENSG00000142687 KIAA0319L
ENST00000482929 0.985538013485006 0.969852764627639 0.00229795789840001 ENSG00000142687 KIAA0319L
ENST00000478463 0.946491711263334 0.89332355499722 -0.00874453377989418 ENSG00000142687 KIAA0319L
ENST00000470388 0.94651919852321 0.893357077619608 -0.00874607171404739 ENSG00000142687 KIAA0319L
ENST00000492888 0.910216615576791 0.828167380779001 0.0160011690694501 ENSG00000142687 KIAA0319L
ENST00000469892 0.894692842131624 0.80131752981848 0.0190091325428297 ENSG00000142687 KIAA0319L
ENST00000494948 0.76123646080655 0.597840411085608 0.0425042938180245 ENSG00000142687 KIAA0319L
ENST00000476329 0.885438861546858 0.786174415185103 -0.0270137331077786 ENSG00000142687 KIAA0319L
ENST00000473465 0.838323729448206 0.709748982570232 -0.0665021949461096 ENSG00000142687 KIAA0319L
ENST00000373253 0.000782486126617586 5.63680749123303e-05 -0.234277520474733 ENSG00000020129 NCDN
ENST00000356090 0.000732084355289001 5.17465455167842e-05 -0.236450565006318 ENSG00000020129 NCDN
ENST00000373243 0.000707911857120305 4.96751409668901e-05 -0.237246437556915 ENSG00000020129 NCDN
ENST00000459931 0.0241520029781038 0.00434247567865057 -0.248047226216024 ENSG00000020129 NCDN
ENST00000437806 0.0240807771423033 0.00432366419830818 -0.269315842457553 ENSG00000020129 NCDN
ENST00000423723 0.156522866200972 0.0537589866610017 -0.147562544403967 ENSG00000020129 NCDN
ENST00000444348 0.751717847827103 0.584718262206769 0.0969303261718313 ENSG00000239636 RP4-728D4.2
ENST00000373235 0.971747468057741 0.943041699242358 0.0111765640555651 ENSG00000116819 TFAP2E
ENST00000373237 0.00419464403600799 0.000456281011027365 -0.190134284619853 ENSG00000126067 PSMB2
ENST00000270815 0.668896551120159 0.47920267413489 -0.0439545439902062 ENSG00000142686 C1orf216
ENST00000503824 0.905374510938472 0.819990419755564 -0.0356884336350732 ENSG00000142686 C1orf216
ENST00000453178 0.565196838409211 0.363499012625906 -0.125605804635295 ENSG00000142686 C1orf216
ENST00000251195 0.00204617939646356 0.000185709459317088 -0.434720183793731 ENSG00000092853 CLSPN
ENST00000466308 0.241116803958648 0.0988756528725366 -0.284379547603696 ENSG00000092853 CLSPN
ENST00000318121 0.00164170925684353 0.000141089546378451 -0.458061881433889 ENSG00000092853 CLSPN
ENST00000373220 0.00164170925684353 0.000141089546378451 -0.458061881433889 ENSG00000092853 CLSPN
ENST00000520551 0.00164170925684353 0.000141089546378451 -0.458061881433889 ENSG00000092853 CLSPN
ENST00000373226 0.945103330431362 0.890476842290319 0.0233846441279461 ENSG00000232335 RP11-435D7.3
ENST00000517467 0.504594162432619 0.303059544882557 -0.184465385230066 ENSG00000092853 CLSPN
ENST00000373210 7.87624350278643e-06 2.37649627790673e-07 0.308083432300658 ENSG00000134698 AGO4
ENST00000488778 0.243688429209246 0.100472270557618 0.24605502602463 ENSG00000134698 AGO4
ENST00000496257 0.585078481477751 0.383592921835981 0.118916162496772 ENSG00000134698 AGO4
ENST00000373206 0.841247519875643 0.714406956520915 0.0254739578250091 ENSG00000092847 AGO1
ENST00000373204 0.455679066992794 0.25710034738345 0.0700649039625435 ENSG00000092847 AGO1
ENST00000324350 0.62408534805829 0.427458769171829 -0.0718149717988114 ENSG00000126070 AGO3
ENST00000373191 0.170597951529828 0.0606751907843259 0.117843318199116 ENSG00000126070 AGO3
ENST00000397828 0.644267249021058 0.450161619799659 -0.0674008489785128 ENSG00000126070 AGO3
ENST00000246314 0.646058574568079 0.452297909983692 0.0504786235807334 ENSG00000126070 AGO3
ENST00000491443 0.0353336116427255 0.0071549997695487 -0.272633603228305 ENSG00000126070 AGO3
ENST00000466576 0.386936965670186 0.199775473447813 0.130034976437779 ENSG00000271554 RP4-665N4.8
ENST00000479395 0.170759253727636 0.0607500876530021 0.31667416737077 ENSG00000271554 RP4-665N4.8
ENST00000471099 0.322268415722039 0.151156193789962 0.192546016066252 ENSG00000126070 AGO3
ENST00000373178 0.27499792591252 0.119756576543094 -0.108350732379862 ENSG00000116863 ADPRHL2
ENST00000303143 0.984734898864316 0.968500667357808 0.00397585125649876 ENSG00000171812 COL8A2
ENST00000397799 0.941303672694658 0.883339024688397 -0.0143845767270931 ENSG00000171812 COL8A2
ENST00000481785 0.965223533897241 0.930024719248233 0.0107814019764833 ENSG00000171812 COL8A2
ENST00000373166 0.0648449938247173 0.0161172626787748 -0.1181271464105 ENSG00000054116 TRAPPC3
ENST00000462715 0.0372084936617917 0.00767022943894542 -0.140263014479682 ENSG00000054116 TRAPPC3
ENST00000373163 0.069110282180586 0.0175216479488703 -0.119386178888565 ENSG00000054116 TRAPPC3
ENST00000373162 0.101764017032029 0.0296344510200735 -0.109403018427376 ENSG00000054116 TRAPPC3
ENST00000469757 0.380475177029685 0.194556271126612 -0.0688105308877182 ENSG00000054116 TRAPPC3
ENST00000373159 0.468192235292539 0.268277000166786 -0.063423940526365 ENSG00000054116 TRAPPC3
ENST00000497251 0.406807132619226 0.216163524176921 -0.0724577554672617 ENSG00000054116 TRAPPC3
ENST00000429533 0.00309581130601999 0.000311489982864679 -0.177943025882174 ENSG00000116871 MAP7D1
ENST00000316156 2.10845131969276e-07 3.60469536158236e-09 -0.255897169031034 ENSG00000116871 MAP7D1
ENST00000527764 0.0779169005761661 0.0205492722651828 -0.14615514526617 ENSG00000116871 MAP7D1
ENST00000373150 2.50521105953337e-07 4.39310579015789e-09 -0.255024787640529 ENSG00000116871 MAP7D1
ENST00000373151 2.49162675070043e-07 4.35555829338489e-09 -0.255028392943934 ENSG00000116871 MAP7D1
ENST00000530729 0.0285287160929883 0.00539550942251921 -0.156771001731609 ENSG00000116871 MAP7D1
ENST00000462118 0.00218304194547069 0.000201469878455715 -0.243028407666266 ENSG00000116871 MAP7D1
ENST00000474796 0.000443880033616378 2.82436799096392e-05 -0.240583429916284 ENSG00000116871 MAP7D1
ENST00000530975 3.19047210482377e-05 1.22657403709633e-06 -0.302792239308596 ENSG00000116871 MAP7D1
ENST00000487131 2.27996251615471e-05 8.28878108851888e-07 -0.280756891510457 ENSG00000116871 MAP7D1
ENST00000373148 6.82053245325598e-07 1.3747021288313e-08 -0.296642373544428 ENSG00000116871 MAP7D1
ENST00000532131 1.34400716805697e-06 3.0113165088272e-08 -0.312993490619493 ENSG00000116871 MAP7D1
ENST00000487114 9.36933838937142e-06 2.92979391499803e-07 -0.315172195721939 ENSG00000116871 MAP7D1
ENST00000354618 0.956461065568347 0.912628372757267 -0.00411479704343192 ENSG00000054118 THRAP3
ENST00000469141 0.979624608370909 0.958746499582288 0.00205800343694083 ENSG00000054118 THRAP3
ENST00000478853 0.156872425596076 0.0539417243563603 0.15822564406745 ENSG00000054118 THRAP3
ENST00000466743 0.285703190342385 0.126734348544078 -0.127877253319668 ENSG00000054118 THRAP3
ENST00000373139 0.482294544070202 0.28110804755956 0.138343770252005 ENSG00000214193 SH3D21
ENST00000453908 0.875871699047428 0.769660318643028 0.0321250679417868 ENSG00000214193 SH3D21
ENST00000426732 0.875871699047428 0.769660318643028 0.0321250679417868 ENSG00000214193 SH3D21
ENST00000312808 0.847316651153647 0.723916059960838 0.0388883247325118 ENSG00000214193 SH3D21
ENST00000505871 0.850396289147521 0.728726452303169 0.0381923655873764 ENSG00000214193 SH3D21
ENST00000480549 0.85689800575488 0.73862851482606 -0.0266844028233023 ENSG00000214193 SH3D21
ENST00000496636 0.304525547265361 0.139028787846253 0.236892503143886 ENSG00000214193 SH3D21
ENST00000508854 0.280598437777657 0.123383810859326 -0.247458763236694 ENSG00000214193 SH3D21
ENST00000474766 0.734099405767252 0.560853871256818 -0.0471714011899265 ENSG00000214193 SH3D21
ENST00000270824 0.86719769797393 0.755895209760378 -0.0264675596515156 ENSG00000142694 EVA1B
ENST00000490466 0.631395960498463 0.435727929818686 -0.0676356297449629 ENSG00000142694 EVA1B
ENST00000373137 0.823345633609502 0.687251080426675 -0.0423682410315153 ENSG00000116883 RP11-268J15.5
ENST00000359297 0.574873421743594 0.372995626763264 0.0486915138148272 ENSG00000196182 STK40
ENST00000373129 0.145610175011321 0.0486320374528832 0.0912651583434894 ENSG00000196182 STK40
ENST00000373130 0.145610175011321 0.0486320374528832 0.0912651583434894 ENSG00000196182 STK40
ENST00000373132 0.145610175011321 0.0486320374528832 0.0912651583434894 ENSG00000196182 STK40
ENST00000460417 0.695649550132748 0.511570807443856 0.0522775888788796 ENSG00000196182 STK40
ENST00000473733 0.620341153607396 0.42302219698029 0.0695466935634139 ENSG00000196182 STK40
ENST00000482458 0.141409484539993 0.0466624122271302 0.119643378291935 ENSG00000196182 STK40
ENST00000460017 0.164874710867814 0.0579015480446736 0.154833706186097 ENSG00000196182 STK40
ENST00000476041 0.0154680546093935 0.00241855568788451 -0.258703320922959 ENSG00000181817 LSM10
ENST00000315732 0.021612175609558 0.00375028703923064 -0.255408366717247 ENSG00000181817 LSM10
ENST00000489912 0.0271400113677908 0.00505137159049937 -0.262579430904134 ENSG00000181817 LSM10
ENST00000468441 0.779659418175504 0.623815733748198 -0.0795337790921245 ENSG00000116885 OSCP1
ENST00000495222 0.403137513864084 0.212999810235956 -0.195002687099346 ENSG00000116885 OSCP1
ENST00000235532 0.762928279442269 0.600066795831026 -0.0657593051704271 ENSG00000116885 OSCP1
ENST00000356637 0.762928279442269 0.600066795831026 -0.0657593051704271 ENSG00000116885 OSCP1
ENST00000471369 0.512010967139405 0.310212109749815 -0.181954041638451 ENSG00000116885 OSCP1
ENST00000433045 0.471338488406129 0.271189475740461 -0.142780758114148 ENSG00000116885 OSCP1
ENST00000445843 0.784646972494516 0.63111051013164 -0.060540649926858 ENSG00000116885 OSCP1
ENST00000315643 0.724308598785475 0.547993279322954 -0.0754976435092194 ENSG00000116885 OSCP1
ENST00000475160 0.518474297213577 0.316618901183573 -0.171476053539056 ENSG00000116885 OSCP1
ENST00000525869 0.975328272606544 0.950468648233492 -0.011130151402948 ENSG00000116885 OSCP1
ENST00000528112 0.90220873568752 0.813913380219899 -0.0358232206123638 ENSG00000116885 OSCP1
ENST00000354267 0.987041619424793 0.972703907240003 0.0054328253490623 ENSG00000116885 OSCP1
ENST00000524789 0.703788052129523 0.522092492388663 0.11214527758491 ENSG00000116885 OSCP1
ENST00000373116 0.626602890494979 0.430258727981498 -0.0540428464551077 ENSG00000116898 MRPS15
ENST00000488606 0.850157469798556 0.728359205127144 -0.0313674123844289 ENSG00000116898 MRPS15
ENST00000477040 0.885872756066869 0.786829230921084 -0.0279965490568233 ENSG00000116898 MRPS15
ENST00000462067 0.626522891426142 0.430147498919719 -0.0540781146616952 ENSG00000116898 MRPS15
ENST00000424989 0.0168307038105596 0.00271019366559949 0.41772679569352 ENSG00000233621 LINC01137
ENST00000373087 0.681930913504458 0.494585575736113 -0.0942835998900307 ENSG00000163874 ZC3H12A
ENST00000472312 0.858810286012876 0.741395995508691 -0.0544446031783358 ENSG00000163874 ZC3H12A
ENST00000471012 0.620618003709154 0.423331001040075 -0.130899136075368 ENSG00000163874 ZC3H12A
ENST00000373075 0.212910683181252 0.0827308062223435 0.099689212984854 ENSG00000163875 MEAF6
ENST00000296214 0.213393128534095 0.0829752044791686 0.101285877136049 ENSG00000163875 MEAF6
ENST00000373074 0.241405407615003 0.0990558608024342 0.0949305868283332 ENSG00000163875 MEAF6
ENST00000475828 0.235253069593555 0.0953351384763057 0.096949023289455 ENSG00000163875 MEAF6
ENST00000487788 0.238152740976917 0.0971086678453756 0.0966702966229969 ENSG00000163875 MEAF6
ENST00000373073 0.219350807744709 0.0862104179605865 0.102450779471899 ENSG00000163875 MEAF6
ENST00000487792 0.296331470235913 0.133642370764118 0.0898915889401646 ENSG00000163875 MEAF6
ENST00000448519 0.3104663339004 0.142887108220625 0.0922153472765586 ENSG00000163875 MEAF6
ENST00000485039 0.536478545927895 0.33441241656427 0.070861594073854 ENSG00000163875 MEAF6
ENST00000296215 0.316712778321579 0.147128911024742 -0.11114284279078 ENSG00000163877 SNIP1
ENST00000468040 0.707542901484126 0.526860851394729 -0.0750160197498765 ENSG00000163877 SNIP1
ENST00000493916 0.973767367064939 0.947342336276335 0.0102302121942127 ENSG00000163877 SNIP1
ENST00000296218 0.0158015608445709 0.00249436394081539 -0.378206336695726 ENSG00000163879 DNALI1
ENST00000490312 0.132692414619912 0.0427159493924974 -0.34459462603362 ENSG00000163879 DNALI1
ENST00000466723 0.340423355221552 0.164042730999098 -0.199804564667349 ENSG00000163879 DNALI1
ENST00000541606 0.0872786201123462 0.0240072117301337 -0.303290492426497 ENSG00000163879 DNALI1
ENST00000497858 0.0108319484292461 0.00151584826032595 -0.444661783456832 ENSG00000163879 DNALI1
ENST00000467277 0.184848445958902 0.0677535867783219 -0.306952281154783 ENSG00000163879 DNALI1
ENST00000490029 0.169075706928003 0.0599401000730023 -0.219692794785266 ENSG00000134697 GNL2
ENST00000373062 0.000102239804738606 4.90895154718673e-06 -0.239445770924285 ENSG00000134697 GNL2
ENST00000462812 0.000953965557503798 7.2418269419731e-05 -0.279824101268993 ENSG00000134697 GNL2
ENST00000479255 0.0310434544385483 0.00602200259267964 -0.292648567451765 ENSG00000134697 GNL2
ENST00000538069 0.0719608287147936 0.0184661812699734 -0.197621414271278 ENSG00000134697 GNL2
ENST00000469191 0.540194597084644 0.338132056893918 -0.101959274620384 ENSG00000134697 GNL2
ENST00000489146 0.432936517487543 0.237709466644525 -0.126042365212362 ENSG00000134697 GNL2
ENST00000463351 0.114785577302994 0.0350285359179996 -0.180826470603381 ENSG00000134697 GNL2
ENST00000488496 0.000952242406577503 7.22493337790025e-05 -0.410695912235916 ENSG00000134697 GNL2
ENST00000358011 0.302669051034141 0.137781311764805 -0.124117454451992 ENSG00000116922 C1orf109
ENST00000494120 0.364541506790566 0.181929214667748 -0.108547816480042 ENSG00000116922 C1orf109
ENST00000609516 0.279751711932235 0.122835049265646 -0.171512668405867 ENSG00000116922 C1orf109
ENST00000464178 0.268498860767443 0.115619204338319 -0.16272472798798 ENSG00000116922 C1orf109
ENST00000464085 0.353649571423497 0.173757682190992 -0.131272320490728 ENSG00000116922 C1orf109
ENST00000491981 0.564707518061791 0.36298556359976 -0.0844850573482747 ENSG00000116922 C1orf109
ENST00000461359 0.665585222102553 0.475212505940395 -0.0730894836550641 ENSG00000116922 C1orf109
ENST00000477060 0.775122806712561 0.617627882805414 -0.0491594768833419 ENSG00000116922 C1orf109
ENST00000486637 0.762708669242302 0.599649764282092 -0.0554524332749679 ENSG00000116922 C1orf109
ENST00000491797 0.959484995680971 0.918579341316738 -0.012351695639044 ENSG00000116922 C1orf109
ENST00000488137 0.965506496244511 0.930637547669377 0.0101605332428696 ENSG00000116922 C1orf109
ENST00000472584 0.99847533313469 0.996804417799539 -0.000509496751090936 ENSG00000116922 C1orf109
ENST00000498448 0.902911238389176 0.81502778144955 -0.0413541461207006 ENSG00000116922 C1orf109
ENST00000373055 0.536398656052646 0.334342849042937 -0.119117777685748 ENSG00000134690 CDCA8
ENST00000327331 0.536398656052646 0.334342849042937 -0.119117777685748 ENSG00000134690 CDCA8
ENST00000373044 0.00799702888683601 0.00103075093659923 -0.265812979497966 ENSG00000196449 YRDC
ENST00000373043 0.163175369656766 0.0570159933934416 -0.155238544422972 ENSG00000197982 C1orf122
ENST00000419397 0.479403201395297 0.278386044059574 -0.0953991760502216 ENSG00000197982 C1orf122
ENST00000468084 0.26995061043177 0.116549377187569 -0.127928299232043 ENSG00000197982 C1orf122
ENST00000373042 0.42943944374914 0.234878116623956 -0.0946785242771828 ENSG00000197982 C1orf122
ENST00000446260 0.4506137906953 0.252784666136765 -0.091493742420697 ENSG00000197982 C1orf122
ENST00000373036 0.222107811643822 0.0877493301012128 -0.0904817544441003 ENSG00000188786 MTF1
ENST00000468190 0.833128995568834 0.702188710526958 0.0527000832148946 ENSG00000188786 MTF1
ENST00000419993 0.984601536944409 0.968256662171192 -0.00593680590155509 ENSG00000230955 RP11-109P14.10
ENST00000373027 0.00571850216911298 0.000677171765509631 0.228338865670469 ENSG00000204084 INPP5B
ENST00000373023 0.000618084904090211 4.2109756278023e-05 0.253259320109792 ENSG00000204084 INPP5B
ENST00000373026 0.000461522585353827 2.95990902153972e-05 0.270199970224776 ENSG00000204084 INPP5B
ENST00000373024 0.000545037639562035 3.62152869805838e-05 0.268543465689962 ENSG00000204084 INPP5B
ENST00000487328 0.470561492445176 0.270482423532188 0.196717253318022 ENSG00000204084 INPP5B
ENST00000470364 0.488156472310201 0.286842744539738 0.145875545728735 ENSG00000204084 INPP5B
ENST00000474758 0.202924334096067 0.0772617177551707 0.2438616036761 ENSG00000204084 INPP5B
ENST00000458109 0.297246201176962 0.134260644006948 0.161449216720774 ENSG00000204084 INPP5B
ENST00000467066 0.0956110124146951 0.0271696668606685 0.32285232923254 ENSG00000204084 INPP5B
ENST00000373021 0.0106751647775552 0.00148879050357791 0.338550709924443 ENSG00000204084 INPP5B
ENST00000491406 0.0740856216462311 0.0191977155386935 0.316889519326146 ENSG00000204084 INPP5B
ENST00000373019 0.000553739525769841 3.69189244999976e-05 -0.187971817907048 ENSG00000183431 SF3A3
ENST00000448721 3.08834271235016e-05 1.18013864696789e-06 -0.215770713907762 ENSG00000183431 SF3A3
ENST00000487062 0.0122333603441566 0.00177565807752624 -0.297489155084979 ENSG00000183431 SF3A3
ENST00000460925 0.576191501823259 0.374289164152823 -0.0680486655203176 ENSG00000183431 SF3A3
ENST00000489537 0.000210640653168909 1.1655404495493e-05 -0.234534319850788 ENSG00000183431 SF3A3
ENST00000461869 5.5644752725185e-05 2.36784285699578e-06 -0.240554565590714 ENSG00000183431 SF3A3
ENST00000470585 2.42496909177527e-05 8.926635902379e-07 -0.254327591640818 ENSG00000183431 SF3A3
ENST00000488934 0.0372925741944253 0.00769323587761679 -0.255772426933102 ENSG00000183431 SF3A3
ENST00000462258 0.000149213051511519 7.68343499021568e-06 -0.250457582193984 ENSG00000183431 SF3A3
ENST00000485803 2.59291099214789e-05 9.64243966010152e-07 -0.392073905374632 ENSG00000183386 FHL3
ENST00000373016 2.59291099214789e-05 9.64243966010152e-07 -0.392073905374632 ENSG00000183386 FHL3
ENST00000475084 2.53220351209688e-05 9.3943776998277e-07 -0.399263711005766 ENSG00000183386 FHL3
ENST00000477194 4.23296755558346e-05 1.7164965665943e-06 -0.39979575579007 ENSG00000183386 FHL3
ENST00000483132 0.0522881670054206 0.0120835516619116 -0.282033852405332 ENSG00000183386 FHL3
ENST00000483182 0.00107359523328878 8.37263290919234e-05 -0.257942034921595 ENSG00000183520 UTP11L
ENST00000486563 0.00906252345210784 0.00120603841488293 -0.270593164305279 ENSG00000183520 UTP11L
ENST00000373014 0.000124939788730259 6.22397842481535e-06 -0.265757626725197 ENSG00000183520 UTP11L
ENST00000537711 0.000628101773282862 4.29330296023584e-05 -0.245280946331838 ENSG00000183520 UTP11L
ENST00000488453 0.00671539312710057 0.000829260709585345 -0.217954419534717 ENSG00000183520 UTP11L
ENST00000432922 0.00791020501319753 0.00101708970128854 0.560753592524409 ENSG00000224592 RP5-884C9.2
ENST00000428151 0.0116595172063913 0.00166723253326818 0.543184559435454 ENSG00000224592 RP5-884C9.2
ENST00000373001 4.10498147084808e-05 1.65343183843417e-06 -0.352906582635083 ENSG00000116954 RRAGC
ENST00000474456 0.011256719586779 0.00159304936945183 -0.333733671176776 ENSG00000116954 RRAGC
ENST00000493015 0.000238084556906814 1.35075999814604e-05 -0.369183089826706 ENSG00000116954 RRAGC
ENST00000496778 0.00348642946357109 0.000360480278936819 -0.399977616267646 ENSG00000116954 RRAGC
ENST00000433671 0.818916697072646 0.680774008842529 -0.0269921514059611 ENSG00000228436 RP5-864K19.4
ENST00000456813 0.215279768147466 0.083986347088216 -0.113284518607029 ENSG00000228436 RP5-864K19.4
ENST00000397572 0.0883593151721133 0.024410605168465 -0.153434709470198 ENSG00000214114 MYCBP
ENST00000494695 0.153635669852409 0.0524401059213559 -0.156465959683628 ENSG00000214114 MYCBP
ENST00000495043 0.157300459275604 0.0541797297791605 -0.15597264233017 ENSG00000214114 MYCBP
ENST00000489803 0.466652623901414 0.266928053701689 -0.0933103557496713 ENSG00000214114 MYCBP
ENST00000454994 0.466653438658763 0.266942879425645 -0.0933120799489386 ENSG00000131233 GJA9
ENST00000489575 0.457666299572582 0.258873914180882 -0.0949338383554494 ENSG00000214114 MYCBP
ENST00000465771 0.261400632776112 0.111258579988539 -0.144565755391177 ENSG00000214114 MYCBP
ENST00000462027 0.500791797669908 0.299155728013913 -0.105716797088625 ENSG00000214114 MYCBP
ENST00000443161 0.73880680196486 0.567043686322277 0.102611409304078 ENSG00000228436 RP5-864K19.4
ENST00000357771 0.471733635362902 0.271564149953868 0.185381653977597 ENSG00000131233 GJA9
ENST00000372990 0.160933895798895 0.0559028861629677 0.256905916662037 ENSG00000158315 RHBDL2
ENST00000289248 0.157914640159902 0.0544854544670391 0.271251300828945 ENSG00000158315 RHBDL2
ENST00000538156 0.158520238227087 0.0547572671076381 0.271228494964835 ENSG00000158315 RHBDL2
ENST00000372985 0.16872852872909 0.0597656769683102 0.263929493389714 ENSG00000158315 RHBDL2
ENST00000540558 0.403268574792184 0.213140100432483 0.212829383276701 ENSG00000158315 RHBDL2
ENST00000432648 0.000407229370805007 2.55496646401124e-05 -0.186784690682606 ENSG00000174574 AKIRIN1
ENST00000446189 0.00327548117280801 0.000334026687505686 -0.164484169977563 ENSG00000174574 AKIRIN1
ENST00000372984 0.00326011342334448 0.000332077591186953 -0.162243399437515 ENSG00000174574 AKIRIN1
ENST00000531822 0.0656118336819086 0.0163808916602702 -0.122054450377561 ENSG00000174574 AKIRIN1
ENST00000372967 0.924242749378431 0.853903198689029 -0.00918448675064696 ENSG00000168653 NDUFS5
ENST00000372969 0.924242749378431 0.853903198689029 -0.00918448675064696 ENSG00000168653 NDUFS5
ENST00000484793 0.0177850027742757 0.00290900437754128 0.485625925797389 ENSG00000127603 MACF1
ENST00000602421 0.0375513967179801 0.00777068540988181 0.424774255376327 ENSG00000127603 MACF1
ENST00000545844 0.264840312460522 0.113409245179423 0.0868722124967707 ENSG00000127603 MACF1
ENST00000567887 0.265765729955244 0.113953752444428 0.0867374831239502 ENSG00000127603 MACF1
ENST00000372915 0.2660965781899 0.114169627420833 0.0866688238221517 ENSG00000127603 MACF1
ENST00000539005 0.265765729955244 0.113961315449819 0.0867390153023217 ENSG00000127603 MACF1
ENST00000317713 0.265765729955244 0.113961315449819 0.0867390153023217 ENSG00000127603 MACF1
ENST00000361689 0.266024433916196 0.114122945267187 0.0866823355733964 ENSG00000127603 MACF1
ENST00000524432 0.0759772499952852 0.0198533762159365 0.128221151555031 ENSG00000127603 MACF1
ENST00000467673 0.130049130701094 0.0415786482412865 0.181795879969289 ENSG00000127603 MACF1
ENST00000564288 0.367258269476132 0.183858524112018 0.079374050991839 ENSG00000127603 MACF1
ENST00000494012 0.0501131419124614 0.0114228839706798 0.19184993155357 ENSG00000127603 MACF1
ENST00000536367 0.0126807110329291 0.00185986469634153 0.210771914134926 ENSG00000127603 MACF1
ENST00000480624 0.0105165571076901 0.00146051129018794 0.228698092681886 ENSG00000127603 MACF1
ENST00000469366 0.0311145777980491 0.0060384349443969 0.225076693306135 ENSG00000127603 MACF1
ENST00000289890 0.136497425425672 0.0444622219047525 0.195626491766431 ENSG00000226438 RP11-420K8.1
ENST00000496804 0.40789326991789 0.217073821472398 0.0876812454452788 ENSG00000127603 MACF1
ENST00000530262 0.277832537329802 0.121587331819435 0.106061911922822 ENSG00000127603 MACF1
ENST00000485063 0.497059633506058 0.295505295569801 0.09014939693753 ENSG00000127603 MACF1
ENST00000472385 0.962308469605152 0.924237853939206 0.00847068510346525 ENSG00000127603 MACF1
ENST00000484393 0.690611651610501 0.505360938080323 0.0664637347744991 ENSG00000127603 MACF1
ENST00000476350 0.240444398410556 0.0985094230932036 0.11387241123662 ENSG00000127603 MACF1
ENST00000372925 0.417312485869919 0.224748089283022 0.0734610395865193 ENSG00000127603 MACF1
ENST00000528611 0.200981685738354 0.0761576549207389 0.173635914138541 ENSG00000127603 MACF1
ENST00000289893 0.448907803136686 0.251245300165218 0.0693290984779308 ENSG00000127603 MACF1
ENST00000530275 0.579854926548339 0.378080606101144 0.0613220335923398 ENSG00000255103 KIAA0754
ENST00000482035 0.434033570270922 0.238649719137011 0.0762160053362761 ENSG00000127603 MACF1
ENST00000473843 0.408127165353015 0.21729866327398 0.0977183433098009 ENSG00000127603 MACF1
ENST00000469490 0.300633425217637 0.136464656805629 0.107229048961329 ENSG00000127603 MACF1
ENST00000487656 0.8404149862717 0.713099863056882 -0.0333721886484617 ENSG00000127603 MACF1
ENST00000360115 0.572141297915412 0.370233330273418 0.0537413370419096 ENSG00000127603 MACF1
ENST00000497964 0.865166736941739 0.752245904068484 0.0225952529887705 ENSG00000127603 MACF1
ENST00000446276 0.645357626557516 0.451357584109012 0.0454693169458664 ENSG00000127603 MACF1
ENST00000442046 0.563013060569373 0.361297932877589 0.0557699356640402 ENSG00000127603 MACF1
ENST00000422234 0.642330432558374 0.447959638868845 0.0528152857250473 ENSG00000127603 MACF1
ENST00000462496 0.633939770914442 0.438640837004926 0.0533142692797013 ENSG00000127603 MACF1
ENST00000462103 0.833179556079704 0.702271355648571 0.0317764639893741 ENSG00000127603 MACF1
ENST00000496360 0.602279708200394 0.402745934417362 0.0543536755010171 ENSG00000127603 MACF1
ENST00000497807 0.614709066362632 0.416764674261091 0.0515444015476261 ENSG00000127603 MACF1
ENST00000331593 0.64538278022258 0.451421609666983 0.12012229812488 ENSG00000183682 BMP8A
ENST00000441741 0.394665201441885 0.206203718757837 0.225174047696865 ENSG00000182109 RP11-69E11.4
ENST00000331856 0.81104090722336 0.669304993403899 0.0751478835955262 ENSG00000182109 RP11-69E11.4
ENST00000458207 0.667333458838206 0.477436626026327 0.0885358093409774 ENSG00000182109 RP11-69E11.4
ENST00000450157 0.412870772672877 0.221207220195362 0.140420763128961 ENSG00000182109 RP11-69E11.4
ENST00000431553 0.362268198954472 0.180298631497584 0.152910332282874 ENSG00000182109 RP11-69E11.4
ENST00000417869 0.237148514711248 0.0964241910872703 0.184715582072557 ENSG00000182109 RP11-69E11.4
ENST00000440190 0.263348049842631 0.11250419216214 0.170934647742542 ENSG00000182109 RP11-69E11.4
ENST00000427240 0.00705354551742777 0.000881062837289596 0.311519843231034 ENSG00000243970 PPIEL
ENST00000482028 0.605802951027989 0.406690345927542 -0.0633232881642852 ENSG00000090621 PABPC4
ENST00000372856 0.966159907153566 0.931999595788604 0.00290565049983876 ENSG00000090621 PABPC4
ENST00000372857 0.964744887134104 0.929030476394025 0.00303367337465127 ENSG00000090621 PABPC4
ENST00000372858 0.99774177889675 0.995137167910841 0.000214778238156568 ENSG00000090621 PABPC4
ENST00000372862 0.991496811007456 0.982285729903722 0.000785071152123607 ENSG00000090621 PABPC4
ENST00000468476 0.709838948291461 0.529957755485315 -0.0368722951056121 ENSG00000090621 PABPC4
ENST00000437136 0.66427087636421 0.473585559452741 -0.0416783352323098 ENSG00000090621 PABPC4
ENST00000492468 0.656241938802772 0.463843087521228 -0.0427781230113929 ENSG00000090621 PABPC4
ENST00000530186 0.975074320180507 0.949940077414163 0.00456049938054779 ENSG00000090621 PABPC4
ENST00000421687 0.941381945190867 0.883518013325996 0.00539731281101524 ENSG00000090621 PABPC4
ENST00000484555 0.905258706245226 0.819778159608105 -0.0187750380042255 ENSG00000090621 PABPC4
ENST00000525045 0.71006417826959 0.530216885198905 -0.0385210242108859 ENSG00000090621 PABPC4
ENST00000527718 0.704194649737732 0.522625435076415 -0.0290225459394259 ENSG00000090621 PABPC4
ENST00000477556 0.946415195067882 0.893147534851384 0.0114346118161787 ENSG00000090621 PABPC4
ENST00000461578 0.829491864419211 0.696665560665279 0.0349299701113643 ENSG00000090621 PABPC4
ENST00000483770 0.938584395251184 0.878259916091252 -0.0105811972527429 ENSG00000090621 PABPC4
ENST00000525669 0.703503148725264 0.521717890027189 -0.0295120441168192 ENSG00000090621 PABPC4
ENST00000470443 0.897217195571792 0.805591547788904 0.0094687013017885 ENSG00000090621 PABPC4
ENST00000415255 0.816194570048226 0.676510790811594 0.0159042002687594 ENSG00000228060 RP11-69E11.8
ENST00000513632 0.515107412257597 0.313273726207026 -0.0525484122452214 ENSG00000090621 PABPC4
ENST00000525751 0.258313177151809 0.109379990281556 0.0718130342302384 ENSG00000090621 PABPC4
ENST00000474378 0.379351117890051 0.193688393880425 0.0567217479393435 ENSG00000090621 PABPC4
ENST00000529216 0.281321456770973 0.123857583397861 0.0718070671114258 ENSG00000090621 PABPC4
ENST00000492519 0.0315044162075581 0.0061383260471354 0.156637313282008 ENSG00000090621 PABPC4
ENST00000451091 0.94603280956823 0.892299539883193 -0.00720924518011784 ENSG00000090621 PABPC4
ENST00000531243 0.834374169349155 0.703857763667459 0.0237349582499226 ENSG00000090621 PABPC4
ENST00000470018 0.903179927629724 0.815436663039687 0.0171321363570181 ENSG00000084072 PPIE
ENST00000485507 0.799069865681869 0.651673787517398 0.0382555946070508 ENSG00000084072 PPIE
ENST00000324379 0.829311328835318 0.696381116877466 0.0237817514246719 ENSG00000084072 PPIE
ENST00000356511 0.758518131623127 0.594223152905366 0.0317398862401883 ENSG00000084072 PPIE
ENST00000456578 0.868619344023462 0.758221188136579 0.0269231353223742 ENSG00000084072 PPIE
ENST00000495526 0.836749654097764 0.707156644329147 0.0229263771412632 ENSG00000084072 PPIE
ENST00000482751 0.836749654097764 0.707156644329147 0.0229263771412632 ENSG00000084072 PPIE
ENST00000372830 0.758518131623127 0.594223152905366 0.0317398862401883 ENSG00000084072 PPIE
ENST00000497370 0.96865061386401 0.936814279383022 -0.00509031679599639 ENSG00000084072 PPIE
ENST00000372835 0.849724511919622 0.727570644396742 0.0213409400478848 ENSG00000084072 PPIE
ENST00000470213 0.985249673314372 0.969336916643669 -0.00247040286024588 ENSG00000084072 PPIE
ENST00000474804 0.946744371670808 0.893789459466126 0.00884529384007671 ENSG00000084072 PPIE
ENST00000475350 0.836749654097764 0.707156644329147 0.0229263771412632 ENSG00000084072 PPIE
ENST00000480169 0.933562067891558 0.869731287388949 0.0118708553625497 ENSG00000084072 PPIE
ENST00000441669 0.00645219932225504 0.000790094747244748 -0.226526328990644 ENSG00000043514 TRIT1
ENST00000462797 0.00645219932225504 0.000790094747244748 -0.226526328990644 ENSG00000043514 TRIT1
ENST00000316891 0.00645219932225504 0.000790094747244748 -0.226526328990644 ENSG00000043514 TRIT1
ENST00000372818 0.00645219932225504 0.000790094747244748 -0.226526328990644 ENSG00000043514 TRIT1
ENST00000495175 0.00994096308936434 0.00135828517932274 -0.220751585123562 ENSG00000043514 TRIT1
ENST00000491865 0.0104072237156339 0.00144149382294458 -0.219948905448407 ENSG00000043514 TRIT1
ENST00000537223 0.0524428028449862 0.0121305477496819 -0.18200758425215 ENSG00000043514 TRIT1
ENST00000537440 0.0524428028449862 0.0121305477496819 -0.18200758425215 ENSG00000043514 TRIT1
ENST00000541099 0.0524428028449862 0.0121305477496819 -0.18200758425215 ENSG00000043514 TRIT1
ENST00000545233 0.0524428028449862 0.0121305477496819 -0.18200758425215 ENSG00000043514 TRIT1
ENST00000465417 0.189116380990941 0.0698812892442901 -0.189794140487386 ENSG00000043514 TRIT1
ENST00000492612 0.0519969775062483 0.0119970284504127 -0.195953023516359 ENSG00000043514 TRIT1
ENST00000467774 0.120351361373158 0.0373997059641907 -0.313383250704814 ENSG00000043514 TRIT1
ENST00000489945 0.0706308444195047 0.0180280276819009 -0.191126407773252 ENSG00000043514 TRIT1
ENST00000486825 0.104702378601581 0.0307760266762349 -0.174265057899458 ENSG00000043514 TRIT1
ENST00000469476 0.0336448119777632 0.00670363718474298 -0.256572285159623 ENSG00000043514 TRIT1
ENST00000544981 0.133916607375694 0.0432815710692264 -0.178410919068826 ENSG00000043514 TRIT1
ENST00000462243 0.0872628954779734 0.0240021876743506 -0.270338417940141 ENSG00000043514 TRIT1
ENST00000397332 0.393806141464268 0.205420610675239 0.223717272786882 ENSG00000116990 MYCL
ENST00000372816 0.895143994525368 0.802069844467687 -0.0449263293005698 ENSG00000116990 MYCL
ENST00000372811 1.08381757828577e-15 2.36655981746637e-18 -0.704223301407378 ENSG00000168389 MFSD2A
ENST00000420632 5.50071728934569e-16 1.07917659824607e-18 -0.724099889695522 ENSG00000168389 MFSD2A
ENST00000434861 9.34021552188626e-12 4.83166177701676e-14 -0.692684438187083 ENSG00000168389 MFSD2A
ENST00000372809 1.08381757828577e-15 2.36655981746637e-18 -0.704223301407378 ENSG00000168389 MFSD2A
ENST00000483824 1.08381757828577e-15 2.36655981746637e-18 -0.704223301407378 ENSG00000168389 MFSD2A
ENST00000469745 9.03653481119126e-12 4.6383879035663e-14 -0.712248081155001 ENSG00000168389 MFSD2A
ENST00000480630 5.83829114640749e-09 6.04960661711346e-11 -0.672297363916394 ENSG00000168389 MFSD2A
ENST00000491515 6.65423752710046e-06 1.9587585802067e-07 -0.699291469752155 ENSG00000168389 MFSD2A
ENST00000459917 0.000522676734556766 3.44010879540208e-05 -0.607822509514205 ENSG00000168389 MFSD2A
ENST00000481612 0.000281120592008363 1.65142589924196e-05 -0.648852800876359 ENSG00000168389 MFSD2A
ENST00000372797 2.20673670030158e-07 3.79393313224495e-09 -0.227348506777457 ENSG00000131236 CAP1
ENST00000372802 2.31251231926479e-07 3.99130926934287e-09 -0.22719950539031 ENSG00000131236 CAP1
ENST00000449311 0.000752394448304381 5.35255627701483e-05 -0.189547115923893 ENSG00000131236 CAP1
ENST00000421589 0.000856792473814684 6.30724952897052e-05 -0.186523810632539 ENSG00000131236 CAP1
ENST00000414893 0.000278182478656064 1.62993369340681e-05 -0.193417010255613 ENSG00000131236 CAP1
ENST00000414281 0.000832831265820891 6.08684414089308e-05 -0.186836288776637 ENSG00000131236 CAP1
ENST00000420216 0.000894135084032847 6.6665424320579e-05 -0.186428343496133 ENSG00000131236 CAP1
ENST00000372792 1.82800697676137e-06 4.29126397546937e-08 -0.222261701208466 ENSG00000131236 CAP1
ENST00000372798 7.66581783376571e-07 1.57234797398868e-08 -0.227197240851661 ENSG00000131236 CAP1
ENST00000340450 1.99288382457619e-07 3.37839130095115e-09 -0.227850323315634 ENSG00000131236 CAP1
ENST00000372805 2.50521105953337e-07 4.39079202645522e-09 -0.228320490185107 ENSG00000131236 CAP1
ENST00000435719 0.000594153493880487 4.0132004491367e-05 -0.186211801262015 ENSG00000131236 CAP1
ENST00000427843 0.00098105054868665 7.49148826626606e-05 -0.184566567754522 ENSG00000131236 CAP1
ENST00000417287 0.000854892883641528 6.29052747259929e-05 -0.186645189438735 ENSG00000131236 CAP1
ENST00000424977 0.000846328564831925 6.20785526414192e-05 -0.186433930601832 ENSG00000131236 CAP1
ENST00000446031 0.00369079457924903 0.000387444732957151 -0.195313194107616 ENSG00000131236 CAP1
ENST00000479759 4.4133285130099e-08 6.02909868929763e-10 -0.257062518874235 ENSG00000131236 CAP1
ENST00000461993 7.06401562463327e-09 7.4946834327786e-11 -0.265148307467654 ENSG00000131236 CAP1
ENST00000494114 8.56152883878163e-05 3.96676856671929e-06 -0.226396268784512 ENSG00000131236 CAP1
ENST00000433473 0.166167895072119 0.0585140389637766 -0.104874317262913 ENSG00000131238 PPT1
ENST00000529905 0.171703250488117 0.0611864698107918 -0.10272982586453 ENSG00000131238 PPT1
ENST00000530704 0.439066007001098 0.242794062971885 -0.0746033692113128 ENSG00000131238 PPT1
ENST00000372775 0.375718403091241 0.190699353471614 -0.0976232271390891 ENSG00000131238 PPT1
ENST00000449045 0.4432819833361 0.246389245894662 -0.073833426281935 ENSG00000131238 PPT1
ENST00000439754 0.394610107359656 0.206168613506412 -0.0865435223716886 ENSG00000131238 PPT1
ENST00000530076 0.58450980908555 0.382978428161491 -0.0661611317793968 ENSG00000131238 PPT1
ENST00000527311 0.532186375700673 0.330362107869089 -0.0648863049464127 ENSG00000131238 PPT1
ENST00000372779 0.513185874731345 0.311347010034798 -0.0719199537914985 ENSG00000131238 PPT1
ENST00000526547 0.732862780791725 0.559136508371983 -0.0544179745572139 ENSG00000131238 PPT1
ENST00000372771 0.706078623026715 0.524916986572527 -0.0457589902818607 ENSG00000117000 RLF
ENST00000567508 0.648859014389158 0.455411707347576 -0.128196553519327 ENSG00000259943 RP1-39G22.7
ENST00000372759 5.38695983614102e-05 2.27763836761888e-06 -0.242539544759838 ENSG00000084073 ZMPSTE24
ENST00000479131 0.0220399347191476 0.00385169390863771 -0.236468696936154 ENSG00000084073 ZMPSTE24
ENST00000472583 0.0286734158270897 0.00542861603459226 -0.206435438496041 ENSG00000084073 ZMPSTE24
ENST00000447743 0.961177325464912 0.922008271899162 0.0174596081656038 ENSG00000231296 RP1-39G22.4
ENST00000474142 0.000177765115644263 9.49039098334645e-06 -0.343023596290362 ENSG00000084073 ZMPSTE24
ENST00000435168 2.57033290406166e-10 1.89358285693203e-12 -0.479133598672385 ENSG00000084070 SMAP2
ENST00000372718 1.11882610425303e-16 1.91727087051688e-19 -0.526518704664091 ENSG00000084070 SMAP2
ENST00000372708 1.71595678965046e-14 4.89174100829247e-17 -0.511189452629929 ENSG00000084070 SMAP2
ENST00000539317 5.99127068838225e-12 2.90256147219031e-14 -0.551223508816193 ENSG00000084070 SMAP2
ENST00000487871 0.00367762582067566 0.000385638293735968 -0.486903002485117 ENSG00000084070 SMAP2
ENST00000469416 0.164677796063994 0.0577928338428938 0.180908534588333 ENSG00000187801 ZFP69B
ENST00000361584 0.16995578484596 0.0603705049646215 0.178818474658136 ENSG00000187801 ZFP69B
ENST00000484445 0.16995578484596 0.0603705049646215 0.178818474658136 ENSG00000187801 ZFP69B
ENST00000411995 0.157803365629576 0.0544287665579976 0.183134601918315 ENSG00000187801 ZFP69B
ENST00000565390 0.097725772116057 0.0280100781658394 0.278865676977453 ENSG00000260920 RP1-228H13.5
ENST00000372706 0.00433355910107218 0.000475830896812154 0.379408689497533 ENSG00000187815 ZFP69
ENST00000372705 0.00182327404454479 0.000160602294122299 0.412316539535304 ENSG00000187815 ZFP69
ENST00000482712 0.089924906931651 0.0249806610054925 0.400514889467083 ENSG00000187815 ZFP69
ENST00000450713 0.0902720222973938 0.0251298573282079 0.244349278995918 ENSG00000238287 RP11-656D10.3
ENST00000358527 0.616602431415198 0.418858110661296 0.0881929622874431 ENSG00000164002 EXO5
ENST00000372703 0.616602431415198 0.418858110661296 0.0881929622874431 ENSG00000164002 EXO5
ENST00000420209 0.659715297173127 0.468206957264838 -0.0857221695321753 ENSG00000164002 EXO5
ENST00000296380 0.846545145806268 0.722695211358154 0.0382790984557331 ENSG00000164002 EXO5
ENST00000432259 0.972782678718528 0.945097944252115 -0.00873639981174357 ENSG00000164002 EXO5
ENST00000418186 0.659535741037735 0.467986239182373 -0.085775935139413 ENSG00000164002 EXO5
ENST00000415550 0.969289958305776 0.938056591936281 -0.00980185867840808 ENSG00000164002 EXO5
ENST00000443729 0.764326338345859 0.601772340747143 -0.0606882415134939 ENSG00000164002 EXO5
ENST00000419161 0.764326338345859 0.601772340747143 -0.0606882415134939 ENSG00000164002 EXO5
ENST00000471429 0.775433314058142 0.617991687914813 -0.0721442670678064 ENSG00000164002 EXO5
ENST00000453437 0.938636877013168 0.878363581715534 0.0230270196293965 ENSG00000227278 RP11-656D10.5
ENST00000437060 0.456606471341813 0.257979169916561 0.188525397075316 ENSG00000238186 RP11-656D10.6
ENST00000372699 0.407893042675591 0.217067282962126 0.175572739026249 ENSG00000117010 ZNF684
ENST00000465152 0.608680588298414 0.409964702331084 0.123263143558084 ENSG00000117010 ZNF684
ENST00000372696 0.753358175012618 0.586957236111416 0.084184107615119 ENSG00000117010 ZNF684
ENST00000372697 0.753358175012618 0.586957236111416 0.084184107615119 ENSG00000117010 ZNF684
ENST00000493756 0.380626760994773 0.194696318376234 0.186952503530231 ENSG00000117010 ZNF684
ENST00000472043 0.89897025691313 0.808562125454354 0.0432748348391617 ENSG00000117010 ZNF684
ENST00000606277 0.764388992887294 0.601854156004497 -0.0811848555911457 ENSG00000272145 NFYC-AS1
ENST00000467203 0.0168539013809779 0.00271622052525273 0.220459981211414 ENSG00000066136 NFYC
ENST00000424419 0.0189072693795919 0.0031473760078712 0.197649024942366 ENSG00000066136 NFYC
ENST00000427410 0.0770043372558737 0.0202161050363054 0.147921680240251 ENSG00000066136 NFYC
ENST00000447388 0.0936640797383604 0.0264274011017067 0.135755843852946 ENSG00000066136 NFYC
ENST00000425457 0.0607009887403634 0.0147540704065697 0.154567149649513 ENSG00000066136 NFYC
ENST00000453631 0.012649245838168 0.00185413553065075 0.23240748279991 ENSG00000066136 NFYC
ENST00000456393 0.0890101891148348 0.0246410253674644 0.136673611666249 ENSG00000066136 NFYC
ENST00000372654 0.0813836384033651 0.0217913685212342 0.146937760141346 ENSG00000066136 NFYC
ENST00000534399 0.00279550689968641 0.00027414286631469 0.305298494041898 ENSG00000066136 NFYC
ENST00000372653 0.0481474174471464 0.0108389521676139 0.163201100736465 ENSG00000066136 NFYC
ENST00000372669 0.013778025106244 0.00207663347653527 0.207231519196272 ENSG00000066136 NFYC
ENST00000372652 0.306640416252068 0.140347904161751 0.102076546836543 ENSG00000066136 NFYC
ENST00000372651 0.187300777476037 0.0689824203912187 0.134076476539149 ENSG00000066136 NFYC
ENST00000531464 0.198638318823941 0.0749363217473948 0.208122577745273 ENSG00000066136 NFYC
ENST00000440226 0.885171158046391 0.785391952812139 0.0203060424416837 ENSG00000066136 NFYC
ENST00000525290 0.374618522344166 0.189859114983682 0.128703592195532 ENSG00000066136 NFYC
ENST00000530965 0.475923200786361 0.275165013958815 0.113899989536071 ENSG00000066136 NFYC
ENST00000416859 0.518777020179396 0.316874387774215 0.0879174113534356 ENSG00000066136 NFYC
ENST00000308733 0.999830374463441 0.999646122402085 3.19968116721396e-05 ENSG00000066136 NFYC
ENST00000414185 0.488255540640993 0.286947875069857 -0.0887706734022369 ENSG00000066136 NFYC
ENST00000525349 0.592284256606349 0.391866609013344 -0.101352128136292 ENSG00000066136 NFYC
ENST00000483091 0.828425248859292 0.695116661438177 0.0634340277535376 ENSG00000066136 NFYC
ENST00000488635 0.154174347082117 0.0526857003661863 -0.246457016880854 ENSG00000066136 NFYC
ENST00000496608 0.144579110102898 0.0481633212635384 -0.231904359233688 ENSG00000066136 NFYC
ENST00000372638 0.356948863355569 0.176342113836151 0.235924264279708 ENSG00000179862 CITED4
ENST00000372621 0.420760417688497 0.227445803940279 0.0690549084065723 ENSG00000171793 CTPS1
ENST00000541520 0.462572672314396 0.263331001469964 0.0644110380370149 ENSG00000171793 CTPS1
ENST00000470271 0.940987168889436 0.882800886713233 0.0107446274621981 ENSG00000171793 CTPS1
ENST00000475060 0.577331444006729 0.375408754385637 0.0694951923251873 ENSG00000171793 CTPS1
ENST00000479480 0.904991424227429 0.819326112233853 0.0154871345581103 ENSG00000171793 CTPS1
ENST00000543104 0.766114265364113 0.604279367058068 0.0335775269096238 ENSG00000171793 CTPS1
ENST00000372616 0.476866928048877 0.275985589027903 0.0644898492849294 ENSG00000171793 CTPS1
ENST00000480420 0.649726840187215 0.456395645003705 0.0531955814647736 ENSG00000171793 CTPS1
ENST00000463285 0.968982006644707 0.937479228401774 0.00584743424973185 ENSG00000171793 CTPS1
ENST00000486889 0.583883270635635 0.382427645380369 0.0714011102859035 ENSG00000171793 CTPS1
ENST00000497210 0.779263447402645 0.623279715862575 -0.0417034857971363 ENSG00000171793 CTPS1
ENST00000464283 0.945931081673006 0.892029889308197 0.00900455957305175 ENSG00000171793 CTPS1
ENST00000463423 0.651913057219756 0.458824010451304 0.0487864499129882 ENSG00000171793 CTPS1
ENST00000498694 0.258708306360729 0.109605063778244 0.107934495377525 ENSG00000171793 CTPS1
ENST00000302946 6.19842386194886e-07 1.23392710768777e-08 0.606847642558858 ENSG00000171790 SLFNL1
ENST00000372613 7.90809711655714e-07 1.6306334140883e-08 0.603522551915599 ENSG00000171790 SLFNL1
ENST00000397197 7.90809711655714e-07 1.6306334140883e-08 0.603522551915599 ENSG00000171790 SLFNL1
ENST00000439569 7.90809711655714e-07 1.6306334140883e-08 0.603522551915599 ENSG00000171790 SLFNL1
ENST00000372611 6.99413981093984e-07 1.41193357330071e-08 0.604019346510941 ENSG00000171790 SLFNL1
ENST00000359345 1.73839977735089e-07 2.89130071873622e-09 0.612386200502696 ENSG00000171790 SLFNL1
ENST00000456518 3.07135076877941e-13 1.13872149739339e-15 0.572906717506743 ENSG00000010803 SCMH1
ENST00000397174 5.14106946767538e-13 2.03917230648505e-15 0.562805958354104 ENSG00000010803 SCMH1
ENST00000402904 5.14106946767538e-13 2.03917230648505e-15 0.562805958354104 ENSG00000010803 SCMH1
ENST00000361191 5.14106946767538e-13 2.02311969185961e-15 0.562769225577062 ENSG00000010803 SCMH1
ENST00000361705 5.14106946767538e-13 2.02311969185961e-15 0.562769225577062 ENSG00000010803 SCMH1
ENST00000397171 5.14106946767538e-13 2.02311969185961e-15 0.562769225577062 ENSG00000010803 SCMH1
ENST00000372597 2.51331936237649e-10 1.84353021775854e-12 0.43857059537819 ENSG00000010803 SCMH1
ENST00000372596 2.51331936237649e-10 1.84353021775854e-12 0.43857059537819 ENSG00000010803 SCMH1
ENST00000337495 2.51331936237649e-10 1.84353021775854e-12 0.43857059537819 ENSG00000010803 SCMH1
ENST00000326197 3.39799796099219e-13 1.2734329322104e-15 0.569574705130776 ENSG00000010803 SCMH1
ENST00000372595 3.25354812242376e-13 1.21408826477376e-15 0.559974069863108 ENSG00000010803 SCMH1
ENST00000472037 3.90554145569568e-17 6.41124278041011e-20 0.694122237463552 ENSG00000010803 SCMH1
ENST00000460215 1.980257771031e-17 3.10802789175269e-20 0.759476281725357 ENSG00000010803 SCMH1
ENST00000498793 1.14062128987631e-18 1.58013679651346e-21 0.771998121503542 ENSG00000010803 SCMH1
ENST00000489421 4.3094553345972e-14 1.27337365348043e-16 0.767873611698114 ENSG00000010803 SCMH1
ENST00000482530 1.65641880224743e-09 1.48528356656794e-11 0.709743524284073 ENSG00000010803 SCMH1
ENST00000488592 0.193904178482572 0.0723964965386336 0.163055641818731 ENSG00000010803 SCMH1
ENST00000425554 0.00244774105146682 0.000232347232736128 0.620600985475458 ENSG00000235358 RP11-399E6.1
ENST00000445073 0.00109107595281707 8.54740234337714e-05 0.651637680871073 ENSG00000235358 RP11-399E6.1
ENST00000372583 0.612407890275449 0.414206889313109 -0.0577045826731324 ENSG00000127124 HIVEP3
ENST00000372584 0.610816147313755 0.412221322645969 -0.0580700481983698 ENSG00000127124 HIVEP3
ENST00000247584 0.04919846100018 0.0111496718525999 -0.208370811721597 ENSG00000127124 HIVEP3
ENST00000460604 0.150941373503764 0.0511155564179546 -0.182523099045095 ENSG00000127124 HIVEP3
ENST00000429157 0.0503798493938395 0.0114980468255431 -0.208125757160294 ENSG00000127124 HIVEP3
ENST00000455975 0.683631213399362 0.496833052794176 0.120300072253143 ENSG00000230638 RP11-486B10.4
ENST00000491442 0.66535869446973 0.474952515223536 0.0545300322047729 ENSG00000127124 HIVEP3
ENST00000489103 0.503225923802054 0.301709892431994 0.0721815777468359 ENSG00000127124 HIVEP3
ENST00000479350 0.777678886916112 0.621103132161693 0.0505631792969332 ENSG00000127124 HIVEP3
ENST00000372571 0.93686325574316 0.875135910545732 -0.0104729673200903 ENSG00000198815 FOXJ3
ENST00000372572 0.143459601761586 0.0476195768227374 0.0984623883488621 ENSG00000198815 FOXJ3
ENST00000372573 0.149927347327714 0.0506218827566717 0.0969220034907031 ENSG00000198815 FOXJ3
ENST00000361346 0.150635335292816 0.050964237863912 0.0970794391509408 ENSG00000198815 FOXJ3
ENST00000361776 0.150635335292816 0.050964237863912 0.0970794391509408 ENSG00000198815 FOXJ3
ENST00000545068 0.36026843067164 0.178807153531616 0.0649929541237331 ENSG00000198815 FOXJ3
ENST00000445886 0.0579515974228295 0.0138948328798395 0.181935914709008 ENSG00000198815 FOXJ3
ENST00000422278 0.991453325397654 0.982148765833213 -0.00284201680794122 ENSG00000198815 FOXJ3
ENST00000454417 0.63808170974863 0.443182696802988 0.104720163207746 ENSG00000198815 FOXJ3
ENST00000436207 0.0583737427067472 0.0140175512194902 0.439541137689653 ENSG00000227527 RP11-223A3.1
ENST00000372562 0.748254934276843 0.579915905958878 0.0432821500293428 ENSG00000127125 PPCS
ENST00000455780 0.730005100866201 0.555389157638982 0.045605202648601 ENSG00000127125 PPCS
ENST00000372560 0.380840135242524 0.194849997618785 0.14849956908801 ENSG00000127125 PPCS
ENST00000472013 0.730053069569173 0.555462611805194 0.0456045185805317 ENSG00000127125 PPCS
ENST00000372561 0.729939499010455 0.555304630240953 0.0456133430397835 ENSG00000127125 PPCS
ENST00000372556 0.729939499010455 0.555304630240953 0.0456133430397835 ENSG00000127125 PPCS
ENST00000471420 0.429108997100574 0.234632043954344 0.0908546645220183 ENSG00000127125 PPCS
ENST00000482168 0.870913620557133 0.761889377037093 0.0270151926631513 ENSG00000127125 PPCS
ENST00000469615 0.898038928227272 0.806961374824836 -0.0209712577319224 ENSG00000127125 PPCS
ENST00000475614 0.200325895213657 0.0758184105651687 0.310173880806653 ENSG00000186409 CCDC30
ENST00000428554 8.54711674017541e-05 3.95666895219043e-06 0.649417427368099 ENSG00000186409 CCDC30
ENST00000477155 8.54711674017541e-05 3.95666895219043e-06 0.649417427368099 ENSG00000186409 CCDC30
ENST00000468651 0.435413665222435 0.239857561432151 0.211048008098197 ENSG00000186409 CCDC30
ENST00000495044 0.00179389098935782 0.000156979826487045 0.668841653460247 ENSG00000186409 CCDC30
ENST00000507855 0.000371793187799752 2.29899663372012e-05 0.669680459042139 ENSG00000186409 CCDC30
ENST00000509712 0.00361664416129931 0.000377071644619771 0.613247361692093 ENSG00000186409 CCDC30
ENST00000471390 0.00483370170008607 0.000547855652330383 0.576731699298536 ENSG00000186409 CCDC30
ENST00000342022 0.00672306415487164 0.000830961685061209 0.559162586985083 ENSG00000186409 CCDC30
ENST00000340612 0.00909605206399297 0.0012116663807557 0.54241100591757 ENSG00000186409 CCDC30
ENST00000514642 0.00313080531515142 0.000315724538383098 0.613929565581861 ENSG00000186409 CCDC30
ENST00000390640 0.0104296550889244 0.00144593704800247 0.534213487629151 ENSG00000186409 CCDC30
ENST00000304979 0.332886412462284 0.158742142445079 -0.104139155549678 ENSG00000171960 PPIH
ENST00000372550 0.914072537734477 0.835710619031316 -0.0179765609480395 ENSG00000171960 PPIH
ENST00000440068 0.96721902606926 0.93397668093882 -0.00720291530763922 ENSG00000171960 PPIH
ENST00000372549 0.875859825975 0.769613739804877 -0.0295942859525628 ENSG00000171960 PPIH
ENST00000455203 0.853499780796064 0.733417584930057 0.0306867906433385 ENSG00000171960 PPIH
ENST00000436387 0.992692393973796 0.984814966396577 -0.00199264475765646 ENSG00000171960 PPIH
ENST00000461351 0.113307566800871 0.0344060132374201 -0.1836690288181 ENSG00000171960 PPIH
ENST00000321358 0.409665500459233 0.218541847974805 -0.0533004945439614 ENSG00000065978 YBX1
ENST00000332220 0.371276612735858 0.187219352331369 -0.0602438140077223 ENSG00000065978 YBX1
ENST00000436427 0.566826746880792 0.365046773845993 -0.0407276862723839 ENSG00000065978 YBX1
ENST00000467957 0.589726203967203 0.388766023055801 -0.0418575541838045 ENSG00000065978 YBX1
ENST00000397054 0.695326734937371 0.511233302544399 -0.0456476068967081 ENSG00000117385 LEPRE1
ENST00000460031 0.698043405664297 0.514717576263497 -0.0452818280537553 ENSG00000117385 LEPRE1
ENST00000236040 0.696378089521001 0.512480294548038 -0.0455178633038865 ENSG00000117385 LEPRE1
ENST00000495874 0.696378089521001 0.512480294548038 -0.0455178633038865 ENSG00000117385 LEPRE1
ENST00000296388 0.696378089521001 0.512480294548038 -0.0455178633038865 ENSG00000117385 LEPRE1
ENST00000462474 0.948967224083075 0.897704148381086 0.0105834125152685 ENSG00000117385 LEPRE1
ENST00000472802 0.993193388767507 0.985841202386981 0.00155163021749798 ENSG00000117385 LEPRE1
ENST00000431412 0.777217149711038 0.620510304097766 -0.0348110174762561 ENSG00000117385 LEPRE1
ENST00000460831 0.736811509940438 0.564299177436045 -0.050320202187865 ENSG00000117385 LEPRE1
ENST00000481465 0.845459687081968 0.72109031493076 -0.0281547550506354 ENSG00000117385 LEPRE1
ENST00000447502 0.859102636536532 0.741801555053633 -0.0245107042330261 ENSG00000117385 LEPRE1
ENST00000463465 0.798731201290694 0.651201301475102 -0.031537818675695 ENSG00000117385 LEPRE1
ENST00000372526 0.387728005541511 0.200509795564511 -0.10585305331164 ENSG00000117385 LEPRE1
ENST00000492956 0.437546160802379 0.241596396316202 -0.100021715682168 ENSG00000117385 LEPRE1
ENST00000372525 0.461468931810034 0.262234264286225 -0.106731024203911 ENSG00000164008 C1orf50
ENST00000464081 0.866299590891248 0.754215815727033 -0.0265673404520388 ENSG00000164008 C1orf50
ENST00000603943 0.901717532693934 0.813076561911177 -0.0204675971370695 ENSG00000164008 C1orf50
ENST00000536543 0.880837200395745 0.777835393562152 -0.023925006195889 ENSG00000164008 C1orf50
ENST00000468913 0.755974753051516 0.590671278744609 -0.0644227094391139 ENSG00000164008 C1orf50
ENST00000494155 0.833715386202635 0.702909871341618 0.0587135726308439 ENSG00000164008 C1orf50
ENST00000447572 0.803077909411453 0.65733676062068 -0.0777232228042483 ENSG00000228452 RP5-994D16.9
ENST00000372522 0.657373957422649 0.465294214210005 0.0887033507610534 ENSG00000177868 CCDC23
ENST00000372521 0.458344592560876 0.259501168520682 0.132182293567218 ENSG00000177868 CCDC23
ENST00000537227 0.495014666722337 0.293497747529785 0.122816422459433 ENSG00000177868 CCDC23
ENST00000497437 0.381975168312153 0.195762273759978 0.156657715577382 ENSG00000177868 CCDC23
ENST00000487556 9.25363926013916e-11 6.12068067654945e-13 0.453012812657221 ENSG00000164010 ERMAP
ENST00000372517 9.25363926013916e-11 6.12068067654945e-13 0.453012812657221 ENSG00000164010 ERMAP
ENST00000470938 0.367719969372197 0.184284536289938 0.218172177960963 ENSG00000164010 ERMAP
ENST00000372514 3.99959729641459e-09 3.96180481715635e-11 0.456488096300193 ENSG00000164010 ERMAP
ENST00000328249 1.92010460217229e-08 2.33094056445643e-10 0.472473308494405 ENSG00000164010 ERMAP
ENST00000414798 1.18456407333081e-08 1.3374722480753e-10 0.511198658960683 ENSG00000228192 RP11-342M1.3
ENST00000416809 3.60315933320762e-07 6.6506103964154e-09 0.475561191319897 ENSG00000228192 RP11-342M1.3
ENST00000425076 4.1465577794383e-07 7.78973778872697e-09 0.500089457415855 ENSG00000228192 RP11-342M1.3
ENST00000444563 4.1465577794383e-07 7.78973778872697e-09 0.500089457415855 ENSG00000228192 RP11-342M1.3
ENST00000372508 0.979298286791093 0.958281955844583 -0.00537107360249642 ENSG00000164011 ZNF691
ENST00000372507 0.979298286791093 0.958281955844583 -0.00537107360249642 ENSG00000164011 ZNF691
ENST00000372506 0.979298286791093 0.958281955844583 -0.00537107360249642 ENSG00000164011 ZNF691
ENST00000397044 0.561626557531665 0.359781894426455 -0.0964677731127691 ENSG00000164011 ZNF691
ENST00000372504 0.979298286791093 0.958281955844583 -0.00537107360249642 ENSG00000164011 ZNF691
ENST00000397034 0.476045847043079 0.275296916894275 -0.13653755632181 ENSG00000164011 ZNF691
ENST00000372503 0.243382496768493 0.100276717119148 -0.203705436075221 ENSG00000164011 ZNF691
ENST00000372502 0.570396225399711 0.368343124909596 0.125354108962467 ENSG00000164011 ZNF691
ENST00000426263 7.43388277726623e-05 3.34369951632803e-06 -0.328964836337277 ENSG00000117394 SLC2A1
ENST00000475162 0.000915895266907445 6.87775582150529e-05 -0.289520051317219 ENSG00000117394 SLC2A1
ENST00000439722 0.0798039677405264 0.0212194967074326 -0.22219869149779 ENSG00000117394 SLC2A1
ENST00000415851 0.0107505916733639 0.00150205255859108 -0.307082787839891 ENSG00000117394 SLC2A1
ENST00000372500 0.0295709328996498 0.00565722924077216 -0.298075656827858 ENSG00000117394 SLC2A1
ENST00000460369 0.0528464873228436 0.0122531233218525 -0.360653603138665 ENSG00000117394 SLC2A1
ENST00000431759 0.113359598694926 0.0344263515415204 0.323103465352348 ENSG00000227533 SLC2A1-AS1
ENST00000416689 0.106116057025757 0.0313802039550301 0.356128330341509 ENSG00000227533 SLC2A1-AS1
ENST00000431635 7.91321332974624e-11 5.10100635045302e-13 -0.393010208721587 ENSG00000117395 EBNA1BP2
ENST00000236051 6.43133012924303e-11 4.06335639972194e-13 -0.395426881744069 ENSG00000117395 EBNA1BP2
ENST00000463906 2.40805382448291e-08 3.03127851704607e-10 -0.369116017901848 ENSG00000117395 EBNA1BP2
ENST00000491223 4.49814984280683e-08 6.15217803612594e-10 -0.417747077108552 ENSG00000117395 EBNA1BP2
ENST00000472982 7.15979996650659e-08 1.06996286308739e-09 -0.420986029982585 ENSG00000117395 EBNA1BP2
ENST00000483082 4.97990776962394e-08 6.89881521576667e-10 -0.424333418266907 ENSG00000117395 EBNA1BP2
ENST00000461557 6.03534796755206e-06 1.74323351368997e-07 -0.366645371416914 ENSG00000117395 EBNA1BP2
ENST00000372492 0.578821287874857 0.376947630186664 -0.0986982290023372 ENSG00000243710 WDR65
ENST00000466927 0.170001207110635 0.0603934461263311 0.3305694140866 ENSG00000117395 EBNA1BP2
ENST00000474566 0.255610256912497 0.107600701438445 0.285553460997205 ENSG00000117395 EBNA1BP2
ENST00000372476 0.767023156514478 0.605719808209039 0.0920364661044921 ENSG00000066056 TIE1
ENST00000433781 0.945931326790644 0.89205990145324 -0.0239659979002674 ENSG00000066056 TIE1
ENST00000424948 0.0398099437684226 0.00839681229068106 0.473384264960892 ENSG00000234694 RP1-92O14.3
ENST00000310955 0.47298721664941 0.272630862438336 -0.117797156615014 ENSG00000117399 CDC20
ENST00000372462 0.473405800157502 0.272977884877815 -0.117781042418787 ENSG00000117399 CDC20
ENST00000478882 0.383571531620012 0.197071853301342 -0.156177413253027 ENSG00000117399 CDC20
ENST00000482046 0.447354315732971 0.249917311315749 -0.145583523259664 ENSG00000117399 CDC20
ENST00000372458 7.0500926129785e-05 3.13889453300452e-06 -0.246318288967397 ENSG00000066322 ELOVL1
ENST00000413844 7.18740912617779e-05 3.2144202410076e-06 -0.246051778348008 ENSG00000066322 ELOVL1
ENST00000468865 0.000565176430956198 3.78398473672707e-05 -0.241326119488233 ENSG00000066322 ELOVL1
ENST00000464204 0.000153795932486574 7.95938883405757e-06 -0.243921723970706 ENSG00000066322 ELOVL1
ENST00000470968 0.000174037966162019 9.23223179810487e-06 -0.242272491474067 ENSG00000066322 ELOVL1
ENST00000487209 0.000359474906826419 2.21102399049786e-05 -0.235623151008572 ENSG00000066322 ELOVL1
ENST00000470769 0.000358579411842508 2.20465464776328e-05 -0.238165879138269 ENSG00000066322 ELOVL1
ENST00000497569 0.000299933815988834 1.78152202458378e-05 -0.236995478267477 ENSG00000066322 ELOVL1
ENST00000482302 0.00062156771681766 4.24266753535693e-05 -0.230069156385137 ENSG00000066322 ELOVL1
ENST00000497050 0.000620463667778615 4.23314417798991e-05 -0.232527349162158 ENSG00000066322 ELOVL1
ENST00000478481 0.0231075814901232 0.00409526740502408 -0.196684110651631 ENSG00000066322 ELOVL1
ENST00000479439 0.000985425770674576 7.53453451662628e-05 -0.252191952456515 ENSG00000066322 ELOVL1
ENST00000465321 0.00179927114467893 0.000157666753172818 -0.238315662093392 ENSG00000066322 ELOVL1
ENST00000479686 0.000934811973428043 7.06573527961827e-05 -0.258383095425318 ENSG00000066322 ELOVL1
ENST00000496932 0.000444768633698251 2.83037822869955e-05 -0.262316664758695 ENSG00000066322 ELOVL1
ENST00000290663 0.11122602499069 0.0335103136150682 -0.0975592566900921 ENSG00000159479 MED8
ENST00000372457 0.114190921611839 0.034772086612215 -0.0971567326913233 ENSG00000159479 MED8
ENST00000372455 0.148867933339412 0.0501171923077361 -0.0947029236062296 ENSG00000159479 MED8
ENST00000436713 0.176533739950743 0.0636143878233343 -0.100152866509226 ENSG00000229431 RP1-92O14.6
ENST00000460803 0.0345965368038937 0.00694811933889857 -0.204186097161445 ENSG00000159479 MED8
ENST00000473560 0.0923954191404408 0.0259308012686167 -0.125467645629824 ENSG00000159479 MED8
ENST00000310739 0.162809796167722 0.0568595743134438 0.17994885771333 ENSG00000198198 SZT2
ENST00000372450 0.162809796167722 0.0568595743134438 0.17994885771333 ENSG00000198198 SZT2
ENST00000357658 0.258029084501454 0.109191158364744 0.132350054628284 ENSG00000198198 SZT2
ENST00000406439 0.62464955316545 0.428155367108206 0.0623198518882957 ENSG00000198198 SZT2
ENST00000562955 0.51802183350848 0.3161600743475 0.0504838148628121 ENSG00000198198 SZT2
ENST00000470139 0.39139602404931 0.203536588707449 0.103738177211229 ENSG00000198198 SZT2
ENST00000372442 0.616921531848378 0.419158857577444 0.0465536966969178 ENSG00000198198 SZT2
ENST00000478140 0.596853732655806 0.39677773204372 0.134256694080707 ENSG00000198198 SZT2
ENST00000470897 0.985538013485006 0.969856847303114 -0.00631804264310209 ENSG00000198198 SZT2
ENST00000471177 0.990265443087019 0.979393688663021 -0.0040400247198502 ENSG00000198198 SZT2
ENST00000460536 0.783503763543893 0.629533731580546 -0.0319462546979463 ENSG00000198198 SZT2
ENST00000396885 0.958484939788083 0.916532035552964 -0.0146355858059316 ENSG00000229372 SZT2-AS1
ENST00000583037 0.221607615550804 0.0874416660495345 -0.108900926554361 ENSG00000178922 HYI
ENST00000483618 0.761245736690985 0.597859956204543 -0.0548202011019356 ENSG00000178922 HYI
ENST00000372425 0.221607615550804 0.0874416660495345 -0.108900926554361 ENSG00000178922 HYI
ENST00000372433 0.230572686123337 0.092607577017042 -0.10594367186671 ENSG00000178922 HYI
ENST00000372434 0.217659993947715 0.0852829749905569 -0.110254164446777 ENSG00000178922 HYI
ENST00000470662 0.284294188735985 0.125814337258797 -0.0970717695194791 ENSG00000178922 HYI
ENST00000487366 0.296073531449164 0.133489188015008 -0.0951308548197659 ENSG00000178922 HYI
ENST00000372430 0.253331257824525 0.106298509849496 -0.10258544635776 ENSG00000178922 HYI
ENST00000372432 0.239301764513995 0.0977883435691357 -0.105994084811854 ENSG00000178922 HYI
ENST00000372427 0.242458470826217 0.0997151233437193 -0.105906090856095 ENSG00000178922 HYI
ENST00000372426 0.303810693453518 0.138548553768055 -0.0941625162871947 ENSG00000178922 HYI
ENST00000486909 0.199736347288957 0.0754880503320289 -0.11439416031002 ENSG00000178922 HYI
ENST00000496142 0.61972780799522 0.422256564115128 -0.0715958543129217 ENSG00000178922 HYI
ENST00000469587 0.138134108199898 0.0452154703786614 -0.182821009655183 ENSG00000178922 HYI
ENST00000444386 0.502941183381757 0.301379047787116 0.169072041471075 ENSG00000229348 HYI-AS1
ENST00000496043 0.75362643880005 0.587433946022067 0.0334208083894816 ENSG00000142949 PTPRF
ENST00000481019 0.838132377773137 0.709385633676227 0.023073995121019 ENSG00000142949 PTPRF
ENST00000359947 0.768410518476282 0.60766455127037 0.0242858858854151 ENSG00000142949 PTPRF
ENST00000438120 0.7102433172859 0.530390463165689 0.0307802184870753 ENSG00000142949 PTPRF
ENST00000436724 0.0176093036738241 0.00287180556230863 0.158559386377841 ENSG00000142949 PTPRF
ENST00000372405 0.00753852895163811 0.00095770949565774 0.181735060029654 ENSG00000142949 PTPRF
ENST00000372413 0.778331657305605 0.622191645463677 0.0237054926227948 ENSG00000142949 PTPRF
ENST00000372414 0.778331657305605 0.622191645463677 0.0237054926227948 ENSG00000142949 PTPRF
ENST00000437607 0.0188963863639756 0.00314465648155141 0.170525261586862 ENSG00000142949 PTPRF
ENST00000467464 0.658407347261387 0.466563431944282 0.0561166417648844 ENSG00000142949 PTPRF
ENST00000412568 0.745730566648845 0.57660905057604 -0.0292067651676841 ENSG00000142949 PTPRF
ENST00000429895 0.680302547165167 0.492690924632967 -0.0339170598225053 ENSG00000142949 PTPRF
ENST00000414879 0.646720798245668 0.453043799344792 -0.0379436563408084 ENSG00000142949 PTPRF
ENST00000422171 0.646720798245668 0.453043799344792 -0.0379436563408084 ENSG00000142949 PTPRF
ENST00000496447 0.676056499273656 0.487466619319324 -0.0328643726011198 ENSG00000142949 PTPRF
ENST00000372407 0.669817673920278 0.480224631807525 -0.0337869956523191 ENSG00000142949 PTPRF
ENST00000463041 0.180731565703852 0.0657322788493215 0.169087177996437 ENSG00000142949 PTPRF
ENST00000477970 0.458129319971772 0.2592605474994 -0.0589138373801975 ENSG00000142949 PTPRF
ENST00000372396 0.139570819919092 0.0458489249322623 0.107578587541487 ENSG00000066135 KDM4A
ENST00000463151 0.250915056247024 0.104842630004562 0.115751013275552 ENSG00000066135 KDM4A
ENST00000485249 0.253312955451766 0.106282716318472 0.123944930679136 ENSG00000066135 KDM4A
ENST00000472265 0.738449075218336 0.566485289532682 -0.0731968478646606 ENSG00000066135 KDM4A
ENST00000481296 0.879468817788319 0.77550575491544 0.0351842203798335 ENSG00000066135 KDM4A
ENST00000398804 0.368060952489514 0.184539316740701 0.0983276192146317 ENSG00000236200 KDM4A-AS1
ENST00000439057 0.339437560760751 0.16335610763155 0.105107407162152 ENSG00000236200 KDM4A-AS1
ENST00000434346 0.715868215264988 0.537611985108998 0.0573927349331038 ENSG00000236200 KDM4A-AS1
ENST00000453015 0.630274364248456 0.434418927196682 0.0694104444303942 ENSG00000236200 KDM4A-AS1
ENST00000418149 0.201714689079682 0.0765734028708474 0.144277992720103 ENSG00000236200 KDM4A-AS1
ENST00000532911 6.93599211669252e-08 1.03029030881363e-09 0.457995130352422 ENSG00000126091 ST3GAL3
ENST00000489897 2.83642759078708e-05 1.0682029916297e-06 0.314579079590822 ENSG00000126091 ST3GAL3
ENST00000372374 3.50845887054509e-05 1.3704566280044e-06 0.298111109950057 ENSG00000126091 ST3GAL3
ENST00000372375 3.50845887054509e-05 1.3704566280044e-06 0.298111109950057 ENSG00000126091 ST3GAL3
ENST00000545417 3.50845887054509e-05 1.3704566280044e-06 0.298111109950057 ENSG00000126091 ST3GAL3
ENST00000372377 3.50845887054509e-05 1.3704566280044e-06 0.298111109950057 ENSG00000126091 ST3GAL3
ENST00000361392 3.50845887054509e-05 1.3704566280044e-06 0.298111109950057 ENSG00000126091 ST3GAL3
ENST00000361400 3.50845887054509e-05 1.3704566280044e-06 0.298111109950057 ENSG00000126091 ST3GAL3
ENST00000353126 3.50845887054509e-05 1.3704566280044e-06 0.298111109950057 ENSG00000126091 ST3GAL3
ENST00000530154 1.9945279054267e-05 7.09296799167198e-07 0.32815199234759 ENSG00000126091 ST3GAL3
ENST00000262915 3.50845887054509e-05 1.3704566280044e-06 0.298111109950057 ENSG00000126091 ST3GAL3
ENST00000330208 3.50845887054509e-05 1.3704566280044e-06 0.298111109950057 ENSG00000126091 ST3GAL3
ENST00000335430 3.50845887054509e-05 1.3704566280044e-06 0.298111109950057 ENSG00000126091 ST3GAL3
ENST00000351035 3.50845887054509e-05 1.3704566280044e-06 0.298111109950057 ENSG00000126091 ST3GAL3
ENST00000479383 1.22004326208649e-07 1.9558989515512e-09 0.459042418262953 ENSG00000126091 ST3GAL3
ENST00000347631 2.60813534227766e-05 9.71367510965199e-07 0.315822035774311 ENSG00000126091 ST3GAL3
ENST00000484868 3.02069001642721e-07 5.43037242703321e-09 0.488352277104724 ENSG00000126091 ST3GAL3
ENST00000461066 1.42201450279779e-07 2.32295770796565e-09 0.456893403374022 ENSG00000126091 ST3GAL3
ENST00000437753 0.0078972076546182 0.00101478612454883 0.429771754041715 ENSG00000229444 RP11-184I16.4
ENST00000533997 7.81564524161324e-05 3.55859696058719e-06 0.302236952907948 ENSG00000126091 ST3GAL3
ENST00000469715 7.81564524161324e-05 3.55859696058719e-06 0.302236952907948 ENSG00000126091 ST3GAL3
ENST00000490541 7.81564524161324e-05 3.55859696058719e-06 0.302236952907948 ENSG00000126091 ST3GAL3
ENST00000528371 7.81564524161324e-05 3.55859696058719e-06 0.302236952907948 ENSG00000126091 ST3GAL3
ENST00000530581 7.81564524161324e-05 3.55859696058719e-06 0.302236952907948 ENSG00000126091 ST3GAL3
ENST00000531816 7.81564524161324e-05 3.55859696058719e-06 0.302236952907948 ENSG00000126091 ST3GAL3
ENST00000531993 7.81564524161324e-05 3.55859696058719e-06 0.302236952907948 ENSG00000126091 ST3GAL3
ENST00000533212 7.81564524161324e-05 3.55859696058719e-06 0.302236952907948 ENSG00000126091 ST3GAL3
ENST00000533933 7.81564524161324e-05 3.55859696058719e-06 0.302236952907948 ENSG00000126091 ST3GAL3
ENST00000372369 7.81564524161324e-05 3.55859696058719e-06 0.302236952907948 ENSG00000126091 ST3GAL3
ENST00000372372 7.81564524161324e-05 3.55859696058719e-06 0.302236952907948 ENSG00000126091 ST3GAL3
ENST00000372368 7.81564524161324e-05 3.55859696058719e-06 0.302236952907948 ENSG00000126091 ST3GAL3
ENST00000372367 7.81564524161324e-05 3.55859696058719e-06 0.302236952907948 ENSG00000126091 ST3GAL3
ENST00000372366 7.81564524161324e-05 3.55859696058719e-06 0.302236952907948 ENSG00000126091 ST3GAL3
ENST00000372365 7.81564524161324e-05 3.55859696058719e-06 0.302236952907948 ENSG00000126091 ST3GAL3
ENST00000361746 7.81564524161324e-05 3.55859696058719e-06 0.302236952907948 ENSG00000126091 ST3GAL3
ENST00000332628 7.81564524161324e-05 3.55859696058719e-06 0.302236952907948 ENSG00000126091 ST3GAL3
ENST00000531451 8.06542722692299e-05 3.69816113880213e-06 0.301471570973696 ENSG00000126091 ST3GAL3
ENST00000372362 8.06542722692299e-05 3.69816113880213e-06 0.301471570973696 ENSG00000126091 ST3GAL3
ENST00000361812 8.06542722692299e-05 3.69816113880213e-06 0.301471570973696 ENSG00000126091 ST3GAL3
ENST00000461375 0.0130552870926711 0.00193346948479152 0.219195016483595 ENSG00000126091 ST3GAL3
ENST00000490502 0.24333505001728 0.1002412581125 0.141291028253254 ENSG00000126091 ST3GAL3
ENST00000495482 0.743985701345996 0.573794801839662 0.0654077926315207 ENSG00000126091 ST3GAL3
ENST00000372343 0.102660726031032 0.0299794311090622 -0.141762042295019 ENSG00000117408 IPO13
ENST00000489061 0.613721221154328 0.415564163513684 -0.104080444468319 ENSG00000117408 IPO13
ENST00000489773 0.554310213791967 0.352054454650033 -0.0871732170611152 ENSG00000117408 IPO13
ENST00000492152 0.738495315232116 0.566552242831495 -0.0647940497776463 ENSG00000117408 IPO13
ENST00000480902 0.547861118354077 0.345721072796082 -0.137430730762446 ENSG00000117408 IPO13
ENST00000372339 0.104437799175109 0.0306695215817288 -0.279855736710201 ENSG00000117408 IPO13
ENST00000486876 0.0989521095234153 0.0285034055395283 -0.329692711161527 ENSG00000117408 IPO13
ENST00000471934 0.230446743175085 0.0925366942925834 -0.187121564898234 ENSG00000132768 DPH2
ENST00000476260 0.204863362715663 0.0783018350879348 -0.182968936970609 ENSG00000132768 DPH2
ENST00000255108 0.00369059648277509 0.000387353043719835 -0.271430907268146 ENSG00000132768 DPH2
ENST00000412950 0.00758147034929347 0.000965532546726164 -0.269546864790439 ENSG00000132768 DPH2
ENST00000524776 0.00758147034929347 0.000965532546726164 -0.269546864790439 ENSG00000132768 DPH2
ENST00000495421 0.00393774509996726 0.000421030663107932 -0.269841666072053 ENSG00000132768 DPH2
ENST00000530988 0.346216827467726 0.168287216881153 -0.155828882648009 ENSG00000132768 DPH2
ENST00000527567 0.226602494848786 0.0903252641622586 -0.18467144420602 ENSG00000132768 DPH2
ENST00000492306 0.205643211888533 0.0787118824876681 -0.182720907100164 ENSG00000132768 DPH2
ENST00000490861 0.166465782722108 0.0586629257369838 -0.191190435667502 ENSG00000132768 DPH2
ENST00000396758 0.00370284209849151 0.000389023769476367 -0.271524213904467 ENSG00000132768 DPH2
ENST00000477294 0.212615026600115 0.0825807114847213 -0.187586851927952 ENSG00000132768 DPH2
ENST00000529729 0.0590785705829117 0.0142312745057267 -0.24372811378133 ENSG00000132768 DPH2
ENST00000532140 0.202363846515003 0.07694136608247 -0.192297982893952 ENSG00000132768 DPH2
ENST00000534786 0.197320136317933 0.0742083616445524 -0.199015461406581 ENSG00000132768 DPH2
ENST00000534655 0.268716061740275 0.11575576986962 -0.209671866217668 ENSG00000132768 DPH2
ENST00000459879 0.00348478828051485 0.000360254778198645 -0.382594206573455 ENSG00000132768 DPH2
ENST00000527319 0.0258310963365354 0.0047401137383732 -0.309954048335507 ENSG00000132768 DPH2
ENST00000472505 0.0536244212938436 0.0125107904740241 -0.214869271478347 ENSG00000117410 ATP6V0B
ENST00000472174 0.0581843397400567 0.0139622846652008 -0.195057849865226 ENSG00000117410 ATP6V0B
ENST00000532642 0.0568018489118295 0.0135209141636214 -0.195881226702381 ENSG00000117410 ATP6V0B
ENST00000236067 0.0574095694638613 0.0137184414027153 -0.19544032210734 ENSG00000117410 ATP6V0B
ENST00000471859 0.0567536273716349 0.0135021642313523 -0.196396139002028 ENSG00000117410 ATP6V0B
ENST00000472277 0.0631834878142685 0.0155611200272792 -0.203222118739572 ENSG00000117410 ATP6V0B
ENST00000461670 0.063404584559322 0.0156323170563498 -0.207541177445034 ENSG00000117410 ATP6V0B
ENST00000468183 0.0573490791784448 0.0136943428979919 -0.195447084230286 ENSG00000117410 ATP6V0B
ENST00000473485 0.0573490791784448 0.0136943428979919 -0.195447084230286 ENSG00000117410 ATP6V0B
ENST00000496131 0.0562469863308251 0.0133464982299408 -0.210811691585047 ENSG00000117410 ATP6V0B
ENST00000498208 0.0517767251667467 0.0119255465180577 -0.21775554382286 ENSG00000117410 ATP6V0B
ENST00000532072 0.0856168451775581 0.0233858206683971 -0.188189621610406 ENSG00000117410 ATP6V0B
ENST00000498664 0.0510828990952973 0.0117137243633323 -0.189909190674798 ENSG00000117410 ATP6V0B
ENST00000498543 0.0177491916255139 0.00290144136645773 -0.266283445025247 ENSG00000117411 B4GALT2
ENST00000372324 0.00380234575699142 0.000401791756960753 -0.169213491562502 ENSG00000117411 B4GALT2
ENST00000497866 0.0152103949007511 0.00236499229490618 -0.223985485708755 ENSG00000117411 B4GALT2
ENST00000434555 0.0027703907446217 0.00027093835813633 -0.173022075373665 ENSG00000117411 B4GALT2
ENST00000356836 0.00393883776637724 0.000421292013048492 -0.170318544926251 ENSG00000117411 B4GALT2
ENST00000309519 0.00524880427376775 0.000608941994861845 -0.168242375516814 ENSG00000117411 B4GALT2
ENST00000485678 0.0534838931352015 0.0124617299692101 -0.159179249628152 ENSG00000117411 B4GALT2
ENST00000481924 0.890301749037356 0.793978343117723 0.0206944442030657 ENSG00000117411 B4GALT2
ENST00000486064 0.643842066936416 0.449735644946593 0.0887498746101958 ENSG00000159214 CCDC24
ENST00000372307 0.0296468601583952 0.00567416403463968 0.310114843501802 ENSG00000196517 SLC6A9
ENST00000372318 0.574633375561665 0.37272484027763 0.104865386182168 ENSG00000159214 CCDC24
ENST00000460543 0.452518645741951 0.254409569823664 0.142039936042481 ENSG00000159214 CCDC24
ENST00000463846 0.574744781178986 0.372876749890174 0.104856155365187 ENSG00000159214 CCDC24
ENST00000490563 0.574744781178986 0.372876749890174 0.104856155365187 ENSG00000159214 CCDC24
ENST00000490064 0.690338675171576 0.505034040879244 0.0812192879343459 ENSG00000159214 CCDC24
ENST00000486504 0.627340642110976 0.431080678898359 0.0950604156010374 ENSG00000159214 CCDC24
ENST00000485811 0.578048872245716 0.376236309937572 0.108993388448348 ENSG00000159214 CCDC24
ENST00000372306 0.00961419329498352 0.00130201182739239 0.365612824265369 ENSG00000196517 SLC6A9
ENST00000466180 0.774769447526439 0.617039527151691 0.0612017362241874 ENSG00000159214 CCDC24
ENST00000479055 0.868068080877988 0.75715444940386 0.0395269814326952 ENSG00000159214 CCDC24
ENST00000472562 0.612737196161523 0.41453476952039 0.146326005114742 ENSG00000159214 CCDC24
ENST00000372310 0.0491324494620996 0.0111296708775136 0.384855418036708 ENSG00000196517 SLC6A9
ENST00000475075 0.0380441145482089 0.00790128247055051 0.402179829336611 ENSG00000196517 SLC6A9
ENST00000357730 0.0884409539244984 0.0244388247759977 0.352014844933088 ENSG00000196517 SLC6A9
ENST00000360584 0.0884409539244984 0.0244388247759977 0.352014844933088 ENSG00000196517 SLC6A9
ENST00000537678 0.0175017693480925 0.00284978361566395 0.439598751838268 ENSG00000196517 SLC6A9
ENST00000492434 0.0287189354138099 0.00544275339877194 0.433528357904735 ENSG00000196517 SLC6A9
ENST00000528803 0.156476605502259 0.0537352664210086 0.320445101833057 ENSG00000196517 SLC6A9
ENST00000489764 0.0256244401456773 0.00468741760640496 0.447650031413598 ENSG00000196517 SLC6A9
ENST00000466926 0.019396786816213 0.00325387001131364 0.465600559815795 ENSG00000196517 SLC6A9
ENST00000533007 0.143511824308612 0.047648040194456 0.352432139230475 ENSG00000196517 SLC6A9
ENST00000607988 0.00758952160777569 0.000966679457825753 0.591118980167584 ENSG00000230615 RP5-1198O20.4
ENST00000434244 0.0485817386748639 0.0109682378299096 0.434433902064323 ENSG00000230615 RP5-1198O20.4
ENST00000431800 0.115470993845473 0.0353078528411494 0.377269997543005 ENSG00000230615 RP5-1198O20.4
ENST00000437643 0.0966470602932381 0.0275791165725401 0.394816177440517 ENSG00000230615 RP5-1198O20.4
ENST00000361745 0.395233557419376 0.206584448087903 -0.083450096388252 ENSG00000178028 DMAP1
ENST00000446292 0.541572132803799 0.339498143630777 -0.0646055820870925 ENSG00000178028 DMAP1
ENST00000440641 0.604935502101009 0.405624294617209 -0.060661881975774 ENSG00000178028 DMAP1
ENST00000436069 1 0.9999805958771 2.73109790599572e-06 ENSG00000178028 DMAP1
ENST00000437511 0.614187220003727 0.416130530785677 -0.0565886592400556 ENSG00000178028 DMAP1
ENST00000475794 0.991266810806254 0.981632201074951 -0.00240092250346462 ENSG00000178028 DMAP1
ENST00000471829 0.774991101125637 0.61737411017702 -0.0379611265610181 ENSG00000178028 DMAP1
ENST00000487922 0.782049593383866 0.627361837088423 -0.0375515530523865 ENSG00000178028 DMAP1
ENST00000315913 0.401708754339174 0.211791354786124 -0.0824873259107553 ENSG00000178028 DMAP1
ENST00000372289 0.401708754339174 0.211791354786124 -0.0824873259107553 ENSG00000178028 DMAP1
ENST00000463950 0.908030703089341 0.824371290088579 -0.0259561448097446 ENSG00000178028 DMAP1
ENST00000372290 0.879403899239199 0.775249809528258 -0.022527225256327 ENSG00000178028 DMAP1
ENST00000488433 0.289146659129169 0.128893467492013 -0.109745751731197 ENSG00000178028 DMAP1
ENST00000483741 0.127394183627953 0.0404098603209656 -0.231854584529365 ENSG00000178028 DMAP1
ENST00000494092 0.337316458844081 0.161837889426995 -0.184761822037487 ENSG00000178028 DMAP1
ENST00000372257 0.0179184526959337 0.00293633728502098 0.184034066362401 ENSG00000117419 ERI3
ENST00000372259 0.0123330550443682 0.00179376424384096 0.200638164120945 ENSG00000117419 ERI3
ENST00000456170 0.016097983701843 0.00255404669350268 0.193406793383008 ENSG00000117419 ERI3
ENST00000537474 0.00915876753337909 0.00122273360279065 0.201212588285599 ENSG00000117419 ERI3
ENST00000489710 0.118714130561766 0.0366732361371862 0.147422125074357 ENSG00000117419 ERI3
ENST00000479101 0.118900935441571 0.0367633161376515 0.146562213433924 ENSG00000117419 ERI3
ENST00000462341 0.061799011143972 0.0151048809780628 0.166829869990825 ENSG00000117419 ERI3
ENST00000414156 0.982470943636559 0.964328903309638 0.00800036392679906 ENSG00000233602 ERI3-IT1
ENST00000452396 0.0390914310160708 0.00819517668162022 0.188258362692397 ENSG00000117419 ERI3
ENST00000495828 0.171264325220448 0.0609765729336288 0.137546821684668 ENSG00000117419 ERI3
ENST00000457571 0.107595545700124 0.0319946431428945 0.158787240615154 ENSG00000117419 ERI3
ENST00000355387 0.768142400092304 0.607292594179317 0.0298772063662361 ENSG00000187147 RNF220
ENST00000361799 0.768142400092304 0.607292594179317 0.0298772063662361 ENSG00000187147 RNF220
ENST00000372247 0.768142400092304 0.607281932269789 0.0298760823164945 ENSG00000187147 RNF220
ENST00000443020 0.884570160072264 0.784291014042932 0.0173759810143942 ENSG00000187147 RNF220
ENST00000453863 0.974769708034695 0.949327554499135 0.00582171548782448 ENSG00000187147 RNF220
ENST00000335497 0.911473923325687 0.830950758414935 0.0146043533688871 ENSG00000187147 RNF220
ENST00000440132 0.851876861401824 0.731060148619251 0.022732846100829 ENSG00000187147 RNF220
ENST00000474064 0.823278954278975 0.687129394991904 0.0234398808474696 ENSG00000187147 RNF220
ENST00000471494 0.961953417518846 0.923723318134269 0.00714553794833323 ENSG00000187147 RNF220
ENST00000488865 0.981970889349524 0.963232607564452 -0.00410593505373731 ENSG00000187147 RNF220
ENST00000497469 0.88474583697305 0.784623894563512 -0.0219166382190532 ENSG00000187147 RNF220
ENST00000475378 0.900930714769311 0.811508579843257 -0.0160085363164507 ENSG00000187147 RNF220
ENST00000484745 0.963340786284513 0.925888676119464 0.00571480607478111 ENSG00000187147 RNF220
ENST00000372242 0.965980867468992 0.931675484502293 0.00508545910422679 ENSG00000126106 TMEM53
ENST00000372243 0.965980867468992 0.931675484502293 0.00508545910422679 ENSG00000126106 TMEM53
ENST00000372244 0.965980867468992 0.931675484502293 0.00508545910422679 ENSG00000126106 TMEM53
ENST00000495630 0.948440024392396 0.896856188593271 -0.00769742326299462 ENSG00000126106 TMEM53
ENST00000474394 0.776962798851542 0.620101413691229 0.0376048555442325 ENSG00000187147 RNF220
ENST00000480686 0.636027982238426 0.441012684490563 0.0551079025756487 ENSG00000187147 RNF220
ENST00000474956 0.771076384317081 0.61149601096139 0.0444330414627559 ENSG00000187147 RNF220
ENST00000476724 0.677421061277254 0.48898983137725 -0.11138691008342 ENSG00000126106 TMEM53
ENST00000468117 0.677677602505427 0.489421167143561 -0.111249685313128 ENSG00000126106 TMEM53
ENST00000372237 0.677677602505427 0.489421167143561 -0.111249685313128 ENSG00000126106 TMEM53
ENST00000372235 0.599180201077858 0.399370301224508 -0.137681635396366 ENSG00000126106 TMEM53
ENST00000420706 0.483459851404648 0.282189878513262 -0.180424609895495 ENSG00000126106 TMEM53
ENST00000424484 0.0152231368348777 0.00236770489064565 0.472050186865019 ENSG00000198520 C1orf228
ENST00000455805 0.0470001619701081 0.0104903548574057 0.414317996871816 ENSG00000198520 C1orf228
ENST00000458657 0.0207168793960437 0.00354897662491643 0.457398308434523 ENSG00000198520 C1orf228
ENST00000418644 0.0472105831241349 0.0105531984938359 0.425795026464107 ENSG00000198520 C1orf228
ENST00000441519 0.0470001619701081 0.0104903548574057 0.414317996871816 ENSG00000198520 C1orf228
ENST00000357508 0.0201364680238828 0.00341499795043311 0.458581791453694 ENSG00000198520 C1orf228
ENST00000535358 0.0207168793960437 0.00354897662491643 0.457398308434523 ENSG00000198520 C1orf228
ENST00000445071 0.0526851023206749 0.0122043132601896 0.416776117313386 ENSG00000198520 C1orf228
ENST00000453711 0.061268640789968 0.0149222109995746 0.405572700080453 ENSG00000198520 C1orf228
ENST00000421398 0.0144495011943888 0.00220884831679118 0.474034488956174 ENSG00000198520 C1orf228
ENST00000444751 0.0142488852459446 0.00217144887184155 0.474486925714147 ENSG00000198520 C1orf228
ENST00000434068 0.0844181273234392 0.0229209276357772 0.403895457536497 ENSG00000198520 C1orf228
ENST00000434520 0.130652143902421 0.041827936524814 0.364773807236198 ENSG00000198520 C1orf228
ENST00000452259 0.808265176162045 0.66529777164376 0.0540990518554193 ENSG00000142945 KIF2C
ENST00000372224 0.823059649525492 0.68684839897427 0.0417391695204281 ENSG00000142945 KIF2C
ENST00000493027 0.796284379923098 0.64749754679429 0.0571068257262932 ENSG00000142945 KIF2C
ENST00000372218 0.823059649525492 0.68684839897427 0.0417391695204281 ENSG00000142945 KIF2C
ENST00000455186 0.853973586722118 0.734179829256473 0.0436418264522917 ENSG00000142945 KIF2C
ENST00000372222 0.856008037133745 0.737299299248718 0.0353651490807725 ENSG00000142945 KIF2C
ENST00000480574 0.88822032676303 0.790628469752175 0.0434207962718994 ENSG00000142945 KIF2C
ENST00000372217 0.873278339183806 0.765468184193441 0.0310286978200959 ENSG00000142945 KIF2C
ENST00000440985 0.320643342410334 0.149982312846146 -0.228435973036922 ENSG00000225721 RP11-269F19.2
ENST00000428791 0.890361134241926 0.79409430592968 0.023895644523237 ENSG00000225721 RP11-269F19.2
ENST00000423289 0.82345447800539 0.687392547186295 -0.0654136927891244 ENSG00000142945 KIF2C
ENST00000472235 0.545449105398942 0.343452110064342 0.134867982312493 ENSG00000142945 KIF2C
ENST00000497035 0.997172714439387 0.993962725400273 0.000353687743132501 ENSG00000142937 RPS8
ENST00000396651 0.972452615994925 0.944490888049752 -0.0032345397298777 ENSG00000142937 RPS8
ENST00000372209 0.971779973942792 0.943153967671793 -0.00331460853175375 ENSG00000142937 RPS8
ENST00000470475 0.99294297169351 0.985357548927689 0.000957083489745108 ENSG00000142937 RPS8
ENST00000485390 0.97102724021971 0.941486751267863 -0.00341120358155911 ENSG00000142937 RPS8
ENST00000464658 0.791901076165285 0.641358703101833 0.0200605161214635 ENSG00000142937 RPS8
ENST00000484599 0.780013695275893 0.624323261511905 0.0211871297049864 ENSG00000142937 RPS8
ENST00000474582 0.91086721264361 0.829784473087372 -0.011753906915244 ENSG00000142937 RPS8
ENST00000372201 0.515980072349712 0.314115941426171 -0.0803153036110965 ENSG00000173846 PLK3
ENST00000465443 0.499481412190069 0.297928912005497 -0.0831920738832202 ENSG00000173846 PLK3
ENST00000476731 0.581288460243044 0.379486974642614 -0.0943872016447205 ENSG00000173846 PLK3
ENST00000492398 0.696026908926835 0.512009289605088 -0.0590513576157891 ENSG00000173846 PLK3
ENST00000461358 0.248505520862484 0.103358611131948 -0.165797398323265 ENSG00000173846 PLK3
ENST00000461769 0.417360289393499 0.224792451706237 -0.128456284029468 ENSG00000173846 PLK3
ENST00000493100 0.78057158195648 0.625255603459909 0.050397558453641 ENSG00000173846 PLK3
ENST00000339355 0.652374919864914 0.459284899140643 0.109626441256756 ENSG00000188396 TCTEX1D4
ENST00000372200 0.414362636920124 0.222404699131023 0.16049630009936 ENSG00000188396 TCTEX1D4
ENST00000450269 0.0413494580407774 0.00882404544657959 0.230882054508991 ENSG00000222009 BTBD19
ENST00000453418 0.0413494580407774 0.00882404544657959 0.230882054508991 ENSG00000222009 BTBD19
ENST00000409335 0.0434602160644035 0.00942948874331368 0.231642283884129 ENSG00000222009 BTBD19
ENST00000439563 0.0305762262379337 0.00590933071951098 0.243048077301588 ENSG00000222009 BTBD19
ENST00000485668 0.0443948974050011 0.00970907305435605 0.211212134683313 ENSG00000222009 BTBD19
ENST00000482715 0.0336195791628624 0.00669701340134853 0.247417243927965 ENSG00000222009 BTBD19
ENST00000475105 0.0419399081418467 0.00899954931515908 0.268426591418752 ENSG00000222009 BTBD19
ENST00000495433 0.0348432451039323 0.00701524432773999 0.278620150753958 ENSG00000222009 BTBD19
ENST00000489976 0.502794098052529 0.3012174699848 0.130870841002133 ENSG00000222009 BTBD19
ENST00000464114 0.604204450819063 0.404762587718223 0.10700678974404 ENSG00000222009 BTBD19
ENST00000447098 0.703277609134655 0.52137565320311 0.110967996576274 ENSG00000117425 PTCH2
ENST00000372192 0.946373160272521 0.893010177013728 -0.0238313101187388 ENSG00000117425 PTCH2
ENST00000439363 0.10588969179703 0.0312801948301765 -0.146608486886196 ENSG00000070785 EIF2B3
ENST00000360403 0.00330637799247027 0.000337918820610971 -0.221143731497588 ENSG00000070785 EIF2B3
ENST00000486491 0.405710134236798 0.215267067336184 -0.13930874261915 ENSG00000070785 EIF2B3
ENST00000372183 0.00340047285912735 0.000349931748179417 -0.239228631216689 ENSG00000070785 EIF2B3
ENST00000480675 0.00408148248715372 0.000440570018632545 -0.310657114923729 ENSG00000070785 EIF2B3
ENST00000477953 0.00209451150731622 0.000191236548738145 -0.331286041695376 ENSG00000070785 EIF2B3
ENST00000372182 0.00462111950990103 0.000516545541629632 -0.323710716666048 ENSG00000070785 EIF2B3
ENST00000487532 0.0133278876430206 0.00198883076735817 -0.316873014206428 ENSG00000070785 EIF2B3
ENST00000497010 0.0495553155725014 0.0112555010481937 -0.268192630737765 ENSG00000070785 EIF2B3
ENST00000372168 0.998350413696323 0.996431738974293 -0.000397910887279786 ENSG00000126107 HECTD3
ENST00000372172 0.781484155975755 0.626511565087322 -0.0314492948405433 ENSG00000126107 HECTD3
ENST00000486132 0.922320766414635 0.850369702141642 0.0182376905100646 ENSG00000126107 HECTD3
ENST00000486296 0.862314780707332 0.747397491656325 0.0315910483222231 ENSG00000126107 HECTD3
ENST00000466423 0.90195810529501 0.813589612195359 0.0225630389864172 ENSG00000126107 HECTD3
ENST00000487488 0.945103330431362 0.890470749163586 0.0169153237402847 ENSG00000126107 HECTD3
ENST00000484564 0.684413808785415 0.497861954110059 0.098084556688151 ENSG00000126107 HECTD3
ENST00000246337 0.347545268933941 0.169250204438002 -0.0843349880568615 ENSG00000126088 UROD
ENST00000491773 0.499694115023791 0.298183900156734 -0.0750180625904261 ENSG00000126088 UROD
ENST00000463092 0.535927973779821 0.333869223063331 -0.0688586764556532 ENSG00000126088 UROD
ENST00000461035 0.535420237327959 0.333394609364994 -0.0757735708181694 ENSG00000126088 UROD
ENST00000491300 0.331086450476409 0.157321739948908 -0.089801383377679 ENSG00000126088 UROD
ENST00000434478 0.321624015139067 0.150642777802977 -0.0943746156893952 ENSG00000126088 UROD
ENST00000494399 0.347695788854637 0.16934299543335 -0.084336740978207 ENSG00000126088 UROD
ENST00000460334 0.425155757519135 0.231346315997159 -0.0819281093705829 ENSG00000126088 UROD
ENST00000462688 0.325988304749935 0.153654096686344 -0.0904558773194621 ENSG00000126088 UROD
ENST00000460906 0.420874814302958 0.227534603924052 -0.0825949212927308 ENSG00000126088 UROD
ENST00000490385 0.411850794922582 0.220314451098761 -0.0839713663104604 ENSG00000126088 UROD
ENST00000469548 0.301679927842202 0.13712161416726 -0.0939455073872236 ENSG00000126088 UROD
ENST00000486699 0.301570148025483 0.137041994957544 -0.0939314905618577 ENSG00000126088 UROD
ENST00000478467 0.316955434284053 0.147277169964772 -0.0913218283994864 ENSG00000126088 UROD
ENST00000428106 0.321426416097091 0.150498573128 -0.0907338855499177 ENSG00000126088 UROD
ENST00000496439 0.381942030661704 0.195733056824608 -0.0873904789511422 ENSG00000126088 UROD
ENST00000473012 0.413357920323574 0.221547664342548 -0.0840854740532067 ENSG00000126088 UROD
ENST00000472254 0.307273823431487 0.140731312709512 -0.139956640411082 ENSG00000126088 UROD
ENST00000466193 0.76464852115426 0.602197448806857 -0.056204643053427 ENSG00000126088 UROD
ENST00000465678 0.84951845144168 0.72724711378783 -0.0378097774150242 ENSG00000126088 UROD
ENST00000359600 0.244474908892346 0.100986316025426 0.288591771476409 ENSG00000162415 ZSWIM5
ENST00000464588 0.0539398660609221 0.0126146203420022 0.444291280320611 ENSG00000162415 ZSWIM5
ENST00000528332 0.412451961288093 0.220827599164663 -0.129855363489272 ENSG00000132781 MUTYH
ENST00000529984 0.412451961288093 0.220827599164663 -0.129855363489272 ENSG00000132781 MUTYH
ENST00000372110 0.41271649958125 0.221074772974625 -0.129867942482249 ENSG00000132781 MUTYH
ENST00000372115 0.412642983655908 0.220986046291959 -0.129857489769194 ENSG00000132781 MUTYH
ENST00000481571 0.41271649958125 0.221074772974625 -0.129867942482249 ENSG00000132781 MUTYH
ENST00000372098 0.41271649958125 0.221074772974625 -0.129867942482249 ENSG00000132781 MUTYH
ENST00000355498 0.468170486793811 0.268252382498228 -0.121115886303587 ENSG00000132781 MUTYH
ENST00000475516 0.452781497592336 0.254649709336164 -0.124665439295772 ENSG00000132781 MUTYH
ENST00000485271 0.606647181425446 0.407699161981999 -0.148386400388132 ENSG00000132781 MUTYH
ENST00000372104 0.470859616880096 0.270726267952678 -0.12096613537659 ENSG00000132781 MUTYH
ENST00000448481 0.470859616880096 0.270726267952678 -0.12096613537659 ENSG00000132781 MUTYH
ENST00000456914 0.47105313048626 0.2708815553705 -0.120935928499374 ENSG00000132781 MUTYH
ENST00000354383 0.452781497592336 0.254649709336164 -0.124665439295772 ENSG00000132781 MUTYH
ENST00000488731 0.454896773919143 0.25649868942598 -0.124565388575847 ENSG00000132781 MUTYH
ENST00000372100 0.452360655991552 0.254231904869563 -0.124744693675259 ENSG00000132781 MUTYH
ENST00000450313 0.398553604939545 0.209276864068671 -0.133249631072599 ENSG00000132781 MUTYH
ENST00000531105 0.401375047299695 0.211558671414281 -0.135904057037719 ENSG00000132781 MUTYH
ENST00000467459 0.531677366868897 0.329901378335764 -0.151593362654957 ENSG00000132781 MUTYH
ENST00000482094 0.512938260417246 0.311110527376549 -0.173282485611634 ENSG00000132781 MUTYH
ENST00000529892 0.535304652004063 0.333257305238226 -0.160367291375498 ENSG00000132781 MUTYH
ENST00000533178 0.448998386916779 0.251328357160928 -0.143343177113264 ENSG00000132781 MUTYH
ENST00000528013 0.473408320742876 0.272983949920763 -0.120718320771733 ENSG00000132781 MUTYH
ENST00000412971 0.56755597438764 0.365764781259811 -0.102428847049432 ENSG00000132781 MUTYH
ENST00000462388 0.778123816074323 0.621900879522309 0.0813701328409197 ENSG00000132781 MUTYH
ENST00000470256 0.80910370133464 0.666309603624699 -0.0513532848883571 ENSG00000132781 MUTYH
ENST00000461495 0.71006417826959 0.530209633145357 -0.0720600420318991 ENSG00000132781 MUTYH
ENST00000435155 0.795209892447172 0.645910636054504 -0.0549420882815273 ENSG00000132781 MUTYH
ENST00000467940 0.62408534805829 0.427469478033808 -0.0916620185489343 ENSG00000132781 MUTYH
ENST00000478796 0.965991411934721 0.931754720797445 0.0136759762218455 ENSG00000132781 MUTYH
ENST00000525160 0.618900261372113 0.421284511910878 -0.0940175832251589 ENSG00000132781 MUTYH
ENST00000479746 0.60917456353111 0.410422093828102 -0.101555793269821 ENSG00000132781 MUTYH
ENST00000492494 0.63120151458234 0.435524513546507 -0.0963499149317098 ENSG00000132781 MUTYH
ENST00000483642 0.615038175910566 0.417076456814432 -0.0963564018654214 ENSG00000132781 MUTYH
ENST00000481139 0.677133172457606 0.488650819091946 -0.0838636807711215 ENSG00000132781 MUTYH
ENST00000485484 0.695501459887289 0.511422493185293 -0.0844328663494958 ENSG00000132781 MUTYH
ENST00000476789 0.654172054008007 0.461333911298943 -0.0908243347387932 ENSG00000132781 MUTYH
ENST00000462387 0.541044762413925 0.338962596303096 -0.119529665257797 ENSG00000132781 MUTYH
ENST00000474703 0.45378485299168 0.25553496125347 -0.150309254327824 ENSG00000132781 MUTYH
ENST00000483127 0.38797946161436 0.200719677426422 -0.177696198327732 ENSG00000132781 MUTYH
ENST00000534453 0.815739094903836 0.675924235940658 -0.0606040123189471 ENSG00000132781 MUTYH
ENST00000372090 0.25703054600361 0.108548478264609 -0.207722494881568 ENSG00000132773 TOE1
ENST00000477731 0.345269680945416 0.167586294369198 -0.202413863260305 ENSG00000132773 TOE1
ENST00000539779 0.198358548839002 0.0747858716737221 -0.238720102623057 ENSG00000132773 TOE1
ENST00000471337 0.389658905945284 0.202132126977836 -0.183760304681701 ENSG00000132773 TOE1
ENST00000495703 0.271071367371402 0.1173086956026 -0.209690576320164 ENSG00000132773 TOE1
ENST00000460057 0.697726812240779 0.514277403583558 -0.10613731231306 ENSG00000132773 TOE1
ENST00000372084 0.000802635244305317 5.81280681413941e-05 0.656271782835137 ENSG00000070759 TESK2
ENST00000372086 0.000803489569364711 5.82156760378916e-05 0.639139532107336 ENSG00000070759 TESK2
ENST00000341771 0.000803489569364711 5.82156760378916e-05 0.639139532107336 ENSG00000070759 TESK2
ENST00000486676 0.000781775315929216 5.63000903300191e-05 0.638580899080756 ENSG00000070759 TESK2
ENST00000538496 0.000913764425731006 6.8568917629126e-05 0.645833176429383 ENSG00000070759 TESK2
ENST00000493974 0.000500300887979572 3.26118274296806e-05 0.745601201352389 ENSG00000070759 TESK2
ENST00000451835 0.00162120210296628 0.000138986144413493 0.675315375156688 ENSG00000070759 TESK2
ENST00000415578 0.115613443406199 0.0353663449035892 0.373027682144513 ENSG00000236624 CCDC163P
ENST00000515561 0.115613443406199 0.0353663449035892 0.373027682144513 ENSG00000236624 CCDC163P
ENST00000502793 0.239986018440144 0.0982236176690633 0.296949795964544 ENSG00000236624 CCDC163P
ENST00000490551 0.190558248496932 0.0706063478235229 0.322884698723519 ENSG00000236624 CCDC163P
ENST00000432082 0.159211012069228 0.0550672482986795 0.344559841832062 ENSG00000236624 CCDC163P
ENST00000514299 0.159211012069228 0.0550672482986795 0.344559841832062 ENSG00000236624 CCDC163P
ENST00000401061 0.00694676220456972 0.000864673860568799 -0.321224350909013 ENSG00000132763 MMACHC
ENST00000477188 0.638872185249864 0.444094953435177 -0.122296680447361 ENSG00000132763 MMACHC
ENST00000262746 0.148410623363393 0.0499138867814101 -0.107370915067337 ENSG00000117450 PRDX1
ENST00000319248 0.148254001269373 0.0498315318968766 -0.107412067557174 ENSG00000117450 PRDX1
ENST00000372079 0.148703213610745 0.0500420607942948 -0.107323108439888 ENSG00000117450 PRDX1
ENST00000447184 0.164395793019152 0.0576491076865369 -0.105870193014869 ENSG00000117450 PRDX1
ENST00000424390 0.163396320651294 0.057154693134928 -0.106049658262528 ENSG00000117450 PRDX1
ENST00000483583 0.202415019317909 0.0769673061523937 -0.103832373258425 ENSG00000117450 PRDX1
ENST00000372070 0.165103942159305 0.0580058484809206 -0.103140029639323 ENSG00000117448 AKR1A1
ENST00000434299 0.11516339404929 0.0351849772817539 -0.133221104109492 ENSG00000117448 AKR1A1
ENST00000496999 0.293997054701599 0.132136232296898 -0.105190759361536 ENSG00000117448 AKR1A1
ENST00000476957 0.197831087830774 0.0745093495156874 -0.102808935593382 ENSG00000117448 AKR1A1
ENST00000481885 0.479067957491803 0.277965067783622 -0.0721078037600849 ENSG00000117448 AKR1A1
ENST00000351829 0.365965879408547 0.182933120518255 -0.073878081920475 ENSG00000117448 AKR1A1
ENST00000471651 0.567577517484394 0.365819845503624 -0.0633927340654196 ENSG00000117448 AKR1A1
ENST00000497973 0.075209170624943 0.0195834128860608 -0.148635597221555 ENSG00000117448 AKR1A1
ENST00000473038 0.214163664998202 0.0833862899039685 -0.132815227697838 ENSG00000117448 AKR1A1
ENST00000495913 0.182338496692108 0.0665478028666102 -0.143459760288342 ENSG00000117448 AKR1A1
ENST00000487654 0.497136398798738 0.295570837616991 -0.0893347481299361 ENSG00000117448 AKR1A1
ENST00000475919 0.819142279737139 0.681151439419793 -0.0427692922678753 ENSG00000117448 AKR1A1
ENST00000475985 0.352483563749078 0.172874446099774 -0.17144727784435 ENSG00000117448 AKR1A1
ENST00000437901 0.379209168046135 0.193570368563973 0.0798949282150573 ENSG00000132780 NASP
ENST00000437362 0.381910076478377 0.19571362311267 0.0795051578255917 ENSG00000132780 NASP
ENST00000464190 0.355347021265473 0.175101171529406 0.106110351216277 ENSG00000132780 NASP
ENST00000528084 0.223381949003556 0.0884923798779222 0.14539000726414 ENSG00000132780 NASP
ENST00000527359 0.390020727926023 0.202440371263908 0.0796410547073392 ENSG00000132780 NASP
ENST00000525515 0.467145777921573 0.267396816923366 0.0715246669964938 ENSG00000132780 NASP
ENST00000453748 0.295363215531003 0.133031705803626 0.0929098977806281 ENSG00000132780 NASP
ENST00000402363 0.379760696087033 0.193996306396632 0.075485006257264 ENSG00000132780 NASP
ENST00000537798 0.379791876976099 0.194029372644905 0.0754853757896016 ENSG00000132780 NASP
ENST00000527470 0.306383884315053 0.140156887886499 0.101711963389351 ENSG00000132780 NASP
ENST00000529333 0.287096664039461 0.127620996269687 0.106492474039686 ENSG00000132780 NASP
ENST00000531532 0.197404396914198 0.0742906345433741 0.159434872136991 ENSG00000132780 NASP
ENST00000530840 0.247003698096702 0.102460646771343 0.196763497242078 ENSG00000132780 NASP
ENST00000528238 0.417358757365646 0.224788196832266 0.0721732301267074 ENSG00000132780 NASP
ENST00000534101 0.342456307274402 0.16556808142216 0.095934849225046 ENSG00000132780 NASP
ENST00000350030 0.381214252981572 0.19512198779892 0.0742314966799831 ENSG00000132780 NASP
ENST00000470768 0.414783712315814 0.222800101204616 0.0821936188827548 ENSG00000132780 NASP
ENST00000372052 0.38238560497004 0.196107351620005 0.0751265063024032 ENSG00000132780 NASP
ENST00000351223 0.38238560497004 0.196107351620005 0.0751265063024032 ENSG00000132780 NASP
ENST00000530073 0.497831528474376 0.296342907849133 0.0647745317293896 ENSG00000132780 NASP
ENST00000481782 0.56121833347605 0.359372079234031 0.0597188967794066 ENSG00000132780 NASP
ENST00000531612 0.648514938772699 0.455009464328846 0.0505671944359493 ENSG00000132780 NASP
ENST00000527932 0.496153795547081 0.294589329583836 0.088469046380893 ENSG00000132780 NASP
ENST00000534450 0.544493598518968 0.342558328485276 0.0771346338807574 ENSG00000132780 NASP
ENST00000472408 0.817030144464994 0.677816904468908 0.0688586002509116 ENSG00000132780 NASP
ENST00000491755 0.00519029724528967 0.000600117728417181 0.607940632472527 ENSG00000159588 CCDC17
ENST00000482416 0.00519029724528967 0.000600117728417181 0.607940632472527 ENSG00000159588 CCDC17
ENST00000372044 0.00572532006543849 0.000678345897567488 0.603075928236877 ENSG00000159588 CCDC17
ENST00000421127 0.00706527251720202 0.00088304591166311 0.589134308448595 ENSG00000159588 CCDC17
ENST00000343901 0.0063868171341166 0.000778968704113789 0.594351881148319 ENSG00000159588 CCDC17
ENST00000528266 0.00737620046376553 0.000932775125911157 0.585691388299525 ENSG00000159588 CCDC17
ENST00000445048 0.00768416169320673 0.000981810409807869 0.586538324719932 ENSG00000159588 CCDC17
ENST00000479529 0.0124496036600944 0.00181560043127514 0.554621442110407 ENSG00000159588 CCDC17
ENST00000479235 0.296975995039951 0.134091035044224 0.107099570961157 ENSG00000159592 GPBP1L1
ENST00000290795 0.00273419027526462 0.000266478458041686 0.157912667424119 ENSG00000159592 GPBP1L1
ENST00000355105 0.00256553973721279 0.000247206435441075 0.158622257965735 ENSG00000159592 GPBP1L1
ENST00000467032 0.36968774958003 0.185936241699008 0.121310251277084 ENSG00000159592 GPBP1L1
ENST00000487436 0.640082445371666 0.445428289158663 0.0670512286877898 ENSG00000159592 GPBP1L1
ENST00000468724 0.380371071541875 0.194480318471752 0.118089026999595 ENSG00000159592 GPBP1L1
ENST00000498128 0.00202159868229319 0.000183009073537192 0.267612603699642 ENSG00000159592 GPBP1L1
ENST00000437848 0.189285229277499 0.0699724801759004 0.322961886957605 ENSG00000234329 RP11-767N6.2
ENST00000496278 0.381180937943851 0.195095778584394 0.135631508994407 ENSG00000159592 GPBP1L1
ENST00000495616 0.787169662929847 0.63499029602326 0.0592048556439186 ENSG00000159592 GPBP1L1
ENST00000488278 0.0415995222181608 0.00890518920129799 0.147318139805219 ENSG00000159592 GPBP1L1
ENST00000480941 0.0453168721543099 0.00998364659440563 0.146525217577002 ENSG00000159592 GPBP1L1
ENST00000480083 0.0416295484967036 0.00891228362475473 0.149278185012592 ENSG00000159592 GPBP1L1
ENST00000493083 0.051895619699638 0.0119636690865861 0.150787760847777 ENSG00000159592 GPBP1L1
ENST00000460859 0.0444790715099858 0.00973282437605599 0.160013975462276 ENSG00000159592 GPBP1L1
ENST00000372025 0.894630742022506 0.801181986225454 -0.0201616380398366 ENSG00000159596 TMEM69
ENST00000496366 0.983217093751625 0.965629629634613 -0.00356574672924616 ENSG00000159596 TMEM69
ENST00000359942 0.675698974438011 0.486997807449497 0.045581901147241 ENSG00000197429 IPP
ENST00000430643 0.721872119992471 0.54505553727177 0.0817381112578547 ENSG00000230896 RP11-767N6.7
ENST00000461718 0.910608227407002 0.829033939094632 -0.0281601467138234 ENSG00000197429 IPP
ENST00000495072 0.485319895078091 0.284072253768643 0.0875011936161614 ENSG00000197429 IPP
ENST00000396478 0.718154160299221 0.540229046532335 0.0460505326826884 ENSG00000197429 IPP
ENST00000470809 0.592013506748225 0.391535774630386 0.0793262581262951 ENSG00000086015 MAST2
ENST00000372009 0.00438956324406202 0.000483351090399559 0.15857466196037 ENSG00000086015 MAST2
ENST00000361297 0.00431719475981686 0.000473308083413298 0.158700696833363 ENSG00000086015 MAST2
ENST00000372008 3.91700536180849e-05 1.56297547388627e-06 0.22783516257348 ENSG00000086015 MAST2
ENST00000482881 5.50558419569366e-05 2.33705171535651e-06 0.29062656726737 ENSG00000086015 MAST2
ENST00000488619 0.467668365854924 0.267819532223854 0.148725408599867 ENSG00000086015 MAST2
ENST00000467367 0.844950069382736 0.720236599568026 0.035886110901524 ENSG00000086015 MAST2
ENST00000498668 0.801107882057794 0.654447661048783 -0.0642661177269308 ENSG00000086015 MAST2
ENST00000477968 0.425043296140751 0.23123131334012 0.125351163075664 ENSG00000086015 MAST2
ENST00000492813 0.777486812989517 0.620869686459582 0.0651897873235099 ENSG00000086015 MAST2
ENST00000262741 0.445088553015946 0.247923075126329 -0.109468070898664 ENSG00000117461 PIK3R3
ENST00000372006 0.445100174507227 0.247938048040088 -0.109455018668269 ENSG00000117461 PIK3R3
ENST00000340332 0.445898990967183 0.248666516489674 -0.109384421346425 ENSG00000117461 PIK3R3
ENST00000354242 0.445898990967183 0.248666516489674 -0.109384421346425 ENSG00000117461 PIK3R3
ENST00000420542 0.445898990967183 0.248666516489674 -0.109384421346425 ENSG00000117461 PIK3R3
ENST00000488808 0.357591609657109 0.17681427540925 -0.177491824104236 ENSG00000117461 PIK3R3
ENST00000540385 0.626859320680168 0.43061214003409 -0.0843877758331836 ENSG00000117461 PIK3R3
ENST00000423209 0.605277373443318 0.406032159898251 -0.088211955363253 ENSG00000117461 PIK3R3
ENST00000493202 0.839628009611323 0.711821404592892 -0.0429530639032373 ENSG00000117461 PIK3R3
ENST00000425892 0.943815712061877 0.888137538208899 -0.0163128546228412 ENSG00000117461 PIK3R3
ENST00000396420 0.00435914253421925 0.000479093780286349 -0.14836497886631 ENSG00000085998 POMGNT1
ENST00000371984 0.00204388692662205 0.000185435929521363 -0.164186537212585 ENSG00000085998 POMGNT1
ENST00000371992 0.00431976667484895 0.000473872637543681 -0.148371522732372 ENSG00000085998 POMGNT1
ENST00000475642 0.513642551204454 0.311735126508142 -0.0838882320801418 ENSG00000085998 POMGNT1
ENST00000535522 0.00172400360129571 0.000149663060871611 -0.174111189092786 ENSG00000085998 POMGNT1
ENST00000371986 0.00203561223322634 0.00018448958404593 -0.164187763295991 ENSG00000085998 POMGNT1
ENST00000480972 0.140945364497598 0.0464629870297293 -0.178434414173701 ENSG00000085998 POMGNT1
ENST00000485714 0.0682402007181562 0.017238738085007 -0.152335878372986 ENSG00000085998 POMGNT1
ENST00000463030 0.987615278950526 0.973957274572342 0.00374946866056939 ENSG00000085998 POMGNT1
ENST00000477114 0.288766686150022 0.128652403245746 -0.136898117246129 ENSG00000085998 POMGNT1
ENST00000497439 0.0132318232038426 0.00196940981654247 -0.201031072303764 ENSG00000085998 POMGNT1
ENST00000489985 0.00821340989972998 0.0010642925016066 -0.240410261937477 ENSG00000085998 POMGNT1
ENST00000371980 0.985558716794529 0.969922838868725 0.00550947723283293 ENSG00000171357 LURAP1
ENST00000463715 0.96691493882862 0.933350106511019 -0.0140956887496825 ENSG00000085999 RAD54L
ENST00000442598 0.204044745886388 0.0778799352750888 -0.188918826924977 ENSG00000085999 RAD54L
ENST00000493985 0.949881161154514 0.899291318082455 -0.0213870069875746 ENSG00000085999 RAD54L
ENST00000371975 0.187900014865913 0.0692834855390868 -0.194822782384048 ENSG00000085999 RAD54L
ENST00000469835 0.827110002515289 0.692923193971409 -0.0678889810655545 ENSG00000085999 RAD54L
ENST00000493032 0.891865047852259 0.796580986778264 0.0441669538327683 ENSG00000085999 RAD54L
ENST00000487700 0.913215133767998 0.834159470675912 0.034284372598245 ENSG00000085999 RAD54L
ENST00000472889 0.939554076828364 0.88013190537691 -0.0262196261070748 ENSG00000085999 RAD54L
ENST00000473251 0.788402649940707 0.636593472166249 -0.0779062106803171 ENSG00000085999 RAD54L
ENST00000496156 6.13286197981082e-06 1.77784905213145e-07 -0.315833992687604 ENSG00000132128 LRRC41
ENST00000476687 0.420701389959218 0.227400420592867 -0.196546501064084 ENSG00000085999 RAD54L
ENST00000488942 0.149464765067765 0.0503857117218353 -0.252177435399892 ENSG00000085999 RAD54L
ENST00000459678 0.25789682959935 0.109095991590717 -0.220544816089244 ENSG00000085999 RAD54L
ENST00000343304 0.00175077643725712 0.000152505974411298 -0.164894124758829 ENSG00000132128 LRRC41
ENST00000472710 4.46448542784744e-05 1.82826541303746e-06 -0.225180205263569 ENSG00000132128 LRRC41
ENST00000498402 0.270415493911192 0.116826629194802 -0.0838437233630113 ENSG00000132128 LRRC41
ENST00000469150 0.45834420872658 0.259491565294409 -0.0931897041941555 ENSG00000132128 LRRC41
ENST00000311672 0.488311811967821 0.286992676484451 -0.0503576066482941 ENSG00000173660 UQCRH
ENST00000489056 0.488226714229574 0.286911385947836 -0.0503593610274574 ENSG00000173660 UQCRH
ENST00000486951 0.577335298244757 0.375425129958871 -0.0432887200983706 ENSG00000173660 UQCRH
ENST00000496387 0.488240897165899 0.286931449735789 -0.0503598036924139 ENSG00000173660 UQCRH
ENST00000460947 0.61652771862026 0.418777736482732 -0.0419902996643301 ENSG00000173660 UQCRH
ENST00000474844 0.129511134304249 0.0413340468356033 -0.155193381532414 ENSG00000117481 NSUN4
ENST00000307089 0.268280270224161 0.115484258537556 -0.107241104267643 ENSG00000117481 NSUN4
ENST00000486270 0.136557533508091 0.0444992974742011 -0.164138244705266 ENSG00000117481 NSUN4
ENST00000536062 0.0777659045023169 0.0204826724126378 -0.177980887233476 ENSG00000117481 NSUN4
ENST00000469918 0.273647709233319 0.118946665403244 -0.142588538738669 ENSG00000117481 NSUN4
ENST00000472157 0.634321806841558 0.439001688019662 -0.120600451311187 ENSG00000117481 NSUN4
ENST00000471871 0.0605746369840686 0.0147106217226723 -0.187583294742182 ENSG00000117481 NSUN4
ENST00000537428 0.0564255621706406 0.0133983599859546 -0.191148159105705 ENSG00000117481 NSUN4
ENST00000498008 0.055187331437221 0.013020374328434 -0.193506277141417 ENSG00000117481 NSUN4
ENST00000495427 0.0504004914982651 0.011505583052791 -0.19766444877443 ENSG00000117481 NSUN4
ENST00000475281 0.0652965075050568 0.0162744538444498 -0.307675931147725 ENSG00000117481 NSUN4
ENST00000602433 0.936404638647481 0.874321921247878 0.0154848951847908 ENSG00000269956 MKNK1-AS1
ENST00000342571 0.715970912078926 0.537752175676192 0.0445495350352967 ENSG00000079277 MKNK1
ENST00000371946 0.461562671226158 0.262382559499879 0.0646847099361375 ENSG00000079277 MKNK1
ENST00000341183 0.461468931810034 0.262236806605289 0.0646866878876969 ENSG00000079277 MKNK1
ENST00000371944 0.715970912078926 0.537752175676192 0.0445495350352967 ENSG00000079277 MKNK1
ENST00000371945 0.461562671226158 0.262382559499879 0.0646847099361375 ENSG00000079277 MKNK1
ENST00000524749 0.841245729810925 0.714398699923516 0.0431481167210474 ENSG00000079277 MKNK1
ENST00000528077 0.490502947951108 0.288974475543784 0.0631368089871445 ENSG00000079277 MKNK1
ENST00000428112 0.448745335053133 0.251118435694412 0.0701993822155701 ENSG00000079277 MKNK1
ENST00000532897 0.735313083929383 0.562372015799259 0.0664355551220734 ENSG00000079277 MKNK1
ENST00000530528 0.709794320664955 0.529896017947414 0.0982496345737854 ENSG00000079277 MKNK1
ENST00000531355 0.418749890378517 0.225852659485543 0.0745457288513995 ENSG00000079277 MKNK1
ENST00000470237 0.840947143641094 0.713943114740781 0.0499788179921736 ENSG00000079277 MKNK1
ENST00000524417 0.850396289147521 0.7287482261582 -0.0552113934139632 ENSG00000079277 MKNK1
ENST00000460098 0.759124250209638 0.59505663719588 -0.0802291719389884 ENSG00000079277 MKNK1
ENST00000532783 0.720122080754758 0.542530795352738 0.0560144927965456 ENSG00000079277 MKNK1
ENST00000496619 0.415839085282826 0.223606745802587 0.0787355909356458 ENSG00000079277 MKNK1
ENST00000528237 0.887378133146375 0.789286164354578 0.0243885916343688 ENSG00000079277 MKNK1
ENST00000526513 0.524912150958699 0.323009282131424 0.0653416260236344 ENSG00000079277 MKNK1
ENST00000484301 0.752165532084271 0.585318679345392 0.0386076535407192 ENSG00000079277 MKNK1
ENST00000545730 0.31511887154994 0.14603771278092 0.0900194302236323 ENSG00000079277 MKNK1
ENST00000486716 0.853774861084205 0.733919583300194 0.0254576177061603 ENSG00000079277 MKNK1
ENST00000480531 0.897922340466651 0.806699240422605 -0.0284240590248052 ENSG00000079277 MKNK1
ENST00000529170 0.618611821209833 0.420931461366787 0.0607155371587514 ENSG00000079277 MKNK1
ENST00000531769 0.352593832419129 0.172982172781793 0.0876787464889405 ENSG00000079277 MKNK1
ENST00000465783 0.881391028846568 0.778867938772381 0.0226751595996892 ENSG00000079277 MKNK1
ENST00000474868 0.881406893587196 0.778922749772153 0.0226707099736542 ENSG00000079277 MKNK1
ENST00000532110 0.810182859312707 0.668041216375116 0.0346346789641609 ENSG00000079277 MKNK1
ENST00000477883 0.71309482178562 0.533947449557238 -0.103800205440267 ENSG00000079277 MKNK1
ENST00000525888 0.469572719236571 0.269575651725723 0.0934874222221998 ENSG00000079277 MKNK1
ENST00000468852 0.0654003770336591 0.0163092452080574 0.346028072999539 ENSG00000079277 MKNK1
ENST00000319928 0.382007437970605 0.195791047944495 0.122532239344424 ENSG00000142961 MOB3C
ENST00000271139 0.473284454413729 0.272862434852861 0.102656982141593 ENSG00000142961 MOB3C
ENST00000371940 0.437510098086837 0.241558966631881 0.110282245933455 ENSG00000142961 MOB3C
ENST00000477318 0.911541875379387 0.831034044357696 0.0251866201390232 ENSG00000142961 MOB3C
ENST00000576409 0.923127633352649 0.851838052186306 0.0116381687288495 ENSG00000123472 ATPAF1
ENST00000371937 0.911410210161056 0.830727161512731 0.0133498940309019 ENSG00000123472 ATPAF1
ENST00000574428 0.911410210161056 0.830727161512731 0.0133498940309019 ENSG00000123472 ATPAF1
ENST00000492233 0.608680588298414 0.409963750365613 -0.0676548704774758 ENSG00000123472 ATPAF1
ENST00000526821 0.898941866867436 0.8085077967725 0.0169173537474798 ENSG00000123472 ATPAF1
ENST00000542495 0.813368196998673 0.672709167671453 0.0301244559881183 ENSG00000123472 ATPAF1
ENST00000529214 0.813368196998673 0.672709167671453 0.0301244559881183 ENSG00000123472 ATPAF1
ENST00000329231 0.6742914027553 0.485421776097888 0.0453377606671264 ENSG00000123472 ATPAF1
ENST00000534216 0.634072234854781 0.438768034713132 0.0641683427666044 ENSG00000123472 ATPAF1
ENST00000532925 0.621689257712935 0.424648411938768 0.0618263720183994 ENSG00000123472 ATPAF1
ENST00000474020 0.849916663799139 0.727947470980098 0.0360132521143321 ENSG00000123472 ATPAF1
ENST00000487193 0.918590191703812 0.843926723238225 -0.0191270970077356 ENSG00000123472 ATPAF1
ENST00000544071 0.62373524458615 0.426980457764677 -0.0403818178485051 ENSG00000159658 EFCAB14
ENST00000525633 0.802576191438751 0.656649742024847 0.0416253364835738 ENSG00000123472 ATPAF1
ENST00000460928 0.92292049515365 0.851424372285651 0.0277917710029499 ENSG00000123472 ATPAF1
ENST00000442839 0.930143953717164 0.863913652336214 0.0110065722657621 ENSG00000228237 EFCAB14-AS1
ENST00000418985 0.932645071414733 0.86820085039265 0.0106326601447725 ENSG00000228237 EFCAB14-AS1
ENST00000371933 0.542096061175116 0.34016006926444 -0.0512915741002591 ENSG00000159658 EFCAB14
ENST00000479745 0.754683974360595 0.588965332905468 0.0373730958960402 ENSG00000159658 EFCAB14
ENST00000487741 0.725326833037899 0.54937350920662 0.0415660338929893 ENSG00000159658 EFCAB14
ENST00000481623 0.800486430422314 0.653561786990941 0.0352567047331985 ENSG00000159658 EFCAB14
ENST00000459797 0.933503246388141 0.869623504500876 -0.0199376971628609 ENSG00000159658 EFCAB14
ENST00000484461 0.402953273792378 0.21284115827909 0.0907133484095047 ENSG00000159658 EFCAB14
ENST00000444042 0.0126087199311417 0.00184678168049739 0.526134700549826 ENSG00000225506 CYP4A22-AS1
ENST00000337817 0.503883251231199 0.302422754348411 0.0869925397995988 ENSG00000123473 STIL
ENST00000360380 0.503883251231199 0.302422754348411 0.0869925397995988 ENSG00000123473 STIL
ENST00000371877 0.503900658126053 0.302445306928093 0.0869926232900434 ENSG00000123473 STIL
ENST00000243182 0.505185501810733 0.303689788648571 0.0893491029824695 ENSG00000123473 STIL
ENST00000396221 0.505185501810733 0.303689788648571 0.0893491029824695 ENSG00000123473 STIL
ENST00000447475 0.594198943391538 0.394004145631644 0.0790718359719844 ENSG00000123473 STIL
ENST00000418131 0.885586273146203 0.786454222278884 -0.0329437335192005 ENSG00000123473 STIL
ENST00000436811 0.972188669351876 0.9439992461318 -0.00979623782212946 ENSG00000123473 STIL
ENST00000433827 0.844467858852603 0.719650532309511 0.0636506388390333 ENSG00000123473 STIL
ENST00000413565 0.78133333670431 0.626274207271712 0.0869669608462931 ENSG00000123473 STIL
ENST00000371873 0.0201364680238828 0.00341504048909203 -0.123989397992693 ENSG00000162368 CMPK1
ENST00000371871 0.0991601691750609 0.0285847768268179 -0.097649445515638 ENSG00000162368 CMPK1
ENST00000471289 0.782065645293217 0.627424814261623 -0.0466062366339924 ENSG00000162368 CMPK1
ENST00000450808 0.123558668589838 0.0387368597280571 -0.0922330265642189 ENSG00000162368 CMPK1
ENST00000371870 0.468170486793811 0.268241428466976 -0.0557719056360625 ENSG00000162368 CMPK1
ENST00000420876 0.621914336304847 0.424851954117285 0.136237692057162 ENSG00000225762 RP11-511I2.2
ENST00000606738 0.281286991409775 0.123835651935671 0.227673221884287 ENSG00000269113 TRABD2B
ENST00000435576 0.348037308795734 0.169619928168549 0.197350160306563 ENSG00000269113 TRABD2B
ENST00000371847 0.0154873354409901 0.00242355468600118 0.329707333474591 ENSG00000132122 SPATA6
ENST00000371843 0.0138827485432951 0.00209864291319927 0.344989466364294 ENSG00000132122 SPATA6
ENST00000603831 0.0493653069655271 0.0111985088166754 0.31762605909709 ENSG00000132122 SPATA6
ENST00000396199 0.015959619749129 0.00252570439703745 0.343166244483025 ENSG00000132122 SPATA6
ENST00000371841 0.0487196548078997 0.0110079578800424 0.330253143397996 ENSG00000132122 SPATA6
ENST00000490850 0.0371143449941865 0.00764347401979843 0.34399608934125 ENSG00000132122 SPATA6
ENST00000463938 0.0526851023206749 0.0122042050068987 0.332235542121655 ENSG00000132122 SPATA6
ENST00000487543 0.0546602959983355 0.0128443121293762 0.330113295575827 ENSG00000132122 SPATA6
ENST00000465990 0.18168062725201 0.0662202755267119 0.284132235773531 ENSG00000132122 SPATA6
ENST00000471975 0.136701468591038 0.0445637154575684 0.298108155822372 ENSG00000132122 SPATA6
ENST00000396153 0.44007969439476 0.243731837791678 0.0730282567481626 ENSG00000185104 FAF1
ENST00000371778 0.422238528019524 0.22871479011333 0.0754838156817314 ENSG00000185104 FAF1
ENST00000545823 0.30763194991082 0.140948230564966 0.0961102568824187 ENSG00000185104 FAF1
ENST00000494400 0.271537292702126 0.11759730462211 0.0966366106398453 ENSG00000185104 FAF1
ENST00000424664 0.904342738487407 0.818141362316905 0.0374212937258988 ENSG00000225767 RP5-850O15.3
ENST00000472808 0.690613916721443 0.505372069859676 0.0609898064627584 ENSG00000185104 FAF1
ENST00000487898 0.768559159364196 0.607871359716179 0.0412027406702792 ENSG00000185104 FAF1
ENST00000262662 0.0336995705901667 0.00671829352394129 -0.348960952146132 ENSG00000123080 CDKN2C
ENST00000396148 0.0250263402037531 0.00454474169715497 -0.367144260965747 ENSG00000123080 CDKN2C
ENST00000371761 0.243761613455141 0.100522305181232 -0.242053508833323 ENSG00000123080 CDKN2C
ENST00000242719 0.00718600082992824 0.000901127266148913 -0.126968637424956 ENSG00000123091 RNF11
ENST00000494873 0.00948165163510474 0.00127867148612107 -0.140233989798413 ENSG00000123091 RNF11
ENST00000486691 0.00914218055482814 0.00121927464078045 -0.17520331341302 ENSG00000123091 RNF11
ENST00000447632 0.758560226001737 0.594276792224409 -0.0952103269827193 ENSG00000085831 TTC39A
ENST00000413473 0.966918981777272 0.933368975215497 0.0148811986092456 ENSG00000085831 TTC39A
ENST00000530004 0.711880787641278 0.532382851692779 -0.111972160314857 ENSG00000085831 TTC39A
ENST00000262675 0.847345300286879 0.72397613035696 -0.063235456283688 ENSG00000085831 TTC39A
ENST00000451380 0.847918015594 0.724965364546514 -0.0629971880690017 ENSG00000085831 TTC39A
ENST00000371750 0.857743053659923 0.739674388975731 -0.0595669397901778 ENSG00000085831 TTC39A
ENST00000371730 0.497235928644371 0.295722255220722 0.0657558001080503 ENSG00000085832 EPS15
ENST00000371733 0.497235928644371 0.295722255220722 0.0657558001080503 ENSG00000085832 EPS15
ENST00000396122 0.862909431594953 0.748380151718761 0.0227400081998014 ENSG00000085832 EPS15
ENST00000486505 0.9928118683682 0.985132477762536 -0.00266707132497173 ENSG00000085832 EPS15
ENST00000478657 0.964834619294867 0.929211309173092 0.0148254763828294 ENSG00000085832 EPS15
ENST00000493793 0.8838777457879 0.783174011662185 0.026967235649114 ENSG00000085832 EPS15
ENST00000371727 0.897922340466651 0.806696102648997 -0.0205745003649531 ENSG00000085832 EPS15
ENST00000464478 0.726144229379844 0.550422908016464 -0.0677616468227909 ENSG00000085832 EPS15
ENST00000471391 0.944932646170268 0.89013211423591 -0.0121027717593837 ENSG00000085832 EPS15
ENST00000465467 0.920840044257789 0.848016403345794 -0.0169882656697592 ENSG00000085832 EPS15
ENST00000371714 0.684244136245549 0.497585293147042 0.0261478824774221 ENSG00000117859 OSBPL9
ENST00000337809 0.694974955758893 0.510844015857302 0.025146460296557 ENSG00000117859 OSBPL9
ENST00000371710 0.694974955758893 0.510844015857302 0.025146460296557 ENSG00000117859 OSBPL9
ENST00000447887 0.69775499430117 0.514354049931042 0.025208624924 ENSG00000117859 OSBPL9
ENST00000495776 0.69775499430117 0.514354049931042 0.025208624924 ENSG00000117859 OSBPL9
ENST00000435686 0.694532576714883 0.510187791418667 0.0254673855415273 ENSG00000117859 OSBPL9
ENST00000435274 0.696578800078729 0.512737707360394 0.0256400026903223 ENSG00000117859 OSBPL9
ENST00000428468 0.69775499430117 0.514354049931042 0.025208624924 ENSG00000117859 OSBPL9
ENST00000453295 0.69775499430117 0.514354049931042 0.025208624924 ENSG00000117859 OSBPL9
ENST00000489990 0.372223453586836 0.187934864252524 0.0642042119776651 ENSG00000117859 OSBPL9
ENST00000530544 0.956939856524648 0.913622115751179 0.0044435205226318 ENSG00000117859 OSBPL9
ENST00000484890 0.6606551252271 0.46928656933983 0.0494554734730583 ENSG00000117859 OSBPL9
ENST00000534040 0.910279975213007 0.828255867992093 0.0134712131374444 ENSG00000117859 OSBPL9
ENST00000532975 0.942437798254261 0.88550591712254 -0.00859012051635247 ENSG00000117859 OSBPL9
ENST00000527631 0.972148516294579 0.943927526874182 0.00435417185209891 ENSG00000117859 OSBPL9
ENST00000531828 0.872308836135886 0.76403343874986 -0.0131220704793588 ENSG00000117859 OSBPL9
ENST00000361556 0.798135855353549 0.650262142306504 -0.0195086340210751 ENSG00000117859 OSBPL9
ENST00000473207 0.893757392429818 0.799660517183946 0.015652818085233 ENSG00000117859 OSBPL9
ENST00000533884 0.851519464255314 0.730576152776322 0.021361858325298 ENSG00000117859 OSBPL9
ENST00000481937 0.83039634602966 0.698030317329577 0.0275708673125787 ENSG00000117859 OSBPL9
ENST00000526917 0.951579415576805 0.902590753959706 -0.00731436255273894 ENSG00000117859 OSBPL9
ENST00000462759 0.798135855353549 0.650262142306504 -0.0195086340210751 ENSG00000117859 OSBPL9
ENST00000486942 0.803319565563998 0.657772572527074 -0.019121282754214 ENSG00000117859 OSBPL9
ENST00000467064 0.338096161392049 0.162377501175652 -0.176115910535702 ENSG00000117859 OSBPL9
ENST00000524620 0.771089401970986 0.611518106205962 -0.0382180416107114 ENSG00000117859 OSBPL9
ENST00000528603 0.767634949823758 0.60655946755933 -0.0338650321397335 ENSG00000117859 OSBPL9
ENST00000475697 0.489718230547078 0.288223178321181 -0.0539360054221588 ENSG00000117859 OSBPL9
ENST00000531061 0.393535544482236 0.205191222836898 -0.108398973247309 ENSG00000117859 OSBPL9
ENST00000531819 0.67051695112101 0.481021140561323 -0.0359717935812382 ENSG00000117859 OSBPL9
ENST00000533825 0.874104841576035 0.766597248893795 -0.0228622366312873 ENSG00000117859 OSBPL9
ENST00000440943 0.0402340335597609 0.00851332561485523 -0.125746846841935 ENSG00000078618 NRD1
ENST00000352171 0.10286074442654 0.0300493728232625 -0.085303406628211 ENSG00000078618 NRD1
ENST00000354831 0.10286074442654 0.0300493728232625 -0.085303406628211 ENSG00000078618 NRD1
ENST00000485608 0.0899213481907167 0.0249789523441381 -0.0951664557400147 ENSG00000078618 NRD1
ENST00000539524 0.11022908898711 0.0330978551389308 -0.0839928836797832 ENSG00000078618 NRD1
ENST00000464385 0.863992438831561 0.750216627175956 -0.037343801173349 ENSG00000078618 NRD1
ENST00000588291 0.520452982488585 0.318594076283952 0.0771950534369984 ENSG00000266993 RP4-657D16.3
ENST00000586761 0.715658475221051 0.537334125657843 0.0467859861490569 ENSG00000266993 RP4-657D16.3
ENST00000475310 0.636027982238426 0.440989103958417 0.0711815207551135 ENSG00000078618 NRD1
ENST00000497358 0.896992399807464 0.805231686262138 -0.0183817174712586 ENSG00000078618 NRD1
ENST00000544028 0.0820353605778757 0.0220272104595655 -0.0857229078494547 ENSG00000078618 NRD1
ENST00000591675 0.544309441154144 0.342398882601737 0.0879955941571397 ENSG00000266993 RP4-657D16.3
ENST00000483007 0.00100238708327064 7.69449277725206e-05 -0.254980006486415 ENSG00000078618 NRD1
ENST00000473805 0.342652316491445 0.165700830220123 -0.0861715836503097 ENSG00000078618 NRD1
ENST00000475715 0.5763654484636 0.374444627289315 -0.0535478156890827 ENSG00000078618 NRD1
ENST00000390787 0.842258418646595 0.716162459365552 -0.0652306548168227 ENSG00000212076 MIR761
ENST00000491410 0.315432003062187 0.14624597649982 -0.0684531019969821 ENSG00000078618 NRD1
ENST00000468722 0.48840994881041 0.287081642156715 -0.0641528159327753 ENSG00000078618 NRD1
ENST00000371655 0.936209773805726 0.87401569722427 -0.01406611622484 ENSG00000169213 RAB3B
ENST00000469458 0.556039622783511 0.353869707084558 -0.0548252420764281 ENSG00000117862 TXNDC12
ENST00000371626 0.74669553240568 0.577996242729363 -0.0276186486819259 ENSG00000117862 TXNDC12
ENST00000472624 0.916451235694566 0.839821000243552 -0.0109711841005739 ENSG00000117862 TXNDC12
ENST00000471493 0.914146754100796 0.835842559444997 -0.0181959253330234 ENSG00000117862 TXNDC12
ENST00000371614 0.00695922597699683 0.000866615336068847 -0.345143173684821 ENSG00000198841 KTI12
ENST00000425802 0.577382863223731 0.375523146597987 -0.0867538621421117 ENSG00000223390 RP11-91A18.4
ENST00000610127 0.778769789908051 0.622704024675516 -0.0366615487496771 ENSG00000117862 TXNDC12
ENST00000313334 0.974181190612409 0.948314250384079 0.00363646271617969 ENSG00000134717 BTF3L4
ENST00000477828 0.798240336953968 0.650379226492572 0.0288115240118193 ENSG00000134717 BTF3L4
ENST00000489308 0.795754869983404 0.646693431493132 0.0277819046805407 ENSG00000134717 BTF3L4
ENST00000526132 0.719880520821404 0.542239280193342 0.0375388486180711 ENSG00000134717 BTF3L4
ENST00000472944 0.905077839553846 0.819491162685722 0.0126819786391186 ENSG00000134717 BTF3L4
ENST00000524414 0.496730582766069 0.295145006935146 -0.0845702891264857 ENSG00000134717 BTF3L4
ENST00000484036 0.8400476539145 0.71254042073105 0.0231618379583925 ENSG00000134717 BTF3L4
ENST00000533836 0.845965913324952 0.72185452616171 0.0221219278738052 ENSG00000134717 BTF3L4
ENST00000361625 0.0435329598903341 0.0094505008218046 0.177557445095831 ENSG00000157077 ZFYVE9
ENST00000357206 1.17336494913947e-05 3.80817435847395e-07 0.262538171637345 ENSG00000157077 ZFYVE9
ENST00000287727 1.22250996135241e-05 3.99519248682543e-07 0.2622177935726 ENSG00000157077 ZFYVE9
ENST00000371591 5.25411095848282e-06 1.48055865333929e-07 0.290312358369291 ENSG00000157077 ZFYVE9
ENST00000469134 0.00202143747785307 0.000182962890493797 0.396357953238125 ENSG00000157077 ZFYVE9
ENST00000470844 0.679351220748525 0.491430748538908 -0.0542063542656444 ENSG00000154222 CC2D1B
ENST00000371586 0.00140322363234071 0.000116365982835685 -0.226900360566942 ENSG00000154222 CC2D1B
ENST00000284376 0.000686416493541455 4.78699651045206e-05 -0.241405859873189 ENSG00000154222 CC2D1B
ENST00000491136 0.000702221556941436 4.91971204490761e-05 -0.241371235007972 ENSG00000154222 CC2D1B
ENST00000438021 0.000360692813052315 2.21967029813184e-05 -0.284296335008362 ENSG00000154222 CC2D1B
ENST00000460261 0.00637645703361408 0.000777194526814862 -0.219259146112937 ENSG00000154222 CC2D1B
ENST00000606527 0.118881597468682 0.0367554330418467 -0.267533483963314 ENSG00000272100 RP11-155O18.6
ENST00000450942 0.00420191058207629 0.000457472583871791 -0.250234387534901 ENSG00000154222 CC2D1B
ENST00000460370 0.0783652725880473 0.0207095669919181 -0.240659751707674 ENSG00000154222 CC2D1B
ENST00000438831 0.00511960002288711 0.000589483734217599 -0.225991112967621 ENSG00000154222 CC2D1B
ENST00000492426 0.135530929836651 0.0439976288883555 -0.288381698996494 ENSG00000154222 CC2D1B
ENST00000485966 0.0470251193910159 0.01049856124777 -0.306305234171219 ENSG00000154222 CC2D1B
ENST00000494789 0.493017957129025 0.291574641445901 -0.165065327810058 ENSG00000154222 CC2D1B
ENST00000371568 0.00857649504570035 0.0011241197221975 -0.4517974679238 ENSG00000085840 ORC1
ENST00000371566 0.00857649504570035 0.0011241197221975 -0.4517974679238 ENSG00000085840 ORC1
ENST00000257181 0.753568366370843 0.587351531161733 -0.0310418223908571 ENSG00000134748 PRPF38A
ENST00000487160 0.129803791713274 0.0414734599356429 -0.176059011700984 ENSG00000134748 PRPF38A
ENST00000474048 0.250285054347932 0.104477174872705 -0.114441644086935 ENSG00000134748 PRPF38A
ENST00000528457 0.4089167894961 0.217903406963481 0.0695284855585978 ENSG00000134744 ZCCHC11
ENST00000527941 0.385560264099503 0.198609230212947 0.0732810290446824 ENSG00000134744 ZCCHC11
ENST00000257177 9.1482994139454e-06 2.83723283393742e-07 0.240195315635804 ENSG00000134744 ZCCHC11
ENST00000371544 9.09959139924027e-06 2.8177546397231e-07 0.240197968642282 ENSG00000134744 ZCCHC11
ENST00000466440 0.0563423464700319 0.0133757653990063 0.267691059744522 ENSG00000134744 ZCCHC11
ENST00000494469 0.185049757905873 0.0678510839586164 0.206600335612749 ENSG00000134744 ZCCHC11
ENST00000471623 0.359793922672924 0.178463515136302 0.176101784473289 ENSG00000134744 ZCCHC11
ENST00000531722 0.00715438213311475 0.000896360208637999 0.260175250857098 ENSG00000134744 ZCCHC11
ENST00000474453 0.00751056850718583 0.000953134927145107 0.259744985511532 ENSG00000134744 ZCCHC11
ENST00000470212 0.00710355804517513 0.000888399820223776 0.416852385522902 ENSG00000134744 ZCCHC11
ENST00000469810 0.00132170036572903 0.000108229563900905 0.280541021964186 ENSG00000134744 ZCCHC11
ENST00000528642 0.000195771991026196 1.07088282407107e-05 0.227580613750849 ENSG00000134744 ZCCHC11
ENST00000497120 0.109013600855872 0.0325792488592409 0.22838256767244 ENSG00000134744 ZCCHC11
ENST00000484723 0.000172965651121619 9.159532334748e-06 0.230562822278034 ENSG00000134744 ZCCHC11
ENST00000481528 0.111057520194475 0.033440870690846 0.355557825803825 ENSG00000134744 ZCCHC11
ENST00000371541 0.00279157109630339 0.000273479186356308 0.207296314488772 ENSG00000134744 ZCCHC11
ENST00000481133 0.200981685738354 0.0761583468195441 0.223077945143707 ENSG00000134744 ZCCHC11
ENST00000473856 0.000277872620646928 1.62789565395013e-05 0.2483022142493 ENSG00000134744 ZCCHC11
ENST00000355809 0.004517240894683 0.000501678523129072 0.265080164570525 ENSG00000134744 ZCCHC11
ENST00000470626 0.00917228466285353 0.00122497888858962 0.303730212155364 ENSG00000134744 ZCCHC11
ENST00000524582 0.0131906473823658 0.00196097608542415 0.290872337023735 ENSG00000134744 ZCCHC11
ENST00000361314 0.902077458478032 0.813747836743012 0.0263666980576156 ENSG00000116157 GPX7
ENST00000459779 0.736570344866878 0.563964686857715 -0.0727770223350425 ENSG00000116157 GPX7
ENST00000371538 0.000397984487060849 2.48678558442492e-05 -0.366706039127354 ENSG00000162377 COA7
ENST00000486918 6.25136535901192e-05 2.72771379254132e-06 -0.43925235043189 ENSG00000162377 COA7
ENST00000443756 0.682521047441941 0.49539616257393 -0.047020760673624 ENSG00000162378 ZYG11B
ENST00000545132 0.681223483496145 0.493678581958696 -0.048946253356263 ENSG00000162378 ZYG11B
ENST00000294353 0.317628025568272 0.147770910184539 -0.0726071288432759 ENSG00000162378 ZYG11B
ENST00000371522 0.00993640527897366 0.00135754762082032 0.21579952808947 ENSG00000121310 ECHDC2
ENST00000460612 0.0103820847790813 0.00143668167094254 0.214412898624608 ENSG00000121310 ECHDC2
ENST00000539680 0.626173695055753 0.429797441106654 -0.125804125751643 ENSG00000121310 ECHDC2
ENST00000479183 0.85578066883091 0.736897877007731 -0.0479160329476183 ENSG00000121310 ECHDC2
ENST00000543419 0.0364035867452478 0.00744536274519786 0.247576720719947 ENSG00000121310 ECHDC2
ENST00000463923 0.036524646646533 0.00748158601231833 0.247555487681464 ENSG00000121310 ECHDC2
ENST00000371520 0.010297452573141 0.00142167184347793 0.214431507633707 ENSG00000121310 ECHDC2
ENST00000358358 0.0102571221700141 0.00141508772955008 0.214442949938541 ENSG00000121310 ECHDC2
ENST00000498544 0.958420399526771 0.916454970758255 -0.014268732069248 ENSG00000121310 ECHDC2
ENST00000476477 0.0105187087269604 0.00146114702343515 0.213053775760015 ENSG00000121310 ECHDC2
ENST00000536120 0.0105187087269604 0.00146114702343515 0.213053775760015 ENSG00000121310 ECHDC2
ENST00000479593 0.0133598597336127 0.00199509948888648 0.234173047925625 ENSG00000121310 ECHDC2
ENST00000467988 0.00720106235411674 0.000903419634064278 0.223132152159841 ENSG00000121310 ECHDC2
ENST00000487866 0.0149415589851759 0.00230763389825813 0.260761993879242 ENSG00000121310 ECHDC2
ENST00000486170 0.113860621347546 0.0346332135000522 0.22897551810259 ENSG00000121310 ECHDC2
ENST00000487851 0.00572057852182311 0.000677646685404623 0.263660665725316 ENSG00000121310 ECHDC2
ENST00000541281 0.0179123755892926 0.00293485839952367 0.222040259890282 ENSG00000121310 ECHDC2
ENST00000488268 0.0414471997458995 0.00885831006740917 0.20361395565451 ENSG00000121310 ECHDC2
ENST00000544365 0.0310364335016397 0.00601914944727908 0.211374597920276 ENSG00000121310 ECHDC2
ENST00000495920 0.0365231417491855 0.00748098528829609 0.206598071517692 ENSG00000121310 ECHDC2
ENST00000492992 0.32896374118977 0.155783614081363 0.22588940375883 ENSG00000121310 ECHDC2
ENST00000480312 0.0786493205815178 0.0208066752406438 0.186061505670277 ENSG00000121310 ECHDC2
ENST00000544531 0.0709152229193346 0.0181263125847627 0.187176671553554 ENSG00000121310 ECHDC2
ENST00000493896 0.441324167946396 0.244742664373476 0.151937173693043 ENSG00000121310 ECHDC2
ENST00000487040 0.614821462999645 0.416870417493345 0.130576065204127 ENSG00000121310 ECHDC2
ENST00000542552 0.134251282375781 0.0434284993406426 0.180804184072711 ENSG00000121310 ECHDC2
ENST00000474789 0.0907677242394412 0.0252925630051576 0.204348836564705 ENSG00000121310 ECHDC2
ENST00000371514 0.379514629315443 0.193815323419963 -0.0582900665628218 ENSG00000116171 SCP2
ENST00000478631 0.395591703559504 0.206872702614387 -0.0566660035504312 ENSG00000116171 SCP2
ENST00000528311 0.560630516511323 0.35881971546686 -0.0423042684926515 ENSG00000116171 SCP2
ENST00000371509 0.50588451739007 0.304330591920514 -0.046945401809103 ENSG00000116171 SCP2
ENST00000407246 0.38745889209998 0.200288447474552 -0.0571938217949152 ENSG00000116171 SCP2
ENST00000371513 0.27238423876024 0.118134230905616 -0.131882637863529 ENSG00000116171 SCP2
ENST00000528809 0.674019978585625 0.485102239232214 -0.0702484236545154 ENSG00000116171 SCP2
ENST00000529363 0.517101468591131 0.315319307092814 -0.100872125456436 ENSG00000116171 SCP2
ENST00000473584 0.726654472335499 0.551135530122751 -0.0706371550120824 ENSG00000116171 SCP2
ENST00000430330 0.587736481676192 0.386542160286253 -0.0433101762955131 ENSG00000116171 SCP2
ENST00000408941 0.611133254688926 0.412776145950868 -0.0412230789114506 ENSG00000116171 SCP2
ENST00000478274 0.996346185348958 0.992189423957488 0.000642275966657618 ENSG00000116171 SCP2
ENST00000484100 0.690246765065035 0.504906195772726 -0.0340188860572855 ENSG00000116171 SCP2
ENST00000533119 0.652537399024258 0.459453447860358 -0.0379645268727835 ENSG00000116171 SCP2
ENST00000435345 0.630661781351831 0.434903111984911 -0.039242332089034 ENSG00000116171 SCP2
ENST00000488965 0.616482623913281 0.418717486208364 -0.0405076794789737 ENSG00000116171 SCP2
ENST00000395871 0.713197210115774 0.534067089878938 0.0814925538177303 ENSG00000174348 PODN
ENST00000371500 0.713197210115774 0.534067089878938 0.0814925538177303 ENSG00000174348 PODN
ENST00000312553 0.713197210115774 0.534067089878938 0.0814925538177303 ENSG00000174348 PODN
ENST00000447867 0.853606302338892 0.733572234811052 0.0446039245458799 ENSG00000232993 RP11-334A14.5
ENST00000471285 0.302613808374959 0.137748894435254 -0.261943280293322 ENSG00000174348 PODN
ENST00000490650 0.676448234929231 0.48784116340456 -0.123443438062319 ENSG00000174348 PODN
ENST00000371486 0.964201446608774 0.927800565681486 0.00839905592832984 ENSG00000157184 CPT2
ENST00000468572 0.516914721465299 0.315115982669044 -0.150500649736908 ENSG00000157184 CPT2
ENST00000452466 0.701979815451811 0.519705652288451 0.072216557856282 ENSG00000236723 RP5-1024G6.2
ENST00000294360 0.0704231086107933 0.0179537196415905 0.163744843920036 ENSG00000162384 C1orf123
ENST00000483739 0.13611107589715 0.044278607129418 0.143810263048609 ENSG00000162384 C1orf123
ENST00000470385 0.0686609362398816 0.0173741638787657 0.166938734985375 ENSG00000162384 C1orf123
ENST00000478839 0.221439232886354 0.087325575768372 0.158815405232736 ENSG00000162384 C1orf123
ENST00000489755 0.452550320463813 0.254443591053217 0.0957637745348248 ENSG00000162384 C1orf123
ENST00000474227 0.446325834474934 0.249063968826511 0.116415328017662 ENSG00000162384 C1orf123
ENST00000602807 0.828452809967843 0.695208581990315 0.0412755708249448 ENSG00000162384 C1orf123
ENST00000371470 0.00234121567468643 0.000219910793274118 -0.228710966348221 ENSG00000162385 MAGOH
ENST00000371466 0.00221325769593617 0.000205002816855331 -0.229677546234417 ENSG00000162385 MAGOH
ENST00000495868 0.00402725757198308 0.000433263801802268 -0.242445453119683 ENSG00000162385 MAGOH
ENST00000462941 0.00179869049137108 0.00015760146826219 -0.245419911325929 ENSG00000162385 MAGOH
ENST00000458151 0.360451581276103 0.178952895479958 0.239884713124559 ENSG00000226754 RP5-1024G6.5
ENST00000602943 0.163301933358574 0.057095523817281 -0.275650695155639 ENSG00000270172 RP5-1024G6.8
ENST00000306052 9.4488306058877e-19 1.27870945899665e-21 -0.612585927302695 ENSG00000157193 LRP8
ENST00000529670 1.96023320414732e-11 1.10820358914799e-13 -0.609879987927994 ENSG00000157193 LRP8
ENST00000371454 3.32031252418103e-19 4.06796777866509e-22 -0.625663432729783 ENSG00000157193 LRP8
ENST00000465675 2.51252408681669e-19 3.01792611324874e-22 -0.632411080003564 ENSG00000157193 LRP8
ENST00000354412 6.91612671283335e-19 8.91653107596227e-22 -0.625980705476685 ENSG00000157193 LRP8
ENST00000480045 1.10640124550472e-17 1.72764448168979e-20 -0.622492826518669 ENSG00000157193 LRP8
ENST00000347547 7.48989402595718e-18 1.13356019451146e-20 -0.626766050337447 ENSG00000157193 LRP8
ENST00000459674 8.79659522112031e-08 1.34527421544101e-09 -0.571585826387093 ENSG00000157193 LRP8
ENST00000460214 7.54796915978192e-05 3.4034764845237e-06 -0.537049656669505 ENSG00000157193 LRP8
ENST00000481431 6.6834845086803e-05 2.94944611846069e-06 -0.554011125192702 ENSG00000157193 LRP8
ENST00000475501 0.000585532627499671 3.94653117045542e-05 -0.48586046174886 ENSG00000157193 LRP8
ENST00000421637 0.0830816442720471 0.0224183389416654 -0.390985471666512 ENSG00000228838 RP4-784A16.2
ENST00000496580 1.13334341582021e-11 6.01702982614349e-14 -0.624610524284533 ENSG00000157193 LRP8
ENST00000446686 0.0393572321549246 0.00826697274708382 -0.458610138358399 ENSG00000232762 RP4-784A16.4
ENST00000312233 0.0241927852405019 0.0043527136356171 0.349183050044113 ENSG00000174332 GLIS1
ENST00000371429 0.394956500816372 0.206400193784251 -0.096878442458649 ENSG00000058804 NDC1
ENST00000540001 0.395084068361402 0.20649216894523 -0.0968769812352617 ENSG00000058804 NDC1
ENST00000537333 0.998441486741265 0.99676249320975 -0.000351272540382366 ENSG00000058804 NDC1
ENST00000234725 0.923620398749699 0.852770064583368 -0.0165662503247648 ENSG00000058804 NDC1
ENST00000480952 0.962556896243587 0.924649666777492 0.0106510019834787 ENSG00000058804 NDC1
ENST00000464950 0.641775623991831 0.447248951031078 0.0592200268686502 ENSG00000058799 YIPF1
ENST00000371399 0.641775623991831 0.447248951031078 0.0592200268686502 ENSG00000058799 YIPF1
ENST00000072644 0.641939009772352 0.447475903272608 0.059215836323724 ENSG00000058799 YIPF1
ENST00000539954 0.760567688800939 0.596967678738713 0.044501544514073 ENSG00000058799 YIPF1
ENST00000469457 0.841530285019943 0.714963806694794 -0.0333334711541179 ENSG00000058799 YIPF1
ENST00000480151 0.841603916040315 0.715107235194089 -0.0333271126509677 ENSG00000058799 YIPF1
ENST00000412288 0.924248928071648 0.853935154832183 -0.0174331874707829 ENSG00000058799 YIPF1
ENST00000465897 0.921071860054741 0.848443780250457 -0.0180375349966913 ENSG00000058799 YIPF1
ENST00000472983 0.912549458622293 0.832801082121315 -0.0241928135223713 ENSG00000058799 YIPF1
ENST00000534069 0.0717085690399101 0.0183853696630353 0.422457058012103 ENSG00000211452 DIO1
ENST00000529589 0.0538466095607529 0.0125798753518175 0.446792245040216 ENSG00000211452 DIO1
ENST00000361921 0.0832353796282866 0.0224718195401 0.397473260171377 ENSG00000211452 DIO1
ENST00000322679 0.0839804609303462 0.0227402249067878 0.39689562528498 ENSG00000211452 DIO1
ENST00000530084 0.0688426925669323 0.0174388992365658 0.417977262247841 ENSG00000211452 DIO1
ENST00000525044 0.0688426925669323 0.0174388992365658 0.417977262247841 ENSG00000211452 DIO1
ENST00000527060 0.0688426925669323 0.0174388992365658 0.417977262247841 ENSG00000211452 DIO1
ENST00000528946 0.0688426925669323 0.0174388992365658 0.417977262247841 ENSG00000211452 DIO1
ENST00000526329 0.276179001953692 0.120523118749762 0.277173658233708 ENSG00000211452 DIO1
ENST00000525202 0.0705292510469588 0.0179918050412592 0.416410148696393 ENSG00000211452 DIO1
ENST00000529329 0.0705292510469588 0.0179918050412592 0.416410148696393 ENSG00000211452 DIO1
ENST00000532493 0.0705292510469588 0.0179918050412592 0.416410148696393 ENSG00000211452 DIO1
ENST00000524406 0.0705292510469588 0.0179918050412592 0.416410148696393 ENSG00000211452 DIO1
ENST00000388876 0.0705292510469588 0.0179918050412592 0.416410148696393 ENSG00000211452 DIO1
ENST00000371378 0.599152010871181 0.399346713844192 0.0539784679615284 ENSG00000081870 HSPB11
ENST00000194214 0.76822164159439 0.607427465592357 0.0337891425055907 ENSG00000081870 HSPB11
ENST00000489675 0.0963810532587891 0.0274706800315028 0.227710917789972 ENSG00000081870 HSPB11
ENST00000371377 0.963389452251667 0.926028024342835 0.00628449496438925 ENSG00000081870 HSPB11
ENST00000371376 0.562263321292166 0.360441945756281 -0.0683872385931743 ENSG00000081870 HSPB11
ENST00000488884 0.482805178538059 0.281622178253105 -0.086473686377527 ENSG00000081870 HSPB11
[truncated: 11,430,208 more chars]
