# Supplementary material for: High-throughput allele-specific expression across 250 environmental conditions
Source: Genome Res. 2016 Dec;26(12):1627–38. doi: 10.1101/gr.209759.116 (PMC5131815; doi:10.1101/gr.209759.116)
Supplement: Supplemental Material [file supp_gr.209759.116_Supplemental_Table_S6.tar.gz › DEG_results/DP9_DEG_stats_T4C1.txt]

t.id padj pval logFC ensg g.id
ENST00000440200 0.875445243807704 0.645968030729086 0.0664615160518751 ENSG00000230021 RP5-857K21.4
ENST00000416931 0.835420185651415 0.570932177478439 0.0913690376886931 ENSG00000225972 MTND1P23
ENST00000414273 0.971826500273728 0.895427272983509 0.0214494496917895 ENSG00000237973 hsa-mir-6723
ENST00000429505 0.258037655367016 0.0485354771193363 0.182767653411544 ENSG00000237491 RP11-206L10.9
ENST00000445118 0.731761288635085 0.413436563411232 -0.0746169209480376 ENSG00000228794 LINC01128
ENST00000342066 0.150476660534105 0.0180537624474932 -0.197662271506675 ENSG00000187634 SAMD11
ENST00000341065 0.34715382875603 0.0836337600919548 -0.137956101942468 ENSG00000187634 SAMD11
ENST00000483767 0.887060281547588 0.670984773358567 -0.0309191274107649 ENSG00000188976 NOC2L
ENST00000327044 0.966251116336497 0.874545889863495 -0.00853585805426494 ENSG00000188976 NOC2L
ENST00000477976 0.950279688040371 0.830082279196585 0.0114840868909479 ENSG00000188976 NOC2L
ENST00000487214 0.948597542321229 0.823782875787306 -0.0142274469420991 ENSG00000188976 NOC2L
ENST00000469563 0.621627988160266 0.284432485342029 -0.0896532072183593 ENSG00000188976 NOC2L
ENST00000379370 0.0748870154796457 0.0056235420964104 -0.122765306381558 ENSG00000188157 AGRN
ENST00000419249 0.332595897662839 0.0771433712221085 -0.109598300793259 ENSG00000188157 AGRN
ENST00000461111 0.301372043096145 0.064461820691075 -0.100106803766625 ENSG00000188157 AGRN
ENST00000418300 0.491562289494204 0.167719396843054 -0.092978117267275 ENSG00000242590 RP11-54O7.14
ENST00000379339 0.940150453161403 0.800625671294828 0.0195789924438693 ENSG00000131591 C1orf159
ENST00000294576 0.940150453161403 0.800638040058146 0.0195926000165958 ENSG00000131591 C1orf159
ENST00000448924 0.940150453161403 0.800638040058146 0.0195926000165958 ENSG00000131591 C1orf159
ENST00000379325 0.940150453161403 0.800625671294828 0.0195789924438693 ENSG00000131591 C1orf159
ENST00000421241 0.940150453161403 0.800625671294828 0.0195789924438693 ENSG00000131591 C1orf159
ENST00000467751 0.940150453161403 0.800625671294828 0.0195789924438693 ENSG00000131591 C1orf159
ENST00000477196 0.940150453161403 0.800625671294828 0.0195789924438693 ENSG00000131591 C1orf159
ENST00000360001 0.121240664029011 0.0124071593341882 -0.112571617333845 ENSG00000078808 SDF4
ENST00000465727 0.121288059415766 0.0124197791855547 -0.112569734218314 ENSG00000078808 SDF4
ENST00000263741 0.121288059415766 0.0124197791855547 -0.112569734218314 ENSG00000078808 SDF4
ENST00000494748 0.0841752058357905 0.00677112254347265 -0.13001416868776 ENSG00000078808 SDF4
ENST00000478938 0.0885923649678643 0.00728976604216531 -0.130012905915946 ENSG00000078808 SDF4
ENST00000403997 0.155897606813528 0.0190496579223475 -0.0953318924353461 ENSG00000078808 SDF4
ENST00000545427 0.252305228506398 0.0465237156960237 -0.0881901231949534 ENSG00000078808 SDF4
ENST00000459994 0.189229855438036 0.0269683303472515 -0.112742764768003 ENSG00000078808 SDF4
ENST00000379198 0.945661726646412 0.816868035396439 0.018805236820588 ENSG00000176022 B3GALT6
ENST00000450390 0.98678547961922 0.9495977474753 -0.00312673634649796 ENSG00000160087 UBE2J2
ENST00000347370 0.98678547961922 0.949558316892533 -0.00312968937791638 ENSG00000160087 UBE2J2
ENST00000349431 0.991551224283944 0.968901611715838 0.001980956987184 ENSG00000160087 UBE2J2
ENST00000348298 0.940148616739833 0.800004109443232 -0.0131430456181496 ENSG00000160087 UBE2J2
ENST00000339385 0.963047828631871 0.865250091830445 0.00994560619711089 ENSG00000160087 UBE2J2
ENST00000400929 0.920831816053131 0.747259693524299 -0.0175715434972062 ENSG00000160087 UBE2J2
ENST00000464036 0.934715926747198 0.786594708196509 -0.0148032958215307 ENSG00000160087 UBE2J2
ENST00000360466 0.941245741025549 0.805027005254785 -0.0137013334700297 ENSG00000160087 UBE2J2
ENST00000400930 0.939004072336681 0.797172408693038 -0.0143391573004625 ENSG00000160087 UBE2J2
ENST00000473215 0.890755678749616 0.678602591081031 -0.0234181047697918 ENSG00000160087 UBE2J2
ENST00000435198 0.831328111176593 0.563058974374307 -0.0329779807653293 ENSG00000160087 UBE2J2
ENST00000509720 0.833350724063652 0.566203908721701 -0.0327607999327971 ENSG00000160087 UBE2J2
ENST00000491779 0.95094699909641 0.831899680113408 -0.0121835129303298 ENSG00000160087 UBE2J2
ENST00000466752 0.897402134152182 0.695835773534487 -0.0238554888183742 ENSG00000160087 UBE2J2
ENST00000503294 0.951564978589279 0.833348970838694 -0.0129946593154444 ENSG00000160087 UBE2J2
ENST00000477894 0.965205968711778 0.871226270227994 -0.0101511133317878 ENSG00000160087 UBE2J2
ENST00000422076 0.987190022392665 0.95277227986762 -0.00373419369521565 ENSG00000160087 UBE2J2
ENST00000502382 0.996520131089421 0.988613157428906 0.000897923613122509 ENSG00000160087 UBE2J2
ENST00000461142 0.9159636685218 0.736025530931265 -0.0248440761284914 ENSG00000160087 UBE2J2
ENST00000354700 0.647505970876839 0.312235326207392 -0.0607641571077773 ENSG00000131584 ACAP3
ENST00000353662 0.641541371373004 0.306407147359254 -0.0617566075985271 ENSG00000131584 ACAP3
ENST00000492936 0.665782525634246 0.33286993798686 -0.0622952986489438 ENSG00000131584 ACAP3
ENST00000467278 0.722665403252705 0.401246192155988 -0.0643497665551101 ENSG00000131584 ACAP3
ENST00000472541 0.798010849286427 0.509348233533688 -0.0434220925814706 ENSG00000131584 ACAP3
ENST00000354980 0.846523316141222 0.590075766111076 -0.0373987969175237 ENSG00000131584 ACAP3
ENST00000479108 0.846314016987339 0.589578345986933 -0.0410742729943459 ENSG00000131584 ACAP3
ENST00000438966 0.805684737577708 0.522893254565753 -0.0489946799218628 ENSG00000131584 ACAP3
ENST00000470030 0.15332466301012 0.0185830218388359 -0.160712858535852 ENSG00000127054 CPSF3L
ENST00000435064 0.248845798893239 0.04519252041013 -0.0949983815295229 ENSG00000127054 CPSF3L
ENST00000323275 0.245889261915612 0.0440294647429368 -0.095492189292795 ENSG00000127054 CPSF3L
ENST00000411962 0.245889261915612 0.0440294647429368 -0.095492189292795 ENSG00000127054 CPSF3L
ENST00000462432 0.195505414778851 0.0286909758935358 -0.134974469139001 ENSG00000127054 CPSF3L
ENST00000478641 0.248919770451135 0.0452099406919432 -0.138708347018112 ENSG00000127054 CPSF3L
ENST00000458452 0.24846457112096 0.0450751059472739 -0.0950265521240353 ENSG00000127054 CPSF3L
ENST00000419704 0.24846457112096 0.0450751059472739 -0.0950265521240353 ENSG00000127054 CPSF3L
ENST00000540437 0.24846457112096 0.0450751059472739 -0.0950265521240353 ENSG00000127054 CPSF3L
ENST00000421495 0.24846457112096 0.0450751059472739 -0.0950265521240353 ENSG00000127054 CPSF3L
ENST00000532772 0.264043303788295 0.050595402610854 -0.0925929770644237 ENSG00000127054 CPSF3L
ENST00000450926 0.228915333221804 0.0383468560504159 -0.0981059008361036 ENSG00000127054 CPSF3L
ENST00000545578 0.228285406330041 0.038157246498617 -0.0981114553381094 ENSG00000127054 CPSF3L
ENST00000527098 0.228285406330041 0.038157246498617 -0.0981114553381094 ENSG00000127054 CPSF3L
ENST00000528879 0.263364247275245 0.0503809284408379 -0.0923360962954959 ENSG00000127054 CPSF3L
ENST00000531377 0.400054970673163 0.110672374309232 -0.0872885017066228 ENSG00000127054 CPSF3L
ENST00000527383 0.026170652086238 0.00106623969295329 -0.254147295266265 ENSG00000127054 CPSF3L
ENST00000434694 0.264287696136004 0.0506760927874888 -0.101936007908572 ENSG00000127054 CPSF3L
ENST00000488042 0.417162082564344 0.120768696814895 -0.0833424719473436 ENSG00000127054 CPSF3L
ENST00000526797 0.474702799360673 0.156510753517112 -0.0772978656598621 ENSG00000127054 CPSF3L
ENST00000526332 0.474871921924825 0.156599870728131 -0.0772966113387051 ENSG00000127054 CPSF3L
ENST00000430786 0.527059444417811 0.194905642892022 -0.0706103405357091 ENSG00000127054 CPSF3L
ENST00000527719 0.506393121202417 0.178693220577348 -0.0733286943053753 ENSG00000127054 CPSF3L
ENST00000530031 0.506393121202417 0.17863628885494 -0.0733065789596822 ENSG00000127054 CPSF3L
ENST00000526113 0.565730551199427 0.228157828860023 -0.0660983348321859 ENSG00000127054 CPSF3L
ENST00000526904 0.586897655845337 0.248991156609314 -0.0636237560938255 ENSG00000127054 CPSF3L
ENST00000525603 0.79729388676426 0.508005016425841 -0.0398525389481769 ENSG00000127054 CPSF3L
ENST00000429572 0.932949662593904 0.781110276193711 -0.0219893313268389 ENSG00000127054 CPSF3L
ENST00000498173 0.932949662593904 0.781110276193711 -0.0219893313268389 ENSG00000127054 CPSF3L
ENST00000496353 0.932866933642656 0.780885009361775 -0.02203927282546 ENSG00000127054 CPSF3L
ENST00000378891 0.990869574024085 0.963654347918407 -0.00278719328847801 ENSG00000107404 DVL1
ENST00000378888 0.957945204487949 0.848956013162925 0.0114710812243753 ENSG00000107404 DVL1
ENST00000474033 0.23451320961358 0.0402900677529209 -0.0962183921338474 ENSG00000162576 MXRA8
ENST00000309212 0.420100388694017 0.122419952478722 -0.0716162756598402 ENSG00000162576 MXRA8
ENST00000477278 0.423049565882847 0.124042835894493 -0.0705501728660495 ENSG00000162576 MXRA8
ENST00000342753 0.422510150831463 0.12372767208696 -0.0713950177265378 ENSG00000162576 MXRA8
ENST00000445648 0.422601654198132 0.123764716862388 -0.0713948516100892 ENSG00000162576 MXRA8
ENST00000473097 0.255958059001546 0.047759350886128 -0.0960804873466361 ENSG00000162576 MXRA8
ENST00000478517 0.350327139729919 0.0851268283372642 -0.0872176177154441 ENSG00000162576 MXRA8
ENST00000476718 0.174565469046818 0.0233408138924423 -0.112514299244267 ENSG00000162576 MXRA8
ENST00000338370 0.890562622991436 0.67824032302777 0.0249720402344327 ENSG00000175756 AURKAIP1
ENST00000338338 0.916526509950736 0.737469034295103 0.0202075499280314 ENSG00000175756 AURKAIP1
ENST00000321751 0.902425157883377 0.706476303754617 0.0227533478801232 ENSG00000175756 AURKAIP1
ENST00000378853 0.907866938591183 0.718826133755294 0.0217677509302077 ENSG00000175756 AURKAIP1
ENST00000489799 0.755631475480021 0.445610798496644 0.0499545805569591 ENSG00000175756 AURKAIP1
ENST00000496905 0.863241298134398 0.621516592041064 0.0323988497039217 ENSG00000175756 AURKAIP1
ENST00000480479 0.0392366622740437 0.00200135756930959 -0.154317491791284 ENSG00000221978 CCNL2
ENST00000482621 0.160955787232632 0.0201471835144655 -0.0993899841530678 ENSG00000221978 CCNL2
ENST00000408952 0.160955787232632 0.0201471835144655 -0.0993899841530678 ENSG00000221978 CCNL2
ENST00000463260 0.487171203405826 0.16468750868826 -0.0880629284516516 ENSG00000221978 CCNL2
ENST00000400809 0.163199282007273 0.020632627934013 -0.0998139713881586 ENSG00000221978 CCNL2
ENST00000496007 0.163199681005163 0.0206502142727939 -0.0998138707428267 ENSG00000221978 CCNL2
ENST00000482365 0.0957607770977115 0.00827988269995427 -0.12509927323692 ENSG00000221978 CCNL2
ENST00000481223 0.158162848250074 0.0194961635274466 -0.10034117696388 ENSG00000221978 CCNL2
ENST00000418865 0.233390396459639 0.0399300070503096 -0.0939337252701125 ENSG00000221978 CCNL2
ENST00000505849 0.0900917853981506 0.00747951403709062 -0.131744808096305 ENSG00000221978 CCNL2
ENST00000488340 0.169454483401197 0.0220929654618549 -0.103814913901174 ENSG00000221978 CCNL2
ENST00000492998 0.0549921064477955 0.0034470208896904 -0.202550604719451 ENSG00000221978 CCNL2
ENST00000469113 0.387877644075652 0.104026551453094 -0.0823765988213593 ENSG00000221978 CCNL2
ENST00000480646 0.0479766909957322 0.00274604742991491 -0.239005738168065 ENSG00000221978 CCNL2
ENST00000471930 0.568154263349063 0.231128851947671 -0.063842298764258 ENSG00000221978 CCNL2
ENST00000408918 0.391506615556646 0.106133858558553 -0.095176940319063 ENSG00000221978 CCNL2
ENST00000473872 0.365134844969379 0.0924619994339679 -0.131314576152431 ENSG00000221978 CCNL2
ENST00000425598 0.344576790357597 0.0824386257831611 -0.127311790431217 ENSG00000221978 CCNL2
ENST00000444362 0.961676984712923 0.860891996899777 0.0145160141638865 ENSG00000224870 RP4-758J18.2
ENST00000418833 0.931513302201877 0.776885159504904 0.0236733302893635 ENSG00000224870 RP4-758J18.2
ENST00000572242 0.95406885226281 0.839688156128167 -0.0166635437113714 ENSG00000224870 RP4-758J18.2
ENST00000453521 0.945661726646412 0.817276728955412 -0.0194437333822403 ENSG00000224870 RP4-758J18.2
ENST00000344843 0.923812213206527 0.754989607189748 -0.0169005621258457 ENSG00000242485 MRPL20
ENST00000493287 0.508813878454865 0.180405779299509 -0.0886570859928665 ENSG00000242485 MRPL20
ENST00000487659 0.929152318263353 0.767254201580677 -0.0160414255472379 ENSG00000242485 MRPL20
ENST00000492508 0.967603407435048 0.879067222832644 0.00870449893322502 ENSG00000242485 MRPL20
ENST00000482352 0.993950269830186 0.979552765141463 0.00145779415649912 ENSG00000242485 MRPL20
ENST00000477686 0.887728186229654 0.672740943587957 0.0254513073300092 ENSG00000242485 MRPL20
ENST00000378741 0.755262076774605 0.444983824385421 -0.0553070082145103 ENSG00000160072 ATAD3B
ENST00000308647 0.624515233277275 0.287608943552258 -0.0723677805844287 ENSG00000160072 ATAD3B
ENST00000472194 0.614196666174425 0.277038677537598 -0.0794724782727832 ENSG00000160072 ATAD3B
ENST00000485748 0.594325019481955 0.256392043785561 -0.0990300785198704 ENSG00000160072 ATAD3B
ENST00000474481 0.594003950274608 0.255862908702699 -0.10024435877687 ENSG00000160072 ATAD3B
ENST00000378756 0.961848092405074 0.861507320586 0.0106712794661144 ENSG00000197785 ATAD3A
ENST00000378755 0.958741446907054 0.853292162649185 0.0113213192658214 ENSG00000197785 ATAD3A
ENST00000339113 0.950408816663248 0.830489513630122 0.0136042680813515 ENSG00000197785 ATAD3A
ENST00000536055 0.950408816663248 0.830489513630122 0.0136042680813515 ENSG00000197785 ATAD3A
ENST00000291386 0.833938060106864 0.568303603260988 0.0271765800375954 ENSG00000160075 SSU72
ENST00000378726 0.739567327668944 0.423030871747847 0.0446008619777939 ENSG00000160075 SSU72
ENST00000378725 0.967148798496499 0.877933573498263 0.00891198164588447 ENSG00000160075 SSU72
ENST00000359060 0.886916220995211 0.67054391790511 -0.0333821119847933 ENSG00000160075 SSU72
ENST00000520777 0.62162851053666 0.28446259024494 -0.0917616357338938 ENSG00000197530 MIB2
ENST00000378710 0.621923837151385 0.284856011796654 -0.091745783136338 ENSG00000197530 MIB2
ENST00000360522 0.621923837151385 0.284856011796654 -0.091745783136338 ENSG00000197530 MIB2
ENST00000357210 0.621923837151385 0.284856011796654 -0.091745783136338 ENSG00000197530 MIB2
ENST00000355826 0.621923837151385 0.284858628076498 -0.091745986083528 ENSG00000197530 MIB2
ENST00000518681 0.613706451581219 0.276640650406082 -0.0933173403468956 ENSG00000197530 MIB2
ENST00000505820 0.610023480840409 0.272909354877756 -0.0939197278536628 ENSG00000197530 MIB2
ENST00000479659 0.607563426295389 0.269771788237708 -0.0945109021899805 ENSG00000197530 MIB2
ENST00000489635 0.612253322058237 0.275095390343522 -0.0935349786304418 ENSG00000197530 MIB2
ENST00000511502 0.612253322058237 0.275095390343522 -0.0935349786304418 ENSG00000197530 MIB2
ENST00000514363 0.674836088735782 0.342583585791739 -0.085841313727603 ENSG00000197530 MIB2
ENST00000487053 0.632820657133244 0.296848507214514 -0.0894556880642259 ENSG00000197530 MIB2
ENST00000502470 0.788304794105266 0.493588369715985 -0.0621383027179955 ENSG00000197530 MIB2
ENST00000378712 0.632996128550511 0.297105322308036 -0.0894555113281532 ENSG00000197530 MIB2
ENST00000510793 0.895162083038619 0.689914376660653 -0.0366886397912917 ENSG00000197530 MIB2
ENST00000504599 0.683913201744305 0.352832706847811 -0.0800756630095241 ENSG00000197530 MIB2
ENST00000507229 0.64137096126214 0.306047477957859 -0.0868574484711941 ENSG00000197530 MIB2
ENST00000378708 0.631018074973882 0.294570094926711 -0.0911338971063383 ENSG00000197530 MIB2
ENST00000506488 0.629717344497405 0.293110801158182 -0.0918829340304542 ENSG00000197530 MIB2
ENST00000514234 0.632820657133244 0.29688783860007 -0.102535248610554 ENSG00000197530 MIB2
ENST00000513088 0.996292402880449 0.987451074150481 -0.00118049759656417 ENSG00000248333 CDK11B
ENST00000341832 0.984466018772229 0.941897583253107 0.00505727716573989 ENSG00000248333 CDK11B
ENST00000317673 0.984529595564015 0.942131849135784 0.00493325190232347 ENSG00000248333 CDK11B
ENST00000340677 0.984529595564015 0.942131849135784 0.00493325190232347 ENSG00000248333 CDK11B
ENST00000407249 0.984529595564015 0.942131849135784 0.00493325190232347 ENSG00000248333 CDK11B
ENST00000378662 0.26198824144394 0.0499411599029747 -0.13222498812978 ENSG00000189339 SLC35E2B
ENST00000234800 0.272514324235804 0.0533135711832093 -0.130424816535748 ENSG00000189339 SLC35E2B
ENST00000480991 0.220594078850845 0.0357341069724912 -0.17370181272584 ENSG00000189339 SLC35E2B
ENST00000356200 0.953074629566186 0.837363603951253 0.014036814508341 ENSG00000008128 CDK11A
ENST00000598846 0.336085937052311 0.0786310408762885 -0.102632650562298 ENSG00000268575 RP1-283E3.8
ENST00000358779 0.986974127395313 0.952326818096275 0.00404468011093455 ENSG00000008128 CDK11A
ENST00000460465 0.986974127395313 0.952326818096275 0.00404468011093455 ENSG00000008128 CDK11A
ENST00000404249 0.986974127395313 0.952326818096275 0.00404468011093455 ENSG00000008128 CDK11A
ENST00000378633 0.986974127395313 0.952326818096275 0.00404468011093455 ENSG00000008128 CDK11A
ENST00000357760 0.986974127395313 0.952326818096275 0.00404468011093455 ENSG00000008128 CDK11A
ENST00000509982 0.953074629566186 0.837363603951253 0.014036814508341 ENSG00000008128 CDK11A
ENST00000378638 0.953074629566186 0.837363603951253 0.014036814508341 ENSG00000008128 CDK11A
ENST00000356937 0.949971006727898 0.829087798257999 0.0159060010281756 ENSG00000008128 CDK11A
ENST00000378635 0.88972158062773 0.676474516541464 0.0298442888515425 ENSG00000008128 CDK11A
ENST00000577672 0.293376879854656 0.0615395146269544 -0.182486942984478 ENSG00000227775 RP1-283E3.4
ENST00000355439 0.22116252425549 0.0359974164631634 -0.186058564959811 ENSG00000215790 SLC35E2
ENST00000400924 0.221308158841809 0.0360494370017931 -0.185515083131482 ENSG00000215790 SLC35E2
ENST00000341426 0.518477740343739 0.188055311170104 -0.0734961569058527 ENSG00000008130 NADK
ENST00000341991 0.518477740343739 0.188055311170104 -0.0734961569058527 ENSG00000008130 NADK
ENST00000378625 0.530563166755999 0.198289353949667 -0.0713244988282656 ENSG00000008130 NADK
ENST00000344463 0.518493137916662 0.188109662508633 -0.0735057410049818 ENSG00000008130 NADK
ENST00000342348 0.375462000180461 0.0981659838679696 -0.114989366838818 ENSG00000008130 NADK
ENST00000492845 0.86211894074996 0.619465912600949 -0.0338265402656863 ENSG00000008130 NADK
ENST00000492768 0.961904466745712 0.861604028211051 0.0125862516526824 ENSG00000008130 NADK
ENST00000460602 0.819286196293144 0.542394735148193 0.0448970707904687 ENSG00000008130 NADK
ENST00000378609 0.696148706701932 0.366492047586762 -0.0245805646650289 ENSG00000078369 GNB1
ENST00000461893 0.113645797485189 0.0112513743962948 -0.105509506681506 ENSG00000078369 GNB1
ENST00000471354 0.545052450910172 0.210506804186992 -0.0462316373524185 ENSG00000078369 GNB1
ENST00000439272 0.46922581479081 0.152816632548379 0.0601502335238346 ENSG00000078369 GNB1
ENST00000434686 0.444576900399029 0.137729319496432 0.0642584498610954 ENSG00000078369 GNB1
ENST00000437146 0.993844589463837 0.978654275853684 0.00155361769795477 ENSG00000078369 GNB1
ENST00000472614 0.165861099908147 0.0212605657036099 0.138926211441857 ENSG00000078369 GNB1
ENST00000607589 0.794820196407687 0.504371344006569 -0.0549014038212332 ENSG00000078369 GNB1
ENST00000469733 0.649784557274417 0.314423631498775 0.0607351935411655 ENSG00000162585 C1orf86
ENST00000414253 0.696971021038842 0.367695131082629 0.056729510693086 ENSG00000162585 C1orf86
ENST00000428120 0.696971021038842 0.367695131082629 0.056729510693086 ENSG00000162585 C1orf86
ENST00000400919 0.696971021038842 0.367695131082629 0.056729510693086 ENSG00000162585 C1orf86
ENST00000400918 0.610810080952333 0.273677019513443 0.0714437629257069 ENSG00000162585 C1orf86
ENST00000497675 0.477372970882722 0.158054014926322 0.103871385417156 ENSG00000162585 C1orf86
ENST00000378543 0.469928018521772 0.153210893326066 0.103804877916375 ENSG00000162585 C1orf86
ENST00000378546 0.469928018521772 0.153210893326066 0.103804877916375 ENSG00000162585 C1orf86
ENST00000401813 0.530143257150544 0.197953753330445 0.0921455351560429 ENSG00000162585 C1orf86
ENST00000487186 0.429044270390256 0.128101078928168 0.101368781680648 ENSG00000162585 C1orf86
ENST00000378545 0.452593491265851 0.142495864903354 0.108013058178373 ENSG00000162585 C1orf86
ENST00000476803 0.533791542333665 0.200793004876841 0.0938322707246078 ENSG00000162585 C1orf86
ENST00000440825 0.494221058991956 0.169774368410463 0.0995881190128217 ENSG00000162585 C1orf86
ENST00000420515 0.39089234318859 0.1057624876947 0.125467370971693 ENSG00000162585 C1orf86
ENST00000378536 0.457527339554036 0.145577546879658 0.065161620613387 ENSG00000157933 SKI
ENST00000508416 0.230156657720502 0.0388496712529081 0.148304432909895 ENSG00000157933 SKI
ENST00000478223 0.480983256328783 0.160562166621759 0.106031602833706 ENSG00000157933 SKI
ENST00000378518 0.86474140430151 0.624050753669559 -0.0195823956047314 ENSG00000157916 RER1
ENST00000605895 0.782114540291092 0.483999826649614 -0.0261844234448756 ENSG00000157916 RER1
ENST00000378513 0.867907895158504 0.629445329740169 -0.0189590686338754 ENSG00000157916 RER1
ENST00000306256 0.841333713623829 0.581032537916793 -0.0220646741302404 ENSG00000157916 RER1
ENST00000493207 0.961848092405074 0.861493017540576 -0.00856508858857646 ENSG00000157916 RER1
ENST00000378512 0.868411359160462 0.630367100560469 -0.018914089396015 ENSG00000157916 RER1
ENST00000443438 0.893818302646499 0.6867894741148 -0.0160806244064396 ENSG00000157916 RER1
ENST00000488353 0.923950472890476 0.7553862018424 -0.0127206054691764 ENSG00000157916 RER1
ENST00000462129 0.784502190992377 0.487530701300311 -0.0406998278116265 ENSG00000157916 RER1
ENST00000288774 0.953544456876527 0.838753231702112 -0.014100532313933 ENSG00000157911 PEX10
ENST00000447513 0.957150035254439 0.846637206123636 -0.0133896816170648 ENSG00000157911 PEX10
ENST00000507596 0.974637766811616 0.9055693174003 -0.00820549408676217 ENSG00000157911 PEX10
ENST00000378466 0.606106244004003 0.267982786977715 0.0909839142268997 ENSG00000157881 PANK4
ENST00000435556 0.606106244004003 0.267982786977715 0.0909839142268997 ENSG00000157881 PANK4
ENST00000419916 0.971259913476173 0.891606196308275 0.0108764269765692 ENSG00000157870 FAM213B
ENST00000378424 0.971259913476173 0.891606196308275 0.0108764269765692 ENSG00000157870 FAM213B
ENST00000537325 0.992579525956766 0.972716372667607 0.00326271668651668 ENSG00000157870 FAM213B
ENST00000378427 0.971259913476173 0.891606196308275 0.0108764269765692 ENSG00000157870 FAM213B
ENST00000378425 0.971259913476173 0.891606196308275 0.0108764269765692 ENSG00000157870 FAM213B
ENST00000444521 0.971259913476173 0.891606196308275 0.0108764269765692 ENSG00000157870 FAM213B
ENST00000484099 0.982513322954905 0.934254347390372 0.00654622979395642 ENSG00000157870 FAM213B
ENST00000378344 0.657022519733599 0.322724091200622 -0.0532395757457862 ENSG00000158109 TPRG1L
ENST00000344579 0.657064693439348 0.322770869247345 -0.0532339468457411 ENSG00000158109 TPRG1L
ENST00000418088 0.0332803627172653 0.00154075331377591 -0.263753807657327 ENSG00000227372 TP73-AS1
ENST00000452079 0.0237612862845619 0.000922033193483448 -0.268356733373642 ENSG00000227372 TP73-AS1
ENST00000423764 0.0344719152391949 0.00163521048234354 -0.253624916429605 ENSG00000227372 TP73-AS1
ENST00000378251 0.815927616151977 0.537914804883128 -0.0342780949207143 ENSG00000130764 LRRC47
ENST00000378230 0.773160820670246 0.471038466736131 -0.0398773243450945 ENSG00000116198 CEP104
ENST00000494653 0.857011045425033 0.608329753246474 -0.037534585027334 ENSG00000116198 CEP104
ENST00000486765 0.158870978711569 0.0196933163712664 -0.193768930301896 ENSG00000198912 C1orf174
ENST00000361605 0.158870978711569 0.0196933163712664 -0.193768930301896 ENSG00000198912 C1orf174
ENST00000474140 0.158870978711569 0.0196933163712664 -0.193768930301896 ENSG00000198912 C1orf174
ENST00000478423 0.718112106875016 0.394454488224371 -0.0655632560945002 ENSG00000131697 NPHP4
ENST00000489180 0.723031929487254 0.40190441114271 -0.0645194876588698 ENSG00000131697 NPHP4
ENST00000378156 0.723031929487254 0.40190441114271 -0.0645194876588698 ENSG00000131697 NPHP4
ENST00000378169 0.696971021038842 0.367679240139376 -0.0699302014359019 ENSG00000131697 NPHP4
ENST00000484532 0.998780576476768 0.997305311872652 0.000155188217230781 ENSG00000116251 RPL22
ENST00000234875 0.992579525956766 0.972815799645771 0.00155209758205631 ENSG00000116251 RPL22
ENST00000480661 0.928830131394843 0.76655781623219 0.0150934530324324 ENSG00000116251 RPL22
ENST00000497965 0.932949662593904 0.78113355289824 0.0141288071050606 ENSG00000116251 RPL22
ENST00000471204 0.949460763949295 0.826919221767323 0.0110177478735923 ENSG00000116251 RPL22
ENST00000465387 0.917409418164783 0.740353896267602 0.0169084950295452 ENSG00000116251 RPL22
ENST00000462296 0.922185735356296 0.750455588674733 0.0163816427257465 ENSG00000116251 RPL22
ENST00000465335 0.940150453161403 0.800064926298264 0.0129649561416309 ENSG00000116251 RPL22
ENST00000377948 0.0772200819118523 0.00592859089531758 -0.246443052296201 ENSG00000158286 RNF207
ENST00000377939 0.0774565752575044 0.00595328969991302 -0.246261288075874 ENSG00000158286 RNF207
ENST00000343813 0.0361164630823565 0.00175833650059838 -0.123871582092771 ENSG00000116237 ICMT
ENST00000495791 0.180978992984696 0.0249780109788622 -0.149182809925219 ENSG00000116237 ICMT
ENST00000489498 0.12620274456585 0.0133099165464804 -0.112582126793704 ENSG00000116237 ICMT
ENST00000474756 0.571678889196752 0.234333903894114 -0.0666885976730646 ENSG00000116237 ICMT
ENST00000608083 0.602297059382528 0.264253711265554 -0.069331239870708 ENSG00000097021 ACOT7
ENST00000377845 0.694480925578403 0.364651622540138 -0.0630696467856916 ENSG00000097021 ACOT7
ENST00000377855 0.555061583128551 0.219075185231145 -0.07747653042777 ENSG00000097021 ACOT7
ENST00000377860 0.602297059382528 0.264253711265554 -0.069331239870708 ENSG00000097021 ACOT7
ENST00000418124 0.602297059382528 0.264253711265554 -0.069331239870708 ENSG00000097021 ACOT7
ENST00000545482 0.602297059382528 0.264253711265554 -0.069331239870708 ENSG00000097021 ACOT7
ENST00000361521 0.633663684473339 0.297743385901281 -0.0650038123974832 ENSG00000097021 ACOT7
ENST00000377842 0.661894695033303 0.328060784697191 -0.0684713686132636 ENSG00000097021 ACOT7
ENST00000473466 0.612581792220359 0.275648766965735 -0.0825393614187328 ENSG00000097021 ACOT7
ENST00000377748 0.892340702540432 0.681369649985111 -0.0257277779809167 ENSG00000171680 PLEKHG5
ENST00000400913 0.94739263104027 0.821691153005371 -0.014211884689201 ENSG00000171680 PLEKHG5
ENST00000489097 0.664621313700087 0.331266465488583 -0.0631612202699024 ENSG00000171680 PLEKHG5
ENST00000340850 0.90602034853329 0.715100522999178 -0.0232585582637688 ENSG00000171680 PLEKHG5
ENST00000487949 0.469610529287169 0.152999215113391 -0.121542319680032 ENSG00000171680 PLEKHG5
ENST00000377725 0.931421181488904 0.776148399057473 -0.0185598723901162 ENSG00000171680 PLEKHG5
ENST00000377728 0.927470500728821 0.763921162534372 -0.0193697407950959 ENSG00000171680 PLEKHG5
ENST00000377732 0.896027474242823 0.691765452327875 -0.025634680564984 ENSG00000171680 PLEKHG5
ENST00000400915 0.899130317254917 0.698992398591583 -0.0249573633369349 ENSG00000171680 PLEKHG5
ENST00000377740 0.913476347600059 0.730157874268386 -0.0222240102127295 ENSG00000171680 PLEKHG5
ENST00000377737 0.913476347600059 0.730157874268386 -0.0222240102127295 ENSG00000171680 PLEKHG5
ENST00000535355 0.950901169635 0.831607460676072 -0.0137457581349138 ENSG00000171680 PLEKHG5
ENST00000537245 0.920050769851126 0.745055364658342 -0.0214277492053473 ENSG00000171680 PLEKHG5
ENST00000544978 0.897326195784164 0.695664197362602 -0.0254917627547448 ENSG00000171680 PLEKHG5
ENST00000377705 0.928128503775887 0.765592307164803 0.0162216623813714 ENSG00000162408 NOL9
ENST00000377674 0.871377231998276 0.638147552001043 -0.0355829524322967 ENSG00000204859 ZBTB48
ENST00000377658 0.275200282691737 0.0542641618108394 -0.108129882948508 ENSG00000162413 KLHL21
ENST00000377663 0.273101013249922 0.0535189929772834 -0.107904143627033 ENSG00000162413 KLHL21
ENST00000467612 0.665580625274961 0.332545076387678 -0.067903636205661 ENSG00000162413 KLHL21
ENST00000496707 0.742712857216885 0.42730789205209 -0.0639389570162196 ENSG00000162413 KLHL21
ENST00000463043 0.773905379814771 0.4722729012178 -0.05533395124102 ENSG00000162413 KLHL21
ENST00000377648 0.220997277853386 0.0359172942390659 -0.142140477656856 ENSG00000116273 PHF13
ENST00000495385 0.407644646838939 0.115191266268557 -0.122453695687164 ENSG00000116273 PHF13
ENST00000377627 0.552174439440104 0.216786079607863 -0.0905823650135089 ENSG00000041988 THAP3
ENST00000465508 0.699468026223394 0.371118409224257 -0.0665716345314611 ENSG00000007923 DNAJC11
ENST00000349363 0.98075519971174 0.928492697454188 0.00521563036152309 ENSG00000007923 DNAJC11
ENST00000451196 0.98075519971174 0.928492697454188 0.00521563036152309 ENSG00000007923 DNAJC11
ENST00000377577 0.930262299463195 0.772225604544079 0.0157004293772037 ENSG00000007923 DNAJC11
ENST00000294401 0.841234633430096 0.580856334203558 0.0302453700482089 ENSG00000007923 DNAJC11
ENST00000542246 0.893009448210162 0.684321405935735 0.0245025417889066 ENSG00000007923 DNAJC11
ENST00000377573 0.762340172478932 0.455887773942792 0.0422025026317197 ENSG00000007923 DNAJC11
ENST00000426784 0.547439078257795 0.212524754108568 0.0748729152741545 ENSG00000007923 DNAJC11
ENST00000473993 0.557623981317507 0.221094469118079 0.0745719475713794 ENSG00000007923 DNAJC11
ENST00000469318 0.845638653013611 0.588611468674438 0.0473139492951294 ENSG00000007923 DNAJC11
ENST00000485073 0.332048662134935 0.0768807031630159 0.13059305892285 ENSG00000007923 DNAJC11
ENST00000460594 0.191074288974011 0.027413957425415 0.164531103565737 ENSG00000007923 DNAJC11
ENST00000303635 0.247397095138705 0.0445948965716037 0.212038159395348 ENSG00000171735 CAMTA1
ENST00000490738 0.115196410033214 0.0114657712494223 0.262200737742289 ENSG00000171735 CAMTA1
ENST00000476163 0.182360880439304 0.0253384545273592 0.220680310323984 ENSG00000171735 CAMTA1
ENST00000473578 0.114461823940453 0.0113614936226086 0.26263397108488 ENSG00000171735 CAMTA1
ENST00000557126 0.169374596575674 0.0220662749934836 0.228167748856194 ENSG00000171735 CAMTA1
ENST00000467404 0.120393294317671 0.0122796824908397 0.260312667747957 ENSG00000171735 CAMTA1
ENST00000439411 0.24995075549231 0.0455212836145312 0.210851536883135 ENSG00000171735 CAMTA1
ENST00000461311 0.176501489157736 0.0238165312909713 0.225875389198692 ENSG00000171735 CAMTA1
ENST00000482934 0.215486708317359 0.0342754798097049 0.219860170661675 ENSG00000171735 CAMTA1
ENST00000054666 0.133108324732018 0.0145020328168848 -0.100327088274197 ENSG00000049245 VAMP3
ENST00000470357 0.249540182156359 0.0453825679601488 -0.0961182050460307 ENSG00000049245 VAMP3
ENST00000487194 0.558691860084355 0.221822545969543 -0.0743105767186974 ENSG00000049245 VAMP3
ENST00000493373 0.981587067618244 0.931615270283619 0.00378760272833865 ENSG00000116288 PARK7
ENST00000460192 0.917047179413309 0.739531631251781 -0.0155281166763001 ENSG00000116288 PARK7
ENST00000338639 0.966688500666734 0.876260240498386 0.00689512821421128 ENSG00000116288 PARK7
ENST00000493678 0.968839541101426 0.882985049762849 0.00651191702028339 ENSG00000116288 PARK7
ENST00000377493 0.966688500666734 0.876255872007997 0.00689543651914022 ENSG00000116288 PARK7
ENST00000465354 0.923653488864465 0.754116898638117 -0.0146442123647308 ENSG00000116288 PARK7
ENST00000377491 0.96594192477113 0.87265720400426 0.007128506330235 ENSG00000116288 PARK7
ENST00000377488 0.968251411501481 0.881539552606566 0.00663233773741036 ENSG00000116288 PARK7
ENST00000497113 0.91683426650929 0.738305426169681 -0.0156557478003711 ENSG00000116288 PARK7
ENST00000469225 0.990120460606542 0.961116961651149 0.0022590429487922 ENSG00000116288 PARK7
ENST00000474874 0.6062501210707 0.268162908682821 -0.097247458217184 ENSG00000116285 ERRFI1
ENST00000377482 0.55808391157916 0.221409779951284 -0.109593391642208 ENSG00000116285 ERRFI1
ENST00000467067 0.784433565661486 0.487433235521722 -0.0655272548580658 ENSG00000116285 ERRFI1
ENST00000469499 0.926231193747929 0.760333726163982 -0.0290347799312639 ENSG00000116285 ERRFI1
ENST00000487559 0.900233751061784 0.701411687636925 -0.0370759807714109 ENSG00000116285 ERRFI1
ENST00000337907 0.120239446998715 0.0122471854837157 0.154096277203601 ENSG00000142599 RERE
ENST00000377464 0.613996690936166 0.276879645485099 0.0545356030678338 ENSG00000142599 RERE
ENST00000467350 0.0859563838613955 0.00698201177004257 -0.187829226078636 ENSG00000142599 RERE
ENST00000400907 0.171433603027176 0.0225651449870337 0.144510368983977 ENSG00000142599 RERE
ENST00000476556 0.858414049318794 0.610837440398802 0.027026864355856 ENSG00000142599 RERE
ENST00000400908 0.0751804097639775 0.00565520618592297 0.185298935575335 ENSG00000142599 RERE
ENST00000505225 0.992479188301952 0.972366979838518 -0.00276945015532619 ENSG00000142599 RERE
ENST00000488215 0.569012183288441 0.231925306019623 0.0762214345433258 ENSG00000142599 RERE
ENST00000460659 0.552781410492101 0.217350067411295 0.0904444715127859 ENSG00000142599 RERE
ENST00000492766 0.519595354371048 0.188883334809545 0.095628524196224 ENSG00000142599 RERE
ENST00000465125 0.483932668998257 0.162502911111088 0.0984632406771775 ENSG00000142599 RERE
ENST00000464972 0.0777020308759168 0.00598176968099248 0.219663263957888 ENSG00000142599 RERE
ENST00000480342 0.0642902803921069 0.00438921329166529 0.251934863286074 ENSG00000142599 RERE
ENST00000469251 0.0561227722525395 0.00356283702009972 0.313302458366748 ENSG00000142599 RERE
ENST00000514428 0.0323611307845197 0.0014811843275705 0.327956354724651 ENSG00000142599 RERE
ENST00000468247 0.215865681072683 0.0344050952836505 0.185730146961024 ENSG00000142599 RERE
ENST00000234590 0.92389091933597 0.755127910048214 -0.0115589342732376 ENSG00000074800 ENO1
ENST00000464920 0.99391566526251 0.979346804086124 0.00101685366406863 ENSG00000074800 ENO1
ENST00000497492 0.75239784353096 0.441218279948963 -0.0304937740958415 ENSG00000074800 ENO1
ENST00000486051 0.569012183288441 0.231893234221402 -0.0484583021812313 ENSG00000074800 ENO1
ENST00000492343 0.640441806872026 0.304969358533244 -0.0434200906962945 ENSG00000074800 ENO1
ENST00000489867 0.552716070994735 0.217237721635322 -0.0624795212506885 ENSG00000074800 ENO1
ENST00000377403 0.102541026119991 0.00937979338131701 -0.115513527502095 ENSG00000049239 H6PD
ENST00000602477 0.156718462145471 0.0192202361088693 -0.129048403730216 ENSG00000049239 H6PD
ENST00000495451 0.190598260816689 0.0273005901077409 -0.119781346257197 ENSG00000049239 H6PD
ENST00000328089 0.731379608686994 0.412816511116189 0.0740822291579616 ENSG00000171621 SPSB1
ENST00000450402 0.525281969922879 0.193424431223163 0.125881659444739 ENSG00000171621 SPSB1
ENST00000357898 0.847964157618787 0.592386155766105 -0.0564116806433163 ENSG00000171621 SPSB1
ENST00000377399 0.85352496134802 0.602849470545217 -0.0582190583236183 ENSG00000171621 SPSB1
ENST00000536656 0.845775635125155 0.588793154546958 0.0477350624293741 ENSG00000171608 PIK3CD
ENST00000377298 0.125301047512959 0.0131373192216617 -0.115708483757655 ENSG00000171603 CLSTN1
ENST00000377288 0.125301047512959 0.0131373192216617 -0.115708483757655 ENSG00000171603 CLSTN1
ENST00000477264 0.199130341634722 0.0297378436908456 -0.132307091826336 ENSG00000171603 CLSTN1
ENST00000435891 0.0887013138827118 0.00730997975326849 -0.130552682072416 ENSG00000171603 CLSTN1
ENST00000361311 0.123749835343123 0.0128522097658652 -0.116018202158476 ENSG00000171603 CLSTN1
ENST00000464286 0.0263553831090887 0.0010788528639088 -0.208600496137099 ENSG00000171603 CLSTN1
ENST00000377263 0.13914536654347 0.0156968135970064 0.155802434811401 ENSG00000178585 CTNNBIP1
ENST00000537447 0.416572363225241 0.12037781816784 0.126276487468909 ENSG00000178585 CTNNBIP1
ENST00000400904 0.0734220604870992 0.0054397279137975 0.189414811944074 ENSG00000178585 CTNNBIP1
ENST00000377258 0.12834466350509 0.0136706120395303 0.199482891094835 ENSG00000178585 CTNNBIP1
ENST00000488540 0.795807029144444 0.506208311562541 -0.0397336500400138 ENSG00000162441 LZIC
ENST00000377223 0.971364793611444 0.893541664332553 0.00804884124770221 ENSG00000162441 LZIC
ENST00000400903 0.996317987887453 0.987999827371633 0.000989758248434252 ENSG00000162441 LZIC
ENST00000541052 0.808953117206073 0.527823706819285 0.0422526829914278 ENSG00000162441 LZIC
ENST00000377213 0.81458691493558 0.536339512407458 0.0421812586149018 ENSG00000162441 LZIC
ENST00000377205 0.969591189339959 0.885104054699834 0.00990288334551418 ENSG00000173614 NMNAT1
ENST00000462686 0.590511703492952 0.252444024771906 0.0924808119413391 ENSG00000173614 NMNAT1
ENST00000253251 0.757651234666894 0.448202504639242 0.0379164776158813 ENSG00000130939 UBE4B
ENST00000377157 0.82386682164051 0.54921787157125 0.0310774963363122 ENSG00000130939 UBE4B
ENST00000343090 0.840713227178634 0.579675014941048 0.0293417528468832 ENSG00000130939 UBE4B
ENST00000475795 0.979283961563588 0.923300656709683 0.00760672425467461 ENSG00000130939 UBE4B
ENST00000470736 0.959000577351307 0.853890190744116 -0.0144048513047607 ENSG00000130939 UBE4B
ENST00000466379 0.615348469120271 0.278312529548293 -0.086044704563411 ENSG00000130939 UBE4B
ENST00000377093 0.78865733345522 0.494161177475825 0.0319961393563278 ENSG00000054523 KIF1B
ENST00000263934 0.784433565661486 0.487406947326853 0.0300743724660101 ENSG00000054523 KIF1B
ENST00000377086 0.814398009381032 0.536058623739947 0.0256998826223316 ENSG00000054523 KIF1B
ENST00000377083 0.771280370138 0.46792886617882 0.035321246704626 ENSG00000054523 KIF1B
ENST00000377081 0.843916777863327 0.585840917735577 0.023324877789193 ENSG00000054523 KIF1B
ENST00000491493 0.355276407550238 0.087354643075236 -0.102483180980762 ENSG00000142657 PGD
ENST00000487775 0.161479218086922 0.0202928705731411 -0.216369423559446 ENSG00000142657 PGD
ENST00000541529 0.13331755400606 0.014550448905405 -0.119757334158731 ENSG00000142657 PGD
ENST00000477958 0.457745295849261 0.14568605740233 -0.0924159003367199 ENSG00000142657 PGD
ENST00000270776 0.10755445870688 0.0102452503185119 -0.12648770715926 ENSG00000142657 PGD
ENST00000483936 0.138843686575486 0.0155927031912079 -0.127198082189687 ENSG00000142657 PGD
ENST00000538557 0.129703482095432 0.0138797390756491 -0.121265729138002 ENSG00000142657 PGD
ENST00000465632 0.580032183028064 0.242342488765933 -0.0753115781977953 ENSG00000142657 PGD
ENST00000460189 0.208416007281557 0.03230277887433 -0.120982599798527 ENSG00000142657 PGD
ENST00000493288 0.0625520323740052 0.00421541514092781 -0.19995996394236 ENSG00000142657 PGD
ENST00000498356 0.117802329915287 0.0119024838960243 -0.143576568627251 ENSG00000142657 PGD
ENST00000496718 0.468141987126125 0.152268725513782 -0.0917579375884773 ENSG00000142657 PGD
ENST00000377038 0.991928361612518 0.970911718609197 -0.00171631207185603 ENSG00000160049 DFFA
ENST00000476658 0.884898012871445 0.665168604947744 0.0249350782279537 ENSG00000160049 DFFA
ENST00000377036 0.978871156298074 0.92254892296054 0.00575153605527803 ENSG00000160049 DFFA
ENST00000472851 0.291884933951479 0.0607404124109656 0.139422856389764 ENSG00000142655 PEX14
ENST00000356607 0.249358475117735 0.0453215677606607 0.107662339855463 ENSG00000142655 PEX14
ENST00000538836 0.262182069411982 0.0500036235967345 0.10572107619394 ENSG00000142655 PEX14
ENST00000491661 0.0531661997421196 0.00326019952616149 0.17144126645883 ENSG00000142655 PEX14
ENST00000473118 0.557842466009134 0.221253747688771 -0.0829031321722045 ENSG00000120948 TARDBP
ENST00000240185 0.454582496619159 0.143504855279409 -0.079902060327365 ENSG00000120948 TARDBP
ENST00000476201 0.583053689697502 0.244977939154561 -0.0825701836685187 ENSG00000120948 TARDBP
ENST00000472476 0.4640656233068 0.149612521424509 -0.0949465595921797 ENSG00000120948 TARDBP
ENST00000439080 0.556847257585456 0.220369756478602 -0.0733899730745498 ENSG00000120948 TARDBP
ENST00000473869 0.45786815061745 0.145845797476559 -0.0789904936473587 ENSG00000120948 TARDBP
ENST00000315091 0.458283421704797 0.146078070115079 -0.0794986644262687 ENSG00000120948 TARDBP
ENST00000477447 0.555714962403921 0.219617855405681 -0.0748227587366046 ENSG00000120948 TARDBP
ENST00000496840 0.31228931529429 0.068837483355924 -0.114640060728062 ENSG00000120948 TARDBP
ENST00000475189 0.445378662342776 0.138238426938044 0.128254787631226 ENSG00000116649 SRM
ENST00000376957 0.970732561237378 0.888757723861818 0.00758293687321028 ENSG00000116649 SRM
ENST00000490101 0.48606533427087 0.163866649878865 0.108089018250739 ENSG00000116649 SRM
ENST00000465788 0.790608696831019 0.497545872180131 -0.0357835322594028 ENSG00000116649 SRM
ENST00000459997 0.868655838428659 0.631299268348868 -0.0253334514062381 ENSG00000116649 SRM
ENST00000487300 0.914260658735533 0.732102956435904 -0.0201387794850353 ENSG00000116649 SRM
ENST00000304457 0.472427576076161 0.154835372736277 -0.0778598247186352 ENSG00000171824 EXOSC10
ENST00000376936 0.472427576076161 0.154835372736277 -0.0778598247186352 ENSG00000171824 EXOSC10
ENST00000474216 0.423712296058919 0.124509178402897 -0.104384202597403 ENSG00000171824 EXOSC10
ENST00000544779 0.472722436397749 0.155008608996362 -0.0778584151454487 ENSG00000171824 EXOSC10
ENST00000376838 0.391463151455126 0.106037726909965 -0.110316022052663 ENSG00000198793 MTOR
ENST00000361445 0.865802259601182 0.625727926921226 -0.0220792493275467 ENSG00000198793 MTOR
ENST00000376810 0.551598387908172 0.216361156143011 -0.100861063031951 ENSG00000120942 UBIAD1
ENST00000376804 0.403086287341365 0.112536485814388 -0.130860178930811 ENSG00000120942 UBIAD1
ENST00000376592 0.115700381883905 0.0115492854213891 -0.189683583015606 ENSG00000177000 MTHFR
ENST00000376583 0.0838802861381403 0.00673814924680362 -0.201517035986356 ENSG00000177000 MTHFR
ENST00000376590 0.115482154172026 0.0115121195779669 -0.193146349121425 ENSG00000177000 MTHFR
ENST00000376585 0.206914138487805 0.0318459912454094 -0.18479559826843 ENSG00000177000 MTHFR
ENST00000312413 0.371748525892635 0.0961008457044468 -0.0922661795279216 ENSG00000011021 CLCN6
ENST00000346436 0.371859483201302 0.0961864726284939 -0.0922691422370293 ENSG00000011021 CLCN6
ENST00000376487 0.673692793554718 0.341336549571542 -0.0573878333708171 ENSG00000011021 CLCN6
ENST00000376496 0.900233751061784 0.701528215671841 -0.0233759122915882 ENSG00000011021 CLCN6
ENST00000376492 0.668226190339173 0.335418684279823 -0.0731901524804787 ENSG00000011021 CLCN6
ENST00000376572 0.963122032744785 0.865532700225387 -0.00960233792276924 ENSG00000116685 KIAA2013
ENST00000376576 0.958455085910245 0.851300332409998 -0.0123769750106984 ENSG00000116685 KIAA2013
ENST00000485046 0.195553338055739 0.0287025774843991 -0.135358725245671 ENSG00000083444 PLOD1
ENST00000449038 0.173161444565624 0.0229561903544767 -0.148912954211651 ENSG00000083444 PLOD1
ENST00000358133 0.174272124492746 0.0232764728591253 -0.149964068270644 ENSG00000083444 PLOD1
ENST00000376369 0.160461494849327 0.0200236374213823 -0.148311952136681 ENSG00000083444 PLOD1
ENST00000429000 0.177247851778457 0.0240021996275928 -0.139563411593796 ENSG00000083444 PLOD1
ENST00000196061 0.168567314963783 0.0218734820366748 -0.146583913665393 ENSG00000083444 PLOD1
ENST00000465920 0.464239914044123 0.149714700819779 -0.101750312414863 ENSG00000083444 PLOD1
ENST00000491536 0.192611289214136 0.0278574125251091 -0.154424448083253 ENSG00000083444 PLOD1
ENST00000470133 0.46560364633483 0.150507641195425 -0.11462645269823 ENSG00000083444 PLOD1
ENST00000481933 0.0762817902948028 0.00581911307989895 -0.204819265304055 ENSG00000083444 PLOD1
ENST00000444836 0.696487474502408 0.366834168948658 -0.0400916159463359 ENSG00000116688 MFN2
ENST00000490079 0.797403266048152 0.508194211786717 -0.049809667801147 ENSG00000116688 MFN2
ENST00000235329 0.696642861176185 0.367171452784116 -0.0400918018146676 ENSG00000116688 MFN2
ENST00000484391 0.764761461784576 0.458959945194919 -0.0554386202269761 ENSG00000116688 MFN2
ENST00000497302 0.840475721722837 0.579228591859627 -0.0401600948355451 ENSG00000116688 MFN2
ENST00000412236 0.823618638164308 0.548986761138923 -0.0420330956232901 ENSG00000116688 MFN2
ENST00000356315 0.235323457163261 0.0405132309103657 0.0798181666398462 ENSG00000048707 VPS13D
ENST00000358136 0.235323457163261 0.0405132309103657 0.0798181666398462 ENSG00000048707 VPS13D
ENST00000011700 0.328895670152547 0.0753774735491797 0.079170797592835 ENSG00000048707 VPS13D
ENST00000460333 0.908794171740003 0.720477208988267 0.02101867769216 ENSG00000048707 VPS13D
ENST00000496628 0.155131018972883 0.0188963603072891 0.127918810221595 ENSG00000048707 VPS13D
ENST00000543766 0.139479379193064 0.0157635242139177 0.167678036603098 ENSG00000048707 VPS13D
ENST00000471923 0.773213974928241 0.471083233211541 0.0542053947648353 ENSG00000048707 VPS13D
ENST00000376223 0.971123118353375 0.890642198163626 -0.0207326786820403 ENSG00000162496 DHRS3
ENST00000464917 0.999088555509778 0.997957584495884 0.000392363149330383 ENSG00000162496 DHRS3
ENST00000430996 0.93775266810947 0.794751468504422 -0.0356008128867784 ENSG00000162496 DHRS3
ENST00000482265 0.983323670016762 0.938667333468199 0.0120473400678931 ENSG00000162496 DHRS3
ENST00000376048 0.825896583471888 0.552785052731392 -0.0275432406968994 ENSG00000116731 PRDM2
ENST00000311066 0.819222676961236 0.542304368088669 -0.0288117104611004 ENSG00000116731 PRDM2
ENST00000235372 0.793508773911285 0.50232129251217 -0.0311699655495115 ENSG00000116731 PRDM2
ENST00000491134 0.716166212258152 0.392043712043307 -0.0408620300472308 ENSG00000116731 PRDM2
ENST00000502727 0.853198952802436 0.602155069942919 0.044446523503984 ENSG00000116731 PRDM2
ENST00000502724 0.812692037637484 0.533224702313078 0.0532817895092943 ENSG00000116731 PRDM2
ENST00000413440 0.750899346029425 0.43865692654029 -0.036424408451969 ENSG00000116731 PRDM2
ENST00000343137 0.777625024965162 0.477979690552858 -0.0331962091206356 ENSG00000116731 PRDM2
ENST00000491815 0.765139599994583 0.459510185448846 0.0618612927327654 ENSG00000116731 PRDM2
ENST00000503842 0.717582428083396 0.393956615608834 -0.0389584536769093 ENSG00000116731 PRDM2
ENST00000407521 0.624644600046388 0.287743341477211 0.0814918966278513 ENSG00000116731 PRDM2
ENST00000505823 0.721790278244717 0.399704980819987 -0.0386021280560969 ENSG00000116731 PRDM2
ENST00000491547 0.0453341663824836 0.00251420867657251 0.276843508763306 ENSG00000189337 KAZN
ENST00000376030 0.086645290418452 0.00706433447872168 0.232794093190806 ENSG00000189337 KAZN
ENST00000503743 0.0298168608946209 0.00130512573922935 0.295801828877813 ENSG00000189337 KAZN
ENST00000422387 0.073053545302165 0.0053908974648881 0.242747572523197 ENSG00000189337 KAZN
ENST00000361144 0.0802906938759069 0.00628520725898327 0.239291767184824 ENSG00000189337 KAZN
ENST00000376028 0.035156860311811 0.00168571858322222 0.310622176888093 ENSG00000189337 KAZN
ENST00000400798 0.109669928603797 0.0105315450390633 0.226434205492749 ENSG00000189337 KAZN
ENST00000400797 0.0673541340662973 0.00475427247681101 0.271385924752153 ENSG00000189337 KAZN
ENST00000375980 0.958455085910245 0.851158505739104 -0.0121300121448535 ENSG00000142634 EFHD2
ENST00000445566 0.933765238088011 0.783044795378109 0.0192497527327524 ENSG00000142634 EFHD2
ENST00000375849 0.375353526988871 0.0980432405302278 -0.0847335377562948 ENSG00000116138 DNAJC16
ENST00000375847 0.412191208223029 0.117949977715786 -0.0815514967217759 ENSG00000116138 DNAJC16
ENST00000475133 0.412191208223029 0.117949977715786 -0.0815514967217759 ENSG00000116138 DNAJC16
ENST00000375838 0.824162639439925 0.549771730895731 0.0408203187655916 ENSG00000116138 DNAJC16
ENST00000483270 0.0197171767009885 0.000701636184452716 -0.198608875706786 ENSG00000116138 DNAJC16
ENST00000480945 0.980141101136051 0.926467311449829 -0.00532451371816901 ENSG00000197312 DDI2
ENST00000320153 0.930933955030964 0.774734814961907 -0.0212441518637613 ENSG00000197312 DDI2
ENST00000375799 0.972536605917296 0.898417643235462 -0.00625221559413856 ENSG00000116786 PLEKHM2
ENST00000375793 0.972492843509432 0.898265546302969 -0.00626454429100103 ENSG00000116786 PLEKHM2
ENST00000462455 0.316270907774126 0.0704504344226502 0.147788912370232 ENSG00000116786 PLEKHM2
ENST00000453804 0.329061933521826 0.0754594315700814 -0.099979139186095 ENSG00000237938 RP11-288I21.1
ENST00000496928 0.868655838428659 0.63096834352945 0.0409872221517307 ENSG00000162458 FBLIM1
ENST00000508310 0.810546014961961 0.530255309395202 0.0526331455250864 ENSG00000162458 FBLIM1
ENST00000510393 0.945661726646412 0.817153329098144 0.0192165665011804 ENSG00000162458 FBLIM1
ENST00000430076 0.798371013631355 0.510268549742381 0.0564126073693635 ENSG00000162458 FBLIM1
ENST00000375771 0.711135262301328 0.385463055120764 -0.0474494363932428 ENSG00000162458 FBLIM1
ENST00000510929 0.763765859384274 0.457584331052268 0.0631421485576363 ENSG00000162458 FBLIM1
ENST00000502638 0.861504044929425 0.617133269835465 0.0420581805677521 ENSG00000162458 FBLIM1
ENST00000375766 0.715911069260548 0.391613308767519 -0.0468420842174805 ENSG00000162458 FBLIM1
ENST00000400773 0.720259493409754 0.397849817814633 -0.046285063207375 ENSG00000162458 FBLIM1
ENST00000483633 0.886813031225951 0.669576739729051 0.035520271149129 ENSG00000162458 FBLIM1
ENST00000502739 0.97263524513792 0.899271251618651 -0.00982586295128995 ENSG00000162458 FBLIM1
ENST00000431771 0.782937534838677 0.485346908203961 0.0569544273884547 ENSG00000162458 FBLIM1
ENST00000441801 0.698827129562921 0.370285935888005 -0.0628212193057628 ENSG00000162458 FBLIM1
ENST00000332305 0.599714009221179 0.261079694631347 -0.0643584626546537 ENSG00000162458 FBLIM1
ENST00000514156 0.954140418404651 0.839842824963268 -0.0142847090774003 ENSG00000162458 FBLIM1
ENST00000509138 0.941286644356025 0.805133078297545 -0.0159369969297547 ENSG00000162458 FBLIM1
ENST00000375759 0.289753875786786 0.0598199764538904 -0.0968384739103446 ENSG00000065526 SPEN
ENST00000438066 0.945661726646412 0.817315797866972 -0.0187546926453954 ENSG00000065526 SPEN
ENST00000442985 0.76032199422737 0.451941179618575 -0.0619685900496964 ENSG00000065526 SPEN
ENST00000375743 0.684461752924641 0.35352624258522 -0.0744348304053004 ENSG00000116809 ZBTB17
ENST00000537142 0.684461752924641 0.35352624258522 -0.0744348304053004 ENSG00000116809 ZBTB17
ENST00000375733 0.684461752924641 0.35352624258522 -0.0744348304053004 ENSG00000116809 ZBTB17
ENST00000358432 0.736280161019707 0.419110304428868 -0.0532064142618746 ENSG00000142627 EPHA2
ENST00000480202 0.99318112398643 0.976018863086635 0.00273196441991029 ENSG00000142627 EPHA2
ENST00000461614 0.981587067618244 0.931328749747479 -0.00617001280206905 ENSG00000142627 EPHA2
ENST00000375592 0.812787573612728 0.533462623384428 0.0453457922380102 ENSG00000037637 FBXO42
ENST00000475078 0.986864330117196 0.950432078594164 0.00445537731603417 ENSG00000055070 SZRD1
ENST00000401088 0.425751949057921 0.125735613659933 -0.0702307255221687 ENSG00000055070 SZRD1
ENST00000471507 0.979912337940437 0.925809972109157 -0.00579345936686673 ENSG00000055070 SZRD1
ENST00000401089 0.426169156678158 0.125928815698868 -0.0702275939624012 ENSG00000055070 SZRD1
ENST00000486763 0.963143082831754 0.865714365299097 -0.010774402188516 ENSG00000055070 SZRD1
ENST00000476423 0.998252672776694 0.994012506261721 -0.00053171936909574 ENSG00000055070 SZRD1
ENST00000475554 0.896565091112506 0.693111068680807 -0.0249258437009995 ENSG00000055070 SZRD1
ENST00000375590 0.715928849994322 0.391715347695669 -0.043593926166582 ENSG00000055070 SZRD1
ENST00000472351 0.97181670350577 0.895149410277294 -0.00817546157692543 ENSG00000055070 SZRD1
ENST00000492354 0.426244809822947 0.126019432980068 -0.0702292564573723 ENSG00000055070 SZRD1
ENST00000472461 0.967597251677585 0.878945000358802 -0.00951516989009482 ENSG00000055070 SZRD1
ENST00000491418 0.367615908118619 0.0940414829218443 -0.0795717347454452 ENSG00000187144 SPATA21
ENST00000466212 0.229605625871247 0.0386559528418067 -0.101086805629032 ENSG00000187144 SPATA21
ENST00000337132 0.878018612565445 0.650520083807616 -0.0220992071543182 ENSG00000157191 NECAP2
ENST00000504551 0.896779754985558 0.693848751962356 -0.0205023879808251 ENSG00000157191 NECAP2
ENST00000406746 0.878018612565445 0.650520083807616 -0.0220992071543182 ENSG00000157191 NECAP2
ENST00000457722 0.83838475463506 0.576025673146588 -0.0290312400297469 ENSG00000157191 NECAP2
ENST00000443980 0.878018612565445 0.650520083807616 -0.0220992071543182 ENSG00000157191 NECAP2
ENST00000504858 0.978239827439283 0.918033945871602 0.00608553171674658 ENSG00000157191 NECAP2
ENST00000508680 0.976894659283655 0.913533085821902 0.00684816431369704 ENSG00000157191 NECAP2
ENST00000492095 0.878018612565445 0.650520083807616 -0.0220992071543182 ENSG00000157191 NECAP2
ENST00000459640 0.958455085910245 0.850436862510105 -0.0100714027033629 ENSG00000157191 NECAP2
ENST00000496239 0.878018612565445 0.650520083807616 -0.0220992071543182 ENSG00000157191 NECAP2
ENST00000513161 0.896779754985558 0.693848751962356 -0.0205023879808251 ENSG00000157191 NECAP2
ENST00000263511 0.977877306353025 0.916284284894929 -0.00824719855888841 ENSG00000080947 CROCCP3
ENST00000591348 0.999528839671353 0.999023185209774 -0.000102578813848629 ENSG00000080947 CROCCP3
ENST00000430580 0.456546206079322 0.145016774789041 -0.0578397511440882 ENSG00000219481 NBPF1
ENST00000392963 0.593695243726591 0.255575487443937 -0.0473154771241843 ENSG00000219481 NBPF1
ENST00000420031 0.193394765460135 0.0281348779577827 -0.17964807867979 ENSG00000219481 NBPF1
ENST00000432949 0.220997277853386 0.0359116797405721 -0.145837119653773 ENSG00000219481 NBPF1
ENST00000420513 0.983416074207308 0.939396653642826 -0.00463159421135038 ENSG00000219481 NBPF1
ENST00000599069 0.909691321590867 0.722412215555657 -0.0219182471423913 ENSG00000219481 NBPF1
ENST00000449853 0.967711060862913 0.879909143962392 0.012127366213224 ENSG00000219481 NBPF1
ENST00000540383 0.851044759066013 0.598206423884026 -0.0424965837573782 ENSG00000215908 CROCCP2
ENST00000412962 0.935609169696127 0.788755698138826 -0.0199613638659932 ENSG00000215908 CROCCP2
ENST00000466256 0.723669790560797 0.402687782947783 0.0739647426004816 ENSG00000058453 CROCC
ENST00000375541 0.788304794105266 0.49319640794833 0.046810041951413 ENSG00000058453 CROCC
ENST00000445545 0.959950453357063 0.855985784450766 0.0138399638837395 ENSG00000058453 CROCC
ENST00000467938 0.967711060862913 0.879947105117491 0.0122849317449539 ENSG00000058453 CROCC
ENST00000375535 0.968793220009011 0.882560352438944 -0.0136669556304162 ENSG00000117122 MFAP2
ENST00000375534 0.922407233221613 0.750866519269359 -0.0294410702513167 ENSG00000117122 MFAP2
ENST00000490075 0.949085660926063 0.825719164700646 -0.0204630240482253 ENSG00000117122 MFAP2
ENST00000438542 0.949460763949295 0.826854034879134 -0.0203332576817223 ENSG00000117122 MFAP2
ENST00000476788 0.981587067618244 0.931364453858713 -0.0080830202022618 ENSG00000117122 MFAP2
ENST00000478684 0.993099803515571 0.975732246655781 0.00292883412627854 ENSG00000117122 MFAP2
ENST00000492598 0.99754015665706 0.991783035529647 -0.000999090919196604 ENSG00000117122 MFAP2
ENST00000446261 0.985348418864217 0.944326441914143 -0.0037922664730888 ENSG00000226526 RP1-37C10.3
ENST00000326735 0.656308230828803 0.321713400836008 -0.0537446493130509 ENSG00000159363 ATP13A2
ENST00000341676 0.630979632855279 0.294481414123003 -0.05598971921846 ENSG00000159363 ATP13A2
ENST00000452699 0.630979632855279 0.294481414123003 -0.05598971921846 ENSG00000159363 ATP13A2
ENST00000510069 0.875053942362929 0.645212494159886 -0.0380209220605887 ENSG00000159363 ATP13A2
ENST00000375499 0.0355849477120497 0.00172163170683357 0.176981052607926 ENSG00000117118 SDHB
ENST00000485515 0.059294610985059 0.00390093625967494 0.167311258825991 ENSG00000117118 SDHB
ENST00000491274 0.192614884309931 0.0278610171853447 0.132075137503078 ENSG00000117118 SDHB
ENST00000475506 0.298332378138508 0.0633625444231909 0.126267404887623 ENSG00000117118 SDHB
ENST00000463045 0.181167665747283 0.0250247601112558 0.145155978423022 ENSG00000117118 SDHB
ENST00000466613 0.167516266274053 0.0215961363105943 0.173722108769746 ENSG00000117118 SDHB
ENST00000375436 0.455014365940946 0.143760467418007 -0.0899729712288773 ENSG00000179051 RCC2
ENST00000474892 0.382099536467793 0.101202186222765 -0.138749306880553 ENSG00000179051 RCC2
ENST00000375433 0.455467927719656 0.144156379608654 -0.0982665187070723 ENSG00000179051 RCC2
ENST00000361221 0.842751569548084 0.583266900957528 0.037338435880782 ENSG00000074964 ARHGEF10L
ENST00000452522 0.842751569548084 0.583266900957528 0.037338435880782 ENSG00000074964 ARHGEF10L
ENST00000434513 0.756953353435408 0.447296128167895 0.0529907445541446 ENSG00000074964 ARHGEF10L
ENST00000375415 0.925430547608402 0.75825302875439 -0.0216487418398505 ENSG00000074964 ARHGEF10L
ENST00000469726 0.979912337940437 0.925812558764444 -0.00738101776680334 ENSG00000074964 ARHGEF10L
ENST00000375408 0.981888328927842 0.932795484962038 0.00677353212803202 ENSG00000074964 ARHGEF10L
ENST00000167825 0.981888328927842 0.932795484962038 0.00677353212803202 ENSG00000074964 ARHGEF10L
ENST00000475356 0.994445796699314 0.982068076215075 -0.00197397165024927 ENSG00000074964 ARHGEF10L
ENST00000494072 0.116563686157714 0.011729614459471 -0.163743835949962 ENSG00000255275 RP13-279N23.2
ENST00000455833 0.602233965810755 0.264082629134085 -0.0723407626234644 ENSG00000169991 IFFO2
ENST00000416166 0.962872358296616 0.864596053074695 0.0129227480997647 ENSG00000169991 IFFO2
ENST00000375254 0.544407188083298 0.209839406213587 -0.0590610301966021 ENSG00000127481 UBR4
ENST00000375226 0.544023388125106 0.209311420924209 -0.0591236419154666 ENSG00000127481 UBR4
ENST00000375267 0.544023388125106 0.209311420924209 -0.0591236419154666 ENSG00000127481 UBR4
ENST00000375217 0.544023388125106 0.209311420924209 -0.0591236419154666 ENSG00000127481 UBR4
ENST00000375225 0.740020662870293 0.423931259981321 -0.0724474636056798 ENSG00000127481 UBR4
ENST00000429347 0.5375379948653 0.203903221331468 -0.079235139404567 ENSG00000127481 UBR4
ENST00000375224 0.573786028807527 0.236502518514498 -0.069044824106382 ENSG00000127481 UBR4
ENST00000543981 0.570152831819989 0.233013614734314 -0.0731012711487579 ENSG00000127481 UBR4
ENST00000467272 0.812872531096245 0.533619843790104 -0.0475760726002696 ENSG00000127481 UBR4
ENST00000375218 0.178294089535373 0.0242933620602632 -0.17360206789569 ENSG00000127481 UBR4
ENST00000425413 0.899730748317685 0.700129589144858 -0.0237420708733139 ENSG00000127481 UBR4
ENST00000417040 0.513141655158222 0.183705455902393 -0.0726511904081609 ENSG00000127481 UBR4
ENST00000419533 0.301187613099369 0.0643886077842395 -0.111565854546709 ENSG00000127481 UBR4
ENST00000437898 0.0527618054774073 0.00322610700030013 -0.141062157735529 ENSG00000230424 RP1-43E13.2
ENST00000477853 0.0575803801266132 0.0037037993421329 -0.139206566345842 ENSG00000127463 EMC1
ENST00000480380 0.0257741140719071 0.00104347971515616 -0.177055946143979 ENSG00000127463 EMC1
ENST00000375199 0.0930963182557134 0.00790190075198233 -0.129526697295369 ENSG00000127463 EMC1
ENST00000375208 0.168567314963783 0.0218638880199169 -0.110922976004307 ENSG00000127463 EMC1
ENST00000461353 0.140826318747487 0.0160246165040919 -0.144904417722011 ENSG00000127463 EMC1
ENST00000486405 0.174082810066474 0.0232233081556281 -0.145324699867434 ENSG00000127463 EMC1
ENST00000486238 0.123565019574536 0.0128219721682724 -0.193405945916881 ENSG00000127463 EMC1
ENST00000494770 0.332048662134935 0.0768834083008043 -0.11037406299543 ENSG00000127463 EMC1
ENST00000462505 0.0504091508507587 0.00298295718256227 -0.233364537250559 ENSG00000127463 EMC1
ENST00000467423 0.657375780707307 0.323087110184276 -0.0714848986273481 ENSG00000127463 EMC1
ENST00000475079 0.437700045490991 0.133455049220606 -0.0955422370413575 ENSG00000127463 EMC1
ENST00000488681 0.410079410653458 0.116748115554056 -0.1067189686797 ENSG00000127463 EMC1
ENST00000356068 0.4249350421865 0.125285130627678 -0.104509264414733 ENSG00000127463 EMC1
ENST00000330263 0.711719012740014 0.386110014999007 0.0504005028047755 ENSG00000053372 MRTO4
ENST00000235835 0.752166306290254 0.440275837527092 -0.0528427619738515 ENSG00000053371 AKR7A2
ENST00000330072 0.746141404582863 0.432095054418978 -0.0538665938371948 ENSG00000053371 AKR7A2
ENST00000489286 0.983754735173707 0.939972434654061 -0.00562422504827422 ENSG00000053371 AKR7A2
ENST00000481966 0.51940699461049 0.188654467527526 -0.10708683615332 ENSG00000053371 AKR7A2
ENST00000401084 0.348875555839072 0.0844224984582233 0.0544254055094466 ENSG00000077549 CAPZB
ENST00000264203 0.348026534037689 0.0840665611750179 0.0545270406500106 ENSG00000077549 CAPZB
ENST00000375144 0.871739889726624 0.639218391760767 0.015104031880675 ENSG00000077549 CAPZB
ENST00000375142 0.349876562079796 0.0849234345632939 0.054440576817846 ENSG00000077549 CAPZB
ENST00000433834 0.367891256614389 0.0942333287587138 0.0531509496328917 ENSG00000077549 CAPZB
ENST00000264202 0.254901625906964 0.0473674256833351 0.0699895478969894 ENSG00000077549 CAPZB
ENST00000413711 0.321883502945206 0.0726431300007021 0.0695363173064564 ENSG00000077549 CAPZB
ENST00000459967 0.275170133290179 0.0542302745838528 0.0869810186269991 ENSG00000077549 CAPZB
ENST00000457768 0.959108228191415 0.854153445781627 -0.00896744854382283 ENSG00000077549 CAPZB
ENST00000489607 0.913398230513248 0.729890642643085 0.0169766939808218 ENSG00000077549 CAPZB
ENST00000482808 0.533580826112833 0.200633295158759 0.0668956436451145 ENSG00000077549 CAPZB
ENST00000602662 0.116563686157714 0.0117318138635181 0.113851219064976 ENSG00000270136 MINOS1-NBL1
ENST00000486890 0.312728796557653 0.0690795985221438 0.112442614807936 ENSG00000173436 MINOS1
ENST00000322753 0.208489000471164 0.0323351826922554 0.132057864630739 ENSG00000173436 MINOS1
ENST00000498067 0.666676656403398 0.333853396969235 0.0853067259012978 ENSG00000173436 MINOS1
ENST00000462646 0.334976721915887 0.078081838946314 0.109794888193567 ENSG00000173436 MINOS1
ENST00000467029 0.246066556937249 0.0440966780712951 0.126369295406168 ENSG00000173436 MINOS1
ENST00000481464 0.241389567473259 0.0424905699795293 0.127372929237196 ENSG00000173436 MINOS1
ENST00000498642 0.243592437215305 0.0432280804071426 0.126820420810969 ENSG00000173436 MINOS1
ENST00000479642 0.616254812600534 0.27923091609547 0.0911627083650798 ENSG00000173436 MINOS1
ENST00000602293 0.217517924725784 0.0348126865947529 0.112305753485064 ENSG00000270136 MINOS1-NBL1
ENST00000602384 0.229605625871247 0.0385546513879504 0.110770570485709 ENSG00000270136 MINOS1-NBL1
ENST00000602450 0.219029234842628 0.0352018883544608 0.111985185689049 ENSG00000270136 MINOS1-NBL1
ENST00000485362 0.24497184021749 0.0437072966189717 0.126527459196656 ENSG00000173436 MINOS1
ENST00000375136 0.764031634744252 0.458049457843296 0.0544980200028218 ENSG00000158747 NBL1
ENST00000548815 0.764077938608576 0.458105810873315 0.0545009130338722 ENSG00000158747 NBL1
ENST00000375120 0.606025427690373 0.267830590028243 -0.0873335551458523 ENSG00000169914 OTUD3
ENST00000375078 0.585119047567645 0.247252669503217 0.0989613626825108 ENSG00000162545 CAMK2N1
ENST00000264198 0.933725313787292 0.782859635384934 -0.0184899962111122 ENSG00000090432 MUL1
ENST00000321556 0.196694960108871 0.0290805476254636 -0.107152839230398 ENSG00000158828 PINK1
ENST00000492302 0.208733625032109 0.0324078030492018 -0.117834663339263 ENSG00000158828 PINK1
ENST00000451424 0.195697256312936 0.0288208572603978 -0.113286178869936 ENSG00000117242 PINK1-AS
ENST00000400490 0.174678291525307 0.0233866711052107 -0.132658011343026 ENSG00000158828 PINK1
ENST00000602624 0.208489000471164 0.0323259555943576 -0.100184438173603 ENSG00000244038 DDOST
ENST00000375048 0.208198048482755 0.0322323201480221 -0.100181678241127 ENSG00000244038 DDOST
ENST00000415136 0.212442514770852 0.0333942387638403 -0.0993526503378901 ENSG00000244038 DDOST
ENST00000475210 0.252305228506398 0.0465435952984259 -0.135196720759296 ENSG00000244038 DDOST
ENST00000464364 0.238245202236175 0.0414512007477948 -0.0957271919983028 ENSG00000244038 DDOST
ENST00000477229 0.382977628253616 0.101696807502534 -0.0806243859029988 ENSG00000244038 DDOST
ENST00000312239 0.0439672363698807 0.00238659038223596 -0.107455848311043 ENSG00000127483 HP1BP3
ENST00000375003 0.0153067443082591 0.00046295054806437 -0.134213454137778 ENSG00000127483 HP1BP3
ENST00000413451 0.0536700309003066 0.00331516141671443 -0.214512756005193 ENSG00000203394 RP5-930J4.4
ENST00000488722 0.0136557439688467 0.000396286767668626 -0.175831658494287 ENSG00000127483 HP1BP3
ENST00000491748 0.0163372074850802 0.000514642181915262 -0.267015908614466 ENSG00000127483 HP1BP3
ENST00000419948 0.140124801776255 0.0158853366155614 -0.117882687207414 ENSG00000127483 HP1BP3
ENST00000438032 0.42453949069877 0.124878613301541 -0.0629636207235642 ENSG00000127483 HP1BP3
ENST00000424732 0.446168914403649 0.138797048476106 -0.0607150056881558 ENSG00000127483 HP1BP3
ENST00000417710 0.255958059001546 0.0477546782553768 -0.0989593825218916 ENSG00000127483 HP1BP3
ENST00000487117 0.215485760464431 0.0342612765428857 -0.115104169792681 ENSG00000127483 HP1BP3
ENST00000375000 0.614738262104584 0.277732312168773 -0.055554677185526 ENSG00000127483 HP1BP3
ENST00000437575 0.953074629566186 0.837291415368892 -0.011749350234857 ENSG00000127483 HP1BP3
ENST00000419490 0.988713819796843 0.956982252984875 -0.00308601983507572 ENSG00000127483 HP1BP3
ENST00000414993 0.989738156918119 0.95979653415272 -0.00287918314014268 ENSG00000127483 HP1BP3
ENST00000443615 0.97131256141161 0.892399481511731 0.0079229040065678 ENSG00000127483 HP1BP3
ENST00000264211 0.884797481679007 0.665064696880372 0.0171287218728995 ENSG00000075151 EIF4G3
ENST00000400422 0.484270781242808 0.162773055903463 0.0670988696288235 ENSG00000075151 EIF4G3
ENST00000602326 0.484270781242808 0.162773055903463 0.0670988696288235 ENSG00000075151 EIF4G3
ENST00000374935 0.87965999466225 0.654163263239428 0.0177851671025361 ENSG00000075151 EIF4G3
ENST00000537738 0.971059805913258 0.890266895598754 -0.00607445510386602 ENSG00000075151 EIF4G3
ENST00000374937 0.883341765375097 0.662232170468407 0.0176021543998189 ENSG00000075151 EIF4G3
ENST00000536266 0.988611567206048 0.956782882182173 0.00223817509065067 ENSG00000075151 EIF4G3
ENST00000435383 0.920832022621696 0.747289355150889 0.0224113404843155 ENSG00000075151 EIF4G3
ENST00000496705 0.798917442415104 0.511001629233798 -0.0494860009187161 ENSG00000075151 EIF4G3
ENST00000374933 0.797067333794777 0.507824864758284 0.0373234693779247 ENSG00000075151 EIF4G3
ENST00000544689 0.866115402962806 0.626232300259404 0.0275580469933534 ENSG00000075151 EIF4G3
ENST00000356916 0.425489021837819 0.125564302959634 0.116480363662667 ENSG00000075151 EIF4G3
ENST00000374927 0.73123591638654 0.412576116734302 0.053087012593621 ENSG00000075151 EIF4G3
ENST00000438975 0.307434251443681 0.0668260919336542 0.15538457633233 ENSG00000075151 EIF4G3
ENST00000411888 0.250578712337326 0.0457520242682466 0.170259141439725 ENSG00000075151 EIF4G3
ENST00000463775 0.637185230770452 0.301625173381093 0.117407967030831 ENSG00000075151 EIF4G3
ENST00000415912 0.231493928762758 0.0392545331862016 -0.104419903491542 ENSG00000117298 ECE1
ENST00000357071 0.177550175317435 0.0241010103134201 -0.118596563566648 ENSG00000117298 ECE1
ENST00000531334 0.0257671868613458 0.00104237394721116 -0.26129259305586 ENSG00000117298 ECE1
ENST00000374893 0.272442054660178 0.0532780809303903 -0.104844447107375 ENSG00000117298 ECE1
ENST00000436918 0.313983494037892 0.0696584565341744 -0.0983000476750082 ENSG00000117298 ECE1
ENST00000264205 0.291713082237756 0.0605738417138263 -0.102977230084195 ENSG00000117298 ECE1
ENST00000526194 0.560352199373438 0.22341578353674 -0.0709446259280195 ENSG00000117298 ECE1
ENST00000470394 0.707634469785004 0.381570939394336 -0.0738282232057998 ENSG00000117298 ECE1
ENST00000528294 0.853640860222935 0.603175561223153 -0.0380940627451099 ENSG00000117298 ECE1
ENST00000473505 0.852162439402526 0.600343042934892 -0.0393285328660901 ENSG00000117298 ECE1
ENST00000481130 0.648923796123492 0.313570636757857 -0.0872903885760571 ENSG00000117298 ECE1
ENST00000527991 0.762837910687408 0.456490845436496 -0.0610014350991852 ENSG00000117298 ECE1
ENST00000463334 0.930933955030964 0.77452991747657 -0.0218025174074558 ENSG00000117298 ECE1
ENST00000454000 0.983201642865142 0.937750978387918 0.00691991066645016 ENSG00000142794 NBPF3
ENST00000318220 0.987737892051785 0.954449598428136 0.00493486292195616 ENSG00000142794 NBPF3
ENST00000318249 0.987737892051785 0.954449598428136 0.00493486292195616 ENSG00000142794 NBPF3
ENST00000342104 0.987737892051785 0.954449598428136 0.00493486292195616 ENSG00000142794 NBPF3
ENST00000486229 0.899092120603044 0.698905201330411 0.0350280095443569 ENSG00000142794 NBPF3
ENST00000434838 0.988888995852707 0.957326013104966 0.00489678395823878 ENSG00000142794 NBPF3
ENST00000400301 0.963625083661118 0.866745819379106 -0.00737265756530802 ENSG00000090686 USP48
ENST00000308271 0.970627470649848 0.888220989775798 -0.00616549392008063 ENSG00000090686 USP48
ENST00000374732 0.818745789437741 0.541555981476532 -0.0330301701644538 ENSG00000090686 USP48
ENST00000529637 0.94887703314794 0.824648633257091 -0.00999567987670153 ENSG00000090686 USP48
ENST00000464577 0.936602476875979 0.79194485936544 0.0184573210243189 ENSG00000090686 USP48
ENST00000487880 0.974754520266026 0.905958787092644 -0.00883721692735667 ENSG00000090686 USP48
ENST00000526044 0.984529595564015 0.942069268259814 -0.00484040135517384 ENSG00000090686 USP48
ENST00000534705 0.957016069457311 0.846374209724882 -0.0130861604045104 ENSG00000090686 USP48
ENST00000421625 0.677352690584318 0.345236039005958 0.0489479051816308 ENSG00000090686 USP48
ENST00000374730 0.941407463491457 0.805400402344306 -0.019092017909696 ENSG00000090686 USP48
ENST00000532737 0.817266161913748 0.539739630136753 0.0479163149049539 ENSG00000090686 USP48
ENST00000344642 0.373851744103705 0.097505280653693 -0.0991136566078349 ENSG00000187942 LDLRAD2
ENST00000543870 0.536964493131882 0.203582483110794 -0.0843299870443746 ENSG00000187942 LDLRAD2
ENST00000486901 0.36515126489903 0.0924720052504463 -0.0962823486146009 ENSG00000142798 HSPG2
ENST00000374695 0.365868672758318 0.0928529012075375 -0.0997896460207394 ENSG00000142798 HSPG2
ENST00000481644 0.651577063256756 0.316475288766202 -0.082028292373067 ENSG00000142798 HSPG2
ENST00000469378 0.440743596497453 0.135475265013638 -0.119527036362636 ENSG00000142798 HSPG2
ENST00000426143 0.474871921924825 0.156590127819336 -0.108550730724257 ENSG00000142798 HSPG2
ENST00000471322 0.935256862933097 0.787512125544603 -0.0240145148022647 ENSG00000142798 HSPG2
ENST00000374676 0.745302862362193 0.430839052557985 -0.0629604982925188 ENSG00000142798 HSPG2
ENST00000453796 0.532452285954656 0.19973142906883 -0.111805708186763 ENSG00000142798 HSPG2
ENST00000430507 0.245728588067179 0.0439849528975186 -0.152236284730406 ENSG00000142798 HSPG2
ENST00000493940 0.230048935704617 0.0387946461191124 -0.167898413160582 ENSG00000142798 HSPG2
ENST00000427897 0.846523316141222 0.589932306811548 -0.0506311703658201 ENSG00000142798 HSPG2
ENST00000498495 0.899511460334309 0.699663241359614 -0.0406141913459411 ENSG00000142798 HSPG2
ENST00000480900 0.596367977101516 0.258447353944332 -0.094434663346663 ENSG00000142798 HSPG2
ENST00000412328 0.571767434005033 0.234660158344993 -0.0855792088439205 ENSG00000142798 HSPG2
ENST00000374673 0.273101013249922 0.053529405305548 -0.133819066646353 ENSG00000142798 HSPG2
ENST00000439717 0.503544322289117 0.176569440667196 -0.101797864274583 ENSG00000142798 HSPG2
ENST00000400259 0.643889948776169 0.308574075320063 -0.0315988497859136 ENSG00000070831 CDC42
ENST00000344548 0.643537701365717 0.308205010551054 -0.0315985644186618 ENSG00000070831 CDC42
ENST00000315554 0.665903625684893 0.332991586993171 -0.037344528753935 ENSG00000070831 CDC42
ENST00000498236 0.632820657133244 0.296809638249893 -0.0403368411192073 ENSG00000070831 CDC42
ENST00000421089 0.631451761222056 0.294997998818374 -0.0389517330305086 ENSG00000070831 CDC42
ENST00000411827 0.670163908912476 0.337400192250112 -0.0372739536409057 ENSG00000070831 CDC42
ENST00000404138 0.834522832932334 0.569358629911646 -0.0356339145789444 ENSG00000184677 ZBTB40
ENST00000375647 0.834522832932334 0.569358629911646 -0.0356339145789444 ENSG00000184677 ZBTB40
ENST00000374651 0.96717192558858 0.878042902117607 -0.010513274037293 ENSG00000184677 ZBTB40
ENST00000544305 0.00864345880482914 0.000184518922949893 0.230295813990203 ENSG00000133216 EPHB2
ENST00000374630 0.0158237013172483 0.00048858294320577 0.189437276256357 ENSG00000133216 EPHB2
ENST00000400191 0.0993668240652837 0.00885402475115446 0.124617214828748 ENSG00000133216 EPHB2
ENST00000374632 0.0766657093405782 0.00586024519846545 0.133570839449211 ENSG00000133216 EPHB2
ENST00000374627 0.149663396336785 0.0178806668859267 0.140478769850098 ENSG00000133216 EPHB2
ENST00000465676 0.402121474210648 0.111983765975609 0.134030931277979 ENSG00000133216 EPHB2
ENST00000356634 0.279055910249327 0.0558138634749663 -0.0931027992790564 ENSG00000004487 KDM1A
ENST00000400181 0.278748335456476 0.0556318144271261 -0.0931019925501124 ENSG00000004487 KDM1A
ENST00000542151 0.279055910249327 0.0558138634749663 -0.0931027992790564 ENSG00000004487 KDM1A
ENST00000427154 0.170707169681455 0.0223847779595745 -0.094639623831602 ENSG00000240553 RP1-184J9.2
ENST00000465864 0.0982127902515234 0.0086327049190733 -0.17870327577224 ENSG00000004487 KDM1A
ENST00000494920 0.166351384066675 0.0213607090971878 -0.140355851748981 ENSG00000004487 KDM1A
ENST00000602503 0.330933152876898 0.0762734974641638 -0.131867803645175 ENSG00000004487 KDM1A
ENST00000374623 0.694480925578403 0.364656013752045 -0.0465502764211052 ENSG00000169641 LUZP1
ENST00000418342 0.96785848023882 0.880375804115891 -0.00697257310013061 ENSG00000169641 LUZP1
ENST00000302291 0.97379330360022 0.902296846704303 -0.00565854934239381 ENSG00000169641 LUZP1
ENST00000314174 0.916615813758267 0.737713098830059 0.0191002165774872 ENSG00000169641 LUZP1
ENST00000471849 0.622974806014069 0.286126236534344 0.066923825990759 ENSG00000169641 LUZP1
ENST00000475164 0.445834591456144 0.138552733815746 0.1173699485025 ENSG00000169641 LUZP1
ENST00000478691 0.945883552097486 0.817790420606881 -0.00873424391807389 ENSG00000125944 HNRNPR
ENST00000374616 0.889423350132777 0.675839681373196 -0.0164394928830133 ENSG00000125944 HNRNPR
ENST00000476660 0.543834170549221 0.209095244808332 -0.0701001338283341 ENSG00000125944 HNRNPR
ENST00000374612 0.889423350132777 0.675839993337699 -0.0164390059541524 ENSG00000125944 HNRNPR
ENST00000302271 0.889423350132777 0.675873316244302 -0.0164326772056046 ENSG00000125944 HNRNPR
ENST00000427764 0.924774722827027 0.756975843713126 -0.0122468037171451 ENSG00000125944 HNRNPR
ENST00000606561 0.978640606926908 0.920531793886764 -0.0040105164310028 ENSG00000125944 HNRNPR
ENST00000426846 0.974617899442284 0.905504032834385 -0.00477076639580104 ENSG00000125944 HNRNPR
ENST00000463552 0.922937054430806 0.751964702693714 0.0137324876680232 ENSG00000125944 HNRNPR
ENST00000470941 0.858842069062667 0.61204500266433 0.0246094228063007 ENSG00000125944 HNRNPR
ENST00000476451 0.906803233190288 0.716546208142628 0.0168918497228116 ENSG00000125944 HNRNPR
ENST00000490652 0.676660689856985 0.344496385935004 0.0632790494439384 ENSG00000125944 HNRNPR
ENST00000336689 0.980500312162347 0.927550493648964 -0.008412513352281 ENSG00000088280 ASAP3
ENST00000374561 0.783727258586309 0.48670112914707 -0.0581903195464606 ENSG00000117318 ID3
ENST00000486541 0.869501219602821 0.633262208630599 -0.0403186973912032 ENSG00000117318 ID3
ENST00000374550 0.392079328536169 0.106539981892106 0.08635401749741 ENSG00000142676 RPL11
ENST00000467075 0.446929000247983 0.139335172605418 0.0660773751228404 ENSG00000142676 RPL11
ENST00000482370 0.391662137768226 0.106248437776752 0.0864964916067894 ENSG00000142676 RPL11
ENST00000443624 0.395236466349624 0.108050613536298 0.0861947381089475 ENSG00000142676 RPL11
ENST00000458455 0.397787010496098 0.109387924109229 0.0857409180249856 ENSG00000142676 RPL11
ENST00000418390 0.523052198925981 0.191886535599772 -0.0584423308762655 ENSG00000011007 TCEB3
ENST00000609199 0.746211904239723 0.432541534792088 -0.0377868489170812 ENSG00000011007 TCEB3
ENST00000487554 0.99318112398643 0.975962620133986 -0.00210945057147054 ENSG00000011007 TCEB3
ENST00000427796 0.584698699876996 0.246372359999849 -0.0787680754210164 ENSG00000236810 RP5-886K2.3
ENST00000246151 0.999860367831297 0.999717850768656 2.52599534418325e-05 ENSG00000057757 PITHD1
ENST00000374524 0.994112959479484 0.980620770447341 -0.00193540543485465 ENSG00000057757 PITHD1
ENST00000374514 0.614685148268036 0.277579782773735 0.0660755667919661 ENSG00000011009 LYPLA2
ENST00000400061 0.629703801017764 0.293030729449455 0.0639123149600488 ENSG00000011009 LYPLA2
ENST00000420982 0.62987790695795 0.29335049624534 0.0763318432248828 ENSG00000011009 LYPLA2
ENST00000374505 0.697859177576543 0.369178545765136 0.0620313154134065 ENSG00000011009 LYPLA2
ENST00000495365 0.654524009010657 0.31975458082708 0.0647181398530716 ENSG00000011009 LYPLA2
ENST00000374503 0.612448257584141 0.275501028693822 0.0706617516643188 ENSG00000011009 LYPLA2
ENST00000374502 0.64823589325907 0.312854453022833 0.065951440794835 ENSG00000011009 LYPLA2
ENST00000492577 0.632017121041869 0.29584821712045 0.0727122675026954 ENSG00000011009 LYPLA2
ENST00000421070 0.570939207489047 0.233656948029045 0.0915729865794753 ENSG00000011009 LYPLA2
ENST00000374501 0.991031828466446 0.965295447294124 0.00339102223992034 ENSG00000011009 LYPLA2
ENST00000481736 0.32598623518984 0.0740388966955304 -0.13258294087679 ENSG00000117308 GALE
ENST00000374497 0.281133752908395 0.0564762814597927 -0.140426207755554 ENSG00000117308 GALE
ENST00000459934 0.324965237511329 0.0736873065872794 -0.132634047157307 ENSG00000117308 GALE
ENST00000429356 0.260108310645818 0.0492665351847809 -0.158786201539818 ENSG00000117308 GALE
ENST00000418277 0.619137997885857 0.281560307849352 -0.088068574360195 ENSG00000117308 GALE
ENST00000374490 0.988397537827601 0.956023659243752 -0.00394920136979068 ENSG00000117305 HMGCL
ENST00000374487 0.9984152495615 0.995259797098512 -0.000428125195697793 ENSG00000117305 HMGCL
ENST00000374483 0.9984152495615 0.995259797098512 -0.000428125195697793 ENSG00000117305 HMGCL
ENST00000436439 0.988397537827601 0.956023659243752 -0.00394920136979068 ENSG00000117305 HMGCL
ENST00000235958 0.991031828466446 0.965592373303193 -0.00308880751850922 ENSG00000117305 HMGCL
ENST00000509389 0.894882916274068 0.689219845566339 -0.0284451454221026 ENSG00000117305 HMGCL
ENST00000513148 0.895803481180312 0.691241458212597 0.0313381263288304 ENSG00000117305 HMGCL
ENST00000471915 0.23337217512409 0.039908204189088 0.143333225997787 ENSG00000189266 PNRC2
ENST00000334351 0.317305676424272 0.0708375953581621 0.121578085823915 ENSG00000189266 PNRC2
ENST00000374468 0.328046433801239 0.0750076655778505 0.120379141580266 ENSG00000189266 PNRC2
ENST00000344989 0.564969531161789 0.227509670751468 -0.0648716704235725 ENSG00000188529 SRSF10
ENST00000453840 0.568154263349063 0.23065188125834 -0.0644616371269236 ENSG00000188529 SRSF10
ENST00000341154 0.564492070251624 0.227048094400644 -0.0648653385040331 ENSG00000188529 SRSF10
ENST00000484146 0.542625429706726 0.208135896782707 -0.067466488424317 ENSG00000188529 SRSF10
ENST00000473858 0.543153103907666 0.208425018674008 -0.0674704778808259 ENSG00000188529 SRSF10
ENST00000374452 0.546103575245577 0.211297882481874 -0.0670473082219067 ENSG00000188529 SRSF10
ENST00000374453 0.543560709878973 0.208895076310267 -0.0674624703423671 ENSG00000188529 SRSF10
ENST00000343255 0.572677538758406 0.23527451583081 -0.0633437945778854 ENSG00000188529 SRSF10
ENST00000492112 0.579224093976428 0.241440015748065 -0.0625537758360129 ENSG00000188529 SRSF10
ENST00000485841 0.600833874946589 0.262522228279738 -0.0653769366482855 ENSG00000188529 SRSF10
ENST00000338597 0.563398163037738 0.226028752798731 -0.0707168216672038 ENSG00000188529 SRSF10
ENST00000495785 0.574546569671711 0.237466735051528 -0.0634472092291975 ENSG00000188529 SRSF10
ENST00000473754 0.631474416594028 0.29508651231218 -0.0617480916333564 ENSG00000188529 SRSF10
ENST00000485292 0.95960580473389 0.855196628032736 -0.0142651338419875 ENSG00000188529 SRSF10
ENST00000374399 0.880699470062027 0.656079805146568 0.0402135951746575 ENSG00000001461 NIPAL3
ENST00000003912 0.812018068983158 0.531872776916704 -0.0468414856307373 ENSG00000001461 NIPAL3
ENST00000358028 0.795576381412936 0.505982189665238 0.0648221485525237 ENSG00000001461 NIPAL3
ENST00000339255 0.886879042087461 0.669997536725469 0.0407434658668222 ENSG00000001461 NIPAL3
ENST00000428131 0.221082507518498 0.0359632842601961 0.201990290053496 ENSG00000001461 NIPAL3
ENST00000478890 0.842840078428517 0.58345527361392 0.0391382374585077 ENSG00000133226 SRRM1
ENST00000593639 0.926316868747948 0.760694758712134 0.0219808484671986 ENSG00000133226 SRRM1
ENST00000323848 0.967072479972786 0.877401099313714 -0.00743372215356882 ENSG00000133226 SRRM1
ENST00000466910 0.955345389576417 0.842032267059332 0.0156777230202307 ENSG00000133226 SRRM1
ENST00000468822 0.892261723078818 0.681220862950202 0.0283836193114959 ENSG00000133226 SRRM1
ENST00000447431 0.927016551805766 0.762360057458389 -0.0149047369037616 ENSG00000133226 SRRM1
ENST00000600523 0.953074629566186 0.837692601633714 0.0153124160558255 ENSG00000133226 SRRM1
ENST00000462710 0.832495957690935 0.564864069678487 0.040601268276254 ENSG00000133226 SRRM1
ENST00000374389 0.917657468574206 0.740745914990047 -0.0163279366830612 ENSG00000133226 SRRM1
ENST00000490543 0.832495957690935 0.564864069678487 0.040601268276254 ENSG00000133226 SRRM1
ENST00000479034 0.988662068019891 0.956900495545468 -0.00274041557499184 ENSG00000133226 SRRM1
ENST00000596378 0.975039846584102 0.90681738781322 0.00593125911689307 ENSG00000133226 SRRM1
ENST00000494934 0.840649243747057 0.579523195066395 0.0508793782481767 ENSG00000133226 SRRM1
ENST00000495561 0.825524657692178 0.552100021934725 0.0557873463743506 ENSG00000133226 SRRM1
ENST00000537199 0.94734840175341 0.821087777664609 0.0144906642183565 ENSG00000133226 SRRM1
ENST00000496882 0.840879696632293 0.580130459962218 -0.0434397980543611 ENSG00000133226 SRRM1
ENST00000461768 0.927961863811523 0.76519523340789 0.0233548625937645 ENSG00000133226 SRRM1
ENST00000374379 0.380911846765127 0.100568731074756 -0.0573022138333727 ENSG00000169504 CLIC4
ENST00000497755 0.00987667168641632 0.000231091530281769 0.185961025394648 ENSG00000169504 CLIC4
ENST00000488683 0.383471283675487 0.101926153793313 -0.0571309722552388 ENSG00000169504 CLIC4
ENST00000489758 0.00198419694614433 1.84841367053307e-05 0.221808886317397 ENSG00000169504 CLIC4
ENST00000236273 0.525561451424114 0.19356101179335 0.0757538186583892 ENSG00000117614 SYF2
ENST00000354361 0.525487315159432 0.19352529226172 0.0760644622836745 ENSG00000117614 SYF2
ENST00000474160 0.734777435117263 0.417587905198371 0.0562186352890922 ENSG00000117614 SYF2
ENST00000476231 0.9043524218867 0.711248891417689 0.0273106192190623 ENSG00000117614 SYF2
ENST00000243189 0.732103262139174 0.413920003773615 -0.0570222419882051 ENSG00000117616 C1orf63
ENST00000569495 0.976879604522163 0.913210317941369 -0.00949620139274672 ENSG00000117616 C1orf63
ENST00000498238 0.73217931368704 0.41402700278913 -0.0570213272968617 ENSG00000117616 C1orf63
ENST00000566395 0.619791407074982 0.282258315115224 -0.0725840724158421 ENSG00000117616 C1orf63
ENST00000565733 0.683286334908631 0.351994995916305 -0.062311326123018 ENSG00000117616 C1orf63
ENST00000568254 0.73217931368704 0.41402700278913 -0.0570213272968617 ENSG00000117616 C1orf63
ENST00000473314 0.960807373022922 0.858220928707496 -0.0111525287158978 ENSG00000117616 C1orf63
ENST00000417642 0.73217931368704 0.41402700278913 -0.0570213272968617 ENSG00000117616 C1orf63
ENST00000570063 0.661420778068644 0.327305635060801 -0.0654006348214283 ENSG00000117616 C1orf63
ENST00000475766 0.637588268053273 0.302119753934215 -0.0711538727945865 ENSG00000117616 C1orf63
ENST00000491378 0.497920827764353 0.17232124868683 -0.117190631149032 ENSG00000117616 C1orf63
ENST00000431849 0.699237694432377 0.370748475177836 -0.0717830480560816 ENSG00000117616 C1orf63
ENST00000568212 0.782556462123347 0.484702105682943 -0.0585437685273286 ENSG00000117616 C1orf63
ENST00000568701 0.848296536344221 0.593035971355842 0.0440718221955435 ENSG00000117616 C1orf63
ENST00000561867 0.82954756656852 0.559913387473125 0.0433254992481971 ENSG00000117616 C1orf63
ENST00000568996 0.833720768851887 0.567552092151668 0.0424190217430295 ENSG00000117616 C1orf63
ENST00000374358 0.679529307021274 0.347644664727388 0.0411599350169433 ENSG00000183726 TMEM50A
ENST00000498135 0.397759867667424 0.109348609723888 0.075491430392568 ENSG00000183726 TMEM50A
ENST00000491936 0.426777305816717 0.126419563964507 0.067528120021748 ENSG00000183726 TMEM50A
ENST00000480937 0.413996603085649 0.11902389054345 0.0683093583306213 ENSG00000183726 TMEM50A
ENST00000468704 0.450992020231496 0.141598580388817 0.0724833719672228 ENSG00000183726 TMEM50A
ENST00000487234 0.220600808218659 0.0357387299564388 0.148822995203407 ENSG00000183726 TMEM50A
ENST00000399763 0.9446714369036 0.813630632660103 -0.0108273555241458 ENSG00000204178 TMEM57
ENST00000399766 0.9446714369036 0.813630632660103 -0.0108273555241458 ENSG00000204178 TMEM57
ENST00000374343 0.947370218927617 0.82130557775017 -0.010370196138062 ENSG00000204178 TMEM57
ENST00000374338 0.576419105361594 0.23902533383184 -0.0786786722314246 ENSG00000157978 LDLRAP1
ENST00000488127 0.548623027606992 0.213810277967012 -0.0875775696410125 ENSG00000157978 LDLRAP1
ENST00000354177 0.0148294565280488 0.00044197204763939 -0.136265972912197 ENSG00000162430 SEPN1
ENST00000361547 0.0148294565280488 0.00044197204763939 -0.136265972912197 ENSG00000162430 SEPN1
ENST00000374315 0.0148294565280488 0.00044197204763939 -0.136265972912197 ENSG00000162430 SEPN1
ENST00000559265 0.0130908775927261 0.00036856223067827 -0.148057368075296 ENSG00000255054 RP1-317E23.6
ENST00000494537 0.338627949904162 0.0797961448701748 -0.11058365629485 ENSG00000162430 SEPN1
ENST00000527604 0.0389070413609361 0.00197813320148232 -0.137278921730905 ENSG00000255054 RP1-317E23.6
ENST00000442055 0.00818344965225047 0.000167933231296259 -0.239116235861012 ENSG00000228172 RP1-317E23.3
ENST00000453649 0.00809118879538925 0.000164824831807679 -0.239354470317131 ENSG00000228172 RP1-317E23.3
ENST00000424294 0.496837908270573 0.171651840029485 -0.0980548460519442 ENSG00000117640 MTFR1L
ENST00000374303 0.315030327593523 0.0700199929210208 -0.115773874272524 ENSG00000117640 MTFR1L
ENST00000533762 0.651140153186686 0.315824920908485 -0.0739786106905542 ENSG00000117640 MTFR1L
ENST00000529116 0.669112556447969 0.33639749194679 -0.0700531046928935 ENSG00000117640 MTFR1L
ENST00000474295 0.320250452533978 0.0719171518039299 -0.115118940787994 ENSG00000117640 MTFR1L
ENST00000488327 0.573304955098548 0.235916063246808 -0.0852876772106053 ENSG00000117640 MTFR1L
ENST00000472643 0.418391332687395 0.121459589501047 -0.109848275521946 ENSG00000117640 MTFR1L
ENST00000494293 0.821326926881623 0.545435919734048 -0.0484982809827683 ENSG00000117640 MTFR1L
ENST00000469815 0.200970141982227 0.0302443295251111 -0.14260095646248 ENSG00000117640 MTFR1L
ENST00000526894 0.418391332687395 0.121459589501047 -0.109848275521946 ENSG00000117640 MTFR1L
ENST00000478284 0.603269647097995 0.265347055788515 -0.0805079338057964 ENSG00000117640 MTFR1L
ENST00000524618 0.21332434877267 0.0336031822748915 -0.140632241106683 ENSG00000117640 MTFR1L
ENST00000374307 0.320250452533978 0.0719171518039299 -0.115118940787994 ENSG00000117640 MTFR1L
ENST00000528624 0.746749048221611 0.433253651692331 -0.0605059250132191 ENSG00000117640 MTFR1L
ENST00000525713 0.615820258381856 0.278905174514572 -0.0800940905279282 ENSG00000117640 MTFR1L
ENST00000374301 0.296954675790186 0.0628128463931419 -0.119100712433438 ENSG00000117640 MTFR1L
ENST00000464008 0.527227840500165 0.195120402391312 -0.0913931795389704 ENSG00000117640 MTFR1L
ENST00000526158 0.56929871150852 0.232380217784971 -0.0871148937508842 ENSG00000117640 MTFR1L
ENST00000530599 0.638944879104067 0.303724446711619 -0.0750722848536381 ENSG00000117640 MTFR1L
ENST00000374300 0.346317770542792 0.0832877543999409 -0.110930077845797 ENSG00000117640 MTFR1L
ENST00000466284 0.445470629455335 0.138352999426365 -0.0963276474279272 ENSG00000117640 MTFR1L
ENST00000531361 0.684331424056433 0.353322455721395 -0.0680702509980234 ENSG00000117640 MTFR1L
ENST00000497956 0.229972729130045 0.0387600425087858 -0.156914573192431 ENSG00000117640 MTFR1L
ENST00000538789 0.302602055110033 0.0649381432124923 -0.162505666292637 ENSG00000127423 AUNIP
ENST00000455431 0.949764741916466 0.828454467123333 -0.0180206392656345 ENSG00000236528 RP1-125I3.2
ENST00000374296 0.913225497396691 0.729558622870937 -0.0248667071874825 ENSG00000182749 PAQR7
ENST00000426559 0.617114943950794 0.280015337544567 0.0880737353061289 ENSG00000117632 STMN1
ENST00000455785 0.63183799320058 0.295623956886067 0.0857929961092072 ENSG00000117632 STMN1
ENST00000399728 0.629926053974173 0.293414677297954 0.0861413142501671 ENSG00000117632 STMN1
ENST00000465604 0.605654771648981 0.26748270573158 0.0903666359090508 ENSG00000117632 STMN1
ENST00000357865 0.595583435307327 0.257751913549413 0.0920905724300961 ENSG00000117632 STMN1
ENST00000374291 0.613164403592069 0.276137518657314 0.0886218783348617 ENSG00000117632 STMN1
ENST00000485226 0.814526905024124 0.536286956204987 0.0531395155409599 ENSG00000117632 STMN1
ENST00000446334 0.590511703492952 0.252630827835809 0.10001078298374 ENSG00000117632 STMN1
ENST00000270792 0.66845723397633 0.335566773265142 0.0510358467519819 ENSG00000142669 SH3BGRL3
ENST00000319041 0.678240198704535 0.346170862164682 0.0500412943271465 ENSG00000142669 SH3BGRL3
ENST00000314675 0.824364416698835 0.550153506452048 0.0359103700513279 ENSG00000158062 UBXN11
ENST00000434391 0.971359487907975 0.893110195161262 0.00575504541302433 ENSG00000117682 DHDDS
ENST00000427245 0.789113003506536 0.494734247161748 0.0370037850057771 ENSG00000117682 DHDDS
ENST00000527611 0.995078915438309 0.984135747937833 -0.00137847261916883 ENSG00000117682 DHDDS
ENST00000374186 0.678810644283515 0.346797642024413 0.0529932818830039 ENSG00000117682 DHDDS
ENST00000525682 0.882197544171347 0.659617525437405 0.0207133802762301 ENSG00000117682 DHDDS
ENST00000236342 0.904569201747712 0.712345380488307 0.0172126928360617 ENSG00000117682 DHDDS
ENST00000526219 0.829939406996756 0.560704176174557 0.0271259119499205 ENSG00000117682 DHDDS
ENST00000374185 0.772318997311202 0.469726043074192 0.0389869925914377 ENSG00000117682 DHDDS
ENST00000487944 0.831524442014729 0.56330194703252 0.0363314676905757 ENSG00000117682 DHDDS
ENST00000360009 0.971359487907975 0.893110195161262 0.00575504541302433 ENSG00000117682 DHDDS
ENST00000533087 0.720704176683376 0.398389347415587 0.0453641809166821 ENSG00000117682 DHDDS
ENST00000531312 0.725811929547489 0.405681466851429 0.0445845971025398 ENSG00000117682 DHDDS
ENST00000525165 0.666499585031275 0.333588525100067 0.0516928204029587 ENSG00000117682 DHDDS
ENST00000525546 0.743116664007969 0.42793294584412 0.0458379008333973 ENSG00000117682 DHDDS
ENST00000528557 0.675880552149451 0.343774484101511 0.0533805579144406 ENSG00000117682 DHDDS
ENST00000525326 0.752807790098696 0.44200120432719 0.0446330155866717 ENSG00000117682 DHDDS
ENST00000526278 0.747035847382851 0.433640067697168 0.0420319775962254 ENSG00000117682 DHDDS
ENST00000436153 0.749330205982622 0.436529058241684 0.0418171678049327 ENSG00000117682 DHDDS
ENST00000529688 0.725534331977533 0.405398495286764 0.0445730433970659 ENSG00000117682 DHDDS
ENST00000530781 0.892890648003165 0.683954958443481 0.0260977062825918 ENSG00000117682 DHDDS
ENST00000531955 0.462986318916639 0.149018545013943 0.0866933285802023 ENSG00000117682 DHDDS
ENST00000525410 0.519877317553973 0.189061435043971 0.075326523538977 ENSG00000117682 DHDDS
ENST00000430232 0.534986230416923 0.201711261480943 0.0688557333881522 ENSG00000117682 DHDDS
ENST00000431933 0.878580796019852 0.65139363150059 -0.0248383667817359 ENSG00000117682 DHDDS
ENST00000416052 0.960478043137988 0.857542213653355 -0.0146210496363653 ENSG00000117682 DHDDS
ENST00000468388 0.794705232115894 0.504196574028751 -0.0450350143863156 ENSG00000198830 HMGN2
ENST00000479815 0.605729339104289 0.267612428779828 -0.0645696093318511 ENSG00000198830 HMGN2
ENST00000460563 0.54133550454294 0.207034258735946 -0.0710316642243051 ENSG00000198830 HMGN2
ENST00000464888 0.615086670472254 0.278038469969183 -0.0640165340820598 ENSG00000198830 HMGN2
ENST00000463817 0.490791377345938 0.167252005357679 -0.0761276822514083 ENSG00000198830 HMGN2
ENST00000467700 0.460865976878736 0.147636240599362 -0.0791088925260312 ENSG00000198830 HMGN2
ENST00000361427 0.414180366637955 0.119109523136955 -0.084996264773964 ENSG00000198830 HMGN2
ENST00000466194 0.536856916409988 0.203515903852228 -0.0706058615373844 ENSG00000198830 HMGN2
ENST00000493418 0.591992591093956 0.254063249994168 -0.0649799318361264 ENSG00000198830 HMGN2
ENST00000324856 0.989551009538597 0.95889637986718 0.00255951692303092 ENSG00000117713 ARID1A
ENST00000457599 0.903417238507208 0.709327647293374 0.0190862547920399 ENSG00000117713 ARID1A
ENST00000374152 0.812692037637484 0.533235224270582 -0.0314349330706453 ENSG00000117713 ARID1A
ENST00000430799 0.506545381015612 0.178802196325632 -0.0824562146490396 ENSG00000117713 ARID1A
ENST00000466382 0.480627257190015 0.160325485177839 -0.0922943886665285 ENSG00000117713 ARID1A
ENST00000540690 0.473123243919344 0.155358876930948 -0.0932704806479135 ENSG00000117713 ARID1A
ENST00000532781 0.458546323727982 0.14624691773234 -0.101466666248891 ENSG00000117713 ARID1A
ENST00000374142 0.470018345938958 0.153378818642894 -0.0851052288154186 ENSG00000204160 ZDHHC18
ENST00000488397 0.31371589057138 0.0695281416263257 -0.119137015672328 ENSG00000204160 ZDHHC18
ENST00000374135 0.551218695115057 0.215978853935297 -0.0743861146941395 ENSG00000142751 GPN2
ENST00000435827 0.916495709497105 0.737121345034658 0.018978616724782 ENSG00000090273 NUDC
ENST00000321265 0.790519030406717 0.497393360672911 0.0301123632133339 ENSG00000090273 NUDC
ENST00000452707 0.798630044621233 0.510554001624077 0.0379108973643691 ENSG00000090273 NUDC
ENST00000484772 0.930561947869465 0.773173255459718 0.0193787225282478 ENSG00000090273 NUDC
ENST00000522111 0.790519030406717 0.497364732636617 0.049563908705573 ENSG00000253368 TRNP1
ENST00000531285 0.659768255238245 0.325776697773344 0.0916224741285055 ENSG00000253368 TRNP1
ENST00000374089 0.91684649231176 0.738651542907585 -0.0280700574234599 ENSG00000090020 SLC9A1
ENST00000263980 0.871739889726624 0.639255240264963 0.0356610414096406 ENSG00000090020 SLC9A1
ENST00000545949 0.818720647645145 0.541486904750796 0.0507927272784673 ENSG00000090020 SLC9A1
ENST00000374086 0.731094357397812 0.412298720435069 0.0710308507196742 ENSG00000090020 SLC9A1
ENST00000374084 0.871029814564878 0.637321196756032 0.0445652765214734 ENSG00000090020 SLC9A1
ENST00000319394 0.945661726646412 0.816906095723059 0.0144607956671326 ENSG00000142784 WDTC1
ENST00000361771 0.951492226342825 0.833109982918724 0.0131961267336174 ENSG00000142784 WDTC1
ENST00000447062 0.865884978378892 0.625962606333077 0.0322095138788432 ENSG00000142784 WDTC1
ENST00000491239 0.80555657071946 0.52244682176141 0.042830629100308 ENSG00000142784 WDTC1
ENST00000374076 0.793657448450783 0.502705642735289 0.047319555267218 ENSG00000186501 TMEM222
ENST00000464720 0.793834152769492 0.50293198622019 0.0473182465361934 ENSG00000186501 TMEM222
ENST00000608611 0.793834152769492 0.50293198622019 0.0473182465361934 ENSG00000186501 TMEM222
ENST00000486082 0.78318119907793 0.485860320115976 0.0564855501969691 ENSG00000186501 TMEM222
ENST00000464813 0.970873060458466 0.889010745617272 -0.0113999089534684 ENSG00000186501 TMEM222
ENST00000478104 0.900233751061784 0.70157644615489 0.0282785558578103 ENSG00000186501 TMEM222
ENST00000498220 0.861374047029899 0.616879296957038 0.0412752147400411 ENSG00000186501 TMEM222
ENST00000471456 0.577302998692609 0.239704122356356 0.100935089231218 ENSG00000186501 TMEM222
ENST00000374040 0.798260824313146 0.509969486828468 -0.0516538579405895 ENSG00000142733 MAP3K6
ENST00000493901 0.790622576024266 0.497581025612136 -0.0531160847197138 ENSG00000142733 MAP3K6
ENST00000357582 0.782975450716603 0.485595285991236 -0.0547954818059213 ENSG00000142733 MAP3K6
ENST00000430629 0.891209929163266 0.679518668964208 -0.0164385458662304 ENSG00000158195 WASF2
ENST00000536657 0.832718967810867 0.565355715679015 0.0344459378565409 ENSG00000158195 WASF2
ENST00000247087 0.690435244066426 0.360233333596619 0.0549863311044674 ENSG00000126705 AHDC1
ENST00000374011 0.694327342331266 0.364476820520391 0.0541647184151227 ENSG00000126705 AHDC1
ENST00000490295 0.176624447498794 0.0238495725434268 0.166201802143607 ENSG00000126705 AHDC1
ENST00000480033 0.105608035453491 0.00989982758106179 0.221817674060272 ENSG00000126705 AHDC1
ENST00000373943 0.977348817058918 0.914709087936375 -0.00555868456505744 ENSG00000117758 STX12
ENST00000440806 0.66481040864424 0.331383107028154 0.0632822568158553 ENSG00000117758 STX12
ENST00000468761 0.500620072701064 0.174273382023366 0.105656469106032 ENSG00000117758 STX12
ENST00000472285 0.778777408329113 0.479394649240489 -0.067114626330428 ENSG00000117758 STX12
ENST00000311772 0.498866961357119 0.173001186086773 -0.0720095562868315 ENSG00000117751 PPP1R8
ENST00000236412 0.4991664115306 0.173231080075497 -0.0719999640463754 ENSG00000117751 PPP1R8
ENST00000373931 0.494234351421639 0.169826274688554 -0.0725686780598147 ENSG00000117751 PPP1R8
ENST00000431586 0.532579986712417 0.199955263427054 -0.0835139133514759 ENSG00000117751 PPP1R8
ENST00000486634 0.963385511169764 0.866278621459272 -0.0114519880825017 ENSG00000117751 PPP1R8
ENST00000373912 0.92247823647274 0.751002321776512 -0.0226400638644673 ENSG00000117748 RPA2
ENST00000373909 0.967608167220627 0.879109876919275 -0.0112050311351709 ENSG00000117748 RPA2
ENST00000313433 0.985965102352857 0.946695136471695 -0.0052861526053978 ENSG00000117748 RPA2
ENST00000373871 0.595509624318512 0.257628812454722 0.0592147501775745 ENSG00000158161 EYA3
ENST00000436342 0.595509624318512 0.257628812454722 0.0592147501775745 ENSG00000158161 EYA3
ENST00000373864 0.781894187682515 0.483447447196029 0.0424429845293186 ENSG00000158161 EYA3
ENST00000540618 0.102051284898134 0.00932225952177953 0.160726847925352 ENSG00000158161 EYA3
ENST00000545175 0.0940923346460924 0.00803164766765434 0.163415329917614 ENSG00000158161 EYA3
ENST00000373863 0.0829950194784623 0.00660323591122963 0.171858938861529 ENSG00000158161 EYA3
ENST00000471498 0.104019029339082 0.00961862008590149 0.172738421452583 ENSG00000158161 EYA3
ENST00000603289 0.756258800260963 0.446413361500574 -0.0416599733245217 ENSG00000126698 DNAJC8
ENST00000263697 0.84089862009239 0.580193383450889 -0.0291909633635287 ENSG00000126698 DNAJC8
ENST00000489277 0.84089862009239 0.580193383450889 -0.0291909633635287 ENSG00000126698 DNAJC8
ENST00000470967 0.569414740316503 0.232468858163756 -0.0803846012182536 ENSG00000126698 DNAJC8
ENST00000482674 0.806725012345573 0.524515344709994 0.0496334400586984 ENSG00000126698 DNAJC8
ENST00000488868 0.775113094814637 0.474226411088748 0.0556260081121246 ENSG00000126698 DNAJC8
ENST00000497986 0.710556301515371 0.384933026029923 0.046916385072969 ENSG00000130770 ATPIF1
ENST00000335514 0.718866639224001 0.395283399919222 0.0459534020774297 ENSG00000130770 ATPIF1
ENST00000468425 0.743420217164375 0.428414283853582 0.0423946339136894 ENSG00000130770 ATPIF1
ENST00000465645 0.718866639224001 0.395283399919222 0.0459534020774297 ENSG00000130770 ATPIF1
ENST00000253063 0.973208653079172 0.900705910107538 0.0131746873107437 ENSG00000130766 SESN2
ENST00000373839 0.578543639897518 0.240827606882947 0.0574117662678425 ENSG00000204138 PHACTR4
ENST00000463428 0.719935366456046 0.397235647885837 0.0649704028687017 ENSG00000204138 PHACTR4
ENST00000493669 0.625593939653601 0.288601566664451 0.0584737443763285 ENSG00000204138 PHACTR4
ENST00000373836 0.98413471835696 0.941149513238818 -0.0038295318349724 ENSG00000204138 PHACTR4
ENST00000398958 0.920266165419386 0.745633125074025 0.0226684777592145 ENSG00000180198 RCC1
ENST00000413987 0.933023006167788 0.781400526935925 0.018635109919713 ENSG00000242125 SNHG3
ENST00000427469 0.937034886204859 0.793048264355149 0.0187728158507905 ENSG00000180198 RCC1
ENST00000447507 0.95594766374657 0.843754422982953 0.0149127462565236 ENSG00000242125 SNHG3
ENST00000434290 0.931513302201877 0.776904183656945 0.0201378918443097 ENSG00000180198 RCC1
ENST00000373833 0.917974371261321 0.741471371655872 0.0230705237312811 ENSG00000180198 RCC1
ENST00000437681 0.729038761699574 0.409388154451072 0.0566798571285885 ENSG00000242125 SNHG3
ENST00000419074 0.970687288660883 0.888552226053394 -0.0138696764017 ENSG00000180198 RCC1
ENST00000373832 0.935110610363451 0.787182656630371 0.0261892270157646 ENSG00000180198 RCC1
ENST00000373831 0.941119350759985 0.804862236271752 0.0264158077717933 ENSG00000180198 RCC1
ENST00000411533 0.926183680300888 0.76019488669451 0.0345040373862585 ENSG00000180198 RCC1
ENST00000373830 0.798961380925451 0.511055323588985 0.052328480290339 ENSG00000180098 TRNAU1AP
ENST00000480930 0.789516417826936 0.49519601329756 0.0543777280409105 ENSG00000180098 TRNAU1AP
ENST00000491577 0.791544448323104 0.49904746551334 0.0538726091127649 ENSG00000180098 TRNAU1AP
ENST00000471683 0.494525990223807 0.170076961661322 -0.106859441623878 ENSG00000120656 TAF12
ENST00000373824 0.856618583140341 0.607790104536204 -0.0330308772538716 ENSG00000120656 TAF12
ENST00000263974 0.849090679418641 0.594901959160279 -0.0341876200213747 ENSG00000120656 TAF12
ENST00000495422 0.833659538135665 0.566854307520003 -0.0390885157694256 ENSG00000120656 TAF12
ENST00000373816 0.790166184997802 0.496936388034138 0.0462148061743809 ENSG00000162419 GMEB1
ENST00000361872 0.660462691378397 0.326511130472157 0.0781650145250322 ENSG00000162419 GMEB1
ENST00000294409 0.65923513482045 0.325199408631577 0.0781901085774208 ENSG00000162419 GMEB1
ENST00000474884 0.628597843274394 0.291945873897554 -0.0748617810735998 ENSG00000198492 YTHDF2
ENST00000542507 0.655964515834447 0.321216921313697 0.0438154228932332 ENSG00000198492 YTHDF2
ENST00000373812 0.663186101578731 0.329779929362953 0.0430947614993618 ENSG00000198492 YTHDF2
ENST00000541996 0.65257618570526 0.317592929556983 0.0441608655565825 ENSG00000198492 YTHDF2
ENST00000478283 0.843836661223791 0.585680104109059 0.0246579496408701 ENSG00000198492 YTHDF2
ENST00000496288 0.683266862221193 0.351971620018781 -0.0647856954842742 ENSG00000198492 YTHDF2
ENST00000476976 0.807017134086413 0.525233554426727 -0.0489717273515625 ENSG00000198492 YTHDF2
ENST00000343067 0.344138436129693 0.0822158670446072 0.114719556509534 ENSG00000159023 EPB41
ENST00000356093 0.344138436129693 0.0822158670446072 0.114719556509534 ENSG00000159023 EPB41
ENST00000398863 0.344138436129693 0.0822158670446072 0.114719556509534 ENSG00000159023 EPB41
ENST00000373800 0.194791881173005 0.0285221832991381 0.169571691154817 ENSG00000159023 EPB41
ENST00000349460 0.194791881173005 0.0285221832991381 0.169571691154817 ENSG00000159023 EPB41
ENST00000347529 0.194791881173005 0.0285221832991381 0.169571691154817 ENSG00000159023 EPB41
ENST00000373798 0.330411374118013 0.0760112990247048 0.114732712222938 ENSG00000159023 EPB41
ENST00000373795 0.569012183288441 0.231854762316098 0.0526925949285513 ENSG00000116350 SRSF4
ENST00000546138 0.573293771291069 0.235865554986508 0.053100218659114 ENSG00000116350 SRSF4
ENST00000466448 0.526061082551178 0.194053665904768 0.0568022411274013 ENSG00000116350 SRSF4
ENST00000497015 0.419582535174992 0.122094005325792 0.11498016676678 ENSG00000116350 SRSF4
ENST00000605204 0.196891754425716 0.0291355147319691 0.102498492822825 ENSG00000116350 SRSF4
ENST00000472353 0.349360325517962 0.0847636035296294 0.117318465165218 ENSG00000116350 SRSF4
ENST00000373791 0.74531372640618 0.430934893388612 0.0588725270220782 ENSG00000116353 MECR
ENST00000263702 0.740266523297165 0.424145853816384 0.060290196707304 ENSG00000116353 MECR
ENST00000490529 0.739569580792723 0.42320483952536 0.0627312355686446 ENSG00000116353 MECR
ENST00000345512 0.537591568429243 0.20399241892256 -0.0843113563479739 ENSG00000060656 PTPRU
ENST00000373779 0.528230116571498 0.196158643693031 -0.081755726295199 ENSG00000060656 PTPRU
ENST00000323874 0.528230116571498 0.196158643693031 -0.081755726295199 ENSG00000060656 PTPRU
ENST00000356870 0.528230116571498 0.196158643693031 -0.081755726295199 ENSG00000060656 PTPRU
ENST00000428026 0.528230116571498 0.196158643693031 -0.081755726295199 ENSG00000060656 PTPRU
ENST00000460170 0.527833614852505 0.19574985343576 -0.0817445324355173 ENSG00000060656 PTPRU
ENST00000336798 0.550539046234287 0.21554447428477 -0.0589428590060811 ENSG00000162512 SDC3
ENST00000339394 0.851983031225761 0.59997366365708 0.0329607530763977 ENSG00000162512 SDC3
ENST00000424085 0.926476378318449 0.761057239395336 0.012029020822855 ENSG00000134644 PUM1
ENST00000257075 0.926479430872829 0.761086486765667 0.0120285630990579 ENSG00000134644 PUM1
ENST00000373747 0.926455754109322 0.760907816006166 0.0120310879971914 ENSG00000134644 PUM1
ENST00000525843 0.893196950741301 0.684678846102827 0.0161205740968538 ENSG00000134644 PUM1
ENST00000426105 0.808941951096266 0.527803466090339 0.0257441617442711 ENSG00000134644 PUM1
ENST00000440538 0.808825207339976 0.527675482390196 0.0257640413320944 ENSG00000134644 PUM1
ENST00000498419 0.883427336472505 0.662719210790786 -0.0209627899243698 ENSG00000134644 PUM1
ENST00000373741 0.8066729682777 0.52430771624148 0.0259393074072312 ENSG00000134644 PUM1
ENST00000423018 0.813221641403334 0.534037334137008 0.0254154077587875 ENSG00000134644 PUM1
ENST00000373742 0.807246789480697 0.525630009833056 0.0257186155788812 ENSG00000134644 PUM1
ENST00000530669 0.368824865023151 0.0947667617057658 -0.122989933650549 ENSG00000134644 PUM1
ENST00000529846 0.293684480469313 0.0616322576482157 -0.134803275800959 ENSG00000134644 PUM1
ENST00000525997 0.312544228489499 0.0689637484406059 -0.131140815489509 ENSG00000134644 PUM1
ENST00000527498 0.985165275811134 0.943789641167407 -0.00508425371521476 ENSG00000134644 PUM1
ENST00000532678 0.818199490414045 0.540893257179484 0.0391197231674734 ENSG00000134644 PUM1
ENST00000526215 0.488749618588455 0.165742179520363 0.0728629158137294 ENSG00000134644 PUM1
ENST00000525948 0.417393658245821 0.120953167379255 0.0796972589010287 ENSG00000134644 PUM1
ENST00000480602 0.372574796020024 0.0966144805069366 0.0935173881465378 ENSG00000134644 PUM1
ENST00000524516 0.393556041696882 0.10728793245818 0.108568424164845 ENSG00000134644 PUM1
ENST00000531867 0.957166821108901 0.846691479516194 0.0169713348765859 ENSG00000134644 PUM1
ENST00000263694 0.651510660967866 0.316312693345854 -0.0586090242651359 ENSG00000060688 SNRNP40
ENST00000489853 0.96717192558858 0.878044333547682 -0.0119451395769582 ENSG00000060688 SNRNP40
ENST00000446633 0.677041413305455 0.345037184174212 -0.0554647994414894 ENSG00000060688 SNRNP40
ENST00000344147 0.317375910430103 0.0708776185677299 0.119287406076163 ENSG00000121766 ZCCHC17
ENST00000479629 0.650626288500918 0.315070588893546 0.0774017214374572 ENSG00000121766 ZCCHC17
ENST00000373714 0.317375910430103 0.0708776185677299 0.119287406076163 ENSG00000121766 ZCCHC17
ENST00000546109 0.420647498028138 0.122808428446446 0.110441502508314 ENSG00000121766 ZCCHC17
ENST00000422613 0.382685406568206 0.101570181016862 0.111887712853996 ENSG00000121766 ZCCHC17
ENST00000490049 0.505168818007512 0.177820035031645 0.117407023442586 ENSG00000121766 ZCCHC17
ENST00000457433 0.684360506682343 0.353367545117812 -0.135752366612298 ENSG00000142910 TINAGL1
ENST00000271064 0.686324963640895 0.355409011988831 -0.135155546063369 ENSG00000142910 TINAGL1
ENST00000481165 0.686324963640895 0.355440191893376 -0.135919793760622 ENSG00000142910 TINAGL1
ENST00000373705 0.749633191002435 0.436847835658637 0.0590090587614671 ENSG00000121764 HCRTR1
ENST00000373703 0.456989388635748 0.145223414347701 0.0853692693711628 ENSG00000162517 PEF1
ENST00000461006 0.719966021108565 0.397317656727524 0.0650253618310857 ENSG00000162517 PEF1
ENST00000478502 0.237770163945721 0.0413418959988259 0.127807387211514 ENSG00000162517 PEF1
ENST00000489164 0.512173197033612 0.183052580605988 0.0939415290127806 ENSG00000162517 PEF1
ENST00000492061 0.458096106775143 0.145971273125541 0.114659029585392 ENSG00000162517 PEF1
ENST00000609625 0.720777530436409 0.398492711728095 -0.117305426139671 ENSG00000235790 RP11-73M7.6
ENST00000609549 0.720777530436409 0.398492711728095 -0.117305426139671 ENSG00000235790 RP11-73M7.6
ENST00000610043 0.719251587548598 0.395738805061179 -0.118247105857466 ENSG00000235790 RP11-73M7.6
ENST00000608332 0.710416020865671 0.384822899486891 -0.121117607192487 ENSG00000235790 RP11-73M7.6
ENST00000585660 0.699890847426889 0.371577473641433 -0.124915369328335 ENSG00000235790 RP11-73M7.6
ENST00000591592 0.696022977586905 0.36633245733344 -0.126216387811825 ENSG00000235790 RP11-73M7.6
ENST00000608246 0.701922490235417 0.374148485782413 -0.123985289656258 ENSG00000235790 RP11-73M7.6
ENST00000608888 0.704001075074343 0.37628084400722 -0.123567987046255 ENSG00000235790 RP11-73M7.6
ENST00000607926 0.704001075074343 0.376285767281736 -0.123571195168161 ENSG00000235790 RP11-73M7.6
ENST00000610216 0.704001075074343 0.376285767281736 -0.123571195168161 ENSG00000235790 RP11-73M7.6
ENST00000585413 0.701772021870464 0.373903036347466 -0.124260871216647 ENSG00000235790 RP11-73M7.6
ENST00000609033 0.7034042772797 0.375646487484193 -0.123903442025846 ENSG00000235790 RP11-73M7.6
ENST00000589462 0.700518739099976 0.372349011093946 -0.124676608105897 ENSG00000235790 RP11-73M7.6
ENST00000593188 0.700533007608256 0.372379033159303 -0.12466502433986 ENSG00000235790 RP11-73M7.6
ENST00000609373 0.699237694432377 0.370620619052265 -0.125226225105011 ENSG00000235790 RP11-73M7.6
ENST00000587445 0.700518739099976 0.372349011093946 -0.124676608105897 ENSG00000235790 RP11-73M7.6
ENST00000591929 0.699237694432377 0.370718439939973 -0.125198874923872 ENSG00000235790 RP11-73M7.6
ENST00000609338 0.700424278525741 0.372220281770598 -0.124747989957252 ENSG00000235790 RP11-73M7.6
ENST00000373672 0.724648096621245 0.403773144554161 -0.110571181856111 ENSG00000084636 COL16A1
ENST00000271069 0.723901645089085 0.402839985323269 -0.110782793690003 ENSG00000084636 COL16A1
ENST00000488128 0.692448104495852 0.362242089293914 -0.12372190965601 ENSG00000084636 COL16A1
ENST00000488897 0.750713182336748 0.438435656577717 -0.107519188264603 ENSG00000084636 COL16A1
ENST00000461217 0.794881502937578 0.504680411060233 -0.0981579569971699 ENSG00000084636 COL16A1
ENST00000445166 0.656184577555998 0.321503330542715 -0.141595592822559 ENSG00000235790 RP11-73M7.6
ENST00000440437 0.752374345596997 0.441109556971094 -0.107762125318035 ENSG00000084636 COL16A1
ENST00000470799 0.798783680376472 0.51074977135119 -0.0920455403482179 ENSG00000084636 COL16A1
ENST00000482910 0.805200062984869 0.52157772663648 -0.0892853753426883 ENSG00000084636 COL16A1
ENST00000468459 0.696022977586905 0.366355022277235 -0.130241092267399 ENSG00000084636 COL16A1
ENST00000479100 0.700092362256907 0.371847145360299 -0.128655167765398 ENSG00000084636 COL16A1
ENST00000458715 0.870913426363665 0.637000779525477 -0.0667904608110577 ENSG00000084636 COL16A1
ENST00000373668 0.713346850475254 0.388280321544698 -0.115430359659443 ENSG00000084636 COL16A1
ENST00000474000 0.599714009221179 0.261097706793763 -0.160337803899171 ENSG00000084636 COL16A1
ENST00000482478 0.581733638307545 0.243865662796488 -0.166913182599181 ENSG00000084636 COL16A1
ENST00000529928 0.742182232006907 0.426500395986453 -0.113345775533316 ENSG00000084636 COL16A1
ENST00000373667 0.820878972392237 0.544980398465046 -0.0838642959337434 ENSG00000084636 COL16A1
ENST00000532877 0.611868752549862 0.27464269036401 -0.150907935401589 ENSG00000084636 COL16A1
ENST00000398556 0.376476337874141 0.0987000584638043 -0.148321488239485 ENSG00000121753 BAI2
ENST00000398547 0.381630067043871 0.100935597149827 -0.147372973730949 ENSG00000121753 BAI2
ENST00000373655 0.367698068564293 0.0941180332126309 -0.150102387113843 ENSG00000121753 BAI2
ENST00000373658 0.367698068564293 0.0941180332126309 -0.150102387113843 ENSG00000121753 BAI2
ENST00000398542 0.37495483789387 0.09790907773389 -0.148457198435457 ENSG00000121753 BAI2
ENST00000257070 0.367698068564293 0.0941180332126309 -0.150102387113843 ENSG00000121753 BAI2
ENST00000527361 0.382136529974109 0.101259264997143 -0.148845792605992 ENSG00000121753 BAI2
ENST00000398538 0.38841711748437 0.104335548373936 -0.145675584344057 ENSG00000121753 BAI2
ENST00000527035 0.228175217354438 0.038116903562092 -0.173858901418717 ENSG00000254545 RP11-84A19.3
ENST00000257100 0.52315008569831 0.192004264863141 -0.0852884518862174 ENSG00000134668 SPOCD1
ENST00000373648 0.523052198925981 0.191904480765473 -0.0852917184216525 ENSG00000134668 SPOCD1
ENST00000360482 0.523052198925981 0.191904480765473 -0.0852917184216525 ENSG00000134668 SPOCD1
ENST00000473361 0.530666232985801 0.19850054776992 -0.0843224498477903 ENSG00000134668 SPOCD1
ENST00000452755 0.526501086335216 0.194492420008488 -0.0853478949454768 ENSG00000134668 SPOCD1
ENST00000533231 0.524364910758379 0.192843211470731 -0.0851738388269778 ENSG00000134668 SPOCD1
ENST00000528579 0.732324885420794 0.414173890546356 -0.0534223898098817 ENSG00000134668 SPOCD1
ENST00000532604 0.869305504088434 0.632919959078539 -0.0314049503975969 ENSG00000134668 SPOCD1
ENST00000531039 0.86159547397348 0.617974842704644 -0.0333955960521286 ENSG00000134668 SPOCD1
ENST00000468720 0.882758608080785 0.660624562623478 -0.0296754802122172 ENSG00000134668 SPOCD1
ENST00000485944 0.893321343409539 0.685510644107508 -0.0271663833922246 ENSG00000134668 SPOCD1
ENST00000460061 0.906082820216376 0.715361954255927 -0.0246781639496498 ENSG00000134668 SPOCD1
ENST00000602889 0.848423137174681 0.593377311549428 0.019114489728967 ENSG00000269967 RP11-84A19.4
ENST00000602725 0.722861244308255 0.401645747748301 0.0300311915046508 ENSG00000184007 PTP4A2
ENST00000344035 0.727514459984661 0.407343783831135 0.0294435383092516 ENSG00000184007 PTP4A2
ENST00000356536 0.696022977586905 0.366261625253502 0.0351921471377697 ENSG00000184007 PTP4A2
ENST00000457805 0.481332191175498 0.160829487151046 0.0546604648592136 ENSG00000184007 PTP4A2
ENST00000489313 0.481617426637396 0.161012887857726 0.0694225387667139 ENSG00000184007 PTP4A2
ENST00000602683 0.442088094935406 0.136247631218357 0.0588837531211664 ENSG00000184007 PTP4A2
ENST00000470404 0.408354483682175 0.115557216723744 0.0618344257244089 ENSG00000184007 PTP4A2
ENST00000532001 0.556355542709108 0.219986260975817 0.0502678947783295 ENSG00000184007 PTP4A2
ENST00000528253 0.697245696580133 0.368376021430745 0.0388180586953539 ENSG00000184007 PTP4A2
ENST00000484483 0.859152076543089 0.612848605767043 0.0270553632967464 ENSG00000184007 PTP4A2
ENST00000468531 0.976707944403257 0.912038514782143 0.00529927412885387 ENSG00000184007 PTP4A2
ENST00000534796 0.92365287256825 0.754007680206236 0.0155471710371055 ENSG00000184007 PTP4A2
ENST00000532289 0.958611985496524 0.852728976240422 0.00984226916058369 ENSG00000184007 PTP4A2
ENST00000526960 0.955420639353021 0.842300867617059 0.0105106116335782 ENSG00000184007 PTP4A2
ENST00000524384 0.994338907039887 0.981820902009978 -0.00128739561423217 ENSG00000184007 PTP4A2
ENST00000528840 0.97864991999272 0.921062586884724 -0.00558373633082492 ENSG00000184007 PTP4A2
ENST00000494444 0.957083515292456 0.846495168301087 -0.0109823790492091 ENSG00000184007 PTP4A2
ENST00000529477 0.994433686014037 0.982027551658877 -0.00125282805635362 ENSG00000184007 PTP4A2
ENST00000533408 0.91419539692784 0.731450459301511 -0.0220028103094191 ENSG00000184007 PTP4A2
ENST00000475464 0.973875141808119 0.902536861505913 -0.00886878289674349 ENSG00000184007 PTP4A2
ENST00000327300 0.873728778187064 0.643271664143945 0.0202740461300046 ENSG00000121774 KHDRBS1
ENST00000307714 0.867339709796808 0.628314987235336 0.0211613564126395 ENSG00000121774 KHDRBS1
ENST00000492989 0.91419539692784 0.731725837402294 0.0168589525931287 ENSG00000121774 KHDRBS1
ENST00000484270 0.482816506102731 0.161897633079962 0.0576990317951964 ENSG00000121774 KHDRBS1
ENST00000487305 0.949509642480925 0.827193618878418 -0.0179249846422999 ENSG00000121775 TMEM39B
ENST00000336294 0.956812849022757 0.845536727529088 -0.0158194632936922 ENSG00000121775 TMEM39B
ENST00000441402 0.95688393678081 0.84582827088525 -0.0157995782305369 ENSG00000121775 TMEM39B
ENST00000468135 0.956931352267555 0.845886187618532 -0.0157857259577402 ENSG00000121775 TMEM39B
ENST00000373634 0.946216610837263 0.818411753596921 -0.0187083907667304 ENSG00000121775 TMEM39B
ENST00000427288 0.91807117686744 0.741652483500276 -0.0276723464848203 ENSG00000121775 TMEM39B
ENST00000476968 0.930844959397215 0.773974462244971 -0.0232684256221224 ENSG00000121775 TMEM39B
ENST00000373625 0.888391226782111 0.674139865773306 -0.0178417896772551 ENSG00000025800 KPNA6
ENST00000471599 0.879143808995907 0.652592721097487 -0.0197106442617504 ENSG00000025800 KPNA6
ENST00000537234 0.958455085910245 0.850705733646916 0.00846612606300177 ENSG00000025800 KPNA6
ENST00000469790 0.99650762122088 0.98852561119339 0.0010212662209213 ENSG00000025800 KPNA6
ENST00000545542 0.830055315913309 0.560894173787614 -0.030108365680282 ENSG00000025800 KPNA6
ENST00000446515 0.707001908810054 0.380630266026523 -0.055464900943883 ENSG00000025800 KPNA6
ENST00000515055 0.756393143361753 0.446551840889152 -0.0379946547007403 ENSG00000250135 RP4-622L5.2
ENST00000373610 0.12979828283218 0.0139002773341467 -0.0901000324959457 ENSG00000084652 TXLNA
ENST00000373609 0.13158665404911 0.0142068436997463 -0.0897851374491442 ENSG00000084652 TXLNA
ENST00000491434 0.970627470649848 0.888291821258256 0.0115046805493303 ENSG00000160055 TMEM234
ENST00000489170 0.970687288660883 0.88854266219617 0.0114870341650159 ENSG00000160055 TMEM234
ENST00000461402 0.970687288660883 0.88854266219617 0.0114870341650159 ENSG00000160055 TMEM234
ENST00000355082 0.516219737723919 0.185952429332486 -0.0663010018797715 ENSG00000084623 EIF3I
ENST00000373586 0.24162177427393 0.0426163191623065 -0.0762860061607076 ENSG00000084623 EIF3I
ENST00000489353 0.346002896316321 0.0831343985338806 -0.0859508512074358 ENSG00000084623 EIF3I
ENST00000471486 0.424884674106297 0.125215485491778 -0.0630355640763046 ENSG00000084623 EIF3I
ENST00000483517 0.399122602296064 0.110087578542409 -0.0644458564560129 ENSG00000084623 EIF3I
ENST00000474371 0.34371988609091 0.0819744638675737 -0.0677103641692141 ENSG00000084623 EIF3I
ENST00000373548 0.67326727018776 0.340837458987797 -0.049714528924929 ENSG00000116478 HDAC1
ENST00000481281 0.991654592658028 0.969436778124083 0.00264838289799491 ENSG00000116478 HDAC1
ENST00000463172 0.896565091112506 0.693167365638235 0.0282839383287172 ENSG00000116478 HDAC1
ENST00000428704 0.581206797423934 0.243304046027166 -0.0757129113215593 ENSG00000116478 HDAC1
ENST00000472928 0.987249838294939 0.95303561702855 0.0040626750288877 ENSG00000116478 HDAC1
ENST00000373541 0.623091708430911 0.286289694674784 -0.0557750820185875 ENSG00000116478 HDAC1
ENST00000490081 0.0135602604680231 0.000390423908133101 -0.210167646539258 ENSG00000116478 HDAC1
ENST00000482310 0.00591405211521081 0.000100584916344029 -0.229918274497436 ENSG00000116478 HDAC1
ENST00000476391 0.740621372491609 0.424651546417349 -0.0539275768228276 ENSG00000116478 HDAC1
ENST00000471488 0.962642905706647 0.863395387272911 0.0166445042069368 ENSG00000116478 HDAC1
ENST00000329421 0.955011962327852 0.841466451160337 -0.012923077626919 ENSG00000175130 MARCKSL1
ENST00000455895 0.631451761222056 0.295012719289638 -0.0591986469244645 ENSG00000160058 BSDC1
ENST00000413080 0.631451761222056 0.295018431291918 -0.0591978787318407 ENSG00000160058 BSDC1
ENST00000444377 0.633685932558471 0.29776398813616 -0.0588656180855302 ENSG00000160058 BSDC1
ENST00000341071 0.641739030181789 0.306614814170646 -0.0578421101319706 ENSG00000160058 BSDC1
ENST00000526031 0.776960330858407 0.477118767569234 -0.0418479747438701 ENSG00000160058 BSDC1
ENST00000419121 0.78318119907793 0.485829286311874 -0.0410663460622383 ENSG00000160058 BSDC1
ENST00000446293 0.869610092951723 0.633552437037753 -0.0285562446763499 ENSG00000160058 BSDC1
ENST00000373520 0.967994598873045 0.880577130773928 -0.00933466324566467 ENSG00000160058 BSDC1
ENST00000449308 0.980674503655943 0.928221790391597 -0.00590506606826306 ENSG00000160058 BSDC1
ENST00000527513 0.964421860892384 0.869280150775843 0.0113215787602917 ENSG00000160058 BSDC1
ENST00000527163 0.973561613613158 0.901700598957269 0.00865751858227199 ENSG00000160058 BSDC1
ENST00000530485 0.71959649307026 0.396318557968775 0.0623912909132388 ENSG00000160058 BSDC1
ENST00000474414 0.65602734623408 0.321300219444134 0.0764453129450035 ENSG00000160058 BSDC1
ENST00000530876 0.537606677845767 0.20403679819584 0.100561428095278 ENSG00000160058 BSDC1
ENST00000530753 0.508392965683646 0.180130136331075 0.107332727094854 ENSG00000160058 BSDC1
ENST00000533084 0.60994155609582 0.272628013899281 0.091390227527804 ENSG00000160058 BSDC1
ENST00000531222 0.644647687037746 0.309560640485731 0.088755065756917 ENSG00000160058 BSDC1
ENST00000373510 0.989736810678707 0.959534064907947 -0.00442453560473235 ENSG00000160062 ZBTB8A
ENST00000341885 0.150647036416568 0.0180896108236672 0.115789965239042 ENSG00000176261 ZBTB8OS
ENST00000468695 0.189020538943265 0.0268991465527987 0.121287153488493 ENSG00000176261 ZBTB8OS
ENST00000492007 0.17773888078474 0.0241323184922492 0.123635915872799 ENSG00000176261 ZBTB8OS
ENST00000373506 0.217276685726482 0.0347374067712032 0.116026765951987 ENSG00000176261 ZBTB8OS
ENST00000498691 0.0127714753392281 0.00035425187033636 0.259922659017735 ENSG00000176261 ZBTB8OS
ENST00000478041 0.200886400617749 0.0301899039652311 0.119627115783252 ENSG00000176261 ZBTB8OS
ENST00000473294 0.211556148640496 0.0331587717681134 0.117400936706145 ENSG00000176261 ZBTB8OS
ENST00000436661 0.215069575654574 0.0341606619157308 0.116713624887578 ENSG00000176261 ZBTB8OS
ENST00000373501 0.214774762035944 0.0340702119015744 0.116716995757167 ENSG00000176261 ZBTB8OS
ENST00000476493 0.21112287645825 0.0330638129605911 0.117414522604703 ENSG00000176261 ZBTB8OS
ENST00000465588 0.21318883717718 0.0335580711798869 0.117456945528882 ENSG00000176261 ZBTB8OS
ENST00000483138 0.596671236788642 0.258973191664637 0.0660303352735384 ENSG00000176261 ZBTB8OS
ENST00000479075 0.673999610496276 0.341749169916444 0.0580308621711405 ENSG00000176261 ZBTB8OS
ENST00000466361 0.840810671293636 0.579915298265753 0.0359971600747729 ENSG00000176261 ZBTB8OS
ENST00000414241 0.0695420979260616 0.00497715697177492 -0.133681111500996 ENSG00000162521 RBBP4
ENST00000373493 0.0722938353932743 0.00530261308255975 -0.11062167905205 ENSG00000162521 RBBP4
ENST00000527118 0.173756530011862 0.0231467106426715 -0.140293067475939 ENSG00000162521 RBBP4
ENST00000401893 0.24846457112096 0.0450367977131037 -0.1306331449028 ENSG00000162521 RBBP4
ENST00000524393 0.142923297573508 0.0164457239208491 -0.148017183858993 ENSG00000162521 RBBP4
ENST00000526193 0.0930884413463084 0.00789974137109779 -0.162309072859859 ENSG00000162521 RBBP4
ENST00000492348 0.0496303619537238 0.00290825877436141 -0.137275928227446 ENSG00000162521 RBBP4
ENST00000544435 0.0496303619537238 0.00290825877436141 -0.137275928227446 ENSG00000162521 RBBP4
ENST00000525506 0.307623105709637 0.0669714054485252 -0.134492370757326 ENSG00000162521 RBBP4
ENST00000465780 0.309964148770059 0.0680072521403831 -0.139932174887641 ENSG00000162521 RBBP4
ENST00000373485 0.0493822021263283 0.00287710917868714 -0.131416658531383 ENSG00000162521 RBBP4
ENST00000477563 0.224789772169591 0.0371405365270274 -0.138761038909632 ENSG00000162521 RBBP4
ENST00000458695 0.096420468217446 0.00837944040380324 -0.125295249795839 ENSG00000162521 RBBP4
ENST00000490500 0.525281969922879 0.193410664855221 -0.0993281906043137 ENSG00000162521 RBBP4
ENST00000445722 0.524552526199198 0.192954213098065 -0.088957122496866 ENSG00000162521 RBBP4
ENST00000475321 0.0884356914893206 0.00726979283838895 -0.18606125238504 ENSG00000162521 RBBP4
ENST00000463378 0.387618657330305 0.10393483840494 -0.10062324942145 ENSG00000162521 RBBP4
ENST00000460669 0.199105942122654 0.0297310112480643 -0.121255163778908 ENSG00000162521 RBBP4
ENST00000482190 0.198502505554844 0.0295900407050461 -0.121817613085415 ENSG00000162521 RBBP4
ENST00000373484 0.591111748830466 0.253183493841818 -0.0639527629970954 ENSG00000162520 SYNC
ENST00000409190 0.9984152495615 0.995173419122932 0.000405257318184274 ENSG00000162520 SYNC
ENST00000469100 0.661489523997978 0.327439539048293 -0.0568895147116333 ENSG00000134684 YARS
ENST00000373477 0.776898738913946 0.476955670764082 -0.0323995695083511 ENSG00000134684 YARS
ENST00000490826 0.754317441516354 0.443959833730799 -0.0450320628209849 ENSG00000134684 YARS
ENST00000487404 0.353524472651684 0.0865695996563336 -0.0990570696481369 ENSG00000134684 YARS
ENST00000478828 0.73487221084043 0.417712747499429 -0.047728066440313 ENSG00000134684 YARS
ENST00000481895 0.926721138012848 0.761675910614993 -0.0157228858981636 ENSG00000134684 YARS
ENST00000466052 0.936773541107525 0.792335941615202 0.0173573147418867 ENSG00000134684 YARS
ENST00000470377 0.544670221543973 0.210062747695119 0.0871926985973516 ENSG00000134684 YARS
ENST00000472692 0.724575737376585 0.403627076360502 -0.0718705525687281 ENSG00000134684 YARS
ENST00000530710 0.521980548401407 0.190888604521189 -0.108660668665014 ENSG00000116497 S100PBP
ENST00000373476 0.332715608819021 0.0771871225994096 -0.115873618354504 ENSG00000116497 S100PBP
ENST00000373475 0.321749034588538 0.0725671811844011 -0.113709527424438 ENSG00000116497 S100PBP
ENST00000531123 0.404939407213845 0.113555368180745 -0.115999215427994 ENSG00000116497 S100PBP
ENST00000398243 0.328584888319858 0.0752921524307443 -0.144185998399252 ENSG00000116497 S100PBP
ENST00000356689 0.304740554418247 0.0656463364045481 -0.144338418071575 ENSG00000116497 S100PBP
ENST00000427524 0.586087508617726 0.248253235249195 -0.0435555033431553 ENSG00000236065 RP1-117O3.2
ENST00000373449 0.607506864884627 0.269711176905474 -0.044172208584876 ENSG00000004455 AK2
ENST00000548033 0.547422738618019 0.212501580339578 -0.0534426904652257 ENSG00000004455 AK2
ENST00000482191 0.82815773272994 0.557292596939563 -0.0410947064564865 ENSG00000004455 AK2
ENST00000491241 0.791673109224744 0.499244591869871 -0.0419502956298982 ENSG00000004455 AK2
ENST00000467905 0.521768256675404 0.190693337586711 -0.0606083319405725 ENSG00000004455 AK2
ENST00000354858 0.528874781109452 0.196771494216668 -0.060926406162744 ENSG00000004455 AK2
ENST00000480134 0.528874781109452 0.196771494216668 -0.060926406162744 ENSG00000004455 AK2
ENST00000550338 0.534986230416923 0.201762195690135 -0.0609790094841885 ENSG00000004455 AK2
ENST00000469238 0.34526697418102 0.0827309257822687 -0.0904903996317411 ENSG00000004455 AK2
ENST00000466029 0.380711884220573 0.100485451520439 -0.0851857652001081 ENSG00000004455 AK2
ENST00000487289 0.633341107990978 0.297395777928034 -0.0509616970068486 ENSG00000004455 AK2
ENST00000548559 0.752451431846 0.441290305809776 -0.039221948474351 ENSG00000004455 AK2
ENST00000551979 0.720556000756333 0.398207515283483 -0.0518082145979026 ENSG00000004455 AK2
ENST00000539719 0.846503805608102 0.589863026261397 -0.0423612321449373 ENSG00000160094 ZNF362
ENST00000373428 0.893196950741301 0.685002033852771 -0.0373338795220857 ENSG00000160094 ZNF362
ENST00000588828 0.576720298650469 0.239263844079863 -0.074714065884877 ENSG00000225313 RP11-415J8.3
ENST00000457957 0.58971135680039 0.25161093443317 -0.0725567814566796 ENSG00000225313 RP11-415J8.3
ENST00000587696 0.615348469120271 0.278340720660647 -0.0694263566200081 ENSG00000225313 RP11-415J8.3
ENST00000431992 0.789067338392926 0.494667707014367 -0.034086547310422 ENSG00000134686 PHC2
ENST00000485928 0.698099125938449 0.369559444405989 -0.0427956759221334 ENSG00000134686 PHC2
ENST00000373418 0.703869769790429 0.376069044229017 -0.0421830509670495 ENSG00000134686 PHC2
ENST00000373422 0.70425670358451 0.376995055028596 -0.0430028135650137 ENSG00000134686 PHC2
ENST00000257118 0.789067338392926 0.494656017095292 -0.0340866486598631 ENSG00000134686 PHC2
ENST00000419414 0.995072713369247 0.98384052545517 0.00117525067856539 ENSG00000134686 PHC2
ENST00000467894 0.783247654600544 0.486015981738819 -0.0354762885122366 ENSG00000134686 PHC2
ENST00000373416 0.820634109209769 0.544736926950382 -0.0335128981893003 ENSG00000134686 PHC2
ENST00000486897 0.857011045425033 0.608343063601729 -0.0281678657489412 ENSG00000134686 PHC2
ENST00000493483 0.873137150624181 0.641398182736448 -0.0253107601495881 ENSG00000134686 PHC2
ENST00000473158 0.193785931082312 0.0282600603509742 -0.149441105607778 ENSG00000134686 PHC2
ENST00000484692 0.643879690952609 0.30853337147784 0.0924705565826167 ENSG00000134686 PHC2
ENST00000241312 0.598338981153741 0.260102387886953 0.109708353002146 ENSG00000121904 CSMD2
ENST00000373381 0.597248147641272 0.259405176984133 0.109849384824506 ENSG00000121904 CSMD2
ENST00000373380 0.553017572473325 0.217540396679519 0.140068686743047 ENSG00000121904 CSMD2
ENST00000373388 0.673516366113849 0.341083477935558 0.109807222325744 ENSG00000121904 CSMD2
ENST00000426886 0.991031828466446 0.965261327765514 -0.00272357535649844 ENSG00000163866 SMIM12
ENST00000521580 0.983416074207308 0.9392212713508 -0.00506099180576014 ENSG00000163866 SMIM12
ENST00000446026 0.868655838428659 0.631653889035283 0.0365704627552222 ENSG00000163866 SMIM12
ENST00000456842 0.772340856389282 0.47000704977317 0.0551319046946517 ENSG00000163866 SMIM12
ENST00000423898 0.824013146798015 0.54950386688372 0.0467280080033204 ENSG00000163866 SMIM12
ENST00000417456 0.835617805130443 0.571290543240425 -0.0451240196471589 ENSG00000241014 RP11-244H3.1
ENST00000487874 0.544023388125106 0.20935200089027 -0.0663091307740192 ENSG00000271741 RP11-244H3.4
ENST00000373340 0.539689400370118 0.205768067511448 -0.0727558185319708 ENSG00000163867 ZMYM6
ENST00000493328 0.554794536809673 0.218925360926786 -0.0780378298934567 ENSG00000163867 ZMYM6
ENST00000357182 0.580468436269363 0.24272173971034 -0.0733418202174758 ENSG00000163867 ZMYM6
ENST00000415531 0.898261834814861 0.697690158060866 -0.0301860673912649 ENSG00000163867 ZMYM6
ENST00000417119 0.905152771693777 0.713517019447024 -0.0293089815851044 ENSG00000197056 ZMYM1
ENST00000359858 0.901197381250431 0.70337667477687 -0.0279083431675392 ENSG00000197056 ZMYM1
ENST00000488455 0.927454136483921 0.763450956859257 -0.0230061589089503 ENSG00000197056 ZMYM1
ENST00000475654 0.906925363368318 0.717004260437718 -0.029873774801702 ENSG00000197056 ZMYM1
ENST00000373329 0.901197381250431 0.70337667477687 -0.0279083431675392 ENSG00000197056 ZMYM1
ENST00000373330 0.904549831196219 0.712237149417672 -0.0270530630430462 ENSG00000197056 ZMYM1
ENST00000468598 0.542114615339268 0.207844461920215 -0.089320117672699 ENSG00000116560 SFPQ
ENST00000460428 0.354533169561938 0.0870608108396143 -0.0773122849219535 ENSG00000116560 SFPQ
ENST00000470472 0.346246413819114 0.0832484130980168 -0.0772209747172264 ENSG00000116560 SFPQ
ENST00000466745 0.909571274681941 0.721574719464928 -0.0270507443864425 ENSG00000116560 SFPQ
ENST00000466213 0.874480486960382 0.644327507832441 -0.034961803392942 ENSG00000116560 SFPQ
ENST00000490668 0.247380977101205 0.0445818220960228 -0.131789188530604 ENSG00000116560 SFPQ
ENST00000485365 0.372818362940407 0.096823059780613 -0.105484563447146 ENSG00000116560 SFPQ
ENST00000357214 0.287429581358134 0.0589386688400364 -0.0833889381128235 ENSG00000116560 SFPQ
ENST00000373297 0.463696372449895 0.149428559336459 0.0516218929935014 ENSG00000146463 ZMYM4
ENST00000314607 0.463696372449895 0.149428559336459 0.0516218929935014 ENSG00000146463 ZMYM4
ENST00000441447 0.0734193225226394 0.00543807640157598 0.231488511930992 ENSG00000146463 ZMYM4
ENST00000432683 0.479240275755599 0.159249011921992 0.113786562334762 ENSG00000227409 ZMYM4-AS1
ENST00000457946 0.842055840941351 0.581827924432506 -0.0223915330684722 ENSG00000146463 ZMYM4
ENST00000325722 0.204942722544401 0.0312983857368983 -0.0870900871622362 ENSG00000142687 KIAA0319L
ENST00000373266 0.0508080241466961 0.00302039309491266 -0.150249490719586 ENSG00000142687 KIAA0319L
ENST00000426982 0.408163233261368 0.115476949469833 -0.0641160744403242 ENSG00000142687 KIAA0319L
ENST00000461312 0.50280910649936 0.175988159215335 -0.0975211505902362 ENSG00000142687 KIAA0319L
ENST00000485551 0.174467682394886 0.0233165627235727 -0.118793038684378 ENSG00000142687 KIAA0319L
ENST00000440579 0.752203883300053 0.440617334686274 -0.038270941869921 ENSG00000142687 KIAA0319L
ENST00000431916 0.660302835877521 0.326355115480799 -0.0704382572199134 ENSG00000142687 KIAA0319L
ENST00000482929 0.978841587556128 0.922303901033392 0.00600815289137588 ENSG00000142687 KIAA0319L
ENST00000478463 0.927470500728821 0.763886183789092 0.0198100888958298 ENSG00000142687 KIAA0319L
ENST00000470388 0.927470500728821 0.764013610488078 0.0198085894677417 ENSG00000142687 KIAA0319L
ENST00000492888 0.886569665179364 0.669165438645518 0.0318507653252421 ENSG00000142687 KIAA0319L
ENST00000469892 0.819715399768659 0.543339429887336 0.0463990040566345 ENSG00000142687 KIAA0319L
ENST00000494948 0.615348469120271 0.278413494310841 0.0883082128837258 ENSG00000142687 KIAA0319L
ENST00000373253 0.645821959229114 0.310769727510197 -0.0589379161394247 ENSG00000020129 NCDN
ENST00000356090 0.644369132611432 0.309264454669458 -0.0593630937362338 ENSG00000020129 NCDN
ENST00000373243 0.644647687037746 0.3095634492141 -0.0593813757716036 ENSG00000020129 NCDN
ENST00000423723 0.946807858928185 0.81962064005804 -0.0175226164526148 ENSG00000020129 NCDN
ENST00000373237 0.94240994903578 0.808476768845611 -0.0131555860488867 ENSG00000126067 PSMB2
ENST00000270815 0.892663220263925 0.682827236131889 -0.0257674084264465 ENSG00000142686 C1orf216
ENST00000251195 0.482449612596551 0.161580484081434 0.161148707967228 ENSG00000092853 CLSPN
ENST00000318121 0.504599396361677 0.177436484191944 0.160489857560262 ENSG00000092853 CLSPN
ENST00000373220 0.504599396361677 0.177436484191944 0.160489857560262 ENSG00000092853 CLSPN
ENST00000520551 0.504599396361677 0.177436484191944 0.160489857560262 ENSG00000092853 CLSPN
ENST00000373210 0.875201170818276 0.645545311238867 0.0284874572358995 ENSG00000134698 AGO4
ENST00000373206 0.215874043686797 0.0344128988638797 -0.151064463485616 ENSG00000092847 AGO1
ENST00000373204 0.239532460597818 0.0418247720748536 -0.12804261225691 ENSG00000092847 AGO1
ENST00000324350 0.747501990189482 0.434253142021771 0.0709101365143726 ENSG00000126070 AGO3
ENST00000373191 0.410911125641669 0.117267625314734 0.099105686522399 ENSG00000126070 AGO3
ENST00000397828 0.716402389111922 0.392379515512439 0.0764950913087028 ENSG00000126070 AGO3
ENST00000246314 0.350327139729919 0.085119629762913 0.116225307895029 ENSG00000126070 AGO3
ENST00000373178 0.948146673579077 0.822799138420125 0.0156750615925704 ENSG00000116863 ADPRHL2
ENST00000373166 0.666499585031275 0.333602762373161 -0.0479313357189214 ENSG00000054116 TRAPPC3
ENST00000462715 0.595509624318512 0.257662461377002 -0.0600875594834008 ENSG00000054116 TRAPPC3
ENST00000373163 0.626727087678757 0.289806827610205 -0.0537285359703076 ENSG00000054116 TRAPPC3
ENST00000373162 0.710416020865671 0.384811753184443 -0.0441600420759766 ENSG00000054116 TRAPPC3
ENST00000469757 0.883125816254374 0.661743357676829 -0.0234979042131163 ENSG00000054116 TRAPPC3
ENST00000373159 0.746208893398617 0.43251561479524 -0.0456852586887795 ENSG00000054116 TRAPPC3
ENST00000497251 0.840879696632293 0.580062070213262 -0.0329039302546601 ENSG00000054116 TRAPPC3
ENST00000429533 0.514771315675054 0.185036388653896 0.0650672914260015 ENSG00000116871 MAP7D1
ENST00000316156 0.90443350120796 0.711935137959228 0.0159540797775007 ENSG00000116871 MAP7D1
ENST00000527764 0.427513513629102 0.126866419808089 0.0957265329082388 ENSG00000116871 MAP7D1
ENST00000373150 0.907525802818303 0.718130679597394 0.015630010644588 ENSG00000116871 MAP7D1
ENST00000373151 0.907494238567475 0.718065970647029 0.0156301568081256 ENSG00000116871 MAP7D1
ENST00000530729 0.504111772286648 0.17691786582572 0.0757134939739935 ENSG00000116871 MAP7D1
ENST00000462118 0.773896219671973 0.472147282899434 0.0465406901542138 ENSG00000116871 MAP7D1
ENST00000474796 0.897191595846353 0.695409165281121 0.0223556037342082 ENSG00000116871 MAP7D1
ENST00000530975 0.664669178723734 0.331302064613521 -0.0603281263635348 ENSG00000116871 MAP7D1
ENST00000487131 0.917805565008797 0.741202735765969 -0.0186938353605845 ENSG00000116871 MAP7D1
ENST00000373148 0.925182890820702 0.757547433776359 -0.0160529385148458 ENSG00000116871 MAP7D1
ENST00000532131 0.853609898668387 0.603126343156058 -0.0291536047538005 ENSG00000116871 MAP7D1
ENST00000487114 0.997569601329537 0.99211549116287 -0.000601863175050071 ENSG00000116871 MAP7D1
ENST00000354618 0.881847373737336 0.658723408174475 -0.0167452117639366 ENSG00000054118 THRAP3
ENST00000469141 0.94739263104027 0.821613202305494 -0.00906660184673326 ENSG00000054118 THRAP3
ENST00000478853 0.19065666961131 0.0273182348901763 0.182617421663949 ENSG00000054118 THRAP3
ENST00000466743 0.842260085442682 0.58219558240995 -0.0464405059930884 ENSG00000054118 THRAP3
ENST00000480549 0.871106448140943 0.637769500671773 -0.0379803585229588 ENSG00000214193 SH3D21
ENST00000474766 0.865118368567147 0.624726996853575 -0.0400343407790398 ENSG00000214193 SH3D21
ENST00000270824 0.942310784098965 0.808180357969346 -0.0208449526645666 ENSG00000142694 EVA1B
ENST00000490466 0.936164172361499 0.790857453049682 -0.0231680931429182 ENSG00000142694 EVA1B
ENST00000359297 0.689577278662487 0.359130601473358 0.0509889844021365 ENSG00000196182 STK40
ENST00000373129 0.0690289893441617 0.00491873277340505 0.131687426435696 ENSG00000196182 STK40
ENST00000373130 0.0690289893441617 0.00491873277340505 0.131687426435696 ENSG00000196182 STK40
ENST00000373132 0.0690289893441617 0.00491873277340505 0.131687426435696 ENSG00000196182 STK40
ENST00000482458 0.0413523978950678 0.00217152738057601 0.186080329735617 ENSG00000196182 STK40
ENST00000460017 0.0319826967709967 0.0014516405771853 0.261211819787307 ENSG00000196182 STK40
ENST00000373116 0.670897675935498 0.33830683069378 0.0658790765412848 ENSG00000116898 MRPS15
ENST00000462067 0.680819133252808 0.349187703794018 0.0644425621426803 ENSG00000116898 MRPS15
ENST00000373075 0.141020243617489 0.0160641394069889 -0.143221134987236 ENSG00000163875 MEAF6
ENST00000296214 0.167687933344024 0.0216347107854395 -0.138807660320739 ENSG00000163875 MEAF6
ENST00000373074 0.145487001599149 0.0169987470170009 -0.142288380635778 ENSG00000163875 MEAF6
ENST00000475828 0.168567314963783 0.0218712554870072 -0.137887832423175 ENSG00000163875 MEAF6
ENST00000487788 0.178053757946724 0.0242165393984123 -0.135834096521583 ENSG00000163875 MEAF6
ENST00000373073 0.129179506862634 0.0137843607543917 -0.152943358709021 ENSG00000163875 MEAF6
ENST00000487792 0.187163187872057 0.0264728967762443 -0.13827850529029 ENSG00000163875 MEAF6
ENST00000448519 0.288790211952063 0.059453543682838 -0.123202205381205 ENSG00000163875 MEAF6
ENST00000485039 0.584692018816799 0.246220118426504 -0.0878601223381574 ENSG00000163875 MEAF6
ENST00000296215 0.50250184825148 0.175749301174916 -0.105536875153258 ENSG00000163877 SNIP1
ENST00000373062 0.873235592766277 0.641631910218458 0.0242690485742134 ENSG00000134697 GNL2
ENST00000462812 0.843828712891759 0.585471880422193 -0.038252896708643 ENSG00000134697 GNL2
ENST00000463351 0.574032379205275 0.236904878321001 0.100518516600836 ENSG00000134697 GNL2
ENST00000494120 0.158066412671255 0.0194792134381555 -0.194787475252329 ENSG00000116922 C1orf109
ENST00000373044 0.957355990440348 0.847284492200569 -0.0155298687949427 ENSG00000196449 YRDC
ENST00000373043 0.85774638231207 0.609689238533982 0.0416317037393975 ENSG00000197982 C1orf122
ENST00000419397 0.773438957314236 0.471480421370377 0.0634380886912153 ENSG00000197982 C1orf122
ENST00000468084 0.821739200923548 0.546075848664723 0.0492267986963707 ENSG00000197982 C1orf122
ENST00000373042 0.800314203738167 0.513031533875268 0.052240430947959 ENSG00000197982 C1orf122
ENST00000446260 0.871047958083542 0.637493286216472 0.037807539331032 ENSG00000197982 C1orf122
ENST00000373036 0.653659776680158 0.318655488881582 0.0530006036585465 ENSG00000188786 MTF1
ENST00000373027 0.882525651494559 0.660346617487088 0.0302610597469939 ENSG00000204084 INPP5B
ENST00000373023 0.786152790601576 0.48980771235472 0.0438423820771034 ENSG00000204084 INPP5B
ENST00000373026 0.652008850346418 0.316878264332705 0.0663883966669364 ENSG00000204084 INPP5B
ENST00000373024 0.673460049411942 0.341011816442567 0.0634542520920096 ENSG00000204084 INPP5B
ENST00000373019 0.73670013895655 0.419583119402037 -0.0368601414958922 ENSG00000183431 SF3A3
ENST00000448721 0.584272803823944 0.245924598977839 -0.0516048013324131 ENSG00000183431 SF3A3
ENST00000460925 0.813777472891941 0.535423846484149 0.0477064456569733 ENSG00000183431 SF3A3
ENST00000489537 0.824345533154729 0.550087798980477 -0.0319326239238272 ENSG00000183431 SF3A3
ENST00000461869 0.601804223182833 0.263370516898951 -0.0570061003750886 ENSG00000183431 SF3A3
ENST00000470585 0.637751184099613 0.302258232315492 -0.0533120701274562 ENSG00000183431 SF3A3
ENST00000462258 0.790008090681252 0.496649172026721 -0.0379685106763871 ENSG00000183431 SF3A3
ENST00000485803 0.759444677004027 0.450749992246409 -0.0596847516406538 ENSG00000183386 FHL3
ENST00000373016 0.759444677004027 0.450749992246409 -0.0596847516406538 ENSG00000183386 FHL3
ENST00000475084 0.707361627130582 0.381102323186855 -0.0705082226376988 ENSG00000183386 FHL3
ENST00000477194 0.665782525634246 0.33286975954823 -0.0800687080546738 ENSG00000183386 FHL3
ENST00000483182 0.36752077481103 0.0939843652058314 -0.110105184784035 ENSG00000183520 UTP11L
ENST00000486563 0.615086670472254 0.278050854351563 -0.0906125009293783 ENSG00000183520 UTP11L
ENST00000373014 0.482831117731355 0.161910265112854 -0.082244507395225 ENSG00000183520 UTP11L
ENST00000537711 0.588556344925679 0.250581588399037 -0.0689042379629725 ENSG00000183520 UTP11L
ENST00000488453 0.744893641220626 0.430440645252041 -0.0514612511242508 ENSG00000183520 UTP11L
ENST00000373001 0.833886351204628 0.568063542506506 -0.0417955806729857 ENSG00000116954 RRAGC
ENST00000493015 0.927454136483921 0.763226623224582 -0.0251824249319315 ENSG00000116954 RRAGC
ENST00000433671 0.911640771515112 0.726164900125214 0.0232164716105527 ENSG00000228436 RP5-864K19.4
ENST00000456813 0.596473600979589 0.258555955249905 -0.0750880157353696 ENSG00000228436 RP5-864K19.4
ENST00000397572 0.429044270390256 0.128038335848003 -0.105109281521777 ENSG00000214114 MYCBP
ENST00000494695 0.722019575341526 0.400173816716625 -0.0684160492547459 ENSG00000214114 MYCBP
ENST00000495043 0.82667460393185 0.554042239197079 -0.0482333295883597 ENSG00000214114 MYCBP
ENST00000489803 0.931158424448739 0.775551093807309 -0.0241848350629942 ENSG00000214114 MYCBP
ENST00000454994 0.931158424448739 0.775511230501318 -0.0241904289624225 ENSG00000131233 GJA9
ENST00000489575 0.926404251445355 0.760831857125344 -0.0258286650525791 ENSG00000214114 MYCBP
ENST00000432648 0.402121474210648 0.111971804140871 -0.0707951045075677 ENSG00000174574 AKIRIN1
ENST00000446189 0.689123732332213 0.358576276399705 -0.0422641637601637 ENSG00000174574 AKIRIN1
ENST00000372984 0.722861244308255 0.401648550411359 -0.0380630866455175 ENSG00000174574 AKIRIN1
ENST00000531822 0.487124263821841 0.164582502063505 -0.0714763042310385 ENSG00000174574 AKIRIN1
ENST00000372967 0.282234553788747 0.0568302584228938 0.095203481883627 ENSG00000168653 NDUFS5
ENST00000372969 0.282234553788747 0.0568302584228938 0.095203481883627 ENSG00000168653 NDUFS5
ENST00000545844 0.967711060862913 0.879861631691101 0.00829931292730526 ENSG00000127603 MACF1
ENST00000567887 0.967999529333555 0.880639647422788 0.00824479118448028 ENSG00000127603 MACF1
ENST00000372915 0.967711060862913 0.87996120052055 0.0082903939254699 ENSG00000127603 MACF1
ENST00000539005 0.967999529333555 0.880659581858451 0.0082437215537637 ENSG00000127603 MACF1
ENST00000317713 0.967999529333555 0.880659581858451 0.0082437215537637 ENSG00000127603 MACF1
ENST00000361689 0.967711060862913 0.879963517962599 0.00829045553227474 ENSG00000127603 MACF1
ENST00000524432 0.199706314229472 0.0298942205423092 0.119748391452032 ENSG00000127603 MACF1
ENST00000467673 0.0344237613870292 0.001631823671657 0.281180883388923 ENSG00000127603 MACF1
ENST00000564288 0.940414071974514 0.801690872574154 -0.0150093842394783 ENSG00000127603 MACF1
ENST00000494012 0.0685025743481281 0.00486545782060068 0.214949277457863 ENSG00000127603 MACF1
ENST00000536367 0.107163781338413 0.010175427749839 0.175241469243218 ENSG00000127603 MACF1
ENST00000480624 0.0178083939204442 0.000592358255225051 0.249179110480409 ENSG00000127603 MACF1
ENST00000469366 0.0303175113533605 0.00133812275855773 0.264872927767545 ENSG00000127603 MACF1
ENST00000496804 0.94389931807311 0.811458864011664 0.0169778151140238 ENSG00000127603 MACF1
ENST00000530262 0.965588458989656 0.871924430033179 0.011058719310055 ENSG00000127603 MACF1
ENST00000485063 0.828367004299797 0.557604207500226 0.0509944351095868 ENSG00000127603 MACF1
ENST00000472385 0.782718767354742 0.484896545235314 -0.0625368720380881 ENSG00000127603 MACF1
ENST00000484393 0.870580400716141 0.635562297498759 -0.0475517824632239 ENSG00000127603 MACF1
ENST00000476350 0.979593154164853 0.924889121257653 0.00650809687200773 ENSG00000127603 MACF1
ENST00000372925 0.885564843033975 0.666714169591102 -0.0260771566042781 ENSG00000127603 MACF1
ENST00000289893 0.856263129272835 0.607015008020594 -0.0311026079017578 ENSG00000127603 MACF1
ENST00000530275 0.980192612740832 0.926568753580823 0.00646409412904796 ENSG00000255103 KIAA0754
ENST00000482035 0.982536044687534 0.934665002381211 -0.00534612921174321 ENSG00000127603 MACF1
ENST00000473843 0.736298576158736 0.419160268516617 -0.0648397739285952 ENSG00000127603 MACF1
ENST00000469490 0.937671749826112 0.794614738548734 -0.0188400273730172 ENSG00000127603 MACF1
ENST00000487656 0.779900169680188 0.480727357080503 -0.0647122075437669 ENSG00000127603 MACF1
ENST00000360115 0.57171268950284 0.234596408292513 -0.0716151399276952 ENSG00000127603 MACF1
ENST00000497964 0.4991664115306 0.173211799838015 -0.098253497142546 ENSG00000127603 MACF1
ENST00000446276 0.508607201912071 0.180230478791653 -0.0813203948328193 ENSG00000127603 MACF1
ENST00000442046 0.529919868743966 0.197839466707654 -0.0791115738817125 ENSG00000127603 MACF1
ENST00000422234 0.795961550645336 0.506408579521592 -0.0466098363915063 ENSG00000127603 MACF1
ENST00000462496 0.789633736936123 0.495402159515592 -0.0473058136848502 ENSG00000127603 MACF1
ENST00000462103 0.901382904058921 0.704038255887949 -0.0318580207680878 ENSG00000127603 MACF1
ENST00000496360 0.711719012740014 0.386093360272067 -0.0567873372571577 ENSG00000127603 MACF1
ENST00000497807 0.668491553046725 0.335780848452694 -0.0615675138309189 ENSG00000127603 MACF1
ENST00000482028 0.934212572680439 0.784835352935574 -0.0211037709758408 ENSG00000090621 PABPC4
ENST00000372856 0.409852725759421 0.116585056771706 0.0537385353230354 ENSG00000090621 PABPC4
ENST00000372857 0.409593902978236 0.116456875185604 0.0537720320792487 ENSG00000090621 PABPC4
ENST00000372858 0.543456887572826 0.208833624848331 0.0445598802136066 ENSG00000090621 PABPC4
ENST00000372862 0.55915220125892 0.222149319509806 0.0434357173235901 ENSG00000090621 PABPC4
ENST00000468476 0.93636885713488 0.79143560248958 0.0156828928897849 ENSG00000090621 PABPC4
ENST00000437136 0.978761263013086 0.922206850326894 0.00574199916850475 ENSG00000090621 PABPC4
ENST00000492468 0.994016114105982 0.980039205163523 -0.00147952350322701 ENSG00000090621 PABPC4
ENST00000530186 0.795295361392029 0.505602638627516 0.0490462709594271 ENSG00000090621 PABPC4
ENST00000421687 0.550148462563286 0.215270617891582 0.0459753947736639 ENSG00000090621 PABPC4
ENST00000484555 0.936164172361499 0.790856128639481 0.0221319478055173 ENSG00000090621 PABPC4
ENST00000525045 0.608600605238992 0.271110556741796 0.0678970035115722 ENSG00000090621 PABPC4
ENST00000527718 0.615348469120271 0.278396106824301 0.049500429349639 ENSG00000090621 PABPC4
ENST00000477556 0.74604550694969 0.431841850087915 0.0675164831349848 ENSG00000090621 PABPC4
ENST00000483770 0.582997698475676 0.244909077683537 0.0809669969792642 ENSG00000090621 PABPC4
ENST00000525669 0.659971252991559 0.326060026400122 0.0455357404680256 ENSG00000090621 PABPC4
ENST00000470443 0.477188625869743 0.157946206847473 0.0547182762000899 ENSG00000090621 PABPC4
ENST00000415255 0.388920582404656 0.104713218372929 0.0623213800189325 ENSG00000228060 RP11-69E11.8
ENST00000513632 0.751970549504001 0.440064504980225 0.0404907837707704 ENSG00000090621 PABPC4
ENST00000525751 0.466757526251396 0.151220513924833 0.0652074143282242 ENSG00000090621 PABPC4
ENST00000474378 0.388630068262523 0.104436031509681 0.071606008693513 ENSG00000090621 PABPC4
ENST00000529216 0.369496235374345 0.0950516964353817 0.0788317253076801 ENSG00000090621 PABPC4
ENST00000492519 0.36217466762306 0.0905970245739956 0.0983370327731863 ENSG00000090621 PABPC4
ENST00000451091 0.640591867669722 0.305105328669718 0.0549189211585036 ENSG00000090621 PABPC4
ENST00000531243 0.447157772802024 0.139469815516626 0.092825046721174 ENSG00000090621 PABPC4
ENST00000470018 0.653659776680158 0.318643163740874 -0.0751318600160615 ENSG00000084072 PPIE
ENST00000324379 0.503231425821354 0.176316741000297 -0.0847628103423956 ENSG00000084072 PPIE
ENST00000356511 0.514464022376274 0.184704392756085 -0.0813138139232679 ENSG00000084072 PPIE
ENST00000495526 0.498419447864383 0.172629645386991 -0.0855979473395787 ENSG00000084072 PPIE
ENST00000482751 0.498419447864383 0.172629645386991 -0.0855979473395787 ENSG00000084072 PPIE
ENST00000372830 0.514464022376274 0.184704392756085 -0.0813138139232679 ENSG00000084072 PPIE
ENST00000497370 0.381008349555522 0.100615342919975 -0.108319189487256 ENSG00000084072 PPIE
ENST00000372835 0.551920952189459 0.216588059061357 -0.077781423845313 ENSG00000084072 PPIE
ENST00000470213 0.393813351439661 0.107393320974897 -0.106305914104785 ENSG00000084072 PPIE
ENST00000474804 0.43404317917322 0.131174991739179 -0.102852912266589 ENSG00000084072 PPIE
ENST00000475350 0.498419447864383 0.172629645386991 -0.0855979473395787 ENSG00000084072 PPIE
ENST00000480169 0.546772211699543 0.212021819729105 -0.0928007672905529 ENSG00000084072 PPIE
ENST00000441669 0.859853266976584 0.614476538511718 0.0337553644990187 ENSG00000043514 TRIT1
ENST00000462797 0.859853266976584 0.614476538511718 0.0337553644990187 ENSG00000043514 TRIT1
ENST00000316891 0.859853266976584 0.614476538511718 0.0337553644990187 ENSG00000043514 TRIT1
ENST00000372818 0.859853266976584 0.614476538511718 0.0337553644990187 ENSG00000043514 TRIT1
ENST00000495175 0.930528849870283 0.77302883176623 0.019767273609502 ENSG00000043514 TRIT1
ENST00000491865 0.917781432284789 0.741065661483726 0.0226831898651192 ENSG00000043514 TRIT1
ENST00000537223 0.843246746584709 0.584379367492395 0.0395596933393321 ENSG00000043514 TRIT1
ENST00000537440 0.843246746584709 0.584379367492395 0.0395596933393321 ENSG00000043514 TRIT1
ENST00000541099 0.843246746584709 0.584379367492395 0.0395596933393321 ENSG00000043514 TRIT1
ENST00000545233 0.843246746584709 0.584379367492395 0.0395596933393321 ENSG00000043514 TRIT1
ENST00000492612 0.930844959397215 0.774244884917397 0.0223063297640782 ENSG00000043514 TRIT1
ENST00000489945 0.963090638197235 0.865479079977109 0.0136629327833522 ENSG00000043514 TRIT1
ENST00000486825 0.926760794388574 0.761940983657253 0.02440161061957 ENSG00000043514 TRIT1
ENST00000372811 0.829734973485927 0.560225913362267 -0.0444540420781755 ENSG00000168389 MFSD2A
ENST00000420632 0.797404600365016 0.508207832486566 -0.0513760959069334 ENSG00000168389 MFSD2A
ENST00000372809 0.829734973485927 0.560225913362267 -0.0444540420781755 ENSG00000168389 MFSD2A
ENST00000483824 0.829734973485927 0.560225913362267 -0.0444540420781755 ENSG00000168389 MFSD2A
ENST00000372797 0.581340782819464 0.243403052849558 -0.0450047260745015 ENSG00000131236 CAP1
ENST00000372802 0.584698699876996 0.246293027120724 -0.0447642379912535 ENSG00000131236 CAP1
ENST00000449311 0.982074099149761 0.933380889275515 -0.00392157853981821 ENSG00000131236 CAP1
ENST00000421589 0.980840864791189 0.928990684561388 -0.00415407343476034 ENSG00000131236 CAP1
ENST00000414893 0.853284524250016 0.60245733839982 -0.0233774950213987 ENSG00000131236 CAP1
ENST00000414281 0.977954455796943 0.91651424688332 -0.00488439446341485 ENSG00000131236 CAP1
ENST00000420216 0.976034563011186 0.909875439708215 -0.00529139887839552 ENSG00000131236 CAP1
ENST00000372792 0.659529346399429 0.325486953310989 -0.039889315163922 ENSG00000131236 CAP1
ENST00000372798 0.66663061501812 0.333733293537529 -0.0388411675013083 ENSG00000131236 CAP1
ENST00000340450 0.573997116675272 0.236767255716538 -0.0455972666552732 ENSG00000131236 CAP1
ENST00000372805 0.592231309748438 0.254389297585718 -0.0443405350663912 ENSG00000131236 CAP1
ENST00000435719 0.967077659003415 0.877583742560121 -0.00698423206879779 ENSG00000131236 CAP1
ENST00000427843 0.97263524513792 0.899223034998048 -0.00590232075238583 ENSG00000131236 CAP1
ENST00000417287 0.979759795430103 0.925454221425689 -0.00436369920847911 ENSG00000131236 CAP1
ENST00000424977 0.97864991999272 0.921980338165248 -0.00455900498837807 ENSG00000131236 CAP1
ENST00000446031 0.970627470649848 0.888175606874236 -0.00773723232730832 ENSG00000131236 CAP1
ENST00000479759 0.367409918956833 0.0939324804815171 -0.0695521253808822 ENSG00000131236 CAP1
ENST00000461993 0.363241525930573 0.0912786711408448 -0.0687436467483274 ENSG00000131236 CAP1
ENST00000494114 0.886876399791283 0.669894068033629 -0.0209041604938284 ENSG00000131236 CAP1
ENST00000433473 0.887809020431849 0.672882342928885 -0.0235795764859894 ENSG00000131238 PPT1
ENST00000529905 0.899130317254917 0.699006792236359 -0.0213788739889918 ENSG00000131238 PPT1
ENST00000530704 0.99038059640344 0.961796851223224 0.00308333056216221 ENSG00000131238 PPT1
ENST00000372775 0.906161104138149 0.715487346935126 0.0273134484072651 ENSG00000131238 PPT1
ENST00000449045 0.994112959479484 0.980316508412867 0.00158444252580793 ENSG00000131238 PPT1
ENST00000439754 0.997993227353189 0.993109261887446 -0.000595899264160821 ENSG00000131238 PPT1
ENST00000530076 0.978520379586517 0.91923638958598 0.0077621074041643 ENSG00000131238 PPT1
ENST00000527311 0.98968260339004 0.959314712097395 0.00343044267051484 ENSG00000131238 PPT1
ENST00000372779 0.958455085910245 0.850815077448843 -0.0134862454694741 ENSG00000131238 PPT1
ENST00000526547 0.896964555203139 0.694584149769621 -0.0369920170590087 ENSG00000131238 PPT1
ENST00000372771 0.304504575856125 0.0655658694850518 0.132610861877906 ENSG00000117000 RLF
ENST00000372759 0.633514415281476 0.297581937071538 -0.0534508993545708 ENSG00000084073 ZMPSTE24
ENST00000479131 0.587951505541974 0.250157825688068 -0.0942610032855032 ENSG00000084073 ZMPSTE24
ENST00000472583 0.730750318188299 0.411894048860629 -0.0610372197007446 ENSG00000084073 ZMPSTE24
ENST00000474142 0.774286304122069 0.472914561779051 -0.0550687947749317 ENSG00000084073 ZMPSTE24
ENST00000435168 0.986194847985763 0.94739966389839 -0.00435351666098226 ENSG00000084070 SMAP2
ENST00000372718 0.952916128492232 0.836445549512495 -0.0117003768638447 ENSG00000084070 SMAP2
ENST00000372708 0.962872358296616 0.864650940658002 -0.0100894494375565 ENSG00000084070 SMAP2
ENST00000539317 0.863883261274143 0.62264287136291 -0.0345128807908284 ENSG00000084070 SMAP2
ENST00000467203 0.332157109323228 0.0769781463233901 0.132523825148385 ENSG00000066136 NFYC
ENST00000424419 0.306756367687308 0.0664486504170034 0.125276538320768 ENSG00000066136 NFYC
ENST00000427410 0.455444711721099 0.144136861534055 0.0947274707185346 ENSG00000066136 NFYC
ENST00000447388 0.564709318045643 0.22728731592715 0.0753071003711866 ENSG00000066136 NFYC
ENST00000425457 0.428320833337161 0.127634696933227 0.0983703901432711 ENSG00000066136 NFYC
ENST00000453631 0.25727845246287 0.0482072626407799 0.150377174297957 ENSG00000066136 NFYC
ENST00000456393 0.550340547592214 0.21544031814074 0.0768614189082596 ENSG00000066136 NFYC
ENST00000372654 0.455543609906492 0.144238696894098 0.0952339207199624 ENSG00000066136 NFYC
ENST00000534399 0.168326512446569 0.0217760732766949 0.19616347322348 ENSG00000066136 NFYC
ENST00000372653 0.436865278134452 0.132722378784851 0.0981897478538539 ENSG00000066136 NFYC
ENST00000372669 0.347990219656722 0.0840466433272961 0.118830188310819 ENSG00000066136 NFYC
ENST00000372652 0.991883789913579 0.970332310755266 0.00263377173330925 ENSG00000066136 NFYC
ENST00000372651 0.803677028981627 0.518159407668389 0.0486130432289979 ENSG00000066136 NFYC
ENST00000440226 0.976879604522163 0.913343092391546 -0.00828524301428973 ENSG00000066136 NFYC
ENST00000308733 0.806182021288627 0.523600183677694 -0.0471060961905543 ENSG00000066136 NFYC
ENST00000372621 0.988365741954309 0.955790605076214 -0.00318862400158937 ENSG00000171793 CTPS1
ENST00000541520 0.95280664742227 0.836227377278678 -0.0119709267543812 ENSG00000171793 CTPS1
ENST00000470271 0.964226456753116 0.868810626442147 0.0121235451061533 ENSG00000171793 CTPS1
ENST00000475060 0.927454136483921 0.763477052060749 0.0238355189442802 ENSG00000171793 CTPS1
ENST00000479480 0.931513302201877 0.776655035302278 0.0193537622876285 ENSG00000171793 CTPS1
ENST00000543104 0.891859675106914 0.680499701495689 0.0268491118717719 ENSG00000171793 CTPS1
ENST00000372616 0.972289580291111 0.897818521386712 -0.00764500371128462 ENSG00000171793 CTPS1
ENST00000480420 0.873673918076697 0.642984881777138 0.0334014900542787 ENSG00000171793 CTPS1
ENST00000463285 0.943525014089583 0.810598625617945 -0.0180474886075767 ENSG00000171793 CTPS1
ENST00000486889 0.929466202132863 0.768817744392951 -0.0243801686395905 ENSG00000171793 CTPS1
ENST00000497210 0.700092362256907 0.371886928088456 -0.0769243406236181 ENSG00000171793 CTPS1
ENST00000464283 0.485325675974127 0.16336079974415 -0.0938757553990515 ENSG00000171793 CTPS1
ENST00000463423 0.653609436031183 0.318592346989163 -0.0667566937302013 ENSG00000171793 CTPS1
ENST00000498694 0.621865728358585 0.284630897736914 -0.0733570053063578 ENSG00000171793 CTPS1
ENST00000302946 0.511644503374827 0.182632434923976 0.145628715042997 ENSG00000171790 SLFNL1
ENST00000372613 0.507999377003089 0.17977102324777 0.146954292027743 ENSG00000171790 SLFNL1
ENST00000397197 0.507999377003089 0.17977102324777 0.146954292027743 ENSG00000171790 SLFNL1
ENST00000439569 0.507999377003089 0.17977102324777 0.146954292027743 ENSG00000171790 SLFNL1
ENST00000372611 0.485921760045425 0.163768306587675 0.152008565996855 ENSG00000171790 SLFNL1
ENST00000359345 0.459052938120643 0.14646730864126 0.153337764146524 ENSG00000171790 SLFNL1
ENST00000456518 0.0321894953523761 0.0014686888994414 0.2300565260322 ENSG00000010803 SCMH1
ENST00000397174 0.0370679788419407 0.0018302633036171 0.223430540693711 ENSG00000010803 SCMH1
ENST00000402904 0.0370679788419407 0.0018302633036171 0.223430540693711 ENSG00000010803 SCMH1
ENST00000361191 0.0368656930511334 0.00181547686064244 0.223559501952575 ENSG00000010803 SCMH1
ENST00000361705 0.0368656930511334 0.00181547686064244 0.223559501952575 ENSG00000010803 SCMH1
ENST00000397171 0.0368656930511334 0.00181547686064244 0.223559501952575 ENSG00000010803 SCMH1
ENST00000372597 0.0249932186478798 0.00099785551534487 0.206470170449573 ENSG00000010803 SCMH1
ENST00000372596 0.0249932186478798 0.00099785551534487 0.206470170449573 ENSG00000010803 SCMH1
ENST00000337495 0.0249932186478798 0.00099785551534487 0.206470170449573 ENSG00000010803 SCMH1
ENST00000326197 0.029887585766821 0.00131340340386529 0.231420845503602 ENSG00000010803 SCMH1
ENST00000372595 0.0271651126830254 0.001131118365457 0.230359518629859 ENSG00000010803 SCMH1
ENST00000472037 0.621923837151385 0.284942488070954 0.0848036544196733 ENSG00000010803 SCMH1
ENST00000460215 0.555631448147447 0.219560960111999 0.104179278996991 ENSG00000010803 SCMH1
ENST00000498793 0.629810970947525 0.293260209158888 0.0877344213037681 ENSG00000010803 SCMH1
ENST00000489421 0.712024301756884 0.386672305069423 0.0833162549929663 ENSG00000010803 SCMH1
ENST00000482530 0.344576790357597 0.0824383416132225 0.187066253655601 ENSG00000010803 SCMH1
ENST00000488592 0.329737753547199 0.0757477398445258 0.162933254312237 ENSG00000010803 SCMH1
ENST00000372583 0.0532581128087858 0.00327777661708728 0.207595818871561 ENSG00000127124 HIVEP3
ENST00000372584 0.0558522022120141 0.00353376937462043 0.206374887772673 ENSG00000127124 HIVEP3
ENST00000247584 0.463683822855025 0.149385686439895 0.118028142708345 ENSG00000127124 HIVEP3
ENST00000460604 0.504169474667894 0.176982825314829 0.125836808584282 ENSG00000127124 HIVEP3
ENST00000429157 0.456331915466379 0.144842639071556 0.119724105519657 ENSG00000127124 HIVEP3
ENST00000491442 0.0100245691561097 0.000237602292544159 0.279992367823082 ENSG00000127124 HIVEP3
ENST00000489103 0.000930829627267297 4.14164044849738e-06 0.32123618285401 ENSG00000127124 HIVEP3
ENST00000372571 0.242207743959417 0.0427595376702797 -0.137554292482097 ENSG00000198815 FOXJ3
ENST00000372572 0.958517801254377 0.852292044181361 -0.00939158037300695 ENSG00000198815 FOXJ3
ENST00000372573 0.962872358296616 0.864667706641728 -0.00857448895101828 ENSG00000198815 FOXJ3
ENST00000361346 0.961676984712923 0.861024975564376 -0.00883446219707701 ENSG00000198815 FOXJ3
ENST00000361776 0.961676984712923 0.861024975564376 -0.00883446219707701 ENSG00000198815 FOXJ3
ENST00000545068 0.912476407788096 0.727970352172765 -0.0170835283745555 ENSG00000198815 FOXJ3
ENST00000445886 0.424390812107668 0.124799751491023 0.114536449437646 ENSG00000198815 FOXJ3
ENST00000372562 0.781148236690928 0.482555512156009 -0.0562838400862908 ENSG00000127125 PPCS
ENST00000455780 0.787534235160799 0.492054952786714 -0.0544752302641315 ENSG00000127125 PPCS
ENST00000472013 0.780049886910709 0.481062178212634 -0.0558833580693779 ENSG00000127125 PPCS
ENST00000372561 0.780098907606798 0.481187174103703 -0.0558565256926585 ENSG00000127125 PPCS
ENST00000372556 0.780098907606798 0.481187174103703 -0.0558565256926585 ENSG00000127125 PPCS
ENST00000471420 0.91683426650929 0.738555629607181 -0.026262471964016 ENSG00000127125 PPCS
ENST00000304979 0.732351655660034 0.414204078525508 0.0604001464987078 ENSG00000171960 PPIH
ENST00000372550 0.652481104884013 0.317463060880196 0.0871514679703024 ENSG00000171960 PPIH
ENST00000440068 0.609642565594469 0.272252378881754 0.096021329085779 ENSG00000171960 PPIH
ENST00000455203 0.506393121202417 0.178644071927818 0.121956846666587 ENSG00000171960 PPIH
ENST00000321358 0.69566149180732 0.365756490439677 0.0392150391005502 ENSG00000065978 YBX1
ENST00000332220 0.693062254570379 0.363002482875696 0.041592657839325 ENSG00000065978 YBX1
ENST00000436427 0.683414859900645 0.352119364255566 0.0418822296343484 ENSG00000065978 YBX1
ENST00000467957 0.600098978607447 0.261732417017315 0.0545719925587777 ENSG00000065978 YBX1
ENST00000397054 0.321193071800431 0.0723124211807832 -0.125246959264871 ENSG00000117385 LEPRE1
ENST00000460031 0.323084896534648 0.0730125712661416 -0.124968470453929 ENSG00000117385 LEPRE1
ENST00000236040 0.321438376829202 0.0724345696864883 -0.125206941585077 ENSG00000117385 LEPRE1
ENST00000495874 0.321438376829202 0.0724345696864883 -0.125206941585077 ENSG00000117385 LEPRE1
ENST00000296388 0.321438376829202 0.0724345696864883 -0.125206941585077 ENSG00000117385 LEPRE1
ENST00000462474 0.253260474214736 0.0468400038956947 -0.165910481873565 ENSG00000117385 LEPRE1
ENST00000472802 0.315540490901328 0.0701908558121048 -0.160609920798488 ENSG00000117385 LEPRE1
ENST00000431412 0.418067017804152 0.121278401724871 -0.109654668034104 ENSG00000117385 LEPRE1
ENST00000460831 0.586360035760834 0.248528309574425 -0.102030480001046 ENSG00000117385 LEPRE1
ENST00000481465 0.724449540492276 0.403469735437036 -0.0663712147074715 ENSG00000117385 LEPRE1
ENST00000447502 0.494667768200773 0.170173254039281 -0.103028706629629 ENSG00000117385 LEPRE1
ENST00000463465 0.271582037478387 0.0530125053882358 -0.136133748629129 ENSG00000117385 LEPRE1
ENST00000372526 0.302793775306136 0.0650132306064727 -0.153228254076347 ENSG00000117385 LEPRE1
ENST00000492956 0.347676498807342 0.0838706495873769 -0.148298297619636 ENSG00000117385 LEPRE1
ENST00000536543 0.62620951431511 0.289156319884814 -0.0917905166105627 ENSG00000164008 C1orf50
ENST00000487556 0.870580400716141 0.635611756341451 0.0315134916613942 ENSG00000164010 ERMAP
ENST00000372517 0.870580400716141 0.635611756341451 0.0315134916613942 ENSG00000164010 ERMAP
ENST00000372514 0.900233751061784 0.701914474774649 -0.0282515259549012 ENSG00000164010 ERMAP
ENST00000328249 0.91065265035209 0.724464667990227 -0.0281058525205297 ENSG00000164010 ERMAP
ENST00000426263 0.512033115961508 0.182938270855498 0.093186721000368 ENSG00000117394 SLC2A1
ENST00000475162 0.624136652133799 0.287269584291428 0.0764029637957984 ENSG00000117394 SLC2A1
ENST00000415851 0.639097202025925 0.303858264209116 0.0985581998877027 ENSG00000117394 SLC2A1
ENST00000372500 0.719975893357208 0.397334635102806 0.0904570541309535 ENSG00000117394 SLC2A1
ENST00000431635 0.519977376636483 0.189133754613876 0.0704783204643577 ENSG00000117395 EBNA1BP2
ENST00000236051 0.518158619807911 0.187725335646084 0.0708279981300753 ENSG00000117395 EBNA1BP2
ENST00000463906 0.286963866535616 0.0587065533951948 0.107967855496872 ENSG00000117395 EBNA1BP2
ENST00000491223 0.797020025171657 0.507643628024438 0.0441448005633738 ENSG00000117395 EBNA1BP2
ENST00000472982 0.774268428974661 0.472866444683846 0.0488831782616993 ENSG00000117395 EBNA1BP2
ENST00000483082 0.818775778556762 0.541588930234937 0.0414181896912464 ENSG00000117395 EBNA1BP2
ENST00000461557 0.68202154401841 0.350476204473355 0.0647142400068218 ENSG00000117395 EBNA1BP2
ENST00000310955 0.829734973485927 0.560207015164559 0.0625818367230573 ENSG00000117399 CDC20
ENST00000372462 0.829939406996756 0.560610382788316 0.0625542788027186 ENSG00000117399 CDC20
ENST00000372458 0.459052938120643 0.14646204168015 -0.0768184933036998 ENSG00000066322 ELOVL1
ENST00000413844 0.461115919311175 0.14785760805517 -0.0765514328493434 ENSG00000066322 ELOVL1
ENST00000468865 0.656732710855411 0.322235317244555 -0.0580013615338832 ENSG00000066322 ELOVL1
ENST00000464204 0.456077196829098 0.144612158803679 -0.079780079928476 ENSG00000066322 ELOVL1
ENST00000470968 0.482764620791854 0.161854775129685 -0.0765236788594196 ENSG00000066322 ELOVL1
ENST00000487209 0.546762024062694 0.211961813579048 -0.0694101184957077 ENSG00000066322 ELOVL1
ENST00000470769 0.600613250323833 0.262232154501855 -0.062982213091893 ENSG00000066322 ELOVL1
ENST00000497569 0.752523411795834 0.441605255732276 -0.0424958777188479 ENSG00000066322 ELOVL1
ENST00000482302 0.688793069291303 0.357964573389258 -0.0516955589408578 ENSG00000066322 ELOVL1
ENST00000497050 0.611060876469288 0.273940446377914 -0.0621972967909739 ENSG00000066322 ELOVL1
ENST00000478481 0.917274401298024 0.739951136539233 -0.0227612431464064 ENSG00000066322 ELOVL1
ENST00000479439 0.537736769983762 0.204336521044729 -0.0809270596418291 ENSG00000066322 ELOVL1
ENST00000465321 0.541045639678112 0.206862746255329 -0.0797285528166156 ENSG00000066322 ELOVL1
ENST00000479686 0.400797346029731 0.111187583374992 -0.10375485706498 ENSG00000066322 ELOVL1
ENST00000496932 0.366182522059945 0.0931637894069748 -0.105384045902251 ENSG00000066322 ELOVL1
ENST00000290663 0.772318997311202 0.46996766837219 -0.0334902766687159 ENSG00000159479 MED8
ENST00000372457 0.776898738913946 0.4768960572469 -0.0330642140831946 ENSG00000159479 MED8
ENST00000372455 0.82726885387525 0.555330707484183 -0.0287888551053854 ENSG00000159479 MED8
ENST00000436713 0.912190323362962 0.72726500840407 -0.0189904271687323 ENSG00000229431 RP1-92O14.6
ENST00000460803 0.206397345538209 0.0316858036950975 -0.16481791610222 ENSG00000159479 MED8
ENST00000473560 0.65814233748403 0.323963320014989 -0.0560995734755418 ENSG00000159479 MED8
ENST00000406439 0.976351985074234 0.910685013863783 0.00901820606542456 ENSG00000198198 SZT2
ENST00000562955 0.641770210381418 0.306639989537965 -0.0520223194912226 ENSG00000198198 SZT2
ENST00000372442 0.596535579539026 0.25869847534136 -0.0657460356444473 ENSG00000198198 SZT2
ENST00000460536 0.894840827664285 0.688961241610098 -0.0267052616329016 ENSG00000198198 SZT2
ENST00000583037 0.992764215995884 0.973746963548837 -0.00210592207860229 ENSG00000178922 HYI
ENST00000372425 0.992764215995884 0.973746963548837 -0.00210592207860229 ENSG00000178922 HYI
ENST00000372433 0.983487281916128 0.939534532721916 0.0047992154173957 ENSG00000178922 HYI
ENST00000372434 0.998471835226535 0.995545594141264 0.00035915228184305 ENSG00000178922 HYI
ENST00000470662 0.98322407180567 0.937974720370843 0.00495989067074055 ENSG00000178922 HYI
ENST00000487366 0.977651106447727 0.915354474645844 0.00677338858646654 ENSG00000178922 HYI
ENST00000372430 0.966251116336497 0.87447230736006 0.0100772750125187 ENSG00000178922 HYI
ENST00000372432 0.997769463923508 0.992557328868832 -0.000599741604052876 ENSG00000178922 HYI
ENST00000372427 0.995072713369247 0.983942037473748 0.00130021757098104 ENSG00000178922 HYI
ENST00000372426 0.971364793611444 0.893501307775672 0.00855382271898458 ENSG00000178922 HYI
ENST00000486909 0.993594262623126 0.977424063711451 -0.00182842585619869 ENSG00000178922 HYI
ENST00000469587 0.963936750268676 0.867994289607802 -0.015189353466288 ENSG00000178922 HYI
ENST00000496043 0.0714816626766979 0.00518649068024975 0.172633428278737 ENSG00000142949 PTPRF
ENST00000481019 0.126479033935285 0.0133523876829922 0.153670810848462 ENSG00000142949 PTPRF
ENST00000359947 0.981372818396349 0.93035809757425 0.00414581669762412 ENSG00000142949 PTPRF
ENST00000438120 0.934715926747198 0.786305230708109 0.0133384438088603 ENSG00000142949 PTPRF
ENST00000436724 0.0331694692066725 0.00153358729060029 0.169706051817642 ENSG00000142949 PTPRF
ENST00000372405 0.0524577673762585 0.00318843334504889 0.163623777640049 ENSG00000142949 PTPRF
ENST00000372413 0.978871156298074 0.922499758819643 -0.00469414731328139 ENSG00000142949 PTPRF
ENST00000372414 0.978871156298074 0.922499758819643 -0.00469414731328139 ENSG00000142949 PTPRF
ENST00000437607 0.10294771929558 0.0094394776456012 0.151144168817494 ENSG00000142949 PTPRF
ENST00000467464 0.792608066203003 0.500657367591987 0.0523529547547599 ENSG00000142949 PTPRF
ENST00000412568 0.587912750752227 0.250067006495077 -0.0604206639752573 ENSG00000142949 PTPRF
ENST00000429895 0.506811661504996 0.179074752374759 -0.0667011200602953 ENSG00000142949 PTPRF
ENST00000414879 0.488833902635229 0.165896019197706 -0.0703714122293821 ENSG00000142949 PTPRF
ENST00000422171 0.488833902635229 0.165896019197706 -0.0703714122293821 ENSG00000142949 PTPRF
ENST00000496447 0.373332564874292 0.0972080003236752 -0.0789554381388007 ENSG00000142949 PTPRF
ENST00000372407 0.364225747234433 0.0920346969888413 -0.0811107561779041 ENSG00000142949 PTPRF
ENST00000477970 0.535519330391963 0.202316493194364 -0.0670607207918239 ENSG00000142949 PTPRF
ENST00000372396 0.154586696241451 0.0187929216099557 -0.129014708249462 ENSG00000066135 KDM4A
ENST00000463151 0.104601130183082 0.0097151938291988 -0.191548063773876 ENSG00000066135 KDM4A
ENST00000485249 0.307033326260409 0.0666119033799328 -0.146183897377621 ENSG00000066135 KDM4A
ENST00000398804 0.426163032091287 0.125920181001317 -0.11694127096971 ENSG00000236200 KDM4A-AS1
ENST00000439057 0.455871475597751 0.144507489201675 -0.113434660009866 ENSG00000236200 KDM4A-AS1
ENST00000418149 0.49841751041213 0.172584355743477 -0.115360813183333 ENSG00000236200 KDM4A-AS1
ENST00000532911 0.000295635376392852 6.52449098325094e-07 0.376602140078738 ENSG00000126091 ST3GAL3
ENST00000489897 0.000961463413867708 4.82787411036854e-06 0.296399440053658 ENSG00000126091 ST3GAL3
ENST00000372374 0.00198419694614433 1.84940043985779e-05 0.265940597694215 ENSG00000126091 ST3GAL3
ENST00000372375 0.00198419694614433 1.84940043985779e-05 0.265940597694215 ENSG00000126091 ST3GAL3
ENST00000545417 0.00198419694614433 1.84940043985779e-05 0.265940597694215 ENSG00000126091 ST3GAL3
ENST00000372377 0.00198419694614433 1.84940043985779e-05 0.265940597694215 ENSG00000126091 ST3GAL3
ENST00000361392 0.00198419694614433 1.84940043985779e-05 0.265940597694215 ENSG00000126091 ST3GAL3
ENST00000361400 0.00198419694614433 1.84940043985779e-05 0.265940597694215 ENSG00000126091 ST3GAL3
ENST00000353126 0.00198419694614433 1.84940043985779e-05 0.265940597694215 ENSG00000126091 ST3GAL3
ENST00000530154 0.000632053403617383 2.17628329934559e-06 0.315045920593037 ENSG00000126091 ST3GAL3
ENST00000262915 0.00198419694614433 1.84940043985779e-05 0.265940597694215 ENSG00000126091 ST3GAL3
ENST00000330208 0.00198419694614433 1.84940043985779e-05 0.265940597694215 ENSG00000126091 ST3GAL3
ENST00000335430 0.00198419694614433 1.84940043985779e-05 0.265940597694215 ENSG00000126091 ST3GAL3
ENST00000351035 0.00198419694614433 1.84940043985779e-05 0.265940597694215 ENSG00000126091 ST3GAL3
ENST00000479383 0.00039065862365607 1.03087428546108e-06 0.37695308090116 ENSG00000126091 ST3GAL3
ENST00000347631 0.000961463413867708 4.64731010704351e-06 0.296954957943493 ENSG00000126091 ST3GAL3
ENST00000484868 0.000321619490743009 7.41699603904315e-07 0.418892907896428 ENSG00000126091 ST3GAL3
ENST00000461066 0.000362416943057729 9.05432931632647e-07 0.378861117503419 ENSG00000126091 ST3GAL3
ENST00000533997 0.000961463413867708 4.83487895894526e-06 0.299654415218207 ENSG00000126091 ST3GAL3
ENST00000469715 0.000961463413867708 4.83487895894526e-06 0.299654415218207 ENSG00000126091 ST3GAL3
ENST00000490541 0.000961463413867708 4.83487895894526e-06 0.299654415218207 ENSG00000126091 ST3GAL3
ENST00000528371 0.000961463413867708 4.83487895894526e-06 0.299654415218207 ENSG00000126091 ST3GAL3
ENST00000530581 0.000961463413867708 4.83487895894526e-06 0.299654415218207 ENSG00000126091 ST3GAL3
ENST00000531816 0.000961463413867708 4.83487895894526e-06 0.299654415218207 ENSG00000126091 ST3GAL3
ENST00000531993 0.000961463413867708 4.83487895894526e-06 0.299654415218207 ENSG00000126091 ST3GAL3
ENST00000533212 0.000961463413867708 4.83487895894526e-06 0.299654415218207 ENSG00000126091 ST3GAL3
ENST00000533933 0.000961463413867708 4.83487895894526e-06 0.299654415218207 ENSG00000126091 ST3GAL3
ENST00000372369 0.000961463413867708 4.83487895894526e-06 0.299654415218207 ENSG00000126091 ST3GAL3
ENST00000372372 0.000961463413867708 4.83487895894526e-06 0.299654415218207 ENSG00000126091 ST3GAL3
ENST00000372368 0.000961463413867708 4.83487895894526e-06 0.299654415218207 ENSG00000126091 ST3GAL3
ENST00000372367 0.000961463413867708 4.83487895894526e-06 0.299654415218207 ENSG00000126091 ST3GAL3
ENST00000372366 0.000961463413867708 4.83487895894526e-06 0.299654415218207 ENSG00000126091 ST3GAL3
ENST00000372365 0.000961463413867708 4.83487895894526e-06 0.299654415218207 ENSG00000126091 ST3GAL3
ENST00000361746 0.000961463413867708 4.83487895894526e-06 0.299654415218207 ENSG00000126091 ST3GAL3
ENST00000332628 0.000961463413867708 4.83487895894526e-06 0.299654415218207 ENSG00000126091 ST3GAL3
ENST00000531451 0.000961463413867708 4.80547398649902e-06 0.29949357399314 ENSG00000126091 ST3GAL3
ENST00000372362 0.000961463413867708 4.80547398649902e-06 0.29949357399314 ENSG00000126091 ST3GAL3
ENST00000361812 0.000961463413867708 4.80547398649902e-06 0.29949357399314 ENSG00000126091 ST3GAL3
ENST00000461375 0.0116673206826353 0.000310919278945345 0.256392398329554 ENSG00000126091 ST3GAL3
ENST00000490502 0.583406669738386 0.245277087440699 0.101274837150378 ENSG00000126091 ST3GAL3
ENST00000372343 0.861129383441586 0.616555290347558 -0.0328944522766017 ENSG00000117408 IPO13
ENST00000255108 0.395222176672656 0.108012899609669 -0.123085059619988 ENSG00000132768 DPH2
ENST00000495421 0.403719322104507 0.112788681235558 -0.121488578816892 ENSG00000132768 DPH2
ENST00000396758 0.395861343760851 0.108370854153338 -0.123040480909456 ENSG00000132768 DPH2
ENST00000472505 0.692314213365355 0.362071627582839 -0.0785052170637897 ENSG00000117410 ATP6V0B
ENST00000472174 0.715861790842899 0.39155479125391 -0.0680785251093489 ENSG00000117410 ATP6V0B
ENST00000532642 0.715928849994322 0.391820222625658 -0.0680077717852606 ENSG00000117410 ATP6V0B
ENST00000236067 0.715928849994322 0.391791408994153 -0.0680025596443912 ENSG00000117410 ATP6V0B
ENST00000471859 0.69123188270524 0.361014287799611 -0.0727289341800025 ENSG00000117410 ATP6V0B
ENST00000472277 0.733014027820097 0.415212615931534 -0.0685225957270468 ENSG00000117410 ATP6V0B
ENST00000461670 0.704516905858185 0.377772901550863 -0.075824623111452 ENSG00000117410 ATP6V0B
ENST00000468183 0.717500290814286 0.393812010563033 -0.067697408396559 ENSG00000117410 ATP6V0B
ENST00000473485 0.717500290814286 0.393812010563033 -0.067697408396559 ENSG00000117410 ATP6V0B
ENST00000496131 0.701388277755931 0.373428994811119 -0.0759159447752755 ENSG00000117410 ATP6V0B
ENST00000498208 0.729131987996955 0.409931004344167 -0.071434798902985 ENSG00000117410 ATP6V0B
ENST00000532072 0.819314899063264 0.542667204693291 -0.0506367594049874 ENSG00000117410 ATP6V0B
ENST00000498664 0.797668774651244 0.508936031899845 -0.0498426913565364 ENSG00000117410 ATP6V0B
ENST00000498543 0.787752128177898 0.492341819204414 0.0606715676121759 ENSG00000117411 B4GALT2
ENST00000372324 0.5881544991656 0.250315585908937 0.0547473034709487 ENSG00000117411 B4GALT2
ENST00000497866 0.656332770909258 0.321761964233628 0.0721824946679186 ENSG00000117411 B4GALT2
ENST00000434555 0.786829116253261 0.490971186966718 0.032639224655222 ENSG00000117411 B4GALT2
ENST00000356836 0.801487833610628 0.514679296400037 0.0314005117077005 ENSG00000117411 B4GALT2
ENST00000309519 0.900233751061784 0.701305733149885 0.0188030934403535 ENSG00000117411 B4GALT2
ENST00000485678 0.702952298671417 0.375184831648927 0.0562788912878992 ENSG00000117411 B4GALT2
ENST00000372307 0.834854141228567 0.569779060289495 -0.0648503688249629 ENSG00000196517 SLC6A9
ENST00000372306 0.834975760188396 0.569875435955749 -0.0656343719284628 ENSG00000196517 SLC6A9
ENST00000361745 0.355715888284805 0.0875475124301093 -0.11514021885224 ENSG00000178028 DMAP1
ENST00000446292 0.391844242991051 0.106316664500727 -0.111647620953729 ENSG00000178028 DMAP1
ENST00000440641 0.390267435257839 0.105451333520231 -0.120687769283446 ENSG00000178028 DMAP1
ENST00000437511 0.407698440281546 0.115234453933715 -0.112106227850373 ENSG00000178028 DMAP1
ENST00000471829 0.486193823322745 0.163956685207185 -0.10813387397988 ENSG00000178028 DMAP1
ENST00000487922 0.489308130647726 0.166229848326464 -0.109470573148867 ENSG00000178028 DMAP1
ENST00000315913 0.361140434785579 0.0902301643619649 -0.114158010137239 ENSG00000178028 DMAP1
ENST00000372289 0.361140434785579 0.0902301643619649 -0.114158010137239 ENSG00000178028 DMAP1
ENST00000488433 0.109411910253215 0.0104975297768651 -0.189916008251702 ENSG00000178028 DMAP1
ENST00000372257 0.52669050513259 0.194618885361714 0.0810305350259814 ENSG00000117419 ERI3
ENST00000372259 0.486800363663645 0.164418495078093 0.0904549723527264 ENSG00000117419 ERI3
ENST00000456170 0.479240275755599 0.159259424078536 0.0913558677951864 ENSG00000117419 ERI3
ENST00000537474 0.365011910481117 0.0924068648251856 0.105758350794162 ENSG00000117419 ERI3
ENST00000489710 0.922768000636514 0.751463537190787 0.0227910641761908 ENSG00000117419 ERI3
ENST00000479101 0.958455085910245 0.850915045208448 0.0134674497370219 ENSG00000117419 ERI3
ENST00000462341 0.923950472890476 0.755488600015157 0.0218277540263717 ENSG00000117419 ERI3
ENST00000452396 0.441814934337856 0.136127566729541 0.107164032616559 ENSG00000117419 ERI3
ENST00000495828 0.833713274113306 0.567003796553418 0.0426351041714261 ENSG00000117419 ERI3
ENST00000457571 0.848528485928766 0.593570421597138 0.0402454805848698 ENSG00000117419 ERI3
ENST00000355387 0.773627508637012 0.471777338066304 -0.0428792246352107 ENSG00000187147 RNF220
ENST00000361799 0.773627508637012 0.471777338066304 -0.0428792246352107 ENSG00000187147 RNF220
ENST00000372247 0.773627508637012 0.471777066164096 -0.0428764874602978 ENSG00000187147 RNF220
ENST00000443020 0.825413884822081 0.551941503264809 -0.0386432118967369 ENSG00000187147 RNF220
ENST00000335497 0.850730273736623 0.597699258653241 -0.0368794954484976 ENSG00000187147 RNF220
ENST00000440132 0.856450984495457 0.607568787444052 -0.0347500817655903 ENSG00000187147 RNF220
ENST00000474064 0.771236485840582 0.467840485741481 -0.0432875505962919 ENSG00000187147 RNF220
ENST00000471494 0.980141101136051 0.926420076726987 -0.00701352065314491 ENSG00000187147 RNF220
ENST00000497469 0.958812660635805 0.853497398139093 -0.0150309137202177 ENSG00000187147 RNF220
ENST00000475378 0.7614857800776 0.454669522735229 -0.0512540378543424 ENSG00000187147 RNF220
ENST00000484745 0.697042202181398 0.367874739205332 -0.0566118052011098 ENSG00000187147 RNF220
ENST00000372242 0.771331679244056 0.468159694853414 -0.0439671037784433 ENSG00000126106 TMEM53
ENST00000372243 0.771331679244056 0.468159694853414 -0.0439671037784433 ENSG00000126106 TMEM53
ENST00000372244 0.771331679244056 0.468159694853414 -0.0439671037784433 ENSG00000126106 TMEM53
ENST00000495630 0.603146785916739 0.265264037584406 -0.0677127650836033 ENSG00000126106 TMEM53
ENST00000480686 0.780743577807469 0.482034951020684 -0.051805456059952 ENSG00000187147 RNF220
ENST00000497035 0.557623981317507 0.221098873027568 0.0572764516122981 ENSG00000142937 RPS8
ENST00000396651 0.565212009002774 0.227715936556849 0.0561161855628289 ENSG00000142937 RPS8
ENST00000372209 0.565859036578827 0.228281937259905 0.056082240750075 ENSG00000142937 RPS8
ENST00000470475 0.650671882131539 0.315103088366414 0.0524764139291256 ENSG00000142937 RPS8
ENST00000485390 0.565629995241775 0.228071741137987 0.0560945695016356 ENSG00000142937 RPS8
ENST00000464658 0.246636435872784 0.0443528480576453 0.0867938437862073 ENSG00000142937 RPS8
ENST00000484599 0.235323457163261 0.0405054411347497 0.0888252910891064 ENSG00000142937 RPS8
ENST00000474582 0.380600658188944 0.100437808616595 0.0900318014805218 ENSG00000142937 RPS8
ENST00000372201 0.717500290814286 0.393824811763736 -0.0685302458356991 ENSG00000173846 PLK3
ENST00000465443 0.709498391401106 0.384015763389811 -0.0700782077009905 ENSG00000173846 PLK3
ENST00000492398 0.822815344968157 0.547776084293127 -0.0546210008856806 ENSG00000173846 PLK3
ENST00000450269 0.678609697707911 0.34652109495879 -0.0843420588235246 ENSG00000222009 BTBD19
ENST00000453418 0.678609697707911 0.34652109495879 -0.0843420588235246 ENSG00000222009 BTBD19
ENST00000409335 0.728083895876607 0.407965781828428 -0.0750145972230885 ENSG00000222009 BTBD19
ENST00000439563 0.605807279800792 0.267695372734113 -0.0997967512525375 ENSG00000222009 BTBD19
ENST00000485668 0.585397921578066 0.247642389713408 -0.0959799129280853 ENSG00000222009 BTBD19
ENST00000482715 0.748326628065578 0.435415314225659 -0.0724572027624019 ENSG00000222009 BTBD19
ENST00000475105 0.865201055407541 0.624858547789414 -0.0511236357725822 ENSG00000222009 BTBD19
ENST00000495433 0.96692895163579 0.877108151418725 0.0163022676698889 ENSG00000222009 BTBD19
ENST00000439363 0.000889151501031542 3.81622309145212e-06 0.306618334691387 ENSG00000070785 EIF2B3
ENST00000360403 0.000381392021211313 9.77270481307615e-07 0.294357941623579 ENSG00000070785 EIF2B3
ENST00000372183 0.00025053916277178 4.5404005771341e-07 0.326962285666414 ENSG00000070785 EIF2B3
ENST00000480675 0.0376054967982076 0.00187599888739016 0.265569933787559 ENSG00000070785 EIF2B3
ENST00000372168 0.883212501619716 0.661977968167329 -0.0394203078094562 ENSG00000126107 HECTD3
ENST00000372172 0.867460459235085 0.628648674821455 -0.0317537759203187 ENSG00000126107 HECTD3
ENST00000246337 0.950051218736771 0.829244603369391 -0.0133248378528669 ENSG00000126088 UROD
ENST00000491773 0.984844886981222 0.943167236974959 -0.00517214589685913 ENSG00000126088 UROD
ENST00000463092 0.98678547961922 0.949518015495761 0.00453975922501728 ENSG00000126088 UROD
ENST00000461035 0.958517801254377 0.852272919255147 -0.0146870424367514 ENSG00000126088 UROD
ENST00000491300 0.977197233355018 0.914473321384118 0.00685814046665307 ENSG00000126088 UROD
ENST00000434478 0.972149542219135 0.897124693627306 -0.00854182990290998 ENSG00000126088 UROD
ENST00000494399 0.950077462092509 0.829282725031678 -0.0133249449097571 ENSG00000126088 UROD
ENST00000460334 0.962316738258332 0.86263599992428 -0.0119219657362248 ENSG00000126088 UROD
ENST00000462688 0.978871156298074 0.922425718203567 0.00620840185489443 ENSG00000126088 UROD
ENST00000460906 0.971054084811146 0.889706623097377 -0.00955301596531838 ENSG00000126088 UROD
ENST00000490385 0.972323042249964 0.897906274386786 -0.00884578196493326 ENSG00000126088 UROD
ENST00000469548 0.980636307024968 0.927884035231994 -0.00575390104360335 ENSG00000126088 UROD
ENST00000486699 0.980652160874266 0.928149120791753 -0.00573070615704608 ENSG00000126088 UROD
ENST00000478467 0.982611894047784 0.935213876289354 -0.00515373617153762 ENSG00000126088 UROD
ENST00000428106 0.984555899425059 0.942232061438525 -0.00460109265333055 ENSG00000126088 UROD
ENST00000496439 0.978142885094105 0.917628844630742 -0.00702939210112071 ENSG00000126088 UROD
ENST00000473012 0.996456025190869 0.988322704903565 0.00101263267216359 ENSG00000126088 UROD
ENST00000262746 0.874974623302543 0.645072042619895 -0.0252414958094688 ENSG00000117450 PRDX1
ENST00000319248 0.874974623302543 0.64507963641671 -0.025241493048506 ENSG00000117450 PRDX1
ENST00000372079 0.875209906011421 0.645664931371447 -0.0251991033326326 ENSG00000117450 PRDX1
ENST00000447184 0.865365850589326 0.625273609724106 -0.0272562723072612 ENSG00000117450 PRDX1
ENST00000424390 0.863734465119515 0.622380468393583 -0.0274765496362719 ENSG00000117450 PRDX1
ENST00000483583 0.901313377488508 0.703705817128654 -0.0223438021698482 ENSG00000117450 PRDX1
ENST00000372070 0.975554392547216 0.908261633953235 -0.00631710047196992 ENSG00000117448 AKR1A1
ENST00000434299 0.822555576218556 0.547395573719385 -0.0383508193806752 ENSG00000117448 AKR1A1
ENST00000496999 0.892340702540432 0.681440156757637 -0.0289369785414492 ENSG00000117448 AKR1A1
ENST00000476957 0.936613289841667 0.791974484199154 -0.0153327916697387 ENSG00000117448 AKR1A1
ENST00000481885 0.930933955030964 0.774859026650662 -0.019232176843026 ENSG00000117448 AKR1A1
ENST00000351829 0.991669985255491 0.96959721694283 -0.00213548378849046 ENSG00000117448 AKR1A1
ENST00000471651 0.907866938591183 0.718818067483925 -0.0255601475702505 ENSG00000117448 AKR1A1
ENST00000497973 0.851870195792584 0.599784780328996 -0.0335997595135946 ENSG00000117448 AKR1A1
ENST00000473038 0.896326150029282 0.69282184477056 0.0303084606934244 ENSG00000117448 AKR1A1
ENST00000495913 0.929308570257716 0.767624226053339 0.0231002875412509 ENSG00000117448 AKR1A1
ENST00000437901 0.78816303237643 0.492963094569953 -0.0429137976056571 ENSG00000132780 NASP
ENST00000437362 0.790785229231406 0.497821603661916 -0.0424274904040463 ENSG00000132780 NASP
ENST00000464190 0.799001056315686 0.511195864959669 0.0524111022027365 ENSG00000132780 NASP
ENST00000528084 0.837411310844386 0.574262115353899 0.0490069800202198 ENSG00000132780 NASP
ENST00000527359 0.888315612277594 0.673888908644757 -0.0267007800937336 ENSG00000132780 NASP
ENST00000525515 0.711248231201952 0.38558124138268 -0.0570023327173709 ENSG00000132780 NASP
ENST00000453748 0.9043524218867 0.711576048970008 -0.0232599755737844 ENSG00000132780 NASP
ENST00000402363 0.823547282926523 0.548810914346239 -0.0354088890205906 ENSG00000132780 NASP
ENST00000537798 0.823572348145779 0.548872761828151 -0.0354061035256743 ENSG00000132780 NASP
ENST00000527470 0.838903333303609 0.576696588770919 0.0392641869594141 ENSG00000132780 NASP
ENST00000529333 0.850360290256532 0.597044384951421 0.0377035428604106 ENSG00000132780 NASP
ENST00000528238 0.744497959928983 0.429658378719465 -0.0477353595770069 ENSG00000132780 NASP
ENST00000534101 0.887874274084301 0.672979749497708 0.0297848999686983 ENSG00000132780 NASP
ENST00000350030 0.808988181812819 0.527872497354049 -0.0367704912597734 ENSG00000132780 NASP
ENST00000470768 0.987246706633207 0.952921128442452 -0.00406563271264543 ENSG00000132780 NASP
ENST00000372052 0.823547282926523 0.548820498016375 -0.0354062984433635 ENSG00000132780 NASP
ENST00000351223 0.823547282926523 0.548820498016375 -0.0354062984433635 ENSG00000132780 NASP
ENST00000530073 0.943679621258156 0.811124386671575 -0.0151490972031276 ENSG00000132780 NASP
ENST00000481782 0.953482014261373 0.838557618196008 -0.0135479354417241 ENSG00000132780 NASP
ENST00000531612 0.974411409973963 0.904235436900504 0.00829907321772191 ENSG00000132780 NASP
ENST00000527932 0.947408048608735 0.821809191647345 -0.0194726175397334 ENSG00000132780 NASP
ENST00000534450 0.97814406290247 0.917847082452543 -0.00856934479850093 ENSG00000132780 NASP
ENST00000479235 0.886662119427307 0.669306220159606 -0.0313587654817509 ENSG00000159592 GPBP1L1
ENST00000290795 0.667290732030205 0.334393496510158 0.0426219722283881 ENSG00000159592 GPBP1L1
ENST00000355105 0.664198813768284 0.330897419985007 0.0428998074215559 ENSG00000159592 GPBP1L1
ENST00000498128 0.312096382944011 0.068774962834464 0.133589233853471 ENSG00000159592 GPBP1L1
ENST00000488278 0.959717032687187 0.855391183676267 0.0105915607174578 ENSG00000159592 GPBP1L1
ENST00000480941 0.951036826379236 0.832027404229227 0.0124379700362843 ENSG00000159592 GPBP1L1
ENST00000480083 0.959548311462473 0.855056796794099 0.0107543445150808 ENSG00000159592 GPBP1L1
ENST00000493083 0.882525651494559 0.66031526858668 0.0271171430872817 ENSG00000159592 GPBP1L1
ENST00000460859 0.869125886991221 0.632294137799007 0.0304617187283933 ENSG00000159592 GPBP1L1
ENST00000372025 0.863734465119515 0.622318536829793 0.0398723648422897 ENSG00000159596 TMEM69
ENST00000359942 0.564796970613602 0.227339555538844 -0.081017436478049 ENSG00000197429 IPP
ENST00000396478 0.737618635664297 0.420726839752404 -0.061886498969705 ENSG00000197429 IPP
ENST00000470809 0.178053757946724 0.0242067917156944 0.209159458869715 ENSG00000086015 MAST2
ENST00000372009 0.795665333727629 0.506067210034797 0.030673693679701 ENSG00000086015 MAST2
ENST00000361297 0.798062790490792 0.509445290492985 0.0304070595167968 ENSG00000086015 MAST2
ENST00000372008 0.929503159948321 0.769185362182011 0.014290111420254 ENSG00000086015 MAST2
ENST00000482881 0.986974127395313 0.951700333376443 -0.00385119666722519 ENSG00000086015 MAST2
ENST00000262741 0.894840827664285 0.688928881531618 0.0379948685634883 ENSG00000117461 PIK3R3
ENST00000372006 0.894798926037469 0.688847000009948 0.0380021343297519 ENSG00000117461 PIK3R3
ENST00000340332 0.894840827664285 0.688984032218301 0.0380184911079953 ENSG00000117461 PIK3R3
ENST00000354242 0.894840827664285 0.688984032218301 0.0380184911079953 ENSG00000117461 PIK3R3
ENST00000420542 0.894840827664285 0.688984032218301 0.0380184911079953 ENSG00000117461 PIK3R3
ENST00000396420 0.174188175886756 0.0232624707523727 -0.0975949490129156 ENSG00000085998 POMGNT1
ENST00000371984 0.146267575839635 0.0172053320608264 -0.105830156546275 ENSG00000085998 POMGNT1
ENST00000371992 0.175694992118326 0.0236494091918025 -0.0972439329097486 ENSG00000085998 POMGNT1
ENST00000535522 0.103930900105759 0.00959382640225477 -0.120364408372213 ENSG00000085998 POMGNT1
ENST00000371986 0.146055189243172 0.017163975828231 -0.105834527103738 ENSG00000085998 POMGNT1
ENST00000485714 0.237691965209874 0.0413049069792465 -0.132635183144313 ENSG00000085998 POMGNT1
ENST00000477114 0.697126761349826 0.368279691179762 -0.0817458515646317 ENSG00000085998 POMGNT1
ENST00000497439 0.538640825056059 0.20501896411368 -0.0827861260191116 ENSG00000085998 POMGNT1
ENST00000489985 0.170069001740105 0.0222302807758038 -0.169871862256043 ENSG00000085998 POMGNT1
ENST00000496156 0.27361591977921 0.0537004435619331 -0.11639945051654 ENSG00000132128 LRRC41
ENST00000343304 0.978350858599977 0.918499842827132 0.00445867052338746 ENSG00000132128 LRRC41
ENST00000472710 0.990543868466025 0.962287859664503 -0.00222457238958593 ENSG00000132128 LRRC41
ENST00000498402 0.644032396929726 0.308680080319542 0.0545657595460925 ENSG00000132128 LRRC41
ENST00000469150 0.992276405855601 0.971897030650936 -0.00293176815032118 ENSG00000132128 LRRC41
ENST00000311672 0.699237694432377 0.370845229534065 0.0424538998495321 ENSG00000173660 UQCRH
ENST00000489056 0.700859364206469 0.372723310490755 0.0422821633003688 ENSG00000173660 UQCRH
ENST00000486951 0.664549687205136 0.331210576463134 0.0476260996593354 ENSG00000173660 UQCRH
ENST00000496387 0.700859364206469 0.372755355669369 0.0422814492798291 ENSG00000173660 UQCRH
ENST00000460947 0.527209424952158 0.195062927911817 0.0674386365357346 ENSG00000173660 UQCRH
ENST00000474844 0.633008196485711 0.297137583419394 -0.0801622877864442 ENSG00000117481 NSUN4
ENST00000307089 0.714725975401702 0.390405652611085 -0.0593120395826788 ENSG00000117481 NSUN4
ENST00000471871 0.611186372957984 0.274085404304306 -0.0847301951700736 ENSG00000117481 NSUN4
ENST00000342571 0.887460838814906 0.672225789601028 -0.0313832990367688 ENSG00000079277 MKNK1
ENST00000371946 0.755456853041152 0.44535835085822 -0.0454330463801676 ENSG00000079277 MKNK1
ENST00000341183 0.760809967347416 0.453681162265479 -0.0445905938089215 ENSG00000079277 MKNK1
ENST00000371944 0.887460838814906 0.672225789601028 -0.0313832990367688 ENSG00000079277 MKNK1
ENST00000371945 0.755456853041152 0.44535835085822 -0.0454330463801676 ENSG00000079277 MKNK1
ENST00000528077 0.697097930962492 0.368131092766428 -0.0553217115413852 ENSG00000079277 MKNK1
ENST00000428112 0.619136671484278 0.281547448621058 -0.0680855720086731 ENSG00000079277 MKNK1
ENST00000531355 0.573997116675272 0.23687853350327 -0.0753807027131434 ENSG00000079277 MKNK1
ENST00000496619 0.493553129280197 0.168950196331299 -0.0924595210545949 ENSG00000079277 MKNK1
ENST00000526513 0.515127053655044 0.185304504647507 -0.0908638367080645 ENSG00000079277 MKNK1
ENST00000484301 0.466394442651762 0.150908576268156 -0.105300192039438 ENSG00000079277 MKNK1
ENST00000545730 0.337269396148552 0.0791720537330923 -0.112307134684755 ENSG00000079277 MKNK1
ENST00000486716 0.549420783064986 0.214578723240861 -0.095945331761509 ENSG00000079277 MKNK1
ENST00000529170 0.623075562964888 0.286205645696097 -0.0832345715576115 ENSG00000079277 MKNK1
ENST00000531769 0.351550780007608 0.0856553852701027 -0.114235585558889 ENSG00000079277 MKNK1
ENST00000576409 0.879252879970166 0.653110199525579 -0.0285862741692324 ENSG00000123472 ATPAF1
ENST00000371937 0.879737443412722 0.654259110810032 -0.028550352258766 ENSG00000123472 ATPAF1
ENST00000574428 0.879737443412722 0.654259110810032 -0.028550352258766 ENSG00000123472 ATPAF1
ENST00000492233 0.705076311244014 0.378475914058028 -0.0735068813046331 ENSG00000123472 ATPAF1
ENST00000526821 0.872754630417281 0.640917388581154 -0.0333002325979791 ENSG00000123472 ATPAF1
ENST00000542495 0.958241839360534 0.849867606159097 -0.0137900546307237 ENSG00000123472 ATPAF1
ENST00000529214 0.958241839360534 0.849867606159097 -0.0137900546307237 ENSG00000123472 ATPAF1
ENST00000329231 0.873673918076697 0.642686918615147 0.0307472919754304 ENSG00000123472 ATPAF1
ENST00000534216 0.861017002189279 0.616150727488321 0.0422827800709835 ENSG00000123472 ATPAF1
ENST00000532925 0.917047179413309 0.739513919918372 0.0262802970805885 ENSG00000123472 ATPAF1
ENST00000544071 0.608600605238992 0.270956380788717 -0.0564813760366622 ENSG00000159658 EFCAB14
ENST00000442839 0.69332260135617 0.363330970127157 -0.0589850937869914 ENSG00000228237 EFCAB14-AS1
ENST00000418985 0.683266862221193 0.351957465912544 -0.0602674107669941 ENSG00000228237 EFCAB14-AS1
ENST00000371933 0.547843439173054 0.212997584523305 -0.0675804649688934 ENSG00000159658 EFCAB14
ENST00000479745 0.925182890820702 0.757606283806479 0.0216673435403181 ENSG00000159658 EFCAB14
ENST00000487741 0.858842069062667 0.612098824973297 0.0357197226815223 ENSG00000159658 EFCAB14
ENST00000481623 0.48433146486549 0.162801209379292 0.110592209259576 ENSG00000159658 EFCAB14
ENST00000484461 0.986372412618673 0.948167148717066 0.00482543505745973 ENSG00000159658 EFCAB14
ENST00000337817 0.998646145773744 0.996627451497043 0.000364594116040074 ENSG00000123473 STIL
ENST00000360380 0.998646145773744 0.996627451497043 0.000364594116040074 ENSG00000123473 STIL
ENST00000371877 0.996292402880449 0.987439844550362 -0.00135815546038387 ENSG00000123473 STIL
ENST00000371873 0.411409417283967 0.117452861453355 -0.066691894975302 ENSG00000162368 CMPK1
ENST00000371871 0.545333406693898 0.210711686097557 -0.0563044219493835 ENSG00000162368 CMPK1
ENST00000450808 0.533590576260355 0.200667478496994 -0.057623261376764 ENSG00000162368 CMPK1
ENST00000371870 0.892340702540432 0.681395629663691 -0.0209409949820142 ENSG00000162368 CMPK1
ENST00000396153 5.40558096549007e-05 3.4098543427345e-08 0.344726275110033 ENSG00000185104 FAF1
ENST00000371778 5.40558096549007e-05 2.87323608435659e-08 0.346949463150639 ENSG00000185104 FAF1
ENST00000545823 0.00256125783485693 2.62926599427195e-05 0.27433387422768 ENSG00000185104 FAF1
ENST00000494400 6.64432961034361e-05 5.2139930000134e-08 0.334970275033376 ENSG00000185104 FAF1
ENST00000487898 0.00107308757891959 6.45572471136692e-06 0.360282371230732 ENSG00000185104 FAF1
ENST00000242719 0.997971262312343 0.993048691786219 -0.000334597466521141 ENSG00000123091 RNF11
ENST00000494873 0.881011905039571 0.6565331982528 -0.0194722778617978 ENSG00000123091 RNF11
ENST00000486691 0.722862179673029 0.401674066000093 -0.0456235923728949 ENSG00000123091 RNF11
ENST00000371730 0.843836661223791 0.58567798369784 0.0345743720067433 ENSG00000085832 EPS15
ENST00000371733 0.843836661223791 0.58567798369784 0.0345743720067433 ENSG00000085832 EPS15
ENST00000396122 0.846523316141222 0.590063761094494 -0.0387647585992813 ENSG00000085832 EPS15
ENST00000371727 0.994112959479484 0.980499886563983 0.00208086922500385 ENSG00000085832 EPS15
ENST00000471391 0.965989155690277 0.873055402581304 -0.0141915939899988 ENSG00000085832 EPS15
ENST00000465467 0.967647114290227 0.879367304221481 -0.0136333218152612 ENSG00000085832 EPS15
ENST00000371714 0.365408256285504 0.092652624557345 0.0655729840013004 ENSG00000117859 OSBPL9
ENST00000337809 0.358513211433665 0.0889431910405442 0.0658043288593538 ENSG00000117859 OSBPL9
ENST00000371710 0.358513211433665 0.0889431910405442 0.0658043288593538 ENSG00000117859 OSBPL9
ENST00000447887 0.366815358444557 0.0936176624929792 0.065557661111505 ENSG00000117859 OSBPL9
ENST00000495776 0.366815358444557 0.0936176624929792 0.065557661111505 ENSG00000117859 OSBPL9
ENST00000435686 0.365083457669766 0.0924314464991724 0.0658175535068715 ENSG00000117859 OSBPL9
ENST00000435274 0.38286472542525 0.10165705363298 0.0648473029812601 ENSG00000117859 OSBPL9
ENST00000428468 0.366815358444557 0.0936176624929792 0.065557661111505 ENSG00000117859 OSBPL9
ENST00000453295 0.366815358444557 0.0936176624929792 0.065557661111505 ENSG00000117859 OSBPL9
ENST00000489990 0.0642902803921069 0.00439330300812146 0.140080176313285 ENSG00000117859 OSBPL9
ENST00000530544 0.728573106677563 0.408705377070516 0.0342581644127432 ENSG00000117859 OSBPL9
ENST00000484890 0.602297059382528 0.264196879720623 0.0774181939748561 ENSG00000117859 OSBPL9
ENST00000534040 0.742845643776044 0.427538944076478 0.0499332844662271 ENSG00000117859 OSBPL9
ENST00000532975 0.894556339161145 0.68804971188986 0.0242849380854911 ENSG00000117859 OSBPL9
ENST00000527631 0.792915712369601 0.501100135953223 0.0421873816242196 ENSG00000117859 OSBPL9
ENST00000531828 0.972149542219135 0.897114236607162 0.00572550928840897 ENSG00000117859 OSBPL9
ENST00000361556 0.99143209093497 0.968095381853175 0.0017426692615271 ENSG00000117859 OSBPL9
ENST00000473207 0.714900337423279 0.390686703088177 0.0536504754675146 ENSG00000117859 OSBPL9
ENST00000533884 0.66663061501812 0.333763699390018 0.0607461887812896 ENSG00000117859 OSBPL9
ENST00000481937 0.825413884822081 0.551935973010481 0.0429674983500202 ENSG00000117859 OSBPL9
ENST00000526917 0.83359888355647 0.566746315038321 0.0346851743868178 ENSG00000117859 OSBPL9
ENST00000462759 0.99143209093497 0.968095381853175 0.0017426692615271 ENSG00000117859 OSBPL9
ENST00000486942 0.98851808873832 0.956452777750165 -0.00238768864647679 ENSG00000117859 OSBPL9
ENST00000524620 0.994035998332958 0.980106567844804 -0.00190254067374469 ENSG00000117859 OSBPL9
ENST00000528603 0.97709688182024 0.914212569171286 0.00716199334455941 ENSG00000117859 OSBPL9
ENST00000475697 0.781997203434494 0.483579115478136 -0.0360363523530659 ENSG00000117859 OSBPL9
ENST00000531061 0.900233751061784 0.701438910676613 -0.0330874892951867 ENSG00000117859 OSBPL9
ENST00000531819 0.878075286338325 0.650632384425573 -0.0234452267118221 ENSG00000117859 OSBPL9
ENST00000533825 0.787556386922975 0.492093462608289 -0.0540081266191023 ENSG00000117859 OSBPL9
ENST00000440943 0.676992734544603 0.34494732459356 -0.045452718248639 ENSG00000078618 NRD1
ENST00000352171 0.930015380733111 0.771256545648728 -0.0114792554741754 ENSG00000078618 NRD1
ENST00000354831 0.930015380733111 0.771256545648728 -0.0114792554741754 ENSG00000078618 NRD1
ENST00000485608 0.840475721722837 0.579227894556458 -0.0236384748235118 ENSG00000078618 NRD1
ENST00000539524 0.928128503775887 0.765569801637542 -0.0118059535700195 ENSG00000078618 NRD1
ENST00000588291 0.824099869897293 0.549638574725577 -0.047602374605966 ENSG00000266993 RP4-657D16.3
ENST00000586761 0.771533076026773 0.468366368467872 -0.0564262661660066 ENSG00000266993 RP4-657D16.3
ENST00000497358 0.416152432673915 0.120176494442459 -0.118401805750759 ENSG00000078618 NRD1
ENST00000544028 0.932492480045325 0.779108055098245 -0.010552540515518 ENSG00000078618 NRD1
ENST00000483007 0.573521272405724 0.236289809005312 -0.076348672266737 ENSG00000078618 NRD1
ENST00000473805 0.876508164996533 0.647365085923943 0.0285438249739964 ENSG00000078618 NRD1
ENST00000475715 0.488570542365054 0.165622929522761 0.0838182601591228 ENSG00000078618 NRD1
ENST00000491410 0.990869574024085 0.963827624996893 -0.00215617790403194 ENSG00000078618 NRD1
ENST00000468722 0.601826611269207 0.263420824326554 0.067701694788045 ENSG00000078618 NRD1
ENST00000371655 0.950206239215587 0.829410346596944 0.0191469366635954 ENSG00000169213 RAB3B
ENST00000469458 0.271541481207532 0.0529667438731185 -0.116849162953995 ENSG00000117862 TXNDC12
ENST00000371626 0.917353064552269 0.740256221212197 -0.0166346068324946 ENSG00000117862 TXNDC12
ENST00000472624 0.934329526324455 0.78544610191575 0.0149379345959648 ENSG00000117862 TXNDC12
ENST00000610127 0.769428348289791 0.465314264247127 0.0547519174856648 ENSG00000117862 TXNDC12
ENST00000313334 0.641501365104375 0.306234148346164 -0.0584482086964127 ENSG00000134717 BTF3L4
ENST00000477828 0.952423714880607 0.835281180524195 -0.0134582803867463 ENSG00000134717 BTF3L4
ENST00000489308 0.870872160356075 0.636787035261183 -0.0291644563455722 ENSG00000134717 BTF3L4
ENST00000526132 0.986231183088679 0.947487627595316 -0.00413212812767682 ENSG00000134717 BTF3L4
ENST00000472944 0.690057444483073 0.359549965668249 -0.0519124733386516 ENSG00000134717 BTF3L4
ENST00000484036 0.944816557722156 0.814641311238118 -0.0150105889116248 ENSG00000134717 BTF3L4
ENST00000533836 0.982270390262527 0.933740488049915 -0.00526794859912501 ENSG00000134717 BTF3L4
ENST00000361625 0.900233751061784 0.701671091071257 0.0269957469907494 ENSG00000157077 ZFYVE9
ENST00000357206 0.224789772169591 0.037137689331017 0.111030231040285 ENSG00000157077 ZFYVE9
ENST00000287727 0.213950075126562 0.0338535245992754 0.113056999952221 ENSG00000157077 ZFYVE9
ENST00000371591 0.410764835331369 0.117143805644557 0.0895680939509982 ENSG00000157077 ZFYVE9
ENST00000470844 0.855664600409654 0.606071777760453 -0.0412268343593084 ENSG00000154222 CC2D1B
ENST00000371586 0.819314899063264 0.54266236621234 -0.0358069732402497 ENSG00000154222 CC2D1B
ENST00000284376 0.86569834363199 0.625614774613138 -0.0288785713579271 ENSG00000154222 CC2D1B
ENST00000491136 0.866045823788886 0.626127327042999 -0.0288776210309337 ENSG00000154222 CC2D1B
ENST00000438021 0.541510658814546 0.207222657704327 -0.0842698639640329 ENSG00000154222 CC2D1B
ENST00000460261 0.940150453161403 0.800261358356331 -0.0164626612387114 ENSG00000154222 CC2D1B
ENST00000450942 0.852068533683173 0.600099578901779 -0.0373113616328464 ENSG00000154222 CC2D1B
ENST00000438831 0.969210734380658 0.884076998207912 -0.00955701568609927 ENSG00000154222 CC2D1B
ENST00000257181 0.561499530531631 0.224430756269954 -0.0709353730759174 ENSG00000134748 PRPF38A
ENST00000474048 0.671394160917107 0.338761481596592 -0.0682010324553015 ENSG00000134748 PRPF38A
ENST00000528457 0.595509624318512 0.257575432033103 -0.0658812770073092 ENSG00000134744 ZCCHC11
ENST00000527941 0.621405208950003 0.284123522341276 -0.0629851780729353 ENSG00000134744 ZCCHC11
ENST00000257177 0.797761414168477 0.509048489576387 0.0316829788587567 ENSG00000134744 ZCCHC11
ENST00000371544 0.797668774651244 0.508938278436078 0.0316839554919772 ENSG00000134744 ZCCHC11
ENST00000531722 0.962950592573496 0.864808035141996 -0.0138769336256936 ENSG00000134744 ZCCHC11
ENST00000474453 0.965118663696176 0.870904218284014 -0.0132937176011262 ENSG00000134744 ZCCHC11
ENST00000469810 0.842912105621121 0.583896207651782 -0.0414479703127996 ENSG00000134744 ZCCHC11
ENST00000528642 0.724922372165633 0.404104575931927 0.044196600045189 ENSG00000134744 ZCCHC11
ENST00000484723 0.725231163930335 0.404987175329606 0.0443675048710302 ENSG00000134744 ZCCHC11
ENST00000371541 0.744726199307793 0.430198815059388 0.0460683746028665 ENSG00000134744 ZCCHC11
ENST00000473856 0.497196595010086 0.171879275165557 0.0811144478418794 ENSG00000134744 ZCCHC11
ENST00000355809 0.745521155113308 0.431287062137219 0.0623051216769417 ENSG00000134744 ZCCHC11
ENST00000371538 0.968777195954171 0.88253023986197 0.0126431898623146 ENSG00000162377 COA7
ENST00000443756 0.703923415790477 0.376111911605728 0.0613972897695274 ENSG00000162378 ZYG11B
ENST00000545132 0.587912750752227 0.250082027191479 0.0825718106594775 ENSG00000162378 ZYG11B
ENST00000294353 0.848654150738663 0.593767056427896 -0.0270444072398657 ENSG00000162378 ZYG11B
ENST00000371522 0.74253658225656 0.427111342124033 -0.0553931651796743 ENSG00000121310 ECHDC2
ENST00000460612 0.742136352817364 0.426400831896798 -0.055405451799095 ENSG00000121310 ECHDC2
ENST00000371520 0.74203677113361 0.426121864600658 -0.0553946167711964 ENSG00000121310 ECHDC2
ENST00000358358 0.741857181718873 0.425924537404657 -0.0553995410518763 ENSG00000121310 ECHDC2
ENST00000476477 0.780269087703225 0.481403655487272 -0.0487866594384366 ENSG00000121310 ECHDC2
ENST00000536120 0.780269087703225 0.481403655487272 -0.0487866594384366 ENSG00000121310 ECHDC2
ENST00000479593 0.907790506575319 0.718671674098418 0.028369866085402 ENSG00000121310 ECHDC2
ENST00000467988 0.706316798264118 0.379932875630108 -0.0612220533341273 ENSG00000121310 ECHDC2
ENST00000541281 0.638725237320886 0.303435724054487 -0.0795302450293491 ENSG00000121310 ECHDC2
ENST00000488268 0.402797012113308 0.112382392836763 -0.128443496764082 ENSG00000121310 ECHDC2
ENST00000544365 0.357569822793485 0.0884356228765416 -0.136424221452187 ENSG00000121310 ECHDC2
ENST00000495920 0.228004545292648 0.0380701353131089 -0.167114827742879 ENSG00000121310 ECHDC2
ENST00000480312 0.19805703431132 0.0294411676832528 -0.182973761954754 ENSG00000121310 ECHDC2
ENST00000544531 0.123487832862353 0.0128072003718107 -0.206292890091544 ENSG00000121310 ECHDC2
ENST00000371514 0.775708021866957 0.475190442135884 -0.0323895290047596 ENSG00000116171 SCP2
ENST00000478631 0.79129227179145 0.498673043580689 -0.0307125528264785 ENSG00000116171 SCP2
ENST00000528311 0.751505998467201 0.439371408443709 -0.0361355936049772 ENSG00000116171 SCP2
ENST00000371509 0.805684737577708 0.522774756376428 -0.029572837166818 ENSG00000116171 SCP2
ENST00000407246 0.719966021108565 0.397300385811477 -0.0382475853952325 ENSG00000116171 SCP2
ENST00000430330 0.848193541882895 0.592826375422311 -0.0270698159015311 ENSG00000116171 SCP2
ENST00000408941 0.876628130020122 0.647927320873211 -0.0232468301297267 ENSG00000116171 SCP2
ENST00000478274 0.993638671814557 0.978012119562516 -0.00183248021728114 ENSG00000116171 SCP2
ENST00000484100 0.870451485464347 0.635211281479676 -0.0245159987815084 ENSG00000116171 SCP2
ENST00000533119 0.85619512913845 0.606894638571002 -0.0267340020675594 ENSG00000116171 SCP2
ENST00000435345 0.862205575227521 0.619624819556705 -0.0252529181712358 ENSG00000116171 SCP2
ENST00000488965 0.88657838562361 0.669203248434315 -0.0216482079550368 ENSG00000116171 SCP2
ENST00000294360 0.184223371632928 0.0258029147756351 0.157032756828559 ENSG00000162384 C1orf123
ENST00000483739 0.14186140996055 0.016228116513696 0.174388016408969 ENSG00000162384 C1orf123
ENST00000470385 0.188987579261181 0.0268861596014691 0.158141022553844 ENSG00000162384 C1orf123
ENST00000371470 0.473759692072641 0.155877369648173 0.0872235066858275 ENSG00000162385 MAGOH
ENST00000371466 0.473457896212353 0.155592068584104 0.0872265605555895 ENSG00000162385 MAGOH
ENST00000495868 0.179707596172867 0.0246874180835151 0.152720653932957 ENSG00000162385 MAGOH
ENST00000462941 0.460353016403614 0.147353956293185 0.0933632117686644 ENSG00000162385 MAGOH
ENST00000306052 0.850562132260428 0.597404045907331 0.0330764292319338 ENSG00000157193 LRP8
ENST00000529670 0.981957847139064 0.933211641600118 -0.00655124313657078 ENSG00000157193 LRP8
ENST00000371454 0.820056611471522 0.543788860936386 0.038256918553064 ENSG00000157193 LRP8
ENST00000465675 0.859248011296717 0.613209436435163 0.0321020527105053 ENSG00000157193 LRP8
ENST00000354412 0.821611260437677 0.545964511536154 0.0384092995078176 ENSG00000157193 LRP8
ENST00000480045 0.74203677113361 0.42615825810496 0.0520399950549376 ENSG00000157193 LRP8
ENST00000347547 0.748064781984465 0.435071158380905 0.0511322588980015 ENSG00000157193 LRP8
ENST00000496580 0.204334294332283 0.0311138411727899 0.169710019174615 ENSG00000157193 LRP8
ENST00000312233 0.652053050040289 0.316945868987575 0.122674239357195 ENSG00000174332 GLIS1
ENST00000371429 0.80473255039801 0.520508378416157 -0.0497624225714222 ENSG00000058804 NDC1
ENST00000540001 0.80473255039801 0.520643783887507 -0.0497554184756161 ENSG00000058804 NDC1
ENST00000537333 0.991757450686557 0.969873791538596 0.00331147100510452 ENSG00000058804 NDC1
ENST00000234725 0.988298584518853 0.955678178659122 0.00501758629765075 ENSG00000058804 NDC1
ENST00000464950 0.914284268934747 0.732178384199805 0.0271613907754626 ENSG00000058799 YIPF1
ENST00000371399 0.914284268934747 0.732178384199805 0.0271613907754626 ENSG00000058799 YIPF1
ENST00000072644 0.914395361157043 0.732451911651033 0.0271437686530951 ENSG00000058799 YIPF1
ENST00000539954 0.966570168679593 0.875782973533605 0.0133934747471883 ENSG00000058799 YIPF1
ENST00000371378 0.849421186995633 0.595742499572963 0.034627842725535 ENSG00000081870 HSPB11
ENST00000194214 0.732872206736351 0.41503529623672 0.0544009353626352 ENSG00000081870 HSPB11
ENST00000371377 0.783941675355764 0.486932834789748 0.0476550146168121 ENSG00000081870 HSPB11
ENST00000371376 0.866066191907477 0.626171876298884 0.0366596282778149 ENSG00000081870 HSPB11
ENST00000488884 0.872035610361937 0.639649194865594 0.0377764314049677 ENSG00000081870 HSPB11
ENST00000371370 0.887303176203669 0.671509543170952 -0.0308503206839437 ENSG00000116212 LRRC42
ENST00000371368 0.783305832728648 0.486113262292493 0.058035763238889 ENSG00000116212 LRRC42
ENST00000319223 0.859853266976584 0.614157882136195 -0.0371368044481152 ENSG00000116212 LRRC42
ENST00000444987 0.938378361124346 0.795894498825781 0.0212729497601176 ENSG00000116212 LRRC42
ENST00000371348 0.462217063216376 0.148527999958947 -0.103690339992049 ENSG00000116209 TMEM59
ENST00000371344 0.521801217162339 0.190713740400354 -0.0951848827894993 ENSG00000116209 TMEM59
ENST00000234831 0.534485438417925 0.201332948929054 -0.0828681147033609 ENSG00000116209 TMEM59
ENST00000371341 0.526501086335216 0.194412975336135 -0.0830298371788475 ENSG00000116209 TMEM59
ENST00000470395 0.683266862221193 0.351759197538121 -0.0616754945900225 ENSG00000116209 TMEM59
ENST00000420738 0.517957624483944 0.187505727831127 -0.0852606606710288 ENSG00000116209 TMEM59
ENST00000440019 0.518000789290813 0.187549435384624 -0.0852585625032299 ENSG00000116209 TMEM59
ENST00000452421 0.517957624483944 0.187517216922649 -0.0852614327172421 ENSG00000116209 TMEM59
ENST00000371337 0.546420673936463 0.211566103993696 -0.0840703025064453 ENSG00000116209 TMEM59
ENST00000487096 0.981303023869343 0.930196438019705 -0.00560822261778078 ENSG00000116221 MRPL37
ENST00000360840 0.97686982080681 0.913069986951521 -0.00691632605996453 ENSG00000116221 MRPL37
ENST00000605337 0.963047828631871 0.865157725347535 -0.010697106167917 ENSG00000116221 MRPL37
ENST00000490670 0.993844589463837 0.978708995634076 -0.00176467334719478 ENSG00000116221 MRPL37
ENST00000336230 0.97686982080681 0.913069986951521 -0.00691632605996453 ENSG00000116221 MRPL37
ENST00000398219 0.969966009874485 0.886764141703965 0.011556118000632 ENSG00000116221 MRPL37
ENST00000326956 0.670922605039692 0.338365418403666 0.0661831549310878 ENSG00000157216 SSBP3
ENST00000528930 0.548386851725451 0.213664521573583 -0.102066203982063 ENSG00000157216 SSBP3
ENST00000417664 0.502400401659363 0.175610942523472 0.103636025466251 ENSG00000157216 SSBP3
ENST00000371320 0.464081410956938 0.149626653848789 0.109034084205867 ENSG00000157216 SSBP3
ENST00000371319 0.447832752055208 0.139858992009548 0.111656490957422 ENSG00000157216 SSBP3
ENST00000533946 0.482764620791854 0.161850564272156 0.107985243133956 ENSG00000157216 SSBP3
ENST00000357475 0.460795233104336 0.147606198593141 0.113106429917985 ENSG00000157216 SSBP3
ENST00000426150 0.580733156409351 0.242971937336958 0.0881527156248211 ENSG00000157216 SSBP3
ENST00000420121 0.49359730630107 0.169006604668603 0.123311840461443 ENSG00000157216 SSBP3
ENST00000533209 0.116563686157714 0.0117247570195327 0.215193773303517 ENSG00000157216 SSBP3
ENST00000525990 0.231493928762758 0.0392559308051496 0.171495384711604 ENSG00000157216 SSBP3
ENST00000528787 0.111542749216799 0.0109074024970016 0.22151849275698 ENSG00000157216 SSBP3
ENST00000606515 0.943257024927763 0.809884995314886 -0.0152415043588903 ENSG00000271723 MROH7-TTC4
ENST00000425300 0.982590182584068 0.934954848388867 -0.00514353440785153 ENSG00000271723 MROH7-TTC4
ENST00000414150 0.976845519292498 0.912713080040449 -0.00688270140535884 ENSG00000271723 MROH7-TTC4
ENST00000460155 0.989044443607165 0.95761905402777 0.00338831098274573 ENSG00000271723 MROH7-TTC4
ENST00000371281 0.999500566924007 0.998876299249845 -9.04207096911226e-05 ENSG00000243725 TTC4
ENST00000371284 0.999256273977846 0.998312099861631 -0.00013607767773853 ENSG00000243725 TTC4
ENST00000371269 0.780269087703225 0.481313913620204 -0.057148565044549 ENSG00000116133 DHCR24
ENST00000436604 0.449742241661703 0.140954096110303 -0.129683035838783 ENSG00000116133 DHCR24
ENST00000537443 0.92143156412553 0.748764597471149 -0.0273557442583218 ENSG00000116133 DHCR24
ENST00000535035 0.944916441013244 0.815439885126059 -0.0189759103589656 ENSG00000116133 DHCR24
ENST00000294383 0.918682870117667 0.742944570482191 0.0159486490512612 ENSG00000162402 USP24
ENST00000407756 0.916118867598521 0.73643542137687 0.0164140204163991 ENSG00000162402 USP24
ENST00000371250 0.992825169057559 0.974693831459447 0.00269663789009672 ENSG00000162407 PPAP2B
ENST00000461655 0.486524399621048 0.164153871612316 0.142135453618492 ENSG00000162407 PPAP2B
ENST00000485760 0.705446674546904 0.378862468640721 0.068400788192775 ENSG00000173406 DAB1
ENST00000358603 0.843606876090439 0.585115310153435 -0.0485488562146245 ENSG00000162600 OMA1
ENST00000371226 0.808374503613965 0.527004586950399 -0.0557213914354584 ENSG00000162600 OMA1
ENST00000472487 0.749430406200715 0.436693656987492 -0.0426327641439511 ENSG00000162601 MYSM1
ENST00000493821 0.68775890708157 0.356854374147782 -0.0548279475948622 ENSG00000162601 MYSM1
ENST00000401044 0.745410118016421 0.431044305777152 -0.0493303867601745 ENSG00000162601 MYSM1
ENST00000466774 0.930262299463195 0.772126152380786 -0.0193463485522994 ENSG00000162601 MYSM1
ENST00000371222 0.966353409520807 0.87512728162267 -0.00794938737496798 ENSG00000177606 JUN
ENST00000474476 0.391486077369176 0.106100363334271 0.134495303450613 ENSG00000172456 FGGY
ENST00000371218 0.417236230012662 0.120816890472101 0.122607978171856 ENSG00000172456 FGGY
ENST00000495718 0.43849189848051 0.134057370711908 0.12574696337243 ENSG00000172456 FGGY
ENST00000303721 0.417236230012662 0.120816890472101 0.122607978171856 ENSG00000172456 FGGY
ENST00000430447 0.334816245481637 0.0780068982298269 0.145008438859032 ENSG00000172456 FGGY
ENST00000371212 0.398064185118351 0.109508769289309 0.127560066961885 ENSG00000172456 FGGY
ENST00000475949 0.621467524939775 0.284221437204486 0.105999253152278 ENSG00000172456 FGGY
ENST00000371210 0.504181509786766 0.177023084151133 0.118476911587853 ENSG00000172456 FGGY
ENST00000371191 0.000887954299732298 3.74552741448347e-06 0.395807267075599 ENSG00000162599 NFIA
ENST00000476646 0.00110806190064313 6.96384304891579e-06 0.413395371014795 ENSG00000162599 NFIA
ENST00000407417 0.00101438340439617 5.65333308878429e-06 0.402387792963363 ENSG00000162599 NFIA
ENST00000479364 0.00122055518434144 8.05337330560636e-06 0.401863931687029 ENSG00000162599 NFIA
ENST00000371189 0.00096534816363858 5.05539299685814e-06 0.408341639481449 ENSG00000162599 NFIA
ENST00000403491 0.0125453545126239 0.000344363371362823 0.30951833678005 ENSG00000162599 NFIA
ENST00000371187 0.00103284540692412 5.83618869131122e-06 0.395236506782349 ENSG00000162599 NFIA
ENST00000485903 0.000932801764317363 4.16789488236354e-06 0.407736194295192 ENSG00000162599 NFIA
ENST00000371185 0.000852908710348447 3.38748534906657e-06 0.412224114412148 ENSG00000162599 NFIA
ENST00000371184 0.000864858049911541 3.52433787494305e-06 0.412231588296607 ENSG00000162599 NFIA
ENST00000606498 0.386665343506387 0.103481063312118 0.108036627570193 ENSG00000162604 TM2D1
ENST00000294613 0.399581103231555 0.110456892520921 0.10557208867025 ENSG00000162604 TM2D1
ENST00000371180 0.399581103231555 0.110456892520921 0.10557208867025 ENSG00000162604 TM2D1
ENST00000488206 0.398768934266647 0.109905814100698 0.106303084927109 ENSG00000162604 TM2D1
ENST00000472989 0.436754445014214 0.132657962465407 0.119425825431992 ENSG00000162604 TM2D1
ENST00000488410 0.225043064357582 0.0372224587406731 0.179013309757879 ENSG00000162604 TM2D1
ENST00000468586 0.331576663152549 0.0766520792512579 0.12613175867153 ENSG00000162604 TM2D1
ENST00000371178 0.473123243919344 0.155273524475667 0.100473352347086 ENSG00000162604 TM2D1
ENST00000494926 0.489271850697479 0.166201358462961 0.0992546556533435 ENSG00000162604 TM2D1
ENST00000496465 0.49640356822418 0.171390482805565 0.097948546578518 ENSG00000162604 TM2D1
ENST00000371177 0.581353899235706 0.243445263872977 0.0897074147827796 ENSG00000162604 TM2D1
ENST00000371146 0.75039691562468 0.437617367836916 0.0491029450185503 ENSG00000162607 USP1
ENST00000339950 0.756173689081513 0.446302570984435 0.0480607913463153 ENSG00000162607 USP1
ENST00000251157 0.563103347723358 0.225802260075673 0.0609357656356367 ENSG00000116641 DOCK7
ENST00000454575 0.896779754985558 0.694094096447069 0.024246008236247 ENSG00000116641 DOCK7
ENST00000340370 0.561009067438858 0.223995006318331 0.0611363712923758 ENSG00000116641 DOCK7
ENST00000404627 0.302562016971068 0.0648843278399467 0.114153261718355 ENSG00000116641 DOCK7
ENST00000478138 0.636209376339471 0.300355789454394 0.0798154325729285 ENSG00000142856 ITGB3BP
ENST00000371084 0.885564843033975 0.666660666469817 0.0241402776736482 ENSG00000079739 PGM1
ENST00000540265 0.827639283825671 0.556623934599453 0.0338925553661329 ENSG00000079739 PGM1
ENST00000371083 0.982992061258268 0.936598966794156 -0.00452549030252717 ENSG00000079739 PGM1
ENST00000483707 0.693045840494467 0.362978478534127 -0.0757554631472195 ENSG00000079739 PGM1
ENST00000371080 0.0153067443082591 0.000462302131898229 0.435171614540163 ENSG00000185483 ROR1
ENST00000371079 0.0418356985218176 0.00220963668244058 0.350644118700619 ENSG00000185483 ROR1
ENST00000482426 0.015404058605575 0.000466991495153158 0.468403511416508 ENSG00000185483 ROR1
ENST00000371073 0.892475544922885 0.681941532932332 0.0400731279171722 ENSG00000158966 CACHD1
ENST00000290039 0.895162532589813 0.690131567218423 0.0390267343593459 ENSG00000158966 CACHD1
ENST00000495994 0.995072713369247 0.983714972704759 -0.00199168828873581 ENSG00000158966 CACHD1
ENST00000470527 0.868274506101052 0.630083367198048 -0.0470531496109936 ENSG00000158966 CACHD1
ENST00000342505 0.628291962023879 0.2916100262396 -0.03876440096706 ENSG00000162434 JAK1
ENST00000481702 0.446101162217308 0.138741305055253 -0.118469924609377 ENSG00000162434 JAK1
ENST00000465376 0.547886591768753 0.213040498967014 -0.0856821049761353 ENSG00000162434 JAK1
ENST00000471473 0.473845510512275 0.155977179251326 -0.108199300247844 ENSG00000162434 JAK1
ENST00000494904 0.393346284246187 0.107095867820849 -0.116767508042121 ENSG00000162434 JAK1
ENST00000344610 0.7105902559071 0.384962800307892 -0.035982188794462 ENSG00000116678 LEPR
ENST00000371065 0.369060052941715 0.0948651089718228 -0.0791814958516864 ENSG00000213625 LEPROT
ENST00000475108 0.22804352795352 0.0380802963705736 -0.119073170450985 ENSG00000213625 LEPROT
ENST00000371059 0.696045507717102 0.366413573606645 -0.0373446787522781 ENSG00000116678 LEPR
ENST00000371060 0.690583873950526 0.360344059784376 -0.0372479130315182 ENSG00000116678 LEPR
ENST00000349533 0.689602570472464 0.359201225518146 -0.0374065878006395 ENSG00000116678 LEPR
ENST00000497874 0.32074911792781 0.0721290213513459 -0.119917685567801 ENSG00000213625 LEPROT
ENST00000488747 0.242854890933493 0.0430427449146562 -0.116296103259568 ENSG00000213625 LEPROT
ENST00000484243 0.341371378458595 0.0809063615804866 -0.105132527461702 ENSG00000213625 LEPROT
ENST00000406510 0.69749805462875 0.368654564186167 -0.036753884808668 ENSG00000116678 LEPR
ENST00000329654 0.127332878320682 0.0135031867222204 0.235520147368309 ENSG00000184588 PDE4B
ENST00000341517 0.117322596990163 0.0118389815130044 0.240316519381662 ENSG00000184588 PDE4B
ENST00000371049 0.206143196780978 0.0316087228995573 0.211458770792132 ENSG00000184588 PDE4B
ENST00000423207 0.338044953314714 0.0794954052476419 0.193125857960027 ENSG00000184588 PDE4B
ENST00000532040 0.0420934594878307 0.00223336266108041 0.338839464356547 ENSG00000184588 PDE4B
ENST00000526666 0.0419912804750801 0.00222256144854649 0.338880400317164 ENSG00000184588 PDE4B
ENST00000237247 0.0294947564034828 0.00127488465348644 0.28630495168572 ENSG00000118473 SGIP1
ENST00000371039 0.0269324302789436 0.00111625395666228 0.289677422188524 ENSG00000118473 SGIP1
ENST00000424320 0.032915973415153 0.00151448690980005 0.307763385844562 ENSG00000118473 SGIP1
ENST00000371035 0.0337480915726653 0.00157817538503223 0.286833918065274 ENSG00000118473 SGIP1
ENST00000468286 0.0245670627686451 0.00097227247193298 0.320274374383977 ENSG00000118473 SGIP1
ENST00000371036 0.0270668651899503 0.00112442664076633 0.292413221314452 ENSG00000118473 SGIP1
ENST00000371037 0.0268011080694013 0.00110823581940351 0.292567471498734 ENSG00000118473 SGIP1
ENST00000371018 0.911874112837478 0.726690813857115 0.0176308917173912 ENSG00000198160 MIER1
ENST00000355977 0.911874112837478 0.726690813857115 0.0176308917173912 ENSG00000198160 MIER1
ENST00000357692 0.905763239829737 0.714607022118236 0.0184763264475744 ENSG00000198160 MIER1
ENST00000401041 0.771601322220952 0.46849980981837 0.0370455519666234 ENSG00000198160 MIER1
ENST00000371014 0.885176424018315 0.665729170165229 0.0219325672104726 ENSG00000198160 MIER1
ENST00000371016 0.885176424018315 0.665729170165229 0.0219325672104726 ENSG00000198160 MIER1
ENST00000371012 0.456442377030957 0.144954555211618 0.120940832077828 ENSG00000198160 MIER1
ENST00000401042 0.874708718703431 0.644663717842561 0.0230367153836791 ENSG00000198160 MIER1
ENST00000355356 0.900362635874663 0.702113286388088 0.0191040742264526 ENSG00000198160 MIER1
ENST00000479067 0.308936038493865 0.0675407218659358 0.130563986482567 ENSG00000198160 MIER1
ENST00000235345 0.644291771297473 0.309116239304261 -0.0543061998885871 ENSG00000116704 SLC35D1
ENST00000506472 0.307538185694469 0.0669299825504699 0.150405998494758 ENSG00000116704 SLC35D1
ENST00000370994 0.782114540291092 0.48410854912552 -0.0274907183309582 ENSG00000142864 SERBP1
ENST00000370995 0.836534949177355 0.572906769302968 -0.0226184999865641 ENSG00000142864 SERBP1
ENST00000361219 0.927470500728821 0.763942116398639 -0.0126654147185858 ENSG00000142864 SERBP1
ENST00000370990 0.947294684615563 0.820800608828039 -0.0098974184274644 ENSG00000142864 SERBP1
ENST00000493607 0.864984212353727 0.624475325788828 -0.025784125594067 ENSG00000142864 SERBP1
ENST00000462814 0.842561644945567 0.582609207645731 0.0287849086916469 ENSG00000142864 SERBP1
ENST00000484880 0.848046482478525 0.592610766712197 -0.0293586310845589 ENSG00000142864 SERBP1
ENST00000490406 0.837647573533612 0.574826348801029 -0.0330335240420995 ENSG00000142864 SERBP1
ENST00000370986 0.992825169057559 0.974437469316243 0.00328528234208958 ENSG00000116717 GADD45A
ENST00000370985 0.988420227473606 0.956142507882633 -0.00573075269948331 ENSG00000116717 GADD45A
ENST00000460575 0.991669985255491 0.969605408910497 -0.00414269375622806 ENSG00000116717 GADD45A
ENST00000484245 0.967647114290227 0.879415188323216 0.0163551554388486 ENSG00000116717 GADD45A
ENST00000370982 0.71973923506067 0.396588516472962 0.0366977686848946 ENSG00000172380 GNG12
ENST00000494936 0.0365612242344621 0.00178643052976112 0.228908116022409 ENSG00000172380 GNG12
ENST00000420587 0.518053739482488 0.18760475600907 -0.0856554609833849 ENSG00000232284 GNG12-AS1
ENST00000413628 0.518477740343739 0.188022876856019 -0.0855616630744959 ENSG00000232284 GNG12-AS1
ENST00000370981 0.746208893398617 0.432521996072774 -0.101037998946467 ENSG00000162595 DIRAS3
ENST00000395201 0.744646482922865 0.429937453922768 -0.101937065255559 ENSG00000162595 DIRAS3
ENST00000540432 0.19343688934447 0.0281442120783165 -0.114444095128998 ENSG00000116729 WLS
ENST00000354777 0.193460780553837 0.0281603846687671 -0.11444466150485 ENSG00000116729 WLS
ENST00000262348 0.137863570108648 0.0154064890973726 -0.121505177661187 ENSG00000116729 WLS
ENST00000370976 0.135681527685852 0.0149863567999946 -0.121503203803451 ENSG00000116729 WLS
ENST00000498615 0.0976968414501298 0.00854898212234569 -0.19302932840469 ENSG00000116729 WLS
ENST00000491811 0.0719211162064034 0.00524993510247568 -0.160540205418554 ENSG00000116729 WLS
ENST00000497187 0.0335131626107013 0.00156376385991951 -0.175798737935468 ENSG00000116729 WLS
ENST00000534713 0.360105474176494 0.089767048402754 -0.100849875197436 ENSG00000116729 WLS
ENST00000533537 0.317061279493088 0.0707545190348637 -0.109659988719892 ENSG00000116729 WLS
ENST00000530486 0.310218100718498 0.0680912644090263 -0.106788394454203 ENSG00000116729 WLS
ENST00000370973 0.338614309631751 0.07977029074474 -0.103301671037704 ENSG00000116729 WLS
ENST00000471243 0.5665822272178 0.229048833934609 -0.0830294105010816 ENSG00000116729 WLS
ENST00000491076 0.584094562485989 0.245828210213186 -0.081092869792426 ENSG00000116729 WLS
ENST00000527864 0.772455010288217 0.470242340096933 -0.0562262658255878 ENSG00000116729 WLS
ENST00000370971 0.504797311090283 0.177562668408875 -0.0961842914747578 ENSG00000116729 WLS
ENST00000370952 0.96387911440541 0.867348675787429 0.0126579827187709 ENSG00000066557 LRRC40
ENST00000370951 0.0897389418375373 0.0074430348127319 -0.107745891210678 ENSG00000116754 SRSF11
ENST00000463877 0.719462159431399 0.396106308525234 -0.0440591108763029 ENSG00000116754 SRSF11
ENST00000405432 0.0818773572887748 0.00646579623956549 -0.105822985634794 ENSG00000116754 SRSF11
ENST00000370950 0.108785548783389 0.0104113007195403 -0.102186900295989 ENSG00000116754 SRSF11
ENST00000454435 0.492070757210679 0.168039487304617 -0.0678580376673799 ENSG00000116754 SRSF11
ENST00000475204 0.266250380580969 0.0512741556402125 -0.092018840243683 ENSG00000116754 SRSF11
ENST00000395136 0.179178080623811 0.0245371987991129 -0.0915884804762097 ENSG00000116754 SRSF11
ENST00000436161 0.278554707467748 0.0555531585737585 -0.089572208251491 ENSG00000116754 SRSF11
ENST00000473950 0.261287319670459 0.0496907037104305 -0.0942612346154908 ENSG00000116754 SRSF11
ENST00000469170 0.526109674369648 0.194108367415008 -0.0643246626455553 ENSG00000116754 SRSF11
ENST00000486667 0.293125160576822 0.0613646599894336 -0.0911040272055307 ENSG00000116754 SRSF11
ENST00000481648 0.158244036740905 0.0195112398524747 -0.11788423132295 ENSG00000116754 SRSF11
ENST00000463116 0.810234723331654 0.529863611423497 -0.0491335617095905 ENSG00000116754 SRSF11
ENST00000484162 0.0958037460996397 0.00828513226575148 -0.126752015801479 ENSG00000116754 SRSF11
ENST00000370949 0.0663684708327922 0.00463416503044383 -0.132778235008609 ENSG00000116754 SRSF11
ENST00000463859 0.0462273402609341 0.00260150017098944 -0.150567032431038 ENSG00000116754 SRSF11
ENST00000460795 0.0659383057452372 0.00458723295469893 -0.155703468896676 ENSG00000116754 SRSF11
ENST00000461935 0.152823981392459 0.0184978644400276 -0.13085617490471 ENSG00000116754 SRSF11
ENST00000489188 0.0372084258443555 0.00184827926210273 -0.171367024439055 ENSG00000116754 SRSF11
ENST00000370944 0.421445145536625 0.123189788865419 0.0895512304044985 ENSG00000118454 ANKRD13C
ENST00000262346 0.353782272546645 0.0867543345381991 0.102809704406173 ENSG00000118454 ANKRD13C
ENST00000450461 0.53615549360342 0.202855026046264 -0.0679758559298233 ENSG00000235079 ZRANB2-AS1
ENST00000426999 0.432463019102464 0.130284818821332 -0.0825276105234992 ENSG00000235079 ZRANB2-AS1
ENST00000370920 0.808508023933048 0.527310950758786 -0.0290122752879959 ENSG00000132485 ZRANB2
ENST00000477096 0.73825319045527 0.42133755053178 -0.0474539048812581 ENSG00000132485 ZRANB2
ENST00000254821 0.796700957481839 0.507249019340316 -0.030464654630899 ENSG00000132485 ZRANB2
ENST00000487510 0.704201998112734 0.376551047611961 -0.0573657200035171 ENSG00000132485 ZRANB2
ENST00000479947 0.632925042767939 0.297049934539004 -0.075864454422332 ENSG00000132485 ZRANB2
ENST00000473260 0.6731862149309 0.340732589304252 -0.0722681649619249 ENSG00000132485 ZRANB2
ENST00000583678 0.727647309749905 0.407489994076311 -0.0858191451956873 ENSG00000229956 ZRANB2-AS2
ENST00000599146 0.586975205762123 0.249082264284207 -0.120222924859416 ENSG00000229956 ZRANB2-AS2
ENST00000594152 0.586975205762123 0.249082264284207 -0.120222924859416 ENSG00000229956 ZRANB2-AS2
ENST00000600103 0.44857037155969 0.140378489328463 -0.154892059575506 ENSG00000229956 ZRANB2-AS2
ENST00000357731 0.179872718992148 0.0247331470046856 0.297119409151083 ENSG00000172260 NEGR1
ENST00000608579 0.308137366270138 0.0671859513163115 -0.198002892977671 ENSG00000229956 ZRANB2-AS2
ENST00000430605 0.308052988925716 0.0671389950080085 -0.197948460827333 ENSG00000229956 ZRANB2-AS2
ENST00000306821 0.240923992713914 0.0423802750707797 0.254929744978728 ENSG00000172260 NEGR1
ENST00000434200 0.105751006869397 0.00996781420621636 0.38020739312429 ENSG00000172260 NEGR1
ENST00000467479 0.0853788536520402 0.00691185588563888 0.392911272457442 ENSG00000172260 NEGR1
ENST00000370898 0.587249673492544 0.249460260552028 -0.104961491883144 ENSG00000254685 FPGT
ENST00000557284 0.798062790490792 0.509436260549028 -0.0523679930343451 ENSG00000259030 FPGT-TNNI3K
ENST00000524915 0.778777408329113 0.479409618349708 -0.0588273227434008 ENSG00000254685 FPGT
ENST00000370899 0.788498911635005 0.493907272841676 -0.0543412044771876 ENSG00000259030 FPGT-TNNI3K
ENST00000609362 0.618762405860962 0.281246112642562 -0.0982055802398741 ENSG00000254685 FPGT
ENST00000370895 0.793620409986383 0.502652689188438 -0.0535268100801513 ENSG00000259030 FPGT-TNNI3K
ENST00000534632 0.742924581538543 0.427715252261764 -0.0631049001023956 ENSG00000259030 FPGT-TNNI3K
ENST00000533006 0.778738438006389 0.479282809463243 -0.0587510056704047 ENSG00000259030 FPGT-TNNI3K
ENST00000370891 0.798062790490792 0.509436260549028 -0.0523679930343451 ENSG00000116783 TNNI3K
ENST00000370893 0.783305832728648 0.486106563348238 -0.0573145682032677 ENSG00000259030 FPGT-TNNI3K
ENST00000370872 0.714467779935855 0.389777246433082 -0.0634830112467785 ENSG00000116791 CRYZ
ENST00000340866 0.714467779935855 0.389777246433082 -0.0634830112467785 ENSG00000116791 CRYZ
ENST00000492102 0.613164403592069 0.27614099794069 -0.0892535071538843 ENSG00000116791 CRYZ
ENST00000417775 0.698020378942535 0.36946847312974 -0.0644797383996911 ENSG00000116791 CRYZ
ENST00000370871 0.758777207510497 0.449950219583444 -0.0559133656329318 ENSG00000116791 CRYZ
ENST00000370870 0.848196924063055 0.592930971707382 -0.0428912834365726 ENSG00000116791 CRYZ
ENST00000441120 0.870654481290797 0.635787423384717 -0.0418988832387809 ENSG00000116791 CRYZ
ENST00000457880 0.713957327382437 0.388902190452882 -0.0504355468839702 ENSG00000162623 TYW3
ENST00000370867 0.718977323623267 0.395378804948204 -0.0497881760748797 ENSG00000162623 TYW3
ENST00000421739 0.925080868699906 0.757387412023945 -0.0201700005958451 ENSG00000162623 TYW3
ENST00000479111 0.916236965698523 0.736561080157086 -0.02188926056716 ENSG00000162623 TYW3
ENST00000467646 0.565470924406941 0.227956015974839 -0.0917049395816295 ENSG00000162623 TYW3
ENST00000370841 0.744595447916165 0.429821961502485 -0.0522323946324002 ENSG00000117054 ACADM
ENST00000525881 0.966556624704581 0.875650666395382 -0.0145987515892887 ENSG00000117054 ACADM
ENST00000526129 0.818739924943032 0.541538990424268 -0.0420487953073569 ENSG00000117054 ACADM
ENST00000526196 0.7146664533366 0.390221493812233 -0.0586444820408372 ENSG00000117054 ACADM
ENST00000370834 0.744646482922865 0.429975982064361 -0.0525205106215877 ENSG00000117054 ACADM
ENST00000534146 0.953313123754642 0.838091731983458 -0.0190363671014033 ENSG00000117054 ACADM
ENST00000532509 0.950690515333734 0.83115764905967 -0.0156936503669739 ENSG00000117054 ACADM
ENST00000473018 0.921955244937088 0.750088258178123 -0.02987463062001 ENSG00000117054 ACADM
ENST00000541113 0.736764353039227 0.419661409700942 -0.0538272203239316 ENSG00000117054 ACADM
ENST00000530953 0.941350304419324 0.805299818407584 -0.0180008671490086 ENSG00000117054 ACADM
ENST00000534334 0.843001660769196 0.584060572988203 -0.0383287205414839 ENSG00000117054 ACADM
ENST00000525808 0.744172509232842 0.429244118782859 -0.0523678554632842 ENSG00000117054 ACADM
ENST00000543667 0.744172509232842 0.429244118782859 -0.0523678554632842 ENSG00000117054 ACADM
ENST00000420607 0.73123591638654 0.412584987089452 -0.0556347540147454 ENSG00000117054 ACADM
ENST00000529059 0.603951434346294 0.265966121226969 -0.0779511686580003 ENSG00000117054 ACADM
ENST00000526930 0.86249917502815 0.620203454420079 -0.043096121162578 ENSG00000117054 ACADM
ENST00000528016 0.745133272832013 0.430635790425131 -0.0518656879099273 ENSG00000117054 ACADM
ENST00000535300 0.996152190301967 0.987037213888845 0.000833308375491375 ENSG00000137955 RABGGTB
ENST00000496055 0.975867278930263 0.909530098571081 0.00583322651730435 ENSG00000137955 RABGGTB
ENST00000319942 0.971259913476173 0.891637475426825 0.0069931708838329 ENSG00000137955 RABGGTB
ENST00000473406 0.983713032859531 0.939869572200871 0.00391216950408619 ENSG00000137955 RABGGTB
ENST00000485459 0.936914868508544 0.792721026441232 0.0135086494335106 ENSG00000137955 RABGGTB
ENST00000370826 0.972921905451161 0.899939518513951 0.00718275399177593 ENSG00000137955 RABGGTB
ENST00000497648 0.936672743304334 0.792109299828383 -0.0178219689410107 ENSG00000137955 RABGGTB
ENST00000462042 0.986932997825864 0.95126428704281 -0.00363415588820997 ENSG00000137955 RABGGTB
ENST00000470201 0.958455085910245 0.851756760965278 0.00952975678266849 ENSG00000137955 RABGGTB
ENST00000471759 0.989991045153372 0.960671104130256 0.00253406537548463 ENSG00000137955 RABGGTB
ENST00000491266 0.971359487907975 0.893305503137246 0.0068727255505202 ENSG00000137955 RABGGTB
ENST00000461653 0.946826647275865 0.819661642647758 0.0118394115513356 ENSG00000137955 RABGGTB
ENST00000489450 0.997971262312343 0.993035332139457 0.000453800699941628 ENSG00000137955 RABGGTB
ENST00000467748 0.986864330117196 0.950551356385979 -0.00473765780951056 ENSG00000137955 RABGGTB
ENST00000328299 0.898543536882266 0.698050665855126 -0.051802305592146 ENSG00000184005 ST6GALNAC3
ENST00000477717 0.046224728667603 0.00259987263509531 0.29214130396024 ENSG00000117069 ST6GALNAC5
ENST00000480428 0.971364793611444 0.893699812776479 -0.0123723259986151 ENSG00000117069 ST6GALNAC5
ENST00000318803 0.0397421797900885 0.00203796258428403 0.299655089984832 ENSG00000117069 ST6GALNAC5
ENST00000488940 0.127403863420402 0.0135255150477858 0.289850603761669 ENSG00000117069 ST6GALNAC5
ENST00000370812 0.725292380497779 0.405089070975626 -0.0429604379275674 ENSG00000142892 PIGK
ENST00000445065 0.725292380497779 0.405089070975626 -0.0429604379275674 ENSG00000142892 PIGK
ENST00000370813 0.96594192477113 0.872594766255888 0.00879013447897514 ENSG00000142892 PIGK
ENST00000487906 0.97864991999272 0.921586103249657 0.00585894531638977 ENSG00000142892 PIGK
ENST00000359130 0.251387020863867 0.0461458660020676 -0.144655725566921 ENSG00000142892 PIGK
ENST00000478391 0.343839209764319 0.0820419010646455 -0.12898130203762 ENSG00000142892 PIGK
ENST00000354567 0.343788360030961 0.0820022394270063 0.195605192444738 ENSG00000154027 AK5
ENST00000344720 0.306824610049306 0.0665192783931397 0.20770753030479 ENSG00000154027 AK5
ENST00000481346 0.10596379649575 0.0100062165001416 0.184192148519845 ENSG00000036549 ZZZ3
ENST00000370801 0.18862916372607 0.026803785997727 0.126025344870621 ENSG00000036549 ZZZ3
ENST00000476275 0.277164685289769 0.0550165875549145 0.108197339769137 ENSG00000036549 ZZZ3
ENST00000370798 0.164763728963862 0.0210275480624102 0.128749912027746 ENSG00000036549 ZZZ3
ENST00000433749 0.133493872038798 0.0145789979386214 0.191540675906085 ENSG00000036549 ZZZ3
ENST00000414381 0.0772841694877115 0.00593474893010436 0.213574262005919 ENSG00000036549 ZZZ3
ENST00000463166 0.0809443483327964 0.00635193150172484 0.226081976758077 ENSG00000036549 ZZZ3
ENST00000469944 0.0789142584696956 0.0061223707907481 0.247560506982356 ENSG00000036549 ZZZ3
ENST00000370794 0.593068987145484 0.2549906008439 -0.0527618964372634 ENSG00000077254 USP33
ENST00000481579 0.171632167014326 0.022607773192608 -0.128817028969837 ENSG00000077254 USP33
ENST00000357428 0.297836063260359 0.0631712760933378 -0.090164976342242 ENSG00000077254 USP33
ENST00000370793 0.593068987145484 0.2549906008439 -0.0527618964372634 ENSG00000077254 USP33
ENST00000370792 0.642007919730189 0.306835821218219 -0.0544410701400563 ENSG00000077254 USP33
ENST00000527390 0.00713708646207434 0.000133616060891146 -0.33476990328183 ENSG00000077254 USP33
ENST00000524536 0.444783580398079 0.137889887371546 0.114548122483896 ENSG00000077254 USP33
ENST00000370791 0.314571516972309 0.0698594411750906 -0.0854931306722634 ENSG00000180488 FAM73A
ENST00000443751 0.449616319796889 0.140899280704652 -0.0822306237630421 ENSG00000180488 FAM73A
ENST00000476203 0.265125652599582 0.0509514082059349 -0.13759826784817 ENSG00000180488 FAM73A
ENST00000401035 0.734346132348564 0.416990340070514 0.0611627783735418 ENSG00000162614 NEXN
ENST00000457030 0.761576918568931 0.455042552920222 0.0508711276049652 ENSG00000162614 NEXN
ENST00000330010 0.805395459384052 0.521843108991185 0.0437125206415988 ENSG00000162614 NEXN
ENST00000294624 0.364258460715283 0.0920833152686042 0.143135856274139 ENSG00000162614 NEXN
ENST00000334785 0.794651999469453 0.50400784518706 0.0452001041630199 ENSG00000162614 NEXN
ENST00000440324 0.737242348025899 0.420181619447579 0.059142023881321 ENSG00000162614 NEXN
ENST00000342754 0.972289580291111 0.897631004548696 0.00902289093346442 ENSG00000162614 NEXN
ENST00000464998 0.958699815077107 0.853006699433937 -0.0143996133103004 ENSG00000162614 NEXN
ENST00000480732 0.956812849022757 0.845515777015439 0.0132320414942468 ENSG00000162614 NEXN
ENST00000470735 0.986748791494766 0.949390406342229 -0.00548133421246608 ENSG00000162614 NEXN
ENST00000492724 0.971059805913258 0.890215436780827 0.00865866224412966 ENSG00000162613 FUBP1
ENST00000488814 0.94739263104027 0.82164152924994 -0.0155939125423626 ENSG00000162613 FUBP1
ENST00000492405 0.937502192194224 0.793998685692312 0.0163040784310296 ENSG00000162613 FUBP1
ENST00000489495 0.992504547983687 0.972413491504852 0.00294131964480777 ENSG00000162613 FUBP1
ENST00000294623 0.909617492928702 0.72201223294062 -0.0167050777538051 ENSG00000162613 FUBP1
ENST00000370768 0.872594168496353 0.640617883351107 -0.0225388897643247 ENSG00000162613 FUBP1
ENST00000370767 0.872573218540478 0.640588528732488 -0.022537701989195 ENSG00000162613 FUBP1
ENST00000436586 0.895401236473367 0.690615594468368 -0.0192039153460401 ENSG00000162613 FUBP1
ENST00000470287 0.928759058930242 0.766454538718737 0.0236033907089429 ENSG00000162613 FUBP1
ENST00000421641 0.993594262623126 0.977837870627956 0.00194282858420978 ENSG00000162613 FUBP1
ENST00000487931 0.732572992652743 0.414520334685761 0.0507241939422913 ENSG00000162616 DNAJB4
ENST00000477671 0.776410937480723 0.476114653711834 0.0429905520874254 ENSG00000162616 DNAJB4
ENST00000484662 0.790001835450814 0.496493418349769 0.0413875542279565 ENSG00000162616 DNAJB4
ENST00000476882 0.699468026223394 0.371085840868604 0.0622245972475286 ENSG00000137960 GIPC2
ENST00000426517 0.833938060106864 0.568306880119385 0.0362089330523976 ENSG00000162616 DNAJB4
ENST00000370763 0.788640185696188 0.494101576829459 0.0501129252883145 ENSG00000162616 DNAJB4
ENST00000476396 0.88765280893017 0.672531063704666 0.0293133876856867 ENSG00000162616 DNAJB4
ENST00000370758 0.512811937960826 0.183392117231218 -0.122882397635976 ENSG00000122420 PTGFR
ENST00000497923 0.654814160207089 0.320083953293887 -0.101460608944404 ENSG00000122420 PTGFR
ENST00000370757 0.474702799360673 0.156516146715953 -0.13065917593855 ENSG00000122420 PTGFR
ENST00000370756 0.474702799360673 0.156516146715953 -0.13065917593855 ENSG00000122420 PTGFR
ENST00000401034 0.950279688040371 0.830121266893869 -0.0177045814219498 ENSG00000162618 ELTD1
ENST00000370742 0.890437441127022 0.678007849709633 0.0254653938039822 ENSG00000162618 ELTD1
ENST00000370723 0.952418428333373 0.835200279943796 0.0130432935772029 ENSG00000117114 LPHN2
ENST00000370730 0.967077659003415 0.877715645373988 0.00940771541334759 ENSG00000117114 LPHN2
ENST00000370728 0.967077659003415 0.877715645373988 0.00940771541334759 ENSG00000117114 LPHN2
ENST00000370727 0.952418428333373 0.835200279943796 0.0130432935772029 ENSG00000117114 LPHN2
ENST00000370725 0.952418428333373 0.835200279943796 0.0130432935772029 ENSG00000117114 LPHN2
ENST00000370721 0.952418428333373 0.835200279943796 0.0130432935772029 ENSG00000117114 LPHN2
ENST00000469377 0.970141525122576 0.887377617747284 0.00866903390833585 ENSG00000117114 LPHN2
ENST00000359929 0.952020577866355 0.834378753792546 0.0128722510592558 ENSG00000117114 LPHN2
ENST00000370713 0.972536605917296 0.898476121935693 0.00783718210307616 ENSG00000117114 LPHN2
ENST00000394879 0.970879663460245 0.889186144054209 0.00855143114758073 ENSG00000117114 LPHN2
ENST00000370717 0.970879663460245 0.889186144054209 0.00855143114758073 ENSG00000117114 LPHN2
ENST00000335786 0.970879663460245 0.889186144054209 0.00855143114758073 ENSG00000117114 LPHN2
ENST00000271029 0.970879663460245 0.889186144054209 0.00855143114758073 ENSG00000117114 LPHN2
ENST00000370715 0.972536605917296 0.898476121935693 0.00783718210307616 ENSG00000117114 LPHN2
ENST00000319517 0.972536605917296 0.898476121935693 0.00783718210307616 ENSG00000117114 LPHN2
ENST00000449420 0.72531234729374 0.405128200765533 -0.0565575431062593 ENSG00000117114 LPHN2
ENST00000402328 0.548818632863964 0.214086449380879 -0.0993866855702741 ENSG00000117114 LPHN2
ENST00000472688 0.927616666691223 0.764304093933413 -0.0200562491114383 ENSG00000137941 TTLL7
ENST00000260505 0.931676435153834 0.777557957701068 0.0189734668124851 ENSG00000137941 TTLL7
ENST00000474957 0.931676435153834 0.777557957701068 0.0189734668124851 ENSG00000137941 TTLL7
ENST00000488014 0.931676435153834 0.777557957701068 0.0189734668124851 ENSG00000137941 TTLL7
ENST00000477524 0.931676435153834 0.777605603511694 0.0189709081788394 ENSG00000137941 TTLL7
ENST00000480174 0.827474226778845 0.555825003743032 -0.0376122508018172 ENSG00000137941 TTLL7
ENST00000485638 0.978633195809074 0.919991674338712 0.00722826308994494 ENSG00000137941 TTLL7
ENST00000482783 0.949759283164337 0.828203475729341 0.0166075880957783 ENSG00000137941 TTLL7
ENST00000370689 0.308324104121548 0.0672664568266809 0.137209327397661 ENSG00000142875 PRKACB
ENST00000370688 0.0297987773383065 0.00129757015442899 0.30669611550263 ENSG00000142875 PRKACB
ENST00000370685 0.920940114487328 0.747436070625361 -0.0236471937983618 ENSG00000142875 PRKACB
ENST00000470673 0.68693704663337 0.356113813241543 0.101392539424788 ENSG00000142875 PRKACB
ENST00000370682 0.750413114947428 0.437705164245589 -0.0560965002365432 ENSG00000142875 PRKACB
ENST00000394838 0.750413114947428 0.437705164245589 -0.0560965002365432 ENSG00000142875 PRKACB
ENST00000394839 0.757750915718744 0.448507672624981 -0.054267004172217 ENSG00000142875 PRKACB
ENST00000370656 0.664826335689085 0.331448407316658 -0.0873747377486826 ENSG00000117133 RPF1
ENST00000370654 0.931835638425897 0.777842627416467 -0.019886205921667 ENSG00000117133 RPF1
ENST00000487806 0.689550356613727 0.359050467613967 0.0529455110513971 ENSG00000174021 GNG5
ENST00000370645 0.795191497231647 0.50548231386807 0.0336609203092219 ENSG00000174021 GNG5
ENST00000370641 0.795034964700559 0.505069426199932 0.0336628865795439 ENSG00000174021 GNG5
ENST00000263717 0.932989041827215 0.781264988811147 -0.0162368492681595 ENSG00000122432 SPATA1
ENST00000460286 0.36525059303953 0.0925615032231114 -0.102511163873026 ENSG00000122432 SPATA1
ENST00000370630 0.631222542559485 0.294746415448046 -0.0588968994292037 ENSG00000117151 CTBS
ENST00000477677 0.601091388528937 0.262714154823066 -0.0646228420876651 ENSG00000117151 CTBS
ENST00000465118 0.629989922558775 0.293474694394633 -0.063398280690869 ENSG00000117151 CTBS
ENST00000370625 0.663219385348806 0.329997960783702 -0.061161393590877 ENSG00000117151 CTBS
ENST00000437941 0.213556504229439 0.0337225808702663 -0.158813773302551 ENSG00000117155 SSX2IP
ENST00000342203 0.213261423372868 0.03358315838739 -0.158821846430058 ENSG00000117155 SSX2IP
ENST00000481102 0.240529466708823 0.0422184259813699 -0.157727300275753 ENSG00000117155 SSX2IP
ENST00000476905 0.239906442810819 0.0419515462197132 -0.157602330626697 ENSG00000117155 SSX2IP
ENST00000605755 0.252385527849457 0.046579910618487 -0.155001813596396 ENSG00000117155 SSX2IP
ENST00000603677 0.294402230241052 0.0618787663928238 -0.147352873134026 ENSG00000117155 SSX2IP
ENST00000370612 0.2883421621713 0.0592874190467526 -0.147906320442473 ENSG00000117155 SSX2IP
ENST00000341460 0.624644600046388 0.287756301513718 -0.0881379481095493 ENSG00000097096 SYDE2
ENST00000294661 0.55084062074256 0.215750761690862 -0.0754081806111734 ENSG00000162642 C1orf52
ENST00000471115 0.627905201397091 0.291119408301168 -0.0656143521757047 ENSG00000162642 C1orf52
ENST00000344356 0.780499382795075 0.481662059605208 -0.0571521683309548 ENSG00000162642 C1orf52
ENST00000493514 0.780499382795075 0.481662059605208 -0.0571521683309548 ENSG00000162642 C1orf52
ENST00000370580 0.504399389364947 0.177131895358806 -0.0897587719995905 ENSG00000142867 BCL10
ENST00000427819 0.257095253019822 0.048119969596739 0.127301416595319 ENSG00000223653 RP11-131L23.1
ENST00000426125 0.0304354613533185 0.00134527839171005 0.232548844814231 ENSG00000223653 RP11-131L23.1
ENST00000535924 0.0085733928739058 0.000181924755099535 0.292637016472025 ENSG00000153904 DDAH1
ENST00000284031 0.0193985857366453 0.000684707135638932 0.256828050612506 ENSG00000153904 DDAH1
ENST00000483110 0.0085733928739058 0.000181924755099535 0.292637016472025 ENSG00000153904 DDAH1
ENST00000539042 0.0194630264646606 0.000687605079610539 0.25681998742329 ENSG00000153904 DDAH1
ENST00000426972 0.00526072950587239 8.0374362586116e-05 0.349004619504393 ENSG00000153904 DDAH1
ENST00000542148 0.0344086034755435 0.00162820365113045 0.248013016878427 ENSG00000153904 DDAH1
ENST00000488557 0.0936911683534083 0.00797939901514085 0.205753422763854 ENSG00000153904 DDAH1
ENST00000498304 0.00567172715622597 9.20288672300932e-05 0.346048297157164 ENSG00000153904 DDAH1
ENST00000467530 0.00344518554328365 4.16564985935613e-05 0.403372973574773 ENSG00000153904 DDAH1
ENST00000472448 0.00094720689782522 4.29293667859033e-06 0.440329313770138 ENSG00000153904 DDAH1
ENST00000467666 0.00359665379508759 4.52159320512437e-05 0.409900507926679 ENSG00000153904 DDAH1
ENST00000451137 0.687847613032181 0.357007904713955 -0.0490513657286845 ENSG00000142871 CYR61
ENST00000480413 0.446501843244776 0.139037536274485 -0.0919873137665392 ENSG00000142871 CYR61
ENST00000431532 0.6869305292581 0.355995514666284 0.058936589028332 ENSG00000117174 ZNHIT6
ENST00000370574 0.705076311244014 0.378469927012985 0.0566267194287654 ENSG00000117174 ZNHIT6
ENST00000359242 0.941350304419324 0.805315033889595 0.01641534793789 ENSG00000122417 ODF2L
ENST00000460698 0.71973923506067 0.396524603846899 0.0618190776898765 ENSG00000122417 ODF2L
ENST00000394731 0.940912747251793 0.804017875239119 0.0166102616327921 ENSG00000122417 ODF2L
ENST00000370566 0.940912747251793 0.804017875239119 0.0166102616327921 ENSG00000122417 ODF2L
ENST00000370567 0.940912747251793 0.804017875239119 0.0166102616327921 ENSG00000122417 ODF2L
ENST00000317336 0.940912747251793 0.804017875239119 0.0166102616327921 ENSG00000122417 ODF2L
ENST00000294678 0.892556218921228 0.682099702043469 0.0275418898050738 ENSG00000122417 ODF2L
ENST00000524695 0.412939458733356 0.118375713643494 0.135391526577003 ENSG00000122417 ODF2L
ENST00000534092 0.604806203274673 0.26676632542055 0.106327218489134 ENSG00000122417 ODF2L
ENST00000496592 0.835420185651415 0.570919143263658 0.0450493019370426 ENSG00000122417 ODF2L
ENST00000488879 0.971364793611444 0.89370840304906 -0.0093146191867045 ENSG00000122417 ODF2L
ENST00000479890 0.971364793611444 0.89370840304906 -0.0093146191867045 ENSG00000122417 ODF2L
ENST00000394733 0.4143516805012 0.119206954324325 -0.129818119918455 ENSG00000122417 ODF2L
ENST00000370558 0.723183231745339 0.402092749106926 -0.0331627238335915 ENSG00000097033 SH3GLB1
ENST00000535010 0.906081763768028 0.715279593565507 -0.0145078319248618 ENSG00000097033 SH3GLB1
ENST00000482504 0.97606523893619 0.910272045401671 -0.00449751839979223 ENSG00000097033 SH3GLB1
ENST00000602603 0.7263878020689 0.406352331989186 -0.0621987601682466 ENSG00000097033 SH3GLB1
ENST00000331835 0.944736600937649 0.813969514010515 0.00998521661041132 ENSG00000183291 SEP15
ENST00000370554 0.948293896012036 0.823099826713935 0.00959537171113862 ENSG00000183291 SEP15
ENST00000469566 0.899953737909682 0.700566793940278 0.0164238249695218 ENSG00000183291 SEP15
ENST00000401030 0.899394724684329 0.699427466769069 0.0172650994871599 ENSG00000183291 SEP15
ENST00000497861 0.740895635764443 0.425045245444009 0.0387405575305307 ENSG00000183291 SEP15
ENST00000467557 0.526459348233372 0.194287966764194 0.0684040932437689 ENSG00000183291 SEP15
ENST00000370551 0.0581141196099903 0.00375497145633735 0.209839491244764 ENSG00000153936 HS2ST1
ENST00000370550 0.882556979933213 0.660384192905729 0.0244948532455243 ENSG00000153936 HS2ST1
ENST00000591456 0.2684649218995 0.0519370977314301 0.178765097021342 ENSG00000153936 HS2ST1
ENST00000370548 0.324302104246444 0.0734544748019759 -0.107679623893562 ENSG00000267561 RP5-1052I5.2
ENST00000356813 0.304740554418247 0.065655723368705 -0.110438210499569 ENSG00000153936 HS2ST1
ENST00000370544 0.838479444615939 0.576181623123316 0.0360927973925258 ENSG00000143013 LMO4
ENST00000495705 0.786699247979272 0.490852354205061 -0.0603346927845259 ENSG00000143013 LMO4
ENST00000370542 0.868655838428659 0.631121286601609 0.0339969768507985 ENSG00000143013 LMO4
ENST00000489303 0.976785715633731 0.912337462714767 0.00797301627896982 ENSG00000143013 LMO4
ENST00000316005 0.0429921979954044 0.00230376820877972 0.2058449346086 ENSG00000065243 PKN2
ENST00000370521 0.510880412087592 0.182115242561672 0.0721172142941094 ENSG00000065243 PKN2
ENST00000370505 0.317587249955946 0.0709411447805248 0.10093314550207 ENSG00000065243 PKN2
ENST00000370513 0.276035940443368 0.0545644215895149 0.111128278258008 ENSG00000065243 PKN2
ENST00000436111 0.256245884720688 0.047901417001729 0.166798510726208 ENSG00000065243 PKN2
ENST00000544045 0.974008218332608 0.903071405213536 0.00797329389800609 ENSG00000065243 PKN2
ENST00000370500 0.978646914506808 0.920635569346974 0.00733028724381624 ENSG00000137947 GTF2B
ENST00000448623 0.995115036798151 0.984370202198086 -0.00146187504889725 ENSG00000137947 GTF2B
ENST00000494819 0.991283078270791 0.967310937382272 0.00308128366324072 ENSG00000137947 GTF2B
ENST00000418217 0.992579525956766 0.972887126208031 0.00266281827839108 ENSG00000137947 GTF2B
ENST00000486078 0.785880738651721 0.489422892987885 0.0597355191220445 ENSG00000137947 GTF2B
ENST00000446900 0.510300495433843 0.181605595674251 0.0703133143880691 ENSG00000137944 CCBL2
ENST00000370491 0.458147627661917 0.146009701650686 0.0756114122567473 ENSG00000137944 CCBL2
ENST00000260508 0.45256328989206 0.142418138367751 0.0764096020253196 ENSG00000137944 CCBL2
ENST00000370485 0.429565476315547 0.128336549928225 0.0790992046661917 ENSG00000137944 CCBL2
ENST00000370486 0.177269206967024 0.0240202869886933 0.142159537534799 ENSG00000137944 CCBL2
ENST00000321792 0.620798399085986 0.283425338287014 0.0884942279604888 ENSG00000213516 RBMXL1
ENST00000399794 0.610262036395789 0.273129561875236 0.0905994147341064 ENSG00000213516 RBMXL1
ENST00000370481 0.829378321495082 0.559719459142929 -0.0388166353416336 ENSG00000117226 GBP3
ENST00000370482 0.829258502811929 0.559506703991643 -0.0388055383184186 ENSG00000117226 GBP3
ENST00000489444 0.838326294276802 0.575876654604545 -0.0372214433808549 ENSG00000117226 GBP3
ENST00000493594 0.876628130020122 0.64785570985859 -0.02996218344267 ENSG00000117226 GBP3
ENST00000235878 0.873781914300725 0.643504934355613 -0.0319198849052809 ENSG00000117226 GBP3
ENST00000370473 0.508933106250737 0.180603594292622 -0.0994193894297556 ENSG00000117228 GBP1
ENST00000429074 0.00502307723771729 7.4057324208008e-05 0.318302834287938 ENSG00000230735 RP11-413E1.4
ENST00000370454 0.690249853599558 0.359982012037945 0.0449839186270547 ENSG00000171488 LRRC8C
ENST00000479252 0.676602994513822 0.344405403127623 0.0461407693220527 ENSG00000171488 LRRC8C
ENST00000370453 0.10363316384249 0.00953646839369249 0.108788931570765 ENSG00000271949 RP11-302M6.4
ENST00000482063 0.00096534816363858 5.01275586595749e-06 0.319880393222543 ENSG00000171488 LRRC8C
ENST00000525774 0.0846741364198551 0.00683446474417972 0.221498790890859 ENSG00000171492 LRRC8D
ENST00000337338 0.252740093374909 0.046680943866193 0.114306150969721 ENSG00000171492 LRRC8D
ENST00000394593 0.255370889413985 0.047510387596846 0.1132286961277 ENSG00000171492 LRRC8D
ENST00000532201 0.0945326611544698 0.0080919425045745 0.209414130012985 ENSG00000171492 LRRC8D
ENST00000414841 0.0759481537681101 0.0057680569045696 0.213657192010813 ENSG00000171492 LRRC8D
ENST00000527156 0.079503926216914 0.00619669117203883 0.207135018609898 ENSG00000171492 LRRC8D
ENST00000441269 0.105480065890267 0.00984219124511055 0.185252830498388 ENSG00000171492 LRRC8D
ENST00000394583 0.31693953907647 0.0706746443435631 -0.100915031042371 ENSG00000162664 ZNF326
ENST00000340281 0.277607378312442 0.055190704884063 -0.107005956421372 ENSG00000162664 ZNF326
ENST00000370447 0.285826599827964 0.0582941249288799 -0.103232006997371 ENSG00000162664 ZNF326
ENST00000455342 0.271130453269311 0.0528348764514426 -0.106588335576751 ENSG00000162664 ZNF326
ENST00000370440 0.269451187435952 0.0523134548106409 0.121492521212473 ENSG00000122482 ZNF644
ENST00000347275 0.26830050958872 0.0518537290560307 0.121797497525242 ENSG00000122482 ZNF644
ENST00000337393 0.264927390354233 0.0508708787410278 0.121856231106704 ENSG00000122482 ZNF644
ENST00000361321 0.29437973519826 0.0618630230497352 0.118425181483803 ENSG00000122482 ZNF644
ENST00000467231 0.290714141837628 0.0602218991018871 0.119029414276852 ENSG00000122482 ZNF644
ENST00000479798 0.896224209425476 0.692372042051376 0.0316621905905135 ENSG00000122482 ZNF644
ENST00000498303 0.0219914618259336 0.000822116122748706 0.303317579894532 ENSG00000122482 ZNF644
ENST00000370425 0.967711060862913 0.879997139238576 -0.0223889296213631 ENSG00000162669 HFM1
ENST00000294696 0.967711060862913 0.879997139238576 -0.0223889296213631 ENSG00000162669 HFM1
ENST00000370424 0.967711060862913 0.879979720002683 -0.0223919017153968 ENSG00000162669 HFM1
ENST00000481900 0.967763101070672 0.880180555922368 -0.0223636043366754 ENSG00000162669 HFM1
ENST00000488023 0.967763101070672 0.880180555922368 -0.0223636043366754 ENSG00000162669 HFM1
ENST00000448819 0.967760072698938 0.880135634709136 -0.0223712359952226 ENSG00000162669 HFM1
ENST00000427444 0.967711060862913 0.879921700505101 -0.0224120341338587 ENSG00000162669 HFM1
ENST00000212355 0.790051217223894 0.496695822790404 0.0612839586207013 ENSG00000069702 TGFBR3
ENST00000533089 0.696112002550963 0.366461576308498 0.0839469661614579 ENSG00000069702 TGFBR3
ENST00000370399 0.622282231364434 0.285399547449067 0.0994912551682306 ENSG00000069702 TGFBR3
ENST00000525962 0.608346192271614 0.27050273899653 0.106751336158237 ENSG00000069702 TGFBR3
ENST00000532540 0.545052450910172 0.210499200795466 0.117051279343815 ENSG00000069702 TGFBR3
ENST00000465892 0.7288480154413 0.409250709579551 0.0774959830396801 ENSG00000069702 TGFBR3
ENST00000370360 0.426777305816717 0.126432924494602 0.0874307640866822 ENSG00000174842 GLMN
ENST00000534881 0.426777305816717 0.126432924494602 0.0874307640866822 ENSG00000174842 GLMN
ENST00000495106 0.421373546965075 0.123152092739863 0.0881436029617602 ENSG00000174842 GLMN
ENST00000495852 0.595583435307327 0.257769487511299 0.0728103271246465 ENSG00000174842 GLMN
ENST00000463560 0.968947195224344 0.883383394665954 0.0110242344593682 ENSG00000174842 GLMN
ENST00000610020 0.573997116675272 0.236801439203466 0.0620642512068893 ENSG00000122484 RPAP2
ENST00000484158 0.721186425082617 0.39889202080456 -0.0630591486858999 ENSG00000122484 RPAP2
ENST00000477322 0.00486669403277656 7.10807622736655e-05 0.317985847666878 ENSG00000122484 RPAP2
ENST00000370331 0.0226789121445237 0.000863378447650336 0.209049558401186 ENSG00000067208 EVI5
ENST00000540033 0.0226789121445237 0.000863378447650336 0.209049558401186 ENSG00000067208 EVI5
ENST00000543509 0.0173270826913454 0.000568301229170675 0.257110889790055 ENSG00000067208 EVI5
ENST00000491940 0.0121138541597177 0.000328250876625385 0.271290421310309 ENSG00000067208 EVI5
ENST00000468580 0.0177243178936057 0.000588426235441602 0.266280374430287 ENSG00000067208 EVI5
ENST00000492613 0.0185197109716933 0.000634703908898235 0.283624025533687 ENSG00000067208 EVI5
ENST00000474806 0.0344086034755435 0.00162924509635625 0.287286040725965 ENSG00000067208 EVI5
ENST00000370321 0.982697837579218 0.935590214399569 0.00252715925257319 ENSG00000122406 RPL5
ENST00000470843 0.97686982080681 0.912906454575355 -0.00351483462281003 ENSG00000122406 RPL5
ENST00000315741 0.991883789913579 0.970703576920297 -0.00118277282345344 ENSG00000122406 RPL5
ENST00000461952 0.985761175385754 0.945714639081412 -0.00221334588342319 ENSG00000122406 RPL5
ENST00000497519 0.841216295130421 0.580739467327988 0.0235135826817895 ENSG00000122406 RPL5
ENST00000540243 0.665903625684893 0.333015798969638 0.0566002313144847 ENSG00000143033 MTF2
ENST00000545708 0.665903625684893 0.333015798969638 0.0566002313144847 ENSG00000143033 MTF2
ENST00000370298 0.665903625684893 0.333015798969638 0.0566002313144847 ENSG00000143033 MTF2
ENST00000471953 0.58500099157023 0.246771171780847 0.0698425294815989 ENSG00000143033 MTF2
ENST00000370303 0.570842361233101 0.233503981144356 0.0713379074258918 ENSG00000143033 MTF2
ENST00000467953 0.92148593630533 0.748985441120402 -0.0227844391370477 ENSG00000143033 MTF2
ENST00000497976 0.900233751061784 0.701159946477266 0.0282278422071175 ENSG00000143033 MTF2
ENST00000476037 0.905763239829737 0.714603467381149 -0.0296553726829525 ENSG00000143033 MTF2
ENST00000487263 0.958455085910245 0.851395578166826 -0.0153679571289972 ENSG00000143033 MTF2
ENST00000370282 0.307434251443681 0.0668017130062462 -0.0908891721106664 ENSG00000117500 TMED5
ENST00000370290 0.214610892677646 0.0340144221455867 -0.104010495087402 ENSG00000117500 TMED5
ENST00000483033 0.0297641224579645 0.00129377694415249 -0.17103312934266 ENSG00000117500 TMED5
ENST00000479918 0.105647108203551 0.00992144137768851 -0.1264169097685 ENSG00000117500 TMED5
ENST00000370280 0.28724445283296 0.0588179041978513 -0.112745326729512 ENSG00000117500 TMED5
ENST00000343253 0.403719322104507 0.112819907852437 0.0953225306567545 ENSG00000122483 CCDC18
ENST00000334652 0.277164685289769 0.0549906723588654 0.131052820196899 ENSG00000122483 CCDC18
ENST00000557479 0.277164685289769 0.0549906723588654 0.131052820196899 ENSG00000122483 CCDC18
ENST00000338949 0.277164685289769 0.0549906723588654 0.131052820196899 ENSG00000122483 CCDC18
ENST00000401026 0.279191064046846 0.0558587803583685 0.130495961503967 ENSG00000122483 CCDC18
ENST00000370276 0.301860482603577 0.0645819131587619 0.130270849808161 ENSG00000122483 CCDC18
ENST00000413606 0.0701358369514103 0.0050376225733813 0.166608780262222 ENSG00000223745 RP4-717I23.3
ENST00000457025 0.00958719970656998 0.000218442715492385 0.25869361184159 ENSG00000223745 RP4-717I23.3
ENST00000446528 0.00352365677047375 4.38467907923849e-05 0.298791446261867 ENSG00000223745 RP4-717I23.3
ENST00000451302 0.0210976548085164 0.000776950281743082 0.196084834190415 ENSG00000223745 RP4-717I23.3
ENST00000415150 0.00809309260719909 0.000165382053213959 0.305945893408754 ENSG00000223745 RP4-717I23.3
ENST00000455474 0.00400301893412811 5.28889308583276e-05 0.288936111262193 ENSG00000223745 RP4-717I23.3
ENST00000447577 0.0131059707328578 0.000369197055172751 0.229391806416313 ENSG00000223745 RP4-717I23.3
ENST00000442860 0.0117083011364193 0.000312573876467939 0.321346465303939 ENSG00000223745 RP4-717I23.3
ENST00000414430 0.0194687335885519 0.000688118494441786 0.289583098417116 ENSG00000223745 RP4-717I23.3
ENST00000429859 0.00413339689764394 5.53396721186114e-05 0.287483890301773 ENSG00000223745 RP4-717I23.3
ENST00000427669 0.0195686429693072 0.000693216717083172 0.289181209813836 ENSG00000223745 RP4-717I23.3
ENST00000424517 0.00847401160868845 0.000178859791824267 0.305340994522105 ENSG00000223745 RP4-717I23.3
ENST00000450843 0.171044579347884 0.0224783289793526 0.159774548567604 ENSG00000223745 RP4-717I23.3
ENST00000440778 0.111540293137278 0.0108928719059466 0.198695619990359 ENSG00000223745 RP4-717I23.3
ENST00000421202 0.177834554322757 0.0241538524584623 0.147024060748041 ENSG00000223745 RP4-717I23.3
ENST00000436200 0.041870720709914 0.00221282755745678 0.24187786593735 ENSG00000223745 RP4-717I23.3
ENST00000432741 0.0352563623952853 0.00169375438572535 0.251990847835894 ENSG00000223745 RP4-717I23.3
ENST00000411670 0.354533169561938 0.0870527616196179 0.113122830494464 ENSG00000223745 RP4-717I23.3
ENST00000370272 0.962642905706647 0.863586968826037 -0.00852698250159536 ENSG00000117505 DR1
ENST00000370267 0.960257746195107 0.857160985513322 0.00965219389255052 ENSG00000117505 DR1
ENST00000370256 0.522130996385641 0.191081867209772 0.0834845592060629 ENSG00000137942 FNBP1L
ENST00000271234 0.522130996385641 0.191081867209772 0.0834845592060629 ENSG00000137942 FNBP1L
ENST00000260506 0.522130996385641 0.191081867209772 0.0834845592060629 ENSG00000137942 FNBP1L
ENST00000604705 0.0965186886947631 0.00840106135383296 0.196483300758838 ENSG00000137942 FNBP1L
ENST00000370253 0.525281969922879 0.193398054000402 0.0834160348557828 ENSG00000137942 FNBP1L
ENST00000424449 0.847962513627235 0.592260434084174 -0.0442782182517216 ENSG00000137942 FNBP1L
ENST00000370247 0.446257076490858 0.138918437154949 0.0850454626713174 ENSG00000137936 BCAR3
ENST00000260502 0.00930435210655575 0.000206526130034414 0.20050516174507 ENSG00000137936 BCAR3
ENST00000370244 0.0163342836571434 0.000514183999820831 0.187629689735965 ENSG00000137936 BCAR3
ENST00000539242 0.819044956690713 0.542061025992139 -0.0415417400170144 ENSG00000137936 BCAR3
ENST00000370243 0.00820759714966346 0.000169036384716492 0.207064896610263 ENSG00000137936 BCAR3
ENST00000538653 0.270596659893847 0.0526745203710597 -0.174223518419015 ENSG00000137936 BCAR3
ENST00000417401 0.159343354479783 0.01979734383995 0.20631107834692 ENSG00000224093 RP5-1033H22.2
ENST00000479503 0.00339991818385668 4.08369148632733e-05 0.275858175854493 ENSG00000137936 BCAR3
ENST00000436063 0.421810760778475 0.123357629119557 -0.0742590371502905 ENSG00000067334 DNTTIP2
ENST00000359208 0.378299923647973 0.0995573930666632 -0.0797091414502418 ENSG00000067334 DNTTIP2
ENST00000460191 0.411880746684929 0.117673782191826 -0.0795696127597961 ENSG00000067334 DNTTIP2
ENST00000496672 0.624136652133799 0.28724277470062 -0.0588409751279258 ENSG00000067334 DNTTIP2
ENST00000528680 0.969721646003879 0.885549272900182 -0.0100002564805117 ENSG00000067334 DNTTIP2
ENST00000370238 0.671120638807886 0.338558984696973 0.0875358505671012 ENSG00000023909 GCLM
ENST00000467772 0.47727017865465 0.158012337902815 0.138882650206238 ENSG00000023909 GCLM
ENST00000552844 0.875908729160308 0.646614278520444 0.0447901197371651 ENSG00000137962 ARHGAP29
ENST00000260526 0.880061420002495 0.654753744717272 0.0437127876519471 ENSG00000137962 ARHGAP29
ENST00000482481 0.990869574024085 0.963882443217447 -0.00502484693257982 ENSG00000137962 ARHGAP29
ENST00000370217 0.228878539210587 0.0383186997358745 0.208657795342963 ENSG00000137962 ARHGAP29
ENST00000394233 0.971294507544045 0.892147621506823 0.00684857951985253 ENSG00000117528 ABCD3
ENST00000454898 0.944004688922045 0.811772081160935 0.0130038789976153 ENSG00000117528 ABCD3
ENST00000536817 0.991075105924249 0.966587802582088 0.002205781165596 ENSG00000117528 ABCD3
ENST00000370214 0.967574509572452 0.87889740265748 0.0076818265358123 ENSG00000117528 ABCD3
ENST00000315713 0.790002191334341 0.496506293788234 0.0497103751628458 ENSG00000117528 ABCD3
ENST00000468860 0.73497019179631 0.417801857781641 0.0620327151197234 ENSG00000117528 ABCD3
ENST00000484213 0.830395316669983 0.561541568853118 -0.0399252959666063 ENSG00000117528 ABCD3
ENST00000334047 0.966481250637015 0.875426993627477 -0.0215054161000813 ENSG00000117525 F3
ENST00000370207 0.96688660763341 0.876976562465947 -0.0212384917945263 ENSG00000117525 F3
ENST00000478217 0.972088448066777 0.896607964121898 -0.0190909836211191 ENSG00000117525 F3
ENST00000480356 0.933765238088011 0.783112093450077 -0.03814478883249 ENSG00000117525 F3
ENST00000370206 0.658190511296573 0.324039999492598 -0.0528294819419789 ENSG00000117519 CNN3
ENST00000538964 0.658575738622826 0.324382758845311 -0.0528990416840793 ENSG00000117519 CNN3
ENST00000394202 0.635955931578858 0.30011392069175 -0.0558962856108865 ENSG00000117519 CNN3
ENST00000545882 0.583290111000462 0.245172035702222 -0.0622550483571633 ENSG00000117519 CNN3
ENST00000461018 0.583535209155022 0.245389634814643 -0.0701880936156729 ENSG00000117519 CNN3
ENST00000487539 0.435882496977023 0.132070471577909 -0.0936970334465232 ENSG00000117519 CNN3
ENST00000415017 0.697245696580133 0.368373315205939 -0.0504050826513906 ENSG00000117519 CNN3
ENST00000474409 0.810102224784582 0.529586476572717 -0.0395104191628651 ENSG00000117519 CNN3
ENST00000604203 0.805657533471416 0.522538106531804 -0.0500550869432324 ENSG00000271092 TMEM56-RWDD3
ENST00000370202 0.825181509236365 0.551257510590399 -0.0477589975544771 ENSG00000122481 RWDD3
ENST00000263893 0.825210560091496 0.551405979618772 -0.0477798457584058 ENSG00000122481 RWDD3
ENST00000495272 0.825210560091496 0.551405979618772 -0.0477798457584058 ENSG00000122481 RWDD3
ENST00000497058 0.825210560091496 0.551405979618772 -0.0477798457584058 ENSG00000122481 RWDD3
ENST00000473397 0.818021004112721 0.540729281034772 -0.0490454065911736 ENSG00000122481 RWDD3
ENST00000468715 0.694840195233447 0.365090995890813 -0.0848843210438957 ENSG00000137970 RPL7P9
ENST00000482253 0.0158115232307267 0.000487700485929015 0.183619429529049 ENSG00000117569 PTBP2
ENST00000609116 0.0401819766004754 0.00207371186797011 0.164913453901682 ENSG00000117569 PTBP2
ENST00000460706 0.0883924246221731 0.00726340493155841 0.250131719790883 ENSG00000117569 PTBP2
ENST00000370197 0.034897884251348 0.00166156448991476 0.165211181454621 ENSG00000117569 PTBP2
ENST00000370198 0.034897884251348 0.00166156448991476 0.165211181454621 ENSG00000117569 PTBP2
ENST00000476419 0.0110088881794432 0.000278492039362334 0.190902272620414 ENSG00000117569 PTBP2
ENST00000426398 0.0348406253010645 0.00165604842723743 0.165205907632873 ENSG00000117569 PTBP2
ENST00000394184 0.0114455663849735 0.000299216768399126 0.189941326437577 ENSG00000117569 PTBP2
ENST00000541987 0.0104479278621292 0.000252468058554885 0.190427097229775 ENSG00000117569 PTBP2
ENST00000459735 0.0518542125852054 0.00311912530780615 0.160230356037249 ENSG00000117569 PTBP2
ENST00000476783 0.054398304340585 0.00338105472511788 0.158070871975904 ENSG00000117569 PTBP2
ENST00000492905 0.054398304340585 0.00338105472511788 0.158070871975904 ENSG00000117569 PTBP2
ENST00000370192 0.000490405538356213 1.44509495303711e-06 0.36355202102427 ENSG00000188641 DPYD
ENST00000422980 0.00537737292458612 8.40538520408325e-05 0.365685501684286 ENSG00000232878 DPYD-AS1
ENST00000423006 0.0192677084209963 0.000677285597427934 0.325112751236781 ENSG00000188641 DPYD
ENST00000306031 0.0406833317603856 0.00211756322857235 0.299938702781539 ENSG00000188641 DPYD
ENST00000460019 0.0761148698637386 0.0057941133808916 0.306768003934048 ENSG00000188641 DPYD
ENST00000424528 0.0299026133839799 0.00131454267542719 0.294691750868092 ENSG00000225206 MIR137HG
ENST00000413670 0.864888332630005 0.62437840329098 0.050348542388181 ENSG00000225206 MIR137HG
ENST00000538428 0.864888332630005 0.624370843857564 0.0502152026102911 ENSG00000225206 MIR137HG
ENST00000602852 0.667653153377908 0.334823945264507 0.105383758372416 ENSG00000225206 MIR137HG
ENST00000602984 0.731399266042007 0.412887405672463 0.0907667562713172 ENSG00000225206 MIR137HG
ENST00000418344 0.00526072950587239 8.02989736445378e-05 0.432355241524478 ENSG00000226053 RP5-1070A16.1
ENST00000370189 0.282954012617258 0.0570874515702928 0.118370985720902 ENSG00000162627 SNX7
ENST00000529992 0.283613788740107 0.0572841533517541 0.118355920066026 ENSG00000162627 SNX7
ENST00000306121 0.283165234209688 0.0571482060393723 0.118366974132881 ENSG00000162627 SNX7
ENST00000528824 0.262964273111879 0.0502370329898402 0.123102674500581 ENSG00000162627 SNX7
ENST00000361915 0.804606828765927 0.520239294093874 0.0483974857036226 ENSG00000162688 AGL
ENST00000294724 0.817017373316415 0.539416872764293 0.0467328067518687 ENSG00000162688 AGL
ENST00000370163 0.817017373316415 0.539416872764293 0.0467328067518687 ENSG00000162688 AGL
ENST00000370165 0.817017373316415 0.539416872764293 0.0467328067518687 ENSG00000162688 AGL
ENST00000361302 0.824162639439925 0.549759044193592 0.045750893092937 ENSG00000162688 AGL
ENST00000370161 0.821326926881623 0.545466092920581 0.0466220304829001 ENSG00000162688 AGL
ENST00000361522 0.80667532604864 0.524404807877016 0.0493267392236912 ENSG00000162688 AGL
ENST00000370155 0.950279688040371 0.829977507533822 -0.0111893997547817 ENSG00000117620 SLC35A3
ENST00000465289 0.896434627281725 0.692963118161839 -0.0210224185102264 ENSG00000117620 SLC35A3
ENST00000427993 0.852964984765185 0.601588725571485 -0.0278414318006271 ENSG00000117620 SLC35A3
ENST00000533028 0.878914644955812 0.652058118139098 -0.0240167575328354 ENSG00000117620 SLC35A3
ENST00000370153 0.954645525371331 0.84076136857797 -0.010553095188214 ENSG00000117620 SLC35A3
ENST00000422078 0.641456180333173 0.306160999324479 -0.0703307657900168 ENSG00000117620 SLC35A3
ENST00000370156 0.86770907016792 0.629044349147988 -0.026447701495442 ENSG00000117620 SLC35A3
ENST00000370152 0.920569209803448 0.746710323057749 -0.01671122852181 ENSG00000156875 HIAT1
ENST00000432294 0.392600808938507 0.106754574404518 -0.0862688797013086 ENSG00000241073 RP4-714D9.2
ENST00000370141 0.934239722665814 0.785355646559227 0.0179317323764968 ENSG00000122435 TRMT13
ENST00000482437 0.957132624300441 0.846566706366531 -0.0158288792617863 ENSG00000122435 TRMT13
ENST00000370132 0.284329576420527 0.0574924767285734 -0.145710090550418 ENSG00000137992 DBT
ENST00000370128 0.953797151380249 0.839271451889065 -0.00971903035330179 ENSG00000137996 RTCA
ENST00000498617 0.460930498892901 0.14767749267102 -0.0880976232620816 ENSG00000137996 RTCA
ENST00000483474 0.490429181594826 0.167087751649237 -0.0888296943939901 ENSG00000137996 RTCA
ENST00000260563 0.989991045153372 0.96066713089639 -0.00234996066622133 ENSG00000137996 RTCA
ENST00000370113 0.413302510195298 0.118605154938167 -0.0967486976159349 ENSG00000162694 EXTL2
ENST00000370114 0.416841917150979 0.120568493828216 -0.095831807376344 ENSG00000162694 EXTL2
ENST00000535414 0.271101631505133 0.0528249183325798 -0.12937495573548 ENSG00000162694 EXTL2
ENST00000450240 0.519542916908853 0.188748455688116 -0.0920673280460708 ENSG00000162694 EXTL2
ENST00000416479 0.536372574048417 0.203100367393754 -0.0920143875640677 ENSG00000162694 EXTL2
ENST00000494907 0.376581602050193 0.0988046244589196 -0.145147213112971 ENSG00000162694 EXTL2
ENST00000370112 0.64624441224399 0.31101327363544 0.0502490446904856 ENSG00000162695 SLC30A7
ENST00000357650 0.106707310634526 0.0100996157370048 0.150704521482047 ENSG00000162695 SLC30A7
ENST00000370105 0.30979274204988 0.0679020687525697 0.107577740465084 ENSG00000117543 DPH5
ENST00000488789 0.389657789866553 0.105130189731466 0.0927108387752636 ENSG00000117543 DPH5
ENST00000370109 0.335495304041484 0.0782645173269785 0.103541388107164 ENSG00000117543 DPH5
ENST00000492067 0.413230056712314 0.118518578611525 0.107376693737222 ENSG00000117543 DPH5
ENST00000481871 0.431148303909658 0.129518539681506 0.0963798652117618 ENSG00000117543 DPH5
ENST00000464270 0.35541083314268 0.0874212066595949 0.100796335738086 ENSG00000117543 DPH5
ENST00000342173 0.360961440231428 0.0901096972571999 0.0999935850974208 ENSG00000117543 DPH5
ENST00000466807 0.345270985231783 0.0827407702928437 0.10332783897245 ENSG00000117543 DPH5
ENST00000477293 0.342487974223456 0.0814287893616704 0.103744122964901 ENSG00000117543 DPH5
ENST00000498372 0.342205487120772 0.0812933186533886 0.103736901895098 ENSG00000117543 DPH5
ENST00000488176 0.348001567105977 0.0840549571617237 0.103082882459672 ENSG00000117543 DPH5
ENST00000490732 0.301860482603577 0.0645856322280482 0.110314631209484 ENSG00000117543 DPH5
ENST00000476507 0.367979217824105 0.0943205632874863 0.13480674535738 ENSG00000117543 DPH5
ENST00000453011 0.112619905132801 0.0111191460097966 0.172955530496505 ENSG00000233184 RP11-421L21.3
ENST00000446527 0.0869708196110651 0.00710062519421559 0.181431111439463 ENSG00000233184 RP11-421L21.3
ENST00000305352 0.65388260182058 0.318898928177222 0.0909168625561425 ENSG00000170989 S1PR1
ENST00000358392 0.883341765375097 0.662354448129261 -0.02367300530031 ENSG00000060718 COL11A1
ENST00000353414 0.883341765375097 0.662354448129261 -0.02367300530031 ENSG00000060718 COL11A1
ENST00000370096 0.883341765375097 0.662337136921224 -0.0236729365012821 ENSG00000060718 COL11A1
ENST00000470170 0.290240466848326 0.0600031098706806 -0.13177833231427 ENSG00000060718 COL11A1
ENST00000512756 0.897813012183673 0.696921449925934 -0.021170619011557 ENSG00000060718 COL11A1
ENST00000461720 0.403300757979252 0.112615739664428 -0.116603177221861 ENSG00000060718 COL11A1
ENST00000475980 0.455444711721099 0.144141737821216 -0.126645205234534 ENSG00000060718 COL11A1
ENST00000427239 0.99533267528082 0.984856232634998 0.00112064835197945 ENSG00000060718 COL11A1
ENST00000447608 0.581085186849381 0.243230894729225 0.0705202839761608 ENSG00000060718 COL11A1
ENST00000524631 0.651577063256756 0.316480586008042 -0.0794796470664845 ENSG00000185946 RNPC3
ENST00000533099 0.261846233940973 0.0498905252896317 -0.143766922130086 ENSG00000185946 RNPC3
ENST00000423855 0.335829686456199 0.0784860073868567 -0.131243686931239 ENSG00000185946 RNPC3
ENST00000565488 0.648637349591385 0.313181712169157 0.05150436991129 ENSG00000085491 SLC25A24
ENST00000264128 0.663052406016615 0.329226447639656 0.0498069789008901 ENSG00000085491 SLC25A24
ENST00000370041 0.704222870773202 0.376803631832859 0.0469214471252049 ENSG00000085491 SLC25A24
ENST00000370025 0.602836243683485 0.264818522216425 -0.0604414925630862 ENSG00000134186 PRPF38B
ENST00000370022 0.668491553046725 0.335721274038512 -0.0798719615230168 ENSG00000134186 PRPF38B
ENST00000467302 0.668491553046725 0.335721274038512 -0.0798719615230168 ENSG00000134186 PRPF38B
ENST00000370021 0.602836243683485 0.264818522216425 -0.0604414925630862 ENSG00000134186 PRPF38B
ENST00000485810 0.994424271152877 0.981954551984485 -0.00222565315734461 ENSG00000134186 PRPF38B
ENST00000483586 0.829258502811929 0.559545634332261 0.0526567405858841 ENSG00000116266 STXBP3
ENST00000469338 0.948114699644102 0.822710655821664 0.0205987547809257 ENSG00000116266 STXBP3
ENST00000370008 0.993846199102192 0.978964449700178 0.00158747144974377 ENSG00000116266 STXBP3
ENST00000357393 0.76039048522574 0.452067134028941 -0.0305129343446521 ENSG00000162641 AKNAD1
ENST00000406462 0.523641716308973 0.192342436265056 0.0738419525069386 ENSG00000121957 GPSM2
ENST00000264126 0.196271869206128 0.0289620608383022 0.166492492094987 ENSG00000121957 GPSM2
ENST00000369968 0.239651459499307 0.0418694607338434 -0.103276003643499 ENSG00000121940 CLCC1
ENST00000369969 0.239651459499307 0.0418694607338434 -0.103276003643499 ENSG00000121940 CLCC1
ENST00000356970 0.293363573952001 0.0615219394275204 -0.0864117547131241 ENSG00000121940 CLCC1
ENST00000369971 0.293295658386453 0.0614708094119905 -0.0864099368432991 ENSG00000121940 CLCC1
ENST00000415331 0.293295658386453 0.0614708094119905 -0.0864099368432991 ENSG00000121940 CLCC1
ENST00000369976 0.292976076916403 0.0612793030574175 -0.0866862366644534 ENSG00000121940 CLCC1
ENST00000473062 0.584593757319124 0.2461412906966 -0.0673990072542169 ENSG00000121940 CLCC1
ENST00000482889 0.526061082551178 0.194043938886568 -0.0748157668008011 ENSG00000121940 CLCC1
ENST00000369970 0.169805729933137 0.0221768317415318 -0.132150307078337 ENSG00000121940 CLCC1
ENST00000302500 0.167639548014723 0.0216252953223035 -0.141955567314525 ENSG00000121940 CLCC1
ENST00000348264 0.167639548014723 0.0216252953223035 -0.141955567314525 ENSG00000121940 CLCC1
ENST00000400794 0.879153827429725 0.652700278085046 0.0289712832809137 ENSG00000085433 WDR47
ENST00000361054 0.879153827429725 0.652655551909575 0.028986442700689 ENSG00000085433 WDR47
ENST00000369962 0.879153827429725 0.652655551909575 0.028986442700689 ENSG00000085433 WDR47
ENST00000369965 0.87929395450802 0.653340466319948 0.0289597517045949 ENSG00000085433 WDR47
ENST00000357672 0.879388346532735 0.653450240075148 0.0289638596938196 ENSG00000085433 WDR47
ENST00000461096 0.765295332902911 0.459751280011458 -0.048714141339735 ENSG00000197780 TAF13
ENST00000338366 0.887452784429597 0.672002730641107 -0.0285403477492303 ENSG00000197780 TAF13
ENST00000338272 0.26310665003646 0.0502810873272009 -0.101223395916673 ENSG00000215717 TMEM167B
ENST00000479160 0.455871475597751 0.144497090326852 -0.0997712326623924 ENSG00000215717 TMEM167B
ENST00000234677 0.978123004151034 0.91747657906867 0.00532503241902969 ENSG00000031698 SARS
ENST00000482384 0.699316887408166 0.370959822901583 0.0766024717622378 ENSG00000031698 SARS
ENST00000477544 0.898892869370836 0.698598909304376 0.021630617177754 ENSG00000031698 SARS
ENST00000369923 0.978123004151034 0.917467290308243 0.00532605140595851 ENSG00000031698 SARS
ENST00000471705 0.579529620858847 0.241772310678277 0.0747300507601369 ENSG00000031698 SARS
ENST00000468588 0.667473658724476 0.33460267873216 -0.0643443953474333 ENSG00000031698 SARS
ENST00000256637 0.67157656727295 0.338960511106477 -0.0649939217201905 ENSG00000134243 SORT1
ENST00000538502 0.654957264864949 0.320302439103505 -0.0702883740836104 ENSG00000134243 SORT1
ENST00000493736 0.984005774177827 0.940687172955453 -0.0061949019718002 ENSG00000134243 SORT1
ENST00000482236 0.936278081146851 0.791147631330696 -0.0248849231203974 ENSG00000134243 SORT1
ENST00000271308 0.409291918422729 0.116251688270664 0.0657819996048944 ENSG00000143106 PSMA5
ENST00000538610 0.396983654009554 0.108969921362605 0.0665909630403787 ENSG00000143106 PSMA5
ENST00000490870 0.419381531339732 0.121940690512043 0.0654980489041598 ENSG00000143106 PSMA5
ENST00000477897 0.930933955030964 0.774599878683235 0.0152641488095372 ENSG00000143106 PSMA5
ENST00000484563 0.439238422205955 0.13453540693318 0.0720922518653226 ENSG00000143106 PSMA5
ENST00000491287 0.91105540897302 0.72518796630771 0.0186544605895006 ENSG00000143106 PSMA5
ENST00000310611 0.922630748214148 0.751260974379427 -0.0279578867979337 ENSG00000174151 CYB561D1
ENST00000528785 0.929822180049714 0.770161159991211 -0.0256494172468326 ENSG00000174151 CYB561D1
ENST00000430195 0.922748309043272 0.751378930531662 -0.0279403800235572 ENSG00000174151 CYB561D1
ENST00000369851 0.935426266615307 0.787843978144343 -0.0103685882359302 ENSG00000065135 GNAI3
ENST00000531734 0.537785796575329 0.20444507285329 -0.0796102704272968 ENSG00000116337 AMPD2
ENST00000526301 0.260797567809238 0.049559356765803 -0.110692526416355 ENSG00000116337 AMPD2
ENST00000342115 0.311982917747847 0.0687249773168963 -0.0970477156229922 ENSG00000116337 AMPD2
ENST00000474459 0.803756583203725 0.51882129126666 -0.0438375159969319 ENSG00000116337 AMPD2
ENST00000528667 0.232980292373374 0.0397191518912794 -0.11412539718942 ENSG00000116337 AMPD2
ENST00000531203 0.792551878918876 0.500596491216817 -0.050047148648653 ENSG00000116337 AMPD2
ENST00000256578 0.246061206301355 0.0440917785674044 -0.103434108754413 ENSG00000116337 AMPD2
ENST00000358729 0.135681527685852 0.0149706056567903 -0.128701384670763 ENSG00000116337 AMPD2
ENST00000369840 0.164457968328473 0.0209411182566172 -0.122441790809731 ENSG00000116337 AMPD2
ENST00000486282 0.476505761653384 0.157492167275272 -0.111672998713767 ENSG00000116337 AMPD2
ENST00000528270 0.613625995872192 0.276584968477696 -0.089807930550409 ENSG00000116337 AMPD2
ENST00000527846 0.603094395030569 0.265231337592237 -0.0905395163252783 ENSG00000116337 AMPD2
ENST00000528454 0.106190641285395 0.0100422109604154 -0.146258794593355 ENSG00000116337 AMPD2
ENST00000393688 0.129217358096823 0.0137925385432133 -0.137515516554175 ENSG00000116337 AMPD2
ENST00000532851 0.332157109323228 0.0769845289547626 -0.142523426314397 ENSG00000116337 AMPD2
ENST00000369843 0.189714391828638 0.0271042261539233 -0.171576506644948 ENSG00000228703 RP5-1160K1.6
ENST00000479919 0.122737175299585 0.012645426432087 -0.206345159831729 ENSG00000116337 AMPD2
ENST00000476688 0.195436743121041 0.0286760744446844 -0.166167729829016 ENSG00000116337 AMPD2
ENST00000369831 0.934212572680439 0.785195276412605 0.0156138674853811 ENSG00000213366 GSTM2
ENST00000442650 0.873602476303533 0.642295507584941 0.0353145536526744 ENSG00000213366 GSTM2
ENST00000369827 0.790008090681252 0.496591238334211 0.0518102123998584 ENSG00000213366 GSTM2
ENST00000460717 0.937671749826112 0.79465285636748 0.015131709235957 ENSG00000213366 GSTM2
ENST00000241337 0.790008090681252 0.496591717666531 0.0518098270164324 ENSG00000213366 GSTM2
ENST00000467579 0.890755678749616 0.678544766596841 0.0324327523068442 ENSG00000213366 GSTM2
ENST00000414179 0.873673918076697 0.642443894154792 0.035316215268272 ENSG00000213366 GSTM2
ENST00000369829 0.837748216313719 0.574944627817766 0.0430188649392725 ENSG00000213366 GSTM2
ENST00000490021 0.989141503576267 0.957744711992266 -0.00424442488165386 ENSG00000134184 GSTM1
ENST00000309851 0.967920098560679 0.880493857314687 -0.0123511833879654 ENSG00000134184 GSTM1
ENST00000369823 0.971359487907975 0.892533418464773 -0.0110950484608336 ENSG00000134184 GSTM1
ENST00000349334 0.968382308531557 0.881705252665588 -0.0122631206102243 ENSG00000134184 GSTM1
ENST00000483399 0.969856529747759 0.88578300089103 -0.0115703691343619 ENSG00000134184 GSTM1
ENST00000476065 0.917836458802454 0.741281773208428 -0.0280173490585146 ENSG00000134184 GSTM1
ENST00000369819 0.964845892906311 0.870446166519914 -0.0134341808142596 ENSG00000134184 GSTM1
ENST00000429410 0.897574310136688 0.696363069657515 -0.0310116215770183 ENSG00000134201 GSTM5
ENST00000431955 0.907387122161802 0.717918843578756 -0.0293413837919597 ENSG00000241720 RP4-735C1.4
ENST00000256594 0.916516603859363 0.737211146173667 -0.0270843615812477 ENSG00000134202 GSTM3
ENST00000540225 0.916615813758267 0.737727799904879 -0.0270582481283268 ENSG00000134202 GSTM3
ENST00000361066 0.934212572680439 0.785264087142645 -0.0222271258481652 ENSG00000134202 GSTM3
ENST00000486823 0.93676391590504 0.792293262976474 -0.0213313312931367 ENSG00000134202 GSTM3
ENST00000488824 0.917657468574206 0.740831580462497 -0.0268407750982713 ENSG00000134202 GSTM3
ENST00000344188 0.549553191365833 0.214728800105608 -0.14262054749566 ENSG00000184371 CSF1
ENST00000329608 0.736137308351415 0.418985937971386 -0.0919514878008153 ENSG00000184371 CSF1
ENST00000369802 0.671801553946527 0.339408148719629 -0.113432021759535 ENSG00000184371 CSF1
ENST00000420111 0.575691478003914 0.238576092634882 -0.13881248728169 ENSG00000184371 CSF1
ENST00000369799 0.149942044989947 0.0179401207219483 -0.128972130964253 ENSG00000168710 AHCYL1
ENST00000475081 0.367904975618324 0.094282941287025 -0.117030197957215 ENSG00000168710 AHCYL1
ENST00000359172 0.107078022028801 0.0101604253630673 -0.152198232564814 ENSG00000168710 AHCYL1
ENST00000393614 0.0625846361741924 0.00422098825204642 -0.175779620960223 ENSG00000168710 AHCYL1
ENST00000481423 0.0960526071716189 0.00832357479590067 -0.177532543268879 ENSG00000168710 AHCYL1
ENST00000369796 0.742220907196932 0.426619205664654 -0.0417476244990185 ENSG00000143093 STRIP1
ENST00000369795 0.735498201511805 0.418327706138364 -0.0425902537114931 ENSG00000143093 STRIP1
ENST00000485775 0.735498201511805 0.418327706138364 -0.0425902537114931 ENSG00000143093 STRIP1
ENST00000473429 0.352531337182738 0.0860072129438813 -0.08688574791562 ENSG00000143093 STRIP1
ENST00000412512 0.992825169057559 0.975031324008764 -0.00331186193943602 ENSG00000116396 KCNC4
ENST00000369784 0.65192366591031 0.31679510257065 0.0799864812130626 ENSG00000162775 RBM15
ENST00000487146 0.676660689856985 0.344490240802803 0.0755737188928821 ENSG00000162775 RBM15
ENST00000369779 0.949509642480925 0.82728454616367 0.0175720467945952 ENSG00000168679 SLC16A4
ENST00000472422 0.949595526262609 0.827706282756719 0.0175262370302303 ENSG00000168679 SLC16A4
ENST00000369781 0.949509642480925 0.82738812269033 0.0175556704619432 ENSG00000168679 SLC16A4
ENST00000461647 0.949509642480925 0.82738812269033 0.0175556704619432 ENSG00000168679 SLC16A4
ENST00000590413 0.401547276598032 0.111563764747379 0.0875356528022718 ENSG00000224699 LAMTOR5-AS1
ENST00000474861 0.366906233680177 0.0937508240986392 0.0975856635666195 ENSG00000134248 LAMTOR5
ENST00000464240 0.366906233680177 0.0937508240986392 0.0975856635666195 ENSG00000134248 LAMTOR5
ENST00000483260 0.366906233680177 0.0937508240986392 0.0975856635666195 ENSG00000134248 LAMTOR5
ENST00000602318 0.366906233680177 0.0937424997105219 0.0975857169069721 ENSG00000134248 LAMTOR5
ENST00000256644 0.373332564874292 0.0971825079026529 0.0965973122079343 ENSG00000134248 LAMTOR5
ENST00000602858 0.33075394197427 0.0761714220928393 0.105563491353298 ENSG00000134248 LAMTOR5
ENST00000531779 0.392954346538242 0.106888465711413 0.0958407872329997 ENSG00000134248 LAMTOR5
ENST00000440689 0.657953694199391 0.323739939473144 -0.0888401312827966 ENSG00000232811 RP11-96K19.2
ENST00000369763 0.954584339339357 0.840646331570608 -0.0157903371957215 ENSG00000121931 LRIF1
ENST00000494675 0.580891216749348 0.243112491068683 -0.105010961477163 ENSG00000121931 LRIF1
ENST00000485275 0.945661726646412 0.81734070904286 -0.0181677792136795 ENSG00000121931 LRIF1
ENST00000484310 0.75355681439343 0.442812210095707 0.0456016381544805 ENSG00000156171 DRAM2
ENST00000286692 0.714467779935855 0.389708901634054 0.0511490969935901 ENSG00000156171 DRAM2
ENST00000539140 0.753657387455381 0.443056712748824 0.0455987325264358 ENSG00000156171 DRAM2
ENST00000496430 0.754459036572179 0.444082457726932 0.0479346131980649 ENSG00000156171 DRAM2
ENST00000480600 0.513607683449 0.184059571607364 0.097153669241097 ENSG00000156171 DRAM2
ENST00000462092 0.645070754001799 0.310108373261703 0.0711202204611023 ENSG00000156171 DRAM2
ENST00000490780 0.631564672939486 0.295140363939137 0.086384600116608 ENSG00000156171 DRAM2
ENST00000463682 0.643889948776169 0.308560342518149 0.0836893247631983 ENSG00000156171 DRAM2
ENST00000498239 0.9692125803303 0.88430830413148 0.00838173117299724 ENSG00000134255 CEPT1
ENST00000545121 0.990869574024085 0.964037083581022 0.0025869026531304 ENSG00000134255 CEPT1
ENST00000357172 0.974994905057917 0.906429791765411 0.00705316437459467 ENSG00000134255 CEPT1
ENST00000460443 0.929503159948321 0.769051300695885 -0.0216113585606594 ENSG00000134255 CEPT1
ENST00000478042 0.978633195809074 0.919869884585818 0.00612183726553038 ENSG00000134255 CEPT1
ENST00000445680 0.990602634436598 0.962760675123376 -0.00318973529651986 ENSG00000243960 RP11-552M11.4
ENST00000416099 0.930015380733111 0.771230504052203 -0.0202887443017076 ENSG00000243960 RP11-552M11.4
ENST00000235090 0.685426692249631 0.354392888749229 -0.0494811304625085 ENSG00000116455 WDR77
ENST00000411751 0.496892799565899 0.171678762016506 -0.0903959231089911 ENSG00000116455 WDR77
ENST00000449340 0.629457236250299 0.292853562831226 -0.073742329821939 ENSG00000116455 WDR77
ENST00000497278 0.655549123697105 0.320866530020733 -0.0756948741360521 ENSG00000116455 WDR77
ENST00000459665 0.533417855632683 0.200486590017031 -0.109945943383713 ENSG00000116455 WDR77
ENST00000493119 0.445756776117057 0.138497091525553 -0.0735995657986146 ENSG00000116459 ATP5F1
ENST00000369722 0.275761035738494 0.0544694416846548 -0.0736182442323339 ENSG00000116459 ATP5F1
ENST00000369721 0.279695253370204 0.0560134067357612 -0.0761732405757752 ENSG00000116459 ATP5F1
ENST00000483994 0.137441570995843 0.0152923851665771 -0.0959619685484532 ENSG00000116459 ATP5F1
ENST00000468818 0.273186532059439 0.0535710643142039 -0.0767093893131781 ENSG00000116459 ATP5F1
ENST00000464154 0.245932585042671 0.0440492981057485 -0.094924470728899 ENSG00000116459 ATP5F1
ENST00000356415 0.0169188146218451 0.000546240195343514 0.140576434611431 ENSG00000116473 RAP1A
ENST00000433097 0.00981620277191563 0.000229205080578024 0.178909583627439 ENSG00000116473 RAP1A
ENST00000369709 0.0170110740028269 0.00055141049841593 0.144434925640888 ENSG00000116473 RAP1A
ENST00000436150 0.0175764387328671 0.00058210940231846 0.14404286509128 ENSG00000116473 RAP1A
ENST00000545460 0.021681142799607 0.000807355518529554 0.140943545706349 ENSG00000116473 RAP1A
ENST00000494982 0.0459340825035412 0.00256414316343431 0.130875787904542 ENSG00000116473 RAP1A
ENST00000527570 0.282807341354218 0.0570261560326537 0.088748601799835 ENSG00000197852 FAM212B
ENST00000369702 0.921455878085219 0.748843118685606 -0.0250410774526915 ENSG00000064703 DDX20
ENST00000475700 0.909617492928702 0.721913249467447 -0.0295622320439732 ENSG00000064703 DDX20
ENST00000271277 0.362356927235559 0.0907714836084914 0.0888477396880928 ENSG00000143079 CTTNBP2NL
ENST00000441739 0.0467193197908942 0.00264340278692593 0.196208939806973 ENSG00000143079 CTTNBP2NL
ENST00000607039 0.840316957834185 0.579011516460328 -0.0348050837578194 ENSG00000143079 CTTNBP2NL
ENST00000369686 0.334092645190621 0.077693848704606 0.190856383619696 ENSG00000134245 WNT2B
ENST00000360743 0.195753530623842 0.0288322798941013 0.140406192374381 ENSG00000007341 ST7L
ENST00000358039 0.221392493357636 0.0361061487067156 0.133127020442731 ENSG00000007341 ST7L
ENST00000490715 0.197784810631874 0.0293563566979951 0.138131215393498 ENSG00000007341 ST7L
ENST00000361846 0.192651103084103 0.0278964362078141 0.141057102088333 ENSG00000007341 ST7L
ENST00000480988 0.180565301804938 0.0248977811175253 0.148201395707293 ENSG00000007341 ST7L
ENST00000544629 0.161185175945819 0.0201913847450145 0.154335683439226 ENSG00000007341 ST7L
ENST00000369669 0.204174872174586 0.0310788968059141 0.145938191322986 ENSG00000007341 ST7L
ENST00000490067 0.159186056594214 0.0197676032611309 0.156425842565031 ENSG00000007341 ST7L
ENST00000369668 0.163325063436005 0.0206817731108628 0.16401271941336 ENSG00000007341 ST7L
ENST00000497457 0.13966926676843 0.0158118261232188 0.173073348159045 ENSG00000007341 ST7L
ENST00000343210 0.1417520284303 0.0162065233490906 0.172244995272369 ENSG00000007341 ST7L
ENST00000369666 0.1417520284303 0.0162065233490906 0.172244995272369 ENSG00000007341 ST7L
ENST00000538187 0.175730934873148 0.0236577952697818 0.165149749629602 ENSG00000007341 ST7L
ENST00000463235 0.186078988284449 0.026209607040534 0.144974848223875 ENSG00000007341 ST7L
ENST00000418497 0.176244674171888 0.0237652589520485 0.171705587797226 ENSG00000007341 ST7L
ENST00000543570 0.143256232140385 0.0165574489503405 0.176430389160502 ENSG00000007341 ST7L
ENST00000497235 0.668526774790812 0.33582651652515 0.0797974395388826 ENSG00000007341 ST7L
ENST00000263168 0.787237293130148 0.491536886341131 -0.0299376580423692 ENSG00000116489 CAPZA1
ENST00000485542 0.598599772020338 0.260397898968458 0.073359748832286 ENSG00000116489 CAPZA1
ENST00000476936 0.805684737577708 0.522788092129765 -0.0279013291873139 ENSG00000116489 CAPZA1
ENST00000498626 0.693369996198296 0.363390386219971 0.0410044883832347 ENSG00000116489 CAPZA1
ENST00000466066 0.639113786193537 0.30388661977653 -0.0596007684701563 ENSG00000116489 CAPZA1
ENST00000476820 0.844011467548935 0.58612050933775 -0.0422546373214376 ENSG00000116489 CAPZA1
ENST00000413052 0.985967462875332 0.946728983242309 0.00380408160652013 ENSG00000155363 MOV10
ENST00000369645 0.983167098654846 0.937411299854504 0.00447039131706931 ENSG00000155363 MOV10
ENST00000369644 0.989738156918119 0.959960141245664 -0.00287783033917116 ENSG00000155363 MOV10
ENST00000496577 0.989738156918119 0.960010917360619 -0.00287583527052274 ENSG00000155363 MOV10
ENST00000468624 0.987487633717425 0.953628836372866 -0.0033258202858698 ENSG00000155363 MOV10
ENST00000357443 0.990747630306139 0.96323479614082 -0.00263327955243207 ENSG00000155363 MOV10
ENST00000339083 0.523309837698239 0.192136312937912 0.0544736146052848 ENSG00000155366 RHOC
ENST00000369633 0.501537669476538 0.174954033698599 0.0570086592761575 ENSG00000155366 RHOC
ENST00000369642 0.520215085437415 0.189406472567168 0.0547384823511588 ENSG00000155366 RHOC
ENST00000285735 0.501178456301269 0.17466178582813 0.0570188181680273 ENSG00000155366 RHOC
ENST00000468093 0.500110127553611 0.173975724523871 0.0571915403092875 ENSG00000155366 RHOC
ENST00000369638 0.495279870008964 0.170610360593878 0.0576073556793709 ENSG00000155366 RHOC
ENST00000369637 0.500325242925833 0.174106646224263 0.0572085355393161 ENSG00000155366 RHOC
ENST00000369636 0.497509626928159 0.172070174429658 0.0575780143457869 ENSG00000155366 RHOC
ENST00000473074 0.488889037499676 0.16596826424068 0.0608635439286994 ENSG00000155366 RHOC
ENST00000484280 0.546541983735183 0.21174760050161 0.0545943937626562 ENSG00000155366 RHOC
ENST00000369632 0.610159508993129 0.273019068595946 0.0493189977698607 ENSG00000155366 RHOC
ENST00000425265 0.552611462384324 0.21710143405412 0.0560104971295915 ENSG00000155366 RHOC
ENST00000534717 0.614738262104584 0.277745681600437 0.0491093662749021 ENSG00000155366 RHOC
ENST00000436685 0.714520037482199 0.390032238377269 0.0379247441761439 ENSG00000155366 RHOC
ENST00000471038 0.696262758459966 0.366574391985705 0.0399213931408757 ENSG00000271810 RP11-426L16.10
ENST00000607158 0.681751718705669 0.350007531848649 0.0426933114509806 ENSG00000271810 RP11-426L16.10
ENST00000605933 0.681990972104672 0.350415513933853 0.0427045219443793 ENSG00000271810 RP11-426L16.10
ENST00000606505 0.681990972104672 0.350415513933853 0.0427045219443793 ENSG00000271810 RP11-426L16.10
ENST00000606954 0.681990972104672 0.350415513933853 0.0427045219443793 ENSG00000271810 RP11-426L16.10
ENST00000528831 0.728404628904772 0.408296835432277 0.0387234714155493 ENSG00000155366 RHOC
ENST00000484054 0.734427159927866 0.417130444682133 0.039205772090446 ENSG00000155366 RHOC
ENST00000414971 0.71942902803935 0.396015471359974 0.0414978057975205 ENSG00000155366 RHOC
ENST00000478447 0.573507661070085 0.236265831865841 0.062689128327971 ENSG00000155366 RHOC
ENST00000527563 0.74554290036931 0.431336004912426 0.0535920813228501 ENSG00000155366 RHOC
ENST00000369626 0.584882708412914 0.24661889160827 -0.0469457830675863 ENSG00000155380 SLC16A1
ENST00000538576 0.581431396799208 0.243559239128811 -0.0472219846139682 ENSG00000155380 SLC16A1
ENST00000458229 0.678647685233274 0.346605703369116 -0.0454492614509175 ENSG00000155380 SLC16A1
ENST00000433570 0.801673288041018 0.515152312268118 -0.031454739894405 ENSG00000155380 SLC16A1
ENST00000443580 0.701462198490413 0.373582750259406 -0.0485284199461634 ENSG00000155380 SLC16A1
ENST00000429288 0.845848777428615 0.588918926342991 -0.0279702031275716 ENSG00000155380 SLC16A1
ENST00000478835 0.933125932579327 0.78160970201932 -0.0195089722389607 ENSG00000155380 SLC16A1
ENST00000435800 0.111747889022051 0.0109399898400403 0.166715730949699 ENSG00000226419 SLC16A1-AS1
ENST00000361127 0.97707211972396 0.914134387317594 0.00698976979821477 ENSG00000198799 LRIG2
ENST00000492207 0.959465551628299 0.854901907305078 0.0139900913703631 ENSG00000198799 LRIG2
ENST00000369617 0.028702508631556 0.00122315952806435 0.266913188324524 ENSG00000081026 MAGI3
ENST00000307546 0.130212870966623 0.0139551028555883 0.188626871118707 ENSG00000081026 MAGI3
ENST00000369615 0.131732894883876 0.0142666676489768 0.18815941135414 ENSG00000081026 MAGI3
ENST00000369611 0.0290890083303596 0.001251534155515 0.26690337948702 ENSG00000081026 MAGI3
ENST00000486456 0.0179011586917565 0.000596591483370633 0.313459477242314 ENSG00000081026 MAGI3
ENST00000474926 0.430724932335758 0.12904089089403 -0.0968455768919556 ENSG00000116793 PHTF1
ENST00000369596 0.940150453161403 0.800283627383317 -0.0144475804585081 ENSG00000116793 PHTF1
ENST00000393357 0.940150453161403 0.800283627383317 -0.0144475804585081 ENSG00000116793 PHTF1
ENST00000369604 0.97263524513792 0.898840757188526 -0.00710911291142713 ENSG00000116793 PHTF1
ENST00000369600 0.97263524513792 0.8988696581607 -0.00710736889597628 ENSG00000116793 PHTF1
ENST00000369598 0.97488134679336 0.906193448601289 -0.00660693264336692 ENSG00000116793 PHTF1
ENST00000357783 0.971123118353375 0.890623237601316 -0.00803139929351509 ENSG00000116793 PHTF1
ENST00000412670 0.29819822213664 0.0633137180461544 -0.147436481182829 ENSG00000116793 PHTF1
ENST00000447664 0.818283784722158 0.541027610458574 0.0399109545213127 ENSG00000116793 PHTF1
ENST00000261441 0.776149351471335 0.47582351613882 0.0548777134506207 ENSG00000081019 RSBN1
ENST00000476412 0.484270781242808 0.162750649729519 0.115533739430196 ENSG00000081019 RSBN1
ENST00000419536 0.667747377928738 0.334910995515394 -0.0715165656431022 ENSG00000226167 AP4B1-AS1
ENST00000256658 0.765732685451324 0.460450685845836 -0.0518775984121984 ENSG00000134262 AP4B1
ENST00000369569 0.771278537361379 0.467915402330543 -0.0510384303051097 ENSG00000134262 AP4B1
ENST00000369567 0.760702168143802 0.452860800382515 -0.052885553287233 ENSG00000134262 AP4B1
ENST00000484201 0.831244874567459 0.562872213494653 -0.0457354648561347 ENSG00000134262 AP4B1
ENST00000369566 0.803306255596974 0.517467281097822 -0.0565050494868048 ENSG00000134262 AP4B1
ENST00000369564 0.80302413008873 0.51708776500765 -0.0568943445640041 ENSG00000134262 AP4B1
ENST00000489499 0.807246789480697 0.525776229312613 -0.0561446909298338 ENSG00000134262 AP4B1
ENST00000432415 0.826760650896188 0.554245553417803 -0.0526267160595456 ENSG00000134262 AP4B1
ENST00000489092 0.840649243747057 0.579462069532547 -0.0494979139102908 ENSG00000134262 AP4B1
ENST00000369571 0.797668774651244 0.50885111984329 -0.0603660706822174 ENSG00000134262 AP4B1
ENST00000426820 0.719672863499047 0.396414893209118 -0.0541607095460424 ENSG00000163349 HIPK1
ENST00000369559 0.760651356178575 0.452599606280485 -0.04958663716678 ENSG00000163349 HIPK1
ENST00000369554 0.327053267227098 0.0746059821655743 -0.102179279124462 ENSG00000163349 HIPK1
ENST00000369558 0.323401042110322 0.0731367099419186 -0.102857622160138 ENSG00000163349 HIPK1
ENST00000369561 0.704319877479212 0.377302134807976 -0.0571606085588873 ENSG00000163349 HIPK1
ENST00000369555 0.760040787399545 0.451666569372298 -0.0491763370216533 ENSG00000163349 HIPK1
ENST00000340480 0.263338020208298 0.0503590419798739 -0.122417402764566 ENSG00000163349 HIPK1
ENST00000369553 0.852443169562254 0.600759330574878 -0.0390305628669403 ENSG00000163349 HIPK1
ENST00000406344 0.293120594797226 0.0613449270172345 -0.116967758601531 ENSG00000163349 HIPK1
ENST00000361587 0.251371126766859 0.0461233666163544 -0.137955101030154 ENSG00000163349 HIPK1
ENST00000369551 0.268723621715426 0.0520990385395559 -0.0699612515601329 ENSG00000116774 OLFML3
ENST00000320334 0.268723621715426 0.0520990385395559 -0.0699612515601329 ENSG00000116774 OLFML3
ENST00000491700 0.272513759966133 0.0532964677093369 -0.0696091884920748 ENSG00000116774 OLFML3
ENST00000393300 0.271541481207532 0.0529671573797722 -0.0699387044979544 ENSG00000116774 OLFML3
ENST00000358465 0.813224886245264 0.534101287353356 0.0292746189150975 ENSG00000197323 TRIM33
ENST00000369543 0.638365924258041 0.303091741893674 0.0558431707081714 ENSG00000197323 TRIM33
ENST00000448034 0.875058849838998 0.645258154479146 0.0257981222813575 ENSG00000197323 TRIM33
ENST00000450349 0.868655838428659 0.631455462889928 0.0269313760827351 ENSG00000197323 TRIM33
ENST00000369541 0.998009195850997 0.993213363933592 -0.000522222310823412 ENSG00000116752 BCAS2
ENST00000485021 0.970783715704835 0.888883287897614 -0.00878772000894799 ENSG00000116752 BCAS2
ENST00000369535 0.424390812107668 0.124810693556013 -0.0769099309108838 ENSG00000213281 NRAS
ENST00000339438 0.291785481629405 0.0606184697679131 -0.0611107916641943 ENSG00000009307 CSDE1
ENST00000438362 0.256027332868246 0.047806792262523 -0.065754766559055 ENSG00000009307 CSDE1
ENST00000358528 0.291785481629405 0.0606209861301637 -0.0611107698413031 ENSG00000009307 CSDE1
ENST00000261443 0.305080782917662 0.0657847715368633 -0.0600575853248906 ENSG00000009307 CSDE1
ENST00000530886 0.306769063413817 0.0664563133916067 -0.059873822902484 ENSG00000009307 CSDE1
ENST00000369530 0.312351181933924 0.0688611250520867 -0.0593722404354998 ENSG00000009307 CSDE1
ENST00000483407 0.295722496268332 0.0623251665688359 -0.0943262307152291 ENSG00000009307 CSDE1
ENST00000534699 0.360105474176494 0.0897808977729823 -0.05653343192944 ENSG00000009307 CSDE1
ENST00000483030 0.5279744840092 0.195902073356461 -0.0501639189600295 ENSG00000009307 CSDE1
ENST00000530784 0.42278187448835 0.123871210480891 -0.0617495458571805 ENSG00000009307 CSDE1
ENST00000529046 0.633989593562324 0.298008208587934 -0.0404464271404896 ENSG00000009307 CSDE1
ENST00000525132 0.860541116202398 0.615459356734352 -0.0213282606051161 ENSG00000009307 CSDE1
ENST00000534389 0.332740368176748 0.0771981953457055 -0.0831441922505435 ENSG00000009307 CSDE1
ENST00000525878 0.897140539656052 0.695074869918972 -0.019161466346827 ENSG00000009307 CSDE1
ENST00000525970 0.953407518754542 0.838281077516748 -0.0103631140742184 ENSG00000009307 CSDE1
ENST00000533818 0.990869574024085 0.963931614995662 -0.00240170653701178 ENSG00000009307 CSDE1
ENST00000524652 0.976351985074234 0.911211817081229 -0.0059877183495125 ENSG00000009307 CSDE1
ENST00000369528 0.607000756345844 0.268673746793454 -0.0705860366598717 ENSG00000052723 SIKE1
ENST00000060969 0.890755678749616 0.678568037551466 -0.0333822842156751 ENSG00000052723 SIKE1
ENST00000425449 0.135681527685852 0.0149725977701381 0.303662137592995 ENSG00000228035 RP4-663N10.1
ENST00000369512 0.125760077169349 0.0132327717182737 0.308993502268114 ENSG00000134259 NGF
ENST00000355485 0.837468632794192 0.57446410058042 -0.0413507505934101 ENSG00000173218 VANGL1
ENST00000369510 0.837468632794192 0.57446410058042 -0.0413507505934101 ENSG00000173218 VANGL1
ENST00000310260 0.958455085910245 0.851775882055849 0.0162564035927144 ENSG00000173218 VANGL1
ENST00000369503 0.0406833317603856 0.00211771652303334 0.315204099659648 ENSG00000163393 SLC22A15
ENST00000418797 0.638898853664101 0.303672012507773 -0.0628987575863341 ENSG00000163399 ATP1A1
ENST00000295598 0.671801553946527 0.339277684030599 -0.0492225602995721 ENSG00000163399 ATP1A1
ENST00000488733 0.721973895638548 0.400050769832067 -0.0549545119712229 ENSG00000163399 ATP1A1
ENST00000537345 0.663052406016615 0.329261300936456 -0.0511922406536106 ENSG00000163399 ATP1A1
ENST00000369494 0.526470049374044 0.194326490446672 -0.0896730564412589 ENSG00000163399 ATP1A1
ENST00000369496 0.631962187155628 0.295749640195089 -0.0557746431854376 ENSG00000163399 ATP1A1
ENST00000463382 0.378706547930704 0.0997317586587952 -0.123033767317692 ENSG00000163399 ATP1A1
ENST00000491156 0.563060305810597 0.225756938861757 -0.0845767666811413 ENSG00000163399 ATP1A1
ENST00000608511 0.852487780997848 0.600883928170178 -0.0298766093454955 ENSG00000203865 ATP1A1OS
ENST00000493908 0.928128503775887 0.76550599472331 0.0204537947837897 ENSG00000203865 ATP1A1OS
ENST00000440951 0.952859333908504 0.836365176849833 0.014720831590212 ENSG00000163399 ATP1A1
ENST00000479960 0.905040768744145 0.713344666829346 0.0327733276553237 ENSG00000163399 ATP1A1
ENST00000369489 0.488753977161795 0.165766852836363 0.102392462136732 ENSG00000116815 CD58
ENST00000464088 0.451925476184986 0.142108784550338 0.10804539233157 ENSG00000116815 CD58
ENST00000457047 0.208489000471164 0.0323374646802349 0.168969520733993 ENSG00000116815 CD58
ENST00000393203 0.546772211699543 0.212006987506219 -0.0866373713396947 ENSG00000134247 PTGFRN
ENST00000497385 0.656332770909258 0.321775649656403 -0.0870516508433593 ENSG00000134247 PTGFRN
ENST00000369466 0.914824929388767 0.73324297854087 0.0332683388543014 ENSG00000116830 TTF2
ENST00000356554 0.490949759192831 0.16734529122482 -0.0589542781844725 ENSG00000198162 MAN1A2
ENST00000482811 0.874513034331073 0.644384934083572 0.0286028085131593 ENSG00000198162 MAN1A2
ENST00000449370 0.150184816614899 0.0179796330027509 0.125677582979578 ENSG00000198162 MAN1A2
ENST00000421535 0.547253888357682 0.212348034976038 -0.0862726290423044 ENSG00000198162 MAN1A2
ENST00000422329 0.233390396459639 0.0399301434734245 -0.121502566151576 ENSG00000198162 MAN1A2
ENST00000369443 0.930844959397215 0.774038401474639 0.0170550612225542 ENSG00000196505 GDAP2
ENST00000369442 0.539641048864105 0.20573804185098 0.0898808201183667 ENSG00000196505 GDAP2
ENST00000369441 0.869770970038523 0.633864990912735 -0.0395243459872515 ENSG00000065183 WDR3
ENST00000487202 0.937567929196793 0.794181611206891 -0.0251917836845406 ENSG00000065183 WDR3
ENST00000349139 0.862097309334368 0.61928577631884 -0.0333563490597585 ENSG00000065183 WDR3
ENST00000471680 0.966251116336497 0.874917085034929 -0.0153061328599808 ENSG00000065183 WDR3
ENST00000466857 0.963047828631871 0.865242269003499 0.0141920969501043 ENSG00000155761 SPAG17
ENST00000336338 0.959772540425181 0.855519169719219 0.0145361155326885 ENSG00000155761 SPAG17
ENST00000478697 0.953313123754642 0.83808055800202 0.0168379883738167 ENSG00000155761 SPAG17
ENST00000469128 0.938337639005903 0.795713082908964 0.0211643878263241 ENSG00000155761 SPAG17
ENST00000369426 0.761576918568931 0.454823763212662 0.0629080265110741 ENSG00000116874 WARS2
ENST00000235521 0.746323218348534 0.432636070826717 0.0660888658108997 ENSG00000116874 WARS2
ENST00000440150 0.810683733054146 0.53044161401408 0.0559001473611665 ENSG00000231365 RP11-418J17.1
ENST00000413531 0.663219385348806 0.330001646363707 0.088416942563871 ENSG00000231365 RP11-418J17.1
ENST00000418015 0.684503753488662 0.353630674606687 0.0822523174665304 ENSG00000231365 RP11-418J17.1
ENST00000421812 0.650382461701389 0.314890019252368 -0.0705809210696417 ENSG00000143067 ZNF697
ENST00000493622 0.955822085187632 0.843264862627224 0.0154567342556228 ENSG00000092621 PHGDH
ENST00000496756 0.799340673240341 0.511745889811316 0.0530011859693645 ENSG00000092621 PHGDH
ENST00000369409 0.926307410391271 0.760580840439448 -0.0224897106050873 ENSG00000092621 PHGDH
ENST00000462324 0.894845569126151 0.68906821494439 0.0298533966550443 ENSG00000092621 PHGDH
ENST00000369407 0.930015380733111 0.770852778794235 -0.0217051018535206 ENSG00000092621 PHGDH
ENST00000469443 0.561968741027516 0.224900423808459 -0.108092263346204 ENSG00000092621 PHGDH
ENST00000482968 0.861661034606726 0.618230804771188 -0.04211522469938 ENSG00000092621 PHGDH
ENST00000256646 0.49081975350978 0.167276432202064 -0.0881230014174139 ENSG00000134250 NOTCH2
ENST00000493703 0.368667870597421 0.0946969023495731 -0.151765509286788 ENSG00000134250 NOTCH2
ENST00000478864 0.791747954093767 0.499473236326274 -0.0606825016769495 ENSG00000134250 NOTCH2
ENST00000479412 0.986372412618673 0.948246569553793 -0.00444425930470245 ENSG00000134250 NOTCH2
ENST00000602566 0.542418947997538 0.207995888838491 0.0983478736706462 ENSG00000134250 NOTCH2
ENST00000489731 0.97864991999272 0.920815659070131 0.00841104292763509 ENSG00000134250 NOTCH2
ENST00000437515 0.929567683148531 0.769459095462959 -0.0199041947673285 ENSG00000230806 RP11-343N15.1
ENST00000367123 0.84899913562617 0.59466496487483 -0.0481860992902231 ENSG00000171943 SRGAP2C
ENST00000304465 0.913447698378661 0.729983381943808 -0.0322588029065789 ENSG00000171943 SRGAP2C
ENST00000467933 0.0018533630426524 1.58201611372751e-05 0.296670936524059 ENSG00000196369 SRGAP2B
ENST00000491897 0.00200455742385899 1.88627310247658e-05 0.305144848417637 ENSG00000196369 SRGAP2B
ENST00000429694 0.598599772020338 0.260310488906399 0.0593930105915574 ENSG00000225241 RP11-640M9.2
ENST00000421407 0.600613250323833 0.262160341153069 0.0590651927278218 ENSG00000225241 RP11-640M9.2
ENST00000447534 0.426476447165931 0.126183536103754 0.0968487826831148 ENSG00000225241 RP11-640M9.2
ENST00000439352 0.348476141817036 0.0842853775795295 0.139596055099414 ENSG00000225241 RP11-640M9.2
ENST00000428365 0.363573590078359 0.0914086959200563 0.113276286261261 ENSG00000225241 RP11-640M9.2
ENST00000449960 0.663619917713662 0.330268930573489 0.0516170629578705 ENSG00000225241 RP11-640M9.2
ENST00000419820 0.518306110728342 0.187842594500214 0.0857633512423973 ENSG00000225241 RP11-640M9.2
ENST00000423405 0.920266165419386 0.745605072812211 0.0190007601621459 ENSG00000225241 RP11-640M9.2
ENST00000437451 0.789633736936123 0.495371455133915 0.0503834030791806 ENSG00000225241 RP11-640M9.2
ENST00000437133 0.870654481290797 0.636132191694242 0.027790559792198 ENSG00000225241 RP11-640M9.2
ENST00000446541 0.967647114290227 0.87946483174719 0.00968297951589199 ENSG00000225241 RP11-640M9.2
ENST00000338347 0.536567400158988 0.203337407353418 -0.0982416753836626 ENSG00000168614 NBPF9
ENST00000440491 0.536567400158988 0.203337407353418 -0.0982416753836626 ENSG00000168614 NBPF9
ENST00000491652 0.536567400158988 0.203337407353418 -0.0982416753836626 ENSG00000168614 NBPF9
ENST00000375552 0.537554677906802 0.203935376268125 -0.0982524468529795 ENSG00000168614 NBPF9
ENST00000496755 0.536567400158988 0.203337407353418 -0.0982416753836626 ENSG00000168614 NBPF9
ENST00000468645 0.536567400158988 0.203337407353418 -0.0982416753836626 ENSG00000168614 NBPF9
ENST00000281815 0.524283481244525 0.192719469198222 -0.100835259616723 ENSG00000168614 NBPF9
ENST00000531417 0.990543868466025 0.962382106211982 0.00347922618768371 ENSG00000178104 PDE4DIP
ENST00000525630 0.96431435569724 0.86899315010128 0.0109267095267482 ENSG00000178104 PDE4DIP
ENST00000460027 0.929612655343702 0.769652279779553 0.0210774186776544 ENSG00000178104 PDE4DIP
ENST00000524688 0.661894695033303 0.32798704466198 0.0777415247661626 ENSG00000178104 PDE4DIP
ENST00000313382 0.573645448854325 0.236386903758218 0.0472280650825616 ENSG00000178104 PDE4DIP
ENST00000524974 0.96454889425071 0.869851981879818 -0.00888061398226924 ENSG00000178104 PDE4DIP
ENST00000369354 0.929423170780001 0.768381584486278 0.0134463778480758 ENSG00000178104 PDE4DIP
ENST00000369356 0.927454136483921 0.763572263324861 0.0137302763845186 ENSG00000178104 PDE4DIP
ENST00000369359 0.537606677845767 0.204041200766581 0.0497813688504554 ENSG00000178104 PDE4DIP
ENST00000530740 0.537606677845767 0.204041200766581 0.0497813688504554 ENSG00000178104 PDE4DIP
ENST00000464924 0.903940286044847 0.710117333184114 -0.0339275665574734 ENSG00000178104 PDE4DIP
ENST00000530062 0.915940063270963 0.735691998345898 -0.0187955871934224 ENSG00000178104 PDE4DIP
ENST00000530130 0.801657299516647 0.51506890695498 -0.0536135140207373 ENSG00000178104 PDE4DIP
ENST00000526664 0.901197381250431 0.703284689914065 -0.0318543789954217 ENSG00000178104 PDE4DIP
ENST00000532137 0.917556001341452 0.740501578674607 0.0303163209906733 ENSG00000255148 RP4-791M13.4
ENST00000481227 0.953074629566186 0.837590239954365 -0.0193741355046005 ENSG00000178104 PDE4DIP
ENST00000479369 0.834156422729995 0.56886203115069 0.045192488621557 ENSG00000178104 PDE4DIP
ENST00000525886 0.995412031447549 0.985164063946303 -0.00101861000717884 ENSG00000178104 PDE4DIP
ENST00000530592 0.903389244462981 0.709291199818105 0.0359257925843862 ENSG00000178104 PDE4DIP
ENST00000467859 0.971359487907975 0.893218331991618 -0.00803565287742963 ENSG00000178104 PDE4DIP
ENST00000369349 0.941245741025549 0.805064858497297 0.0115951224312151 ENSG00000178104 PDE4DIP
ENST00000491426 0.673738343658293 0.34138544801053 -0.0655328189962542 ENSG00000178104 PDE4DIP
ENST00000369351 0.94191002815598 0.806494065556858 0.0115153193751255 ENSG00000178104 PDE4DIP
ENST00000313431 0.941252321138514 0.805088645778272 -0.0137322278374727 ENSG00000178104 PDE4DIP
ENST00000533963 0.861029106356003 0.616256396003543 -0.0318694478422659 ENSG00000178104 PDE4DIP
ENST00000529945 0.941597052752347 0.805685428222855 -0.0139980585338211 ENSG00000178104 PDE4DIP
ENST00000479408 0.949738632735127 0.828018813178345 -0.0121096660980557 ENSG00000178104 PDE4DIP
ENST00000496263 0.802010644817907 0.515587446018392 0.0454425051825778 ENSG00000178104 PDE4DIP
ENST00000532801 0.0559118077669985 0.00353869934171196 0.108883725061619 ENSG00000178104 PDE4DIP
ENST00000496572 0.0204480436462014 0.000743362785895347 0.196117919434756 ENSG00000178104 PDE4DIP
ENST00000530078 0.00335858948616365 3.9611566259526e-05 0.225297832251679 ENSG00000178104 PDE4DIP
ENST00000497529 0.00313537972888776 3.63037625954622e-05 0.228323831142354 ENSG00000178104 PDE4DIP
ENST00000533845 0.168195072835563 0.02175059741569 0.150077553662963 ENSG00000178104 PDE4DIP
ENST00000534536 0.166728323921617 0.0214568435074349 0.149759539922925 ENSG00000178104 PDE4DIP
ENST00000369347 0.192651103084103 0.0278856753456723 0.145828413694814 ENSG00000178104 PDE4DIP
ENST00000369348 0.00804488411748272 0.000163157932739738 0.226860397809603 ENSG00000178104 PDE4DIP
ENST00000527063 0.00800084778910018 0.000161959444050841 0.226857145605927 ENSG00000178104 PDE4DIP
ENST00000528129 0.20659153560169 0.0317387751998176 0.142729011799066 ENSG00000178104 PDE4DIP
ENST00000526445 0.217674998157131 0.0348568640750321 0.140823907916057 ENSG00000178104 PDE4DIP
ENST00000530472 0.184632776159616 0.0259013735966297 0.148382147848419 ENSG00000178104 PDE4DIP
ENST00000464103 0.171604713823105 0.0225986605452643 0.151536531282588 ENSG00000178104 PDE4DIP
ENST00000532803 0.00348781320519235 4.31433139032939e-05 0.234760761955126 ENSG00000178104 PDE4DIP
ENST00000533163 0.00348781320519235 4.31433139032939e-05 0.234760761955126 ENSG00000178104 PDE4DIP
ENST00000528552 0.0075345511826334 0.00014597817633342 0.228613526720223 ENSG00000178104 PDE4DIP
ENST00000533259 0.00344340383141475 4.15798098857616e-05 0.237955710210192 ENSG00000178104 PDE4DIP
ENST00000530822 0.00276538930139382 2.99825206918999e-05 0.244600870688236 ENSG00000178104 PDE4DIP
ENST00000531369 0.00185423948896055 1.58786363246162e-05 0.261778228945986 ENSG00000178104 PDE4DIP
ENST00000533396 0.00518650079693446 7.84057100374184e-05 0.244944220518878 ENSG00000178104 PDE4DIP
ENST00000493130 0.0102982956816685 0.000246093100138902 0.278319340278873 ENSG00000178104 PDE4DIP
ENST00000478649 0.01271427095574 0.000351097014611058 0.282339015349316 ENSG00000178104 PDE4DIP
ENST00000485062 0.01271427095574 0.000351576843103106 0.277537841777611 ENSG00000178104 PDE4DIP
ENST00000530940 0.0112070339351722 0.000288243433904848 0.27983010303016 ENSG00000178104 PDE4DIP
ENST00000526359 0.0371756284162367 0.00183829083749166 0.248511999752026 ENSG00000178104 PDE4DIP
ENST00000528661 0.035886443796712 0.0017419655223701 0.250387235077301 ENSG00000178104 PDE4DIP
ENST00000453618 0.476715902722218 0.157642272406437 -0.0553399272401716 ENSG00000223380 SEC22B
ENST00000500203 0.90885187079729 0.720537506997678 -0.0196623228879539 ENSG00000223380 SEC22B
ENST00000362074 0.534338966694924 0.20124354568663 0.0756275891874539 ENSG00000213240 NOTCH2NL
ENST00000344859 0.959449173722845 0.854841217944601 0.00961314417300793 ENSG00000213240 NOTCH2NL
ENST00000468030 0.90192665913469 0.705605835211847 0.0197026231450839 ENSG00000255168 RP11-458D21.5
ENST00000369340 0.931158424448739 0.77548830153333 0.0161704753409039 ENSG00000213240 NOTCH2NL
ENST00000369339 0.757885707839049 0.448906877838697 -0.0409099837375263 ENSG00000163386 NBPF10
ENST00000479995 0.462532056868764 0.148695885935485 -0.100123585358233 ENSG00000213240 NOTCH2NL
ENST00000464433 0.621603020939363 0.284411106438576 0.0704600165168592 ENSG00000163386 NBPF10
ENST00000448873 0.885572608467161 0.666937622295204 0.0272831957045965 ENSG00000163386 NBPF10
ENST00000369338 0.638000259345862 0.302519324792804 -0.0602252304674623 ENSG00000163386 NBPF10
ENST00000490598 0.706515890681448 0.380107857396505 0.0587787823785518 ENSG00000163386 NBPF10
ENST00000342960 0.991883789913579 0.97042919087567 0.00227329775493359 ENSG00000163386 NBPF10
ENST00000605176 0.431063717888089 0.129377104143696 -0.0969107642628446 ENSG00000163386 NBPF10
ENST00000369317 0.420680570753563 0.122824821200605 -0.097872897468226 ENSG00000117289 TXNIP
ENST00000475171 0.420802060433478 0.122881590022592 -0.0978729078850604 ENSG00000117289 TXNIP
ENST00000425134 0.36598126170251 0.0928990134560626 -0.119610590831207 ENSG00000117289 TXNIP
ENST00000488537 0.224221675923498 0.0369573282182607 -0.140957983611479 ENSG00000117289 TXNIP
ENST00000446572 0.543233349958612 0.20856047893185 -0.101751194783292 ENSG00000121851 POLR3GL
ENST00000369314 0.543233349958612 0.20856047893185 -0.101751194783292 ENSG00000121851 POLR3GL
ENST00000369313 0.59633742106172 0.25841308235642 -0.0923618364097857 ENSG00000121851 POLR3GL
ENST00000471706 0.597031250401311 0.259227943705845 -0.0928535060938597 ENSG00000121851 POLR3GL
ENST00000600340 0.302290274330716 0.0647625595357379 -0.103196222159056 ENSG00000234222 RP11-315I20.1
ENST00000369308 0.220380608930464 0.0356501158003687 -0.121720406154377 ENSG00000152022 LIX1L
ENST00000598103 0.148959032571472 0.0177530008191134 -0.133704211993741 ENSG00000234222 RP11-315I20.1
ENST00000598354 0.134069592992958 0.0147055290094611 -0.137857378473528 ENSG00000234222 RP11-315I20.1
ENST00000599469 0.134069592992958 0.0147055290094611 -0.137857378473528 ENSG00000234222 RP11-315I20.1
ENST00000597144 0.116579679637655 0.0117378758829304 -0.141975492686255 ENSG00000234222 RP11-315I20.1
ENST00000595518 0.127119846583318 0.0134584144148077 -0.142229243154078 ENSG00000234222 RP11-315I20.1
ENST00000595494 0.124939166709517 0.0130577656376527 -0.141081036936687 ENSG00000234222 RP11-315I20.1
ENST00000437797 0.135421724902967 0.0149232389907005 -0.137116142380199 ENSG00000234222 RP11-315I20.1
ENST00000599626 0.155008073849228 0.0188689723155566 -0.133530910232933 ENSG00000234222 RP11-315I20.1
ENST00000599147 0.155008073849228 0.0188689723155566 -0.133530910232933 ENSG00000234222 RP11-315I20.1
ENST00000448561 0.103421639705618 0.00950872223102965 -0.153677530947948 ENSG00000234222 RP11-315I20.1
ENST00000421764 0.0987866647559019 0.008770704160143 -0.154993522864357 ENSG00000234222 RP11-315I20.1
ENST00000412239 0.242437185673621 0.0428680702594723 -0.108043656636313 ENSG00000234222 RP11-315I20.1
ENST00000601726 0.155008073849228 0.0188689723155566 -0.133530910232933 ENSG00000234222 RP11-315I20.1
ENST00000447686 0.843294337059251 0.584544854001753 0.0405210563209815 ENSG00000234222 RP11-315I20.1
ENST00000484825 0.9043524218867 0.711748381192119 -0.0222349396459995 ENSG00000131795 RBM8A
ENST00000498663 0.980840864791189 0.92900861295843 -0.0052005600358199 ENSG00000131795 RBM8A
ENST00000330165 0.676738138610063 0.344546653927685 -0.0457804706596923 ENSG00000131795 RBM8A
ENST00000596355 0.94021704744262 0.800892185535766 0.0167296595508399 ENSG00000234222 RP11-315I20.1
ENST00000369307 0.895609183203754 0.690862040411505 -0.0222645277073404 ENSG00000131795 RBM8A
ENST00000361928 0.314571516972309 0.0698482599215257 -0.134025926965312 ENSG00000211451 GNRHR2
ENST00000312753 0.317018732134991 0.0707055915310237 -0.135581004901089 ENSG00000211451 GNRHR2
ENST00000581100 0.277711198177253 0.0552291351808899 -0.149457966893611 ENSG00000211451 GNRHR2
ENST00000369306 0.689561507481247 0.359078314770965 0.0636662952669915 ENSG00000131779 PEX11B
ENST00000537888 0.709874245137786 0.384381635795677 0.0605509065831448 ENSG00000131779 PEX11B
ENST00000393046 0.298516654888038 0.0634208056075192 -0.152554870863437 ENSG00000131788 PIAS3
ENST00000369299 0.358511344713561 0.0889072767190272 -0.136485049501975 ENSG00000131788 PIAS3
ENST00000393045 0.213950075126562 0.0338663486523644 -0.122260369375832 ENSG00000131788 PIAS3
ENST00000369298 0.213950075126562 0.0338663486523644 -0.122260369375832 ENSG00000131788 PIAS3
ENST00000484423 0.331307892991138 0.0765063647743222 -0.15186038650599 ENSG00000131788 PIAS3
ENST00000475261 0.370614249867183 0.0955272958063483 -0.107821636443002 ENSG00000131788 PIAS3
ENST00000472114 0.373571885395274 0.0973864250098374 -0.118180256105956 ENSG00000131788 PIAS3
ENST00000334163 0.833466642829051 0.566322711027049 -0.0413020064099578 ENSG00000186141 POLR3C
ENST00000369294 0.830192063264262 0.561238385002489 -0.0417791632600528 ENSG00000186141 POLR3C
ENST00000471254 0.840475721722837 0.579227434790921 -0.0418056206077263 ENSG00000186141 POLR3C
ENST00000466003 0.843836661223791 0.585679016053274 -0.0454435642686932 ENSG00000186141 POLR3C
ENST00000369291 0.595259255297754 0.25721926309926 0.0616584479999547 ENSG00000121848 RNF115
ENST00000539368 0.222146928262016 0.0363432059872363 0.127685431690807 ENSG00000121848 RNF115
ENST00000542738 0.260687209738952 0.0494763800425405 0.138764779286594 ENSG00000121848 RNF115
ENST00000254101 0.402639720669649 0.11224415646034 -0.106923112799809 ENSG00000131791 PRKAB2
ENST00000425272 0.129755927137956 0.0138936633811277 -0.194482313212804 ENSG00000131791 PRKAB2
ENST00000474939 0.183748347216314 0.0256427260120265 -0.188631569867252 ENSG00000131791 PRKAB2
ENST00000606856 0.966591683927454 0.875817947747469 -0.0114299992384552 ENSG00000273071 RP11-337C18.10
ENST00000527849 0.775678204175741 0.475086597118793 -0.0593557668967342 ENSG00000131781 FMO5
ENST00000369259 0.979299869848999 0.923952549496327 -0.0044718661269838 ENSG00000131778 CHD1L
ENST00000431239 0.979299869848999 0.923952549496327 -0.0044718661269838 ENSG00000131778 CHD1L
ENST00000467213 0.979299869848999 0.923952549496327 -0.0044718661269838 ENSG00000131778 CHD1L
ENST00000488864 0.992825169057559 0.974607914735246 0.00178739544542589 ENSG00000131778 CHD1L
ENST00000369258 0.979299869848999 0.923952549496327 -0.0044718661269838 ENSG00000131778 CHD1L
ENST00000361293 0.979299869848999 0.923952549496327 -0.0044718661269838 ENSG00000131778 CHD1L
ENST00000234739 0.678240198704535 0.346180349330775 -0.0695025568101714 ENSG00000116128 BCL9
ENST00000310701 0.955536975218339 0.842755393793029 0.018304366176772 ENSG00000122497 NBPF14
ENST00000369219 0.949595526262609 0.827600198193981 0.0201318946607245 ENSG00000122497 NBPF14
ENST00000464336 0.912367962521227 0.727796318540533 -0.0187936278383006 ENSG00000243452 NBPF15
ENST00000478419 0.994112959479484 0.980379812845711 -0.00150961995269819 ENSG00000243452 NBPF15
ENST00000488031 0.931513302201877 0.776516942190042 -0.0162773326804803 ENSG00000243452 NBPF15
ENST00000442702 0.962376899447816 0.862782403367745 -0.0099624939254624 ENSG00000243452 NBPF15
ENST00000492711 0.719632492735437 0.396358214793984 0.0655168640288443 ENSG00000243452 NBPF15
ENST00000369187 0.9653752838172 0.871469107302904 -0.00928097894566216 ENSG00000243452 NBPF15
ENST00000452399 0.021681142799607 0.00080668730536833 0.196134529782424 ENSG00000232527 RP11-14N7.2
ENST00000294715 0.588859152688796 0.250804092850301 0.103667186781097 ENSG00000232527 RP11-14N7.2
ENST00000539543 0.0218039880862613 0.000813372750069996 0.19612218207733 ENSG00000232527 RP11-14N7.2
ENST00000271628 0.773647987384053 0.47191703681213 -0.0431338412361038 ENSG00000143368 SF3B4
ENST00000457312 0.732572992652743 0.414548629929597 -0.0534684893697712 ENSG00000143368 SF3B4
ENST00000369135 0.749330205982622 0.436496629261837 0.0393086194412605 ENSG00000163113 OTUD7B
ENST00000417191 0.0325076391772133 0.00148945190234149 0.205450395905867 ENSG00000163113 OTUD7B
ENST00000369130 0.641910090235286 0.306746437473812 0.0485925428873062 ENSG00000136631 VPS45
ENST00000462852 0.868321378835926 0.63017687967534 -0.0357120996642048 ENSG00000136631 VPS45
ENST00000369128 0.625593939653601 0.288581875969563 0.0504933611443866 ENSG00000136631 VPS45
ENST00000535106 0.443789766508645 0.137225007380659 0.0726738070905877 ENSG00000136631 VPS45
ENST00000419023 0.953074629566186 0.837723163421243 0.01362262030958 ENSG00000136631 VPS45
ENST00000491789 0.45520846742915 0.143935086887413 0.102511706955188 ENSG00000136631 VPS45
ENST00000484306 0.64237040509095 0.307235388809475 0.0764344638042398 ENSG00000136631 VPS45
ENST00000369126 0.985612481060872 0.945140683701906 -0.00459998856221575 ENSG00000023902 PLEKHO1
ENST00000025469 0.979299869848999 0.923507199098573 -0.00640148393830017 ENSG00000023902 PLEKHO1
ENST00000369124 0.985798848064573 0.945935581491384 -0.00449935006012251 ENSG00000023902 PLEKHO1
ENST00000479194 0.731916390269014 0.413582811477081 -0.0595551945424875 ENSG00000023902 PLEKHO1
ENST00000466659 0.947370218927617 0.82140763785326 -0.0161824820849367 ENSG00000023902 PLEKHO1
ENST00000477309 0.362758026238196 0.0910611943141492 -0.147244635246042 ENSG00000023902 PLEKHO1
ENST00000441340 0.999272916196482 0.998351840380413 0.000195468849407613 ENSG00000023902 PLEKHO1
ENST00000314136 0.14186140996055 0.0162273931827054 -0.145427131292639 ENSG00000143401 ANP32E
ENST00000369119 0.170489111540761 0.0223370715466347 -0.145195267015055 ENSG00000143401 ANP32E
ENST00000369116 0.142818337911053 0.0164216910669949 -0.145221016529253 ENSG00000143401 ANP32E
ENST00000436748 0.150201792108378 0.0179976587642113 -0.1485714766338 ENSG00000143401 ANP32E
ENST00000534437 0.126054960401699 0.0132914682310751 -0.190267391534925 ENSG00000143401 ANP32E
ENST00000369114 0.144872292435059 0.0168718380351006 -0.148528835206278 ENSG00000143401 ANP32E
ENST00000369115 0.142646858866947 0.0163819324322552 -0.149843673097972 ENSG00000143401 ANP32E
ENST00000533654 0.159474467370039 0.0198255893583122 -0.146446684459645 ENSG00000143401 ANP32E
ENST00000534220 0.229679052922344 0.038677096208937 -0.134701588861487 ENSG00000143401 ANP32E
ENST00000532744 0.42278187448835 0.123877748242001 -0.105032613872596 ENSG00000143401 ANP32E
ENST00000369109 0.792113913838489 0.500193005071132 -0.0272701415776682 ENSG00000117362 APH1A
ENST00000360244 0.79047326307749 0.49728341052833 -0.0275273749239475 ENSG00000117362 APH1A
ENST00000414276 0.795034964700559 0.505106051770217 -0.0269510892803599 ENSG00000117362 APH1A
ENST00000461320 0.165861099908147 0.0212490474855566 -0.112084649355233 ENSG00000117362 APH1A
ENST00000236017 0.203255407052505 0.0308551616452179 -0.115213625443437 ENSG00000117362 APH1A
ENST00000486308 0.532751373240254 0.20009730462227 -0.0814914053321408 ENSG00000117362 APH1A
ENST00000486720 0.641253249345068 0.305941122181207 -0.0677867205907538 ENSG00000117362 APH1A
ENST00000476538 0.450444979435292 0.141354687102183 -0.1022872064924 ENSG00000117362 APH1A
ENST00000369102 0.985761175385754 0.945804711228595 0.00543404170100045 ENSG00000118292 C1orf54
ENST00000309092 0.562087379673325 0.225076624456615 0.0819995412146294 ENSG00000187145 MRPS21
ENST00000369084 0.557667967147289 0.221130951387958 0.0827676566372521 ENSG00000187145 MRPS21
ENST00000324862 0.902425157883377 0.706583203518084 -0.0212002138429172 ENSG00000117360 PRPF3
ENST00000496202 0.3521381178087 0.0858605240645313 -0.110422028830149 ENSG00000117360 PRPF3
ENST00000543398 0.812171841603198 0.532121494586789 -0.0375148307903431 ENSG00000117360 PRPF3
ENST00000414970 0.896964555203139 0.694620449086448 -0.0221178417285657 ENSG00000117360 PRPF3
ENST00000467329 0.816850962360335 0.539099134538762 0.0362635513811108 ENSG00000117360 PRPF3
ENST00000476970 0.766195334383615 0.461474467912289 0.0607751321814624 ENSG00000117360 PRPF3
ENST00000492220 0.165703394217287 0.0212150145569496 0.150426760562479 ENSG00000163125 RPRD2
ENST00000401000 0.246226281021958 0.0441410747535281 0.121354069759492 ENSG00000163125 RPRD2
ENST00000539519 0.279169619405682 0.0558500189874729 0.140499951709419 ENSG00000163125 RPRD2
ENST00000369067 0.395247291857054 0.108062870609263 0.153671291351741 ENSG00000163125 RPRD2
ENST00000369068 0.177831967140279 0.024150653107677 0.147102399707583 ENSG00000163125 RPRD2
ENST00000438568 0.41691167863973 0.120642790450999 -0.128570836089642 ENSG00000143374 TARS2
ENST00000369054 0.413363647909006 0.118636333464292 -0.114017249233695 ENSG00000143374 TARS2
ENST00000369064 0.405956788727952 0.114165237052307 -0.114860125692545 ENSG00000143374 TARS2
ENST00000606933 0.408663205296293 0.115860554168032 -0.115040196327536 ENSG00000143374 TARS2
ENST00000369051 0.405956788727952 0.114191896209952 -0.114852580218608 ENSG00000143374 TARS2
ENST00000467982 0.418693826764357 0.12163544023909 -0.113826031879736 ENSG00000143374 TARS2
ENST00000470432 0.161295911119941 0.0202233382684414 -0.199492306575744 ENSG00000143369 ECM1
ENST00000369049 0.161261936420324 0.0202139133333634 -0.199494458098082 ENSG00000143369 ECM1
ENST00000369047 0.159009583071656 0.0197320066513338 -0.199938139508293 ENSG00000143369 ECM1
ENST00000346569 0.166369518787415 0.0213683664949084 -0.19781014275378 ENSG00000143369 ECM1
ENST00000369026 0.376251326204135 0.0985597571672375 -0.0842653566568611 ENSG00000143384 MCL1
ENST00000464132 0.439276565591868 0.134578660193018 -0.089543150860127 ENSG00000143384 MCL1
ENST00000307940 0.602969754299001 0.265053637762265 -0.0661600971046339 ENSG00000143384 MCL1
ENST00000369016 0.683693282583024 0.352653554425451 -0.0373422933224088 ENSG00000143420 ENSA
ENST00000369014 0.754317441516354 0.443951258836622 -0.0369385416366849 ENSG00000143420 ENSA
ENST00000369009 0.742041359363262 0.426290871473979 -0.0388785768740998 ENSG00000143420 ENSA
ENST00000361532 0.833720768851887 0.567393624889411 -0.0295593134713598 ENSG00000143420 ENSA
ENST00000361631 0.639195070235169 0.303971538217185 -0.0577869029812852 ENSG00000143420 ENSA
ENST00000509582 0.637993565288649 0.302438062132639 -0.0564100446282307 ENSG00000143420 ENSA
ENST00000339643 0.638000259345862 0.302517533260825 -0.056257916971792 ENSG00000143420 ENSA
ENST00000271690 0.573930431469534 0.236660593021965 -0.0651800428158972 ENSG00000143420 ENSA
ENST00000356527 0.569012183288441 0.231900007508116 -0.0655622618090519 ENSG00000143420 ENSA
ENST00000513281 0.984231856235351 0.941295249842457 0.00461498083128555 ENSG00000143420 ENSA
ENST00000505321 0.907659763326107 0.718303336870819 -0.0225913380475897 ENSG00000143420 ENSA
ENST00000503345 0.970627470649848 0.888215875780151 -0.0087640455094031 ENSG00000143420 ENSA
ENST00000354702 0.929576707459843 0.769584184517707 0.0198473432061624 ENSG00000143420 ENSA
ENST00000503241 0.929503159948321 0.769361028134413 -0.0187423555344734 ENSG00000143420 ENSA
ENST00000362052 0.899730748317685 0.700150808614469 -0.0307871173731387 ENSG00000143420 ENSA
ENST00000271732 0.958228240531967 0.849736530644063 -0.016530545299304 ENSG00000143457 GOLPH3L
ENST00000540514 0.969663579058977 0.885389654820134 -0.0142473875386964 ENSG00000143457 GOLPH3L
ENST00000427665 0.948298853175049 0.823265310716605 -0.0225907929274584 ENSG00000143457 GOLPH3L
ENST00000358595 0.495365273617079 0.170736922794139 -0.0724968949181111 ENSG00000143437 ARNT
ENST00000471844 0.485921760045425 0.163748874061107 -0.0733358763561386 ENSG00000143437 ARNT
ENST00000354396 0.485816941967584 0.163650644715835 -0.074103270584574 ENSG00000143437 ARNT
ENST00000515192 0.488968837999571 0.166012289253882 -0.0754175190527619 ENSG00000143437 ARNT
ENST00000505755 0.535036804266413 0.201838779750576 -0.0730330395567837 ENSG00000143437 ARNT
ENST00000497108 0.912190323362962 0.727236699646848 -0.0291205110770738 ENSG00000143437 ARNT
ENST00000505979 0.843600554097842 0.585017567212177 -0.0460006987259758 ENSG00000143437 ARNT
ENST00000504358 0.886916220995211 0.670690600196584 -0.0372523739820683 ENSG00000143437 ARNT
ENST00000271640 0.65388260182058 0.318894020389652 -0.059514131500704 ENSG00000143379 SETDB1
ENST00000534805 0.91686196849228 0.738725164047604 0.0261617582635984 ENSG00000143379 SETDB1
ENST00000368969 0.654442866899806 0.319402747650165 -0.0594857618185576 ENSG00000143379 SETDB1
ENST00000459773 0.716517388744744 0.392632906007966 -0.0559666483237106 ENSG00000143379 SETDB1
ENST00000498193 0.648903053800461 0.313508653263065 -0.0604623111640705 ENSG00000143379 SETDB1
ENST00000482825 0.233138416917411 0.0397846787699711 -0.100652892334805 ENSG00000143418 CERS2
ENST00000561294 0.472917302334748 0.155125452880942 -0.0705228782703703 ENSG00000143418 CERS2
ENST00000560793 0.419969219572869 0.122363552456506 -0.087037259794928 ENSG00000143418 CERS2
ENST00000345896 0.486120804764383 0.163916491212871 -0.0687591682938278 ENSG00000143418 CERS2
ENST00000271688 0.488570542365054 0.16560274584966 -0.0685382298126909 ENSG00000143418 CERS2
ENST00000368954 0.487597418069191 0.165078143204617 -0.0685779283850482 ENSG00000143418 CERS2
ENST00000560481 0.487171203405826 0.16467971922597 -0.103800600003583 ENSG00000259357 RP11-316M1.12
ENST00000561111 0.446082365992829 0.138718038667437 -0.0940056751524598 ENSG00000259357 RP11-316M1.12
ENST00000460664 0.520388591150277 0.189564057754463 -0.094481088118334 ENSG00000143418 CERS2
ENST00000368949 0.696022977586905 0.366358436240832 -0.0530155129403373 ENSG00000143418 CERS2
ENST00000361419 0.653434305979899 0.318403401196947 -0.0579333404667763 ENSG00000143418 CERS2
ENST00000559660 0.651140153186686 0.315837339237024 -0.0795910142768425 ENSG00000143418 CERS2
ENST00000558062 0.849000800138004 0.594743810250097 -0.0316389671316331 ENSG00000143418 CERS2
ENST00000559020 0.755456853041152 0.445341634526438 -0.0590326342386763 ENSG00000143418 CERS2
ENST00000421609 0.986505397502457 0.948583601500912 -0.00373394528956523 ENSG00000143418 CERS2
ENST00000457392 0.984720203079499 0.942992365128307 -0.00473351888593054 ENSG00000143418 CERS2
ENST00000465135 0.0239281635269645 0.000932340762004814 -0.23485565689749 ENSG00000143443 C1orf56
ENST00000439374 0.048323624958348 0.00277843720922087 -0.118836614996863 ENSG00000197622 CDC42SE1
ENST00000357235 0.0104326601312321 0.000251284725623347 -0.174054831403828 ENSG00000197622 CDC42SE1
ENST00000540998 0.0104326601312321 0.000251284725623347 -0.174054831403828 ENSG00000197622 CDC42SE1
ENST00000483763 0.0148935712184538 0.000444836973870414 -0.170498785519448 ENSG00000197622 CDC42SE1
ENST00000492796 0.0226789121445237 0.000863688752437101 -0.165555901865286 ENSG00000197622 CDC42SE1
ENST00000470278 0.00792884058967537 0.000158597128479301 -0.194551929919059 ENSG00000197622 CDC42SE1
ENST00000491825 0.0201363187334724 0.000722476009813713 -0.208630897045114 ENSG00000197622 CDC42SE1
ENST00000368921 0.510663779968982 0.181932456506678 -0.0675635973023836 ENSG00000213190 MLLT11
ENST00000368918 0.524364910758379 0.192806813712101 0.103511104012416 ENSG00000143458 GABPB2
ENST00000602841 0.967659482846319 0.879559419427766 -0.00965981963291829 ENSG00000163156 SCNM1
ENST00000461862 0.584698699876996 0.246329451518928 0.089726586659552 ENSG00000163156 SCNM1
ENST00000368905 0.627905201397091 0.291129713249506 0.0777446532963173 ENSG00000163156 SCNM1
ENST00000471039 0.493016781188664 0.168626235480066 0.124398002924241 ENSG00000163156 SCNM1
ENST00000368902 0.640652152459784 0.30535680089536 0.0760863243746424 ENSG00000163156 SCNM1
ENST00000497147 0.482764620791854 0.161864772122902 0.11669029940864 ENSG00000163156 SCNM1
ENST00000491094 0.983751532968653 0.939953620319269 0.00505261866800355 ENSG00000163159 VPS72
ENST00000368892 0.984677964779833 0.942640786337616 0.00503391267528808 ENSG00000163159 VPS72
ENST00000354473 0.97864991999272 0.92193673994132 0.00685081318728955 ENSG00000163159 VPS72
ENST00000496809 0.977954455796943 0.916528033444776 0.00728547458078279 ENSG00000163159 VPS72
ENST00000471423 0.852487780997848 0.600970899857347 -0.0445767673360868 ENSG00000163159 VPS72
ENST00000463470 0.810036622523241 0.529483328197458 -0.0539863999336588 ENSG00000163159 VPS72
ENST00000447555 0.766705543267764 0.461999113761437 0.0461019884058463 ENSG00000143398 PIP5K1A
ENST00000349792 0.987469649328554 0.953595654439509 0.00270178778359832 ENSG00000143398 PIP5K1A
ENST00000409426 0.987511095137541 0.953674280417553 0.00269792600775911 ENSG00000143398 PIP5K1A
ENST00000441902 0.821992601191216 0.546494360299993 0.0299927486696584 ENSG00000143398 PIP5K1A
ENST00000368890 0.987469649328554 0.953595654439509 0.00270178778359832 ENSG00000143398 PIP5K1A
ENST00000424999 0.781672669159155 0.482984128014774 0.0408129607475408 ENSG00000143398 PIP5K1A
ENST00000368888 0.724102843261532 0.40302152741282 0.0419999331919979 ENSG00000143398 PIP5K1A
ENST00000454769 0.661692973758213 0.327646216579068 0.06156707529442 ENSG00000143398 PIP5K1A
ENST00000418435 0.465264866589468 0.150265249230087 0.131644185260389 ENSG00000143398 PIP5K1A
ENST00000414290 0.555631448147447 0.219564925834113 0.0714534791986889 ENSG00000143398 PIP5K1A
ENST00000489625 0.521906836686487 0.190803292657212 0.0917843779608964 ENSG00000143398 PIP5K1A
ENST00000368884 0.942206297695072 0.807814529827561 -0.0119515137497505 ENSG00000159352 PSMD4
ENST00000368881 0.943679621258156 0.811019794022455 -0.0117477768649863 ENSG00000159352 PSMD4
ENST00000461434 0.86487113905438 0.624251301760679 -0.0298239188690608 ENSG00000159352 PSMD4
ENST00000462970 0.891209929163266 0.679514125213257 -0.0216521219485004 ENSG00000159352 PSMD4
ENST00000476855 0.932808416119635 0.780359849282473 -0.0137428241031532 ENSG00000159352 PSMD4
ENST00000437736 0.881094365334001 0.656622869165824 -0.0234658911241979 ENSG00000159352 PSMD4
ENST00000469786 0.357569822793485 0.0884413061342352 -0.10469013606436 ENSG00000159352 PSMD4
ENST00000445776 0.958078682419848 0.849370001324677 0.00954275678183335 ENSG00000159352 PSMD4
ENST00000491857 0.974008218332608 0.903145542167022 -0.00733645760617379 ENSG00000159352 PSMD4
ENST00000427779 0.892606105033889 0.682563333441893 0.0266697668863575 ENSG00000159352 PSMD4
ENST00000470396 0.651498824514372 0.316296513006521 0.0794457596588879 ENSG00000159352 PSMD4
ENST00000336715 0.403802284475343 0.11285278604752 -0.121217107677988 ENSG00000143373 ZNF687
ENST00000449313 0.34794778930543 0.0840118493953689 -0.13580856707739 ENSG00000143373 ZNF687
ENST00000324048 0.331373550405965 0.076566430390062 -0.138884081589747 ENSG00000143373 ZNF687
ENST00000368879 0.331373550405965 0.076566430390062 -0.138884081589747 ENSG00000143373 ZNF687
ENST00000368874 0.509688890210472 0.181105269841867 -0.0600793415020487 ENSG00000143393 PI4KB
ENST00000271657 0.51940699461049 0.188657484349731 -0.0603584733736496 ENSG00000143393 PI4KB
ENST00000368875 0.504697661823461 0.177503368747078 -0.0604945253820332 ENSG00000143393 PI4KB
ENST00000368873 0.549243066174403 0.214430150655001 -0.0552586688781281 ENSG00000143393 PI4KB
ENST00000529142 0.527833614852505 0.1957362517566 -0.0575958169791032 ENSG00000143393 PI4KB
ENST00000368872 0.512296966998681 0.183121429541183 -0.0599496164068571 ENSG00000143393 PI4KB
ENST00000455060 0.882817521272834 0.660706389995869 -0.0297555577829184 ENSG00000143393 PI4KB
ENST00000489889 0.936344999093862 0.791309144521045 -0.0200454031435728 ENSG00000143393 PI4KB
ENST00000430800 0.551492632878419 0.216255858131477 -0.0669961434579451 ENSG00000143393 PI4KB
ENST00000489223 0.499152659224121 0.173175449481057 -0.0769777379789478 ENSG00000143393 PI4KB
ENST00000438243 0.69022603862718 0.35983155226231 -0.0561018072633103 ENSG00000143393 PI4KB
ENST00000290524 0.716517388744744 0.392637017525761 -0.075243743336025 ENSG00000143390 RFX5
ENST00000368870 0.80302413008873 0.517079247169885 -0.0583480133125837 ENSG00000143390 RFX5
ENST00000290541 0.760702168143802 0.452963476212822 0.0324763676646196 ENSG00000159377 PSMB4
ENST00000495288 0.812352801085531 0.532789832151051 0.0274633781049583 ENSG00000159377 PSMB4
ENST00000495805 0.80771328737138 0.526355039499517 0.0278187580304159 ENSG00000159377 PSMB4
ENST00000476467 0.758926885857078 0.450146436572397 0.0326843067335666 ENSG00000159377 PSMB4
ENST00000493673 0.760708606016037 0.45323528189705 0.0324785954413271 ENSG00000159377 PSMB4
ENST00000474100 0.861661034606726 0.618191963821277 0.0260959973616751 ENSG00000159377 PSMB4
ENST00000466425 0.355109573237926 0.0872959218026675 0.12650229850253 ENSG00000159377 PSMB4
ENST00000392723 0.194503528463936 0.0284581569463906 -0.101963852248514 ENSG00000143442 POGZ
ENST00000358476 0.239922794337633 0.0419736032766779 -0.0845795123114603 ENSG00000143442 POGZ
ENST00000361398 0.245243084661262 0.0437920052844731 -0.0838440021095749 ENSG00000143442 POGZ
ENST00000271715 0.245403468575873 0.0438442249676891 -0.0838447080602006 ENSG00000143442 POGZ
ENST00000368863 0.239922794337633 0.0419736032766779 -0.0845795123114603 ENSG00000143442 POGZ
ENST00000409503 0.300575833714145 0.0641085960315971 -0.0788186942422185 ENSG00000143442 POGZ
ENST00000531094 0.29803474141782 0.063261145747282 -0.0791794233154382 ENSG00000143442 POGZ
ENST00000540984 0.444502141388944 0.137653148650556 -0.0639764853644606 ENSG00000143442 POGZ
ENST00000491586 0.395222176672656 0.10802134736453 -0.068276642390314 ENSG00000143442 POGZ
ENST00000485040 0.621088356911388 0.283726973537467 -0.0573850007653561 ENSG00000143442 POGZ
ENST00000467287 0.787912281820518 0.492517731399033 -0.0386039155985913 ENSG00000143442 POGZ
ENST00000533461 0.903459423035208 0.70937523770171 0.0237703521290433 ENSG00000143442 POGZ
ENST00000533351 0.780397890045199 0.481546566468747 -0.0397587313664946 ENSG00000143442 POGZ
ENST00000450842 0.908497393818378 0.719950939084507 0.0231502053240843 ENSG00000143442 POGZ
ENST00000476128 0.764915345457705 0.459273520668024 -0.0451777778300805 ENSG00000143442 POGZ
ENST00000353024 0.894882916274068 0.689384130110486 -0.031186710266914 ENSG00000143367 TUFT1
ENST00000368849 0.894882916274068 0.689384130110486 -0.031186710266914 ENSG00000143367 TUFT1
ENST00000392712 0.894882916274068 0.689384130110486 -0.031186710266914 ENSG00000143367 TUFT1
ENST00000368848 0.894882916274068 0.689384130110486 -0.031186710266914 ENSG00000143367 TUFT1
ENST00000538902 0.988713819796843 0.95697652271774 -0.00438000748421531 ENSG00000143367 TUFT1
ENST00000498606 0.957593938700967 0.848474268158959 -0.0179965517440179 ENSG00000143367 TUFT1
ENST00000368841 0.630083713612559 0.293599111675971 -0.0656029720448377 ENSG00000143376 SNX27
ENST00000458013 0.629995723804901 0.293537932615544 -0.0656087889497204 ENSG00000143376 SNX27
ENST00000368843 0.629995723804901 0.293537932615544 -0.0656087889497204 ENSG00000143376 SNX27
ENST00000368830 0.986864330117196 0.950479752362328 0.00401976079906394 ENSG00000143436 MRPL9
ENST00000467306 0.989884430640702 0.96036083911904 0.0032092296157126 ENSG00000143436 MRPL9
ENST00000368829 0.97181670350577 0.895345322227645 0.00851477521538969 ENSG00000143436 MRPL9
ENST00000478926 0.988078932999861 0.955212593935758 0.00417849703306453 ENSG00000143436 MRPL9
ENST00000486707 0.952785495953935 0.836025709031038 0.0157790247000389 ENSG00000143436 MRPL9
ENST00000492684 0.982786329399795 0.935829444971893 -0.00629644447218549 ENSG00000143436 MRPL9
ENST00000481777 0.944816557722156 0.814588675652 0.0184544753966899 ENSG00000143436 MRPL9
ENST00000461182 0.945661726646412 0.817026929198186 -0.0192436961278843 ENSG00000143436 MRPL9
ENST00000368814 0.63804689831173 0.302597999343948 0.0829803108800701 ENSG00000159445 THEM4
ENST00000471464 0.535557597713938 0.202373787641993 0.10376616108874 ENSG00000159445 THEM4
ENST00000368811 0.14883707269513 0.017722104280585 0.170539701698978 ENSG00000197747 S100A10
ENST00000368809 0.142717626809616 0.0163969164141473 0.172907741325985 ENSG00000197747 S100A10
ENST00000478574 0.192813427050701 0.0279497491137743 0.156525444357266 ENSG00000197747 S100A10
ENST00000478348 0.158405106553197 0.0195488573572105 0.165964201034158 ENSG00000197747 S100A10
ENST00000432386 0.704222870773202 0.376769084449934 0.0370460161204601 ENSG00000229021 NBPF18P
ENST00000271638 0.70330262773645 0.375405601717688 0.0371063665718512 ENSG00000163191 S100A11
ENST00000478109 0.701595292756046 0.373750167572535 0.0372853716367359 ENSG00000163191 S100A11
ENST00000593011 0.773647987384053 0.471874233420771 0.0537434485756327 ENSG00000237975 FLG-AS1
ENST00000420707 0.750713182336748 0.438432063440595 0.0572543926608814 ENSG00000237975 FLG-AS1
ENST00000420695 0.488873419125705 0.16594857614728 0.0748388513922732 ENSG00000238279 BX470102.3
ENST00000496817 0.415811421721933 0.11998202656798 0.0820968717895018 ENSG00000197956 S100A6
ENST00000368719 0.415793579196243 0.119963530097623 0.0820974163437295 ENSG00000197956 S100A6
ENST00000368720 0.414973280735517 0.119524745336272 0.0822160136755547 ENSG00000197956 S100A6
ENST00000462776 0.413538860094483 0.118759470215789 0.0821903351294691 ENSG00000197956 S100A6
ENST00000462951 0.469026201405179 0.15270655447563 0.0764924275697593 ENSG00000197956 S100A6
ENST00000368704 0.9043524218867 0.711720719909033 0.0176448741738248 ENSG00000188643 S100A16
ENST00000368706 0.877042430882678 0.648660442239723 0.0216556310533983 ENSG00000188643 S100A16
ENST00000368703 0.868310370467967 0.630133950647217 0.0228887990138504 ENSG00000188643 S100A16
ENST00000368705 0.895162532589813 0.690080473561121 0.0199130563543575 ENSG00000188643 S100A16
ENST00000474991 0.853225934987341 0.602350292841088 0.0257018611590271 ENSG00000188643 S100A16
ENST00000476133 0.963976581394378 0.868139619621477 0.0101682457494299 ENSG00000189171 S100A13
ENST00000339556 0.960012932734887 0.856373600561576 0.0110849006563884 ENSG00000189171 S100A13
ENST00000392622 0.986864330117196 0.950301787571932 0.0038298299302065 ENSG00000189171 S100A13
ENST00000392623 0.997524032966644 0.991677106281628 0.00063734809778978 ENSG00000189171 S100A13
ENST00000440685 0.963988571262935 0.86822460478773 0.0101668315614761 ENSG00000189171 S100A13
ENST00000368699 0.945661726646412 0.816968193422963 0.0136881913209966 ENSG00000189171 S100A13
ENST00000491177 0.969963478186098 0.886623069860605 0.00857504399300894 ENSG00000189171 S100A13
ENST00000497086 0.916830053352565 0.73824186048675 0.0195838996141411 ENSG00000271853 RP1-178F15.5
ENST00000368694 0.920266165419386 0.745654121546654 -0.0165593864571892 ENSG00000160679 CHTOP
ENST00000495554 0.799468286548636 0.511942914026572 -0.035723174788935 ENSG00000160679 CHTOP
ENST00000403433 0.926476378318449 0.761069141755013 -0.0157172769785535 ENSG00000160679 CHTOP
ENST00000368690 0.879232093346334 0.653030883800618 -0.0256182982177005 ENSG00000160679 CHTOP
ENST00000368687 0.941613347795612 0.80577444069874 0.0146599033418349 ENSG00000160679 CHTOP
ENST00000368686 0.719235474189663 0.395707159885697 0.0561975604157293 ENSG00000160679 CHTOP
ENST00000361891 0.973208653079172 0.900669101759631 -0.00504966401632374 ENSG00000143621 ILF2
ENST00000480213 0.970687288660883 0.888561472369574 -0.00665782886382671 ENSG00000143621 ILF2
ENST00000368684 0.978142885094105 0.91780198644604 -0.00549637766011643 ENSG00000143621 ILF2
ENST00000368681 0.919742705708504 0.744623058224945 -0.0186876723740965 ENSG00000143621 ILF2
ENST00000318967 0.0289832999165531 0.00124163747600621 -0.178032964615883 ENSG00000143624 INTS3
ENST00000456435 0.0289832999165531 0.00124163747600621 -0.178032964615883 ENSG00000143624 INTS3
ENST00000435409 0.0244326668862325 0.000964193293765148 -0.182588119654312 ENSG00000143624 INTS3
ENST00000481797 0.0739058956871262 0.00548683400426999 -0.158369332298119 ENSG00000143624 INTS3
ENST00000453778 0.423987567309952 0.124618747362986 -0.137035040659306 ENSG00000243613 RP11-216N14.8
ENST00000512605 0.0651046967094278 0.00447710783879894 -0.155163936271071 ENSG00000143624 INTS3
ENST00000476843 0.105608035453491 0.00987878902814191 -0.145655434901776 ENSG00000143624 INTS3
ENST00000503133 0.0935642731670622 0.00796109963384584 -0.171071457571063 ENSG00000143624 INTS3
ENST00000368670 0.332157109323228 0.0769884027294943 -0.13291396210894 ENSG00000143624 INTS3
ENST00000368669 0.317329911372835 0.0708480877365986 -0.13636167852439 ENSG00000143624 INTS3
ENST00000368655 0.952293418784006 0.834895700946507 0.0139505010572067 ENSG00000143614 GATAD2B
ENST00000361217 0.365408256285504 0.0926541257770152 -0.10983561277732 ENSG00000198837 DENND4B
ENST00000368646 0.214375856448348 0.0339577783564045 -0.164368860158209 ENSG00000198837 DENND4B
ENST00000303569 0.979373410774988 0.924092119655966 -0.00693800467431296 ENSG00000160741 CRTC2
ENST00000368633 0.979373410774988 0.924092119655966 -0.00693800467431296 ENSG00000160741 CRTC2
ENST00000368630 0.983416074207308 0.939374270801945 -0.00554689297660653 ENSG00000160741 CRTC2
ENST00000487235 0.983416074207308 0.939374270801945 -0.00554689297660653 ENSG00000160741 CRTC2
ENST00000356205 0.853036086384657 0.601881870666992 -0.0228734310504526 ENSG00000143570 SLC39A1
ENST00000368623 0.845181035022871 0.587939665902573 -0.0236961163131587 ENSG00000143570 SLC39A1
ENST00000368621 0.845151165771613 0.587891817771532 -0.023692713085701 ENSG00000143570 SLC39A1
ENST00000310483 0.81505425201814 0.536908275652 -0.0261829437142314 ENSG00000143570 SLC39A1
ENST00000537590 0.733631747627412 0.416091226133449 -0.0372706628265453 ENSG00000143570 SLC39A1
ENST00000429040 0.771331679244056 0.468084019406147 -0.0418896159169557 ENSG00000143570 SLC39A1
ENST00000413622 0.861504044929425 0.617176506097989 -0.0297411558754579 ENSG00000143570 SLC39A1
ENST00000417348 0.834854141228567 0.569772816811644 -0.0357936933784558 ENSG00000143570 SLC39A1
ENST00000461071 0.537889692275861 0.204510412612043 -0.101893047479041 ENSG00000143570 SLC39A1
ENST00000271843 0.962555255181393 0.863266020393536 -0.0115286565646528 ENSG00000143543 JTB
ENST00000368589 0.966251116336497 0.874169016948721 -0.0105543639484496 ENSG00000143543 JTB
ENST00000356648 0.966251116336497 0.874283921614453 -0.0105539154525312 ENSG00000143543 JTB
ENST00000428469 0.964252522714935 0.868884610916263 0.0108157504712601 ENSG00000143543 JTB
ENST00000461365 0.870654481290797 0.636159485095805 -0.0339337041617128 ENSG00000143543 JTB
ENST00000471173 0.888146405558834 0.67351315774674 -0.030307636529485 ENSG00000143543 JTB
ENST00000368575 0.921845812336574 0.749743488230895 -0.0148108806931214 ENSG00000143545 RAB13
ENST00000462680 0.917353064552269 0.740176629643504 -0.0153084682824838 ENSG00000143545 RAB13
ENST00000495720 0.6578357476949 0.323618694111206 -0.0481371217764829 ENSG00000143545 RAB13
ENST00000484297 0.664826335689085 0.331456071886809 -0.050485171445409 ENSG00000143545 RAB13
ENST00000368567 0.179949137282984 0.024777995758003 0.133456859640876 ENSG00000177954 RPS27
ENST00000392558 0.177769980445854 0.0241393879792511 0.134195025284724 ENSG00000177954 RPS27
ENST00000493224 0.179949137282984 0.024777995758003 0.133456859640876 ENSG00000177954 RPS27
ENST00000477151 0.179949137282984 0.024777995758003 0.133456859640876 ENSG00000177954 RPS27
ENST00000368533 0.982590182584068 0.934925779969686 0.00391906761811311 ENSG00000143549 TPM3
ENST00000368545 0.97585269089421 0.909270176748029 -0.00566658724069867 ENSG00000143549 TPM3
ENST00000469717 0.986372412618673 0.948181943184005 0.00312188308482882 ENSG00000143549 TPM3
ENST00000330188 0.986505397502457 0.948835690639375 0.00308233696355041 ENSG00000143549 TPM3
ENST00000341485 0.986505397502457 0.948835690639375 0.00308233696355041 ENSG00000143549 TPM3
ENST00000341372 0.986505397502457 0.948845878857239 0.00308190007898366 ENSG00000143549 TPM3
ENST00000328159 0.991031828466446 0.965391862229322 0.00208898313396414 ENSG00000143549 TPM3
ENST00000509409 0.982697837579218 0.935437432032427 0.00400845842149303 ENSG00000143549 TPM3
ENST00000271850 0.965205968711778 0.87118976164441 0.00810399025363504 ENSG00000143549 TPM3
ENST00000312970 0.957553088017415 0.848093935020344 0.00984492572988467 ENSG00000143549 TPM3
ENST00000513769 0.935770987932329 0.789365136784689 -0.0152689923946213 ENSG00000143549 TPM3
ENST00000302206 0.945661726646412 0.817324838445578 -0.0123293729125311 ENSG00000143549 TPM3
ENST00000368531 0.923513578345547 0.753317423293483 0.0162766212542965 ENSG00000143549 TPM3
ENST00000323144 0.923812213206527 0.754963346117199 0.0161613488849217 ENSG00000143549 TPM3
ENST00000368530 0.918132148992206 0.74193699923125 0.0171361062478472 ENSG00000143549 TPM3
ENST00000504663 0.913447698378661 0.730012565310751 0.022793067535964 ENSG00000143549 TPM3
ENST00000509601 0.921326238166138 0.748560969233572 0.0169015641242161 ENSG00000143549 TPM3
ENST00000505010 0.954499681095158 0.840391760856199 0.0117839516949352 ENSG00000143549 TPM3
ENST00000368527 0.85429446333566 0.604102559632716 0.0285066588302798 ENSG00000143549 TPM3
ENST00000473036 0.859853266976584 0.614477952856989 0.0277716481841037 ENSG00000143549 TPM3
ENST00000368521 0.991283078270791 0.967422023906792 0.00186209666301129 ENSG00000143612 C1orf43
ENST00000362076 0.991883789913579 0.970819292184235 0.00166726844231294 ENSG00000143612 C1orf43
ENST00000350592 0.991883789913579 0.970815760292831 0.00166753308652246 ENSG00000143612 C1orf43
ENST00000368519 0.992764215995884 0.973610738341716 -0.00141255445342703 ENSG00000143612 C1orf43
ENST00000483282 0.806342550421326 0.523834687515472 -0.04514285946141 ENSG00000143612 C1orf43
ENST00000493814 0.966387373065024 0.875240622571805 -0.00966167624358036 ENSG00000143612 C1orf43
ENST00000368518 0.904549831196219 0.712288446877392 -0.0180718618782065 ENSG00000143612 C1orf43
ENST00000368516 0.900057665707986 0.700823223258741 -0.0188981861084111 ENSG00000143612 C1orf43
ENST00000470180 0.72010051852292 0.397577875908778 -0.0545813273312993 ENSG00000143612 C1orf43
ENST00000343815 0.981772129455342 0.932527865827429 -0.00379156107564278 ENSG00000143569 UBAP2L
ENST00000428931 0.998771437052808 0.99726759599595 -0.000149801266453385 ENSG00000143569 UBAP2L
ENST00000441890 0.793220711045855 0.501506831792893 0.0405066307822415 ENSG00000143569 UBAP2L
ENST00000271877 0.998646145773744 0.996417904857993 0.000195835566701438 ENSG00000143569 UBAP2L
ENST00000412596 0.783941675355764 0.486909001080386 0.0378723557697975 ENSG00000143569 UBAP2L
ENST00000368504 0.81820951124476 0.540930763482705 0.032712475957547 ENSG00000143569 UBAP2L
ENST00000437652 0.748234494177737 0.435253860094455 0.0428511552006599 ENSG00000143569 UBAP2L
ENST00000456325 0.882868102170002 0.660871187662756 0.0263761900609797 ENSG00000143569 UBAP2L
ENST00000361546 0.986118880067838 0.947105349929074 -0.00296451752506545 ENSG00000143569 UBAP2L
ENST00000466173 0.97486252798609 0.906152845630195 -0.00738935792425304 ENSG00000143569 UBAP2L
ENST00000495676 0.501870541332587 0.175270704383588 -0.0945884512683525 ENSG00000143569 UBAP2L
ENST00000489076 0.982590182584068 0.93495644971564 -0.00635068175826049 ENSG00000143569 UBAP2L
ENST00000433615 0.729441122126413 0.410280384776729 -0.0410003180426345 ENSG00000143569 UBAP2L
ENST00000428595 0.657995469326593 0.323816617778159 -0.0529888143905582 ENSG00000143569 UBAP2L
ENST00000465855 0.317941709964396 0.0710610567288542 -0.139213181815421 ENSG00000143569 UBAP2L
ENST00000475373 0.475610453697141 0.157043918105244 -0.109111801507764 ENSG00000143569 UBAP2L
ENST00000493867 0.95304890948241 0.836739828027497 -0.0146462439366323 ENSG00000143569 UBAP2L
ENST00000328703 0.976351985074234 0.910793068765462 0.00806589975509968 ENSG00000143575 HAX1
ENST00000457918 0.976845519292498 0.912599772806128 0.00791267067366215 ENSG00000143575 HAX1
ENST00000483970 0.973871061234132 0.902487688803438 0.00884069960875717 ENSG00000143575 HAX1
ENST00000447768 0.974706358650769 0.905867195240727 0.00864278837423006 ENSG00000143575 HAX1
ENST00000531435 0.971903832344214 0.895660738575997 0.00947370206874225 ENSG00000143575 HAX1
ENST00000477780 0.988611567206048 0.9568357846337 0.00400389033888993 ENSG00000143575 HAX1
ENST00000435087 0.960757222656759 0.858160746556134 0.0130527013125291 ENSG00000143575 HAX1
ENST00000532105 0.974486295955384 0.904482283043025 0.0086753220981278 ENSG00000143575 HAX1
ENST00000471326 0.991883789913579 0.970806506345992 -0.00269243751954908 ENSG00000143575 HAX1
ENST00000492550 0.830609925688037 0.561874345532559 0.0493369082290826 ENSG00000143575 HAX1
ENST00000459914 0.80473255039801 0.520524197464654 0.0562832493867906 ENSG00000143575 HAX1
ENST00000368487 0.417594690000186 0.121054442261513 -0.107890838839347 ENSG00000143515 ATP8B2
ENST00000368489 0.0830751052571677 0.00661117419995283 -0.144199320919152 ENSG00000143515 ATP8B2
ENST00000341822 0.314090757419529 0.0696923135717558 -0.122266557088969 ENSG00000143515 ATP8B2
ENST00000426445 0.314090757419529 0.0696923135717558 -0.122266557088969 ENSG00000143515 ATP8B2
ENST00000505882 0.744635800135673 0.429916806487479 -0.0734319584498727 ENSG00000143515 ATP8B2
ENST00000292211 0.670734991694008 0.338063234933838 -0.0489078064526873 ENSG00000160714 UBE2Q1
ENST00000467683 0.823918695479854 0.549292325263938 -0.0414349952795949 ENSG00000160714 UBE2Q1
ENST00000483639 0.980483128415214 0.927315134551887 -0.00698729370724621 ENSG00000160714 UBE2Q1
ENST00000497453 0.77355532814962 0.471588524977925 -0.0426269095038012 ENSG00000160714 UBE2Q1
ENST00000292205 0.00532075885446966 8.1632346538899e-05 -0.134612829782658 ENSG00000160710 ADAR
ENST00000368474 0.00755275201293891 0.00014708283603558 -0.136327477447076 ENSG00000160710 ADAR
ENST00000368471 0.00532075885446966 8.1632346538899e-05 -0.134612829782658 ENSG00000160710 ADAR
ENST00000492630 0.311301946974176 0.0684952281953245 -0.144721334168402 ENSG00000160710 ADAR
ENST00000529168 0.0477690484117565 0.00272268734661672 -0.1365899970583 ENSG00000160710 ADAR
ENST00000530954 0.104350569456864 0.00967033687961041 -0.212739149438939 ENSG00000160710 ADAR
ENST00000534279 0.0663054956234995 0.00462553619864981 -0.227519886967383 ENSG00000160710 ADAR
ENST00000463920 0.15885904916801 0.0196758227045382 -0.10695539782395 ENSG00000160710 ADAR
ENST00000494866 0.336011418794163 0.0786082253250237 -0.11759851584509 ENSG00000160710 ADAR
ENST00000471068 0.308736493710593 0.0674610153452377 -0.121249046048876 ENSG00000160710 ADAR
ENST00000526905 0.208109878751239 0.0321923219026517 -0.170415403392927 ENSG00000160710 ADAR
ENST00000368467 0.278768433453417 0.0556520648370162 0.160712150331226 ENSG00000163344 PMVK
ENST00000368465 0.581353899235706 0.243483027014064 -0.0775787337998238 ENSG00000163346 PBXIP1
ENST00000368463 0.581353899235706 0.243483027014064 -0.0775787337998238 ENSG00000163346 PBXIP1
ENST00000539880 0.572448375190798 0.234986015068232 -0.0791543938875785 ENSG00000163346 PBXIP1
ENST00000542459 0.644982402907171 0.30985670497542 -0.0676889546091616 ENSG00000163346 PBXIP1
ENST00000368460 0.793259127865722 0.501639015482551 -0.0525747452744708 ENSG00000163346 PBXIP1
ENST00000498553 0.830949391921407 0.562350011271497 -0.0453739369919776 ENSG00000163346 PBXIP1
ENST00000490230 0.670735535735921 0.338171361199805 -0.073880843158557 ENSG00000163346 PBXIP1
ENST00000493133 0.702875306722734 0.375132482493223 -0.0705928034144598 ENSG00000163346 PBXIP1
ENST00000368457 0.770291620417366 0.466448805155943 -0.0631464758872907 ENSG00000163348 PYGO2
ENST00000483463 0.0321914346596123 0.00147083954844294 -0.112005654601078 ENSG00000163348 PYGO2
ENST00000605085 0.376581602050193 0.0988706124725483 -0.0944235322198859 ENSG00000271380 RP11-307C12.12
ENST00000368450 0.00114477716412487 7.38837957051859e-06 -0.119344586334403 ENSG00000160691 SHC1
ENST00000368453 0.00114477716412487 7.38837957051859e-06 -0.119344586334403 ENSG00000160691 SHC1
ENST00000448116 0.00106274252787857 6.2800843529777e-06 -0.121328929091582 ENSG00000160691 SHC1
ENST00000368449 0.00106274252787857 6.2800843529777e-06 -0.121328929091582 ENSG00000160691 SHC1
ENST00000368445 0.00106274252787857 6.29166584276203e-06 -0.121328661239203 ENSG00000160691 SHC1
ENST00000606391 0.00155180482043082 1.19537830086677e-05 -0.12192735072922 ENSG00000160691 SHC1
ENST00000490667 0.000220726413447629 3.25211076473878e-07 -0.180148767394062 ENSG00000160691 SHC1
ENST00000444664 0.000291871526666831 6.02982398706338e-07 -0.170365008193636 ENSG00000160691 SHC1
ENST00000414115 0.0039175590969532 5.12578998464298e-05 -0.15083559845565 ENSG00000160691 SHC1
ENST00000444179 0.0120535188617736 0.000326295535023391 -0.151519037126979 ENSG00000160691 SHC1
ENST00000412170 0.0976968414501298 0.00854829206841608 -0.0976596816150325 ENSG00000160691 SHC1
ENST00000366442 0.117233153095683 0.0118243233432083 -0.0967181026530872 ENSG00000160691 SHC1
ENST00000368439 0.989735597098364 0.959469504470875 0.00554576534623734 ENSG00000173207 CKS1B
ENST00000308987 0.992276405855601 0.971909605218855 0.00384209540905898 ENSG00000173207 CKS1B
ENST00000477676 0.891486682986964 0.680000948463952 0.0437559231010496 ENSG00000173207 CKS1B
ENST00000474215 0.935580849569485 0.78853803261027 0.0286673469902042 ENSG00000173207 CKS1B
ENST00000473344 0.9043524218867 0.711785402870564 0.0394952633986407 ENSG00000173207 CKS1B
ENST00000368433 0.878686597334343 0.651563800483245 0.0332300155040118 ENSG00000160688 FLAD1
ENST00000315144 0.853198952802436 0.602243250276758 0.0380107859526581 ENSG00000160688 FLAD1
ENST00000368432 0.853198952802436 0.602243250276758 0.0380107859526581 ENSG00000160688 FLAD1
ENST00000368431 0.864956643024836 0.62444156995158 0.0395554285146991 ENSG00000160688 FLAD1
ENST00000292180 0.853299476980302 0.602589967453016 0.0379954616214969 ENSG00000160688 FLAD1
ENST00000487371 0.837235371322751 0.573924154547642 0.0486227037175199 ENSG00000160688 FLAD1
ENST00000535420 0.706076275370056 0.379724342641201 -0.0701232779407749 ENSG00000160685 ZBTB7B
ENST00000368426 0.663990837527237 0.330634302412389 -0.0707280399651158 ENSG00000160685 ZBTB7B
ENST00000487542 0.57701767703493 0.239495325833802 -0.0976575841953202 ENSG00000160685 ZBTB7B
ENST00000417934 0.691696181771584 0.361500483583708 -0.0734414486588681 ENSG00000160685 ZBTB7B
ENST00000461530 0.568154263349063 0.231146220741042 -0.100036723641076 ENSG00000160685 ZBTB7B
ENST00000483226 0.520619153623942 0.189743337177016 -0.109019968419526 ENSG00000160685 ZBTB7B
ENST00000473905 0.925430547608402 0.758250127425835 -0.0198168106005643 ENSG00000143537 ADAM15
ENST00000480331 0.825524657692178 0.552275723261347 -0.0424815990894676 ENSG00000143537 ADAM15
ENST00000527418 0.552659539551711 0.217143761339281 -0.0690433158963077 ENSG00000143537 ADAM15
ENST00000526491 0.568154263349063 0.231239749667741 -0.0672465000773793 ENSG00000143537 ADAM15
ENST00000449910 0.568154263349063 0.231239749667741 -0.0672465000773793 ENSG00000143537 ADAM15
ENST00000360674 0.568154263349063 0.231239749667741 -0.0672465000773793 ENSG00000143537 ADAM15
ENST00000529473 0.568154263349063 0.231239749667741 -0.0672465000773793 ENSG00000143537 ADAM15
ENST00000368410 0.568154263349063 0.230789486644125 -0.0672547982838217 ENSG00000143537 ADAM15
ENST00000368412 0.568154263349063 0.231239749667741 -0.0672465000773793 ENSG00000143537 ADAM15
ENST00000359280 0.568154263349063 0.231239749667741 -0.0672465000773793 ENSG00000143537 ADAM15
ENST00000356955 0.568154263349063 0.231239749667741 -0.0672465000773793 ENSG00000143537 ADAM15
ENST00000355956 0.568154263349063 0.231239749667741 -0.0672465000773793 ENSG00000143537 ADAM15
ENST00000271836 0.568154263349063 0.230789486644125 -0.0672547982838217 ENSG00000143537 ADAM15
ENST00000461564 0.605761521282856 0.267665451678602 -0.0629867513094444 ENSG00000143537 ADAM15
ENST00000368413 0.568154263349063 0.230789486644125 -0.0672547982838217 ENSG00000143537 ADAM15
ENST00000487956 0.971527802689508 0.894436361308039 -0.00842044391083039 ENSG00000143537 ADAM15
ENST00000531455 0.565927207097019 0.228341692164777 -0.0677361057265928 ENSG00000143537 ADAM15
ENST00000447332 0.547724149417521 0.212903646452008 -0.0736839181086348 ENSG00000143537 ADAM15
ENST00000472434 0.568154263349063 0.230789486644125 -0.0672547982838217 ENSG00000143537 ADAM15
ENST00000498481 0.428732914252331 0.127877942991762 -0.118485641098057 ENSG00000143537 ADAM15
ENST00000461234 0.433548291517934 0.1308587913622 -0.117508914224912 ENSG00000143537 ADAM15
ENST00000474709 0.715433634853157 0.39112709383079 -0.071586530196561 ENSG00000143537 ADAM15
ENST00000490770 0.861017002189279 0.616112332533859 0.0408387504716162 ENSG00000169241 SLC50A1
ENST00000303343 0.861538700850679 0.617532739453186 0.0402362940689451 ENSG00000169241 SLC50A1
ENST00000368404 0.861538700850679 0.617532739453186 0.0402362940689451 ENSG00000169241 SLC50A1
ENST00000368401 0.861504044929425 0.617212751509218 0.0402258175336927 ENSG00000169241 SLC50A1
ENST00000368405 0.861504044929425 0.617212751509218 0.0402258175336927 ENSG00000169241 SLC50A1
ENST00000368399 0.0344086034755435 0.00162601404829034 0.27316730631983 ENSG00000179085 DPM3
ENST00000368400 0.0340777350288445 0.00160262349431702 0.273226514835596 ENSG00000179085 DPM3
ENST00000341298 0.0340777350288445 0.00160262349431702 0.273226514835596 ENSG00000179085 DPM3
ENST00000487350 0.894716258893488 0.688657059837657 0.0249175699079312 ENSG00000163463 KRTCAP2
ENST00000491084 0.886813031225951 0.669481191587967 0.0264769347229868 ENSG00000163463 KRTCAP2
ENST00000295682 0.894593412021476 0.688387925662534 0.0248572368424498 ENSG00000163463 KRTCAP2
ENST00000497317 0.89282335513122 0.68367333675539 0.0253280811456826 ENSG00000163463 KRTCAP2
ENST00000463527 0.913869260454146 0.730720739821828 0.0222061323265699 ENSG00000163463 KRTCAP2
ENST00000471891 0.89282335513122 0.68367333675539 0.0253280811456826 ENSG00000163463 KRTCAP2
ENST00000482246 0.89282335513122 0.68367333675539 0.0253280811456826 ENSG00000163463 KRTCAP2
ENST00000490672 0.89282335513122 0.68367333675539 0.0253280811456826 ENSG00000163463 KRTCAP2
ENST00000473363 0.869991512369858 0.634234707962402 -0.0258185917814865 ENSG00000273088 RP11-201K10.3
ENST00000461136 0.89282335513122 0.683707695989447 0.0253269938157745 ENSG00000163463 KRTCAP2
ENST00000492892 0.89282335513122 0.683707695989447 0.0253269938157745 ENSG00000163463 KRTCAP2
ENST00000392451 0.187260811280884 0.0264987753191424 -0.214280193097347 ENSG00000163462 TRIM46
ENST00000368382 0.187260811280884 0.0264987753191424 -0.214280193097347 ENSG00000163462 TRIM46
ENST00000334634 0.181497513781417 0.0251338682564286 -0.216226681631729 ENSG00000163462 TRIM46
ENST00000368378 0.00560571431628507 8.8876992619106e-05 -0.214581618033944 ENSG00000169231 THBS3
ENST00000541576 0.00272790900132922 2.92703473766147e-05 -0.298564992334596 ENSG00000169231 THBS3
ENST00000457183 0.00537236863682295 8.32845334941965e-05 -0.214868790800349 ENSG00000169231 THBS3
ENST00000541990 0.00567172715622597 9.2103573498817e-05 -0.214564729593762 ENSG00000169231 THBS3
ENST00000447623 0.0070698971817418 0.000132244961856994 -0.332471796570509 ENSG00000231064 RP11-263K19.4
ENST00000428962 0.0154786344062215 0.000474076136556044 -0.203978810317016 ENSG00000169231 THBS3
ENST00000453136 0.0748055795713876 0.00561383277075562 -0.186353446134144 ENSG00000231064 RP11-263K19.4
ENST00000422665 0.246154491859472 0.0441163786938175 -0.14450312429164 ENSG00000231064 RP11-263K19.4
ENST00000486260 0.145564173553599 0.0170130255051754 -0.141514077107431 ENSG00000169231 THBS3
ENST00000430312 0.599812391314572 0.261322997007216 -0.0874954761436619 ENSG00000231064 RP11-263K19.4
ENST00000368376 0.94734840175341 0.821184386570353 -0.0185849542616696 ENSG00000173171 MTX1
ENST00000316721 0.947316493827971 0.820867228352805 -0.0186236713595516 ENSG00000173171 MTX1
ENST00000368373 0.180887448765339 0.0249595826296749 -0.118334231134758 ENSG00000177628 GBA
ENST00000327247 0.185460113034595 0.0260687263717472 -0.116951125821577 ENSG00000177628 GBA
ENST00000427500 0.183118073540806 0.02546092557063 -0.117906947425314 ENSG00000177628 GBA
ENST00000536770 0.180771416875247 0.0249406770503868 -0.118342105205965 ENSG00000177628 GBA
ENST00000428024 0.185088680006714 0.025972054293886 -0.116960639405298 ENSG00000177628 GBA
ENST00000478472 0.558393999574748 0.221608795210394 -0.090883686187072 ENSG00000177628 GBA
ENST00000484489 0.173078170443808 0.0229371288278696 -0.120410709828515 ENSG00000177628 GBA
ENST00000491081 0.608940970052443 0.27148328108924 -0.0801813870101386 ENSG00000177628 GBA
ENST00000497670 0.437457720082686 0.133222766809077 -0.103270815164203 ENSG00000177628 GBA
ENST00000460156 0.872431284383843 0.640304448090006 -0.0379903742512809 ENSG00000177628 GBA
ENST00000493842 0.16737252929978 0.0215722448961377 -0.132139808202339 ENSG00000177628 GBA
ENST00000473570 0.252305228506398 0.0465405429222259 -0.120175416688783 ENSG00000177628 GBA
ENST00000467918 0.176501489157736 0.0238173272419698 -0.145665964976217 ENSG00000177628 GBA
ENST00000470104 0.0733574291906331 0.00542662371628811 -0.195095629556929 ENSG00000177628 GBA
ENST00000350210 0.00768503806815339 0.000150889732416579 -0.263313586310274 ENSG00000160767 FAM189B
ENST00000368366 0.115700381883905 0.0115479611404594 -0.207262310447932 ENSG00000160767 FAM189B
ENST00000368368 0.00714155363273794 0.000133814063455741 -0.264140125771482 ENSG00000160767 FAM189B
ENST00000361361 0.0241865092471973 0.000946729001308144 -0.219050093575215 ENSG00000160767 FAM189B
ENST00000487649 0.00583557636200453 9.73810987669952e-05 -0.263016578810218 ENSG00000160767 FAM189B
ENST00000491082 0.00700865365929201 0.000130594759840609 -0.291525415731107 ENSG00000160767 FAM189B
ENST00000478737 0.473123243919344 0.15524838462777 -0.0879227663842139 ENSG00000116521 SCAMP3
ENST00000302631 0.397810224133812 0.10940067853089 -0.0780860204778184 ENSG00000116521 SCAMP3
ENST00000355379 0.406558096687323 0.114415207332099 -0.0770430100396921 ENSG00000116521 SCAMP3
ENST00000472397 0.522936155619132 0.191648000165646 -0.074740237524451 ENSG00000116521 SCAMP3
ENST00000490999 0.390245843500949 0.10542836488498 -0.0901044591789035 ENSG00000116521 SCAMP3
ENST00000465312 0.211712572379444 0.0332090682271113 -0.107863868866227 ENSG00000116521 SCAMP3
ENST00000462151 0.286238451411342 0.0584147943104758 -0.10445841915158 ENSG00000116521 SCAMP3
ENST00000497470 0.407592363806634 0.115118394748525 -0.0980154076475717 ENSG00000116521 SCAMP3
ENST00000361168 0.696642861176185 0.367133170891832 -0.0504027785779574 ENSG00000176444 CLK2
ENST00000368361 0.714725975401702 0.390522738361283 -0.0476951259003122 ENSG00000176444 CLK2
ENST00000476983 0.695095053516054 0.365269433891007 -0.0503299681428137 ENSG00000176444 CLK2
ENST00000355560 0.715040178303507 0.390843283778178 -0.0476859504758908 ENSG00000176444 CLK2
ENST00000497188 0.88782097672755 0.672910915178642 -0.0277629736846017 ENSG00000176444 CLK2
ENST00000536801 0.714725975401702 0.390520514693153 -0.0478879638638564 ENSG00000176444 CLK2
ENST00000471047 0.7909194244521 0.498060920501434 -0.0489661861579832 ENSG00000176444 CLK2
ENST00000447866 0.419853586277151 0.122267119581431 -0.0810061827720844 ENSG00000160752 FDPS
ENST00000468479 0.4796620423888 0.159549351725047 -0.0720915719218253 ENSG00000160752 FDPS
ENST00000461507 0.540714449579977 0.206566912641099 -0.0638178950224423 ENSG00000160752 FDPS
ENST00000467076 0.47987844120554 0.159696236934186 -0.0720911369441142 ENSG00000160752 FDPS
ENST00000368356 0.421015752413345 0.122976103362795 -0.0808431694160209 ENSG00000160752 FDPS
ENST00000474345 0.474350395440145 0.156273664749943 -0.0715111910196869 ENSG00000160752 FDPS
ENST00000471117 0.568419816246528 0.23139334597179 -0.0603907586591406 ENSG00000160752 FDPS
ENST00000495308 0.550138258605303 0.215149679304659 -0.0624348453051993 ENSG00000160752 FDPS
ENST00000487002 0.522036261463619 0.190975214128527 -0.0730544957507637 ENSG00000160752 FDPS
ENST00000491013 0.51187798123091 0.182808340673225 -0.069118290190997 ENSG00000160752 FDPS
ENST00000356657 0.416767618626301 0.120507660777968 -0.0812734587945772 ENSG00000160752 FDPS
ENST00000465559 0.47315559448205 0.155414964972724 -0.0740452561042787 ENSG00000160752 FDPS
ENST00000470171 0.511502769088611 0.182473942856602 -0.0682623178665075 ENSG00000160752 FDPS
ENST00000489003 0.487171203405826 0.164635546499731 -0.0701507318125013 ENSG00000160752 FDPS
ENST00000477057 0.496022807585657 0.17111076182121 -0.0712246213948153 ENSG00000160752 FDPS
ENST00000446880 0.650501235454722 0.314995991417575 -0.0652819588315794 ENSG00000225855 RUSC1-AS1
ENST00000543656 0.625826222430933 0.28886099289586 -0.0714085246630719 ENSG00000225855 RUSC1-AS1
ENST00000443642 0.588082308120818 0.250266025650916 -0.0788952599792588 ENSG00000225855 RUSC1-AS1
ENST00000492887 0.649028918033512 0.313798947653777 -0.0765287740584708 ENSG00000160752 FDPS
ENST00000492244 0.619265092483935 0.281679630012859 -0.0876526908656065 ENSG00000160752 FDPS
ENST00000490140 0.36553641933673 0.0926924772393225 -0.154929580006243 ENSG00000160752 FDPS
ENST00000489324 0.427513513629102 0.12687378561002 -0.152231279076316 ENSG00000160752 FDPS
ENST00000450199 0.134231154273369 0.0147392523632622 -0.216205945059221 ENSG00000225855 RUSC1-AS1
ENST00000368354 0.92121303212195 0.748225180394221 0.0232479584961382 ENSG00000160753 RUSC1
ENST00000368352 0.915940063270963 0.735449260778662 0.0244660600221299 ENSG00000160753 RUSC1
ENST00000368347 0.782460645105952 0.484545123594374 0.0522677004552308 ENSG00000160753 RUSC1
ENST00000462780 0.895760498605172 0.691146480939001 0.0309091760705965 ENSG00000160753 RUSC1
ENST00000368349 0.7490251079429 0.436151937865717 0.0587548134489792 ENSG00000160753 RUSC1
ENST00000490373 0.903822065509547 0.709790247371827 0.0290845296519253 ENSG00000160753 RUSC1
ENST00000471876 0.729441122126413 0.410294307701232 0.062049006014943 ENSG00000160753 RUSC1
ENST00000292254 0.728573106677563 0.40867851704042 0.0621858061213467 ENSG00000160753 RUSC1
ENST00000368346 0.35475175363078 0.0871685409315002 0.067444708269588 ENSG00000116539 ASH1L
ENST00000392403 0.382099536467793 0.101211674117318 0.0673065709957438 ENSG00000116539 ASH1L
ENST00000548830 0.224096445436558 0.0369187427405572 0.121913962900455 ENSG00000116539 ASH1L
ENST00000538143 0.879508825149161 0.653589669998668 -0.0137645867858853 ENSG00000125459 MSTO1
ENST00000452804 0.814624018971899 0.536416126774728 -0.0191015322323147 ENSG00000125459 MSTO1
ENST00000490743 0.268579550642339 0.0520298416398031 -0.149682598575089 ENSG00000125459 MSTO1
ENST00000245564 0.262519346008952 0.0501141956443854 -0.150984089785481 ENSG00000125459 MSTO1
ENST00000494995 0.275170133290179 0.0542075145221503 -0.148307361734269 ENSG00000125459 MSTO1
ENST00000368341 0.275170133290179 0.0542075145221503 -0.148307361734269 ENSG00000125459 MSTO1
ENST00000483734 0.279055910249327 0.0558138609442824 -0.150019162014198 ENSG00000125459 MSTO1
ENST00000538914 0.780026862673442 0.480862591559452 -0.0215291575716903 ENSG00000203761 MSTO2P
ENST00000500626 0.853589508526329 0.60304358571363 -0.0384904409806618 ENSG00000246203 RP11-29H23.5
ENST00000404643 0.989738156918119 0.960028866595393 0.00254545836451161 ENSG00000163374 YY1AP1
ENST00000407221 0.991669985255491 0.96953715509727 0.00194075367887468 ENSG00000163374 YY1AP1
ENST00000359205 0.991669985255491 0.96953715509727 0.00194075367887468 ENSG00000163374 YY1AP1
ENST00000354691 0.989738156918119 0.960043502709712 0.00254516504926183 ENSG00000163374 YY1AP1
ENST00000436865 0.984005774177827 0.940689700756204 0.00378053748026174 ENSG00000163374 YY1AP1
ENST00000295566 0.984240064777127 0.941334625228052 0.00373821206126067 ENSG00000163374 YY1AP1
ENST00000368330 0.984240064777127 0.941334625228052 0.00373821206126067 ENSG00000163374 YY1AP1
ENST00000361140 0.989738156918119 0.960028866595393 0.00254545836451161 ENSG00000163374 YY1AP1
ENST00000355499 0.989738156918119 0.960043502709712 0.00254516504926183 ENSG00000163374 YY1AP1
ENST00000361831 0.989738156918119 0.960043502709712 0.00254516504926183 ENSG00000163374 YY1AP1
ENST00000347088 0.989738156918119 0.960043502709712 0.00254516504926183 ENSG00000163374 YY1AP1
ENST00000368340 0.981587067618244 0.931467652105955 0.00436564112932652 ENSG00000163374 YY1AP1
ENST00000311573 0.991031828466446 0.966149060187684 -0.00215397055301216 ENSG00000163374 YY1AP1
ENST00000442834 0.423037283849626 0.124024055185688 -0.113530966223722 ENSG00000163374 YY1AP1
ENST00000368339 0.987813249886614 0.954670993736707 0.00291470200056176 ENSG00000163374 YY1AP1
ENST00000535662 0.673301903042014 0.34087782359417 -0.0615452370566739 ENSG00000163374 YY1AP1
ENST00000405763 0.93092027349339 0.774380398542546 0.0164216816903718 ENSG00000163374 YY1AP1
ENST00000488784 0.60272187641939 0.26453123408195 -0.0895696722737403 ENSG00000163374 YY1AP1
ENST00000493625 0.487171203405826 0.164703499316026 -0.0968080323474687 ENSG00000163374 YY1AP1
ENST00000438245 0.744893641220626 0.43043805570453 0.0495760744522551 ENSG00000163374 YY1AP1
ENST00000476093 0.72500901261815 0.404353836449821 0.0533329473401046 ENSG00000163374 YY1AP1
ENST00000443231 0.729681498829722 0.410586774494544 0.0530744353326626 ENSG00000163374 YY1AP1
ENST00000454523 0.564438985015012 0.226952525492007 0.0844805912418542 ENSG00000163374 YY1AP1
ENST00000476027 0.570855822699635 0.233527771932985 0.0833318176065117 ENSG00000163374 YY1AP1
ENST00000471642 0.943511767989328 0.810519829075453 0.00994536090312904 ENSG00000132676 DAP3
ENST00000471214 0.641541371373004 0.306448455910166 0.046403307487089 ENSG00000132676 DAP3
ENST00000368336 0.980743286432946 0.928351567044697 0.00381635628974276 ENSG00000132676 DAP3
ENST00000343043 0.982786329399795 0.936043867521196 0.00339993172253841 ENSG00000132676 DAP3
ENST00000496863 0.397528563131219 0.109183159695404 0.0883419481554979 ENSG00000132676 DAP3
ENST00000421487 0.982786329399795 0.936043867521196 0.00339993172253841 ENSG00000132676 DAP3
ENST00000535183 0.982786329399795 0.936043867521196 0.00339993172253841 ENSG00000132676 DAP3
ENST00000465375 0.285247277900735 0.0580801194858096 0.125058828457483 ENSG00000132676 DAP3
ENST00000462002 0.397787010496098 0.109381572476473 0.09018370507721 ENSG00000132676 DAP3
ENST00000470830 0.572677538758406 0.235347180860876 0.0641261391464078 ENSG00000132676 DAP3
ENST00000463575 0.972098696325911 0.896736796668582 -0.00720309289154231 ENSG00000132676 DAP3
ENST00000497826 0.962872358296616 0.864524854737564 -0.00861395854878454 ENSG00000132676 DAP3
ENST00000471523 0.846523316141222 0.590033618234061 0.034506705244097 ENSG00000132676 DAP3
ENST00000608852 0.793521998129461 0.502492766535937 0.0532822952664259 ENSG00000132676 DAP3
ENST00000479151 0.760513686496553 0.452383970044865 -0.0416069685931554 ENSG00000132676 DAP3
ENST00000466384 0.51399006297757 0.184278138750822 -0.102479085335974 ENSG00000132676 DAP3
ENST00000462978 0.667290732030205 0.334450115831395 -0.0600074435284629 ENSG00000132676 DAP3
ENST00000477394 0.47280381310936 0.155057116762011 -0.0782405724794331 ENSG00000132676 DAP3
ENST00000475056 0.521321825794694 0.19034650245497 -0.0716681738051646 ENSG00000132676 DAP3
ENST00000490249 0.521321825794694 0.19034650245497 -0.0716681738051646 ENSG00000132676 DAP3
ENST00000497433 0.972088448066777 0.896195895920974 -0.0105068906772467 ENSG00000132676 DAP3
ENST00000463295 0.555120460393925 0.21914287416659 -0.0682804237986595 ENSG00000132676 DAP3
ENST00000476444 0.909617492928702 0.721774072810424 -0.0277572802423234 ENSG00000132676 DAP3
ENST00000437809 0.932968862166992 0.781164569549577 0.0108473992487354 ENSG00000116580 GON4L
ENST00000368331 0.922111570552814 0.750262296882478 0.0124496069567842 ENSG00000116580 GON4L
ENST00000271883 0.913109444802978 0.728943333085725 0.0135467617527625 ENSG00000116580 GON4L
ENST00000361040 0.862771869651857 0.620933750995249 0.0233247924456442 ENSG00000116580 GON4L
ENST00000471341 0.858806229877508 0.611543621868718 0.0240695521547876 ENSG00000116580 GON4L
ENST00000467009 0.892556218921228 0.682273333250373 0.0322082857475338 ENSG00000116580 GON4L
ENST00000488251 0.511592198506575 0.182573556981967 0.123841757409988 ENSG00000116580 GON4L
ENST00000368324 0.366906233680177 0.0936946655196968 -0.0933760206974125 ENSG00000132718 SYT11
ENST00000539162 0.292820135234797 0.0611788777469198 -0.130363948299137 ENSG00000132718 SYT11
ENST00000368323 0.3254541311076 0.0738294379926836 -0.123410236065496 ENSG00000143622 RIT1
ENST00000539040 0.13540913007432 0.0149196825039448 -0.18923649892917 ENSG00000143622 RIT1
ENST00000368322 0.21983340361507 0.0355116893257559 -0.167031464710291 ENSG00000143622 RIT1
ENST00000461050 0.135036880947934 0.0148548786911271 -0.195367530954781 ENSG00000143622 RIT1
ENST00000609492 0.22169662487807 0.0362304905252374 -0.173029552660169 ENSG00000143622 RIT1
ENST00000368321 0.857580328286945 0.609109069646999 0.0256849622423955 ENSG00000132680 KIAA0907
ENST00000368320 0.857580328286945 0.609109069646999 0.0256849622423955 ENSG00000132680 KIAA0907
ENST00000478002 0.980764797661699 0.928525704275867 0.00553459680286723 ENSG00000132680 KIAA0907
ENST00000368319 0.930015380733111 0.771214573195343 -0.0199168665018047 ENSG00000132680 KIAA0907
ENST00000482337 0.935809108333398 0.789719762218178 -0.0184119294919822 ENSG00000132680 KIAA0907
ENST00000466713 0.940284039637984 0.801384260937418 0.0213543222197238 ENSG00000132680 KIAA0907
ENST00000368315 0.520619153623942 0.189726014439869 -0.0761539670950132 ENSG00000116584 ARHGEF2
ENST00000313695 0.529391597221023 0.197221730980424 -0.0727293713097335 ENSG00000116584 ARHGEF2
ENST00000361247 0.535828148972038 0.202559550566685 -0.0720106911588602 ENSG00000116584 ARHGEF2
ENST00000368316 0.569012183288441 0.231936818374843 -0.0687676756612824 ENSG00000116584 ARHGEF2
ENST00000477754 0.566327840123591 0.228795556912642 -0.0693819988828041 ENSG00000116584 ARHGEF2
ENST00000462460 0.569012183288441 0.231936818374843 -0.0687676756612824 ENSG00000116584 ARHGEF2
ENST00000470541 0.644258805071272 0.309077492148154 -0.0791367798746027 ENSG00000116584 ARHGEF2
ENST00000313667 0.55238384575757 0.21694791059477 -0.0704579150655879 ENSG00000116584 ARHGEF2
ENST00000474428 0.357715689311368 0.0885209127068201 -0.127727454250804 ENSG00000116584 ARHGEF2
ENST00000470975 0.431148303909658 0.129504354577111 -0.113183574512228 ENSG00000116584 ARHGEF2
ENST00000470874 0.701223945470592 0.373172709208977 -0.0741781669509199 ENSG00000116584 ARHGEF2
ENST00000471589 0.921152978220024 0.747977634519872 -0.0202347425867009 ENSG00000116584 ARHGEF2
ENST00000497907 0.84867409113711 0.5938734281602 -0.0335990582772273 ENSG00000116584 ARHGEF2
ENST00000476273 0.861129383441586 0.616447020595411 -0.0317098453390762 ENSG00000116584 ARHGEF2
ENST00000609707 0.971364793611444 0.89343704626542 -0.0103041711788565 ENSG00000116584 ARHGEF2
ENST00000487755 0.942206297695072 0.807461613486357 -0.0210300449820218 ENSG00000116584 ARHGEF2
ENST00000465079 0.97131256141161 0.892392811110715 -0.00961464915929958 ENSG00000116584 ARHGEF2
ENST00000495070 0.996317987887453 0.98780557607044 -0.00114259454807709 ENSG00000116584 ARHGEF2
ENST00000295702 0.615735667085467 0.27872561666587 -0.0458644381002851 ENSG00000163479 SSR2
ENST00000472467 0.585015178751541 0.246872446147797 -0.0603294557805156 ENSG00000163479 SSR2
ENST00000488179 0.613395776627919 0.276333608733599 -0.0459706486206103 ENSG00000163479 SSR2
ENST00000529008 0.615348469120271 0.278397363044164 -0.0459019430694538 ENSG00000163479 SSR2
ENST00000496742 0.615348469120271 0.278425423561946 -0.0459004915448873 ENSG00000163479 SSR2
ENST00000484320 0.615348469120271 0.278425423561946 -0.0459004915448873 ENSG00000163479 SSR2
ENST00000532074 0.615348469120271 0.278425423561946 -0.0459004915448873 ENSG00000163479 SSR2
ENST00000480176 0.615348469120271 0.278425423561946 -0.0459004915448873 ENSG00000163479 SSR2
ENST00000473699 0.569012183288441 0.231908117071964 -0.0509287329885048 ENSG00000163479 SSR2
ENST00000480567 0.564468147591384 0.22700529756772 -0.0512141072163552 ENSG00000163479 SSR2
ENST00000531790 0.630108440984588 0.29369986773366 -0.046509432174147 ENSG00000163479 SSR2
ENST00000368311 0.633086862434489 0.297208742279309 -0.0472401800500506 ENSG00000163479 SSR2
ENST00000472898 0.630403750715653 0.294030922069163 -0.0477978914498916 ENSG00000163479 SSR2
ENST00000474377 0.630116890668461 0.293747192555861 -0.0479064301223599 ENSG00000163479 SSR2
ENST00000466905 0.630116890668461 0.293747192555861 -0.0479064301223599 ENSG00000163479 SSR2
ENST00000531917 0.630108440984588 0.293679306125852 -0.0479104853954161 ENSG00000163479 SSR2
ENST00000526212 0.714593905310709 0.390153028728303 -0.0427624406985536 ENSG00000163479 SSR2
ENST00000467041 0.855773606515822 0.606293995627707 -0.026377428515845 ENSG00000163479 SSR2
ENST00000368309 0.828803645225723 0.558265109008059 -0.0352315058167609 ENSG00000160803 UBQLN4
ENST00000368305 0.701827557121467 0.374045022155685 0.0654379221421754 ENSG00000116586 LAMTOR2
ENST00000368304 0.701827557121467 0.374045022155685 0.0654379221421754 ENSG00000116586 LAMTOR2
ENST00000489664 0.915759127060317 0.735118411222413 0.0255649177160177 ENSG00000116586 LAMTOR2
ENST00000368302 0.701827557121467 0.374045022155685 0.0654379221421754 ENSG00000116586 LAMTOR2
ENST00000487106 0.311301946974176 0.0684920788552801 0.149709605006093 ENSG00000116586 LAMTOR2
ENST00000502751 0.997132497188664 0.990617170023407 -0.000803594306662286 ENSG00000160789 LMNA
ENST00000368301 0.888537502403456 0.674393162477291 0.0295427141748674 ENSG00000160789 LMNA
ENST00000515711 0.860354805902343 0.615058650414316 -0.0393654454101052 ENSG00000160789 LMNA
ENST00000347559 0.889868252335306 0.67674410171396 0.0305202886808228 ENSG00000160789 LMNA
ENST00000361308 0.893681815560079 0.686420060138195 0.02962035773868 ENSG00000160789 LMNA
ENST00000368300 0.890437441127022 0.678008263621711 0.0303902685883529 ENSG00000160789 LMNA
ENST00000478063 0.982786329399795 0.935770431393003 -0.00609776887350645 ENSG00000160789 LMNA
ENST00000470199 0.991031828466446 0.965278285682556 -0.00327556372645734 ENSG00000160789 LMNA
ENST00000469565 0.978142885094105 0.917780488838085 -0.00778641997931482 ENSG00000160789 LMNA
ENST00000368299 0.896224209425476 0.692437808303579 0.0288262309994297 ENSG00000160789 LMNA
ENST00000502357 0.940150453161403 0.800462061041049 0.0216728545169325 ENSG00000160789 LMNA
ENST00000448611 0.852602433774491 0.601131003922391 0.0397323294104074 ENSG00000160789 LMNA
ENST00000515459 0.829240870422574 0.559419928902877 0.0478837142137281 ENSG00000160789 LMNA
ENST00000368297 0.855273910533153 0.605397834336742 0.0394077377843084 ENSG00000160789 LMNA
ENST00000504687 0.823179223395535 0.548339924287682 0.0496889236656085 ENSG00000160789 LMNA
ENST00000473598 0.861129383441586 0.616562840352066 0.0379091151931303 ENSG00000160789 LMNA
ENST00000392353 0.855539811736298 0.605750466299501 0.0393677157263328 ENSG00000160789 LMNA
ENST00000515824 0.726247672425401 0.406250679833235 0.0636515025632371 ENSG00000160789 LMNA
ENST00000496738 0.806182021288627 0.523614202866365 0.0462469727916401 ENSG00000160789 LMNA
ENST00000368298 0.702307535148933 0.374469540937967 0.0637716904513227 ENSG00000160789 LMNA
ENST00000498722 0.926307410391271 0.760557297528911 0.0217789179144006 ENSG00000160789 LMNA
ENST00000508500 0.992764215995884 0.973721257156592 0.00236781245382489 ENSG00000160789 LMNA
ENST00000459904 0.968028978351165 0.88071692546891 -0.0113924093913298 ENSG00000160789 LMNA
ENST00000506981 0.901382904058921 0.703942860489874 0.0335812645570672 ENSG00000160789 LMNA
ENST00000359511 0.616285288984964 0.27929768185643 -0.0665800185597444 ENSG00000160785 SLC25A44
ENST00000423538 0.883012144620719 0.66131871085468 -0.0316510740177951 ENSG00000160785 SLC25A44
ENST00000469537 0.522991433403596 0.191716489431205 -0.0841393364139433 ENSG00000160785 SLC25A44
ENST00000490491 0.345940180131488 0.0830972224110725 0.119214505952735 ENSG00000260238 PMF1-BGLAP
ENST00000368279 0.395861343760851 0.108386406727948 0.109927084789186 ENSG00000160783 PMF1
ENST00000368273 0.369418483756789 0.0950080303425624 0.114168415082694 ENSG00000160783 PMF1
ENST00000606952 0.447033488361266 0.139382066316029 0.106100042662425 ENSG00000160783 PMF1
ENST00000368277 0.396350681990594 0.108656528847811 0.109937217537596 ENSG00000160783 PMF1
ENST00000565805 0.349876562079796 0.0849365698343766 0.118448085069174 ENSG00000160783 PMF1
ENST00000567140 0.349876562079796 0.0849365698343766 0.118448085069174 ENSG00000160783 PMF1
ENST00000368276 0.34652782147492 0.0833551372375383 0.11924150995456 ENSG00000260238 PMF1-BGLAP
ENST00000320139 0.34652782147492 0.0833604690172444 0.11922020622655 ENSG00000260238 PMF1-BGLAP
ENST00000497069 0.36598126170251 0.0929067398640467 0.11646963213009 ENSG00000160783 PMF1
ENST00000361813 0.690980314383695 0.360726704029546 -0.0421757392308628 ENSG00000198952 SMG5
ENST00000368267 0.746118285377978 0.431907875200545 -0.0365488458274889 ENSG00000198952 SMG5
ENST00000476954 0.493984222925113 0.169537045209392 -0.109788829469739 ENSG00000198952 SMG5
ENST00000472870 0.980130997260101 0.926216377717565 0.00570242069366696 ENSG00000198715 C1orf85
ENST00000362007 0.993877389085963 0.979079701428215 -0.00165398823983834 ENSG00000198715 C1orf85
ENST00000476177 0.894798926037469 0.688836681147677 0.0280302441182976 ENSG00000198715 C1orf85
ENST00000368264 0.754056506209611 0.443631679481016 0.0544924874541544 ENSG00000198715 C1orf85
ENST00000484214 0.761576918568931 0.455001675139428 0.0571518709163062 ENSG00000198715 C1orf85
ENST00000295688 0.654504736463184 0.31970828728034 -0.038144001775291 ENSG00000163468 CCT3
ENST00000368259 0.654504736463184 0.319643297096148 -0.0381444116543293 ENSG00000163468 CCT3
ENST00000368258 0.654504736463184 0.31970828728034 -0.038144001775291 ENSG00000163468 CCT3
ENST00000368261 0.654504736463184 0.319615167130811 -0.0381453971975291 ENSG00000163468 CCT3
ENST00000368262 0.654504736463184 0.319615167130811 -0.0381453971975291 ENSG00000163468 CCT3
ENST00000472765 0.654391004994365 0.319230716555097 -0.0380881547446082 ENSG00000163468 CCT3
ENST00000413555 0.77143326809172 0.468279624243877 -0.0341674893309843 ENSG00000163468 CCT3
ENST00000496684 0.765759468200316 0.460547038942404 -0.0352039223236319 ENSG00000163468 CCT3
ENST00000533194 0.806976511112866 0.525164112385613 -0.0302155040226066 ENSG00000163468 CCT3
ENST00000463132 0.756031220220666 0.446121622309514 -0.036565059652204 ENSG00000163468 CCT3
ENST00000490221 0.715928849994322 0.39180497739035 -0.0416600822553688 ENSG00000163468 CCT3
ENST00000446905 0.756031220220666 0.446121622309514 -0.036565059652204 ENSG00000163468 CCT3
ENST00000478640 0.719935366456046 0.397088274521249 -0.0420276546944834 ENSG00000163468 CCT3
ENST00000415548 0.640591867669722 0.305111938991212 -0.0534212051073813 ENSG00000163468 CCT3
ENST00000368256 0.807066679381519 0.525287417391248 -0.0352339304083723 ENSG00000163468 CCT3
ENST00000489870 0.886879042087461 0.670102650958227 -0.0253193061992687 ENSG00000163468 CCT3
ENST00000464356 0.658275703800039 0.324140851746257 -0.0555887539954787 ENSG00000116604 MEF2D
ENST00000348159 0.732757266118448 0.414913234499915 -0.0427980517614482 ENSG00000116604 MEF2D
ENST00000340875 0.732757266118448 0.414828254821112 -0.0427982529624093 ENSG00000116604 MEF2D
ENST00000353795 0.732757266118448 0.414828254821112 -0.0427982529624093 ENSG00000116604 MEF2D
ENST00000368240 0.732757266118448 0.414828254821112 -0.0427982529624093 ENSG00000116604 MEF2D
ENST00000360595 0.923529389304265 0.753426781226758 -0.01938158710518 ENSG00000116604 MEF2D
ENST00000475587 0.991293710927484 0.967512314127744 0.00247598792955161 ENSG00000116604 MEF2D
ENST00000489057 0.918490433686647 0.742579554847747 -0.0237936078347899 ENSG00000116604 MEF2D
ENST00000361170 0.752460239157005 0.44136332467513 -0.099454621097163 ENSG00000183856 IQGAP3
ENST00000491900 0.752460239157005 0.44136332467513 -0.099454621097163 ENSG00000183856 IQGAP3
ENST00000368234 0.746364026286981 0.43269558552879 0.0553607695894889 ENSG00000163382 APOA1BP
ENST00000368235 0.753000089039692 0.442186465278297 0.054130325933149 ENSG00000163382 APOA1BP
ENST00000368233 0.70274484616736 0.375011064842106 0.0637462214442988 ENSG00000163382 APOA1BP
ENST00000467374 0.462429199099459 0.148640601760438 0.11375123365425 ENSG00000163382 APOA1BP
ENST00000368232 0.998563234044702 0.995924578434418 0.000347750748960645 ENSG00000160818 GPATCH4
ENST00000438976 0.944409275700078 0.81273464717689 -0.0187695580128351 ENSG00000160818 GPATCH4
ENST00000415314 0.970029926575476 0.887157524140104 0.0115576455439256 ENSG00000160818 GPATCH4
ENST00000497287 0.931177852018699 0.775802591133672 -0.0244673727593182 ENSG00000160818 GPATCH4
ENST00000463513 0.96582225420702 0.872409457896101 0.0140040999781918 ENSG00000160818 GPATCH4
ENST00000473910 0.96571898601178 0.872135090807313 0.0142217953410275 ENSG00000160818 GPATCH4
ENST00000368223 0.39915686820784 0.110109710747373 0.123891486831621 ENSG00000132688 NES
ENST00000313146 0.677393026620104 0.345342875215417 -0.0662103226895993 ENSG00000143319 ISG20L2
ENST00000368219 0.52241705199172 0.191276484974073 -0.093463312887218 ENSG00000143319 ISG20L2
ENST00000361531 0.93636885713488 0.791391255004462 0.018527788964826 ENSG00000143314 MRPL24
ENST00000368211 0.93636885713488 0.791391255004462 0.018527788964826 ENSG00000143314 MRPL24
ENST00000434558 0.934212572680439 0.78528793944542 0.0191482432133676 ENSG00000143314 MRPL24
ENST00000412846 0.934426877935277 0.785752411513847 0.0207605080663524 ENSG00000143314 MRPL24
ENST00000420938 0.991670049335375 0.969684367695621 0.003099288576084 ENSG00000143314 MRPL24
ENST00000357325 0.923073719885498 0.75236081323232 0.0124552832277812 ENSG00000143321 HDGF
ENST00000368209 0.927470500728821 0.763837874192651 0.0118218165985973 ENSG00000143321 HDGF
ENST00000537739 0.916368016430528 0.736945266216255 0.0133117624188917 ENSG00000143321 HDGF
ENST00000465180 0.98988951436954 0.960387186028973 0.00201081740810561 ENSG00000143321 HDGF
ENST00000416666 0.961630989436883 0.860558246993107 -0.00752330239911478 ENSG00000143321 HDGF
ENST00000482651 0.973208653079172 0.900750259239047 -0.00564663323140037 ENSG00000143321 HDGF
ENST00000477306 0.865118368567147 0.624735304940839 -0.023736768374292 ENSG00000143321 HDGF
ENST00000368206 0.990869574024085 0.96399799118483 -0.0019283447129006 ENSG00000143321 HDGF
ENST00000469145 0.813678710699323 0.534972707297172 0.0280916040179961 ENSG00000143321 HDGF
ENST00000471377 0.832802070082038 0.565444357374813 0.0266123590570885 ENSG00000143321 HDGF
ENST00000495212 0.944816557722156 0.814551211389185 0.0118131718739529 ENSG00000143321 HDGF
ENST00000491853 0.724648096621245 0.403818230774217 -0.045952311208751 ENSG00000143294 PRCC
ENST00000271526 0.889462925426223 0.676147227697236 -0.0224788341510532 ENSG00000143294 PRCC
ENST00000473387 0.896779754985558 0.693890286458166 -0.0277265293391256 ENSG00000143294 PRCC
ENST00000353233 0.895739730820467 0.691046716587765 -0.0213206123841696 ENSG00000143294 PRCC
ENST00000526188 0.795191497231647 0.505497839534738 -0.0487760215294698 ENSG00000143294 PRCC
ENST00000454659 0.848296536344221 0.593082117655477 -0.0402315170903481 ENSG00000143294 PRCC
ENST00000338302 0.801657299516647 0.515077685972113 0.0527468275200094 ENSG00000187800 PEAR1
ENST00000292357 0.801657299516647 0.515077685972113 0.0527468275200094 ENSG00000187800 PEAR1
ENST00000469390 0.9405022396745 0.802052212656018 0.0218397098389698 ENSG00000187800 PEAR1
ENST00000368194 0.965473909526932 0.871666372787239 0.00856675887846364 ENSG00000132694 ARHGEF11
ENST00000361409 0.958841934931889 0.853563158339351 0.0100138153187771 ENSG00000132694 ARHGEF11
ENST00000315174 0.373571885395274 0.0973842848885646 -0.133024098768965 ENSG00000132694 ARHGEF11
ENST00000368192 0.440227110409079 0.135194181307525 -0.0849851518747968 ENSG00000117036 ETV3
ENST00000360089 0.09597588220947 0.00831538904508556 0.139739804468385 ENSG00000183853 KIRREL
ENST00000368173 0.0933112528712239 0.00792761597133088 0.140420428476937 ENSG00000183853 KIRREL
ENST00000392272 0.0933112528712239 0.00792761597133088 0.140420428476937 ENSG00000183853 KIRREL
ENST00000359209 0.0721196621271298 0.00527366800026384 0.151172723488568 ENSG00000183853 KIRREL
ENST00000416935 0.0312082903655507 0.00140292865468917 0.177060101213836 ENSG00000183853 KIRREL
ENST00000368172 0.00607495239910358 0.000106045580138735 -0.174919258463799 ENSG00000183853 KIRREL
ENST00000566111 0.663052406016615 0.3291883370491 -0.0921027936078138 ENSG00000163565 IFI16
ENST00000426592 0.837235371322751 0.573860903443282 -0.051102623991205 ENSG00000163565 IFI16
ENST00000447473 0.955389792385751 0.842217140500372 -0.01834722152404 ENSG00000163565 IFI16
ENST00000340979 0.765161773405906 0.459621532578279 -0.0502772816758516 ENSG00000163565 IFI16
ENST00000368131 0.765161773405906 0.459621532578279 -0.0502772816758516 ENSG00000163565 IFI16
ENST00000493884 0.765161773405906 0.459621532578279 -0.0502772816758516 ENSG00000163565 IFI16
ENST00000368132 0.765161773405906 0.459621532578279 -0.0502772816758516 ENSG00000163565 IFI16
ENST00000483916 0.765161773405906 0.459621532578279 -0.0502772816758516 ENSG00000163565 IFI16
ENST00000295809 0.765161773405906 0.459621532578279 -0.0502772816758516 ENSG00000163565 IFI16
ENST00000359709 0.765632998812732 0.460321482999064 -0.0502917064446102 ENSG00000163565 IFI16
ENST00000430894 0.765632998812732 0.460321482999064 -0.0502917064446102 ENSG00000163565 IFI16
ENST00000448393 0.728404628904772 0.408308811712066 -0.0563167980053722 ENSG00000163565 IFI16
ENST00000474473 0.994771557384435 0.982902866275063 -0.00176411418608134 ENSG00000163565 IFI16
ENST00000562225 0.64383618525582 0.308441448308195 -0.0836716814919197 ENSG00000163565 IFI16
ENST00000368096 0.990869574024085 0.964197802906244 -0.00194305814068849 ENSG00000158710 TAGLN2
ENST00000368097 0.991940331022318 0.9709552059898 -0.00158205543329606 ENSG00000158710 TAGLN2
ENST00000478033 0.999392524080209 0.998560257156468 8.49894199099443e-05 ENSG00000158710 TAGLN2
ENST00000320307 0.979593154164853 0.924787427137158 -0.00454897139637661 ENSG00000158710 TAGLN2
ENST00000397334 0.972098696325911 0.896703404013923 -0.00618070547175051 ENSG00000158710 TAGLN2
ENST00000368090 0.537736769983762 0.204373094396503 0.0983000838906238 ENSG00000143315 PIGM
[truncated: 5,472,196 more chars]
